# Supplementary material for: Regulatory rewiring drives intraspecies competition in Bacillus subtilis
Source: PLoS Genet. 2026 Feb 17;22(2):e1012050. doi: 10.1371/journal.pgen.1012050 (PMC12935306; doi:10.1371/journal.pgen.1012050)
Supplement: S1 Table — (XLSX) [file pgen.1012050.s007.xlsx]

## Sheet: Table S1
Table S1: Strains used in this study
Strain	Genotype a	Source b	Accession Number/Sequence Provider
NCIB 3610	Wild type	B.G.S.C.	GCA_905319535
168	trpC2	B.G.S.C.	N/A
NRS1143	JH642 trpC2 pheA1 DcomA::spec	(Stanley and Lazazzera, 2005)	N/A
NRS6085	Wild type (Cromarty Firth, UK, leaf litter)	(Kalamara et al., 2021)	GCA_905310975
NRS6096	Wild type (Tayport, UK, garden soil)	(Kalamara et al., 2021)	GCA_905311035
NRS6099	Wild type (Tayport, UK, garden soil)	(Kalamara et al., 2021)	GCA_905310985
NRS6103	Wild type (Tayport, UK, community garden soil)	(Kalamara et al., 2021)	GCA_905310995
NRS6105	Wild type (Tayport, UK, community garden soil)	(Kalamara et al., 2021)	GCA_905311425
NRS6107	Wild type (Tayport, UK, garden soil)	(Kalamara et al., 2021)	GCA_905311405
NRS6116	Wild type (Tayport, UK, garden soil)	(Kalamara et al., 2021)	GCA_905311385
NRS6118	Wild type (Tayport, UK, potato patch)	(Kalamara et al., 2021)	GCA_905311435
NRS6121	Wild type (Tayport, UK, shrub bed	(Kalamara et al., 2021)	GCA_905315035
NRS6127	Wild type (Tayport, UK, garden soil)	(Kalamara et al., 2021)	GCA_905315045
NRS6128	Wild type (Tayport, UK, garden soil)	(Kalamara et al., 2021)	GCA_905315055
NRS6132	Wild type (Tayport, UK, worm bin)	(Kalamara et al., 2021)	GCA_905315015
NRS6145	Wild type (Tayport, UK, garden soil)	(Kalamara et al., 2021)	GCA_905315685
NRS6153	Wild type (Tayport, UK, garden soil)	(Kalamara et al., 2021)	GCA_905315705
NRS6160	Wild type (Tayport, UK, garden soil)	(Kalamara et al., 2021)	GCA_905315715
NRS6181	Wild type (Lochee, UK, garden soil)	(Kalamara et al., 2021)	GCA_905318255
NRS6183	Wild type (Lochee, UK, garden soil)	(Kalamara et al., 2021)	GCA_905319155
NRS6186	Wild type (Newport, UK, garden soil)	(Kalamara et al., 2021)	GCA_905319135
NRS6187	Wild type (Newport, UK, garden soil)	(Kalamara et al., 2021)	GCA_905319545
NRS6190	Wild type (Tayport, UK, garden soil)	(Kalamara et al., 2021)	GCA_905319565
NRS6202	Wild type (Kirriemuir, UK, garden soil)	(Kalamara et al., 2021)	GCA_905319535
NRS6220	NRS6103 amyE::Phy-spank-gfp mut2 (cml)	(Kalamara et al., 2023)	N/A
NRS6221	NRS6105 amyE::Phy-spank-gfp mut2 (cml)	(Kalamara et al., 2023)	N/A
NRS6222	NRS6153 amyE::Phy-spank-gfp mut2 (cml)	(Kalamara et al., 2023)	N/A
NRS6223	NRS6096 amyE::Phy-spank-gfp mut2 (cml)	(Kalamara et al., 2023)	N/A
NRS6881	NRS6085 amyE::Phy-spank-gfp mut2 (cml)	(Kalamara et al., 2023)	N/A
NRS6882	NRS6099 amyE::Phy-spank-gfp mut2 (cml)	(Kalamara et al., 2023)	N/A
NRS6883	NRS6107 amyE::Phy-spank-gfp mut2 (cml)	(Kalamara et al., 2023)	N/A
NRS6884	NRS6116 amyE::Phy-spank-gfp mut2 (cml)	(Kalamara et al., 2023)	N/A
NRS6885	NRS6118 amyE::Phy-spank-gfp mut2 (cml)	(Kalamara et al., 2023)	N/A
NRS6886	NRS6121 amyE::Phy-spank-gfp mut2 (cml)	(Kalamara et al., 2023)	N/A
NRS6887	NRS6127 amyE::Phy-spank-gfp mut2 (cml)	(Kalamara et al., 2023)	N/A
NRS6888	NRS6128 amyE::Phy-spank-gfp mut2 (cml)	(Kalamara et al., 2023)	N/A
NRS6889	NRS6132 amyE::Phy-spank-gfp mut2 (cml)	(Kalamara et al., 2023)	N/A
NRS6890	NRS6145 amyE::Phy-spank-gfp mut2 (cml)	(Kalamara et al., 2023)	N/A
NRS6891	NRS6160 amyE::Phy-spank-gfp mut2 (cml)	(Kalamara et al., 2023)	N/A
NRS6892	NRS6181 amyE::Phy-spank-gfp mut2 (cml)	(Kalamara et al., 2023)	N/A
NRS6893	NRS6183 amyE::Phy-spank-gfp mut2 (cml)	(Kalamara et al., 2023)	N/A
NRS6894	NRS6186 amyE::Phy-spank-gfp mut2 (cml)	(Kalamara et al., 2023)	N/A
NRS6895	NRS6187 amyE::Phy-spank-gfp mut2 (cml)	(Kalamara et al., 2023)	N/A
NRS6896	NRS6190 amyE::Phy-spank-gfp mut2 (cml)	(Kalamara et al., 2023)	N/A
NRS6897	NRS6202 amyE::Phy-spank-gfp mut2 (cml)	(Kalamara et al., 2023)	N/A
NRS6932	NCIB 3610 amyE::Phy-spank-mTagBFP (spec)	(Kalamara et al., 2023)	N/A
NRS6942	NCIB 3610 amyE::Phy-spank-gfp mut2 (cml)	(Kalamara et al., 2023)	N/A
NRS6936	NRS6105 amyE::Phy-spank-mTagBFP (spec)	(Kalamara et al., 2023)	ERR15695829, MicrobesNG (UK)
NRS7201	NRS6202 amyE::Phy-spank-mTagBFP (spec)	(Kalamara et al., 2023)	N/A
NRS7247	NRS6105 comPΔ633-649	pNW2313 into NRS6105	N/A
NRS7250	NCIB 3610 ΔcomP	pNW2310 into NCIB 3610	N/A
NRS7251	NRS6105 comPΔ633-649 amyE::Phy-spank-gfp mut2 (cml)	NRS6221 SPP1 into NRS7247	N/A
NRS7252	NRS6105 comPΔ633-649 amyE::Phy-spank-mTagBFP (spec)	NRS6936 SPP1 into NRS7247	N/A
NRS7255	NCIB 3610 comPΔ636-652	pNW2311 into NCIB 3610	N/A
NRS7256	NCIB 3610 ΔcomP amyE::Phy-spank-gfp mut2 (cml)	NRS6942 SPP1 into NRS7250	N/A
NRS7257	NCIB 3610 ΔcomP amyE::Phy-spank-mTagBFP (spec)	NRS6932 SPP1 into NRS7250	N/A
NRS7264	NRS6105 ΔcomP	pNW2312 into NRS6105	N/A
NRS7273	NCIB 3610 comPΔ636-652 amyE::Phy-spank-gfp mut2 (cml)	NRS6942 SPP1 into NRS7255	N/A
NRS7274	NCIB 3610 comPΔ636-652 amyE::Phy-spank-mTagBFP (spec)	NRS6932 SPP1 into NRS7255	N/A
NRS7275	NRS6105 ΔcomP amyE::Phy-spank-gfp mut2 (cml)	NRS6221 SPP1 into NRS7264	N/A
NRS7276	NRS6105 ΔcomP amyE::Phy-spank-mTagBFP (spec)	NRS6936 SPP1 into NRS7264	N/A
NRS7278	NCIB 3610 ΔrapP	pNW2318 into NCIB 3610	N/A
NRS7279	NCIB 3610 ΔrapP amyE::Phy-spank-gfp mut2 (cml)	NRS6942 SPP1 into NRS7278	N/A
NRS7280	NCIB 3610 ΔrapP amyE::Phy-spank-mTagBFP (spec)	NRS6932 SPP1 into NRS7278	N/A
NRS7770	NCIB 3610 amyE::Phy-spank-gfp mut2 (cml) ΔcomA::spec	NRS1143 (Stanley and Lazazzera, 2005) SPP1 into NRS6942	N/A
NRS7771	NCIB 3610 amyE::Phy-spank-gfp mut2 (cml) ΔrapP ΔcomA::spec	NRS1143 (Stanley and Lazazzera, 2005) SPP1 into NRS7279	N/A
NRS7772	NRS6105 amyE::Phy-spank-gfp mut2 (cml) ΔcomA::spec	pBL7 (Stanley and Lazazzera, 2005) into NRS6221	N/A
NRS7208	NRS6105 amyE::Phy-spank-mTagBFP (spec) Lineage 1 Passage 3 (L1P3)	NRS6936 adapted	ERR15695830, MicrobesNG (UK)
NRS7209	NRS6105 amyE::Phy-spank-mTagBFP (spec) Lineage 1 Passage 4 (L1P4)	NRS6936 adapted	ERR15695831, MicrobesNG (UK)
NRS7687	NRS6145 amyE::Phy-spank-mTagBFP (spec) Lineage 1 Passage 3 (L1P3)	NRS6951 adapted	ERR15695832, GENEWIZ (Germany, GmbH)
NRS7688	NRS6145 amyE::Phy-spank-mTagBFP (spec) Lineage 1 Passage 4 (L1P4)	NRS6951 adapted	ERR15695833, GENEWIZ (Germany, GmbH)
NRS7690	NRS6145 amyE::Phy-spank-mTagBFP (spec) Lineage 6 Passage 3 (L6P3)	NRS6951 adapted	ERR15695834, GENEWIZ (Germany, GmbH)
NRS7691	NRS6145 amyE::Phy-spank-mTagBFP (spec) Lineage 6 Passage 3 (L6P4)	NRS6951 adapted	ERR15695835, GENEWIZ (Germany, GmbH)
NRS7692	NRS6202 amyE::Phy-spank-mTagBFP (spec) Lineage 6 Passage 3 (L6P3)	NRS7201 adapted	ERR15695836, GENEWIZ (Germany, GmbH)
NRS7693	NRS6202 amyE::Phy-spank-mTagBFP (spec) Lineage 6 Passage 4 (L6P4)	NRS7201 adapted	ERR15695837, GENEWIZ (Germany, GmbH)
NRS8001	NRS6145 amyE::Prap-rapP-phrP3610 (spec)	pNW3005 into NRS6202	GCA_977010355, SeqCentre (USA)
NRS8005	NRS6105 amyE::Prap-rapP-phrP3610 (spec)	pNW3005 into NRS6105	GCA_977010965, SeqCentre (USA)
NRS8009	NRS6202 amyE::Prap-rapP-phrP3610 (spec)	pNW3005 into NRS6145	GCA_977010985, SeqCentre (USA)
DSM 1090 (stocked as NRS7981)	DSM 1090 GCA_029537155	DSM	GCA_977010325, SeqCentre (USA)
10A5 (stocked as NRS7985)	10A5 GCA_024507895	B.G.S.C.	GCA_977010365, SeqCentre (USA)
DSM 5611 (stocked as NRS7979)	DSM 5611 GCA_029536975	DSM	GCA_977010375, SeqCentre (USA)
DSM 10 (stocked as NRS7980)	DSM 10 GCA_037914925	DSM	GCA_977010345, SeqCentre (USA)
ATCC 8236 / NCTC 8236 (stocked as NRS7976)	NCTC 8236 GCA_004101945	UKHSA	GCA_977010955, SeqCentre (USA)
3A24 / B98af (stocked as NRS7986)	3A24 / B98af GCA_024508175	B.G.S.C.	GCA_977010945, SeqCentre (USA)
DSM 13019 (stocked as NRS7978)	DSM 13019 GCA_029537135	DSM	GCA_977010335, SeqCentre (USA)
NRS8183	NCIB 3610 DywqJ::kan amyE::Phy-spank-gfpmut2 (spec)	BKK36190 into NRS6942	N/A
NRS8185/NRS8186	NCIB 3610 DywqJ::erm amyE::Phy-spank-mTagBFP (spec)	BKE36190 into NRS6932	N/A
BKK36190	BKK36190 Gene deletion: ywqJ	BKK (Koo et al., 2017)	N/A
BKE36190	BKE36190 Gene deletion: ywqJ	BKE (Koo et al., 2017)	N/A
BKE36190	BKE36190 Gene deletion: ywqJ	BKE (Koo et al., 2017)	N/A
References
STANLEY, N. R. & LAZAZZERA, B. A. 2005. Defining the genetic differences between wild and domestic strains of Bacillus subtilis that affect poly-γ-dl-glutamic acid production and biofilm formation. Molecular Microbiology, 57.
KALAMARA, M., ABBOTT, J., MACPHEE, C. & STANLEY-WALL, N. R. 2021. Biofilm hydrophobicity in environmental isolates of Bacillus subtilis. Microbiology, 167.
KALAMARA, M., ABBOTT, J., SUKHODUB, T., MACPHEE, C. & STANLEY-WALL, N. R. 2023. The putative role of the epipeptide EpeX in Bacillus subtilis intra-species competition. Microbiology (Reading), 169.
KOO, B., KRITIKOS, G., FARELLI, J. D., et al. 2017. Construction and Analysis of Two Genome-Scale Deletion Libraries for Bacillus subtilis. Cell Systems, 4.
