# Supplementary material for: Regulatory rewiring drives intraspecies competition in Bacillus subtilis
Source: PLoS Genet. 2026 Feb 17;22(2):e1012050. doi: 10.1371/journal.pgen.1012050 (PMC12935306; doi:10.1371/journal.pgen.1012050)
Supplement: S2 Table — (XLSX) [file pgen.1012050.s008.xlsx]

## Sheet: Table S2
Table S2: Table of genomic sequences used in this study
· Sequences were identified using European Nucleotide Archive with API query https://www.ebi.ac.uk/ena/portal/api/search?result=assembly&query=tax_tree(1423), filtered for assemblies represented in less than 5 scaffolds. Sequences retained for the study are indicated by the ‘retain’ column, with reason(s) for discarding sequences shown in the ‘Exclusion criteria’ column as follows:
o GTDBTK classification – sequence classified as species other than Bacillus subtilis
o BUSCO completeness – BUSCO completeness score < 98
o Mutated isolate – Title includes ‘Mutant’ or isolation source includes ‘genome-engineer’
Accession	Study ID	Biosample ID	Title	Strain	Culture collection	Host	Isolation source	Environmental context	Location	Collection date	Scaffolds	Platform	GTDB-TK Assigned Species	BUSCO completeness	Retain	Exclusion criteria	rapP genomic context	rapP CDS length	rapP N236T status
GCA_028540825	PRJNA925317	SAMN32788890	Mutant Bacillus subtilis subsp. subtilis strain MGP056	MGP056	-	-	-	-	-	-	1	Illumina	Bacillus subtilis	98.7	0	Mutated isolate
GCA_041514415	PRJNA810976	SAMN26302293	Bacillus subtilis strain S1	S1	-	-	Rhizosphere soil of cucumber, cucumber field of the experimental farm of the School of Agriculture and Biology, Shanghai Jiaotong University	-	China: Shanghai	2021-07-18	1	Oxford Nanopore	Bacillus subtilis	99.8	1
GCA_033113625	PRJNA1028132	SAMN37774623	Bacillus subtilis strain J46	J46	-	-	Doenjang, Korean traditional food	-	South Korea	2017-01-01	1	PacBio	Bacillus subtilis	99.8	1
GCA_009662375	PRJNA587401	SAMN13190555	Bacillus subtilis strain MB9_B6	MB9_B6	-	-	-	-	Denmark:Birkeroed	2017-10	1	Illumina NextSeq and Oxford Nanopore	Bacillus subtilis	99.8	1
GCA_009857115	PRJNA598770	SAMN13715497	Bacillus subtilis strain GOT9	GOT9	-	-	soil	-	South Korea: Gotjawal in Jeju island	2017-06	1	Illumina NovaSeq; PacBio RSII	Bacillus subtilis	99.8	1
GCA_029536895	PRJNA941188	SAMN33591724	Bacillus subtilis strain PRO115	PRO115	-	-	Maari	-	Burkina Faso: Mansila	-	1	Oxford Nanopore PromethION	Bacillus subtilis	99.3	1
GCA_038442665	PRJNA1100766	SAMN40979683	Bacillus subtilis strain YB-187	YB-187	-	-	wheat rhizospheric soil	wheat rhizospheric soil: Plain	China: a field at the Henan Academy of Agricultural Sciences in Xinxiang, Henan	2023-04-19	1	PacBio; novaseq6000	Bacillus subtilis	99.8	1
GCA_002269195	PRJNA384709	SAMN07482641	Bacillus subtilis strain DKU_NT_03	DKU_NT_03	-	soybean	Traditional fermented food in Korea	-	South Korea: Choongnam, Cheonan	2017-01-25	1	PacBio	Bacillus subtilis	99.8	1
GCA_905315025	PRJEB43128	SAMEA8103439	Bacillus subtilis isolate NRS6131	NRS6131	-	-	worm bin	-	Tayport: United Kingdom	2017-06-25	2	ILLUMINA,OXFORD_NANOPORE	Bacillus subtilis	99.8	1
GCA_029762135	PRJNA941188	SAMN33591752	Bacillus subtilis strain PRO64	PRO64	-	-	Kantong	-	Ghana: Nyankpala site 2	-	3	Oxford Nanopore MiniION	Bacillus subtilis	70.4	0	Below BUSCO threshold
GCA_004103595	PRJNA515369	SAMN10754256	Bacillus subtilis strain SRCM103571	SRCM103571	-	-	food	-	South Korea	2018	1	PacBio RSII; Illumina MiSeq	Bacillus subtilis	99.8	1		chromosome	383	N
GCA_030863625	PRJNA872326	SAMN30451247	Bacillus subtilis strain KC14-1	KC14-1	-	-	rhizosphere soil	-	China:Shaanxi	2021-05-14	1	PacBio Sequel	Bacillus subtilis	99.8	1
GCA_028541045	PRJNA925317	SAMN32788903	Mutant Bacillus subtilis subsp. subtilis strain MGP243	MGP243	-	-	-	-	-	-	1	Illumina	Bacillus subtilis	98.6	0	Mutated isolate
GCA_009866865	PRJNA391232	SAMN07259745	Bacillus subtilis strain 7PJ-16	7PJ-16	-	Mulberry	Mulberry stem	Mulberry stem microbiome: Live mulberry stem	China: Chongqing	2015-05-25	1	PacBio	Bacillus subtilis	99.5	1
GCA_028540585	PRJNA925317	SAMN32788892	Mutant Bacillus subtilis subsp. subtilis strain MGP071	MGP071	-	-	-	-	-	-	1	Illumina	Bacillus subtilis	98.4	0	Mutated isolate
GCA_019704335	PRJDB8028	SAMD00163109	Bacillus subtilis BEST3095 D	BEST3095	-	-	-	-	Japan:Tokyo 194-8511, Machida, Minamiooya 11, Mitsubishi Kasei Institute of Life Sciences	1999	1	Illumina MiSeq	Bacillus subtilis	99.5	1
GCA_905310995	PRJEB43128	SAMEA8103427	Bacillus subtilis isolate NRS6103	NRS6103	-	-	community garden soil	-	Tayport: United Kingdom	2017-06-25	1	OXFORD_NANOPORE,ILLUMINA	Bacillus subtilis	99.8	1
GCA_004119555	PRJNA516530	SAMN10790856	Bacillus subtilis strain SRCM103641	SRCM103641	-	-	food	-	South Korea	2018	1	PacBio RSII; Illumina MiSeq	Bacillus subtilis	99.8	1
GCA_028540885	PRJNA925317	SAMN32788885	Mutant Bacillus subtilis subsp. subtilis strain MGP192	MGP192	-	-	-	-	-	-	1	Illumina	Bacillus subtilis	98.7	0	Mutated isolate
GCA_004119595	PRJNA516534	SAMN10790860	Bacillus subtilis strain SRCM103696	SRCM103696	-	-	food	-	South Korea	2018	1	PacBio RSII; Illumina MiSeq	Bacillus subtilis	99.5	1
GCA_050596035	PRJNA1265410	SAMN48599184	Bacillus subtilis strain BsBfN1	BsBfN1	-	Brassica fruticulosa	plant sample	biome: area of cropland	India: Mohali	2024-03-21	1	Oxford Nanopore	-	98.2	0	GTDBTK classification
GCA_004328925	PRJNA473387	SAMN09273200	Bacillus subtilis subsp. subtilis strain G7	G7	-	-	seawater samples were obtained by a Remotely Operated Vehicle (ROV) equipped on the KEXUE vessel during the cruise of April 2014; sample derived site was high hydrostatic pressure, low temperature, darkness, and close to hydrothermal vent field.	-	China: East China Sea	2014-04-15	1	PacBio	Bacillus subtilis	99.3	1
GCA_008831405	PRJNA563138	SAMN12669139	Bacillus subtilis strain ms-2	ms-2	-	-	Mangrove habitat samples	-	China: Chiu-lung River	2017-05-06	1	PacBio Sequel	Bacillus subtilis	99.8	1
GCA_905316385	PRJEB43128	SAMEA8103448	Bacillus subtilis isolate NRS6167	NRS6167	-	-	soil from planter	-	Tayport: United Kingdom	2017-06-25	1	OXFORD_NANOPORE,ILLUMINA	Bacillus inaquosorum	99.8	0	GTDBTK classification
GCA_003265285	PRJNA421438	SAMN08143214	Bacillus subtilis subsp. subtilis strain BS155	BS155	-	marine sediment	-	-	China	2015-05-01	1	PacBio	Bacillus subtilis	76.7	0	Below BUSCO threshold
GCA_037755145	PRJNA607328	SAMN40298365	Mutant Bacillus subtilis isolate FELIX_MS521	FELIX_MS521	-	-	-	-	-	-	2	Illumina MiSeq	Bacillus subtilis	99.8	0	Mutated isolate
GCA_033451645	PRJNA1032413	SAMN37990396	Bacillus subtilis strain CM66	CM66	-	-	In the soil of the field	freshwater biome: ENVO_0000021	China: Changzhou	2022-04-26	1	Nanopore	Bacillus subtilis	99.8	1
GCA_012931705	PRJNA626600	SAMN14645746	Bacillus subtilis subsp. subtilis str. 168	168	-	-	liquid-air interface biofilm	-	Germany: Jena	2016	1	PacBio	Bacillus subtilis	99.3	1
GCA_009914155	PRJNA438180	SAMN09759286	Bacillus subtilis strain SRCM101393	SRCM101393	-	-	Gochujang(Korean red pepper paste)	-	South Korea	2016-06-20	1	PacBio RSII	Bacillus subtilis	99.8	1
GCA_001808235	PRJNA348796	SAMN05915708	Bacillus subtilis strain VV2	VV2	-	-	fermented rice	-	India: Rajakkamangalam, Kanyakumari	2015-05-27	1	PacBio	Bacillus subtilis	99.8	1
GCA_037754115	PRJNA607328	SAMN40298369	Mutant Bacillus subtilis isolate FELIX_MS513	FELIX_MS513	-	-	-	-	-	-	2	Illumina MiSeq	Bacillus subtilis	99.8	0	Mutated isolate
GCA_000973605	PRJNA236412	SAMN03492038	Bacillus subtilis HJ5	HJ5	-	-	-	-	-	-	1	454	Bacillus subtilis	99.8	1
GCA_905315685	PRJEB43128	SAMEA8103444	Bacillus subtilis isolate NRS6145	NRS6145	-	-	garden soil	-	Tayport: United Kingdom	2017-06-25	2	ILLUMINA,OXFORD_NANOPORE	Bacillus subtilis	99.8	1		plasmid	387	N
GCA_035319605	PRJNA1054330	SAMN38917970	Bacillus subtilis strain DKU_09	DKU_09	-	-	Chungkukjang (Korean traditional fermented food)	-	South Korea	2021-01-02	1	PacBio Sequel	Bacillus subtilis	99.5	1
GCA_023078435	PRJNA826691	SAMN27578149	Bacillus subtilis strain N4	N4	-	Phoebe bournei	healthy tissues	-	China: Fuzhou	2021-09	1	Illumina NovaSeq; Oxford Nanopore	Bacillus subtilis	99.8	1
GCA_009497815	PRJNA487145	SAMN09874192	Bacillus subtilis strain HMNig-2	HMNig-2	-	-	Honey	-	Egypt	2013	1	Illumina MiSeq	Bacillus subtilis	99.8	1
GCA_005160425	PRJNA448687	SAMN08863465	Bacillus subtilis strain MBI 600	MBI 600	-	-	-	-	-	1990	1	PacBio	Bacillus subtilis	99.6	1
GCA_030348865	PRJNA960711	SAMN34374942	Bacillus subtilis strain b15 2	b15	-	-	Grape epidermis	-	China: Xinjiang Uygur Autonomous Region	-	2	Oxford Nanopore MinION; MGISEQ	Bacillus subtilis_G	99.8	0	GTDBTK classification
GCA_029762155	PRJNA941188	SAMN33591751	Bacillus subtilis strain PRO61	PRO61	-	-	Kantong	-	Ghana: Nyankpala site 1	-	4	Oxford Nanopore MiniION	Bacillus subtilis	80.2	0	Below BUSCO threshold
GCA_028541005	PRJNA925317	SAMN32788873	Mutant Bacillus subtilis subsp. subtilis strain MGP046	MGP046	-	-	-	-	-	-	1	Illumina	Bacillus subtilis	98.6	0	Mutated isolate
GCA_030643765	PRJNA556129	SAMN12340956	Bacillus subtilis strain JD-014	JD-014	-	-	aquaculture pond	-	China:Jiangsu	2016-10	2	PacBio RSII	Bacillus subtilis	99.8	1		plasmid	387	T
GCA_022700895	PRJNA673053	SAMN16585431	Bacillus subtilis strain N1142-3at	N1142-3at	-	-	river water	-	China:Changzhou	2019-07-27	1	Oxford Nanopore	Bacillus subtilis	99.8	1
GCA_025732155	PRJNA886616	SAMN31136161	Bacillus subtilis strain 11060	11060	-	-	Baoding	-	China	2021	1	Oxford Nanopore	Bacillus subtilis	99.8	1
GCA_002142595	PRJNA383806	SAMN06808294	Bacillus subtilis strain TLO3	TLO3	-	-	rhizospheric soil	-	Algeria: Tlemcen	2013-04-20	1	Illumina MiSeq	Bacillus subtilis	99.5	1
GCA_029762275	PRJNA941188	SAMN33591742	Bacillus subtilis strain PRO49	PRO49	-	-	Kantong	-	Ghana: Nyankpala site 2	-	4	Oxford Nanopore MiniION	Bacillus subtilis	70.9	0	Below BUSCO threshold
GCA_030053655	PRJNA970056	SAMN34993453	Bacillus subtilis strain KRS015	KRS015	-	Gossypium hirsutum	seed of Verticillium wilt-resistant Gossypium hirsutum cultivar "Zhongzhimian No. 2"	-	China:Beijing	2022-01-01	1	PacBio Sequel	Bacillus subtilis	94	0	Below BUSCO threshold
GCA_001720505	PRJNA341308	SAMN05717667	Bacillus subtilis strain BS16045	BS16045	-	-	soybean paste	-	South Korea	2016-04-12	1	Pacbio	Bacillus subtilis	98.9	1
GCA_041051865	PRJNA1141212	SAMN42883310	Bacillus subtilis strain SD2	SD2	-	-	-	-	China:jiangsu	2024-06	1	PacBio	Bacillus subtilis	99.6	1
GCA_004103555	PRJNA515367	SAMN10754253	Bacillus subtilis strain SRCM103551	SRCM103551	-	-	food	-	South Korea	2018	1	PacBio RSII; Illumina MiSeq	Bacillus subtilis	99.6	1
GCA_905315715	PRJEB43128	SAMEA8103447	Bacillus subtilis isolate NRS6160	NRS6160	-	-	garden soil	-	Tayport: United Kingdom	2017-06-25	1	ILLUMINA,OXFORD_NANOPORE	Bacillus subtilis	99.8	1
GCA_037749985	PRJNA607328	SAMN40298367	Mutant Bacillus subtilis isolate FELIX_MS506	FELIX_MS506	-	-	-	-	-	-	2	Illumina MiSeq	Bacillus subtilis	99.8	0	Mutated isolate
GCA_000772165	PRJNA259686	SAMN03010507	Bacillus subtilis strain ATCC 19217	ATCC 19217	-	-	ATCC	-	-	-	1	Illumina	Bacillus velezensis	99.3	0	GTDBTK classification
GCA_002096095	PRJNA381127	SAMN06670765	Bacillus subtilis strain Bs-115	Bacillus subtilis Bs-115	-	microbial	-	-	-	2006-05-20	1	PacBio	Bacillus subtilis	99.3	1
GCA_022097155	PRJNA642680	SAMN15395878	Bacillus subtilis strain JS12 Scaffold_1	JS12	-	-	hot spring	-	India: Jharkhand	2017-11-22	2	PacBio Sequel	Bacillus subtilis	99.8	1		chromosome	387	N
GCA_009363835	PRJNA578252	SAMN13053465	Bacillus subtilis strain JAAA	JAAA	-	-	estuarine water	estuarine biome: shoreline	China: Shenzhen	2017-04-12	2	Illumina HiSeq	Bacillus subtilis	99.6	1
GCA_039903365	PRJNA1050838	SAMN41398207	Bacillus subtilis strain AR01-03	AR01-03	-	-	natto	-	China:School of Agriculture and Biology, Shanghai Jiao Tong University	2021-08-17	3	Illumina NovaSeq; Nanopore	Bacillus subtilis	99.5	1
GCA_039880445	PRJNA1050838	SAMN41399012	Bacillus subtilis strain AR03-27	AR03-27	-	-	natto	-	China:School of Agriculture and Biology, Shanghai Jiao Tong University	2021-08-17	3	Illumina NovaSeq; Nanopore	Bacillus subtilis	99.6	1
GCA_905312035	PRJEB43128	SAMEA8103435	Bacillus subtilis isolate NRS6120	NRS6120	-	-	potato patch	-	Tayport: United Kingdom	2017-06-25	1	ILLUMINA,OXFORD_NANOPORE	Bacillus subtilis	99.8	1		chromosome	387	N
GCA_004119655	PRJNA516541	SAMN10790882	Bacillus subtilis strain SRCM103581	SRCM103581	-	-	food	-	South Korea	2018	1	PacBio RSII; Illumina MiSeq	Bacillus subtilis	99.8	1
GCA_029537055	PRJNA941188	SAMN33591703	Bacillus subtilis strain DSM 28096	DSM 28096	DSM:28096	-	soil	-	Egypt	-	1	Oxford Nanopore PromethION	Bacillus subtilis	98	1
GCA_023521615	PRJNA398615	SAMN08362826	Bacillus subtilis PY79 strain PK1_3	PK1_3	-	Tetraena simplex	Plant Root	Desert: Desert	Pakistan: Mithi	2015	1	PacBio	Bacillus subtilis	99.8	1
GCA_039621185	PRJNA1066968	SAMN39511944	Bacillus subtilis strain FUA2232	FUA2232	-	-	Mahewu	-	-	2016	2	Oxford Nanopore MinION	Bacillus subtilis	99.8	1		plasmid	387	N
GCA_030297075	PRJDB15771	SAMD00599739	Bacillus subtilis subsp. natto RUSE D	RUSE	-	-	-	-	Japan	-	2	PacBio Sequel IIe	Bacillus subtilis	99.3	1
GCA_002216085	PRJNA391556	SAMN07270555	Bacillus subtilis strain SX01705	SX01705	-	-	mushroom substrate	-	China:Beijing	2016	3	PacBio	Bacillus subtilis	99.8	1
GCA_025161015	PRJNA877089	SAMN30680087	Bacillus subtilis strain GL-4	GL-4	-	Rhizomys	Gastrointestinal tract contents	-	China: Nanning	2019-12	1	PacBio RSII; Illumina HiSeq	Bacillus subtilis	99.5	1
GCA_037914925	PRJNA607328	SAMN40298372	Bacillus subtilis strain DSM 10	DSM 10	-	-	-	-	-	-	2	Illumina MiSeq	Bacillus subtilis	99.8	1		plasmid	387	T
GCA_030122865	PRJNA960711	SAMN34374854	Bacillus subtilis strain C1_13	C1_13	-	-	grassland soil	-	Denmark: Gentofte	2021-03	1	Oxford Nanopore MinION and MGISEQ	Bacillus subtilis	99.8	1
GCA_000772125	PRJNA259687	SAMN03010508	Bacillus subtilis strain ATCC 13952	ATCC 13952	-	-	-	-	-	-	1	Illumina	Bacillus amyloliquefaciens	99.3	0	GTDBTK classification
GCA_029537095	PRJNA941188	SAMN33591700	Bacillus subtilis strain DSM 21393	DSM 21393	DSM:21393	-	Potato tubers	-	Russia: Tatarstan	-	1	Oxford Nanopore PromethION	Bacillus subtilis	98	1
GCA_905315055	PRJEB43128	SAMEA8103438	Bacillus subtilis isolate NRS6128	NRS6128	-	-	garden soil	-	Tayport: United Kingdom	2017-06-25	1	OXFORD_NANOPORE,ILLUMINA	Bacillus subtilis	99.8	1
GCA_049949125	PRJNA1253417	SAMN48076195	Bacillus subtilis strain AMFE023/7	AMFE023/7	-	-	Fermented fish	Amnat Charoen Province: Morning Market	Thailand	2024	1	BGISEQ	-	99.8	0	GTDBTK classification
GCA_001465815	PRJNA305223	SAMN04320556	Bacillus subtilis subsp. subtilis strain BSD-2	BSD-2	-	Gossypium	-	-	China:Hebie,Handan	2005	1	PacBio	Bacillus subtilis	99.1	1
GCA_009662455	PRJNA587401	SAMN13190562	Bacillus subtilis strain P9_B1	P9_B1	-	-	-	-	Denmark:Dyrehave	2017-08	1	Illumina NextSeq and Oxford Nanopore	Bacillus subtilis	99.8	1
GCA_029762255	PRJNA941188	SAMN33591743	Bacillus subtilis strain PRO51	PRO51	-	-	Kantong	-	Ghana: Nyankpala site 2	-	3	Oxford Nanopore MiniION	Bacillus subtilis	46.7	0	Below BUSCO threshold
GCA_023369715	PRJNA833922	SAMN28044975	Bacillus subtilis strain S16	S16	-	soil	-	-	China: Hebei	2015-10-09	1	Illumina HiSeq; PacBio	Bacillus subtilis	99.8	1
GCA_004101485	PRJNA515120	SAMN10743274	Bacillus subtilis strain SRCM104008	SRCM104008	-	-	food	-	South Korea	2018	1	PacBio RSII; Illumina MiSeq	Bacillus subtilis	99.8	1
GCA_028540965	PRJNA925317	SAMN32788877	Mutant Bacillus subtilis subsp. subtilis strain MGP064	MGP064	-	-	-	-	-	-	1	Illumina	Bacillus subtilis	98.7	0	Mutated isolate
GCA_001597265	PRJNA314703	SAMN04539622	Bacillus subtilis subsp. globigii strain ATCC 49760	ATCC 49760	-	-	-	-	-	-	1	PacBio	Bacillus atrophaeus	99.8	0	GTDBTK classification
GCA_001697265	PRJNA302835	SAMN04281244	Bacillus subtilis subsp. subtilis strain KCTC 3135	KCTC 3135	KCTC:3135	-	-	-	-	-	1	Illumina	Bacillus subtilis	99.8	1
GCA_028541225	PRJNA925317	SAMN32788901	Mutant Bacillus subtilis subsp. subtilis strain MGP221	MGP221	-	-	-	-	-	-	1	Illumina	Bacillus subtilis	98.7	0	Mutated isolate
GCA_003610955	PRJNA490410	SAMN10036094	Bacillus subtilis strain WB800N	WB800N	-	-	-	-	-	-	1	PacBio RSII	Bacillus subtilis	99.3	1
GCA_001902555	PRJNA349089	SAMN05920240	Bacillus subtilis strain 29R7-12	29R7-12	-	-	Coal Bed	-	Japan: Shimokita Peninsula	2012	3	PacBio	Bacillus subtilis	99.5	1
GCA_029536935	PRJNA941188	SAMN33591721	Bacillus subtilis strain PRO112	PRO112	-	-	Maari	-	Burkina Faso: Mansila	-	1	Oxford Nanopore PromethION	Bacillus subtilis	99.8	1
GCA_039620435	PRJNA1066968	SAMN39511943	Bacillus subtilis strain FUA2231	FUA2231	-	-	Mahewu	-	-	2016	3	Oxford Nanopore MinION	Bacillus subtilis	99.8	1		plasmid	387	N
GCA_905315035	PRJEB43128	SAMEA8103436	Bacillus subtilis isolate NRS6121	NRS6121	-	-	shrub bed	-	Tayport: United Kingdom	2017-06-25	1	ILLUMINA,OXFORD_NANOPORE	Bacillus subtilis	99.8	1
GCA_023702515	PRJNA846091	SAMN28868087	Bacillus subtilis strain NB205	NB205	-	-	natto	-	China:Beijing	2020-09-17	3	Illumina NovaSeq; PacBio Sequel	Bacillus subtilis	99.6	1
GCA_022647025	PRJNA664669	SAMN16229794	Bacillus subtilis strain FX-1	FX-1	-	-	tobacco leaf	-	China:Fujian	2019-11	2	PacBio Sequel	Bacillus subtilis	99.8	1
GCA_023650935	PRJNA843225	SAMN28724347	Bacillus subtilis strain SPC-17-3	SPC-17-3	-	Bean paste	-	-	China:Sichuan	-	3	Illumina HiSeq; PacBio	Bacillus subtilis	99.5	1
GCA_022453545	PRJNA808224	SAMN26037833	Bacillus subtilis strain YB-15	YB-15	-	-	wheat rhizosphere	wheat rhizosphere: wheat rhizosphere	China	2014-04-15	1	Oxford Nanopore PromethION; Illumina	Bacillus subtilis	99.8	1		chromosome	387	N
GCA_047782775	PRJNA1199738	SAMN45886785	Bacillus subtilis strain K3C	K3C	-	-	soil sample	-	India: Rubber Estate, Kerala	2022-08-30	1	Illumina HiSeq	Bacillus subtilis	99.8	1
GCA_047273435	PRJNA1175577	SAMN44366205	Bacillus subtilis strain AKPS2	AKPS2	-	Musa acuminata	Musa acuminata Pseudo stem	Pseudo stem: Stem	India	2023-03-18	1	Oxford Nanopore	Bacillus subtilis	98.9	1
GCA_003665295	PRJNA495429	SAMN10225276	Bacillus subtilis subsp. subtilis strain N4-2	N4-2	-	-	Natto	-	Japan	2017-08	2	PacBio RSII	Bacillus subtilis	99.3	1
GCA_029762395	PRJNA941188	SAMN33591727	Bacillus subtilis strain PRO118	PRO118	-	-	Maari	-	Burkina Faso: Toulfe	-	4	Oxford Nanopore MiniION	Bacillus subtilis	49.1	0	Below BUSCO threshold
GCA_014171535	PRJNA605861	SAMN14081047	Bacillus subtilis strain So1b	So1b	-	-	Soil	Soil biome: Near to scientific base	Antarctica	2013	1	Oxford Nanopore MiniION	Bacillus subtilis	99.8	1
GCA_037997165	PRJNA1088983	SAMN40517433	Bacillus subtilis strain JNF2	JNF2	-	Cucumis sativus L.	Healthy cucumber rhizosphere soil.	-	China: Beiwang Village, Luolong District, Luoyang City, Henan Province	2022-08-11	1	PacBio	Bacillus subtilis	99.8	1
GCA_012030675	PRJNA615188	SAMN14448286	Bacillus subtilis subsp. subtilis str. SMY	SMY	-	-	-	-	-	-	1	Oxford Nanopore MiniION; Illumina	Bacillus subtilis	98.9	1
GCA_032598945	PRJNA988465	SAMN36020256	Bacillus subtilis strain 6D1	6D1	NRRL:B-68257	-	river sediment	-	USA: Kewaunee County, Wisconsin	2019-08-25	2	Oxford Nanopore; Illumina NextSeq	Bacillus subtilis	99.8	1		plasmid	387	N
GCA_029537075	PRJNA941188	SAMN33591701	Bacillus subtilis strain DSM 23521	DSM 23521	DSM:23521	-	-	-	-	-	2	Oxford Nanopore MiniION	Bacillus subtilis	99.1	1
GCA_046529445	PRJNA973129	SAMN35124074	Bacillus subtilis strain ZKY06	ZKY06	-	Hermetia illucens	gut of larvae	-	China: Guangzhou, Zhuhai	2010-01-20	1	Illumina NovaSeq; Oxford Nanopore	Bacillus subtilis	99.8	1
GCA_024507815	PRJNA607328	SAMN29939557	Bacillus subtilis subsp. natto strain Bacillus subtilis 'natto'	Bacillus subtilis 'natto'	BGSC:27E3	-	-	-	-	-	3	Illumina MiSeq	Bacillus subtilis	99.3	1
GCA_028541565	PRJNA925317	SAMN32788864	Mutant Bacillus subtilis subsp. subtilis strain MGP001	MGP001	-	-	-	-	-	-	1	Illumina	Bacillus subtilis	99.6	0	Mutated isolate
GCA_905315705	PRJEB43128	SAMEA8103446	Bacillus subtilis isolate NRS6153	NRS6153	-	-	garden soil	-	Tayport: United Kingdom	2017-06-25	1	ILLUMINA,OXFORD_NANOPORE	Bacillus subtilis	99.8	1
GCA_004119715	PRJNA516542	SAMN10790883	Bacillus subtilis strain SRCM103835	SRCM103835	-	-	food	-	South Korea	2018	1	PacBio RSII; Illumina MiSeq	Bacillus subtilis	99.8	1
GCA_029762375	PRJNA941188	SAMN33591731	Bacillus subtilis strain PRO122	PRO122	-	-	Maari	-	Burkina Faso: Toulfe	-	3	Oxford Nanopore MiniION	Bacillus subtilis	48	0	Below BUSCO threshold
GCA_017901775	PRJNA720287	SAMN18644984	Bacillus subtilis subsp. subtilis strain MBF10_19J contig_1	MBF10_19J	-	-	skin	-	Indonesia:Depok	2019-01-15	2	Oxford Nanopore GridION	Bacillus subtilis	99.1	1
GCA_041261645	PRJNA1115357	SAMN41513556	Bacillus subtilis strain soilG2B TE3179 Ga0532237_01	soilG2B TE3179	-	-	-	-	-	-	1	PacBio	Bacillus subtilis	98	1		chromosome	387	N
GCA_023521595	PRJNA398615	SAMN08362827	Bacillus subtilis strain PK5_17	PK5_17	-	Tribulus terrestris	Plant Root	Desert: Desert	Pakistan: Mithi	2015	1	PacBio	Bacillus subtilis	99.8	1
GCA_029536855	PRJNA941188	SAMN33591729	Bacillus subtilis strain PRO120	PRO120	-	-	Maari	-	Burkina Faso: Toulfe	-	2	Oxford Nanopore MiniION	Bacillus subtilis	98.9	1		chromosome	387	N
GCA_024917115	PRJNA846324	SAMN30494013	Bacillus subtilis subsp. subtilis str. 168	168	-	-	CCTCC	-	China:Wuhan	2019-03-05T14:30:11Z	1	PacBio Sequel	Bacillus subtilis	98.9	1
GCA_022654795	PRJNA813968	SAMN26533862	Bacillus subtilis strain H2	H2	-	-	tea soil	soil [ENVO:00002007]: soil [ENVO:00002007]	China: Guiyang	2021-03-20	1	Illumina NovaSeq	Bacillus subtilis	99.8	1
GCA_023521275	PRJNA398615	SAMN08362829	Bacillus subtilis strain PK5_68	PK5_68	-	Tribulus terrestris	Plant Root	Desert: Desert	Pakistan: Mithi	2015	1	PacBio	Bacillus subtilis	99.6	1
GCA_000497485	PRJNA225627	SAMN02641633	Bacillus subtilis PY79	PY79	-	-	-	-	-	-	1	PacBio RSII; Illumina HiSeq2000	Bacillus subtilis	99.5	1
GCA_037414465	PRJNA607328	SAMN40298358	Bacillus subtilis subsp. subtilis str. 168	168	-	-	-	-	-	-	1	Illumina MiSeq	Bacillus subtilis	99.5	1
GCA_036347755	PRJNA1068340	SAMN39585555	Bacillus subtilis strain MJ-4	MJ-4	-	Tomicus minor	-	-	China:Kunming, Yunnan	2023-05-11	1	PacBio Sequel	Bacillus subtilis	96.2	0	Below BUSCO threshold
GCA_049852155	PRJNA1245596	SAMN47760069	Bacillus subtilis strain ZJW2	ZJW2	-	Rongchang pig	colon feces	-	China:Chongqing	2023-01	1	PacBio Sequel; Illumina NovaSeq	Bacillus subtilis	99.8	1
GCA_009662335	PRJNA587401	SAMN13190558	Bacillus subtilis strain P5_B2	P5_B2	-	-	-	-	Denmark:Dyrehave	2017-08	1	Illumina NextSeq and Oxford Nanopore	Bacillus subtilis	99.8	1
GCA_004119175	PRJNA516726	SAMN10796448	Bacillus subtilis strain SRCM103623 1	SRCM103623	-	-	food	-	South Korea	2018	4	PacBio RSII; Illumina MiSeq	Bacillus subtilis	99.8	1
GCA_040743115	PRJNA1128075	SAMN42032084	Bacillus subtilis strain JB01 contig_4	JB01	-	Swine	Waste	-	USA: Forest City, IA	2024	4	Oxford Nanopore	Bacillus subtilis	99.8	1
GCA_905319535	PRJEB43128	SAMEA8103456	Bacillus subtilis isolate NRS6202	NRS6202	-	-	garden soil	-	Kirriemuir: United Kingdom	2017-06-25	3	OXFORD_NANOPORE,ILLUMINA	Bacillus subtilis	99.8	1
GCA_029537155	PRJNA941188	SAMN33591691	Bacillus subtilis strain DSM 1090	DSM 1090	DSM:1090	-	soil	-	-	-	1	Oxford Nanopore PromethION	Bacillus subtilis	99.5	1
GCA_006741845	PRJDB8042	SAMD00169822	Bacillus subtilis subsp. subtilis NBRC 13719 D	NBRC 13719	-	-	-	-	-	-	2	Illumina MiSeq; ONT GridION	Bacillus subtilis	99.8	1		plasmid	387	T
GCA_030123085	PRJNA960711	SAMN34374884	Bacillus subtilis strain G2S2	G2S2	-	-	pine forrest soil between two spruce trees	-	Germany: near Munchenroda, Jena	2016-04	1	Oxford Nanopore MinION and MGISEQ	Bacillus subtilis	99.8	1
GCA_031326045	PRJNA1011471	SAMN37220456	Bacillus subtilis strain CP38	CP38	-	-	soil sample	-	South Korea: Busan	2016-03-14	1	PacBio Sequel	Bacillus subtilis	99.8	1
GCA_028540905	PRJNA925317	SAMN32788884	Mutant Bacillus subtilis subsp. subtilis strain MGP181	MGP181	-	-	-	-	-	-	1	Illumina	Bacillus subtilis	98.7	0	Mutated isolate
GCA_040571395	PRJNA1130948	SAMN42235624	Bacillus subtilis strain PY79	PY79	-	-	-	-	USA	2023	1	Plasmidsaurus	Bacillus subtilis	99.6	1
GCA_001704095	PRJNA338086	SAMN05520947	Bacillus subtilis strain HJ0-6	HJ0-6	-	-	fermented soybean paste	-	South Korea	2015-01-05	1	PacBio	Bacillus subtilis	99.8	1
GCA_009913255	PRJNA438180	SAMN08707581	Bacillus subtilis strain SRCM102753	SRCM102753	-	-	Doenjang(Soybean paste)	-	South Korea	2017-09-03	1	PacBio	Bacillus subtilis	99.8	1		chromosome	387	N
GCA_019704395	PRJDB8028	SAMD00163112	Bacillus subtilis BEST3106 D	BEST3106	-	-	-	-	Japan:Tokyo 194-8511, Machida, Minamiooya 11, Mitsubishi Kasei Institute of Life Sciences	1999	1	Illumina MiSeq	Bacillus subtilis	99.6	1
GCA_046267835	PRJNA1164970	SAMN43911274	Bacillus subtilis strain M51	M51	-	-	plant	-	China:Shangqiu	2023-04-12	2	Illumina NovaSeq; PacBio Sequel	Bacillus subtilis	99.8	1
GCA_905319155	PRJEB43128	SAMEA8103450	Bacillus subtilis isolate NRS6183	NRS6183	-	-	garden soil	-	Lochee: United Kingdom	2017-06-25	1	OXFORD_NANOPORE,ILLUMINA	Bacillus subtilis	99.8	1
GCA_028541285	PRJNA925317	SAMN32788898	Mutant Bacillus subtilis subsp. subtilis strain MGP165	MGP165	-	-	-	-	-	-	1	Illumina	Bacillus subtilis	98.2	0	Mutated isolate
GCA_030438175	PRJNA990515	SAMN36269680	Bacillus subtilis strain SRCM126725	SRCM126725	-	-	Bos taurus feces	-	South Korea:Buyeo	2023-03	1	PacBio Sequel; Illumina HiSeq	Bacillus subtilis	99.8	1
GCA_034054115	PRJNA1041306	SAMN38288373	Bacillus subtilis strain H17-16	H17-16	-	Potato	-	-	China:Chongqing	2019-05-16	1	PacBio RSII; Illumina HiSeq	Bacillus subtilis	99.8	1
GCA_028541265	PRJNA925317	SAMN32788899	Mutant Bacillus subtilis subsp. subtilis strain MGP184	MGP184	-	-	-	-	-	-	1	Illumina	Bacillus subtilis	98.2	0	Mutated isolate
GCA_015654205	PRJNA675018	SAMN16686676	Bacillus subtilis strain SH1	SH1	-	Solanum lycopersicum	-	-	South Korea	2020-06-01	2	PacBio RSII	Bacillus subtilis	99.8	1
GCA_047785725	PRJNA1206741	SAMN46082875	Bacillus subtilis strain SRCM119127 contig1	SRCM119127	-	-	Ganjang	-	South Korea:Sunchang	2020-04	3	PacBio Sequel; Illumina HiSeq	Bacillus subtilis	99.3	1
GCA_035621695	PRJNA1058859	SAMN39190747	Bacillus subtilis strain PN1236	PN1236	-	-	fermented soybean food	-	South Korea	2022-06	1	Illumina; Nanopore	Bacillus subtilis	99.8	1
GCA_000782835	PRJNA265137	SAMN03145713	Bacillus subtilis strain SG6	SG6	-	luffa	-	Beijing: garden	China: Haidian, Beijing	2011-06-18	1	Illumina	Bacillus subtilis	99.8	1		chromosome	387	N
GCA_026309415	PRJNA900683	SAMN31698328	Bacillus subtilis strain DKU_06 DKU-06_2_1	DKU_06	-	-	Chungkukjang	-	South Korea	2021-01-02	2	PacBio RS	Bacillus subtilis	99.8	1
GCA_024220155	PRJNA855594	SAMN29498062	Bacillus subtilis strain MEC_B298	MEC_B298	-	-	soil	-	China:Beijing	2021-09-29	1	MGI2000; Nanopore	Bacillus subtilis	99.8	1
GCA_015602625	PRJNA594092	SAMN13503694	Bacillus subtilis strain R31	R31	-	plant	Dendrobium	-	China:Guangzhou	2019-12-03	1	PacBio Sequel	Bacillus subtilis	99.8	1
GCA_905319135	PRJEB43128	SAMEA8103452	Bacillus subtilis isolate NRS6186	NRS6186	-	-	garden soil	-	Newport: United Kingdom	2017-06-25	2	OXFORD_NANOPORE,ILLUMINA	Bacillus subtilis	99.8	1		plasmid	387	N
GCA_026639155	PRJNA902081	SAMN31746991	Bacillus subtilis strain K1	K1	-	-	soil	soil: soil	China	-	1	Oxford Nanopore; Illumina NovaSeq	Bacillus subtilis	99.8	1
GCA_034377505	PRJNA607328	SAMN37931206	Bacillus subtilis isolate FELIX_MS255	None	-	-	-	-	-	-	1	Illumina MiSeq	Bacillus subtilis	99.6	1
GCA_013285325	PRJNA635218	SAMN15069579	Bacillus subtilis strain JCL16	JCL16	-	-	soil	-	China:Najing province	-	1	Illumina; PacBio	Bacillus subtilis	99.8	1		chromosome	387	N
GCA_001889625	PRJNA326460	SAMN05231882	Bacillus subtilis strain MJ01	MJ01	-	-	crude oil contaminated soil	-	Iran: Pazenan oil field	2014-09-30	1	PacBio	Bacillus spizizenii	99.8	0	GTDBTK classification
GCA_029761975	PRJNA941188	SAMN33591766	Bacillus subtilis strain PRO99	PRO99	-	-	Kantong	-	Ghana: Navrongo site 3	-	3	Oxford Nanopore MiniION	Bacillus subtilis	68	0	Below BUSCO threshold
GCA_037751545	PRJNA607328	SAMN40298371	Mutant Bacillus subtilis isolate FELIX_MS509	FELIX_MS509	-	-	-	-	-	-	2	Illumina MiSeq	Bacillus subtilis	99.8	0	Mutated isolate
GCA_029637165	PRJNA685943	SAMN17101819	Bacillus subtilis strain ID-A05	ID-A05	-	-	Green onion kimchi	-	South Korea: Chungcheongnam-do	2017-04-21	1	PacBio RSII; Illumina MiSeq	Bacillus subtilis	99.8	1
GCA_009497795	PRJNA487139	SAMN09874175	Bacillus subtilis strain MENO2	MENO2	-	-	bee gut	-	Egypt	2015-12-25	1	Illumina MiSeq	Bacillus subtilis	99.8	1		chromosome	278	N
GCA_046529435	PRJNA973129	SAMN35124071	Bacillus subtilis strain ZKY03	ZKY03	-	Hermetia illucens	surface of larvae	-	China: Guangzhou, Zhuhai	2010-01-20	1	Illumina NovaSeq; Oxford Nanopore	Bacillus subtilis	99.8	1
GCA_041053155	PRJNA1139084	SAMN42758627	Bacillus subtilis strain N33	None	-	-	air	-	China:Tianjin	2022-12-15	1	Sanger	Bacillus subtilis	99.5	1
GCA_018884165	PRJNA668645	SAMN16416354	Bacillus subtilis strain s-16	s-16	-	-	soil	high altitude localities: Sunflower rhizosphere soil	China: Inner Mongolia	2012-09-20	1	PacBio RSII	Bacillus subtilis	99.8	1
GCA_028540465	PRJNA925317	SAMN32788893	Mutant Bacillus subtilis subsp. subtilis strain MGP086	MGP086	-	-	-	-	-	-	1	Illumina	Bacillus subtilis	98.4	0	Mutated isolate
GCA_001717105	PRJNA322230	SAMN05139959	Bacillus subtilis strain fmb60 1	fmb60	-	-	organic manure	-	-	2013-09-10	3	PacBio	Bacillus stercoris	99.3	0	GTDBTK classification
GCA_031326005	PRJNA1011478	SAMN37220582	Bacillus subtilis strain CP35	CP35	KCTC:43534	-	soil sample	-	South Korea: Jeju Island	2017-06-22	2	PacBio Sequel; Illumina	Bacillus subtilis	99.8	1
GCA_003148355	PRJNA471598	SAMN09212889	Bacillus subtilis strain QB61	QB61	-	-	soil	-	China: Hainan province	2010-05-02	1	PacBio	Bacillus subtilis	99.8	1
GCA_024508175	PRJNA607328	SAMN29939552	Bacillus subtilis strain BGSC b98af	BGSC b98af	BGSC:b98af	-	-	-	-	-	1	Illumina MiSeq	Bacillus subtilis	99.8	1
GCA_020311615	PRJNA701127	SAMN17848993	Bacillus subtilis isolate ELA2001105 .	ELA2001105	-	-	Elanco Animal Health	Chicken, broiler: Caecal microbes	USA: Greenfield, Indiana	2019-09-30	1	PacBio	Bacillus subtilis	99.8	1
GCA_009914705	PRJNA576869	SAMN13012109	Bacillus subtilis strain 2014-3557	2014-3557	-	-	feed additive imported from China	-	France	2014	2	Illumina MiSeq; Oxford Nanopore	Bacillus subtilis	99.6	1
GCA_002290305	PRJNA401163	SAMN07598856	Bacillus subtilis strain TLO3	TLO3	-	Homo sapiens	dental plaque	Human: Oral	China: Gansu	2017-04-10	1	PacBio	Bacillus subtilis	99.8	1
GCA_028540405	PRJNA925317	SAMN32788879	Mutant Bacillus subtilis subsp. subtilis strain MGP098	MGP098	-	-	-	-	-	-	1	Illumina	Bacillus subtilis	98.6	0	Mutated isolate
GCA_004119535	PRJNA516532	SAMN10790858	Bacillus subtilis strain SRCM103689	SRCM103689	-	-	food	-	South Korea	2018	2	PacBio RSII; Illumina MiSeq	Bacillus subtilis	99.8	1		chromosome	387	N
GCA_037201685	PRJNA1085028	SAMN40290364	Bacillus subtilis strain MC4-2	MC4-2	-	-	Periplaneta americana	-	China: Yunnan	2019-01	1	Illumina	Bacillus subtilis	99.8	1		chromosome	387	N
GCA_003665235	PRJNA495412	SAMN10225145	Bacillus subtilis subsp. subtilis strain MH-1	MH-1	KACC: 18954	-	Cheonggukjang	-	South Korea: Chungcheongbuk-do	2016	2	PacBio RSII	Bacillus subtilis	99.8	1
GCA_001015095	PRJNA284309	SAMN03701301	Bacillus subtilis strain UD1022	UD1022	-	Daucus carota var. sativa	agricultural soil	Crop Land Biome (ENVO:01000245): Farm Soil (ENVO:00005749)	USA: Boulder, Colorado	2003-06-29	1	PacBio RS2 C2	Bacillus subtilis	99.1	1
GCA_029537135	PRJNA941188	SAMN33591693	Bacillus subtilis strain DSM 13019	DSM 13019	DSM:13019	-	boiled hay, 1940s	-	Denmark	-	1	Oxford Nanopore PromethION	Bacillus subtilis	99.8	1
GCA_004119835	PRJNA516722	SAMN10796308	Bacillus subtilis strain SRCM103622	SRCM103622	-	-	food	-	South Korea	2018	2	PacBio RSII; Illumina MiSeq	Bacillus subtilis	99.5	1		plasmid	387	N
GCA_004101445	PRJNA515115	SAMN10742284	Bacillus subtilis strain SRCM103881	SRCM103881	-	-	food	-	South Korea	2018	1	PacBio RSII; Illumina MiSeq	Bacillus subtilis	99.8	1
GCA_017753785	PRJNA718352	SAMN18529738	Bacillus subtilis strain YB-04	YB-04	-	-	Wheatstraw	-	China:Henan Province,Xinxiang.	2010-07-10	1	PacBio RSII	Bacillus subtilis	99.8	1
GCA_001660525	PRJNA322253	SAMN05150066	Bacillus subtilis subsp. subtilis strain delta6	delta6	-	-	Genome-engineered strain	-	Netherlands	2003	1	Illumina	Bacillus subtilis	99.6	0	Mutated isolate
GCA_019599105	PRJNA752499	SAMN20599517	Bacillus subtilis strain YPS-32	YPS-32	-	-	ARTP mutation	-	China:Wuxi	2019-03-21	1	Illumina HiSeq; PacBio	Bacillus subtilis	99.8	1
GCA_029762215	PRJNA941188	SAMN33591746	Bacillus subtilis strain PRO55	PRO55	-	-	Kantong	-	Ghana: Nyankpala site 1	-	1	Oxford Nanopore PromethION	Bacillus subtilis	90.4	0	Below BUSCO threshold
GCA_023520855	PRJNA398615	SAMN08362834	Bacillus subtilis strain PK3_9	PK3_9	-	Janochloa antidotale	Plant Root	Desert: Desert	Pakistan: Mithi	2015	1	PacBio	Bacillus subtilis	99.8	1
GCA_015535655	PRJNA594094	SAMN13503695	Bacillus subtilis strain TR21	TR21	-	plant	Dendrobium	-	China:Guangzhou	2019-12-03	1	PacBio Sequel	Bacillus subtilis	99.3	1
GCA_033403035	PRJNA607328	SAMN37709338	Mutant Bacillus subtilis isolate FELIX_MS886	None	-	-	-	-	-	-	1	Illumina MiSeq	Bacillus subtilis	99.5	0	Mutated isolate
GCA_022700935	PRJNA673049	SAMN16585340	Bacillus subtilis strain N1108-5at	N1108-5at	-	-	Soil of Dajian Mountain Forest Farm	-	China:Shanxi qinshui	2019-07-23	1	Oxford Nanopore	Bacillus subtilis	99.8	1
GCA_030028395	PRJNA970978	SAMN35018718	Bacillus subtilis strain SRCM117797	SRCM117797	-	-	Soybean paste	-	South Korea:Sunchang	2020-12	3	PacBio Sequel; Illumina	Bacillus subtilis	99.8	1
GCA_023521475	PRJNA398615	SAMN08362828	Bacillus subtilis strain PK5_16	PK5_16	-	Tribulus terrestris	Plant Root	Desert: Desert	Pakistan: Mithi	2015	1	PacBio	Bacillus subtilis	99.8	1
GCA_045037735	PRJNA1184019	SAMN44656737	Bacillus subtilis strain FJYA24	FJYA24	-	-	water	-	China:Fujian	2024-02	1	Oxford Nanopore PromethION	Bacillus subtilis	99.8	1
GCA_016894165	PRJNA700497	SAMN17832981	Bacillus subtilis strain BIM B-569G	BIM B-569G	BIM<BLR>: B-569G	-	soil	-	Belarus:Novopolotsk	2005	1	Illumina MiSeq; Oxford Nanopore MinION	Bacillus subtilis	99.8	1
GCA_024918995	PRJNA872299	SAMN30450879	Bacillus subtilis strain PN176 (HK176)	PN176 (HK176)	-	-	Fermented soybean (Cheonggukjang)	-	South Korea: Jinju	2016-03	2	Illumina HiSeq; PacBio RS	Bacillus subtilis	99.5	1
GCA_027923485	PRJDB12001	SAMD00393828	Bacillus subtilis subsp. natto G8 D	G8	-	-	-	-	Indonesia	2017-03-03	1	Illumina Novaseq 6000	Bacillus subtilis	99.5	1
GCA_013388335	PRJNA641411	SAMN15352467	Bacillus subtilis strain SP1	SP1	-	-	lab	-	Switzerland	2013-04-02	1	Illumina MiSeq	Bacillus subtilis	99.6	1
GCA_001703495	PRJNA268543	SAMN05526243	Bacillus subtilis subsp. subtilis strain 168G	168G	-	-	laboratory strain	-	Germany	2000	1	Illumina HiSeq	Bacillus subtilis	99.6	1
GCA_028540865	PRJNA925317	SAMN32788886	Mutant Bacillus subtilis subsp. subtilis strain MGP212	MGP212	-	-	-	-	-	-	1	Illumina	Bacillus subtilis	98.7	0	Mutated isolate
GCA_027912355	PRJNA903349	SAMN32406715	Bacillus subtilis strain W7	W7	-	-	Herbicide degradation consortium	-	China:Beijing	2022-08-30	1	Oxford Nanopore	Bacillus subtilis	99.8	1
GCA_003612735	PRJNA490339	SAMN10033204	Bacillus subtilis strain MZK05	MZK05	-	-	soil	-	Bangladesh	1997-12-15	1	Illumina MiSeq	Bacillus subtilis	99.3	1
GCA_003665355	PRJNA495427	SAMN10225269	Bacillus subtilis subsp. subtilis strain N3-1	N3-1	-	-	Natto	-	Japan	2017-08	2	PacBio RSII	Bacillus subtilis	99.3	1
GCA_003665395	PRJNA495409	SAMN10225133	Bacillus subtilis subsp. subtilis strain 2KL1	2KL1	KACC:18957	-	Cheonggukjang	-	South Korea: Jeonju	2016	3	PacBio RSII	Bacillus subtilis	99.8	1
GCA_045001865	PRJNA1033172	SAMN38026925	Bacillus subtilis strain YT-4	YT-4	-	-	soil	-	China: Henan	2021-10-01	1	Oxford Nanopore	Bacillus subtilis	99.8	1
GCA_000772205	PRJNA259307	SAMN03009557	Bacillus subtilis strain Bs-916	Bs-916	-	soil microorganism	paddy soil	rice field: rice roots	China: Nanjing	1996-10-08	1	PacBio	Bacillus velezensis	99.8	0	GTDBTK classification
GCA_047120225	PRJNA991986	SAMN36496546	Bacillus subtilis strain NCIB_3610	NCIB_3610	-	-	-	-	-	-	1	Illumina MiSeq	Bacillus subtilis	99.8	1
GCA_028541585	PRJNA925317	SAMN32788863	Mutant Bacillus subtilis subsp. subtilis strain Master_strain	Master_strain	-	-	-	-	-	-	1	Illumina	Bacillus subtilis	99.3	0	Mutated isolate
GCA_000523045	PRJDB111	SAMD00061007	Bacillus subtilis BEST7003 D	BEST7003	-	-	-	-	-	-	1	llumina Solexa	Bacillus subtilis	99.3	1
GCA_002173615	PRJNA386754	SAMN07125936	Bacillus subtilis subsp. subtilis strain SRCM101441	SRCM101441	-	-	food	-	South Korea	2017-01-09	2	PacBio	Bacillus subtilis	99.8	1
GCA_029537415	PRJNA941188	SAMN33591689	Bacillus subtilis strain DSM 10	DSM 10	DSM:10	-	-	-	-	-	2	Oxford Nanopore PromethION	Bacillus subtilis	99.8	1		plasmid	387	T
GCA_009662275	PRJNA587401	SAMN13190548	Bacillus subtilis strain 73	73	-	-	-	-	Germany:Heida	2016-02	1	Illumina NextSeq and Oxford Nanopore	Bacillus subtilis	99.8	1
GCA_022700975	PRJNA673045	SAMN16585299	Bacillus subtilis strain N1282-4at	N1282-4at	-	-	-	-	China:Guangzhou	2019-08-03	1	Oxford Nanopore	Bacillus subtilis	99.6	1
GCA_001541905	PRJNA309082	SAMN04420251	Bacillus subtilis subsp. subtilis strain CU1050	CU1050	-	-	Laboratory strain	-	-	2012-01-20	1	Illumina	Bacillus subtilis	99.3	1
GCA_038762065	PRJNA1097372	SAMN40869620	Bacillus subtilis strain LP	LP	-	-	Coral Sea	-	China:Xisha District	2020-09-30	1	Illumina NovaSeq; Oxford Nanopore	Bacillus subtilis	99.8	1
GCA_027497435	PRJNA914652	SAMN32343694	Bacillus subtilis strain 1	1	-	yak	-	-	China: Tibet	2019-08-15	2	PacBio	Bacillus subtilis	99.8	1
GCA_045780055	PRJNA893824	SAMN31432818	Bacillus subtilis strain CF03	CF03	-	-	farmland	-	China: Xuzhou, Jiangsu	2020-10-08	1	Nanopore; Illumina	Bacillus subtilis	99.8	1
GCA_013393725	PRJNA448044	SAMN08819054	Bacillus subtilis strain BSXE-1601	BSXE-1601	-	-	shrimp culture ponds	-	China: Jiangsu province, Ganyu	2012-08-21	1	PacBio	Bacillus inaquosorum	99.8	0	GTDBTK classification
GCA_021497525	PRJNA678455	SAMN16801779	Bacillus subtilis strain JNFE1126	JNFE1126	-	-	fermentation of straw	-	-	-	3	PacBio Sequel; Illumina NovaSeq	Bacillus subtilis	99.5	1
GCA_047041075	PRJNA1207260	SAMN46118857	Bacillus subtilis subsp. subtilis strain BM107	BM107	-	-	Healthy human fecal	-	South Korea:Seoul	2022-07-04	1	Illumina NovaSeq	Bacillus subtilis	99.8	1
GCA_024799885	PRJNA872770	SAMN30470311	Bacillus subtilis strain SRCM117108	SRCM117108	-	-	Doenjang	-	South Korea:Seoul	2020-10	1	PacBio Sequel; Illumina HiSeq	Bacillus subtilis	99.8	1
GCA_009913515	PRJNA438180	SAMN08707591	Bacillus subtilis strain SRCM102748	SRCM102748	-	-	kimchi	-	South Korea	2017-09-03	1	PacBio	Bacillus subtilis	99.8	1
GCA_024800645	PRJNA872819	SAMN30470963	Bacillus subtilis strain SRCM117508	SRCM117508	-	-	Cheonggukjang	-	South Korea:Jinan	2020-10	1	PacBio Sequel; Illumina HiSeq	Bacillus subtilis	99.5	1
GCA_024507895	PRJNA607328	SAMN29939553	Bacillus subtilis strain BGSC 10A5	BGSC 10A5	BGSC:10A5	-	-	-	-	-	1	Illumina MiSeq	Bacillus subtilis	99.8	1
GCA_004101425	PRJNA515113	SAMN10742282	Bacillus subtilis strain SRCM104005	SRCM104005	-	-	food	-	South Korea	2018	1	PacBio RSII; Illumina MiSeq	Bacillus subtilis	99.5	1
GCA_030123145	PRJNA960711	SAMN34375013	Bacillus subtilis strain KF24	KF24	-	-	rhizosphere soil	-	China: Kaifeng, Henan Province	-	1	Oxford Nanopore MinION and MGISEQ	Bacillus subtilis	99.8	1
GCA_009913535	PRJNA438180	SAMN08707592	Bacillus subtilis strain SRCM102749	SRCM102749	-	-	kimchi	-	South Korea	2017-09-03	2	PacBio	Bacillus subtilis	99.8	1
GCA_002173715	PRJNA386756	SAMN07125938	Bacillus subtilis subsp. subtilis strain SRCM100757	SRCM100757	-	-	food	-	South Korea	2017-01-09	1	PacBio	Bacillus subtilis	99.8	1
GCA_029536775	PRJNA941188	SAMN33591745	Bacillus subtilis strain PRO53	PRO53	-	-	Kantong	-	Ghana: Nyankpala site 2	-	1	Oxford Nanopore PromethION	Bacillus subtilis	99.8	1
GCA_018394175	PRJNA726833	SAMN19091144	Bacillus subtilis strain BYS2	BYS2	-	-	soil	-	China: Mount Tai	2018	1	PacBio RSII	Bacillus subtilis	99.5	1
GCA_024508195	PRJNA607328	SAMN29939556	Bacillus subtilis subsp. natto strain BGSC 27E1	None	-	-	-	-	-	-	1	Illumina MiSeq	Bacillus subtilis	99.3	1
GCA_009662355	PRJNA587401	SAMN13190557	Bacillus subtilis strain P5_B1	P5_B1	-	-	-	-	Denmark:Dyrehave	2017-08	1	Illumina NextSeq and Oxford Nanopore	Bacillus subtilis	99.8	1
GCA_021497545	PRJNA678455	SAMN16801778	Bacillus subtilis strain JNFE0126	JNFE0126	-	-	fermentation of straw	-	-	-	3	Illumina NovaSeq; PacBio Sequel	Bacillus subtilis	99.5	1
GCA_006165085	PRJNA385219	SAMN06885112	Bacillus subtilis strain SEM-9	SEM-9	-	-	silkworm excrement	-	China	2015	1	Illumina; PacBio	Bacillus subtilis	99.8	1
GCA_004101345	PRJNA515102	SAMN10742270	Bacillus subtilis strain SRCM103862	SRCM103862	-	-	food	-	South Korea	2018	1	PacBio RSII; Illumina MiSeq	Bacillus subtilis	99.8	1
GCA_029762095	PRJNA941188	SAMN33591755	Bacillus subtilis strain PRO73	PRO73	-	-	Kantong	-	Ghana: Nyankpala site 1	-	3	Oxford Nanopore MiniION	Bacillus subtilis	66.9	0	Below BUSCO threshold
GCA_003665215	PRJNA495413	SAMN10225146	Bacillus subtilis subsp. subtilis strain PJ-7	PJ-7	KACC: 18951	-	Cheonggukjang	-	South Korea: Gyeonggi	2016	2	PacBio RSII	Bacillus subtilis	99.5	1
GCA_024507835	PRJNA607328	SAMN29939554	Bacillus subtilis subsp. subtilis strain BGSC 10A5	BGSC 10A5	BGSC:10A5	-	-	-	-	-	1	Illumina MiSeq	Bacillus subtilis	99.8	1
GCA_004119875	PRJNA516730	SAMN10797246	Bacillus subtilis strain SRCM103637	SRCM103637	-	-	food	-	South Korea	2018	1	PacBio RSII; Illumina MiSeq	Bacillus subtilis	99.5	1
GCA_028541425	PRJNA925317	SAMN32788866	Mutant Bacillus subtilis subsp. subtilis strain MGP008	MGP008	-	-	-	-	-	-	1	Illumina	Bacillus subtilis	98.9	0	Mutated isolate
GCA_012534935	PRJNA624781	SAMN14583726	Bacillus subtilis strain RI4914	RI4914	-	-	wastewater	-	Brazil	2010-10	1	Oxford Nanopore GridION; IonTorrent	Bacillus subtilis	94.9	0	Below BUSCO threshold
GCA_000827065	PRJNA270310	SAMN03265456	Bacillus subtilis subsp. subtilis strain 3	3	-	-	-	-	France	1970	1	Illumina	Bacillus subtilis	99.6	1
GCA_009913395	PRJNA438180	SAMN08707588	Bacillus subtilis strain SRCM102745	SRCM102745	-	-	kimchi	-	South Korea	2017-09-03	1	PacBio	Bacillus subtilis	99.8	1
GCA_028541365	PRJNA925317	SAMN32788872	Mutant Bacillus subtilis subsp. subtilis strain MGP033	MGP033	-	-	-	-	-	-	1	Illumina	Bacillus subtilis	98.6	0	Mutated isolate
GCA_028540805	PRJNA925317	SAMN32788878	Mutant Bacillus subtilis subsp. subtilis strain MGP075	MGP075	-	-	-	-	-	-	1	Illumina	Bacillus subtilis	98.6	0	Mutated isolate
GCA_009662215	PRJNA587401	SAMN13190552	Bacillus subtilis strain MB8_B7	MB8_B7	-	-	-	-	Denmark:Birkeroed	2017-10	2	Illumina NextSeq and Oxford Nanopore	Bacillus subtilis	99.8	1
GCA_023521635	PRJNA398615	SAMN08362825	Bacillus subtilis strain PK1_2	PK1_2	-	Tetraena simplex	Plant Root	Desert: Desert	Pakistan: Mithi	2015	1	PacBio	Bacillus subtilis	99.8	1
GCA_003665315	PRJNA495426	SAMN10225254	Bacillus subtilis subsp. subtilis strain N2-2	N2-2	-	-	Natto	-	Japan	2017-08	2	PacBio RSII	Bacillus subtilis	99.1	1
GCA_047947055	PRJNA1009831	SAMN37162041	Bacillus subtilis strain KK195	KK195	-	-	-	-	Germany: BTU Cottbus-Senftenberg, Universittsplatz 1, 01968 Senftenberg	2021	1	Illumina NovaSeq	Bacillus subtilis	99.6	1
GCA_905319545	PRJEB43128	SAMEA8103453	Bacillus subtilis isolate NRS6187	NRS6187	-	-	garden soil	-	Newport: United Kingdom	2017-06-25	1	ILLUMINA,OXFORD_NANOPORE	Bacillus subtilis	99.8	1
GCA_037747845	PRJNA607328	SAMN40298370	Mutant Bacillus subtilis isolate FELIX_MS499	FELIX_MS499	-	-	-	-	-	-	2	Illumina MiSeq	Bacillus subtilis	99.8	0	Mutated isolate
GCA_022700955	PRJNA673050	SAMN16585349	Bacillus subtilis strain N1303-2Ay	N1303-2Ay	-	-	Water sample in air-raid shelter	-	China:Guangzhou	2019-08-04	1	Oxford Nanopore	Bacillus subtilis	99.8	1
GCA_029762295	PRJNA941188	SAMN33591741	Bacillus subtilis strain PRO45	PRO45	-	-	Kantong	-	Ghana: Nyankpala site 1	-	3	Oxford Nanopore MiniION	Bacillus subtilis	66.7	0	Below BUSCO threshold
GCA_009913575	PRJNA438180	SAMN08707594	Bacillus subtilis strain SRCM102751	SRCM102751	-	-	kimchi	-	South Korea	2017-09-03	1	PacBio	Bacillus subtilis	99.8	1
GCA_046840395	PRJNA1205888	SAMN46065699	Bacillus subtilis strain KFRI-P74	KFRI-P74	-	-	fermented soybean paste	fermented soybean paste: fermented soybean paste	South Korea: Ansung city	2017-11-23	4	PacBio Sequel; Illumina HiSeq	Bacillus subtilis	99.8	1
GCA_029536835	PRJNA941188	SAMN33591730	Bacillus subtilis strain PRO121	PRO121	-	-	Maari	-	Burkina Faso: Toulfe	-	2	Oxford Nanopore MiniION	Bacillus subtilis	96.9	0	Below BUSCO threshold
GCA_004119675	PRJNA516539	SAMN10790879	Bacillus subtilis strain SRCM103773	SRCM103773	-	-	food	-	South Korea	2018	2	PacBio RSII; Illumina MiSeq	Bacillus subtilis	99.6	1		plasmid	387	N
GCA_028540985	PRJNA925317	SAMN32788875	Mutant Bacillus subtilis subsp. subtilis strain MGP058	MGP058	-	-	-	-	-	-	1	Illumina	Bacillus subtilis	98.7	0	Mutated isolate
GCA_014298115	PRJNA658161	SAMN15860571	Bacillus subtilis subsp. subtilis strain ONU 559	ONU 559	-	-	Black sea sediments	-	Turkey: Black sea	2011-03-24	1	Illumina HiSeq	Bacillus subtilis	99.8	1
GCA_019931715	PRJNA760656	SAMN21220196	Bacillus subtilis strain FJAT-4	FJAT-4	-	-	soil	-	China	2004-01	2	PacBio	Bacillus subtilis	99.8	1		plasmid	387	T
GCA_009884005	PRJNA600041	SAMN13781157	Bacillus subtilis strain BJQ0005	BJQ0005	-	-	Baijiu	-	China: Fujian Province	2019-11-27	1	PacBio RSII	Bacillus subtilis	99.8	1
GCA_032680865	PRJNA1024070	SAMN37687924	Bacillus subtilis strain A9	A9	-	Morchella esculenta (L.) Pers.	-	-	China	2021-05	1	nanopore; Illumina	Bacillus subtilis	99.8	1
GCA_040819575	PRJNA1135754	SAMN42490354	Bacillus subtilis strain DYJ24	DYJ24	-	-	Doenjang	-	South Korea: Hongseong	2021-07-05	1	PacBio Sequel2	Bacillus subtilis	99.8	1
GCA_905311385	PRJEB43128	SAMEA8103433	Bacillus subtilis isolate NRS6116	NRS6116	-	-	garden soil	-	Tayport: United Kingdom	2017-06-25	2	OXFORD_NANOPORE,ILLUMINA	Bacillus subtilis	99.8	1
GCA_000227485	PRJNA68559	SAMN02603351	Bacillus subtilis subsp. subtilis RO-NN-1	RO-NN-1	BGSC:3A27	-	soil	-	-	-	1		Bacillus subtilis	99.5	1
GCA_028540425	PRJNA925317	SAMN32788894	Mutant Bacillus subtilis subsp. subtilis strain MGP112	MGP112	-	-	-	-	-	-	1	Illumina	Bacillus subtilis	98.2	0	Mutated isolate
GCA_018454405	PRJNA729632	SAMN19136531	Bacillus subtilis subsp. subtilis strain A1 - Midalam	A1 - Midalam	-	-	beach soil	beach: shoreline	India:Midalam beach in Tamil Nadu	2019-07-09	1	Illumina HiSeq	Bacillus subtilis	99.5	1
GCA_026410045	PRJNA901685	SAMN31726910	Bacillus subtilis strain O4	O4	-	cow	mammary gland	-	Israel	2020	1	Illumina MiSeq	Bacillus subtilis	99.8	1
GCA_029762015	PRJNA941188	SAMN33591763	Bacillus subtilis strain PRO93	PRO93	-	-	Kantong	-	Ghana: Navrongo site 3	-	3	Oxford Nanopore MiniION	Bacillus subtilis	70.7	0	Below BUSCO threshold
GCA_020773035	PRJNA772879	SAMN22417850	Bacillus subtilis subsp. natto strain SCP010-1	SCP010-1	-	-	Pixian County Bean Paste	-	China: Chengdou, Sichaun	2019-10-30	1	Illumina	Bacillus subtilis	99.5	1
GCA_040733615	PRJNA1125311	SAMN41887931	Bacillus subtilis subsp. subtilis strain BSP1	BSP1	-	-	Rhizosphere soil	Mediterranean climatic region: Soil sample from a temperate region with moderate rainfall	Lebanon	2022-09-09	1	Illumina	Bacillus subtilis	99.1	1
GCA_003594755	PRJNA490618	SAMN10054328	Bacillus subtilis strain KR2-7 .311210	KR2-7	-	Solanum lycopersicum	-	-	Iran: Khorasan Razavi	2016-10-30	4	Illumina HiSeq; PacBio	Bacillus inaquosorum	99.8	0	GTDBTK classification
GCA_029762355	PRJNA941188	SAMN33591732	Bacillus subtilis strain PRO134	PRO134	-	-	Kantong	-	Ghana: Nyankpala site 1	-	3	Oxford Nanopore MiniION	Bacillus subtilis	69.7	0	Below BUSCO threshold
GCA_047275895	PRJNA1213706	SAMN46343607	Bacillus subtilis strain BS18-1	BS18-1	-	-	Fairy bean	-	China:huainan	2019-10-19	1	Illumina NovaSeq; Oxford Nanopore	Bacillus subtilis	99.8	1
GCA_049945055	PRJNA1253552	SAMN48079715	Bacillus subtilis strain CT4 contig_1	CT4	-	-	Baekkimchi	-	South Korea	2025	4	Oxford Nanopore MinION	-	99.8	0	GTDBTK classification
GCA_025502505	PRJNA883081	SAMN30959807	Bacillus subtilis strain SRCM116268	SRCM116268	-	-	soil	-	South Korea:Buyeo	2020-10	2	PacBio Sequel; Illumina HiSeq	Bacillus subtilis	99.8	1		plasmid	387	N
GCA_045291565	PRJNA1086677	SAMN40407836	Bacillus subtilis strain HC-9	HC-9	-	Honeysuckle	leaf	-	China: Guizhou	2019-07	1	Illumina; PacBio Sequel	Bacillus subtilis	99.8	1
GCA_012647565	PRJNA616328	SAMN14479761	Bacillus subtilis strain At3	At3	-	-	Arabidopsis thaliana seedling from surface sterilized seed	-	Sweden:Uppsala	2002	1	PacBio RSII	Bacillus inaquosorum	96.2	0	GTDBTK classification; Below BUSCO threshold
GCA_009662175	PRJNA587401	SAMN13190553	Bacillus subtilis strain MB9_B1	MB9_B1	-	-	-	-	Denmark:Birkeroed	2017-10	1	Illumina NextSeq and Oxford Nanopore	Bacillus subtilis	99.8	1
GCA_047902445	PRJNA1211332	SAMN46274536	Bacillus subtilis subsp. subtilis strain JCK-1398	JCK-1398	-	-	Tomato plant	-	South Korea	2015-01	3	Illumina	Bacillus subtilis	99.8	1
GCA_047121255	PRJNA1000597	SAMN36771594	Bacillus subtilis strain KK001	KK001	-	-	-	-	Germany: BTU Cottbus-Senftenberg, Universittsplatz 1, 01968 Senftenberg	2021	1	Illumina NovaSeq	Bacillus subtilis	99.5	1
GCA_000789295	PRJNA268543	SAMN03222590	Bacillus subtilis strain PS832	168	-	-	laboratory strain	-	USA	2014	1	Illumina HiSeq	Bacillus subtilis	99.3	1
GCA_033392095	PRJNA607328	SAMN37709337	Mutant Bacillus subtilis isolate FELIX_MS382	None	-	-	-	-	-	-	1	Illumina MiSeq	Bacillus subtilis	99.3	0	Mutated isolate
GCA_019704475	PRJDB8028	SAMD00163116	Bacillus subtilis BEST3145 D	BEST3145	-	-	-	-	Japan:Tokyo 194-8511, Machida, Minamiooya 11, Mitsubishi Kasei Institute of Life Sciences	1999	1	Illumina MiSeq; PacBioRSII	Bacillus subtilis	99.6	1
GCA_026153475	PRJNA898691	SAMN31621354	Bacillus subtilis strain MG-1	MG-1	-	Mink	Gut	-	China: Qingdao	2022-04-15	1	Illumina NovaSeq; PacBio Sequel	Bacillus subtilis	99.8	1
GCA_004101365	PRJNA515109	SAMN10742278	Bacillus subtilis strain SRCM103886	SRCM103886	-	-	food	-	South Korea	2018	1	PacBio RSII; Illumina MiSeq	Bacillus subtilis	99.5	1
GCA_002173695	PRJNA386755	SAMN07125937	Bacillus subtilis subsp. subtilis strain SRCM101444	SRCM101444	-	-	food	-	South Korea	2017-01-09	1	PacBio	Bacillus subtilis	99.6	1
GCA_000699525	PRJNA172448	SAMN02841094	Bacillus subtilis subsp. subtilis str. AG1839	AG1839	-	-	-	-	-	-	1	Illumina HiSeq 2000; ABI 3730XL	Bacillus subtilis	99.5	1
GCA_036322565	PRJDB3291	SAMD00023967	Bacillus subtilis F29-3 D	F29-3	-	-	-	cropland: farm	Taiwan:Taichung	1977	1	PacBio Sequel IIe	Bacillus halotolerans	99.5	0	GTDBTK classification
GCA_021398545	PRJNA788304	SAMN23961033	Bacillus subtilis strain Bsi	Bsi	-	Teredo navalis	gill	-	China	2021	1	Oxford Nanopore PromethION; Illumina	Bacillus subtilis	99.8	1
GCA_023521175	PRJNA398615	SAMN08362830	Bacillus subtilis strain PK5_52	PK5_52	-	Tribulus terrestris	Plant Root	Desert: Desert	Pakistan: Mithi	2015	1	PacBio	Bacillus subtilis	99.6	1
GCA_049311615	PRJNA1232428	SAMN47236037	Bacillus subtilis strain K35-1	K35-1	-	-	Rumen fluid of plateau animals	-	China:cAli Prefecture, Xizang	2024-03-02	1	Oxford Nanopore PromethION	Bacillus subtilis	99.8	1
GCA_004119615	PRJNA516537	SAMN10790877	Bacillus subtilis strain SRCM103576	SRCM103576	-	-	food	-	South Korea	2018	1	PacBio RSII; Illumina MiSeq	Bacillus subtilis	99.8	1
GCA_000971925	PRJNA81651	SAMN03394574	Bacillus subtilis KCTC 1028	KCTC 1028	-	-	-	-	-	-	1	Illumina HiSeq	Bacillus subtilis	99.8	1
GCA_004101465	PRJNA515116	SAMN10742484	Bacillus subtilis strain SRCM103971	SRCM103971	-	-	food	-	South Korea	2018	1	PacBio RSII; Illumina MiSeq	Bacillus subtilis	99.8	1
GCA_044758945	PRJNA1170073	SAMN44091373	Bacillus subtilis strain cel	cel	-	Pyrus calleryana	-	-	China: Wuhan	2023-11-12	1	PacBio Sequel	Bacillus subtilis	99.8	1
GCA_029536815	PRJNA941188	SAMN33591733	Bacillus subtilis strain PRO31	PRO31	-	-	Kantong	-	Ghana: Nyankpala site 1	-	2	Oxford Nanopore MiniION	Bacillus subtilis	99.3	1		chromosome	387	N
GCA_019704415	PRJDB8028	SAMD00163113	Bacillus subtilis BEST3109 D	BEST3109	-	-	-	-	Japan:Tokyo 194-8511, Machida, Minamiooya 11, Mitsubishi Kasei Institute of Life Sciences	1999	1	Illumina MiSeq	Bacillus subtilis	99.5	1
GCA_049200355	PRJNA1241803	SAMN47570980	Bacillus subtilis strain Bro11	Bro11	-	Brassica oleracea var. italica	plant extract	agricultural field: organic farm	Argentina: La Plata	2019	1	Hybrid	Bacillus subtilis	99.8	1
GCA_047758065	PRJNA1219707	SAMN46632667	Bacillus subtilis strain Z-294	Z-294	-	Pepper	-	-	China:Beijing	2016-11	1	Illumina NovaSeq; Oxford Nanopore	Bacillus subtilis	99.8	1
GCA_000349795	PRJNA192249	SAMN02603719	Bacillus subtilis subsp. subtilis str. BAB-1	BAB-1	-	-	-	-	-	-	1	Illumina GA IIx; ABI 3730	Bacillus subtilis	99.8	1
GCA_028540725	PRJNA925317	SAMN32788882	Mutant Bacillus subtilis subsp. subtilis strain MGP144	MGP144	-	-	-	-	-	-	1	Illumina	Bacillus subtilis	98.6	0	Mutated isolate
GCA_905319565	PRJEB43128	SAMEA8103454	Bacillus subtilis isolate NRS6190	NRS6190	-	-	garden soil	-	Tayport: United Kingdom	2017-06-25	2	ILLUMINA,OXFORD_NANOPORE	Bacillus subtilis	99.8	1
GCA_000953615	PRJEB7327	SAMEA2780588	Bacillus subtilis strain BS49	BS49	-	-	-	-	-	-	1	PACBIO_SMRT	Bacillus subtilis	99.5	1
GCA_028540365	PRJNA925317	SAMN32788904	Mutant Bacillus subtilis subsp. subtilis strain MGP253	MGP253	-	-	-	-	-	-	1	Illumina	Bacillus subtilis	98.4	0	Mutated isolate
GCA_024972835	PRJNA796441	SAMN29620937	Bacillus subtilis strain LjM2	LjM2	-	-	Chinese herbal medicine	Bacillus sp.: LjM2	China: Shanghai	2020-04-21	1	PromethION	Bacillus subtilis	99.8	1
GCA_009662255	PRJNA587401	SAMN13190551	Bacillus subtilis strain MB8_B1	MB8_B1	-	-	-	-	Denmark:Birkeroed	2017-10	1	Illumina NextSeq and Oxford Nanopore	Bacillus subtilis	99.8	1
GCA_009913595	PRJNA438180	SAMN08707595	Bacillus subtilis strain SRCM102756	SRCM102756	-	-	Ganjang(korea Soy sauce)	-	South Korea	2017-09-03	1	PacBio	Bacillus subtilis	99.8	1
GCA_905315045	PRJEB43128	SAMEA8103437	Bacillus subtilis isolate NRS6127	NRS6127	-	-	garden soil	-	Tayport: United Kingdom	2017-06-25	1	OXFORD_NANOPORE,ILLUMINA	Bacillus subtilis	99.8	1
GCA_011456075	PRJNA431955	SAMN08427274	Bacillus subtilis strain H1	H1	-	-	shrimp culture pond	-	China: Jiangsu	2014	1	PacBio	Bacillus subtilis	98.2	1
GCA_028541385	PRJNA925317	SAMN32788868	Mutant Bacillus subtilis subsp. subtilis strain MGP016	MGP016	-	-	-	-	-	-	1	Illumina	Bacillus subtilis	98.9	0	Mutated isolate
GCA_049368775	PRJNA1211488	SAMN46275395	Bacillus subtilis strain 37 contig_3	37	-	-	swimming pool water	-	China:Shandong	2024-03-09	3	Oxford Nanopore	Bacillus subtilis	99.8	1		plasmid	387	N
GCA_003665255	PRJNA495416	SAMN10225188	Bacillus subtilis subsp. subtilis strain SSJ-1	SSJ-1	KACC: 18949	-	Cheonggukjang	-	South Korea: Jeollanam-do	2016	1	PacBio RSII	Bacillus subtilis	99.8	1
GCA_030053795	PRJNA967859	SAMN34729197	Bacillus subtilis strain GUCC48	GUCC48	-	tobcacco	leaf	-	China: Anshun	2022-05-22	1	PacBio	Bacillus subtilis	99.8	1
GCA_044499385	PRJNA1134685	SAMN42431393	Bacillus subtilis strain BF12B1	BF12B1	-	Triticum aestivum	Wheat leaf	Field: Wheat field	Belgium: Jodoigne	2019-06-18	1	Oxford Nanopore MinION; Illumina NovaSeq	Bacillus subtilis	99.8	1
GCA_014961985	PRJNA668852	SAMN16424893	Bacillus subtilis subsp. subtilis strain CMIN-4	CMIN-4	-	-	Cheonggukjang	-	South Korea: Jeonbuk	2018	2	PacBio RSII	Bacillus subtilis	98.4	1
GCA_004119695	PRJNA516543	SAMN10790884	Bacillus subtilis strain SRCM103837	SRCM103837	-	-	food	-	South Korea	2018	1	PacBio RSII; Illumina MiSeq	Bacillus subtilis	99.8	1
GCA_905315395	PRJEB43128	SAMEA8103441	Bacillus subtilis isolate NRS6134	NRS6134	-	-	vegetable plot	-	Tayport: United Kingdom	2017-06-25	3	OXFORD_NANOPORE,ILLUMINA	Bacillus subtilis	99.8	1
GCA_040008285	PRJNA607328	SAMN41494448	Bacillus subtilis subsp. subtilis isolate FELIX_MS21	None	-	-	-	-	-	-	2	Illumina MiSeq	Bacillus subtilis	99.5	1
GCA_000737405	PRJNA205982	SAMN02183432	Bacillus subtilis TOA	TO-A	-	-	-	-	-	-	1	Illumina	Bacillus subtilis	99.8	1
GCA_905310985	PRJEB43128	SAMEA8103426	Bacillus subtilis isolate NRS6099	NRS6099	-	-	garden soil	-	Tayport: United Kingdom	2017-06-25	1	ILLUMINA,OXFORD_NANOPORE	Bacillus subtilis	99.8	1
GCA_905311405	PRJEB43128	SAMEA8103429	Bacillus subtilis isolate NRS6107	NRS6107	-	-	garden soil	-	Tayport: United Kingdom	2017-06-25	2	ILLUMINA,OXFORD_NANOPORE	Bacillus subtilis	99.8	1
GCA_003665195	PRJNA495411	SAMN10225144	Bacillus subtilis subsp. subtilis strain GFR-12	GFR-12	KACC: 18955	-	Cheonggukjang	-	South Korea: Gyeonggi	2016	1	PacBio RSII	Bacillus subtilis	99.1	1
GCA_040008305	PRJNA607328	SAMN41494449	Bacillus subtilis subsp. subtilis isolate FELIX_MS22	None	-	-	-	-	-	-	1	Illumina MiSeq	Bacillus subtilis	99.6	1
GCA_028540945	PRJNA925317	SAMN32788876	Mutant Bacillus subtilis subsp. subtilis strain MGP063	MGP063	-	-	-	-	-	-	1	Illumina	Bacillus subtilis	98.7	0	Mutated isolate
GCA_037757895	PRJNA607328	SAMN40298362	Mutant Bacillus subtilis isolate FELIX_MS620	FELIX_MS620	-	-	-	-	-	-	3	Illumina MiSeq	Bacillus subtilis	99.8	0	Mutated isolate	plasmid	387
GCA_028540845	PRJNA925317	SAMN32788889	Mutant Bacillus subtilis subsp. subtilis strain MGP246	MGP246	-	-	-	-	-	-	1	Illumina	Bacillus subtilis	98.7	0	Mutated isolate
GCA_045343855	PRJNA1159508	SAMN43577517	Bacillus subtilis strain G01	G01	-	natural environment	-	-	China: Guangdong	2020-01-03	2	Oxford Nanopore	Bacillus subtilis	99.5	1
GCA_029762075	PRJNA941188	SAMN33591756	Bacillus subtilis strain PRO74	PRO74	-	-	Kantong	-	Ghana: Nyankpala site 1	-	4	Oxford Nanopore MiniION	Bacillus subtilis	34.4	0	Below BUSCO threshold
GCA_030643845	PRJNA924944	SAMN32775247	Bacillus subtilis strain GXD-20	GXD-20	-	-	Starch plant	-	China: Guangxi	2021-10-09	1	Illumina NovaSeq; Oxford Nanopore	Bacillus subtilis	99.8	1
GCA_039880435	PRJNA1050838	SAMN41399002	Bacillus subtilis strain AR02-06	AR02-06	-	-	natto	-	China:School of Agriculture and Biology, Shanghai Jiao Tong University	2021-08-17	3	Illumina NovaSeq; Nanopore	Bacillus subtilis	99.6	1
GCA_040819565	PRJNA1135756	SAMN42490353	Bacillus subtilis strain DYJ22	DYJ22	-	-	Doenjang	-	South Korea: Nonsan	2021-07-05	1	PacBio Sequel2	Bacillus subtilis	99.5	1
GCA_009662415	PRJNA587401	SAMN13190561	Bacillus subtilis strain P8_B3	P8_B3	-	-	-	-	Denmark:Dyrehave	2017-08	2	Illumina NextSeq and Oxford Nanopore	Bacillus subtilis	99.8	1		plasmid	387	T
GCA_016065415	PRJNA683031	SAMN17016247	Bacillus subtilis strain LBUM979	LBUM979	-	-	soil	field soil: agricultural field	Canada: New Brunswick, Bouctouche	2004	1	PacBio RSII	Bacillus subtilis	99.8	1
GCA_019464335	PRJNA750591	SAMN20474411	Bacillus subtilis strain HD15	HD15	-	-	Fermented soybean paste	-	South Korea	2012	1	PacBio RSII	Bacillus subtilis	99.6	1
GCA_000952895	PRJEB7328	SAMEA2247639	Bacillus subtilis	BS34A	-	-	-	-	-	-	1		Bacillus subtilis	99.5	1
GCA_905311035	PRJEB43128	SAMEA8103425	Bacillus subtilis isolate NRS6096	NRS6096	-	-	garden soil	-	Tayport: United Kingdom	2017-06-25	5	OXFORD_NANOPORE,ILLUMINA	Bacillus subtilis	99.8	1		plasmid	387	N
GCA_000328745	PRJDB112	SAMD00061008	Bacillus subtilis BEST7613 D	BEST7613	-	-	-	-	-	-	1	llumina Solexa	Unclassified Bacteria	99.3	0	GTDBTK classification
GCA_046529465	PRJNA973129	SAMN35124072	Bacillus subtilis strain ZKY04	ZKY04	-	Hermetia illucens	surface of larvae	-	China: Guangzhou, Zhuhai	2010-01-20	1	Illumina NovaSeq; Oxford Nanopore	Bacillus subtilis	99.8	1
GCA_000338735	PRJNA175410	SAMN02602961	Bacillus subtilis XF-1	XF-1	-	-	-	-	-	-	1	Illumina	Bacillus subtilis	99.5	1
GCA_029906545	PRJNA957736	SAMN34261680	Bacillus subtilis strain DK01	DK01	-	Dryocosmus kuriphilus	insects	-	China:Changsha	2022-08-07	2	Illumina HiSeq; PacBio	Brevibacterium pigmentatum	46.7	0	GTDBTK classification; Below BUSCO threshold
GCA_028541325	PRJNA925317	SAMN32788874	Mutant Bacillus subtilis subsp. subtilis strain MGP052	MGP052	-	-	-	-	-	-	1	Illumina	Bacillus subtilis	98.7	0	Mutated isolate
GCA_000186745	PRJNA61191	SAMN02603875	Bacillus subtilis BSn5	BSn5	CCTCC:M207124	-	-	-	-	-	1		Bacillus subtilis	99.8	1
GCA_014879275	PRJNA666880	SAMN16330026	Bacillus subtilis strain CV16	CV16	-	-	Bat guano from cave soil	-	Brazil: Para, Altamira	2014-03-13	1	Illumina MiSeq	Bacillus subtilis	99.6	1
GCA_029542145	PRJNA768184	SAMN31525271	Bacillus subtilis strain HY2-62	HY2-62	-	Tetrastigma hemsleyanum Diels et Gilg	soil	Tetrastigma hemsleyanum Diels et Gilg: mountain	China: Jiangxi Province	2020-08-28	1	Oxford Nanopore	Bacillus subtilis	99.8	1
GCA_001747445	PRJNA286056	SAMN03764478	Bacillus subtilis strain HRBS-10TDI13	HRBS-10TDI13	-	-	Doenjang	-	South Korea: Sunchang	2013-11	2	Illumina; PacBio	Bacillus subtilis	99.8	1
GCA_029857255	PRJNA941188	SAMN33591726	Bacillus subtilis strain PRO117 contig_4	PRO117	-	-	Maari	-	Burkina Faso: Toulfe	-	4	Oxford Nanopore MinION	Bacillus subtilis	98.5	1		chromosome	387	N
GCA_037753205	PRJNA607328	SAMN40298368	Mutant Bacillus subtilis isolate FELIX_MS512	FELIX_MS512	-	-	-	-	-	-	2	Illumina MiSeq	Bacillus subtilis	99.8	0	Mutated isolate
GCA_002201995	PRJNA389633	SAMN07204274	Bacillus subtilis subsp. subtilis strain SRCM100333	SRCM100333	-	-	food	-	South Korea	2017-01-09	2	PacBio	Bacillus subtilis	99.8	1
GCA_022701095	PRJNA695238	SAMN17608139	Bacillus subtilis subsp. natto strain BN0	BN0	-	-	Soybean product	-	China:wuxi	2018	3	Illumina HiSeq; PacBio	Bacillus subtilis	99.5	1
GCA_033413615	PRJNA972434	SAMN35074864	Bacillus subtilis strain N3378-3At	N3378-3At	-	-	environmental material	biome: city	China:Guangzhou	2021-11-03	2	Oxford Nanopore	Bacillus subtilis	99.6	1
GCA_009662195	PRJNA587401	SAMN13190550	Bacillus subtilis strain MB8_B10	MB8_B10	-	-	-	-	Denmark:Birkeroed	2017-10	1	Illumina NextSeq and Oxford Nanopore	Bacillus subtilis	99.8	1
GCA_000321395	PRJNA166925	SAMN02603212	Bacillus subtilis subsp. subtilis str. BSP1	BSP1	-	-	-	-	-	-	1	454	Bacillus subtilis	99.1	1
GCA_002893805	PRJNA427857	SAMN08275181	Bacillus subtilis strain BJ3-2	BJ3-2	-	-	Chinese food lobster sauce	-	China	2017-01	2	PacBio	Bacillus stercoris	99.1	0	GTDBTK classification
GCA_002202035	PRJNA389959	SAMN07211386	Bacillus subtilis subsp. subtilis strain SRCM101392	SRCM101392	-	-	food	-	South Korea	2017-01-09	1	PacBio	Bacillus subtilis	99.3	1
GCA_003665275	PRJNA495414	SAMN10225147	Bacillus subtilis subsp. subtilis strain 2RL2-3	2RL2-3	KACC: 18958	-	Cheonggukjang	-	South Korea: Gyeonggi	2016	3	PacBio RSII	Bacillus subtilis	99.6	1
GCA_048537405	PRJNA1185150	SAMN46999015	Bacillus subtilis strain NDmed	NDmed	-	-	Endoscope washer-disinfector	-	United Kingdom	2008	1	PacBio	Bacillus subtilis	99.8	1
GCA_037742535	PRJNA607328	SAMN40298357	Mutant Bacillus subtilis subsp. subtilis isolate FELIX_MS438	None	-	-	-	-	-	-	1	Illumina MiSeq	Bacillus subtilis	99.6	0	Mutated isolate
GCA_028541545	PRJNA925317	SAMN32788865	Mutant Bacillus subtilis subsp. subtilis strain MGP003	MGP003	-	-	-	-	-	-	1	Illumina	Bacillus subtilis	98.9	0	Mutated isolate
GCA_009913275	PRJNA438180	SAMN08707582	Bacillus subtilis strain SRCM102754	SRCM102754	-	-	Doenjang(Soybean paste)	-	South Korea	2017-09-03	2	PacBio	Bacillus subtilis	99.8	1
GCA_028540485	PRJNA925317	SAMN32788880	Mutant Bacillus subtilis subsp. subtilis strain MGP116	MGP116	-	-	-	-	-	-	1	Illumina	Bacillus subtilis	98.6	0	Mutated isolate
GCA_029762235	PRJNA941188	SAMN33591744	Bacillus subtilis strain PRO52	PRO52	-	-	Kantong	-	Ghana: Nyankpala site 2	-	4	Oxford Nanopore MiniION	Bacillus subtilis	71.8	0	Below BUSCO threshold
GCA_009665145	PRJNA580327	SAMN13155133	Bacillus subtilis strain ZD01	ZD01	-	-	soil	-	China: Chengde	2016-06-15	1	PacBio RSII	Bacillus subtilis	99.8	1
GCA_010094155	PRJNA523788	SAMN10987339	Bacillus subtilis subsp. subtilis strain ABP2 contig1_ABP2	ABP2	-	Dicentrarchus labrax (European sea bass)	gut of fish fed a soybean meal-based diet	-	Portugal: Porto	2013-09-10	3	PacBio RSII	Bacillus subtilis	98.7	1
GCA_028541205	PRJNA925317	SAMN32788900	Mutant Bacillus subtilis subsp. subtilis strain MGP193	MGP193	-	-	-	-	-	-	1	Illumina	Bacillus subtilis	98.7	0	Mutated isolate
GCA_039621415	PRJNA1066968	SAMN39511945	Bacillus subtilis strain FUA2233	FUA2233	-	-	Mahewu	-	-	2016	3	Oxford Nanopore MinION	Bacillus subtilis	99.8	1		plasmid	387	N
GCA_012648205	PRJNA616328	SAMN14479758	Bacillus subtilis subsp. subtilis strain UCMB5121	UCMB5121	-	-	cotton plant surface sterilized stem	-	Tajikistan:Dushanbe	1992	1	PacBio RSII	Bacillus subtilis	99.8	1
GCA_009662155	PRJNA587401	SAMN13190554	Bacillus subtilis strain MB9_B4	MB9_B4	-	-	-	-	Denmark:Birkeroed	2017-10	1	Illumina MiSeq and Oxford Nanopore MinION	Bacillus subtilis	99.8	1
GCA_000009045	PRJNA76	SAMEA3138188	Bacillus subtilis subsp. subtilis str. 168	168	-	-	-	-	-	-	1		Bacillus subtilis	99.6	1
GCA_019704355	PRJDB8028	SAMD00163110	Bacillus subtilis BEST3096 D	BEST3096	-	-	-	-	Japan:Tokyo 194-8511, Machida, Minamiooya 11, Mitsubishi Kasei Institute of Life Sciences	1999	1	Illumina MiSeq	Bacillus subtilis	99.5	1
GCA_004119815	PRJNA516729	SAMN10797245	Bacillus subtilis strain SRCM103629	SRCM103629	-	-	food	-	South Korea	2018	1	PacBio RSII; Illumina MiSeq	Bacillus subtilis	99.8	1
GCA_029027845	PRJNA817865	SAMN26811691	Bacillus subtilis strain NCIB 3610	NCIB 3610	-	-	soil	-	China: Shenzhen	2021-04-11	2	Nanopore; Illumina PE150	Bacillus subtilis	99.5	1		plasmid	387	T
GCA_040616335	PRJNA1130948	SAMN42234092	Bacillus subtilis strain PY79	PY79	-	-	-	-	USA	2023	1	Plasmidsaurus	Bacillus subtilis	99.6	1
GCA_028463925	PRJNA927122	SAMN32902171	Bacillus subtilis strain SRCM125727	SRCM125727	-	-	soil	-	South Korea:Sunchang	2022-04	1	Illumina HiSeq; PacBio Sequel	Bacillus subtilis	99.8	1
GCA_905311425	PRJEB43128	SAMEA8103428	Bacillus subtilis isolate NRS6105	NRS6105	-	-	community garden soil	-	Tayport: United Kingdom	2017-06-25	1	OXFORD_NANOPORE,ILLUMINA	Bacillus subtilis	99.8	1
GCA_030169085	PRJNA950556	SAMN34002337	Bacillus subtilis strain 107105	107105	-	-	natto	-	China	2023-01-05	3	Illumina HiSeq; Nanopore	Bacillus subtilis	99.5	1
GCA_016629605	PRJNA504821	SAMN10406241	Bacillus subtilis strain PER-URP-17 Scaffold_1	PER-URP-17	-	-	mining drainage	-	Peru: Lima	2015-01-22	2	Illumina MiSeq	Bacillus spizizenii	99.8	0	GTDBTK classification
GCA_032878855	PRJNA883838	SAMN31014134	Bacillus subtilis strain 23-1	23-1	-	chicken	-	-	China:Baoding	2021-06-20	2	Illumina HiSeq; PacBio	Bacillus subtilis	99.8	1
GCA_030847885	PRJNA905553	SAMN31874997	Bacillus subtilis strain RLI2019	RLI2019	-	Reticulitermes labralis	intestine	-	China: shaanxi	2019-05-30	1	Illumina HiSeq; PacBio RSII	Bacillus subtilis	99.8	1
GCA_029762195	PRJNA941188	SAMN33591749	Bacillus subtilis strain PRO58	PRO58	-	-	Kantong	-	Ghana: Nyankpala site 2	-	3	Oxford Nanopore MiniION	Bacillus subtilis	68	0	Below BUSCO threshold
GCA_036512515	PRJDB16794	SAMD00650365	Bacillus subtilis 05 D	05 = NBRC 116153	-	-	soil	terrestrial biome [ENVO:00000446]: andosol biome [ENVO:00002232]	Japan:Tokyo	2022	3	Sequel IIe	Bacillus subtilis	99.8	1
GCA_024585045	PRJNA733820	SAMN19459936	Bacillus subtilis subsp. subtilis strain ps4100	ps4100	-	Protaetia brevitarsis seulensis	-	-	South Korea: Chungbuk	2019-07	1	PacBio RSII	Bacillus subtilis	99.5	1
GCA_049860545	PRJNA1251281	SAMN48002405	Bacillus subtilis subsp. subtilis strain NRCB002	NRCB002	-	-	Plant rhizosphere	-	China: Nanjing	2019-01-18	2	PacBio; Illumina HiSeq	Bacillus subtilis	99.8	1		plasmid	387	T
GCA_004103535	PRJNA515340	SAMN10754103	Bacillus subtilis strain SRCM103517	SRCM103517	-	-	food	-	South Korea	2018	2	PacBio RSII; Illumina MiSeq	Bacillus subtilis	99.8	1
GCA_905311435	PRJEB43128	SAMEA8103434	Bacillus subtilis isolate NRS6118	NRS6118	-	-	potato patch	-	Tayport: United Kingdom	2017-06-25	1	ILLUMINA,OXFORD_NANOPORE	Bacillus subtilis	99.8	1
GCA_013009385	PRJNA626600	SAMN14645747	Bacillus subtilis subsp. subtilis str. 168	168	-	-	liquid-air interface biofilm	-	Germany: Jena	2016	1	PacBio	Bacillus subtilis	98.6	1
GCA_009913555	PRJNA438180	SAMN08707593	Bacillus subtilis strain SRCM102750	SRCM102750	-	-	kimchi	-	South Korea	2017-09-03	2	PacBio	Bacillus subtilis	99.8	1		plasmid	387	N
GCA_039917025	PRJNA607328	SAMN41494447	Bacillus subtilis subsp. subtilis isolate FELIX_MS9	None	-	-	-	-	-	-	1	Illumina MiSeq	Bacillus subtilis	99.5	1
GCA_003665335	PRJNA495425	SAMN10225190	Bacillus subtilis subsp. subtilis strain N1-1	N1-1	-	-	Natto	-	Japan	2017-08	2	PacBio RSII	Bacillus subtilis	98.7	1
GCA_030846795	PRJNA1005464	SAMN36987765	Bacillus subtilis subsp. natto strain BN-P15-11-1	BN-P15-11-1	-	-	soil	soil biome: soil	China: Hefei	2013-05	1	PacBio; DNBSEQ	Bacillus subtilis	88.2	0	Below BUSCO threshold
GCA_001890405	PRJNA355020	SAMN06060088	Bacillus subtilis strain KH2	KH2	-	-	soil	-	China: Tianjin	-	2	PacBio	Bacillus subtilis	99.5	1
GCA_000706705	PRJNA221154	SAMN02673193	Bacillus subtilis subsp. subtilis str. OH 131.1	OH131.1	-	-	wheat anther	-	USA: Ohio	1997-05-15	1	IonTorrent	Bacillus subtilis	99.8	1
GCA_029916985	PRJNA956727	SAMN34231589	Bacillus subtilis subsp. subtilis strain WH60A	WH60A	-	-	soil	-	China:Wuhan	2022-08-03T14:30:10Z	2	Illumina HiSeq; PacBio	Bacillus subtilis	99.8	1
GCA_905315015	PRJEB43128	SAMEA8103440	Bacillus subtilis isolate NRS6132	NRS6132	-	-	worm bin	-	Tayport: United Kingdom	2017-06-25	2	ILLUMINA,OXFORD_NANOPORE	Bacillus subtilis	99.8	1		plasmid	387	N
GCA_028540325	PRJNA925317	SAMN32788897	Mutant Bacillus subtilis subsp. subtilis strain MGP148	MGP148	-	-	-	-	-	-	1	Illumina	Bacillus subtilis	98.2	0	Mutated isolate
GCA_001746575	PRJNA341310	SAMN05717668	Bacillus subtilis strain BS38	BS38	-	-	soybean paste	-	South Korea	2014-02-04	1	Pacbio	Bacillus subtilis	99.8	1
GCA_025809235	PRJNA755476	SAMN20825297	Bacillus subtilis subsp. subtilis strain ps4060	ps4060	-	Protaetia brevitarsis seulensis	gut of lava	-	South Korea	2019-07	1	PacBio RSII	Bacillus subtilis	99.1	1
GCA_001604995	PRJNA316530	SAMN04585399	Bacillus subtilis strain SZMC 6179J	SZMC 6179J	-	-	tomato rhisosphere	-	Hungary: Bekes County	2009	1	SOLiD	Bacillus subtilis	99.8	1
GCA_034440835	PRJNA1050838	SAMN38755613	Bacillus subtilis strain SJTU2	SJTU2	-	-	commercial natto	-	China:School of Agriculture and Biology, Shanghai Jiao Tong University	2021-08-17	3	Illumina NovaSeq; Nanopore	Bacillus subtilis	99.5	1
GCA_029762035	PRJNA941188	SAMN33591761	Bacillus subtilis strain PRO84	PRO84	-	-	Kantong	-	Ghana: Nyankpala site 2	-	4	Oxford Nanopore MiniION	Bacillus subtilis	48.9	0	Below BUSCO threshold
GCA_028541345	PRJNA925317	SAMN32788871	Mutant Bacillus subtilis subsp. subtilis strain MGP029	MGP029	-	-	-	-	-	-	1	Illumina	Bacillus subtilis	98.4	0	Mutated isolate
GCA_005234095	PRJNA540007	SAMN11519450	Bacillus subtilis strain H19	H19	-	-	seawater	-	China: Shanghai, The East China Sea	2017-06-12	1	PacBio	Bacillus subtilis	99.5	1		chromosome	278	N
GCA_009662235	PRJNA587401	SAMN13190549	Bacillus subtilis strain 75	75	-	-	-	-	Germany:Heida	2016-02	1	Illumina NextSeq and Oxford Nanopore	Bacillus subtilis	99.8	1
GCA_009662435	PRJNA587401	SAMN13190559	Bacillus subtilis strain P8_B1	P8_B1	-	-	-	-	Denmark:Dyrehave	2017-08	2	Illumina NextSeq and Oxford Nanopore	Bacillus subtilis	99.8	1		plasmid	387	T
GCA_047758345	PRJNA1219701	SAMN46629243	Bacillus subtilis strain W-2	W-2	-	Pepper	-	-	China:Beijing	2016-11	1	Illumina NovaSeq; Oxford Nanopore	Bacillus subtilis	99.8	1
GCA_002072735	PRJNA379713	SAMN06618433	Bacillus subtilis strain GQJK2	GQJK2	-	Lycium barbarum L.	rhizosphere	-	China:Zhongning,Ningxia	2016-05	1	Illumina HiSeq; PacBio	Bacillus subtilis	99.3	1
GCA_005849145	PRJNA540403	SAMN11535052	Bacillus subtilis strain PR10	PR10	-	-	Tobacco rhizosphere soil	-	China:Hunan Province	2015-11-01	1	PacBio; Illumina MiSeq	Bacillus subtilis	99.3	1
GCA_037201935	PRJNA1085064	SAMN40294884	Bacillus subtilis strain YT1	YT1	-	-	Mixed alfalfa silage	-	China:Changsha, Hunan	2023-07	2	Illumina NovaSeq; PacBio Sequel	Bacillus subtilis	99.8	1		plasmid	387	N
GCA_018986855	PRJNA736843	SAMN19667020	Bacillus subtilis subsp. subtilis strain Miz-8	Miz-8	-	Glycine max	fermented soybean food: Bekang	Fermented food: Fermented soybean (Bekang)	India: Mizoram	2019-06-26	2	Illumina HiSeq	Bacillus subtilis	99.8	1
GCA_024508095	PRJNA607328	SAMN29939555	Bacillus subtilis strain RUB331	RUB331	BGSC:1S75	-	-	-	-	-	1	Illumina MiSeq	Bacillus subtilis	99.3	1
GCA_047302535	PRJNA1183431	SAMN44627545	Bacillus subtilis strain SY1483	SY1483	-	Lactuca serriola	root	-	USA:Tucson	2014-10	1	Oxford Nanopore GridION	Bacillus subtilis	99.8	1
GCA_905318255	PRJEB43128	SAMEA8103449	Bacillus subtilis isolate NRS6181	NRS6181	-	-	garden soil	-	Lochee: United Kingdom	2017-06-25	2	ILLUMINA,OXFORD_NANOPORE	Bacillus subtilis	99.8	1		plasmid	387	N
GCA_029762175	PRJNA941188	SAMN33591750	Bacillus subtilis strain PRO59	PRO59	-	-	Kantong	-	Ghana: Nyankpala site 2	-	1	Oxford Nanopore MiniION	Bacillus subtilis	70.2	0	Below BUSCO threshold
GCA_039728905	PRJNA1110835	SAMN41378784	Bacillus subtilis strain D137	D137	-	-	-	-	China:Kunming	2023-11-28	1	PacBio Sequel	Bacillus subtilis	99.8	1
GCA_905310975	PRJEB43128	SAMEA8103422	Bacillus subtilis isolate NRS6085	NRS6085	-	-	leaf litter	-	Cromarty Firth: United Kingdom	2017-06-25	2	OXFORD_NANOPORE,ILLUMINA	Bacillus subtilis	99.8	1		chromosome	383	N
GCA_022570515	PRJNA813638	SAMN26514128	Bacillus subtilis strain ATC-3	ATC-3	-	-	-	-	China:Jiangxi	2021-12-23	1	PacBio Sequel	Bacillus subtilis	99.3	1
GCA_022370975	PRJNA807447	SAMN25982035	Bacillus subtilis strain ZW	ZW	-	-	soil	-	China: Shandong	2021-12-06	1	Illumina NovaSeq; Oxford Nanopore ONT	Bacillus subtilis	99.8	1
GCA_000209795	PRJDA38027	SAMD00016353	Bacillus subtilis subsp. natto BEST195 D	BEST195	-	-	-	-	-	-	2	ILLUMINA	Bacillus subtilis	99.5	1
GCA_037749255	PRJNA607328	SAMN40298366	Mutant Bacillus subtilis isolate FELIX_MS504	FELIX_MS504	-	-	-	-	-	-	2	Illumina MiSeq	Bacillus subtilis	99.8	0	Mutated isolate
GCA_028540345	PRJNA925317	SAMN32788905	Mutant Bacillus subtilis subsp. subtilis strain MGP254	MGP254	-	-	-	-	-	-	1	Illumina	Bacillus subtilis	98.4	0	Mutated isolate
GCA_002556525	PRJNA408006	SAMN07672787	Bacillus subtilis subsp. subtilis strain NCD-2	NCD-2	-	-	cotton rhizosphere soil	-	China:Hebei	2003-08-07	1	Illumina	Bacillus subtilis	99.8	1
GCA_006088795	PRJNA509107	SAMN10537431	Bacillus subtilis subsp. subtilis str. NCIB 3610	NCIB 3610	ATCC:6051	-	-	-	-	-	2	Oxford Nanopore GridION	Bacillus subtilis	99.5	1		plasmid	387	T
GCA_025449235	PRJNA881054	SAMN30885125	Bacillus subtilis strain 4ZT	4ZT	-	-	Crotalaria pallida	-	China: Jiangshu	2021-10-07	1	Illumina NovaSeq; Oxford Nanopore ONT	Bacillus subtilis	99.8	1
GCA_025426155	PRJNA881726	SAMN30914362	Bacillus subtilis strain TY-1	TY-1	-	-	marine sediments	-	Pacific Ocean: Western Pacific Ocean	2022	1	PacBio RSII Single Molecule Real Time	Bacillus subtilis	99.8	1
GCA_040712175	PRJNA1078443	SAMN40001980	Bacillus subtilis strain JM553	JM553	-	cotton	rhizosphere	-	USA: Alabama	1990	1	Nanopore	Bacillus subtilis	99.8	1
GCA_037201705	PRJNA1070415	SAMN39645136	Bacillus subtilis subsp. subtilis strain MCC 0260	MCC 0260	-	-	Commercial Preparation	-	India: Maharashtra	2012-03	1	Oxford Nanopore MinION	Bacillus subtilis	91.1	0	Below BUSCO threshold
GCA_023702085	PRJNA844542	SAMN28827339	Bacillus subtilis strain N2-10	N2-10	-	-	cattle manure	-	China:Hebei	2007-09-10	1	Illumina NovaSeq; PacBio Sequel	Bacillus subtilis	99.6	1		chromosome	278
GCA_028540385	PRJNA925317	SAMN32788896	Mutant Bacillus subtilis subsp. subtilis strain MGP136	MGP136	-	-	-	-	-	-	1	Illumina	Bacillus subtilis	98.2	0	Mutated isolate
GCA_002163815	PRJNA330772	SAMN05425708	Bacillus subtilis strain CW14	CW14	CGMCC:12118	elk	elk droppings	-	China: Beijing	2011-10-30	1	Illumina HiSeq	Bacillus inaquosorum	99.8	0	GTDBTK classification
GCA_002982175	PRJNA378318	SAMN06544785	Bacillus subtilis strain ATCC 21228	ATCC 21228	-	-	soybeans	-	USA	1971	2	PacBio	Bacillus subtilis	99.5	1
GCA_001037985	PRJNA285352	SAMN03744308	Bacillus subtilis strain TO-A JPC	TO-A JPC	-	-	-	-	-	-	1	PacBio	Bacillus subtilis	99.8	1
GCA_024752515	PRJNA871809	SAMN30429267	Bacillus subtilis strain 0137	0137	-	-	sewage sludge	-	China:Lanzhou	2019-04	1	PacBio	Bacillus subtilis	99.8	1
GCA_041344815	PRJNA1138311	SAMN42691756	Bacillus subtilis strain TE3T-UV25	TE3T-UV25	-	Triticum turgidum L. subsp. durum	endophyte	-	Mexico: Sonora	2021	1	Illumina MiSeq; Oxford Nanopore MinION	Bacillus subtilis	99.8	1
GCA_003184225	PRJNA383782	SAMN06806502	Bacillus subtilis strain 50-1	50-1	-	-	air	farm land: flat area	China:Jilin	2015-06-28	1	Illumina HiSeq; PacBio	Bacillus subtilis	99.8	1
GCA_004101565	PRJNA515144	SAMN10743314	Bacillus subtilis strain SRCM104011	SRCM104011	-	-	food	-	South Korea	2018	2	PacBio RSII; Illumina MiSeq	Bacillus subtilis	99.8	1
GCA_001596535	PRJNA310397	SAMN04451900	Bacillus subtilis subsp. subtilis strain D12-5	D12-5	-	-	Doenjang	-	South Korea: Yangpyung region, Gyeonggi-do Province	2015-02-01	1	PacBio	Bacillus subtilis	95.6	0	Below BUSCO threshold
GCA_028870335	PRJNA868894	SAMN30276042	Bacillus subtilis strain YZSR384	YZSR384	-	Fusarium	-	-	China	2019-04	1	Illumina; Oxford Nanopore	Bacillus subtilis	99.8	1
GCA_028541125	PRJNA925317	SAMN32788869	Mutant Bacillus subtilis subsp. subtilis strain MGP022	MGP022	-	-	-	-	-	-	1	Illumina	Bacillus subtilis	98.6	0	Mutated isolate
GCA_047302565	PRJNA1206789	SAMN46352032	Bacillus subtilis strain QXKL-3	QXKL-3	-	Pig	feces	-	China:Guizhou	2023-03	1	PacBio Sequel ll; Illumina NovaSeq PE150	Bacillus subtilis	99.3	1
GCA_002055965	PRJNA377766	SAMN06472805	Bacillus subtilis strain NCIB 3610	NCIB 3610	-	-	Missing	-	-	-	2	PacBio	Bacillus subtilis	99.6	1		plasmid	387	T
GCA_028541305	PRJNA925317	SAMN32788895	Mutant Bacillus subtilis subsp. subtilis strain MGP129	MGP129	-	-	-	-	-	-	1	Illumina	Bacillus subtilis	98.2	0	Mutated isolate
GCA_039614745	PRJNA1107805	SAMN41213184	Bacillus subtilis subsp. subtilis strain RI4914 IsrfA	RI4914 IsrfA	-	-	wastewater	-	Brazil	2018-02	2	Oxford Nanopore GridION; IonTorrent	Bacillus subtilis	99.8	1
GCA_012648345	PRJNA616328	SAMN14479757	Bacillus subtilis subsp. subtilis strain UCMB5021	UCMB5021	-	-	hay	-	Ukraine:Kyiv	1985	1	PacBio RSII	Bacillus subtilis	99.8	1
GCA_029536755	PRJNA941188	SAMN33591747	Bacillus subtilis strain PRO56	PRO56	-	-	Kantong	-	Ghana: Nyankpala site 1	-	3	Oxford Nanopore MiniION	Bacillus subtilis	96.9	0	Below BUSCO threshold	chromosome	387
GCA_002202055	PRJNA390048	SAMN07212162	Bacillus subtilis strain ge28	ge28	-	Panax ginseng	-	-	China: Jilin province	2011-06	1	PacBio; Illumina HiSeq	Bacillus subtilis	99.8	1
GCA_000699465	PRJNA172410	SAMN02800681	Bacillus subtilis subsp. subtilis str. JH642 substr. AG174	JH642 (AG174)	-	-	-	-	-	-	1	Illumina HiSeq 2000; Illumina MiSeq	Bacillus subtilis	99.5	1
GCA_029536975	PRJNA941188	SAMN33591712	Bacillus subtilis strain DSM 5611	DSM 5611	DSM:5611	-	cornstarch	-	-	-	2	Oxford Nanopore PromethION	Bacillus subtilis	99.5	1
GCA_028540445	PRJNA925317	SAMN32788888	Mutant Bacillus subtilis subsp. subtilis strain MGP237	MGP237	-	-	-	-	-	-	1	Illumina	Bacillus subtilis	98.7	0	Mutated isolate
GCA_002269175	PRJNA384709	SAMN07482639	Bacillus subtilis strain DKU_NT_02	DKU_NT_02	-	soybean	Traditional fermented food in Korea	-	South Korea: Choongnam, Cheonan	2017-01-25	1	PacBio	Bacillus subtilis	98.6	1
GCA_028540525	PRJNA925317	SAMN32788870	Mutant Bacillus subtilis subsp. subtilis strain MGP027	MGP027	-	-	-	-	-	-	1	Illumina	Bacillus subtilis	98.7	0	Mutated isolate
GCA_006364495	PRJNA231221	SAMN10346770	Bacillus subtilis strain FDAARGOS_606	FDAARGOS_606	FDA:FDAARGOS_606	ZymoBIOMICS Microbial Community Standard Strain	Environment	-	-	-	1	Pacbio; Illumina	Bacillus spizizenii	99.5	0	GTDBTK classification
GCA_030122885	PRJNA960711	SAMN34374855	Bacillus subtilis strain C1_9	C1_9	-	-	grassland soil	-	Denmark: Gentofte	2021-03	1	Oxford Nanopore MinION and MGISEQ	Bacillus subtilis	99.8	1
GCA_034258595	PRJNA1033216	SAMN38028147	Bacillus subtilis strain GUCC4	GUCC4	-	Passiflora edulis Sims	Guangxi	-	China: Guangxi	2021-11-30	1	PacBio; Illumina	Bacillus subtilis	99.8	1
GCA_037740765	PRJNA607328	SAMN40298361	Mutant Bacillus subtilis subsp. subtilis isolate FELIX_MS361	None	-	-	-	-	-	-	1	Illumina MiSeq	Bacillus subtilis	99.5	0	Mutated isolate
GCA_000344745	PRJNA82795	SAMN02603273	Bacillus subtilis subsp. subtilis 6051-HGW	6051-HGW	ATCC:6051	-	-	-	-	-	1	Sanger dideoxy sequencing; 454	Bacillus subtilis	99.8	1
GCA_050563185	PRJNA1205388	SAMN46047657	Bacillus subtilis strain K42 contig_5_circular_N_length_459069_cov_54	K42	-	-	agricultural soil	Subtropical thorn woodland biome: Agricultural soil	Pakistan: Kasur	2021-05-30	5	Oxford Nanopore	-	99.1	0	GTDBTK classification
GCA_002201955	PRJNA389629	SAMN07204268	Bacillus subtilis subsp. subtilis strain SRCM100761	SRCM100761	-	-	food	-	South Korea	2017-01-09	1	PacBio	Bacillus subtilis	99.5	1
GCA_004101945	PRJNA397501	SAMN07460133	Bacillus subtilis strain ATCC 11774	ATCC 11774	ATCC:11774	-	soil	-	France	1997	1	PacBio	Bacillus subtilis	99.8	1
GCA_021233235	PRJNA787727	SAMN23839730	Bacillus subtilis strain SR-7	SR-7	-	-	hot springs	-	India: Satna, Madhya Pradesh	2021-04-03	1	Illumina HiSeq	Bacillus subtilis	77.6	0	Below BUSCO threshold
GCA_004119635	PRJNA516536	SAMN10790878	Bacillus subtilis strain SRCM103697	SRCM103697	-	-	food	-	South Korea	2018	2	PacBio RSII; Illumina MiSeq	Bacillus subtilis	99.8	1
GCA_025502545	PRJNA883075	SAMN30959580	Bacillus subtilis strain SRCM116301	SRCM116301	-	-	soil	-	South Korea:Buyeo	2020-09	2	PacBio Sequel; Illumina HiSeq	Bacillus subtilis	99.8	1		plasmid	387	N
GCA_003600775	PRJNA398615	SAMN07514322	Bacillus subtilis strain PK3_2 1	PK3_2	-	Janochloa antidotale	Plant root	Destert: Destert	Pakistan: Mithirio Charan	2015	1	PacBio	Bacillus cabrialesii	99.5	0	GTDBTK classification
GCA_025021505	PRJNA875553	SAMN30618680	Bacillus subtilis strain SRCM117109	SRCM117109	-	-	Doenjang	-	South Korea:Seoul	2020-07	2	PacBio Sequel; Illumina HiSeq	Bacillus subtilis	99.6	1
GCA_032681245	PRJNA607328	SAMN37648158	Bacillus subtilis subsp. subtilis str. 168	168	-	-	-	-	-	-	1	Illumina MiSeq	Bacillus subtilis	99.6	1
GCA_024802585	PRJNA872815	SAMN30470340	Bacillus subtilis strain SRCM115947	SRCM115947	-	Sus scrofa domesticus	feces	-	South Korea:Jeongeup	2020-09	1	PacBio Sequel; Illumina HiSeq	Bacillus subtilis	99.8	1
GCA_023612315	PRJNA694795	SAMN17574687	Bacillus subtilis strain pb2441	pb2441	-	Protaetia brevitarsis seulensis	gut of lavar	-	South Korea: Chungbuk	2019-07	1	PacBio RSII	Bacillus subtilis	99.6	1
GCA_035658515	PRJNA1058862	SAMN39190887	Bacillus subtilis strain PM0031	PM0031	-	-	fermented soybean food	-	South Korea	2017-01	3	Illumina; Nanopore	Bacillus subtilis	99.8	1
GCA_028541405	PRJNA925317	SAMN32788867	Mutant Bacillus subtilis subsp. subtilis strain MGP013	MGP013	-	-	-	-	-	-	1	Illumina	Bacillus subtilis	98.6	0	Mutated isolate
GCA_028541245	PRJNA925317	SAMN32788881	Mutant Bacillus subtilis subsp. subtilis strain MGP133	MGP133	-	-	-	-	-	-	1	Illumina	Bacillus subtilis	98.6	0	Mutated isolate
GCA_028748025	PRJNA934264	SAMN33269650	Bacillus subtilis strain 21855	21855	-	Tibetan pig	-	-	China: beijing	2021-02-11	1	Oxford Nanopore	Bacillus subtilis	99.8	1
GCA_028540505	PRJNA925317	SAMN32788891	Mutant Bacillus subtilis subsp. subtilis strain MGP060	MGP060	-	-	-	-	-	-	1	Illumina	Bacillus subtilis	98.6	0	Mutated isolate
GCA_000293765	PRJNA172244	SAMN02603911	Bacillus subtilis QB928	QB928	-	-	-	-	-	-	1		Bacillus subtilis	99.3	1
GCA_027942395	PRJNA922605	SAMN32670463	Bacillus subtilis strain SRCM124333	SRCM124333	-	-	Gochujang	-	South Korea:Sunchang	2022-07	1	PacBio Sequel; Illumina HiSeq	Bacillus subtilis	99.8	1
GCA_003600785	PRJNA398615	SAMN07514323	Bacillus subtilis strain PK5_26 untig_1	PK5_26	-	Tribulus terrestris	Plant root	Destert: Destert	Pakistan: Mithirio Charan	2015	1	PacBio	Bacillus subtilis	99.8	1
GCA_019704375	PRJDB8028	SAMD00163111	Bacillus subtilis BEST3102 D	BEST3102	-	-	-	-	Japan:Tokyo 194-8511, Machida, Minamiooya 11, Mitsubishi Kasei Institute of Life Sciences	1999	1	Illumina MiSeq	Bacillus subtilis	99.6	1
GCA_004101405	PRJNA515110	SAMN10742280	Bacillus subtilis strain SRCM103923	SRCM103923	-	-	food	-	South Korea	2018	1	PacBio RSII; Illumina MiSeq	Bacillus subtilis	98.4	1
GCA_046529455	PRJNA973129	SAMN35124073	Bacillus subtilis strain ZKY05	ZKY05	-	Hermetia illucens	gut of larvae	-	China: Guangzhou, Zhuhai	2010-01-20	1	Illumina NovaSeq; Oxford Nanopore	Bacillus subtilis	99.8	1
GCA_019704455	PRJDB8028	SAMD00163115	Bacillus subtilis BEST3136 D	BEST3136	-	-	-	-	Japan:Tokyo 194-8511, Machida, Minamiooya 11, Mitsubishi Kasei Institute of Life Sciences	1999	1	Illumina MiSeq	Bacillus subtilis	99.5	1
GCA_004119775	PRJNA516720	SAMN10796306	Bacillus subtilis strain SRCM103612	SRCM103612	-	-	food	-	South Korea	2018	4	PacBio RSII; Illumina MiSeq	Bacillus subtilis	99.8	1
GCA_019704435	PRJDB8028	SAMD00163114	Bacillus subtilis BEST3125 D	BEST3125	-	-	-	-	Japan:Tokyo 194-8511, Machida, Minamiooya 11, Mitsubishi Kasei Institute of Life Sciences	1999	1	Illumina MiSeq	Bacillus subtilis	99.5	1
GCA_028540925	PRJNA925317	SAMN32788883	Mutant Bacillus subtilis subsp. subtilis strain MGP161	MGP161	-	-	-	-	-	-	1	Illumina	Bacillus subtilis	98.6	0	Mutated isolate
GCA_028541165	PRJNA925317	SAMN32788887	Mutant Bacillus subtilis subsp. subtilis strain MGP229	MGP229	-	-	-	-	-	-	1	Illumina	Bacillus subtilis	98.7	0	Mutated isolate
GCA_000789275	PRJNA268543	SAMN03222589	Bacillus subtilis subsp. subtilis str. 168	168	-	-	laboratory strain	-	France	2000	1	Illumina HiSeq	Bacillus subtilis	99.5	1
GCA_001889385	PRJNA341928	SAMN05912821	Bacillus subtilis strain J-5	J-5	-	-	soil	soil: Greenhouse	China:Hebei,Shijiazhuang	2011-03	1	PacBio	Bacillus velezensis	99.3	0	GTDBTK classification
GCA_030413125	PRJNA988288	SAMN36015175	Bacillus subtilis strain SRCM126644 contig1	SRCM126644	-	Bos taurus	feces	-	South Korea: Buyeo	2023-03	2	PacBio Sequel; Illumina HiSeq	Bacillus subtilis	99.8	1
GCA_025914075	PRJNA720216	SAMN18642587	Bacillus subtilis strain XP	XP	-	-	soil	-	China:Nanjing	2020-10	1	PacBio Sequel; Illumina	Bacillus subtilis	99.8	1
GCA_029762115	PRJNA941188	SAMN33591754	Bacillus subtilis strain PRO72	PRO72	-	-	Kantong	-	Ghana: Nyankpala site 1	-	4	Oxford Nanopore MiniION	Bacillus subtilis	49.3	0	Below BUSCO threshold
GCA_001565875	PRJNA309599	SAMN04437026	Bacillus subtilis subsp. natto strain CGMCC 2108	CGMCC 2108	CGMCC:2108	-	soil	-	-	2012-03-03	3	Illumina	Bacillus subtilis	99.6	1
GCA_039619305	PRJNA1104401	SAMN41076884	Bacillus subtilis subsp. subtilis strain R38	R38	-	-	Wheat root	-	China: Henan	2023-05-01	1	PacBio	Bacillus subtilis	99.8	1
GCA_028541185	PRJNA925317	SAMN32788902	Mutant Bacillus subtilis subsp. subtilis strain MGP234	MGP234	-	-	-	-	-	-	1	Illumina	Bacillus subtilis	98.7	0	Mutated isolate
GCA_024917175	PRJNA846324	SAMN30494012	Bacillus subtilis strain RO-NN-1	RO-NN-1	-	-	CCTCC	-	China:Wuhan	2019-03-05T14:30:10Z	1	PacBio Sequel	Bacillus subtilis	99.8	1
GCA_024706255	PRJNA782740	SAMN24256086	Bacillus subtilis strain Bs96	Bs96	-	-	soil	-	China	2019	1	Illumina HiSeq; PacBio RSII	Bacillus subtilis	99.8	1
