# Supplementary material for: Regulatory rewiring drives intraspecies competition in Bacillus subtilis
Source: PLoS Genet. 2026 Feb 17;22(2):e1012050. doi: 10.1371/journal.pgen.1012050 (PMC12935306; doi:10.1371/journal.pgen.1012050)
Supplement: S3 Table — (XLSX) [file pgen.1012050.s009.xlsx]

## Sheet: Table S1
Table S1: Strains used in this study
Strain	Genotype a	Source b	Accession Number/Sequence Provider
NCIB 3610	Wild type	B.G.S.C.	GCA_905319535
168	trpC2	B.G.S.C.	N/A
NRS1143	JH642 trpC2 pheA1 DcomA::spec	(Stanley and Lazazzera, 2005)	N/A
NRS6085	Wild type (Cromarty Firth, UK, leaf litter)	(Kalamara et al., 2021)	GCA_905310975
NRS6096	Wild type (Tayport, UK, garden soil)	(Kalamara et al., 2021)	GCA_905311035
NRS6099	Wild type (Tayport, UK, garden soil)	(Kalamara et al., 2021)	GCA_905310985
NRS6103	Wild type (Tayport, UK, community garden soil)	(Kalamara et al., 2021)	GCA_905310995
NRS6105	Wild type (Tayport, UK, community garden soil)	(Kalamara et al., 2021)	GCA_905311425
NRS6107	Wild type (Tayport, UK, garden soil)	(Kalamara et al., 2021)	GCA_905311405
NRS6116	Wild type (Tayport, UK, garden soil)	(Kalamara et al., 2021)	GCA_905311385
NRS6118	Wild type (Tayport, UK, potato patch)	(Kalamara et al., 2021)	GCA_905311435
NRS6121	Wild type (Tayport, UK, shrub bed	(Kalamara et al., 2021)	GCA_905315035
NRS6127	Wild type (Tayport, UK, garden soil)	(Kalamara et al., 2021)	GCA_905315045
NRS6128	Wild type (Tayport, UK, garden soil)	(Kalamara et al., 2021)	GCA_905315055
NRS6132	Wild type (Tayport, UK, worm bin)	(Kalamara et al., 2021)	GCA_905315015
NRS6145	Wild type (Tayport, UK, garden soil)	(Kalamara et al., 2021)	GCA_905315685
NRS6153	Wild type (Tayport, UK, garden soil)	(Kalamara et al., 2021)	GCA_905315705
NRS6160	Wild type (Tayport, UK, garden soil)	(Kalamara et al., 2021)	GCA_905315715
NRS6181	Wild type (Lochee, UK, garden soil)	(Kalamara et al., 2021)	GCA_905318255
NRS6183	Wild type (Lochee, UK, garden soil)	(Kalamara et al., 2021)	GCA_905319155
NRS6186	Wild type (Newport, UK, garden soil)	(Kalamara et al., 2021)	GCA_905319135
NRS6187	Wild type (Newport, UK, garden soil)	(Kalamara et al., 2021)	GCA_905319545
NRS6190	Wild type (Tayport, UK, garden soil)	(Kalamara et al., 2021)	GCA_905319565
NRS6202	Wild type (Kirriemuir, UK, garden soil)	(Kalamara et al., 2021)	GCA_905319535
NRS6220	NRS6103 amyE::Phy-spank-gfp mut2 (cml)	(Kalamara et al., 2023)	N/A
NRS6221	NRS6105 amyE::Phy-spank-gfp mut2 (cml)	(Kalamara et al., 2023)	N/A
NRS6222	NRS6153 amyE::Phy-spank-gfp mut2 (cml)	(Kalamara et al., 2023)	N/A
NRS6223	NRS6096 amyE::Phy-spank-gfp mut2 (cml)	(Kalamara et al., 2023)	N/A
NRS6881	NRS6085 amyE::Phy-spank-gfp mut2 (cml)	(Kalamara et al., 2023)	N/A
NRS6882	NRS6099 amyE::Phy-spank-gfp mut2 (cml)	(Kalamara et al., 2023)	N/A
NRS6883	NRS6107 amyE::Phy-spank-gfp mut2 (cml)	(Kalamara et al., 2023)	N/A
NRS6884	NRS6116 amyE::Phy-spank-gfp mut2 (cml)	(Kalamara et al., 2023)	N/A
NRS6885	NRS6118 amyE::Phy-spank-gfp mut2 (cml)	(Kalamara et al., 2023)	N/A
NRS6886	NRS6121 amyE::Phy-spank-gfp mut2 (cml)	(Kalamara et al., 2023)	N/A
NRS6887	NRS6127 amyE::Phy-spank-gfp mut2 (cml)	(Kalamara et al., 2023)	N/A
NRS6888	NRS6128 amyE::Phy-spank-gfp mut2 (cml)	(Kalamara et al., 2023)	N/A
NRS6889	NRS6132 amyE::Phy-spank-gfp mut2 (cml)	(Kalamara et al., 2023)	N/A
NRS6890	NRS6145 amyE::Phy-spank-gfp mut2 (cml)	(Kalamara et al., 2023)	N/A
NRS6891	NRS6160 amyE::Phy-spank-gfp mut2 (cml)	(Kalamara et al., 2023)	N/A
NRS6892	NRS6181 amyE::Phy-spank-gfp mut2 (cml)	(Kalamara et al., 2023)	N/A
NRS6893	NRS6183 amyE::Phy-spank-gfp mut2 (cml)	(Kalamara et al., 2023)	N/A
NRS6894	NRS6186 amyE::Phy-spank-gfp mut2 (cml)	(Kalamara et al., 2023)	N/A
NRS6895	NRS6187 amyE::Phy-spank-gfp mut2 (cml)	(Kalamara et al., 2023)	N/A
NRS6896	NRS6190 amyE::Phy-spank-gfp mut2 (cml)	(Kalamara et al., 2023)	N/A
NRS6897	NRS6202 amyE::Phy-spank-gfp mut2 (cml)	(Kalamara et al., 2023)	N/A
NRS6932	NCIB 3610 amyE::Phy-spank-mTagBFP (spec)	(Kalamara et al., 2023)	N/A
NRS6942	NCIB 3610 amyE::Phy-spank-gfp mut2 (cml)	(Kalamara et al., 2023)	N/A
NRS6936	NRS6105 amyE::Phy-spank-mTagBFP (spec)	(Kalamara et al., 2023)	ERR15695829, MicrobesNG (UK)
NRS7201	NRS6202 amyE::Phy-spank-mTagBFP (spec)	(Kalamara et al., 2023)	N/A
NRS7247	NRS6105 comPΔ633-649	pNW2313 into NRS6105	N/A
NRS7250	NCIB 3610 ΔcomP	pNW2310 into NCIB 3610	N/A
NRS7251	NRS6105 comPΔ633-649 amyE::Phy-spank-gfp mut2 (cml)	NRS6221 SPP1 into NRS7247	N/A
NRS7252	NRS6105 comPΔ633-649 amyE::Phy-spank-mTagBFP (spec)	NRS6936 SPP1 into NRS7247	N/A
NRS7255	NCIB 3610 comPΔ636-652	pNW2311 into NCIB 3610	N/A
NRS7256	NCIB 3610 ΔcomP amyE::Phy-spank-gfp mut2 (cml)	NRS6942 SPP1 into NRS7250	N/A
NRS7257	NCIB 3610 ΔcomP amyE::Phy-spank-mTagBFP (spec)	NRS6932 SPP1 into NRS7250	N/A
NRS7264	NRS6105 ΔcomP	pNW2312 into NRS6105	N/A
NRS7273	NCIB 3610 comPΔ636-652 amyE::Phy-spank-gfp mut2 (cml)	NRS6942 SPP1 into NRS7255	N/A
NRS7274	NCIB 3610 comPΔ636-652 amyE::Phy-spank-mTagBFP (spec)	NRS6932 SPP1 into NRS7255	N/A
NRS7275	NRS6105 ΔcomP amyE::Phy-spank-gfp mut2 (cml)	NRS6221 SPP1 into NRS7264	N/A
NRS7276	NRS6105 ΔcomP amyE::Phy-spank-mTagBFP (spec)	NRS6936 SPP1 into NRS7264	N/A
NRS7278	NCIB 3610 ΔrapP	pNW2318 into NCIB 3610	N/A
NRS7279	NCIB 3610 ΔrapP amyE::Phy-spank-gfp mut2 (cml)	NRS6942 SPP1 into NRS7278	N/A
NRS7280	NCIB 3610 ΔrapP amyE::Phy-spank-mTagBFP (spec)	NRS6932 SPP1 into NRS7278	N/A
NRS7770	NCIB 3610 amyE::Phy-spank-gfp mut2 (cml) ΔcomA::spec	NRS1143 (Stanley and Lazazzera, 2005) SPP1 into NRS6942	N/A
NRS7771	NCIB 3610 amyE::Phy-spank-gfp mut2 (cml) ΔrapP ΔcomA::spec	NRS1143 (Stanley and Lazazzera, 2005) SPP1 into NRS7279	N/A
NRS7772	NRS6105 amyE::Phy-spank-gfp mut2 (cml) ΔcomA::spec	pBL7 (Stanley and Lazazzera, 2005) into NRS6221	N/A
NRS7208	NRS6105 amyE::Phy-spank-mTagBFP (spec) Lineage 1 Passage 3 (L1P3)	NRS6936 adapted	ERR15695830, MicrobesNG (UK)
NRS7209	NRS6105 amyE::Phy-spank-mTagBFP (spec) Lineage 1 Passage 4 (L1P4)	NRS6936 adapted	ERR15695831, MicrobesNG (UK)
NRS7687	NRS6145 amyE::Phy-spank-mTagBFP (spec) Lineage 1 Passage 3 (L1P3)	NRS6951 adapted	ERR15695832, GENEWIZ (Germany, GmbH)
NRS7688	NRS6145 amyE::Phy-spank-mTagBFP (spec) Lineage 1 Passage 4 (L1P4)	NRS6951 adapted	ERR15695833, GENEWIZ (Germany, GmbH)
NRS7690	NRS6145 amyE::Phy-spank-mTagBFP (spec) Lineage 6 Passage 3 (L6P3)	NRS6951 adapted	ERR15695834, GENEWIZ (Germany, GmbH)
NRS7691	NRS6145 amyE::Phy-spank-mTagBFP (spec) Lineage 6 Passage 3 (L6P4)	NRS6951 adapted	ERR15695835, GENEWIZ (Germany, GmbH)
NRS7692	NRS6202 amyE::Phy-spank-mTagBFP (spec) Lineage 6 Passage 3 (L6P3)	NRS7201 adapted	ERR15695836, GENEWIZ (Germany, GmbH)
NRS7693	NRS6202 amyE::Phy-spank-mTagBFP (spec) Lineage 6 Passage 4 (L6P4)	NRS7201 adapted	ERR15695837, GENEWIZ (Germany, GmbH)
NRS8001	NRS6145 amyE::Prap-rapP-phrP3610 (spec)	pNW3005 into NRS6202	GCA_977010355, SeqCentre (USA)
NRS8005	NRS6105 amyE::Prap-rapP-phrP3610 (spec)	pNW3005 into NRS6105	GCA_977010965, SeqCentre (USA)
NRS8009	NRS6202 amyE::Prap-rapP-phrP3610 (spec)	pNW3005 into NRS6145	GCA_977010985, SeqCentre (USA)
DSM 1090 (stocked as NRS7981)	DSM 1090 GCA_029537155	DSM	GCA_977010325, SeqCentre (USA)
10A5 (stocked as NRS7985)	10A5 GCA_024507895	B.G.S.C.	GCA_977010365, SeqCentre (USA)
DSM 5611 (stocked as NRS7979)	DSM 5611 GCA_029536975	DSM	GCA_977010375, SeqCentre (USA)
DSM 10 (stocked as NRS7980)	DSM 10 GCA_037914925	DSM	GCA_977010345, SeqCentre (USA)
ATCC 8236 / NCTC 8236 (stocked as NRS7976)	NCTC 8236 GCA_004101945	UKHSA	GCA_977010955, SeqCentre (USA)
3A24 / B98af (stocked as NRS7986)	3A24 / B98af GCA_024508175	B.G.S.C.	GCA_977010945, SeqCentre (USA)
DSM 13019 (stocked as NRS7978)	DSM 13019 GCA_029537135	DSM	GCA_977010335, SeqCentre (USA)
NRS8183	NCIB 3610 DywqJ::kan amyE::Phy-spank-gfpmut2 (spec)	BKK36190 into NRS6942	N/A
NRS8185/NRS8186	NCIB 3610 DywqJ::erm amyE::Phy-spank-mTagBFP (spec)	BKE36190 into NRS6932	N/A
BKK36190	BKK36190 Gene deletion: ywqJ	BKK (Koo et al., 2017)	N/A
BKE36190	BKE36190 Gene deletion: ywqJ	BKE (Koo et al., 2017)	N/A
BKE36190	BKE36190 Gene deletion: ywqJ	BKE (Koo et al., 2017)	N/A
References
STANLEY, N. R. & LAZAZZERA, B. A. 2005. Defining the genetic differences between wild and domestic strains of Bacillus subtilis that affect poly-γ-dl-glutamic acid production and biofilm formation. Molecular Microbiology, 57.
KALAMARA, M., ABBOTT, J., MACPHEE, C. & STANLEY-WALL, N. R. 2021. Biofilm hydrophobicity in environmental isolates of Bacillus subtilis. Microbiology, 167.
KALAMARA, M., ABBOTT, J., SUKHODUB, T., MACPHEE, C. & STANLEY-WALL, N. R. 2023. The putative role of the epipeptide EpeX in Bacillus subtilis intra-species competition. Microbiology (Reading), 169.
KOO, B., KRITIKOS, G., FARELLI, J. D., et al. 2017. Construction and Analysis of Two Genome-Scale Deletion Libraries for Bacillus subtilis. Cell Systems, 4.

## Sheet: Table S2
Table S2: Table of genomic sequences used in this study
· Sequences were identified using European Nucleotide Archive with API query https://www.ebi.ac.uk/ena/portal/api/search?result=assembly&query=tax_tree(1423), filtered for assemblies represented in less than 5 scaffolds. Sequences retained for the study are indicated by the ‘retain’ column, with reason(s) for discarding sequences shown in the ‘Exclusion criteria’ column as follows:
o GTDBTK classification – sequence classified as species other than Bacillus subtilis
o BUSCO completeness – BUSCO completeness score < 98
o Mutated isolate – Title includes ‘Mutant’ or isolation source includes ‘genome-engineer’
Accession	Study ID	Biosample ID	Title	Strain	Culture collection	Host	Isolation source	Environmental context	Location	Collection date	Scaffolds	Platform	GTDB-TK Assigned Species	BUSCO completeness	Retain	Exclusion criteria	rapP genomic context	rapP CDS length	rapP N236T status
GCA_028540825	PRJNA925317	SAMN32788890	Mutant Bacillus subtilis subsp. subtilis strain MGP056	MGP056	-	-	-	-	-	-	1	Illumina	Bacillus subtilis	98.7	0	Mutated isolate
GCA_041514415	PRJNA810976	SAMN26302293	Bacillus subtilis strain S1	S1	-	-	Rhizosphere soil of cucumber, cucumber field of the experimental farm of the School of Agriculture and Biology, Shanghai Jiaotong University	-	China: Shanghai	2021-07-18	1	Oxford Nanopore	Bacillus subtilis	99.8	1
GCA_033113625	PRJNA1028132	SAMN37774623	Bacillus subtilis strain J46	J46	-	-	Doenjang, Korean traditional food	-	South Korea	2017-01-01	1	PacBio	Bacillus subtilis	99.8	1
GCA_009662375	PRJNA587401	SAMN13190555	Bacillus subtilis strain MB9_B6	MB9_B6	-	-	-	-	Denmark:Birkeroed	2017-10	1	Illumina NextSeq and Oxford Nanopore	Bacillus subtilis	99.8	1
GCA_009857115	PRJNA598770	SAMN13715497	Bacillus subtilis strain GOT9	GOT9	-	-	soil	-	South Korea: Gotjawal in Jeju island	2017-06	1	Illumina NovaSeq; PacBio RSII	Bacillus subtilis	99.8	1
GCA_029536895	PRJNA941188	SAMN33591724	Bacillus subtilis strain PRO115	PRO115	-	-	Maari	-	Burkina Faso: Mansila	-	1	Oxford Nanopore PromethION	Bacillus subtilis	99.3	1
GCA_038442665	PRJNA1100766	SAMN40979683	Bacillus subtilis strain YB-187	YB-187	-	-	wheat rhizospheric soil	wheat rhizospheric soil: Plain	China: a field at the Henan Academy of Agricultural Sciences in Xinxiang, Henan	2023-04-19	1	PacBio; novaseq6000	Bacillus subtilis	99.8	1
GCA_002269195	PRJNA384709	SAMN07482641	Bacillus subtilis strain DKU_NT_03	DKU_NT_03	-	soybean	Traditional fermented food in Korea	-	South Korea: Choongnam, Cheonan	2017-01-25	1	PacBio	Bacillus subtilis	99.8	1
GCA_905315025	PRJEB43128	SAMEA8103439	Bacillus subtilis isolate NRS6131	NRS6131	-	-	worm bin	-	Tayport: United Kingdom	2017-06-25	2	ILLUMINA,OXFORD_NANOPORE	Bacillus subtilis	99.8	1
GCA_029762135	PRJNA941188	SAMN33591752	Bacillus subtilis strain PRO64	PRO64	-	-	Kantong	-	Ghana: Nyankpala site 2	-	3	Oxford Nanopore MiniION	Bacillus subtilis	70.4	0	Below BUSCO threshold
GCA_004103595	PRJNA515369	SAMN10754256	Bacillus subtilis strain SRCM103571	SRCM103571	-	-	food	-	South Korea	2018	1	PacBio RSII; Illumina MiSeq	Bacillus subtilis	99.8	1		chromosome	383	N
GCA_030863625	PRJNA872326	SAMN30451247	Bacillus subtilis strain KC14-1	KC14-1	-	-	rhizosphere soil	-	China:Shaanxi	2021-05-14	1	PacBio Sequel	Bacillus subtilis	99.8	1
GCA_028541045	PRJNA925317	SAMN32788903	Mutant Bacillus subtilis subsp. subtilis strain MGP243	MGP243	-	-	-	-	-	-	1	Illumina	Bacillus subtilis	98.6	0	Mutated isolate
GCA_009866865	PRJNA391232	SAMN07259745	Bacillus subtilis strain 7PJ-16	7PJ-16	-	Mulberry	Mulberry stem	Mulberry stem microbiome: Live mulberry stem	China: Chongqing	2015-05-25	1	PacBio	Bacillus subtilis	99.5	1
GCA_028540585	PRJNA925317	SAMN32788892	Mutant Bacillus subtilis subsp. subtilis strain MGP071	MGP071	-	-	-	-	-	-	1	Illumina	Bacillus subtilis	98.4	0	Mutated isolate
GCA_019704335	PRJDB8028	SAMD00163109	Bacillus subtilis BEST3095 D	BEST3095	-	-	-	-	Japan:Tokyo 194-8511, Machida, Minamiooya 11, Mitsubishi Kasei Institute of Life Sciences	1999	1	Illumina MiSeq	Bacillus subtilis	99.5	1
GCA_905310995	PRJEB43128	SAMEA8103427	Bacillus subtilis isolate NRS6103	NRS6103	-	-	community garden soil	-	Tayport: United Kingdom	2017-06-25	1	OXFORD_NANOPORE,ILLUMINA	Bacillus subtilis	99.8	1
GCA_004119555	PRJNA516530	SAMN10790856	Bacillus subtilis strain SRCM103641	SRCM103641	-	-	food	-	South Korea	2018	1	PacBio RSII; Illumina MiSeq	Bacillus subtilis	99.8	1
GCA_028540885	PRJNA925317	SAMN32788885	Mutant Bacillus subtilis subsp. subtilis strain MGP192	MGP192	-	-	-	-	-	-	1	Illumina	Bacillus subtilis	98.7	0	Mutated isolate
GCA_004119595	PRJNA516534	SAMN10790860	Bacillus subtilis strain SRCM103696	SRCM103696	-	-	food	-	South Korea	2018	1	PacBio RSII; Illumina MiSeq	Bacillus subtilis	99.5	1
GCA_050596035	PRJNA1265410	SAMN48599184	Bacillus subtilis strain BsBfN1	BsBfN1	-	Brassica fruticulosa	plant sample	biome: area of cropland	India: Mohali	2024-03-21	1	Oxford Nanopore	-	98.2	0	GTDBTK classification
GCA_004328925	PRJNA473387	SAMN09273200	Bacillus subtilis subsp. subtilis strain G7	G7	-	-	seawater samples were obtained by a Remotely Operated Vehicle (ROV) equipped on the KEXUE vessel during the cruise of April 2014; sample derived site was high hydrostatic pressure, low temperature, darkness, and close to hydrothermal vent field.	-	China: East China Sea	2014-04-15	1	PacBio	Bacillus subtilis	99.3	1
GCA_008831405	PRJNA563138	SAMN12669139	Bacillus subtilis strain ms-2	ms-2	-	-	Mangrove habitat samples	-	China: Chiu-lung River	2017-05-06	1	PacBio Sequel	Bacillus subtilis	99.8	1
GCA_905316385	PRJEB43128	SAMEA8103448	Bacillus subtilis isolate NRS6167	NRS6167	-	-	soil from planter	-	Tayport: United Kingdom	2017-06-25	1	OXFORD_NANOPORE,ILLUMINA	Bacillus inaquosorum	99.8	0	GTDBTK classification
GCA_003265285	PRJNA421438	SAMN08143214	Bacillus subtilis subsp. subtilis strain BS155	BS155	-	marine sediment	-	-	China	2015-05-01	1	PacBio	Bacillus subtilis	76.7	0	Below BUSCO threshold
GCA_037755145	PRJNA607328	SAMN40298365	Mutant Bacillus subtilis isolate FELIX_MS521	FELIX_MS521	-	-	-	-	-	-	2	Illumina MiSeq	Bacillus subtilis	99.8	0	Mutated isolate
GCA_033451645	PRJNA1032413	SAMN37990396	Bacillus subtilis strain CM66	CM66	-	-	In the soil of the field	freshwater biome: ENVO_0000021	China: Changzhou	2022-04-26	1	Nanopore	Bacillus subtilis	99.8	1
GCA_012931705	PRJNA626600	SAMN14645746	Bacillus subtilis subsp. subtilis str. 168	168	-	-	liquid-air interface biofilm	-	Germany: Jena	2016	1	PacBio	Bacillus subtilis	99.3	1
GCA_009914155	PRJNA438180	SAMN09759286	Bacillus subtilis strain SRCM101393	SRCM101393	-	-	Gochujang(Korean red pepper paste)	-	South Korea	2016-06-20	1	PacBio RSII	Bacillus subtilis	99.8	1
GCA_001808235	PRJNA348796	SAMN05915708	Bacillus subtilis strain VV2	VV2	-	-	fermented rice	-	India: Rajakkamangalam, Kanyakumari	2015-05-27	1	PacBio	Bacillus subtilis	99.8	1
GCA_037754115	PRJNA607328	SAMN40298369	Mutant Bacillus subtilis isolate FELIX_MS513	FELIX_MS513	-	-	-	-	-	-	2	Illumina MiSeq	Bacillus subtilis	99.8	0	Mutated isolate
GCA_000973605	PRJNA236412	SAMN03492038	Bacillus subtilis HJ5	HJ5	-	-	-	-	-	-	1	454	Bacillus subtilis	99.8	1
GCA_905315685	PRJEB43128	SAMEA8103444	Bacillus subtilis isolate NRS6145	NRS6145	-	-	garden soil	-	Tayport: United Kingdom	2017-06-25	2	ILLUMINA,OXFORD_NANOPORE	Bacillus subtilis	99.8	1		plasmid	387	N
GCA_035319605	PRJNA1054330	SAMN38917970	Bacillus subtilis strain DKU_09	DKU_09	-	-	Chungkukjang (Korean traditional fermented food)	-	South Korea	2021-01-02	1	PacBio Sequel	Bacillus subtilis	99.5	1
GCA_023078435	PRJNA826691	SAMN27578149	Bacillus subtilis strain N4	N4	-	Phoebe bournei	healthy tissues	-	China: Fuzhou	2021-09	1	Illumina NovaSeq; Oxford Nanopore	Bacillus subtilis	99.8	1
GCA_009497815	PRJNA487145	SAMN09874192	Bacillus subtilis strain HMNig-2	HMNig-2	-	-	Honey	-	Egypt	2013	1	Illumina MiSeq	Bacillus subtilis	99.8	1
GCA_005160425	PRJNA448687	SAMN08863465	Bacillus subtilis strain MBI 600	MBI 600	-	-	-	-	-	1990	1	PacBio	Bacillus subtilis	99.6	1
GCA_030348865	PRJNA960711	SAMN34374942	Bacillus subtilis strain b15 2	b15	-	-	Grape epidermis	-	China: Xinjiang Uygur Autonomous Region	-	2	Oxford Nanopore MinION; MGISEQ	Bacillus subtilis_G	99.8	0	GTDBTK classification
GCA_029762155	PRJNA941188	SAMN33591751	Bacillus subtilis strain PRO61	PRO61	-	-	Kantong	-	Ghana: Nyankpala site 1	-	4	Oxford Nanopore MiniION	Bacillus subtilis	80.2	0	Below BUSCO threshold
GCA_028541005	PRJNA925317	SAMN32788873	Mutant Bacillus subtilis subsp. subtilis strain MGP046	MGP046	-	-	-	-	-	-	1	Illumina	Bacillus subtilis	98.6	0	Mutated isolate
GCA_030643765	PRJNA556129	SAMN12340956	Bacillus subtilis strain JD-014	JD-014	-	-	aquaculture pond	-	China:Jiangsu	2016-10	2	PacBio RSII	Bacillus subtilis	99.8	1		plasmid	387	T
GCA_022700895	PRJNA673053	SAMN16585431	Bacillus subtilis strain N1142-3at	N1142-3at	-	-	river water	-	China:Changzhou	2019-07-27	1	Oxford Nanopore	Bacillus subtilis	99.8	1
GCA_025732155	PRJNA886616	SAMN31136161	Bacillus subtilis strain 11060	11060	-	-	Baoding	-	China	2021	1	Oxford Nanopore	Bacillus subtilis	99.8	1
GCA_002142595	PRJNA383806	SAMN06808294	Bacillus subtilis strain TLO3	TLO3	-	-	rhizospheric soil	-	Algeria: Tlemcen	2013-04-20	1	Illumina MiSeq	Bacillus subtilis	99.5	1
GCA_029762275	PRJNA941188	SAMN33591742	Bacillus subtilis strain PRO49	PRO49	-	-	Kantong	-	Ghana: Nyankpala site 2	-	4	Oxford Nanopore MiniION	Bacillus subtilis	70.9	0	Below BUSCO threshold
GCA_030053655	PRJNA970056	SAMN34993453	Bacillus subtilis strain KRS015	KRS015	-	Gossypium hirsutum	seed of Verticillium wilt-resistant Gossypium hirsutum cultivar "Zhongzhimian No. 2"	-	China:Beijing	2022-01-01	1	PacBio Sequel	Bacillus subtilis	94	0	Below BUSCO threshold
GCA_001720505	PRJNA341308	SAMN05717667	Bacillus subtilis strain BS16045	BS16045	-	-	soybean paste	-	South Korea	2016-04-12	1	Pacbio	Bacillus subtilis	98.9	1
GCA_041051865	PRJNA1141212	SAMN42883310	Bacillus subtilis strain SD2	SD2	-	-	-	-	China:jiangsu	2024-06	1	PacBio	Bacillus subtilis	99.6	1
GCA_004103555	PRJNA515367	SAMN10754253	Bacillus subtilis strain SRCM103551	SRCM103551	-	-	food	-	South Korea	2018	1	PacBio RSII; Illumina MiSeq	Bacillus subtilis	99.6	1
GCA_905315715	PRJEB43128	SAMEA8103447	Bacillus subtilis isolate NRS6160	NRS6160	-	-	garden soil	-	Tayport: United Kingdom	2017-06-25	1	ILLUMINA,OXFORD_NANOPORE	Bacillus subtilis	99.8	1
GCA_037749985	PRJNA607328	SAMN40298367	Mutant Bacillus subtilis isolate FELIX_MS506	FELIX_MS506	-	-	-	-	-	-	2	Illumina MiSeq	Bacillus subtilis	99.8	0	Mutated isolate
GCA_000772165	PRJNA259686	SAMN03010507	Bacillus subtilis strain ATCC 19217	ATCC 19217	-	-	ATCC	-	-	-	1	Illumina	Bacillus velezensis	99.3	0	GTDBTK classification
GCA_002096095	PRJNA381127	SAMN06670765	Bacillus subtilis strain Bs-115	Bacillus subtilis Bs-115	-	microbial	-	-	-	2006-05-20	1	PacBio	Bacillus subtilis	99.3	1
GCA_022097155	PRJNA642680	SAMN15395878	Bacillus subtilis strain JS12 Scaffold_1	JS12	-	-	hot spring	-	India: Jharkhand	2017-11-22	2	PacBio Sequel	Bacillus subtilis	99.8	1		chromosome	387	N
GCA_009363835	PRJNA578252	SAMN13053465	Bacillus subtilis strain JAAA	JAAA	-	-	estuarine water	estuarine biome: shoreline	China: Shenzhen	2017-04-12	2	Illumina HiSeq	Bacillus subtilis	99.6	1
GCA_039903365	PRJNA1050838	SAMN41398207	Bacillus subtilis strain AR01-03	AR01-03	-	-	natto	-	China:School of Agriculture and Biology, Shanghai Jiao Tong University	2021-08-17	3	Illumina NovaSeq; Nanopore	Bacillus subtilis	99.5	1
GCA_039880445	PRJNA1050838	SAMN41399012	Bacillus subtilis strain AR03-27	AR03-27	-	-	natto	-	China:School of Agriculture and Biology, Shanghai Jiao Tong University	2021-08-17	3	Illumina NovaSeq; Nanopore	Bacillus subtilis	99.6	1
GCA_905312035	PRJEB43128	SAMEA8103435	Bacillus subtilis isolate NRS6120	NRS6120	-	-	potato patch	-	Tayport: United Kingdom	2017-06-25	1	ILLUMINA,OXFORD_NANOPORE	Bacillus subtilis	99.8	1		chromosome	387	N
GCA_004119655	PRJNA516541	SAMN10790882	Bacillus subtilis strain SRCM103581	SRCM103581	-	-	food	-	South Korea	2018	1	PacBio RSII; Illumina MiSeq	Bacillus subtilis	99.8	1
GCA_029537055	PRJNA941188	SAMN33591703	Bacillus subtilis strain DSM 28096	DSM 28096	DSM:28096	-	soil	-	Egypt	-	1	Oxford Nanopore PromethION	Bacillus subtilis	98	1
GCA_023521615	PRJNA398615	SAMN08362826	Bacillus subtilis PY79 strain PK1_3	PK1_3	-	Tetraena simplex	Plant Root	Desert: Desert	Pakistan: Mithi	2015	1	PacBio	Bacillus subtilis	99.8	1
GCA_039621185	PRJNA1066968	SAMN39511944	Bacillus subtilis strain FUA2232	FUA2232	-	-	Mahewu	-	-	2016	2	Oxford Nanopore MinION	Bacillus subtilis	99.8	1		plasmid	387	N
GCA_030297075	PRJDB15771	SAMD00599739	Bacillus subtilis subsp. natto RUSE D	RUSE	-	-	-	-	Japan	-	2	PacBio Sequel IIe	Bacillus subtilis	99.3	1
GCA_002216085	PRJNA391556	SAMN07270555	Bacillus subtilis strain SX01705	SX01705	-	-	mushroom substrate	-	China:Beijing	2016	3	PacBio	Bacillus subtilis	99.8	1
GCA_025161015	PRJNA877089	SAMN30680087	Bacillus subtilis strain GL-4	GL-4	-	Rhizomys	Gastrointestinal tract contents	-	China: Nanning	2019-12	1	PacBio RSII; Illumina HiSeq	Bacillus subtilis	99.5	1
GCA_037914925	PRJNA607328	SAMN40298372	Bacillus subtilis strain DSM 10	DSM 10	-	-	-	-	-	-	2	Illumina MiSeq	Bacillus subtilis	99.8	1		plasmid	387	T
GCA_030122865	PRJNA960711	SAMN34374854	Bacillus subtilis strain C1_13	C1_13	-	-	grassland soil	-	Denmark: Gentofte	2021-03	1	Oxford Nanopore MinION and MGISEQ	Bacillus subtilis	99.8	1
GCA_000772125	PRJNA259687	SAMN03010508	Bacillus subtilis strain ATCC 13952	ATCC 13952	-	-	-	-	-	-	1	Illumina	Bacillus amyloliquefaciens	99.3	0	GTDBTK classification
GCA_029537095	PRJNA941188	SAMN33591700	Bacillus subtilis strain DSM 21393	DSM 21393	DSM:21393	-	Potato tubers	-	Russia: Tatarstan	-	1	Oxford Nanopore PromethION	Bacillus subtilis	98	1
GCA_905315055	PRJEB43128	SAMEA8103438	Bacillus subtilis isolate NRS6128	NRS6128	-	-	garden soil	-	Tayport: United Kingdom	2017-06-25	1	OXFORD_NANOPORE,ILLUMINA	Bacillus subtilis	99.8	1
GCA_049949125	PRJNA1253417	SAMN48076195	Bacillus subtilis strain AMFE023/7	AMFE023/7	-	-	Fermented fish	Amnat Charoen Province: Morning Market	Thailand	2024	1	BGISEQ	-	99.8	0	GTDBTK classification
GCA_001465815	PRJNA305223	SAMN04320556	Bacillus subtilis subsp. subtilis strain BSD-2	BSD-2	-	Gossypium	-	-	China:Hebie,Handan	2005	1	PacBio	Bacillus subtilis	99.1	1
GCA_009662455	PRJNA587401	SAMN13190562	Bacillus subtilis strain P9_B1	P9_B1	-	-	-	-	Denmark:Dyrehave	2017-08	1	Illumina NextSeq and Oxford Nanopore	Bacillus subtilis	99.8	1
GCA_029762255	PRJNA941188	SAMN33591743	Bacillus subtilis strain PRO51	PRO51	-	-	Kantong	-	Ghana: Nyankpala site 2	-	3	Oxford Nanopore MiniION	Bacillus subtilis	46.7	0	Below BUSCO threshold
GCA_023369715	PRJNA833922	SAMN28044975	Bacillus subtilis strain S16	S16	-	soil	-	-	China: Hebei	2015-10-09	1	Illumina HiSeq; PacBio	Bacillus subtilis	99.8	1
GCA_004101485	PRJNA515120	SAMN10743274	Bacillus subtilis strain SRCM104008	SRCM104008	-	-	food	-	South Korea	2018	1	PacBio RSII; Illumina MiSeq	Bacillus subtilis	99.8	1
GCA_028540965	PRJNA925317	SAMN32788877	Mutant Bacillus subtilis subsp. subtilis strain MGP064	MGP064	-	-	-	-	-	-	1	Illumina	Bacillus subtilis	98.7	0	Mutated isolate
GCA_001597265	PRJNA314703	SAMN04539622	Bacillus subtilis subsp. globigii strain ATCC 49760	ATCC 49760	-	-	-	-	-	-	1	PacBio	Bacillus atrophaeus	99.8	0	GTDBTK classification
GCA_001697265	PRJNA302835	SAMN04281244	Bacillus subtilis subsp. subtilis strain KCTC 3135	KCTC 3135	KCTC:3135	-	-	-	-	-	1	Illumina	Bacillus subtilis	99.8	1
GCA_028541225	PRJNA925317	SAMN32788901	Mutant Bacillus subtilis subsp. subtilis strain MGP221	MGP221	-	-	-	-	-	-	1	Illumina	Bacillus subtilis	98.7	0	Mutated isolate
GCA_003610955	PRJNA490410	SAMN10036094	Bacillus subtilis strain WB800N	WB800N	-	-	-	-	-	-	1	PacBio RSII	Bacillus subtilis	99.3	1
GCA_001902555	PRJNA349089	SAMN05920240	Bacillus subtilis strain 29R7-12	29R7-12	-	-	Coal Bed	-	Japan: Shimokita Peninsula	2012	3	PacBio	Bacillus subtilis	99.5	1
GCA_029536935	PRJNA941188	SAMN33591721	Bacillus subtilis strain PRO112	PRO112	-	-	Maari	-	Burkina Faso: Mansila	-	1	Oxford Nanopore PromethION	Bacillus subtilis	99.8	1
GCA_039620435	PRJNA1066968	SAMN39511943	Bacillus subtilis strain FUA2231	FUA2231	-	-	Mahewu	-	-	2016	3	Oxford Nanopore MinION	Bacillus subtilis	99.8	1		plasmid	387	N
GCA_905315035	PRJEB43128	SAMEA8103436	Bacillus subtilis isolate NRS6121	NRS6121	-	-	shrub bed	-	Tayport: United Kingdom	2017-06-25	1	ILLUMINA,OXFORD_NANOPORE	Bacillus subtilis	99.8	1
GCA_023702515	PRJNA846091	SAMN28868087	Bacillus subtilis strain NB205	NB205	-	-	natto	-	China:Beijing	2020-09-17	3	Illumina NovaSeq; PacBio Sequel	Bacillus subtilis	99.6	1
GCA_022647025	PRJNA664669	SAMN16229794	Bacillus subtilis strain FX-1	FX-1	-	-	tobacco leaf	-	China:Fujian	2019-11	2	PacBio Sequel	Bacillus subtilis	99.8	1
GCA_023650935	PRJNA843225	SAMN28724347	Bacillus subtilis strain SPC-17-3	SPC-17-3	-	Bean paste	-	-	China:Sichuan	-	3	Illumina HiSeq; PacBio	Bacillus subtilis	99.5	1
GCA_022453545	PRJNA808224	SAMN26037833	Bacillus subtilis strain YB-15	YB-15	-	-	wheat rhizosphere	wheat rhizosphere: wheat rhizosphere	China	2014-04-15	1	Oxford Nanopore PromethION; Illumina	Bacillus subtilis	99.8	1		chromosome	387	N
GCA_047782775	PRJNA1199738	SAMN45886785	Bacillus subtilis strain K3C	K3C	-	-	soil sample	-	India: Rubber Estate, Kerala	2022-08-30	1	Illumina HiSeq	Bacillus subtilis	99.8	1
GCA_047273435	PRJNA1175577	SAMN44366205	Bacillus subtilis strain AKPS2	AKPS2	-	Musa acuminata	Musa acuminata Pseudo stem	Pseudo stem: Stem	India	2023-03-18	1	Oxford Nanopore	Bacillus subtilis	98.9	1
GCA_003665295	PRJNA495429	SAMN10225276	Bacillus subtilis subsp. subtilis strain N4-2	N4-2	-	-	Natto	-	Japan	2017-08	2	PacBio RSII	Bacillus subtilis	99.3	1
GCA_029762395	PRJNA941188	SAMN33591727	Bacillus subtilis strain PRO118	PRO118	-	-	Maari	-	Burkina Faso: Toulfe	-	4	Oxford Nanopore MiniION	Bacillus subtilis	49.1	0	Below BUSCO threshold
GCA_014171535	PRJNA605861	SAMN14081047	Bacillus subtilis strain So1b	So1b	-	-	Soil	Soil biome: Near to scientific base	Antarctica	2013	1	Oxford Nanopore MiniION	Bacillus subtilis	99.8	1
GCA_037997165	PRJNA1088983	SAMN40517433	Bacillus subtilis strain JNF2	JNF2	-	Cucumis sativus L.	Healthy cucumber rhizosphere soil.	-	China: Beiwang Village, Luolong District, Luoyang City, Henan Province	2022-08-11	1	PacBio	Bacillus subtilis	99.8	1
GCA_012030675	PRJNA615188	SAMN14448286	Bacillus subtilis subsp. subtilis str. SMY	SMY	-	-	-	-	-	-	1	Oxford Nanopore MiniION; Illumina	Bacillus subtilis	98.9	1
GCA_032598945	PRJNA988465	SAMN36020256	Bacillus subtilis strain 6D1	6D1	NRRL:B-68257	-	river sediment	-	USA: Kewaunee County, Wisconsin	2019-08-25	2	Oxford Nanopore; Illumina NextSeq	Bacillus subtilis	99.8	1		plasmid	387	N
GCA_029537075	PRJNA941188	SAMN33591701	Bacillus subtilis strain DSM 23521	DSM 23521	DSM:23521	-	-	-	-	-	2	Oxford Nanopore MiniION	Bacillus subtilis	99.1	1
GCA_046529445	PRJNA973129	SAMN35124074	Bacillus subtilis strain ZKY06	ZKY06	-	Hermetia illucens	gut of larvae	-	China: Guangzhou, Zhuhai	2010-01-20	1	Illumina NovaSeq; Oxford Nanopore	Bacillus subtilis	99.8	1
GCA_024507815	PRJNA607328	SAMN29939557	Bacillus subtilis subsp. natto strain Bacillus subtilis 'natto'	Bacillus subtilis 'natto'	BGSC:27E3	-	-	-	-	-	3	Illumina MiSeq	Bacillus subtilis	99.3	1
GCA_028541565	PRJNA925317	SAMN32788864	Mutant Bacillus subtilis subsp. subtilis strain MGP001	MGP001	-	-	-	-	-	-	1	Illumina	Bacillus subtilis	99.6	0	Mutated isolate
GCA_905315705	PRJEB43128	SAMEA8103446	Bacillus subtilis isolate NRS6153	NRS6153	-	-	garden soil	-	Tayport: United Kingdom	2017-06-25	1	ILLUMINA,OXFORD_NANOPORE	Bacillus subtilis	99.8	1
GCA_004119715	PRJNA516542	SAMN10790883	Bacillus subtilis strain SRCM103835	SRCM103835	-	-	food	-	South Korea	2018	1	PacBio RSII; Illumina MiSeq	Bacillus subtilis	99.8	1
GCA_029762375	PRJNA941188	SAMN33591731	Bacillus subtilis strain PRO122	PRO122	-	-	Maari	-	Burkina Faso: Toulfe	-	3	Oxford Nanopore MiniION	Bacillus subtilis	48	0	Below BUSCO threshold
GCA_017901775	PRJNA720287	SAMN18644984	Bacillus subtilis subsp. subtilis strain MBF10_19J contig_1	MBF10_19J	-	-	skin	-	Indonesia:Depok	2019-01-15	2	Oxford Nanopore GridION	Bacillus subtilis	99.1	1
GCA_041261645	PRJNA1115357	SAMN41513556	Bacillus subtilis strain soilG2B TE3179 Ga0532237_01	soilG2B TE3179	-	-	-	-	-	-	1	PacBio	Bacillus subtilis	98	1		chromosome	387	N
GCA_023521595	PRJNA398615	SAMN08362827	Bacillus subtilis strain PK5_17	PK5_17	-	Tribulus terrestris	Plant Root	Desert: Desert	Pakistan: Mithi	2015	1	PacBio	Bacillus subtilis	99.8	1
GCA_029536855	PRJNA941188	SAMN33591729	Bacillus subtilis strain PRO120	PRO120	-	-	Maari	-	Burkina Faso: Toulfe	-	2	Oxford Nanopore MiniION	Bacillus subtilis	98.9	1		chromosome	387	N
GCA_024917115	PRJNA846324	SAMN30494013	Bacillus subtilis subsp. subtilis str. 168	168	-	-	CCTCC	-	China:Wuhan	2019-03-05T14:30:11Z	1	PacBio Sequel	Bacillus subtilis	98.9	1
GCA_022654795	PRJNA813968	SAMN26533862	Bacillus subtilis strain H2	H2	-	-	tea soil	soil [ENVO:00002007]: soil [ENVO:00002007]	China: Guiyang	2021-03-20	1	Illumina NovaSeq	Bacillus subtilis	99.8	1
GCA_023521275	PRJNA398615	SAMN08362829	Bacillus subtilis strain PK5_68	PK5_68	-	Tribulus terrestris	Plant Root	Desert: Desert	Pakistan: Mithi	2015	1	PacBio	Bacillus subtilis	99.6	1
GCA_000497485	PRJNA225627	SAMN02641633	Bacillus subtilis PY79	PY79	-	-	-	-	-	-	1	PacBio RSII; Illumina HiSeq2000	Bacillus subtilis	99.5	1
GCA_037414465	PRJNA607328	SAMN40298358	Bacillus subtilis subsp. subtilis str. 168	168	-	-	-	-	-	-	1	Illumina MiSeq	Bacillus subtilis	99.5	1
GCA_036347755	PRJNA1068340	SAMN39585555	Bacillus subtilis strain MJ-4	MJ-4	-	Tomicus minor	-	-	China:Kunming, Yunnan	2023-05-11	1	PacBio Sequel	Bacillus subtilis	96.2	0	Below BUSCO threshold
GCA_049852155	PRJNA1245596	SAMN47760069	Bacillus subtilis strain ZJW2	ZJW2	-	Rongchang pig	colon feces	-	China:Chongqing	2023-01	1	PacBio Sequel; Illumina NovaSeq	Bacillus subtilis	99.8	1
GCA_009662335	PRJNA587401	SAMN13190558	Bacillus subtilis strain P5_B2	P5_B2	-	-	-	-	Denmark:Dyrehave	2017-08	1	Illumina NextSeq and Oxford Nanopore	Bacillus subtilis	99.8	1
GCA_004119175	PRJNA516726	SAMN10796448	Bacillus subtilis strain SRCM103623 1	SRCM103623	-	-	food	-	South Korea	2018	4	PacBio RSII; Illumina MiSeq	Bacillus subtilis	99.8	1
GCA_040743115	PRJNA1128075	SAMN42032084	Bacillus subtilis strain JB01 contig_4	JB01	-	Swine	Waste	-	USA: Forest City, IA	2024	4	Oxford Nanopore	Bacillus subtilis	99.8	1
GCA_905319535	PRJEB43128	SAMEA8103456	Bacillus subtilis isolate NRS6202	NRS6202	-	-	garden soil	-	Kirriemuir: United Kingdom	2017-06-25	3	OXFORD_NANOPORE,ILLUMINA	Bacillus subtilis	99.8	1
GCA_029537155	PRJNA941188	SAMN33591691	Bacillus subtilis strain DSM 1090	DSM 1090	DSM:1090	-	soil	-	-	-	1	Oxford Nanopore PromethION	Bacillus subtilis	99.5	1
GCA_006741845	PRJDB8042	SAMD00169822	Bacillus subtilis subsp. subtilis NBRC 13719 D	NBRC 13719	-	-	-	-	-	-	2	Illumina MiSeq; ONT GridION	Bacillus subtilis	99.8	1		plasmid	387	T
GCA_030123085	PRJNA960711	SAMN34374884	Bacillus subtilis strain G2S2	G2S2	-	-	pine forrest soil between two spruce trees	-	Germany: near Munchenroda, Jena	2016-04	1	Oxford Nanopore MinION and MGISEQ	Bacillus subtilis	99.8	1
GCA_031326045	PRJNA1011471	SAMN37220456	Bacillus subtilis strain CP38	CP38	-	-	soil sample	-	South Korea: Busan	2016-03-14	1	PacBio Sequel	Bacillus subtilis	99.8	1
GCA_028540905	PRJNA925317	SAMN32788884	Mutant Bacillus subtilis subsp. subtilis strain MGP181	MGP181	-	-	-	-	-	-	1	Illumina	Bacillus subtilis	98.7	0	Mutated isolate
GCA_040571395	PRJNA1130948	SAMN42235624	Bacillus subtilis strain PY79	PY79	-	-	-	-	USA	2023	1	Plasmidsaurus	Bacillus subtilis	99.6	1
GCA_001704095	PRJNA338086	SAMN05520947	Bacillus subtilis strain HJ0-6	HJ0-6	-	-	fermented soybean paste	-	South Korea	2015-01-05	1	PacBio	Bacillus subtilis	99.8	1
GCA_009913255	PRJNA438180	SAMN08707581	Bacillus subtilis strain SRCM102753	SRCM102753	-	-	Doenjang(Soybean paste)	-	South Korea	2017-09-03	1	PacBio	Bacillus subtilis	99.8	1		chromosome	387	N
GCA_019704395	PRJDB8028	SAMD00163112	Bacillus subtilis BEST3106 D	BEST3106	-	-	-	-	Japan:Tokyo 194-8511, Machida, Minamiooya 11, Mitsubishi Kasei Institute of Life Sciences	1999	1	Illumina MiSeq	Bacillus subtilis	99.6	1
GCA_046267835	PRJNA1164970	SAMN43911274	Bacillus subtilis strain M51	M51	-	-	plant	-	China:Shangqiu	2023-04-12	2	Illumina NovaSeq; PacBio Sequel	Bacillus subtilis	99.8	1
GCA_905319155	PRJEB43128	SAMEA8103450	Bacillus subtilis isolate NRS6183	NRS6183	-	-	garden soil	-	Lochee: United Kingdom	2017-06-25	1	OXFORD_NANOPORE,ILLUMINA	Bacillus subtilis	99.8	1
GCA_028541285	PRJNA925317	SAMN32788898	Mutant Bacillus subtilis subsp. subtilis strain MGP165	MGP165	-	-	-	-	-	-	1	Illumina	Bacillus subtilis	98.2	0	Mutated isolate
GCA_030438175	PRJNA990515	SAMN36269680	Bacillus subtilis strain SRCM126725	SRCM126725	-	-	Bos taurus feces	-	South Korea:Buyeo	2023-03	1	PacBio Sequel; Illumina HiSeq	Bacillus subtilis	99.8	1
GCA_034054115	PRJNA1041306	SAMN38288373	Bacillus subtilis strain H17-16	H17-16	-	Potato	-	-	China:Chongqing	2019-05-16	1	PacBio RSII; Illumina HiSeq	Bacillus subtilis	99.8	1
GCA_028541265	PRJNA925317	SAMN32788899	Mutant Bacillus subtilis subsp. subtilis strain MGP184	MGP184	-	-	-	-	-	-	1	Illumina	Bacillus subtilis	98.2	0	Mutated isolate
GCA_015654205	PRJNA675018	SAMN16686676	Bacillus subtilis strain SH1	SH1	-	Solanum lycopersicum	-	-	South Korea	2020-06-01	2	PacBio RSII	Bacillus subtilis	99.8	1
GCA_047785725	PRJNA1206741	SAMN46082875	Bacillus subtilis strain SRCM119127 contig1	SRCM119127	-	-	Ganjang	-	South Korea:Sunchang	2020-04	3	PacBio Sequel; Illumina HiSeq	Bacillus subtilis	99.3	1
GCA_035621695	PRJNA1058859	SAMN39190747	Bacillus subtilis strain PN1236	PN1236	-	-	fermented soybean food	-	South Korea	2022-06	1	Illumina; Nanopore	Bacillus subtilis	99.8	1
GCA_000782835	PRJNA265137	SAMN03145713	Bacillus subtilis strain SG6	SG6	-	luffa	-	Beijing: garden	China: Haidian, Beijing	2011-06-18	1	Illumina	Bacillus subtilis	99.8	1		chromosome	387	N
GCA_026309415	PRJNA900683	SAMN31698328	Bacillus subtilis strain DKU_06 DKU-06_2_1	DKU_06	-	-	Chungkukjang	-	South Korea	2021-01-02	2	PacBio RS	Bacillus subtilis	99.8	1
GCA_024220155	PRJNA855594	SAMN29498062	Bacillus subtilis strain MEC_B298	MEC_B298	-	-	soil	-	China:Beijing	2021-09-29	1	MGI2000; Nanopore	Bacillus subtilis	99.8	1
GCA_015602625	PRJNA594092	SAMN13503694	Bacillus subtilis strain R31	R31	-	plant	Dendrobium	-	China:Guangzhou	2019-12-03	1	PacBio Sequel	Bacillus subtilis	99.8	1
GCA_905319135	PRJEB43128	SAMEA8103452	Bacillus subtilis isolate NRS6186	NRS6186	-	-	garden soil	-	Newport: United Kingdom	2017-06-25	2	OXFORD_NANOPORE,ILLUMINA	Bacillus subtilis	99.8	1		plasmid	387	N
GCA_026639155	PRJNA902081	SAMN31746991	Bacillus subtilis strain K1	K1	-	-	soil	soil: soil	China	-	1	Oxford Nanopore; Illumina NovaSeq	Bacillus subtilis	99.8	1
GCA_034377505	PRJNA607328	SAMN37931206	Bacillus subtilis isolate FELIX_MS255	None	-	-	-	-	-	-	1	Illumina MiSeq	Bacillus subtilis	99.6	1
GCA_013285325	PRJNA635218	SAMN15069579	Bacillus subtilis strain JCL16	JCL16	-	-	soil	-	China:Najing province	-	1	Illumina; PacBio	Bacillus subtilis	99.8	1		chromosome	387	N
GCA_001889625	PRJNA326460	SAMN05231882	Bacillus subtilis strain MJ01	MJ01	-	-	crude oil contaminated soil	-	Iran: Pazenan oil field	2014-09-30	1	PacBio	Bacillus spizizenii	99.8	0	GTDBTK classification
GCA_029761975	PRJNA941188	SAMN33591766	Bacillus subtilis strain PRO99	PRO99	-	-	Kantong	-	Ghana: Navrongo site 3	-	3	Oxford Nanopore MiniION	Bacillus subtilis	68	0	Below BUSCO threshold
GCA_037751545	PRJNA607328	SAMN40298371	Mutant Bacillus subtilis isolate FELIX_MS509	FELIX_MS509	-	-	-	-	-	-	2	Illumina MiSeq	Bacillus subtilis	99.8	0	Mutated isolate
GCA_029637165	PRJNA685943	SAMN17101819	Bacillus subtilis strain ID-A05	ID-A05	-	-	Green onion kimchi	-	South Korea: Chungcheongnam-do	2017-04-21	1	PacBio RSII; Illumina MiSeq	Bacillus subtilis	99.8	1
GCA_009497795	PRJNA487139	SAMN09874175	Bacillus subtilis strain MENO2	MENO2	-	-	bee gut	-	Egypt	2015-12-25	1	Illumina MiSeq	Bacillus subtilis	99.8	1		chromosome	278	N
GCA_046529435	PRJNA973129	SAMN35124071	Bacillus subtilis strain ZKY03	ZKY03	-	Hermetia illucens	surface of larvae	-	China: Guangzhou, Zhuhai	2010-01-20	1	Illumina NovaSeq; Oxford Nanopore	Bacillus subtilis	99.8	1
GCA_041053155	PRJNA1139084	SAMN42758627	Bacillus subtilis strain N33	None	-	-	air	-	China:Tianjin	2022-12-15	1	Sanger	Bacillus subtilis	99.5	1
GCA_018884165	PRJNA668645	SAMN16416354	Bacillus subtilis strain s-16	s-16	-	-	soil	high altitude localities: Sunflower rhizosphere soil	China: Inner Mongolia	2012-09-20	1	PacBio RSII	Bacillus subtilis	99.8	1
GCA_028540465	PRJNA925317	SAMN32788893	Mutant Bacillus subtilis subsp. subtilis strain MGP086	MGP086	-	-	-	-	-	-	1	Illumina	Bacillus subtilis	98.4	0	Mutated isolate
GCA_001717105	PRJNA322230	SAMN05139959	Bacillus subtilis strain fmb60 1	fmb60	-	-	organic manure	-	-	2013-09-10	3	PacBio	Bacillus stercoris	99.3	0	GTDBTK classification
GCA_031326005	PRJNA1011478	SAMN37220582	Bacillus subtilis strain CP35	CP35	KCTC:43534	-	soil sample	-	South Korea: Jeju Island	2017-06-22	2	PacBio Sequel; Illumina	Bacillus subtilis	99.8	1
GCA_003148355	PRJNA471598	SAMN09212889	Bacillus subtilis strain QB61	QB61	-	-	soil	-	China: Hainan province	2010-05-02	1	PacBio	Bacillus subtilis	99.8	1
GCA_024508175	PRJNA607328	SAMN29939552	Bacillus subtilis strain BGSC b98af	BGSC b98af	BGSC:b98af	-	-	-	-	-	1	Illumina MiSeq	Bacillus subtilis	99.8	1
GCA_020311615	PRJNA701127	SAMN17848993	Bacillus subtilis isolate ELA2001105 .	ELA2001105	-	-	Elanco Animal Health	Chicken, broiler: Caecal microbes	USA: Greenfield, Indiana	2019-09-30	1	PacBio	Bacillus subtilis	99.8	1
GCA_009914705	PRJNA576869	SAMN13012109	Bacillus subtilis strain 2014-3557	2014-3557	-	-	feed additive imported from China	-	France	2014	2	Illumina MiSeq; Oxford Nanopore	Bacillus subtilis	99.6	1
GCA_002290305	PRJNA401163	SAMN07598856	Bacillus subtilis strain TLO3	TLO3	-	Homo sapiens	dental plaque	Human: Oral	China: Gansu	2017-04-10	1	PacBio	Bacillus subtilis	99.8	1
GCA_028540405	PRJNA925317	SAMN32788879	Mutant Bacillus subtilis subsp. subtilis strain MGP098	MGP098	-	-	-	-	-	-	1	Illumina	Bacillus subtilis	98.6	0	Mutated isolate
GCA_004119535	PRJNA516532	SAMN10790858	Bacillus subtilis strain SRCM103689	SRCM103689	-	-	food	-	South Korea	2018	2	PacBio RSII; Illumina MiSeq	Bacillus subtilis	99.8	1		chromosome	387	N
GCA_037201685	PRJNA1085028	SAMN40290364	Bacillus subtilis strain MC4-2	MC4-2	-	-	Periplaneta americana	-	China: Yunnan	2019-01	1	Illumina	Bacillus subtilis	99.8	1		chromosome	387	N
GCA_003665235	PRJNA495412	SAMN10225145	Bacillus subtilis subsp. subtilis strain MH-1	MH-1	KACC: 18954	-	Cheonggukjang	-	South Korea: Chungcheongbuk-do	2016	2	PacBio RSII	Bacillus subtilis	99.8	1
GCA_001015095	PRJNA284309	SAMN03701301	Bacillus subtilis strain UD1022	UD1022	-	Daucus carota var. sativa	agricultural soil	Crop Land Biome (ENVO:01000245): Farm Soil (ENVO:00005749)	USA: Boulder, Colorado	2003-06-29	1	PacBio RS2 C2	Bacillus subtilis	99.1	1
GCA_029537135	PRJNA941188	SAMN33591693	Bacillus subtilis strain DSM 13019	DSM 13019	DSM:13019	-	boiled hay, 1940s	-	Denmark	-	1	Oxford Nanopore PromethION	Bacillus subtilis	99.8	1
GCA_004119835	PRJNA516722	SAMN10796308	Bacillus subtilis strain SRCM103622	SRCM103622	-	-	food	-	South Korea	2018	2	PacBio RSII; Illumina MiSeq	Bacillus subtilis	99.5	1		plasmid	387	N
GCA_004101445	PRJNA515115	SAMN10742284	Bacillus subtilis strain SRCM103881	SRCM103881	-	-	food	-	South Korea	2018	1	PacBio RSII; Illumina MiSeq	Bacillus subtilis	99.8	1
GCA_017753785	PRJNA718352	SAMN18529738	Bacillus subtilis strain YB-04	YB-04	-	-	Wheatstraw	-	China:Henan Province,Xinxiang.	2010-07-10	1	PacBio RSII	Bacillus subtilis	99.8	1
GCA_001660525	PRJNA322253	SAMN05150066	Bacillus subtilis subsp. subtilis strain delta6	delta6	-	-	Genome-engineered strain	-	Netherlands	2003	1	Illumina	Bacillus subtilis	99.6	0	Mutated isolate
GCA_019599105	PRJNA752499	SAMN20599517	Bacillus subtilis strain YPS-32	YPS-32	-	-	ARTP mutation	-	China:Wuxi	2019-03-21	1	Illumina HiSeq; PacBio	Bacillus subtilis	99.8	1
GCA_029762215	PRJNA941188	SAMN33591746	Bacillus subtilis strain PRO55	PRO55	-	-	Kantong	-	Ghana: Nyankpala site 1	-	1	Oxford Nanopore PromethION	Bacillus subtilis	90.4	0	Below BUSCO threshold
GCA_023520855	PRJNA398615	SAMN08362834	Bacillus subtilis strain PK3_9	PK3_9	-	Janochloa antidotale	Plant Root	Desert: Desert	Pakistan: Mithi	2015	1	PacBio	Bacillus subtilis	99.8	1
GCA_015535655	PRJNA594094	SAMN13503695	Bacillus subtilis strain TR21	TR21	-	plant	Dendrobium	-	China:Guangzhou	2019-12-03	1	PacBio Sequel	Bacillus subtilis	99.3	1
GCA_033403035	PRJNA607328	SAMN37709338	Mutant Bacillus subtilis isolate FELIX_MS886	None	-	-	-	-	-	-	1	Illumina MiSeq	Bacillus subtilis	99.5	0	Mutated isolate
GCA_022700935	PRJNA673049	SAMN16585340	Bacillus subtilis strain N1108-5at	N1108-5at	-	-	Soil of Dajian Mountain Forest Farm	-	China:Shanxi qinshui	2019-07-23	1	Oxford Nanopore	Bacillus subtilis	99.8	1
GCA_030028395	PRJNA970978	SAMN35018718	Bacillus subtilis strain SRCM117797	SRCM117797	-	-	Soybean paste	-	South Korea:Sunchang	2020-12	3	PacBio Sequel; Illumina	Bacillus subtilis	99.8	1
GCA_023521475	PRJNA398615	SAMN08362828	Bacillus subtilis strain PK5_16	PK5_16	-	Tribulus terrestris	Plant Root	Desert: Desert	Pakistan: Mithi	2015	1	PacBio	Bacillus subtilis	99.8	1
GCA_045037735	PRJNA1184019	SAMN44656737	Bacillus subtilis strain FJYA24	FJYA24	-	-	water	-	China:Fujian	2024-02	1	Oxford Nanopore PromethION	Bacillus subtilis	99.8	1
GCA_016894165	PRJNA700497	SAMN17832981	Bacillus subtilis strain BIM B-569G	BIM B-569G	BIM<BLR>: B-569G	-	soil	-	Belarus:Novopolotsk	2005	1	Illumina MiSeq; Oxford Nanopore MinION	Bacillus subtilis	99.8	1
GCA_024918995	PRJNA872299	SAMN30450879	Bacillus subtilis strain PN176 (HK176)	PN176 (HK176)	-	-	Fermented soybean (Cheonggukjang)	-	South Korea: Jinju	2016-03	2	Illumina HiSeq; PacBio RS	Bacillus subtilis	99.5	1
GCA_027923485	PRJDB12001	SAMD00393828	Bacillus subtilis subsp. natto G8 D	G8	-	-	-	-	Indonesia	2017-03-03	1	Illumina Novaseq 6000	Bacillus subtilis	99.5	1
GCA_013388335	PRJNA641411	SAMN15352467	Bacillus subtilis strain SP1	SP1	-	-	lab	-	Switzerland	2013-04-02	1	Illumina MiSeq	Bacillus subtilis	99.6	1
GCA_001703495	PRJNA268543	SAMN05526243	Bacillus subtilis subsp. subtilis strain 168G	168G	-	-	laboratory strain	-	Germany	2000	1	Illumina HiSeq	Bacillus subtilis	99.6	1
GCA_028540865	PRJNA925317	SAMN32788886	Mutant Bacillus subtilis subsp. subtilis strain MGP212	MGP212	-	-	-	-	-	-	1	Illumina	Bacillus subtilis	98.7	0	Mutated isolate
GCA_027912355	PRJNA903349	SAMN32406715	Bacillus subtilis strain W7	W7	-	-	Herbicide degradation consortium	-	China:Beijing	2022-08-30	1	Oxford Nanopore	Bacillus subtilis	99.8	1
GCA_003612735	PRJNA490339	SAMN10033204	Bacillus subtilis strain MZK05	MZK05	-	-	soil	-	Bangladesh	1997-12-15	1	Illumina MiSeq	Bacillus subtilis	99.3	1
GCA_003665355	PRJNA495427	SAMN10225269	Bacillus subtilis subsp. subtilis strain N3-1	N3-1	-	-	Natto	-	Japan	2017-08	2	PacBio RSII	Bacillus subtilis	99.3	1
GCA_003665395	PRJNA495409	SAMN10225133	Bacillus subtilis subsp. subtilis strain 2KL1	2KL1	KACC:18957	-	Cheonggukjang	-	South Korea: Jeonju	2016	3	PacBio RSII	Bacillus subtilis	99.8	1
GCA_045001865	PRJNA1033172	SAMN38026925	Bacillus subtilis strain YT-4	YT-4	-	-	soil	-	China: Henan	2021-10-01	1	Oxford Nanopore	Bacillus subtilis	99.8	1
GCA_000772205	PRJNA259307	SAMN03009557	Bacillus subtilis strain Bs-916	Bs-916	-	soil microorganism	paddy soil	rice field: rice roots	China: Nanjing	1996-10-08	1	PacBio	Bacillus velezensis	99.8	0	GTDBTK classification
GCA_047120225	PRJNA991986	SAMN36496546	Bacillus subtilis strain NCIB_3610	NCIB_3610	-	-	-	-	-	-	1	Illumina MiSeq	Bacillus subtilis	99.8	1
GCA_028541585	PRJNA925317	SAMN32788863	Mutant Bacillus subtilis subsp. subtilis strain Master_strain	Master_strain	-	-	-	-	-	-	1	Illumina	Bacillus subtilis	99.3	0	Mutated isolate
GCA_000523045	PRJDB111	SAMD00061007	Bacillus subtilis BEST7003 D	BEST7003	-	-	-	-	-	-	1	llumina Solexa	Bacillus subtilis	99.3	1
GCA_002173615	PRJNA386754	SAMN07125936	Bacillus subtilis subsp. subtilis strain SRCM101441	SRCM101441	-	-	food	-	South Korea	2017-01-09	2	PacBio	Bacillus subtilis	99.8	1
GCA_029537415	PRJNA941188	SAMN33591689	Bacillus subtilis strain DSM 10	DSM 10	DSM:10	-	-	-	-	-	2	Oxford Nanopore PromethION	Bacillus subtilis	99.8	1		plasmid	387	T
GCA_009662275	PRJNA587401	SAMN13190548	Bacillus subtilis strain 73	73	-	-	-	-	Germany:Heida	2016-02	1	Illumina NextSeq and Oxford Nanopore	Bacillus subtilis	99.8	1
GCA_022700975	PRJNA673045	SAMN16585299	Bacillus subtilis strain N1282-4at	N1282-4at	-	-	-	-	China:Guangzhou	2019-08-03	1	Oxford Nanopore	Bacillus subtilis	99.6	1
GCA_001541905	PRJNA309082	SAMN04420251	Bacillus subtilis subsp. subtilis strain CU1050	CU1050	-	-	Laboratory strain	-	-	2012-01-20	1	Illumina	Bacillus subtilis	99.3	1
GCA_038762065	PRJNA1097372	SAMN40869620	Bacillus subtilis strain LP	LP	-	-	Coral Sea	-	China:Xisha District	2020-09-30	1	Illumina NovaSeq; Oxford Nanopore	Bacillus subtilis	99.8	1
GCA_027497435	PRJNA914652	SAMN32343694	Bacillus subtilis strain 1	1	-	yak	-	-	China: Tibet	2019-08-15	2	PacBio	Bacillus subtilis	99.8	1
GCA_045780055	PRJNA893824	SAMN31432818	Bacillus subtilis strain CF03	CF03	-	-	farmland	-	China: Xuzhou, Jiangsu	2020-10-08	1	Nanopore; Illumina	Bacillus subtilis	99.8	1
GCA_013393725	PRJNA448044	SAMN08819054	Bacillus subtilis strain BSXE-1601	BSXE-1601	-	-	shrimp culture ponds	-	China: Jiangsu province, Ganyu	2012-08-21	1	PacBio	Bacillus inaquosorum	99.8	0	GTDBTK classification
GCA_021497525	PRJNA678455	SAMN16801779	Bacillus subtilis strain JNFE1126	JNFE1126	-	-	fermentation of straw	-	-	-	3	PacBio Sequel; Illumina NovaSeq	Bacillus subtilis	99.5	1
GCA_047041075	PRJNA1207260	SAMN46118857	Bacillus subtilis subsp. subtilis strain BM107	BM107	-	-	Healthy human fecal	-	South Korea:Seoul	2022-07-04	1	Illumina NovaSeq	Bacillus subtilis	99.8	1
GCA_024799885	PRJNA872770	SAMN30470311	Bacillus subtilis strain SRCM117108	SRCM117108	-	-	Doenjang	-	South Korea:Seoul	2020-10	1	PacBio Sequel; Illumina HiSeq	Bacillus subtilis	99.8	1
GCA_009913515	PRJNA438180	SAMN08707591	Bacillus subtilis strain SRCM102748	SRCM102748	-	-	kimchi	-	South Korea	2017-09-03	1	PacBio	Bacillus subtilis	99.8	1
GCA_024800645	PRJNA872819	SAMN30470963	Bacillus subtilis strain SRCM117508	SRCM117508	-	-	Cheonggukjang	-	South Korea:Jinan	2020-10	1	PacBio Sequel; Illumina HiSeq	Bacillus subtilis	99.5	1
GCA_024507895	PRJNA607328	SAMN29939553	Bacillus subtilis strain BGSC 10A5	BGSC 10A5	BGSC:10A5	-	-	-	-	-	1	Illumina MiSeq	Bacillus subtilis	99.8	1
GCA_004101425	PRJNA515113	SAMN10742282	Bacillus subtilis strain SRCM104005	SRCM104005	-	-	food	-	South Korea	2018	1	PacBio RSII; Illumina MiSeq	Bacillus subtilis	99.5	1
GCA_030123145	PRJNA960711	SAMN34375013	Bacillus subtilis strain KF24	KF24	-	-	rhizosphere soil	-	China: Kaifeng, Henan Province	-	1	Oxford Nanopore MinION and MGISEQ	Bacillus subtilis	99.8	1
GCA_009913535	PRJNA438180	SAMN08707592	Bacillus subtilis strain SRCM102749	SRCM102749	-	-	kimchi	-	South Korea	2017-09-03	2	PacBio	Bacillus subtilis	99.8	1
GCA_002173715	PRJNA386756	SAMN07125938	Bacillus subtilis subsp. subtilis strain SRCM100757	SRCM100757	-	-	food	-	South Korea	2017-01-09	1	PacBio	Bacillus subtilis	99.8	1
GCA_029536775	PRJNA941188	SAMN33591745	Bacillus subtilis strain PRO53	PRO53	-	-	Kantong	-	Ghana: Nyankpala site 2	-	1	Oxford Nanopore PromethION	Bacillus subtilis	99.8	1
GCA_018394175	PRJNA726833	SAMN19091144	Bacillus subtilis strain BYS2	BYS2	-	-	soil	-	China: Mount Tai	2018	1	PacBio RSII	Bacillus subtilis	99.5	1
GCA_024508195	PRJNA607328	SAMN29939556	Bacillus subtilis subsp. natto strain BGSC 27E1	None	-	-	-	-	-	-	1	Illumina MiSeq	Bacillus subtilis	99.3	1
GCA_009662355	PRJNA587401	SAMN13190557	Bacillus subtilis strain P5_B1	P5_B1	-	-	-	-	Denmark:Dyrehave	2017-08	1	Illumina NextSeq and Oxford Nanopore	Bacillus subtilis	99.8	1
GCA_021497545	PRJNA678455	SAMN16801778	Bacillus subtilis strain JNFE0126	JNFE0126	-	-	fermentation of straw	-	-	-	3	Illumina NovaSeq; PacBio Sequel	Bacillus subtilis	99.5	1
GCA_006165085	PRJNA385219	SAMN06885112	Bacillus subtilis strain SEM-9	SEM-9	-	-	silkworm excrement	-	China	2015	1	Illumina; PacBio	Bacillus subtilis	99.8	1
GCA_004101345	PRJNA515102	SAMN10742270	Bacillus subtilis strain SRCM103862	SRCM103862	-	-	food	-	South Korea	2018	1	PacBio RSII; Illumina MiSeq	Bacillus subtilis	99.8	1
GCA_029762095	PRJNA941188	SAMN33591755	Bacillus subtilis strain PRO73	PRO73	-	-	Kantong	-	Ghana: Nyankpala site 1	-	3	Oxford Nanopore MiniION	Bacillus subtilis	66.9	0	Below BUSCO threshold
GCA_003665215	PRJNA495413	SAMN10225146	Bacillus subtilis subsp. subtilis strain PJ-7	PJ-7	KACC: 18951	-	Cheonggukjang	-	South Korea: Gyeonggi	2016	2	PacBio RSII	Bacillus subtilis	99.5	1
GCA_024507835	PRJNA607328	SAMN29939554	Bacillus subtilis subsp. subtilis strain BGSC 10A5	BGSC 10A5	BGSC:10A5	-	-	-	-	-	1	Illumina MiSeq	Bacillus subtilis	99.8	1
GCA_004119875	PRJNA516730	SAMN10797246	Bacillus subtilis strain SRCM103637	SRCM103637	-	-	food	-	South Korea	2018	1	PacBio RSII; Illumina MiSeq	Bacillus subtilis	99.5	1
GCA_028541425	PRJNA925317	SAMN32788866	Mutant Bacillus subtilis subsp. subtilis strain MGP008	MGP008	-	-	-	-	-	-	1	Illumina	Bacillus subtilis	98.9	0	Mutated isolate
GCA_012534935	PRJNA624781	SAMN14583726	Bacillus subtilis strain RI4914	RI4914	-	-	wastewater	-	Brazil	2010-10	1	Oxford Nanopore GridION; IonTorrent	Bacillus subtilis	94.9	0	Below BUSCO threshold
GCA_000827065	PRJNA270310	SAMN03265456	Bacillus subtilis subsp. subtilis strain 3	3	-	-	-	-	France	1970	1	Illumina	Bacillus subtilis	99.6	1
GCA_009913395	PRJNA438180	SAMN08707588	Bacillus subtilis strain SRCM102745	SRCM102745	-	-	kimchi	-	South Korea	2017-09-03	1	PacBio	Bacillus subtilis	99.8	1
GCA_028541365	PRJNA925317	SAMN32788872	Mutant Bacillus subtilis subsp. subtilis strain MGP033	MGP033	-	-	-	-	-	-	1	Illumina	Bacillus subtilis	98.6	0	Mutated isolate
GCA_028540805	PRJNA925317	SAMN32788878	Mutant Bacillus subtilis subsp. subtilis strain MGP075	MGP075	-	-	-	-	-	-	1	Illumina	Bacillus subtilis	98.6	0	Mutated isolate
GCA_009662215	PRJNA587401	SAMN13190552	Bacillus subtilis strain MB8_B7	MB8_B7	-	-	-	-	Denmark:Birkeroed	2017-10	2	Illumina NextSeq and Oxford Nanopore	Bacillus subtilis	99.8	1
GCA_023521635	PRJNA398615	SAMN08362825	Bacillus subtilis strain PK1_2	PK1_2	-	Tetraena simplex	Plant Root	Desert: Desert	Pakistan: Mithi	2015	1	PacBio	Bacillus subtilis	99.8	1
GCA_003665315	PRJNA495426	SAMN10225254	Bacillus subtilis subsp. subtilis strain N2-2	N2-2	-	-	Natto	-	Japan	2017-08	2	PacBio RSII	Bacillus subtilis	99.1	1
GCA_047947055	PRJNA1009831	SAMN37162041	Bacillus subtilis strain KK195	KK195	-	-	-	-	Germany: BTU Cottbus-Senftenberg, Universittsplatz 1, 01968 Senftenberg	2021	1	Illumina NovaSeq	Bacillus subtilis	99.6	1
GCA_905319545	PRJEB43128	SAMEA8103453	Bacillus subtilis isolate NRS6187	NRS6187	-	-	garden soil	-	Newport: United Kingdom	2017-06-25	1	ILLUMINA,OXFORD_NANOPORE	Bacillus subtilis	99.8	1
GCA_037747845	PRJNA607328	SAMN40298370	Mutant Bacillus subtilis isolate FELIX_MS499	FELIX_MS499	-	-	-	-	-	-	2	Illumina MiSeq	Bacillus subtilis	99.8	0	Mutated isolate
GCA_022700955	PRJNA673050	SAMN16585349	Bacillus subtilis strain N1303-2Ay	N1303-2Ay	-	-	Water sample in air-raid shelter	-	China:Guangzhou	2019-08-04	1	Oxford Nanopore	Bacillus subtilis	99.8	1
GCA_029762295	PRJNA941188	SAMN33591741	Bacillus subtilis strain PRO45	PRO45	-	-	Kantong	-	Ghana: Nyankpala site 1	-	3	Oxford Nanopore MiniION	Bacillus subtilis	66.7	0	Below BUSCO threshold
GCA_009913575	PRJNA438180	SAMN08707594	Bacillus subtilis strain SRCM102751	SRCM102751	-	-	kimchi	-	South Korea	2017-09-03	1	PacBio	Bacillus subtilis	99.8	1
GCA_046840395	PRJNA1205888	SAMN46065699	Bacillus subtilis strain KFRI-P74	KFRI-P74	-	-	fermented soybean paste	fermented soybean paste: fermented soybean paste	South Korea: Ansung city	2017-11-23	4	PacBio Sequel; Illumina HiSeq	Bacillus subtilis	99.8	1
GCA_029536835	PRJNA941188	SAMN33591730	Bacillus subtilis strain PRO121	PRO121	-	-	Maari	-	Burkina Faso: Toulfe	-	2	Oxford Nanopore MiniION	Bacillus subtilis	96.9	0	Below BUSCO threshold
GCA_004119675	PRJNA516539	SAMN10790879	Bacillus subtilis strain SRCM103773	SRCM103773	-	-	food	-	South Korea	2018	2	PacBio RSII; Illumina MiSeq	Bacillus subtilis	99.6	1		plasmid	387	N
GCA_028540985	PRJNA925317	SAMN32788875	Mutant Bacillus subtilis subsp. subtilis strain MGP058	MGP058	-	-	-	-	-	-	1	Illumina	Bacillus subtilis	98.7	0	Mutated isolate
GCA_014298115	PRJNA658161	SAMN15860571	Bacillus subtilis subsp. subtilis strain ONU 559	ONU 559	-	-	Black sea sediments	-	Turkey: Black sea	2011-03-24	1	Illumina HiSeq	Bacillus subtilis	99.8	1
GCA_019931715	PRJNA760656	SAMN21220196	Bacillus subtilis strain FJAT-4	FJAT-4	-	-	soil	-	China	2004-01	2	PacBio	Bacillus subtilis	99.8	1		plasmid	387	T
GCA_009884005	PRJNA600041	SAMN13781157	Bacillus subtilis strain BJQ0005	BJQ0005	-	-	Baijiu	-	China: Fujian Province	2019-11-27	1	PacBio RSII	Bacillus subtilis	99.8	1
GCA_032680865	PRJNA1024070	SAMN37687924	Bacillus subtilis strain A9	A9	-	Morchella esculenta (L.) Pers.	-	-	China	2021-05	1	nanopore; Illumina	Bacillus subtilis	99.8	1
GCA_040819575	PRJNA1135754	SAMN42490354	Bacillus subtilis strain DYJ24	DYJ24	-	-	Doenjang	-	South Korea: Hongseong	2021-07-05	1	PacBio Sequel2	Bacillus subtilis	99.8	1
GCA_905311385	PRJEB43128	SAMEA8103433	Bacillus subtilis isolate NRS6116	NRS6116	-	-	garden soil	-	Tayport: United Kingdom	2017-06-25	2	OXFORD_NANOPORE,ILLUMINA	Bacillus subtilis	99.8	1
GCA_000227485	PRJNA68559	SAMN02603351	Bacillus subtilis subsp. subtilis RO-NN-1	RO-NN-1	BGSC:3A27	-	soil	-	-	-	1		Bacillus subtilis	99.5	1
GCA_028540425	PRJNA925317	SAMN32788894	Mutant Bacillus subtilis subsp. subtilis strain MGP112	MGP112	-	-	-	-	-	-	1	Illumina	Bacillus subtilis	98.2	0	Mutated isolate
GCA_018454405	PRJNA729632	SAMN19136531	Bacillus subtilis subsp. subtilis strain A1 - Midalam	A1 - Midalam	-	-	beach soil	beach: shoreline	India:Midalam beach in Tamil Nadu	2019-07-09	1	Illumina HiSeq	Bacillus subtilis	99.5	1
GCA_026410045	PRJNA901685	SAMN31726910	Bacillus subtilis strain O4	O4	-	cow	mammary gland	-	Israel	2020	1	Illumina MiSeq	Bacillus subtilis	99.8	1
GCA_029762015	PRJNA941188	SAMN33591763	Bacillus subtilis strain PRO93	PRO93	-	-	Kantong	-	Ghana: Navrongo site 3	-	3	Oxford Nanopore MiniION	Bacillus subtilis	70.7	0	Below BUSCO threshold
GCA_020773035	PRJNA772879	SAMN22417850	Bacillus subtilis subsp. natto strain SCP010-1	SCP010-1	-	-	Pixian County Bean Paste	-	China: Chengdou, Sichaun	2019-10-30	1	Illumina	Bacillus subtilis	99.5	1
GCA_040733615	PRJNA1125311	SAMN41887931	Bacillus subtilis subsp. subtilis strain BSP1	BSP1	-	-	Rhizosphere soil	Mediterranean climatic region: Soil sample from a temperate region with moderate rainfall	Lebanon	2022-09-09	1	Illumina	Bacillus subtilis	99.1	1
GCA_003594755	PRJNA490618	SAMN10054328	Bacillus subtilis strain KR2-7 .311210	KR2-7	-	Solanum lycopersicum	-	-	Iran: Khorasan Razavi	2016-10-30	4	Illumina HiSeq; PacBio	Bacillus inaquosorum	99.8	0	GTDBTK classification
GCA_029762355	PRJNA941188	SAMN33591732	Bacillus subtilis strain PRO134	PRO134	-	-	Kantong	-	Ghana: Nyankpala site 1	-	3	Oxford Nanopore MiniION	Bacillus subtilis	69.7	0	Below BUSCO threshold
GCA_047275895	PRJNA1213706	SAMN46343607	Bacillus subtilis strain BS18-1	BS18-1	-	-	Fairy bean	-	China:huainan	2019-10-19	1	Illumina NovaSeq; Oxford Nanopore	Bacillus subtilis	99.8	1
GCA_049945055	PRJNA1253552	SAMN48079715	Bacillus subtilis strain CT4 contig_1	CT4	-	-	Baekkimchi	-	South Korea	2025	4	Oxford Nanopore MinION	-	99.8	0	GTDBTK classification
GCA_025502505	PRJNA883081	SAMN30959807	Bacillus subtilis strain SRCM116268	SRCM116268	-	-	soil	-	South Korea:Buyeo	2020-10	2	PacBio Sequel; Illumina HiSeq	Bacillus subtilis	99.8	1		plasmid	387	N
GCA_045291565	PRJNA1086677	SAMN40407836	Bacillus subtilis strain HC-9	HC-9	-	Honeysuckle	leaf	-	China: Guizhou	2019-07	1	Illumina; PacBio Sequel	Bacillus subtilis	99.8	1
GCA_012647565	PRJNA616328	SAMN14479761	Bacillus subtilis strain At3	At3	-	-	Arabidopsis thaliana seedling from surface sterilized seed	-	Sweden:Uppsala	2002	1	PacBio RSII	Bacillus inaquosorum	96.2	0	GTDBTK classification; Below BUSCO threshold
GCA_009662175	PRJNA587401	SAMN13190553	Bacillus subtilis strain MB9_B1	MB9_B1	-	-	-	-	Denmark:Birkeroed	2017-10	1	Illumina NextSeq and Oxford Nanopore	Bacillus subtilis	99.8	1
GCA_047902445	PRJNA1211332	SAMN46274536	Bacillus subtilis subsp. subtilis strain JCK-1398	JCK-1398	-	-	Tomato plant	-	South Korea	2015-01	3	Illumina	Bacillus subtilis	99.8	1
GCA_047121255	PRJNA1000597	SAMN36771594	Bacillus subtilis strain KK001	KK001	-	-	-	-	Germany: BTU Cottbus-Senftenberg, Universittsplatz 1, 01968 Senftenberg	2021	1	Illumina NovaSeq	Bacillus subtilis	99.5	1
GCA_000789295	PRJNA268543	SAMN03222590	Bacillus subtilis strain PS832	168	-	-	laboratory strain	-	USA	2014	1	Illumina HiSeq	Bacillus subtilis	99.3	1
GCA_033392095	PRJNA607328	SAMN37709337	Mutant Bacillus subtilis isolate FELIX_MS382	None	-	-	-	-	-	-	1	Illumina MiSeq	Bacillus subtilis	99.3	0	Mutated isolate
GCA_019704475	PRJDB8028	SAMD00163116	Bacillus subtilis BEST3145 D	BEST3145	-	-	-	-	Japan:Tokyo 194-8511, Machida, Minamiooya 11, Mitsubishi Kasei Institute of Life Sciences	1999	1	Illumina MiSeq; PacBioRSII	Bacillus subtilis	99.6	1
GCA_026153475	PRJNA898691	SAMN31621354	Bacillus subtilis strain MG-1	MG-1	-	Mink	Gut	-	China: Qingdao	2022-04-15	1	Illumina NovaSeq; PacBio Sequel	Bacillus subtilis	99.8	1
GCA_004101365	PRJNA515109	SAMN10742278	Bacillus subtilis strain SRCM103886	SRCM103886	-	-	food	-	South Korea	2018	1	PacBio RSII; Illumina MiSeq	Bacillus subtilis	99.5	1
GCA_002173695	PRJNA386755	SAMN07125937	Bacillus subtilis subsp. subtilis strain SRCM101444	SRCM101444	-	-	food	-	South Korea	2017-01-09	1	PacBio	Bacillus subtilis	99.6	1
GCA_000699525	PRJNA172448	SAMN02841094	Bacillus subtilis subsp. subtilis str. AG1839	AG1839	-	-	-	-	-	-	1	Illumina HiSeq 2000; ABI 3730XL	Bacillus subtilis	99.5	1
GCA_036322565	PRJDB3291	SAMD00023967	Bacillus subtilis F29-3 D	F29-3	-	-	-	cropland: farm	Taiwan:Taichung	1977	1	PacBio Sequel IIe	Bacillus halotolerans	99.5	0	GTDBTK classification
GCA_021398545	PRJNA788304	SAMN23961033	Bacillus subtilis strain Bsi	Bsi	-	Teredo navalis	gill	-	China	2021	1	Oxford Nanopore PromethION; Illumina	Bacillus subtilis	99.8	1
GCA_023521175	PRJNA398615	SAMN08362830	Bacillus subtilis strain PK5_52	PK5_52	-	Tribulus terrestris	Plant Root	Desert: Desert	Pakistan: Mithi	2015	1	PacBio	Bacillus subtilis	99.6	1
GCA_049311615	PRJNA1232428	SAMN47236037	Bacillus subtilis strain K35-1	K35-1	-	-	Rumen fluid of plateau animals	-	China:cAli Prefecture, Xizang	2024-03-02	1	Oxford Nanopore PromethION	Bacillus subtilis	99.8	1
GCA_004119615	PRJNA516537	SAMN10790877	Bacillus subtilis strain SRCM103576	SRCM103576	-	-	food	-	South Korea	2018	1	PacBio RSII; Illumina MiSeq	Bacillus subtilis	99.8	1
GCA_000971925	PRJNA81651	SAMN03394574	Bacillus subtilis KCTC 1028	KCTC 1028	-	-	-	-	-	-	1	Illumina HiSeq	Bacillus subtilis	99.8	1
GCA_004101465	PRJNA515116	SAMN10742484	Bacillus subtilis strain SRCM103971	SRCM103971	-	-	food	-	South Korea	2018	1	PacBio RSII; Illumina MiSeq	Bacillus subtilis	99.8	1
GCA_044758945	PRJNA1170073	SAMN44091373	Bacillus subtilis strain cel	cel	-	Pyrus calleryana	-	-	China: Wuhan	2023-11-12	1	PacBio Sequel	Bacillus subtilis	99.8	1
GCA_029536815	PRJNA941188	SAMN33591733	Bacillus subtilis strain PRO31	PRO31	-	-	Kantong	-	Ghana: Nyankpala site 1	-	2	Oxford Nanopore MiniION	Bacillus subtilis	99.3	1		chromosome	387	N
GCA_019704415	PRJDB8028	SAMD00163113	Bacillus subtilis BEST3109 D	BEST3109	-	-	-	-	Japan:Tokyo 194-8511, Machida, Minamiooya 11, Mitsubishi Kasei Institute of Life Sciences	1999	1	Illumina MiSeq	Bacillus subtilis	99.5	1
GCA_049200355	PRJNA1241803	SAMN47570980	Bacillus subtilis strain Bro11	Bro11	-	Brassica oleracea var. italica	plant extract	agricultural field: organic farm	Argentina: La Plata	2019	1	Hybrid	Bacillus subtilis	99.8	1
GCA_047758065	PRJNA1219707	SAMN46632667	Bacillus subtilis strain Z-294	Z-294	-	Pepper	-	-	China:Beijing	2016-11	1	Illumina NovaSeq; Oxford Nanopore	Bacillus subtilis	99.8	1
GCA_000349795	PRJNA192249	SAMN02603719	Bacillus subtilis subsp. subtilis str. BAB-1	BAB-1	-	-	-	-	-	-	1	Illumina GA IIx; ABI 3730	Bacillus subtilis	99.8	1
GCA_028540725	PRJNA925317	SAMN32788882	Mutant Bacillus subtilis subsp. subtilis strain MGP144	MGP144	-	-	-	-	-	-	1	Illumina	Bacillus subtilis	98.6	0	Mutated isolate
GCA_905319565	PRJEB43128	SAMEA8103454	Bacillus subtilis isolate NRS6190	NRS6190	-	-	garden soil	-	Tayport: United Kingdom	2017-06-25	2	ILLUMINA,OXFORD_NANOPORE	Bacillus subtilis	99.8	1
GCA_000953615	PRJEB7327	SAMEA2780588	Bacillus subtilis strain BS49	BS49	-	-	-	-	-	-	1	PACBIO_SMRT	Bacillus subtilis	99.5	1
GCA_028540365	PRJNA925317	SAMN32788904	Mutant Bacillus subtilis subsp. subtilis strain MGP253	MGP253	-	-	-	-	-	-	1	Illumina	Bacillus subtilis	98.4	0	Mutated isolate
GCA_024972835	PRJNA796441	SAMN29620937	Bacillus subtilis strain LjM2	LjM2	-	-	Chinese herbal medicine	Bacillus sp.: LjM2	China: Shanghai	2020-04-21	1	PromethION	Bacillus subtilis	99.8	1
GCA_009662255	PRJNA587401	SAMN13190551	Bacillus subtilis strain MB8_B1	MB8_B1	-	-	-	-	Denmark:Birkeroed	2017-10	1	Illumina NextSeq and Oxford Nanopore	Bacillus subtilis	99.8	1
GCA_009913595	PRJNA438180	SAMN08707595	Bacillus subtilis strain SRCM102756	SRCM102756	-	-	Ganjang(korea Soy sauce)	-	South Korea	2017-09-03	1	PacBio	Bacillus subtilis	99.8	1
GCA_905315045	PRJEB43128	SAMEA8103437	Bacillus subtilis isolate NRS6127	NRS6127	-	-	garden soil	-	Tayport: United Kingdom	2017-06-25	1	OXFORD_NANOPORE,ILLUMINA	Bacillus subtilis	99.8	1
GCA_011456075	PRJNA431955	SAMN08427274	Bacillus subtilis strain H1	H1	-	-	shrimp culture pond	-	China: Jiangsu	2014	1	PacBio	Bacillus subtilis	98.2	1
GCA_028541385	PRJNA925317	SAMN32788868	Mutant Bacillus subtilis subsp. subtilis strain MGP016	MGP016	-	-	-	-	-	-	1	Illumina	Bacillus subtilis	98.9	0	Mutated isolate
GCA_049368775	PRJNA1211488	SAMN46275395	Bacillus subtilis strain 37 contig_3	37	-	-	swimming pool water	-	China:Shandong	2024-03-09	3	Oxford Nanopore	Bacillus subtilis	99.8	1		plasmid	387	N
GCA_003665255	PRJNA495416	SAMN10225188	Bacillus subtilis subsp. subtilis strain SSJ-1	SSJ-1	KACC: 18949	-	Cheonggukjang	-	South Korea: Jeollanam-do	2016	1	PacBio RSII	Bacillus subtilis	99.8	1
GCA_030053795	PRJNA967859	SAMN34729197	Bacillus subtilis strain GUCC48	GUCC48	-	tobcacco	leaf	-	China: Anshun	2022-05-22	1	PacBio	Bacillus subtilis	99.8	1
GCA_044499385	PRJNA1134685	SAMN42431393	Bacillus subtilis strain BF12B1	BF12B1	-	Triticum aestivum	Wheat leaf	Field: Wheat field	Belgium: Jodoigne	2019-06-18	1	Oxford Nanopore MinION; Illumina NovaSeq	Bacillus subtilis	99.8	1
GCA_014961985	PRJNA668852	SAMN16424893	Bacillus subtilis subsp. subtilis strain CMIN-4	CMIN-4	-	-	Cheonggukjang	-	South Korea: Jeonbuk	2018	2	PacBio RSII	Bacillus subtilis	98.4	1
GCA_004119695	PRJNA516543	SAMN10790884	Bacillus subtilis strain SRCM103837	SRCM103837	-	-	food	-	South Korea	2018	1	PacBio RSII; Illumina MiSeq	Bacillus subtilis	99.8	1
GCA_905315395	PRJEB43128	SAMEA8103441	Bacillus subtilis isolate NRS6134	NRS6134	-	-	vegetable plot	-	Tayport: United Kingdom	2017-06-25	3	OXFORD_NANOPORE,ILLUMINA	Bacillus subtilis	99.8	1
GCA_040008285	PRJNA607328	SAMN41494448	Bacillus subtilis subsp. subtilis isolate FELIX_MS21	None	-	-	-	-	-	-	2	Illumina MiSeq	Bacillus subtilis	99.5	1
GCA_000737405	PRJNA205982	SAMN02183432	Bacillus subtilis TOA	TO-A	-	-	-	-	-	-	1	Illumina	Bacillus subtilis	99.8	1
GCA_905310985	PRJEB43128	SAMEA8103426	Bacillus subtilis isolate NRS6099	NRS6099	-	-	garden soil	-	Tayport: United Kingdom	2017-06-25	1	ILLUMINA,OXFORD_NANOPORE	Bacillus subtilis	99.8	1
GCA_905311405	PRJEB43128	SAMEA8103429	Bacillus subtilis isolate NRS6107	NRS6107	-	-	garden soil	-	Tayport: United Kingdom	2017-06-25	2	ILLUMINA,OXFORD_NANOPORE	Bacillus subtilis	99.8	1
GCA_003665195	PRJNA495411	SAMN10225144	Bacillus subtilis subsp. subtilis strain GFR-12	GFR-12	KACC: 18955	-	Cheonggukjang	-	South Korea: Gyeonggi	2016	1	PacBio RSII	Bacillus subtilis	99.1	1
GCA_040008305	PRJNA607328	SAMN41494449	Bacillus subtilis subsp. subtilis isolate FELIX_MS22	None	-	-	-	-	-	-	1	Illumina MiSeq	Bacillus subtilis	99.6	1
GCA_028540945	PRJNA925317	SAMN32788876	Mutant Bacillus subtilis subsp. subtilis strain MGP063	MGP063	-	-	-	-	-	-	1	Illumina	Bacillus subtilis	98.7	0	Mutated isolate
GCA_037757895	PRJNA607328	SAMN40298362	Mutant Bacillus subtilis isolate FELIX_MS620	FELIX_MS620	-	-	-	-	-	-	3	Illumina MiSeq	Bacillus subtilis	99.8	0	Mutated isolate	plasmid	387
GCA_028540845	PRJNA925317	SAMN32788889	Mutant Bacillus subtilis subsp. subtilis strain MGP246	MGP246	-	-	-	-	-	-	1	Illumina	Bacillus subtilis	98.7	0	Mutated isolate
GCA_045343855	PRJNA1159508	SAMN43577517	Bacillus subtilis strain G01	G01	-	natural environment	-	-	China: Guangdong	2020-01-03	2	Oxford Nanopore	Bacillus subtilis	99.5	1
GCA_029762075	PRJNA941188	SAMN33591756	Bacillus subtilis strain PRO74	PRO74	-	-	Kantong	-	Ghana: Nyankpala site 1	-	4	Oxford Nanopore MiniION	Bacillus subtilis	34.4	0	Below BUSCO threshold
GCA_030643845	PRJNA924944	SAMN32775247	Bacillus subtilis strain GXD-20	GXD-20	-	-	Starch plant	-	China: Guangxi	2021-10-09	1	Illumina NovaSeq; Oxford Nanopore	Bacillus subtilis	99.8	1
GCA_039880435	PRJNA1050838	SAMN41399002	Bacillus subtilis strain AR02-06	AR02-06	-	-	natto	-	China:School of Agriculture and Biology, Shanghai Jiao Tong University	2021-08-17	3	Illumina NovaSeq; Nanopore	Bacillus subtilis	99.6	1
GCA_040819565	PRJNA1135756	SAMN42490353	Bacillus subtilis strain DYJ22	DYJ22	-	-	Doenjang	-	South Korea: Nonsan	2021-07-05	1	PacBio Sequel2	Bacillus subtilis	99.5	1
GCA_009662415	PRJNA587401	SAMN13190561	Bacillus subtilis strain P8_B3	P8_B3	-	-	-	-	Denmark:Dyrehave	2017-08	2	Illumina NextSeq and Oxford Nanopore	Bacillus subtilis	99.8	1		plasmid	387	T
GCA_016065415	PRJNA683031	SAMN17016247	Bacillus subtilis strain LBUM979	LBUM979	-	-	soil	field soil: agricultural field	Canada: New Brunswick, Bouctouche	2004	1	PacBio RSII	Bacillus subtilis	99.8	1
GCA_019464335	PRJNA750591	SAMN20474411	Bacillus subtilis strain HD15	HD15	-	-	Fermented soybean paste	-	South Korea	2012	1	PacBio RSII	Bacillus subtilis	99.6	1
GCA_000952895	PRJEB7328	SAMEA2247639	Bacillus subtilis	BS34A	-	-	-	-	-	-	1		Bacillus subtilis	99.5	1
GCA_905311035	PRJEB43128	SAMEA8103425	Bacillus subtilis isolate NRS6096	NRS6096	-	-	garden soil	-	Tayport: United Kingdom	2017-06-25	5	OXFORD_NANOPORE,ILLUMINA	Bacillus subtilis	99.8	1		plasmid	387	N
GCA_000328745	PRJDB112	SAMD00061008	Bacillus subtilis BEST7613 D	BEST7613	-	-	-	-	-	-	1	llumina Solexa	Unclassified Bacteria	99.3	0	GTDBTK classification
GCA_046529465	PRJNA973129	SAMN35124072	Bacillus subtilis strain ZKY04	ZKY04	-	Hermetia illucens	surface of larvae	-	China: Guangzhou, Zhuhai	2010-01-20	1	Illumina NovaSeq; Oxford Nanopore	Bacillus subtilis	99.8	1
GCA_000338735	PRJNA175410	SAMN02602961	Bacillus subtilis XF-1	XF-1	-	-	-	-	-	-	1	Illumina	Bacillus subtilis	99.5	1
GCA_029906545	PRJNA957736	SAMN34261680	Bacillus subtilis strain DK01	DK01	-	Dryocosmus kuriphilus	insects	-	China:Changsha	2022-08-07	2	Illumina HiSeq; PacBio	Brevibacterium pigmentatum	46.7	0	GTDBTK classification; Below BUSCO threshold
GCA_028541325	PRJNA925317	SAMN32788874	Mutant Bacillus subtilis subsp. subtilis strain MGP052	MGP052	-	-	-	-	-	-	1	Illumina	Bacillus subtilis	98.7	0	Mutated isolate
GCA_000186745	PRJNA61191	SAMN02603875	Bacillus subtilis BSn5	BSn5	CCTCC:M207124	-	-	-	-	-	1		Bacillus subtilis	99.8	1
GCA_014879275	PRJNA666880	SAMN16330026	Bacillus subtilis strain CV16	CV16	-	-	Bat guano from cave soil	-	Brazil: Para, Altamira	2014-03-13	1	Illumina MiSeq	Bacillus subtilis	99.6	1
GCA_029542145	PRJNA768184	SAMN31525271	Bacillus subtilis strain HY2-62	HY2-62	-	Tetrastigma hemsleyanum Diels et Gilg	soil	Tetrastigma hemsleyanum Diels et Gilg: mountain	China: Jiangxi Province	2020-08-28	1	Oxford Nanopore	Bacillus subtilis	99.8	1
GCA_001747445	PRJNA286056	SAMN03764478	Bacillus subtilis strain HRBS-10TDI13	HRBS-10TDI13	-	-	Doenjang	-	South Korea: Sunchang	2013-11	2	Illumina; PacBio	Bacillus subtilis	99.8	1
GCA_029857255	PRJNA941188	SAMN33591726	Bacillus subtilis strain PRO117 contig_4	PRO117	-	-	Maari	-	Burkina Faso: Toulfe	-	4	Oxford Nanopore MinION	Bacillus subtilis	98.5	1		chromosome	387	N
GCA_037753205	PRJNA607328	SAMN40298368	Mutant Bacillus subtilis isolate FELIX_MS512	FELIX_MS512	-	-	-	-	-	-	2	Illumina MiSeq	Bacillus subtilis	99.8	0	Mutated isolate
GCA_002201995	PRJNA389633	SAMN07204274	Bacillus subtilis subsp. subtilis strain SRCM100333	SRCM100333	-	-	food	-	South Korea	2017-01-09	2	PacBio	Bacillus subtilis	99.8	1
GCA_022701095	PRJNA695238	SAMN17608139	Bacillus subtilis subsp. natto strain BN0	BN0	-	-	Soybean product	-	China:wuxi	2018	3	Illumina HiSeq; PacBio	Bacillus subtilis	99.5	1
GCA_033413615	PRJNA972434	SAMN35074864	Bacillus subtilis strain N3378-3At	N3378-3At	-	-	environmental material	biome: city	China:Guangzhou	2021-11-03	2	Oxford Nanopore	Bacillus subtilis	99.6	1
GCA_009662195	PRJNA587401	SAMN13190550	Bacillus subtilis strain MB8_B10	MB8_B10	-	-	-	-	Denmark:Birkeroed	2017-10	1	Illumina NextSeq and Oxford Nanopore	Bacillus subtilis	99.8	1
GCA_000321395	PRJNA166925	SAMN02603212	Bacillus subtilis subsp. subtilis str. BSP1	BSP1	-	-	-	-	-	-	1	454	Bacillus subtilis	99.1	1
GCA_002893805	PRJNA427857	SAMN08275181	Bacillus subtilis strain BJ3-2	BJ3-2	-	-	Chinese food lobster sauce	-	China	2017-01	2	PacBio	Bacillus stercoris	99.1	0	GTDBTK classification
GCA_002202035	PRJNA389959	SAMN07211386	Bacillus subtilis subsp. subtilis strain SRCM101392	SRCM101392	-	-	food	-	South Korea	2017-01-09	1	PacBio	Bacillus subtilis	99.3	1
GCA_003665275	PRJNA495414	SAMN10225147	Bacillus subtilis subsp. subtilis strain 2RL2-3	2RL2-3	KACC: 18958	-	Cheonggukjang	-	South Korea: Gyeonggi	2016	3	PacBio RSII	Bacillus subtilis	99.6	1
GCA_048537405	PRJNA1185150	SAMN46999015	Bacillus subtilis strain NDmed	NDmed	-	-	Endoscope washer-disinfector	-	United Kingdom	2008	1	PacBio	Bacillus subtilis	99.8	1
GCA_037742535	PRJNA607328	SAMN40298357	Mutant Bacillus subtilis subsp. subtilis isolate FELIX_MS438	None	-	-	-	-	-	-	1	Illumina MiSeq	Bacillus subtilis	99.6	0	Mutated isolate
GCA_028541545	PRJNA925317	SAMN32788865	Mutant Bacillus subtilis subsp. subtilis strain MGP003	MGP003	-	-	-	-	-	-	1	Illumina	Bacillus subtilis	98.9	0	Mutated isolate
GCA_009913275	PRJNA438180	SAMN08707582	Bacillus subtilis strain SRCM102754	SRCM102754	-	-	Doenjang(Soybean paste)	-	South Korea	2017-09-03	2	PacBio	Bacillus subtilis	99.8	1
GCA_028540485	PRJNA925317	SAMN32788880	Mutant Bacillus subtilis subsp. subtilis strain MGP116	MGP116	-	-	-	-	-	-	1	Illumina	Bacillus subtilis	98.6	0	Mutated isolate
GCA_029762235	PRJNA941188	SAMN33591744	Bacillus subtilis strain PRO52	PRO52	-	-	Kantong	-	Ghana: Nyankpala site 2	-	4	Oxford Nanopore MiniION	Bacillus subtilis	71.8	0	Below BUSCO threshold
GCA_009665145	PRJNA580327	SAMN13155133	Bacillus subtilis strain ZD01	ZD01	-	-	soil	-	China: Chengde	2016-06-15	1	PacBio RSII	Bacillus subtilis	99.8	1
GCA_010094155	PRJNA523788	SAMN10987339	Bacillus subtilis subsp. subtilis strain ABP2 contig1_ABP2	ABP2	-	Dicentrarchus labrax (European sea bass)	gut of fish fed a soybean meal-based diet	-	Portugal: Porto	2013-09-10	3	PacBio RSII	Bacillus subtilis	98.7	1
GCA_028541205	PRJNA925317	SAMN32788900	Mutant Bacillus subtilis subsp. subtilis strain MGP193	MGP193	-	-	-	-	-	-	1	Illumina	Bacillus subtilis	98.7	0	Mutated isolate
GCA_039621415	PRJNA1066968	SAMN39511945	Bacillus subtilis strain FUA2233	FUA2233	-	-	Mahewu	-	-	2016	3	Oxford Nanopore MinION	Bacillus subtilis	99.8	1		plasmid	387	N
GCA_012648205	PRJNA616328	SAMN14479758	Bacillus subtilis subsp. subtilis strain UCMB5121	UCMB5121	-	-	cotton plant surface sterilized stem	-	Tajikistan:Dushanbe	1992	1	PacBio RSII	Bacillus subtilis	99.8	1
GCA_009662155	PRJNA587401	SAMN13190554	Bacillus subtilis strain MB9_B4	MB9_B4	-	-	-	-	Denmark:Birkeroed	2017-10	1	Illumina MiSeq and Oxford Nanopore MinION	Bacillus subtilis	99.8	1
GCA_000009045	PRJNA76	SAMEA3138188	Bacillus subtilis subsp. subtilis str. 168	168	-	-	-	-	-	-	1		Bacillus subtilis	99.6	1
GCA_019704355	PRJDB8028	SAMD00163110	Bacillus subtilis BEST3096 D	BEST3096	-	-	-	-	Japan:Tokyo 194-8511, Machida, Minamiooya 11, Mitsubishi Kasei Institute of Life Sciences	1999	1	Illumina MiSeq	Bacillus subtilis	99.5	1
GCA_004119815	PRJNA516729	SAMN10797245	Bacillus subtilis strain SRCM103629	SRCM103629	-	-	food	-	South Korea	2018	1	PacBio RSII; Illumina MiSeq	Bacillus subtilis	99.8	1
GCA_029027845	PRJNA817865	SAMN26811691	Bacillus subtilis strain NCIB 3610	NCIB 3610	-	-	soil	-	China: Shenzhen	2021-04-11	2	Nanopore; Illumina PE150	Bacillus subtilis	99.5	1		plasmid	387	T
GCA_040616335	PRJNA1130948	SAMN42234092	Bacillus subtilis strain PY79	PY79	-	-	-	-	USA	2023	1	Plasmidsaurus	Bacillus subtilis	99.6	1
GCA_028463925	PRJNA927122	SAMN32902171	Bacillus subtilis strain SRCM125727	SRCM125727	-	-	soil	-	South Korea:Sunchang	2022-04	1	Illumina HiSeq; PacBio Sequel	Bacillus subtilis	99.8	1
GCA_905311425	PRJEB43128	SAMEA8103428	Bacillus subtilis isolate NRS6105	NRS6105	-	-	community garden soil	-	Tayport: United Kingdom	2017-06-25	1	OXFORD_NANOPORE,ILLUMINA	Bacillus subtilis	99.8	1
GCA_030169085	PRJNA950556	SAMN34002337	Bacillus subtilis strain 107105	107105	-	-	natto	-	China	2023-01-05	3	Illumina HiSeq; Nanopore	Bacillus subtilis	99.5	1
GCA_016629605	PRJNA504821	SAMN10406241	Bacillus subtilis strain PER-URP-17 Scaffold_1	PER-URP-17	-	-	mining drainage	-	Peru: Lima	2015-01-22	2	Illumina MiSeq	Bacillus spizizenii	99.8	0	GTDBTK classification
GCA_032878855	PRJNA883838	SAMN31014134	Bacillus subtilis strain 23-1	23-1	-	chicken	-	-	China:Baoding	2021-06-20	2	Illumina HiSeq; PacBio	Bacillus subtilis	99.8	1
GCA_030847885	PRJNA905553	SAMN31874997	Bacillus subtilis strain RLI2019	RLI2019	-	Reticulitermes labralis	intestine	-	China: shaanxi	2019-05-30	1	Illumina HiSeq; PacBio RSII	Bacillus subtilis	99.8	1
GCA_029762195	PRJNA941188	SAMN33591749	Bacillus subtilis strain PRO58	PRO58	-	-	Kantong	-	Ghana: Nyankpala site 2	-	3	Oxford Nanopore MiniION	Bacillus subtilis	68	0	Below BUSCO threshold
GCA_036512515	PRJDB16794	SAMD00650365	Bacillus subtilis 05 D	05 = NBRC 116153	-	-	soil	terrestrial biome [ENVO:00000446]: andosol biome [ENVO:00002232]	Japan:Tokyo	2022	3	Sequel IIe	Bacillus subtilis	99.8	1
GCA_024585045	PRJNA733820	SAMN19459936	Bacillus subtilis subsp. subtilis strain ps4100	ps4100	-	Protaetia brevitarsis seulensis	-	-	South Korea: Chungbuk	2019-07	1	PacBio RSII	Bacillus subtilis	99.5	1
GCA_049860545	PRJNA1251281	SAMN48002405	Bacillus subtilis subsp. subtilis strain NRCB002	NRCB002	-	-	Plant rhizosphere	-	China: Nanjing	2019-01-18	2	PacBio; Illumina HiSeq	Bacillus subtilis	99.8	1		plasmid	387	T
GCA_004103535	PRJNA515340	SAMN10754103	Bacillus subtilis strain SRCM103517	SRCM103517	-	-	food	-	South Korea	2018	2	PacBio RSII; Illumina MiSeq	Bacillus subtilis	99.8	1
GCA_905311435	PRJEB43128	SAMEA8103434	Bacillus subtilis isolate NRS6118	NRS6118	-	-	potato patch	-	Tayport: United Kingdom	2017-06-25	1	ILLUMINA,OXFORD_NANOPORE	Bacillus subtilis	99.8	1
GCA_013009385	PRJNA626600	SAMN14645747	Bacillus subtilis subsp. subtilis str. 168	168	-	-	liquid-air interface biofilm	-	Germany: Jena	2016	1	PacBio	Bacillus subtilis	98.6	1
GCA_009913555	PRJNA438180	SAMN08707593	Bacillus subtilis strain SRCM102750	SRCM102750	-	-	kimchi	-	South Korea	2017-09-03	2	PacBio	Bacillus subtilis	99.8	1		plasmid	387	N
GCA_039917025	PRJNA607328	SAMN41494447	Bacillus subtilis subsp. subtilis isolate FELIX_MS9	None	-	-	-	-	-	-	1	Illumina MiSeq	Bacillus subtilis	99.5	1
GCA_003665335	PRJNA495425	SAMN10225190	Bacillus subtilis subsp. subtilis strain N1-1	N1-1	-	-	Natto	-	Japan	2017-08	2	PacBio RSII	Bacillus subtilis	98.7	1
GCA_030846795	PRJNA1005464	SAMN36987765	Bacillus subtilis subsp. natto strain BN-P15-11-1	BN-P15-11-1	-	-	soil	soil biome: soil	China: Hefei	2013-05	1	PacBio; DNBSEQ	Bacillus subtilis	88.2	0	Below BUSCO threshold
GCA_001890405	PRJNA355020	SAMN06060088	Bacillus subtilis strain KH2	KH2	-	-	soil	-	China: Tianjin	-	2	PacBio	Bacillus subtilis	99.5	1
GCA_000706705	PRJNA221154	SAMN02673193	Bacillus subtilis subsp. subtilis str. OH 131.1	OH131.1	-	-	wheat anther	-	USA: Ohio	1997-05-15	1	IonTorrent	Bacillus subtilis	99.8	1
GCA_029916985	PRJNA956727	SAMN34231589	Bacillus subtilis subsp. subtilis strain WH60A	WH60A	-	-	soil	-	China:Wuhan	2022-08-03T14:30:10Z	2	Illumina HiSeq; PacBio	Bacillus subtilis	99.8	1
GCA_905315015	PRJEB43128	SAMEA8103440	Bacillus subtilis isolate NRS6132	NRS6132	-	-	worm bin	-	Tayport: United Kingdom	2017-06-25	2	ILLUMINA,OXFORD_NANOPORE	Bacillus subtilis	99.8	1		plasmid	387	N
GCA_028540325	PRJNA925317	SAMN32788897	Mutant Bacillus subtilis subsp. subtilis strain MGP148	MGP148	-	-	-	-	-	-	1	Illumina	Bacillus subtilis	98.2	0	Mutated isolate
GCA_001746575	PRJNA341310	SAMN05717668	Bacillus subtilis strain BS38	BS38	-	-	soybean paste	-	South Korea	2014-02-04	1	Pacbio	Bacillus subtilis	99.8	1
GCA_025809235	PRJNA755476	SAMN20825297	Bacillus subtilis subsp. subtilis strain ps4060	ps4060	-	Protaetia brevitarsis seulensis	gut of lava	-	South Korea	2019-07	1	PacBio RSII	Bacillus subtilis	99.1	1
GCA_001604995	PRJNA316530	SAMN04585399	Bacillus subtilis strain SZMC 6179J	SZMC 6179J	-	-	tomato rhisosphere	-	Hungary: Bekes County	2009	1	SOLiD	Bacillus subtilis	99.8	1
GCA_034440835	PRJNA1050838	SAMN38755613	Bacillus subtilis strain SJTU2	SJTU2	-	-	commercial natto	-	China:School of Agriculture and Biology, Shanghai Jiao Tong University	2021-08-17	3	Illumina NovaSeq; Nanopore	Bacillus subtilis	99.5	1
GCA_029762035	PRJNA941188	SAMN33591761	Bacillus subtilis strain PRO84	PRO84	-	-	Kantong	-	Ghana: Nyankpala site 2	-	4	Oxford Nanopore MiniION	Bacillus subtilis	48.9	0	Below BUSCO threshold
GCA_028541345	PRJNA925317	SAMN32788871	Mutant Bacillus subtilis subsp. subtilis strain MGP029	MGP029	-	-	-	-	-	-	1	Illumina	Bacillus subtilis	98.4	0	Mutated isolate
GCA_005234095	PRJNA540007	SAMN11519450	Bacillus subtilis strain H19	H19	-	-	seawater	-	China: Shanghai, The East China Sea	2017-06-12	1	PacBio	Bacillus subtilis	99.5	1		chromosome	278	N
GCA_009662235	PRJNA587401	SAMN13190549	Bacillus subtilis strain 75	75	-	-	-	-	Germany:Heida	2016-02	1	Illumina NextSeq and Oxford Nanopore	Bacillus subtilis	99.8	1
GCA_009662435	PRJNA587401	SAMN13190559	Bacillus subtilis strain P8_B1	P8_B1	-	-	-	-	Denmark:Dyrehave	2017-08	2	Illumina NextSeq and Oxford Nanopore	Bacillus subtilis	99.8	1		plasmid	387	T
GCA_047758345	PRJNA1219701	SAMN46629243	Bacillus subtilis strain W-2	W-2	-	Pepper	-	-	China:Beijing	2016-11	1	Illumina NovaSeq; Oxford Nanopore	Bacillus subtilis	99.8	1
GCA_002072735	PRJNA379713	SAMN06618433	Bacillus subtilis strain GQJK2	GQJK2	-	Lycium barbarum L.	rhizosphere	-	China:Zhongning,Ningxia	2016-05	1	Illumina HiSeq; PacBio	Bacillus subtilis	99.3	1
GCA_005849145	PRJNA540403	SAMN11535052	Bacillus subtilis strain PR10	PR10	-	-	Tobacco rhizosphere soil	-	China:Hunan Province	2015-11-01	1	PacBio; Illumina MiSeq	Bacillus subtilis	99.3	1
GCA_037201935	PRJNA1085064	SAMN40294884	Bacillus subtilis strain YT1	YT1	-	-	Mixed alfalfa silage	-	China:Changsha, Hunan	2023-07	2	Illumina NovaSeq; PacBio Sequel	Bacillus subtilis	99.8	1		plasmid	387	N
GCA_018986855	PRJNA736843	SAMN19667020	Bacillus subtilis subsp. subtilis strain Miz-8	Miz-8	-	Glycine max	fermented soybean food: Bekang	Fermented food: Fermented soybean (Bekang)	India: Mizoram	2019-06-26	2	Illumina HiSeq	Bacillus subtilis	99.8	1
GCA_024508095	PRJNA607328	SAMN29939555	Bacillus subtilis strain RUB331	RUB331	BGSC:1S75	-	-	-	-	-	1	Illumina MiSeq	Bacillus subtilis	99.3	1
GCA_047302535	PRJNA1183431	SAMN44627545	Bacillus subtilis strain SY1483	SY1483	-	Lactuca serriola	root	-	USA:Tucson	2014-10	1	Oxford Nanopore GridION	Bacillus subtilis	99.8	1
GCA_905318255	PRJEB43128	SAMEA8103449	Bacillus subtilis isolate NRS6181	NRS6181	-	-	garden soil	-	Lochee: United Kingdom	2017-06-25	2	ILLUMINA,OXFORD_NANOPORE	Bacillus subtilis	99.8	1		plasmid	387	N
GCA_029762175	PRJNA941188	SAMN33591750	Bacillus subtilis strain PRO59	PRO59	-	-	Kantong	-	Ghana: Nyankpala site 2	-	1	Oxford Nanopore MiniION	Bacillus subtilis	70.2	0	Below BUSCO threshold
GCA_039728905	PRJNA1110835	SAMN41378784	Bacillus subtilis strain D137	D137	-	-	-	-	China:Kunming	2023-11-28	1	PacBio Sequel	Bacillus subtilis	99.8	1
GCA_905310975	PRJEB43128	SAMEA8103422	Bacillus subtilis isolate NRS6085	NRS6085	-	-	leaf litter	-	Cromarty Firth: United Kingdom	2017-06-25	2	OXFORD_NANOPORE,ILLUMINA	Bacillus subtilis	99.8	1		chromosome	383	N
GCA_022570515	PRJNA813638	SAMN26514128	Bacillus subtilis strain ATC-3	ATC-3	-	-	-	-	China:Jiangxi	2021-12-23	1	PacBio Sequel	Bacillus subtilis	99.3	1
GCA_022370975	PRJNA807447	SAMN25982035	Bacillus subtilis strain ZW	ZW	-	-	soil	-	China: Shandong	2021-12-06	1	Illumina NovaSeq; Oxford Nanopore ONT	Bacillus subtilis	99.8	1
GCA_000209795	PRJDA38027	SAMD00016353	Bacillus subtilis subsp. natto BEST195 D	BEST195	-	-	-	-	-	-	2	ILLUMINA	Bacillus subtilis	99.5	1
GCA_037749255	PRJNA607328	SAMN40298366	Mutant Bacillus subtilis isolate FELIX_MS504	FELIX_MS504	-	-	-	-	-	-	2	Illumina MiSeq	Bacillus subtilis	99.8	0	Mutated isolate
GCA_028540345	PRJNA925317	SAMN32788905	Mutant Bacillus subtilis subsp. subtilis strain MGP254	MGP254	-	-	-	-	-	-	1	Illumina	Bacillus subtilis	98.4	0	Mutated isolate
GCA_002556525	PRJNA408006	SAMN07672787	Bacillus subtilis subsp. subtilis strain NCD-2	NCD-2	-	-	cotton rhizosphere soil	-	China:Hebei	2003-08-07	1	Illumina	Bacillus subtilis	99.8	1
GCA_006088795	PRJNA509107	SAMN10537431	Bacillus subtilis subsp. subtilis str. NCIB 3610	NCIB 3610	ATCC:6051	-	-	-	-	-	2	Oxford Nanopore GridION	Bacillus subtilis	99.5	1		plasmid	387	T
GCA_025449235	PRJNA881054	SAMN30885125	Bacillus subtilis strain 4ZT	4ZT	-	-	Crotalaria pallida	-	China: Jiangshu	2021-10-07	1	Illumina NovaSeq; Oxford Nanopore ONT	Bacillus subtilis	99.8	1
GCA_025426155	PRJNA881726	SAMN30914362	Bacillus subtilis strain TY-1	TY-1	-	-	marine sediments	-	Pacific Ocean: Western Pacific Ocean	2022	1	PacBio RSII Single Molecule Real Time	Bacillus subtilis	99.8	1
GCA_040712175	PRJNA1078443	SAMN40001980	Bacillus subtilis strain JM553	JM553	-	cotton	rhizosphere	-	USA: Alabama	1990	1	Nanopore	Bacillus subtilis	99.8	1
GCA_037201705	PRJNA1070415	SAMN39645136	Bacillus subtilis subsp. subtilis strain MCC 0260	MCC 0260	-	-	Commercial Preparation	-	India: Maharashtra	2012-03	1	Oxford Nanopore MinION	Bacillus subtilis	91.1	0	Below BUSCO threshold
GCA_023702085	PRJNA844542	SAMN28827339	Bacillus subtilis strain N2-10	N2-10	-	-	cattle manure	-	China:Hebei	2007-09-10	1	Illumina NovaSeq; PacBio Sequel	Bacillus subtilis	99.6	1		chromosome	278
GCA_028540385	PRJNA925317	SAMN32788896	Mutant Bacillus subtilis subsp. subtilis strain MGP136	MGP136	-	-	-	-	-	-	1	Illumina	Bacillus subtilis	98.2	0	Mutated isolate
GCA_002163815	PRJNA330772	SAMN05425708	Bacillus subtilis strain CW14	CW14	CGMCC:12118	elk	elk droppings	-	China: Beijing	2011-10-30	1	Illumina HiSeq	Bacillus inaquosorum	99.8	0	GTDBTK classification
GCA_002982175	PRJNA378318	SAMN06544785	Bacillus subtilis strain ATCC 21228	ATCC 21228	-	-	soybeans	-	USA	1971	2	PacBio	Bacillus subtilis	99.5	1
GCA_001037985	PRJNA285352	SAMN03744308	Bacillus subtilis strain TO-A JPC	TO-A JPC	-	-	-	-	-	-	1	PacBio	Bacillus subtilis	99.8	1
GCA_024752515	PRJNA871809	SAMN30429267	Bacillus subtilis strain 0137	0137	-	-	sewage sludge	-	China:Lanzhou	2019-04	1	PacBio	Bacillus subtilis	99.8	1
GCA_041344815	PRJNA1138311	SAMN42691756	Bacillus subtilis strain TE3T-UV25	TE3T-UV25	-	Triticum turgidum L. subsp. durum	endophyte	-	Mexico: Sonora	2021	1	Illumina MiSeq; Oxford Nanopore MinION	Bacillus subtilis	99.8	1
GCA_003184225	PRJNA383782	SAMN06806502	Bacillus subtilis strain 50-1	50-1	-	-	air	farm land: flat area	China:Jilin	2015-06-28	1	Illumina HiSeq; PacBio	Bacillus subtilis	99.8	1
GCA_004101565	PRJNA515144	SAMN10743314	Bacillus subtilis strain SRCM104011	SRCM104011	-	-	food	-	South Korea	2018	2	PacBio RSII; Illumina MiSeq	Bacillus subtilis	99.8	1
GCA_001596535	PRJNA310397	SAMN04451900	Bacillus subtilis subsp. subtilis strain D12-5	D12-5	-	-	Doenjang	-	South Korea: Yangpyung region, Gyeonggi-do Province	2015-02-01	1	PacBio	Bacillus subtilis	95.6	0	Below BUSCO threshold
GCA_028870335	PRJNA868894	SAMN30276042	Bacillus subtilis strain YZSR384	YZSR384	-	Fusarium	-	-	China	2019-04	1	Illumina; Oxford Nanopore	Bacillus subtilis	99.8	1
GCA_028541125	PRJNA925317	SAMN32788869	Mutant Bacillus subtilis subsp. subtilis strain MGP022	MGP022	-	-	-	-	-	-	1	Illumina	Bacillus subtilis	98.6	0	Mutated isolate
GCA_047302565	PRJNA1206789	SAMN46352032	Bacillus subtilis strain QXKL-3	QXKL-3	-	Pig	feces	-	China:Guizhou	2023-03	1	PacBio Sequel ll; Illumina NovaSeq PE150	Bacillus subtilis	99.3	1
GCA_002055965	PRJNA377766	SAMN06472805	Bacillus subtilis strain NCIB 3610	NCIB 3610	-	-	Missing	-	-	-	2	PacBio	Bacillus subtilis	99.6	1		plasmid	387	T
GCA_028541305	PRJNA925317	SAMN32788895	Mutant Bacillus subtilis subsp. subtilis strain MGP129	MGP129	-	-	-	-	-	-	1	Illumina	Bacillus subtilis	98.2	0	Mutated isolate
GCA_039614745	PRJNA1107805	SAMN41213184	Bacillus subtilis subsp. subtilis strain RI4914 IsrfA	RI4914 IsrfA	-	-	wastewater	-	Brazil	2018-02	2	Oxford Nanopore GridION; IonTorrent	Bacillus subtilis	99.8	1
GCA_012648345	PRJNA616328	SAMN14479757	Bacillus subtilis subsp. subtilis strain UCMB5021	UCMB5021	-	-	hay	-	Ukraine:Kyiv	1985	1	PacBio RSII	Bacillus subtilis	99.8	1
GCA_029536755	PRJNA941188	SAMN33591747	Bacillus subtilis strain PRO56	PRO56	-	-	Kantong	-	Ghana: Nyankpala site 1	-	3	Oxford Nanopore MiniION	Bacillus subtilis	96.9	0	Below BUSCO threshold	chromosome	387
GCA_002202055	PRJNA390048	SAMN07212162	Bacillus subtilis strain ge28	ge28	-	Panax ginseng	-	-	China: Jilin province	2011-06	1	PacBio; Illumina HiSeq	Bacillus subtilis	99.8	1
GCA_000699465	PRJNA172410	SAMN02800681	Bacillus subtilis subsp. subtilis str. JH642 substr. AG174	JH642 (AG174)	-	-	-	-	-	-	1	Illumina HiSeq 2000; Illumina MiSeq	Bacillus subtilis	99.5	1
GCA_029536975	PRJNA941188	SAMN33591712	Bacillus subtilis strain DSM 5611	DSM 5611	DSM:5611	-	cornstarch	-	-	-	2	Oxford Nanopore PromethION	Bacillus subtilis	99.5	1
GCA_028540445	PRJNA925317	SAMN32788888	Mutant Bacillus subtilis subsp. subtilis strain MGP237	MGP237	-	-	-	-	-	-	1	Illumina	Bacillus subtilis	98.7	0	Mutated isolate
GCA_002269175	PRJNA384709	SAMN07482639	Bacillus subtilis strain DKU_NT_02	DKU_NT_02	-	soybean	Traditional fermented food in Korea	-	South Korea: Choongnam, Cheonan	2017-01-25	1	PacBio	Bacillus subtilis	98.6	1
GCA_028540525	PRJNA925317	SAMN32788870	Mutant Bacillus subtilis subsp. subtilis strain MGP027	MGP027	-	-	-	-	-	-	1	Illumina	Bacillus subtilis	98.7	0	Mutated isolate
GCA_006364495	PRJNA231221	SAMN10346770	Bacillus subtilis strain FDAARGOS_606	FDAARGOS_606	FDA:FDAARGOS_606	ZymoBIOMICS Microbial Community Standard Strain	Environment	-	-	-	1	Pacbio; Illumina	Bacillus spizizenii	99.5	0	GTDBTK classification
GCA_030122885	PRJNA960711	SAMN34374855	Bacillus subtilis strain C1_9	C1_9	-	-	grassland soil	-	Denmark: Gentofte	2021-03	1	Oxford Nanopore MinION and MGISEQ	Bacillus subtilis	99.8	1
GCA_034258595	PRJNA1033216	SAMN38028147	Bacillus subtilis strain GUCC4	GUCC4	-	Passiflora edulis Sims	Guangxi	-	China: Guangxi	2021-11-30	1	PacBio; Illumina	Bacillus subtilis	99.8	1
GCA_037740765	PRJNA607328	SAMN40298361	Mutant Bacillus subtilis subsp. subtilis isolate FELIX_MS361	None	-	-	-	-	-	-	1	Illumina MiSeq	Bacillus subtilis	99.5	0	Mutated isolate
GCA_000344745	PRJNA82795	SAMN02603273	Bacillus subtilis subsp. subtilis 6051-HGW	6051-HGW	ATCC:6051	-	-	-	-	-	1	Sanger dideoxy sequencing; 454	Bacillus subtilis	99.8	1
GCA_050563185	PRJNA1205388	SAMN46047657	Bacillus subtilis strain K42 contig_5_circular_N_length_459069_cov_54	K42	-	-	agricultural soil	Subtropical thorn woodland biome: Agricultural soil	Pakistan: Kasur	2021-05-30	5	Oxford Nanopore	-	99.1	0	GTDBTK classification
GCA_002201955	PRJNA389629	SAMN07204268	Bacillus subtilis subsp. subtilis strain SRCM100761	SRCM100761	-	-	food	-	South Korea	2017-01-09	1	PacBio	Bacillus subtilis	99.5	1
GCA_004101945	PRJNA397501	SAMN07460133	Bacillus subtilis strain ATCC 11774	ATCC 11774	ATCC:11774	-	soil	-	France	1997	1	PacBio	Bacillus subtilis	99.8	1
GCA_021233235	PRJNA787727	SAMN23839730	Bacillus subtilis strain SR-7	SR-7	-	-	hot springs	-	India: Satna, Madhya Pradesh	2021-04-03	1	Illumina HiSeq	Bacillus subtilis	77.6	0	Below BUSCO threshold
GCA_004119635	PRJNA516536	SAMN10790878	Bacillus subtilis strain SRCM103697	SRCM103697	-	-	food	-	South Korea	2018	2	PacBio RSII; Illumina MiSeq	Bacillus subtilis	99.8	1
GCA_025502545	PRJNA883075	SAMN30959580	Bacillus subtilis strain SRCM116301	SRCM116301	-	-	soil	-	South Korea:Buyeo	2020-09	2	PacBio Sequel; Illumina HiSeq	Bacillus subtilis	99.8	1		plasmid	387	N
GCA_003600775	PRJNA398615	SAMN07514322	Bacillus subtilis strain PK3_2 1	PK3_2	-	Janochloa antidotale	Plant root	Destert: Destert	Pakistan: Mithirio Charan	2015	1	PacBio	Bacillus cabrialesii	99.5	0	GTDBTK classification
GCA_025021505	PRJNA875553	SAMN30618680	Bacillus subtilis strain SRCM117109	SRCM117109	-	-	Doenjang	-	South Korea:Seoul	2020-07	2	PacBio Sequel; Illumina HiSeq	Bacillus subtilis	99.6	1
GCA_032681245	PRJNA607328	SAMN37648158	Bacillus subtilis subsp. subtilis str. 168	168	-	-	-	-	-	-	1	Illumina MiSeq	Bacillus subtilis	99.6	1
GCA_024802585	PRJNA872815	SAMN30470340	Bacillus subtilis strain SRCM115947	SRCM115947	-	Sus scrofa domesticus	feces	-	South Korea:Jeongeup	2020-09	1	PacBio Sequel; Illumina HiSeq	Bacillus subtilis	99.8	1
GCA_023612315	PRJNA694795	SAMN17574687	Bacillus subtilis strain pb2441	pb2441	-	Protaetia brevitarsis seulensis	gut of lavar	-	South Korea: Chungbuk	2019-07	1	PacBio RSII	Bacillus subtilis	99.6	1
GCA_035658515	PRJNA1058862	SAMN39190887	Bacillus subtilis strain PM0031	PM0031	-	-	fermented soybean food	-	South Korea	2017-01	3	Illumina; Nanopore	Bacillus subtilis	99.8	1
GCA_028541405	PRJNA925317	SAMN32788867	Mutant Bacillus subtilis subsp. subtilis strain MGP013	MGP013	-	-	-	-	-	-	1	Illumina	Bacillus subtilis	98.6	0	Mutated isolate
GCA_028541245	PRJNA925317	SAMN32788881	Mutant Bacillus subtilis subsp. subtilis strain MGP133	MGP133	-	-	-	-	-	-	1	Illumina	Bacillus subtilis	98.6	0	Mutated isolate
GCA_028748025	PRJNA934264	SAMN33269650	Bacillus subtilis strain 21855	21855	-	Tibetan pig	-	-	China: beijing	2021-02-11	1	Oxford Nanopore	Bacillus subtilis	99.8	1
GCA_028540505	PRJNA925317	SAMN32788891	Mutant Bacillus subtilis subsp. subtilis strain MGP060	MGP060	-	-	-	-	-	-	1	Illumina	Bacillus subtilis	98.6	0	Mutated isolate
GCA_000293765	PRJNA172244	SAMN02603911	Bacillus subtilis QB928	QB928	-	-	-	-	-	-	1		Bacillus subtilis	99.3	1
GCA_027942395	PRJNA922605	SAMN32670463	Bacillus subtilis strain SRCM124333	SRCM124333	-	-	Gochujang	-	South Korea:Sunchang	2022-07	1	PacBio Sequel; Illumina HiSeq	Bacillus subtilis	99.8	1
GCA_003600785	PRJNA398615	SAMN07514323	Bacillus subtilis strain PK5_26 untig_1	PK5_26	-	Tribulus terrestris	Plant root	Destert: Destert	Pakistan: Mithirio Charan	2015	1	PacBio	Bacillus subtilis	99.8	1
GCA_019704375	PRJDB8028	SAMD00163111	Bacillus subtilis BEST3102 D	BEST3102	-	-	-	-	Japan:Tokyo 194-8511, Machida, Minamiooya 11, Mitsubishi Kasei Institute of Life Sciences	1999	1	Illumina MiSeq	Bacillus subtilis	99.6	1
GCA_004101405	PRJNA515110	SAMN10742280	Bacillus subtilis strain SRCM103923	SRCM103923	-	-	food	-	South Korea	2018	1	PacBio RSII; Illumina MiSeq	Bacillus subtilis	98.4	1
GCA_046529455	PRJNA973129	SAMN35124073	Bacillus subtilis strain ZKY05	ZKY05	-	Hermetia illucens	gut of larvae	-	China: Guangzhou, Zhuhai	2010-01-20	1	Illumina NovaSeq; Oxford Nanopore	Bacillus subtilis	99.8	1
GCA_019704455	PRJDB8028	SAMD00163115	Bacillus subtilis BEST3136 D	BEST3136	-	-	-	-	Japan:Tokyo 194-8511, Machida, Minamiooya 11, Mitsubishi Kasei Institute of Life Sciences	1999	1	Illumina MiSeq	Bacillus subtilis	99.5	1
GCA_004119775	PRJNA516720	SAMN10796306	Bacillus subtilis strain SRCM103612	SRCM103612	-	-	food	-	South Korea	2018	4	PacBio RSII; Illumina MiSeq	Bacillus subtilis	99.8	1
GCA_019704435	PRJDB8028	SAMD00163114	Bacillus subtilis BEST3125 D	BEST3125	-	-	-	-	Japan:Tokyo 194-8511, Machida, Minamiooya 11, Mitsubishi Kasei Institute of Life Sciences	1999	1	Illumina MiSeq	Bacillus subtilis	99.5	1
GCA_028540925	PRJNA925317	SAMN32788883	Mutant Bacillus subtilis subsp. subtilis strain MGP161	MGP161	-	-	-	-	-	-	1	Illumina	Bacillus subtilis	98.6	0	Mutated isolate
GCA_028541165	PRJNA925317	SAMN32788887	Mutant Bacillus subtilis subsp. subtilis strain MGP229	MGP229	-	-	-	-	-	-	1	Illumina	Bacillus subtilis	98.7	0	Mutated isolate
GCA_000789275	PRJNA268543	SAMN03222589	Bacillus subtilis subsp. subtilis str. 168	168	-	-	laboratory strain	-	France	2000	1	Illumina HiSeq	Bacillus subtilis	99.5	1
GCA_001889385	PRJNA341928	SAMN05912821	Bacillus subtilis strain J-5	J-5	-	-	soil	soil: Greenhouse	China:Hebei,Shijiazhuang	2011-03	1	PacBio	Bacillus velezensis	99.3	0	GTDBTK classification
GCA_030413125	PRJNA988288	SAMN36015175	Bacillus subtilis strain SRCM126644 contig1	SRCM126644	-	Bos taurus	feces	-	South Korea: Buyeo	2023-03	2	PacBio Sequel; Illumina HiSeq	Bacillus subtilis	99.8	1
GCA_025914075	PRJNA720216	SAMN18642587	Bacillus subtilis strain XP	XP	-	-	soil	-	China:Nanjing	2020-10	1	PacBio Sequel; Illumina	Bacillus subtilis	99.8	1
GCA_029762115	PRJNA941188	SAMN33591754	Bacillus subtilis strain PRO72	PRO72	-	-	Kantong	-	Ghana: Nyankpala site 1	-	4	Oxford Nanopore MiniION	Bacillus subtilis	49.3	0	Below BUSCO threshold
GCA_001565875	PRJNA309599	SAMN04437026	Bacillus subtilis subsp. natto strain CGMCC 2108	CGMCC 2108	CGMCC:2108	-	soil	-	-	2012-03-03	3	Illumina	Bacillus subtilis	99.6	1
GCA_039619305	PRJNA1104401	SAMN41076884	Bacillus subtilis subsp. subtilis strain R38	R38	-	-	Wheat root	-	China: Henan	2023-05-01	1	PacBio	Bacillus subtilis	99.8	1
GCA_028541185	PRJNA925317	SAMN32788902	Mutant Bacillus subtilis subsp. subtilis strain MGP234	MGP234	-	-	-	-	-	-	1	Illumina	Bacillus subtilis	98.7	0	Mutated isolate
GCA_024917175	PRJNA846324	SAMN30494012	Bacillus subtilis strain RO-NN-1	RO-NN-1	-	-	CCTCC	-	China:Wuhan	2019-03-05T14:30:10Z	1	PacBio Sequel	Bacillus subtilis	99.8	1
GCA_024706255	PRJNA782740	SAMN24256086	Bacillus subtilis strain Bs96	Bs96	-	-	soil	-	China	2019	1	Illumina HiSeq; PacBio RSII	Bacillus subtilis	99.8	1

## Sheet: Table S3
Table S3: Functional terms/pathways derived from GO-terms and KEGG pathways
Term ID	Name	FDRa	NESb	Leading edge
bsu02010	ABC transporters	1.6e-05	−1.98	glnM, glnP, frlM, frlN, artQ, frlO, artR, dppD, glnQ, glnH, dppE, dppB, dppC, cydD, msmX, artP, mntB, mntA, yxeO, opuCB, mntC, cydC, opuCC, yxeM, fecC, mntD, opuCD, yxeN, yknV, oppB, oppC
bsu00010	Glycolysis / Gluconeogenesis	0.00071	−1.86	acoC, acoL, gapB, pckA, tpi, bglH, eno, dhaS, acsA, pgk
bsu00220	Arginine biosynthesis	0.00071	−1.82	carB, carA, argG, argD, argH, argB, argF, argJ, argC, ureC, ureA
bsu00240	Pyrimidine metabolism	0.011	−1.76	carB, carA, yfkN
bsu00230	Purine metabolism	0.011	−1.75	pucD, pucC, pucL, pucE, yfkN, sat, cysC, guaD, ureC, ureA, pucG
bsu00250	Alanine, aspartate and glutamate metabolism	0.036	−1.69	carB, carA, argG, argH, gltB, ansZ
bsu02024	Quorum sensing	0.036	−1.64	rapA, comA, phrA, ykfD, appF, appC, rapF, appD, appB, rapE, srfAC, lcfA, oppB, oppC, srfAA, srfAB, srfAD, phrH, phrG, oppD, oppA, gmuG
bsu02040	Flagellar assembly	0.036	1.7	motB, fliD, motA, fliS, hag, fliT

## Sheet: Table S4
Table S4: List of 89 toxins and antibiotics. Gene symbols provided were matched to the SubtiWiki gene symbols, mapped to NCBI annotations.
Gene	id	chr	start	end	Log2FC	FDR (p. adj)
symbol
sdpA	B4U62_RS18225	NZ_CP020102.1	3464303	3464779	1.3	1.2e-08
sdpB	B4U62_RS18230	NZ_CP020102.1	3464776	3465747	1.317	1.384e-06
sdpC	B4U62_RS18235	NZ_CP020102.1	3465790	3466401	1.223	4.77e-07
pksA	B4U62_RS09290	NZ_CP020102.1	1781938	1782555	-0.1021	0.326
pksB	B4U62_RS09295	NZ_CP020102.1	1782745	1783422	-0.0408	0.6599
pksC	B4U62_RS09305	NZ_CP020102.1	1783795	1784661	-0.03782	0.7347
pksD	B4U62_RS09310	NZ_CP020102.1	1785165	1786139	-0.3124	0.04583
pksE	B4U62_RS09315	NZ_CP020102.1	1786136	1788439	-0.228	0.1218
pksF	B4U62_RS09325	NZ_CP020102.1	1788727	1789974	-0.5554	0.001702
pksG	B4U62_RS09330	NZ_CP020102.1	1789975	1791237	-0.6825	0.0005595
pksH	B4U62_RS09335	NZ_CP020102.1	1791225	1792004	-0.7681	0.001344
pksI	B4U62_RS09340	NZ_CP020102.1	1792044	1792793	-0.6618	0.002484
pksJ	B4U62_RS09345	NZ_CP020102.1	1792838	1807969	-1.003	1.584e-05
pksL	B4U62_RS09350	NZ_CP020102.1	1807953	1821569	-0.8385	7.936e-06
pksM	B4U62_RS09355	NZ_CP020102.1	1821585	1834373	-0.2383	0.0116
pksN	B4U62_RS09360	NZ_CP020102.1	1834441	1850907	-0.6666	6.637e-05
pksR	B4U62_RS09365	NZ_CP020102.1	1850922	1858553	-0.5444	0.0001551
pksS	B4U62_RS09370	NZ_CP020102.1	1858598	1859815	0.007605	0.9547
srfAA	B4U62_RS02030	NZ_CP020102.1	377010	387773	-0.5885	0.0003545
srfAB	B4U62_RS23085	NZ_CP020102.1	387786	398537	-0.5726	0.0003274
srfAC	B4U62_RS02040	NZ_CP020102.1	398574	402401	-0.69	3.233e-05
srfAD	B4U62_RS02045	NZ_CP020102.1	402430	403158	-0.6046	0.0005922
ppsA	B4U62_RS09975	NZ_CP020102.1	1990304	1997989	-0.3171	0.0405
ppsB	B4U62_RS09970	NZ_CP020102.1	1982597	1990279	-0.4223	0.01574
ppsC	B4U62_RS09965	NZ_CP020102.1	1974913	1982580	-0.4525	0.004128
ppsD	B4U62_RS09960	NZ_CP020102.1	1964077	1974888	-0.2738	0.06432
ppsE	B4U62_RS09955	NZ_CP020102.1	1960230	1964069	0.01884	0.9093
dhbA	B4U62_RS17290	NZ_CP020102.1	3291526	3292311	1.339	1.608e-06
dhbC	B4U62_RS17285	NZ_CP020102.1	3290304	3291500	1.273	3.18e-07
dhbE	B4U62_RS17280	NZ_CP020102.1	3288656	3290275	1.081	1.443e-05
dhbB	B4U62_RS17275	NZ_CP020102.1	3287690	3288628	1.107	6.775e-06
dhbF	B4U62_RS17270	NZ_CP020102.1	3280534	3287670	1.168	2.879e-06
ybdZ	B4U62_RS17265	NZ_CP020102.1	3280309	3280518	1.19	2.356e-05
sboA	B4U62_RS20115	NZ_CP020102.1	3836098	3836229	0.2339	0.4273
sboX	B4U62_RS20120	NZ_CP020102.1	3836186	3836338	-0.925	0.004848
albA	B4U62_RS20125	NZ_CP020102.1	3836363	3837709	-0.7395	0.006456
albB	B4U62_RS20130	NZ_CP020102.1	3837722	3837883	-0.5557	0.001222
albC	B4U62_RS20135	NZ_CP020102.1	3837880	3838599	-0.8642	0.001778
albD	B4U62_RS20140	NZ_CP020102.1	3838592	3839902	-1.042	0.001587
albE	B4U62_RS20145	NZ_CP020102.1	3839892	3841052	-1.256	0.0009648
albF	B4U62_RS20150	NZ_CP020102.1	3841057	3842337	-1.292	0.0005917
albG	B4U62_RS20155	NZ_CP020102.1	3842334	3843035	-0.4832	0.07256
bacA	B4U62_RS20320	NZ_CP020102.1	3873606	3874220	-0.4042	0.01211
bacB	B4U62_RS20315	NZ_CP020102.1	3872909	3873616	-0.357	0.008127
bacC	B4U62_RS20310	NZ_CP020102.1	3872145	3872906	-0.3119	0.05326
bacD	B4U62_RS20305	NZ_CP020102.1	3870708	3872126	-0.3971	0.01378
bacE	B4U62_RS20300	NZ_CP020102.1	3869527	3870711	-0.4169	0.02359
epeX	B4U62_RS21585	NZ_CP020102.1	4127536	4127685	2.82	1.492e-06
epeE	B4U62_RS21580	NZ_CP020102.1	4126519	4127478	1.724	2.3e-08
epeP	B4U62_RS21575	NZ_CP020102.1	4125780	4126538	1.015	7.444e-05
epeA	B4U62_RS21570	NZ_CP020102.1	4125001	4125630	1.066	4.982e-06
epeB	B4U62_RS21565	NZ_CP020102.1	4124258	4124980	1.301	1.16e-07
sunA	B4U62_RS11685	NZ_CP020102.1	2269553	2269723	1.162	0.00497
sunT	B4U62_RS11680	NZ_CP020102.1	2267378	2269495	1.021	0.000215
bdbA	B4U62_RS11675	NZ_CP020102.1	2266968	2267381	1.197	4.423e-05
sunS	B4U62_RS11670	NZ_CP020102.1	2265700	2266968	1.147	7.11e-05
bdbB	B4U62_RS11665	NZ_CP020102.1	2265257	2265703	1.174	1.837e-05
skfA	B4U62_RS01210	NZ_CP020102.1	213985	214152	1.733	1.91e-07
skfB	B4U62_RS01215	NZ_CP020102.1	214219	215451	1.259	7.555e-06
skfC	B4U62_RS01220	NZ_CP020102.1	215448	216938	0.983	9.002e-05
skfE	B4U62_RS01225	NZ_CP020102.1	216957	217676	0.7793	0.0007239
skfF	B4U62_RS01230	NZ_CP020102.1	217669	219084	0.5926	0.005065
skfG	B4U62_RS01235	NZ_CP020102.1	219131	219646	0.5802	0.00323
skfH	B4U62_RS01240	NZ_CP020102.1	219651	220076	0.7117	6.763e-05
yeeF	B4U62_RS03890	NZ_CP020102.1	747594	749603	-0.3007	0.003482
yezG	B4U62_RS03885	NZ_CP020102.1	747119	747574	-0.2702	0.03583
yobL	B4U62_RS10360	NZ_CP020102.1	2071786	2073588	0.5122	0.0001107
yobK	B4U62_RS10355	NZ_CP020102.1	2071318	2071776	0.2532	0.07039
yokI	B4U62_RS11735	NZ_CP020102.1	2275738	2277453	-0.02832	0.782
yokJ	B4U62_RS11730	NZ_CP020102.1	2275232	2275729	0.2039	0.06426
ywqH	B4U62_RS19505	NZ_CP020102.1	3727735	3728157	-1.103	1.715e-05
ywqI	B4U62_RS19500	NZ_CP020102.1	3727465	3727725	-1.039	0.0001852
ywqJ	B4U62_RS19495	NZ_CP020102.1	3725638	3727446	-1.214	8e-07
ywqK	B4U62_RS19490	NZ_CP020102.1	3725184	3725648	-0.7312	0.0001039
ywqL	B4U62_RS19485	NZ_CP020102.1	3724458	3725174	-0.8524	9.205e-06
yxiD	B4U62_RS21125	NZ_CP020102.1	4036823	4038532	0.03358	0.8227
yxxD	B4U62_RS21120	NZ_CP020102.1	4036383	4036826	-0.1497	0.4138
yqcG	B4U62_RS13955	NZ_CP020102.1	2661123	2662718	-0.1351	0.1299
yqcF	B4U62_RS13960	NZ_CP020102.1	2662733	2663311	-0.2285	0.04044
wapA	B4U62_RS21090	NZ_CP020102.1	4023583	4030587	-1.05	3.973e-05
wapI	B4U62_RS21085	NZ_CP020102.1	4023093	4023521	-1.125	2.204e-06
yfjB	B4U62_RS04570	NZ_CP020102.1	888181	889404	-1.267	5.62e-07
yfjC	B4U62_RS04565	NZ_CP020102.1	887402	888169	-0.9512	3.494e-05
yfjD	B4U62_RS04560	NZ_CP020102.1	886813	887370	-0.4032	0.007695
yfjE	B4U62_RS04555	NZ_CP020102.1	886261	886803	-0.5125	0.0002951
yfjA	B4U62_RS04575	NZ_CP020102.1	889410	889724	-1.201	0.000442
yfjF	B4U62_RS04550	NZ_CP020102.1	885882	886211	-0.3377	0.05732
zpaV	B4U62_RS22155	NZ_CP020103.1	8166	9833	-0.3509	0.06628

## Sheet: Table S5
Table S5: Primers used in this study.
Primer	Sequence (5’-3’)	Used to screen	Description
NSW2941	CTCTTTACTGCCGTTATTCGC	pNW2304	Forward primer, binds within amyE CDS
NSW883	ACGTTGCTCGAGGGTAAATGTG		Reverse primer, binds to pDR110 backbone
NSW2943	CAGGAAACAGCTATGACCATG	pNW2310, pNW2311, pNW2312, pNW2313	Forward primer, binds to backbone of pMiniMAD vector
NSW2944	GAGGTGTAATTTCGTAACTGCC		Reverse primer, binds to backbone of pMiniMAD vector
NSW2815	GGGATTATAGCTCAAATTTCTGG	NRS7250, NRS7256, NRS7257	reverse primer, binds 535bp upstream of comP start codon in NCIB 3610
NSW2816	GGCATTCTCTAGGTGTGAGC		forward primer, binds 558 bp downstream of comP stop codon in NCIB 3610
NSW2817	CCATCCCATTGTAGCTTCTTATTC	NRS7264,	reverse primer, binds in 544 bp upstream of comP start codon in NRS6105
		NRS7275,
NRS2818	GGTGTGAGCACATCTTGTTC	NRS7276	forward primer, binds 547bp downstream of comP stop codon in NRS6105
NRS2819	CTGATGTGATTTCGATGACGAGG	NRS7247, NRS7251, NRS7252, NRS7255, NRS7273,	reverse primer, binds within comP CDS in NCIB 3610 and NRS6105, 1858 and 1846 bp from CDS start respectively
NRS2820	GATCCGGTACAAATTCAGCTGC	NRS7274	forward primer, binds within comP CDS in NCIB 3610 and NRS6105, 258 bp from end of gene in both strains
NSW2833	GGTACTCTAAGTCTTATAAAGAATTG	NRS7278, NRS7279,	Forward primer, binds ~310 bp upstream of rapP start site on pSB32 plasmid
NSW2834	GCATGATTTAAATGAAAACCCAGG	NRS7280	reverse primer, binds 200 bp downstream of rapP end on pSB32 plasmid
NSW2819	CTGATGTGATTTCGATGACGAGG	NRS7770, NRS7771,	reverse primer, binds within comP CDS
		NRS7772
NSW2837	GCTTGATGAGAGAAGTGTGCAA		forward primer, binds 519 bp after the end of comA CDS
NSW2369	CCGACCAGATGAAGAACATAAAC	NRS8183, NRS8184	To check ywqJ mutation forward primer (5pL ywqJ)(Koo et al., 2017)
NSW2370	AAACATGCGTCTCAAGGTCAG		To check ywqJ mutation reverse primer (3pL ywqJ) (Koo et al., 2017)
References
KOO, B., KRITIKOS, G., FARELLI, J. D., et al. 2017. Construction and Analysis of Two Genome-Scale Deletion Libraries for Bacillus subtilis. Cell Systems, 4.

## Sheet: Table S6
Table S6: Plasmids used in this study.
Plasmid	Vector Backbone	Antibiotic resistance	Insert	Purpose	Cloning sites	Source
pBL7	pJL73	Amp	comA::spec	For comA deletion	XhoI/SacI	(Stanley and Lazazzera, 2005)
pBL165		Amp/Cml	gfpmut2	To introduce GFPmut2		(Stanley et al., 2003)
pNW2303	pUC57	Amp	mTagBFP	To introduce mTagBFP	HindIII/BamHI	GenScript
pNW2304	pDR110	Amp/spec	mTagBFP	Insert isolate from pNW2303 by restriction and ligated into pDR110	HindIII/BamHI	This study
pNW2306	pUC57	Amp	NRS6105 ΔcomP construct	For subcloning	BamHI/EcoRI	GenScript
pNW2307	pUC57	Amp	NRS6105 comP633-649 construct	For subcloning	BamHI/EcoRI	GenScript
pNW2308	pUC57	Amp	NCIB 3610 ΔcomP construct	For subcloning	BamHI/EcoRI	GenScript
pNW2309	pUC57	Amp	NCIB 3610 comP636-652 construct	For subcloning	BamHI/EcoRI	GenScript
pNW2310	pMiniMAD2	Amp/MLS	NCIB 3610 ΔcomP construct	Insert isolated from pNW2308 by restriction and ligated into pMiniMAD	BamHI/EcoRI	This study
pNW2311	pMiniMAD2	Amp/MLS	NCIB 3610 comP636-652 construct	Insert isolated from pNW2309 by restriction and ligated into pMiniMAD	BamHI/EcoRI	This study
pNW2312	pMiniMAD2	Amp/MLS	NRS6105 ΔcomP construct	Insert isolated from pNW2306 by restriction and ligated into pMiniMAD	BamHI/EcoRI	This study
pNW2313	pMiniMAD2	Amp/MLS	NRS6105 comP633-649 construct	Insert isolated from pNW2307 by restriction and ligated into pMiniMAD	BamHI/EcoRI	This study
(pMP68) (stocked as pNW2318)	pMiniMAD	Amp/MLS	ΔrapP construct	For deletion of rapP.		pMP68, Prof Dan Kearns
pNW3005	pDR111	Amp/Spec	PrapP-rapP-phrP3610	For introduction of rapP-phrP coding region under control of native promoter at amyE	EcoRI/BamHI	Genescript; This study
References.
STANLEY, N. R. & LAZAZZERA, B. A. 2005. Defining the genetic differences between wild and domestic strains of Bacillus subtilis that affect poly-γ-dl-glutamic acid production and biofilm formation. Molecular Microbiology, 57.
STANLEY, N. R., BRITTON, R. A., GROSSMAN, A. D., LAZAZZERA, B. A. 2003. Identification of Catabolite Repression as a Physiological Regulator of Biofilm Formation by Bacillus subtilis by Use of DNA Microarrays. Journal of Bacteriology, 185.

## Sheet: Table S7
Table S7: Sequences of constructs synthesized.
Plasmid	Construct sequence
pNW2303a	AAGCTTAAGGAGGTGATCATTAAAAATGAGCGAACTGATCAAAGAAAACATGCATATGAAACTGTACATGGAAGGCACAGTCGATAACCATCACTTTAAATGCACATCAGAAGGCGAAGGCAAACCGTATGAAGGCACACAAACAATGAGAATCAAAGTTGTTGAAGGCGGACCGCTGCCGTTTGCATTTGATATTCTGGCAACATCATTTCTGTATGGCAGCAAAACGTTTATCAATCATACACAAGGCATCCCGGATTTTTTTAAACAATCATTTCCGGAAGGCTTTACATGGGAACGCGTTACAACATATGAAGATGGCGGAGTTCTGACAGCAACACAAGATACATCATTGCAAGATGGCTGCCTGATCTATAATGTCAAAATTAGAGGCGTCAA…
pNW2306b	GGATCCACAAATCGAAAATGATTACCGAGGTTTATATTATCTAAATAACGATTTTATTCAGAAGAAAAACACATTGGCATACTTATACTTAAATAAACAATTTAACGATGCTTCAGCGGAGCTACTAAGTTTATATCAAAAACCAGAGGAATTTGTTTCTATTAATACTAAGGCTTTGAAGCGAAAATTGACAGAAGCAGGCGTTATACAATATTTACTGGTGATGAAACATTTATCTCTCCAAAAAATAAAAAATGAAATGTCACAATTAAAACTAGAAGAAGATAAAACTGAAAAATTATTGTCTGTTATGATTAAATAAGGAGGGGATTTATTATGCAAGAAATGGTAGGATACTTAATTAAATACCCAAATGTTTTAAGGGAAGTAATGGAAGGG…
pNW2307c	GGATCCAATTTAGAAAAGTAACATCCGAAATAGGGAAAATCGTTGAATTTAATAAAGGTTTTGTCATGAAGATTGGTGAACGCGGTGGTAAATCATTTGTGATCCTTTGTTTATCTAAAATGAATACGCCTCGTCTCACACTCGAAGAACTTTCTTGGCTGAAAACTTTGGCTTTTTATACAAACGTATCGATCGAAAACGTCATGAAAATCGAAGAACTGATGAGTCATTTAGAAGAAATAAAACAACAAGAATCCAACCCCGTATGGCTCAAAAAACTCATGTATACGATCGAGGAAAAACAACGCTCTGATCTCGCCCGCGATCTCCACGATTCGGTTCTTCAGGATTTGATTTCCTTAAAACGCCAGTGTGAGCTGTTTTTGGGTGATTTCAAGA…
pNW2308d	GGATCCTTTATCCGGAAATCGCAGTGATATTGAAAAAAACAAACATACACTGATTTACTTATATCTTAAGCGCCTTTTTAATGATGCTTCGGAAGATTTATTATACTTAATTTCACATAAAGACTTATATTATAAATCGTTACTTGATAAAGAGAAATTCCAAGAAAAATTAATTAAAGCGGGAGTTACTCAATACATTTCGGTATTATTGGAAATATATAAACAGAAATGTATTTCTGCTATAGAACAATTAAATTTAGATAAAGAAAAAAAAGAGCTAATAAAGGAATGCTTATTAAGTTATACAAAGGGGGATACAAGATGCAAGACCTAATTAACTACTTTTTAAATTATCCTGAGGCTTTAAAAAAATTGAAAAATAAAGAAGCCTGCCTTATA…
pNW2309e	GGATCCGAAAACGTAACTTCAGAAATTGGGAAAATTATAGAAGTCAATCAAGGCTTTCTTATGAAAGTTGGTGAACGAGGCGGTAGTTCTTATGTTCTGCTTTGTTTATCTAATATTAACACTCCCCGGCTAACACGTGATGAAATATCGTGGCTGAAAACACTGTCTTTTTATACAAGTGTGTCCATGGAAAATGTCCTGCATATTGAGGAGCTCATGGAACATTTGAAGGACTTAAAACAAGAGGGAACCAACCCCATCTGGCTGAAAAAGCTAATGTTTGCAATCGAAGAAAAACAGCGTTCAGGACTCGCCCGCGATCTCCACGATTCGGTTCTTCAGGATTTGATTTCCTTAAAACGCCAGTGTGAGCTGTTTTTGGGTGATTTCAAGAAGGAT…
pNW3005f	TTCATCCGGAGACTATTTATGAACAAATATTGGACCCGAAAGTTGAAATTGTTCAGGTGATTGATGGAAATCTCTTTAATTTAAGGTACTCTAAGTCTTATAAAGAATTGAAGTTTGTATTTGGAGATGTTCAAGAGCGAGAGATTGATTCTCATATAATTAACTGTTTGGATGTCATTTATAAGTCATTAAACGACATTGGGAGCCTTTTAGACCAACTTACCATAAATTCTAAAGCCAGTTAAAAGACCATATCAGACGATATGGTCCTTATTTATGCTTATTCTGACCTTTGTATTCATCTGAATTGAGGGATTTTTCAAAAAATGATTCTATTCGTATGAGCCTTTGGTGGTATAATATTAAATATATGTAAAGAAAAGGAGGTATTTGATTGTC…
(pDR111 background)
pMP68g	tcgagtcgtgatacgcctatttttataggttaatgtcatgataataatggtttcttagacgtcaggtggcacttttcggggaaatgtgcgcggaacccctatttgtttatttttctaaatacattcaaatatgtatccgctcatgagacaataaccctgataaatgcttcaataatattgaaaaaggaagagtatgagtattcaacatttccgtgtcgcccttattcccttttttgcggcattttgccttcctgtttttgctcacccagaaacgctggtgaaagtaaaagatgctgaagatcagttgggtgcacgagtgggttacatcgaactggatctcaacagcggtaagatccttgagagttttcgccccgaagaacgttttccaatgatgagcac…

## Sheet: Table S8
Table S8. Protein sequences used in this study.
>NCIB 3610_ComP_WT	MKNLIKKFTI AVIVLSILYI SYTTYISMNG IIIGTKIHKN DKSQFMIEEI SESSYGQFVG LRQGDIILKI NKEKPSDKHL KWGYLSHINS LDILRSGKKI HLKDFDLVTL NRPYSFFLFV LPLFFYFLSI ICIFYILKVN KKRRSFAAYI LILLLLDISI
	AYISAGGPFR GHIINRYINL FTFISSPILY LQFIQRYLGE IGKTFLNRIS FLYIIPIFNL GIEFFQDYLQ VDIDFLATLN LVSFATLTLF SFSAIYLHLN KYKYAEHSFI LKLLILTNTL SFAPFLIFFV LPIIFTGNYI FPALASASLL VLIPFGLVYQ
	FVANKMFDIE FILGRMRYYA LLAMIPTLLI VGALVLFDVM DIQMNPVRQT VFFFVVMFAV FYFKEVMDFK FRLKRFSEKF NYQDSIFKYT QLMRGVTSLQ QVFKELKNTI LDVLLVSKAY TFEVTPDHKV IFLDKHEVGP DWNFYQEEFE NVTSEIGKII
	EVNQGFLMKV GERGGSSYVL LCLSNINTPR LTRDEISWLK TLSFYTSVSM ENVLHIEELM EHLKDLKQEG TNPIWLKKLM FAIEEKQRSG LARDLHDSVL QDLISLKRQC ELFLGDFKKD DNPCREEVQD KLVQMNEQMS DVISMTRETC HELRPQLLYD
	LGLVKALSKL VAQQQERVPF HIRLNTGRFT ASLDLDSQLN LYRIIQEFLS NAVKHSQATD VLIMLISIQN KIVLHYEDDG VGFDQEKNTE HSMSMGLSGI KERVRALDGR LRIETSEGKG FKADIEIEL
>NRS6105_ComP_WT	MKSRTNKISVLLVVISLLYVIYLTYISNNNLLVGATVSKGKNGDVVITNVDEYSMASYSG
	IEKGDIVKRINNQKINTKEIKMNKLKNVSSMVVERNGKDVELKLTLFNDKNFSTYLIPLM
	FYIVCLFCCLFIIKINESKDLPSALVLIIFLLSASIAYISAGVSVKGDILCRCIMVVTLI
	SVPLNYLLFLYHYFRELGTTLFDKKVFILYLVPIINVVCEMFRSHLFFRDYVPKLSLLSF
	FFLFIIVGIYFCIILIKNKDTEQAHIIKVLTIINIFSFSPFLCLYLIPYVFLNAHYVSSF
	LAASFMMLIPFSLVFQFMTNKIYNVDFILSRLRYYGFLALTPTIILISTIELISSPDSDF
	YSVKLTFLIYIIMLAVFYYKEVLDFRFRLKRVSEKFNYQDSIYKFTQMIRDSTSLSQVFE
	ELKNTILEVSLVSRAHVYEVSADGNIKLYDAENVNSFEKVYEKEFRKVTSEIGKIVEFNK
	GFVMKIGERGGKSFVILCLSKMNTPRLTLEELSWLKTLAFYTNVSIENVMKIEELMSHLE
	EIKQQESNPVWLKKLMYTIEEKQRSDLARDLHDSVLQDLISLKRQCELFLGDFKKDDNPC
	REEVQDKLVQMNEQMSDVISMTRETCHELRPQLLYDLGLVKALSKLVAQQQERVPFHIRL
	NTGRFTASLDLDSQLNLYRIIQEFLSNAVKHSQATDVLIMLISIQNKIVLHYEDDGVGFD
	QEKNTEHSMSMGLSGIKERVRALDGRLRIETSEGKGFKADIEIEL
>NRS6105_ComP_delta633-649	MKSRTNKISVLLVVISLLYVIYLTYISNNNLLVGATVSKGKNGDVVITNVDEYSMASYSG
	IEKGDIVKRINNQKINTKEIKMNKLKNVSSMVVERNGKDVELKLTLFNDKNFSTYLIPLM
	FYIVCLFCCLFIIKINESKDLPSALVLIIFLLSASIAYISAGVSVKGDILCRCIMVVTLI
	SVPLNYLLFLYHYFRELGTTLFDKKVFILYLVPIINVVCEMFRSHLFFRDYVPKLSLLSF
	FFLFIIVGIYFCIILIKNKDTEQAHIIKVLTIINIFSFSPFLCLYLIPYVFLNAHYVSSF
	LAASFMMLIPFSLVFQFMTNKIYNVDFILSRLRYYGFLALTPTIILISTIELISSPDSDF
	YSVKLTFLIYIIMLAVFYYKEVLDFRFRLKRVSEKFNYQDSIYKFTQMIRDSTSLSQVFE
	ELKNTILEVSLVSRAHVYEVSADGNIKLYDAENVNSFEKVYEKEFRKVTSEIGKIVEFNK
	GFVMKIGERGGKSFVILCLSKMNTPRLTLEELSWLKTLAFYTNVSIENVMKIEELMSHLE
	EIKQQESNPVWLKKLMYTIEEKQRSDLARDLHDSVLQDLISLKRQCELFLGDFKKDDNPC
	REEVQDKLVQMNEQMSDVISMTRETCHELRPQQQERVPFHIRL
	NTGRFTASLDLDSQLNLYRIIQEFLSNAVKHSQATDVLIMLISIQNKIVLHYEDDGVGFD
	QEKNTEHSMSMGLSGIKERVRALDGRLRIETSEGKGFKADIEIEL
>NRS6145_ComP_WT	MKSRTNKISVLLVVISLLYVIYLTYISNNNLLVGATVSKGKNGDVVITNVDEYSMASYSG
	IEKGDIVKRINNQKINTKEIKMNKLKNVSSMVVERNGKDVELKLTLFNDKNFSTYLIPLM
	FYIVCLFCCLFIIKINESKDLPSALVLIIFLLSASIAYISAGVSVKGDILCRCIMVVTLI
	SVPLNYLLFLYHYFRELGTTLFDKKVFILYLVPIINVVCEMFRSHLFFRDYVPKLSLLSF
	FFLFIIVGIYFCIILIKNKDTEQAHIIKVLTIINIFSFSPFLCLYLIPYVFLNAHYVSSF
	LAASFMMLIPFSLVFQFMTNKIYNVDFILSRLRYYGFLALTPTIILISTIELISSPDSDF
	YSVKLTFLIYIIMLAVFYYKEVLDFRFRLKRVSEKFNYQDSIYKFTQMIRDSTSLSQVFE
	ELKNTILEVSLVSRAHVYEVSADGNIKLYDAENVNSFEKVYEKEFRKVTSEIGKIVEFNK
	GFVMKIGERGGKSFVILCLSKMNTPRLTLEELSWLKTLAFYTNVSIENVMKIEELMSHLE
	EIKQQESNPVWLKKLMYTIEEKQRSDLARDLHDSVLQDLISLKRQCELFLGDFKKDDNPC
	REEVQDKLVQMNEQMSDVISMTRETCHELRPQLLYDLGLVKALSKLVAQQQERVPFHIRL
	NTGRFTASLDLDSQLNLYRIIQEFLSNAVKHSQATDVLIMLISIQNKIVLHYEDDGVGFD
	QEKNTEHSMSMGLSGIKERVRALDGRLRIETSEGKGFKADIEIEL
>NRS6145_ComP_E510K	MKSRTNKISVLLVVISLLYVIYLTYISNNNLLVGATVSKGKNGDVVITNVDEYSMASYSG
	IEKGDIVKRINNQKINTKEIKMNKLKNVSSMVVERNGKDVELKLTLFNDKNFSTYLIPLM
	FYIVCLFCCLFIIKINESKDLPSALVLIIFLLSASIAYISAGVSVKGDILCRCIMVVTLI
	SVPLNYLLFLYHYFRELGTTLFDKKVFILYLVPIINVVCEMFRSHLFFRDYVPKLSLLSF
	FFLFIIVGIYFCIILIKNKDTEQAHIIKVLTIINIFSFSPFLCLYLIPYVFLNAHYVSSF
	LAASFMMLIPFSLVFQFMTNKIYNVDFILSRLRYYGFLALTPTIILISTIELISSPDSDF
	YSVKLTFLIYIIMLAVFYYKEVLDFRFRLKRVSEKFNYQDSIYKFTQMIRDSTSLSQVFE
	ELKNTILEVSLVSRAHVYEVSADGNIKLYDAENVNSFEKVYEKEFRKVTSEIGKIVEFNK
	GFVMKIGERGGKSFVILCLSKMNTPRLTLKELSWLKTLAFYTNVSIENVMKIEELMSHLE
	EIKQQESNPVWLKKLMYTIEEKQRSDLARDLHDSVLQDLISLKRQCELFLGDFKKDDNPC
	REEVQDKLVQMNEQMSDVISMTRETCHELRPQLLYDLGLVKALSKLVAQQQERVPFHIRL
	NTGRFTASLDLDSQLNLYRIIQEFLSNAVKHSQATDVLIMLISIQNKIVLHYEDDGVGFD
	QEKNTEHSMSMGLSGIKERVRALDGRLRIETSEGKGFKADIEIEL
