# Supplementary material for: Regulatory rewiring drives intraspecies competition in Bacillus subtilis
Source: PLoS Genet. 2026 Feb 17;22(2):e1012050. doi: 10.1371/journal.pgen.1012050 (PMC12935306; doi:10.1371/journal.pgen.1012050)
Supplement: S4 Table — Gene symbols provided were matched to the SubtiWiki gene symbols, mapped to NCBI annotations. (XLSX) [file pgen.1012050.s010.xlsx]

## Sheet: Table S4
Table S4: List of 89 toxins and antibiotics. Gene symbols provided were matched to the SubtiWiki gene symbols, mapped to NCBI annotations.
Gene	id	chr	start	end	Log2FC	FDR (p. adj)
symbol
sdpA	B4U62_RS18225	NZ_CP020102.1	3464303	3464779	1.3	1.2e-08
sdpB	B4U62_RS18230	NZ_CP020102.1	3464776	3465747	1.317	1.384e-06
sdpC	B4U62_RS18235	NZ_CP020102.1	3465790	3466401	1.223	4.77e-07
pksA	B4U62_RS09290	NZ_CP020102.1	1781938	1782555	-0.1021	0.326
pksB	B4U62_RS09295	NZ_CP020102.1	1782745	1783422	-0.0408	0.6599
pksC	B4U62_RS09305	NZ_CP020102.1	1783795	1784661	-0.03782	0.7347
pksD	B4U62_RS09310	NZ_CP020102.1	1785165	1786139	-0.3124	0.04583
pksE	B4U62_RS09315	NZ_CP020102.1	1786136	1788439	-0.228	0.1218
pksF	B4U62_RS09325	NZ_CP020102.1	1788727	1789974	-0.5554	0.001702
pksG	B4U62_RS09330	NZ_CP020102.1	1789975	1791237	-0.6825	0.0005595
pksH	B4U62_RS09335	NZ_CP020102.1	1791225	1792004	-0.7681	0.001344
pksI	B4U62_RS09340	NZ_CP020102.1	1792044	1792793	-0.6618	0.002484
pksJ	B4U62_RS09345	NZ_CP020102.1	1792838	1807969	-1.003	1.584e-05
pksL	B4U62_RS09350	NZ_CP020102.1	1807953	1821569	-0.8385	7.936e-06
pksM	B4U62_RS09355	NZ_CP020102.1	1821585	1834373	-0.2383	0.0116
pksN	B4U62_RS09360	NZ_CP020102.1	1834441	1850907	-0.6666	6.637e-05
pksR	B4U62_RS09365	NZ_CP020102.1	1850922	1858553	-0.5444	0.0001551
pksS	B4U62_RS09370	NZ_CP020102.1	1858598	1859815	0.007605	0.9547
srfAA	B4U62_RS02030	NZ_CP020102.1	377010	387773	-0.5885	0.0003545
srfAB	B4U62_RS23085	NZ_CP020102.1	387786	398537	-0.5726	0.0003274
srfAC	B4U62_RS02040	NZ_CP020102.1	398574	402401	-0.69	3.233e-05
srfAD	B4U62_RS02045	NZ_CP020102.1	402430	403158	-0.6046	0.0005922
ppsA	B4U62_RS09975	NZ_CP020102.1	1990304	1997989	-0.3171	0.0405
ppsB	B4U62_RS09970	NZ_CP020102.1	1982597	1990279	-0.4223	0.01574
ppsC	B4U62_RS09965	NZ_CP020102.1	1974913	1982580	-0.4525	0.004128
ppsD	B4U62_RS09960	NZ_CP020102.1	1964077	1974888	-0.2738	0.06432
ppsE	B4U62_RS09955	NZ_CP020102.1	1960230	1964069	0.01884	0.9093
dhbA	B4U62_RS17290	NZ_CP020102.1	3291526	3292311	1.339	1.608e-06
dhbC	B4U62_RS17285	NZ_CP020102.1	3290304	3291500	1.273	3.18e-07
dhbE	B4U62_RS17280	NZ_CP020102.1	3288656	3290275	1.081	1.443e-05
dhbB	B4U62_RS17275	NZ_CP020102.1	3287690	3288628	1.107	6.775e-06
dhbF	B4U62_RS17270	NZ_CP020102.1	3280534	3287670	1.168	2.879e-06
ybdZ	B4U62_RS17265	NZ_CP020102.1	3280309	3280518	1.19	2.356e-05
sboA	B4U62_RS20115	NZ_CP020102.1	3836098	3836229	0.2339	0.4273
sboX	B4U62_RS20120	NZ_CP020102.1	3836186	3836338	-0.925	0.004848
albA	B4U62_RS20125	NZ_CP020102.1	3836363	3837709	-0.7395	0.006456
albB	B4U62_RS20130	NZ_CP020102.1	3837722	3837883	-0.5557	0.001222
albC	B4U62_RS20135	NZ_CP020102.1	3837880	3838599	-0.8642	0.001778
albD	B4U62_RS20140	NZ_CP020102.1	3838592	3839902	-1.042	0.001587
albE	B4U62_RS20145	NZ_CP020102.1	3839892	3841052	-1.256	0.0009648
albF	B4U62_RS20150	NZ_CP020102.1	3841057	3842337	-1.292	0.0005917
albG	B4U62_RS20155	NZ_CP020102.1	3842334	3843035	-0.4832	0.07256
bacA	B4U62_RS20320	NZ_CP020102.1	3873606	3874220	-0.4042	0.01211
bacB	B4U62_RS20315	NZ_CP020102.1	3872909	3873616	-0.357	0.008127
bacC	B4U62_RS20310	NZ_CP020102.1	3872145	3872906	-0.3119	0.05326
bacD	B4U62_RS20305	NZ_CP020102.1	3870708	3872126	-0.3971	0.01378
bacE	B4U62_RS20300	NZ_CP020102.1	3869527	3870711	-0.4169	0.02359
epeX	B4U62_RS21585	NZ_CP020102.1	4127536	4127685	2.82	1.492e-06
epeE	B4U62_RS21580	NZ_CP020102.1	4126519	4127478	1.724	2.3e-08
epeP	B4U62_RS21575	NZ_CP020102.1	4125780	4126538	1.015	7.444e-05
epeA	B4U62_RS21570	NZ_CP020102.1	4125001	4125630	1.066	4.982e-06
epeB	B4U62_RS21565	NZ_CP020102.1	4124258	4124980	1.301	1.16e-07
sunA	B4U62_RS11685	NZ_CP020102.1	2269553	2269723	1.162	0.00497
sunT	B4U62_RS11680	NZ_CP020102.1	2267378	2269495	1.021	0.000215
bdbA	B4U62_RS11675	NZ_CP020102.1	2266968	2267381	1.197	4.423e-05
sunS	B4U62_RS11670	NZ_CP020102.1	2265700	2266968	1.147	7.11e-05
bdbB	B4U62_RS11665	NZ_CP020102.1	2265257	2265703	1.174	1.837e-05
skfA	B4U62_RS01210	NZ_CP020102.1	213985	214152	1.733	1.91e-07
skfB	B4U62_RS01215	NZ_CP020102.1	214219	215451	1.259	7.555e-06
skfC	B4U62_RS01220	NZ_CP020102.1	215448	216938	0.983	9.002e-05
skfE	B4U62_RS01225	NZ_CP020102.1	216957	217676	0.7793	0.0007239
skfF	B4U62_RS01230	NZ_CP020102.1	217669	219084	0.5926	0.005065
skfG	B4U62_RS01235	NZ_CP020102.1	219131	219646	0.5802	0.00323
skfH	B4U62_RS01240	NZ_CP020102.1	219651	220076	0.7117	6.763e-05
yeeF	B4U62_RS03890	NZ_CP020102.1	747594	749603	-0.3007	0.003482
yezG	B4U62_RS03885	NZ_CP020102.1	747119	747574	-0.2702	0.03583
yobL	B4U62_RS10360	NZ_CP020102.1	2071786	2073588	0.5122	0.0001107
yobK	B4U62_RS10355	NZ_CP020102.1	2071318	2071776	0.2532	0.07039
yokI	B4U62_RS11735	NZ_CP020102.1	2275738	2277453	-0.02832	0.782
yokJ	B4U62_RS11730	NZ_CP020102.1	2275232	2275729	0.2039	0.06426
ywqH	B4U62_RS19505	NZ_CP020102.1	3727735	3728157	-1.103	1.715e-05
ywqI	B4U62_RS19500	NZ_CP020102.1	3727465	3727725	-1.039	0.0001852
ywqJ	B4U62_RS19495	NZ_CP020102.1	3725638	3727446	-1.214	8e-07
ywqK	B4U62_RS19490	NZ_CP020102.1	3725184	3725648	-0.7312	0.0001039
ywqL	B4U62_RS19485	NZ_CP020102.1	3724458	3725174	-0.8524	9.205e-06
yxiD	B4U62_RS21125	NZ_CP020102.1	4036823	4038532	0.03358	0.8227
yxxD	B4U62_RS21120	NZ_CP020102.1	4036383	4036826	-0.1497	0.4138
yqcG	B4U62_RS13955	NZ_CP020102.1	2661123	2662718	-0.1351	0.1299
yqcF	B4U62_RS13960	NZ_CP020102.1	2662733	2663311	-0.2285	0.04044
wapA	B4U62_RS21090	NZ_CP020102.1	4023583	4030587	-1.05	3.973e-05
wapI	B4U62_RS21085	NZ_CP020102.1	4023093	4023521	-1.125	2.204e-06
yfjB	B4U62_RS04570	NZ_CP020102.1	888181	889404	-1.267	5.62e-07
yfjC	B4U62_RS04565	NZ_CP020102.1	887402	888169	-0.9512	3.494e-05
yfjD	B4U62_RS04560	NZ_CP020102.1	886813	887370	-0.4032	0.007695
yfjE	B4U62_RS04555	NZ_CP020102.1	886261	886803	-0.5125	0.0002951
yfjA	B4U62_RS04575	NZ_CP020102.1	889410	889724	-1.201	0.000442
yfjF	B4U62_RS04550	NZ_CP020102.1	885882	886211	-0.3377	0.05732
zpaV	B4U62_RS22155	NZ_CP020103.1	8166	9833	-0.3509	0.06628
