# Supplementary material for: Regulatory rewiring drives intraspecies competition in Bacillus subtilis
Source: PLoS Genet. 2026 Feb 17;22(2):e1012050. doi: 10.1371/journal.pgen.1012050 (PMC12935306; doi:10.1371/journal.pgen.1012050)
Supplement: S5 Table — (XLSX) [file pgen.1012050.s011.xlsx]

## Sheet: Table S5
Table S5: Primers used in this study.
Primer	Sequence (5’-3’)	Used to screen	Description
NSW2941	CTCTTTACTGCCGTTATTCGC	pNW2304	Forward primer, binds within amyE CDS
NSW883	ACGTTGCTCGAGGGTAAATGTG		Reverse primer, binds to pDR110 backbone
NSW2943	CAGGAAACAGCTATGACCATG	pNW2310, pNW2311, pNW2312, pNW2313	Forward primer, binds to backbone of pMiniMAD vector
NSW2944	GAGGTGTAATTTCGTAACTGCC		Reverse primer, binds to backbone of pMiniMAD vector
NSW2815	GGGATTATAGCTCAAATTTCTGG	NRS7250, NRS7256, NRS7257	reverse primer, binds 535bp upstream of comP start codon in NCIB 3610
NSW2816	GGCATTCTCTAGGTGTGAGC		forward primer, binds 558 bp downstream of comP stop codon in NCIB 3610
NSW2817	CCATCCCATTGTAGCTTCTTATTC	NRS7264,	reverse primer, binds in 544 bp upstream of comP start codon in NRS6105
		NRS7275,
NRS2818	GGTGTGAGCACATCTTGTTC	NRS7276	forward primer, binds 547bp downstream of comP stop codon in NRS6105
NRS2819	CTGATGTGATTTCGATGACGAGG	NRS7247, NRS7251, NRS7252, NRS7255, NRS7273,	reverse primer, binds within comP CDS in NCIB 3610 and NRS6105, 1858 and 1846 bp from CDS start respectively
NRS2820	GATCCGGTACAAATTCAGCTGC	NRS7274	forward primer, binds within comP CDS in NCIB 3610 and NRS6105, 258 bp from end of gene in both strains
NSW2833	GGTACTCTAAGTCTTATAAAGAATTG	NRS7278, NRS7279,	Forward primer, binds ~310 bp upstream of rapP start site on pSB32 plasmid
NSW2834	GCATGATTTAAATGAAAACCCAGG	NRS7280	reverse primer, binds 200 bp downstream of rapP end on pSB32 plasmid
NSW2819	CTGATGTGATTTCGATGACGAGG	NRS7770, NRS7771,	reverse primer, binds within comP CDS
		NRS7772
NSW2837	GCTTGATGAGAGAAGTGTGCAA		forward primer, binds 519 bp after the end of comA CDS
NSW2369	CCGACCAGATGAAGAACATAAAC	NRS8183, NRS8184	To check ywqJ mutation forward primer (5pL ywqJ)(Koo et al., 2017)
NSW2370	AAACATGCGTCTCAAGGTCAG		To check ywqJ mutation reverse primer (3pL ywqJ) (Koo et al., 2017)
References
KOO, B., KRITIKOS, G., FARELLI, J. D., et al. 2017. Construction and Analysis of Two Genome-Scale Deletion Libraries for Bacillus subtilis. Cell Systems, 4.
