# Supplementary material for: Regulatory rewiring drives intraspecies competition in Bacillus subtilis
Source: PLoS Genet. 2026 Feb 17;22(2):e1012050. doi: 10.1371/journal.pgen.1012050 (PMC12935306; doi:10.1371/journal.pgen.1012050)
Supplement: S6 Table — (XLSX) [file pgen.1012050.s012.xlsx]

## Sheet: Table S6
Table S6: Plasmids used in this study.
Plasmid	Vector Backbone	Antibiotic resistance	Insert	Purpose	Cloning sites	Source
pBL7	pJL73	Amp	comA::spec	For comA deletion	XhoI/SacI	(Stanley and Lazazzera, 2005)
pBL165		Amp/Cml	gfpmut2	To introduce GFPmut2		(Stanley et al., 2003)
pNW2303	pUC57	Amp	mTagBFP	To introduce mTagBFP	HindIII/BamHI	GenScript
pNW2304	pDR110	Amp/spec	mTagBFP	Insert isolate from pNW2303 by restriction and ligated into pDR110	HindIII/BamHI	This study
pNW2306	pUC57	Amp	NRS6105 ΔcomP construct	For subcloning	BamHI/EcoRI	GenScript
pNW2307	pUC57	Amp	NRS6105 comP633-649 construct	For subcloning	BamHI/EcoRI	GenScript
pNW2308	pUC57	Amp	NCIB 3610 ΔcomP construct	For subcloning	BamHI/EcoRI	GenScript
pNW2309	pUC57	Amp	NCIB 3610 comP636-652 construct	For subcloning	BamHI/EcoRI	GenScript
pNW2310	pMiniMAD2	Amp/MLS	NCIB 3610 ΔcomP construct	Insert isolated from pNW2308 by restriction and ligated into pMiniMAD	BamHI/EcoRI	This study
pNW2311	pMiniMAD2	Amp/MLS	NCIB 3610 comP636-652 construct	Insert isolated from pNW2309 by restriction and ligated into pMiniMAD	BamHI/EcoRI	This study
pNW2312	pMiniMAD2	Amp/MLS	NRS6105 ΔcomP construct	Insert isolated from pNW2306 by restriction and ligated into pMiniMAD	BamHI/EcoRI	This study
pNW2313	pMiniMAD2	Amp/MLS	NRS6105 comP633-649 construct	Insert isolated from pNW2307 by restriction and ligated into pMiniMAD	BamHI/EcoRI	This study
(pMP68) (stocked as pNW2318)	pMiniMAD	Amp/MLS	ΔrapP construct	For deletion of rapP.		pMP68, Prof Dan Kearns
pNW3005	pDR111	Amp/Spec	PrapP-rapP-phrP3610	For introduction of rapP-phrP coding region under control of native promoter at amyE	EcoRI/BamHI	Genescript; This study
References.
STANLEY, N. R. & LAZAZZERA, B. A. 2005. Defining the genetic differences between wild and domestic strains of Bacillus subtilis that affect poly-γ-dl-glutamic acid production and biofilm formation. Molecular Microbiology, 57.
STANLEY, N. R., BRITTON, R. A., GROSSMAN, A. D., LAZAZZERA, B. A. 2003. Identification of Catabolite Repression as a Physiological Regulator of Biofilm Formation by Bacillus subtilis by Use of DNA Microarrays. Journal of Bacteriology, 185.
