# Supplementary material for: Regulatory rewiring drives intraspecies competition in Bacillus subtilis
Source: PLoS Genet. 2026 Feb 17;22(2):e1012050. doi: 10.1371/journal.pgen.1012050 (PMC12935306; doi:10.1371/journal.pgen.1012050)
Supplement: S7 Table — (XLSX) [file pgen.1012050.s013.xlsx]

## Sheet: Table S7
Table S7: Sequences of constructs synthesized.
Plasmid	Construct sequence
pNW2303a	AAGCTTAAGGAGGTGATCATTAAAAATGAGCGAACTGATCAAAGAAAACATGCATATGAAACTGTACATGGAAGGCACAGTCGATAACCATCACTTTAAATGCACATCAGAAGGCGAAGGCAAACCGTATGAAGGCACACAAACAATGAGAATCAAAGTTGTTGAAGGCGGACCGCTGCCGTTTGCATTTGATATTCTGGCAACATCATTTCTGTATGGCAGCAAAACGTTTATCAATCATACACAAGGCATCCCGGATTTTTTTAAACAATCATTTCCGGAAGGCTTTACATGGGAACGCGTTACAACATATGAAGATGGCGGAGTTCTGACAGCAACACAAGATACATCATTGCAAGATGGCTGCCTGATCTATAATGTCAAAATTAGAGGCGTCAA…
pNW2306b	GGATCCACAAATCGAAAATGATTACCGAGGTTTATATTATCTAAATAACGATTTTATTCAGAAGAAAAACACATTGGCATACTTATACTTAAATAAACAATTTAACGATGCTTCAGCGGAGCTACTAAGTTTATATCAAAAACCAGAGGAATTTGTTTCTATTAATACTAAGGCTTTGAAGCGAAAATTGACAGAAGCAGGCGTTATACAATATTTACTGGTGATGAAACATTTATCTCTCCAAAAAATAAAAAATGAAATGTCACAATTAAAACTAGAAGAAGATAAAACTGAAAAATTATTGTCTGTTATGATTAAATAAGGAGGGGATTTATTATGCAAGAAATGGTAGGATACTTAATTAAATACCCAAATGTTTTAAGGGAAGTAATGGAAGGG…
pNW2307c	GGATCCAATTTAGAAAAGTAACATCCGAAATAGGGAAAATCGTTGAATTTAATAAAGGTTTTGTCATGAAGATTGGTGAACGCGGTGGTAAATCATTTGTGATCCTTTGTTTATCTAAAATGAATACGCCTCGTCTCACACTCGAAGAACTTTCTTGGCTGAAAACTTTGGCTTTTTATACAAACGTATCGATCGAAAACGTCATGAAAATCGAAGAACTGATGAGTCATTTAGAAGAAATAAAACAACAAGAATCCAACCCCGTATGGCTCAAAAAACTCATGTATACGATCGAGGAAAAACAACGCTCTGATCTCGCCCGCGATCTCCACGATTCGGTTCTTCAGGATTTGATTTCCTTAAAACGCCAGTGTGAGCTGTTTTTGGGTGATTTCAAGA…
pNW2308d	GGATCCTTTATCCGGAAATCGCAGTGATATTGAAAAAAACAAACATACACTGATTTACTTATATCTTAAGCGCCTTTTTAATGATGCTTCGGAAGATTTATTATACTTAATTTCACATAAAGACTTATATTATAAATCGTTACTTGATAAAGAGAAATTCCAAGAAAAATTAATTAAAGCGGGAGTTACTCAATACATTTCGGTATTATTGGAAATATATAAACAGAAATGTATTTCTGCTATAGAACAATTAAATTTAGATAAAGAAAAAAAAGAGCTAATAAAGGAATGCTTATTAAGTTATACAAAGGGGGATACAAGATGCAAGACCTAATTAACTACTTTTTAAATTATCCTGAGGCTTTAAAAAAATTGAAAAATAAAGAAGCCTGCCTTATA…
pNW2309e	GGATCCGAAAACGTAACTTCAGAAATTGGGAAAATTATAGAAGTCAATCAAGGCTTTCTTATGAAAGTTGGTGAACGAGGCGGTAGTTCTTATGTTCTGCTTTGTTTATCTAATATTAACACTCCCCGGCTAACACGTGATGAAATATCGTGGCTGAAAACACTGTCTTTTTATACAAGTGTGTCCATGGAAAATGTCCTGCATATTGAGGAGCTCATGGAACATTTGAAGGACTTAAAACAAGAGGGAACCAACCCCATCTGGCTGAAAAAGCTAATGTTTGCAATCGAAGAAAAACAGCGTTCAGGACTCGCCCGCGATCTCCACGATTCGGTTCTTCAGGATTTGATTTCCTTAAAACGCCAGTGTGAGCTGTTTTTGGGTGATTTCAAGAAGGAT…
pNW3005f	TTCATCCGGAGACTATTTATGAACAAATATTGGACCCGAAAGTTGAAATTGTTCAGGTGATTGATGGAAATCTCTTTAATTTAAGGTACTCTAAGTCTTATAAAGAATTGAAGTTTGTATTTGGAGATGTTCAAGAGCGAGAGATTGATTCTCATATAATTAACTGTTTGGATGTCATTTATAAGTCATTAAACGACATTGGGAGCCTTTTAGACCAACTTACCATAAATTCTAAAGCCAGTTAAAAGACCATATCAGACGATATGGTCCTTATTTATGCTTATTCTGACCTTTGTATTCATCTGAATTGAGGGATTTTTCAAAAAATGATTCTATTCGTATGAGCCTTTGGTGGTATAATATTAAATATATGTAAAGAAAAGGAGGTATTTGATTGTC…
(pDR111 background)
pMP68g	tcgagtcgtgatacgcctatttttataggttaatgtcatgataataatggtttcttagacgtcaggtggcacttttcggggaaatgtgcgcggaacccctatttgtttatttttctaaatacattcaaatatgtatccgctcatgagacaataaccctgataaatgcttcaataatattgaaaaaggaagagtatgagtattcaacatttccgtgtcgcccttattcccttttttgcggcattttgccttcctgtttttgctcacccagaaacgctggtgaaagtaaaagatgctgaagatcagttgggtgcacgagtgggttacatcgaactggatctcaacagcggtaagatccttgagagttttcgccccgaagaacgttttccaatgatgagcac…
