# Supplementary material for: Regulatory rewiring drives intraspecies competition in Bacillus subtilis
Source: PLoS Genet. 2026 Feb 17;22(2):e1012050. doi: 10.1371/journal.pgen.1012050 (PMC12935306; doi:10.1371/journal.pgen.1012050)
Supplement: S8 Table — (XLSX) [file pgen.1012050.s014.xlsx]

## Sheet: Table S8
Table S8. Protein sequences used in this study.
>NCIB 3610_ComP_WT	MKNLIKKFTI AVIVLSILYI SYTTYISMNG IIIGTKIHKN DKSQFMIEEI SESSYGQFVG LRQGDIILKI NKEKPSDKHL KWGYLSHINS LDILRSGKKI HLKDFDLVTL NRPYSFFLFV LPLFFYFLSI ICIFYILKVN KKRRSFAAYI LILLLLDISI
	AYISAGGPFR GHIINRYINL FTFISSPILY LQFIQRYLGE IGKTFLNRIS FLYIIPIFNL GIEFFQDYLQ VDIDFLATLN LVSFATLTLF SFSAIYLHLN KYKYAEHSFI LKLLILTNTL SFAPFLIFFV LPIIFTGNYI FPALASASLL VLIPFGLVYQ
	FVANKMFDIE FILGRMRYYA LLAMIPTLLI VGALVLFDVM DIQMNPVRQT VFFFVVMFAV FYFKEVMDFK FRLKRFSEKF NYQDSIFKYT QLMRGVTSLQ QVFKELKNTI LDVLLVSKAY TFEVTPDHKV IFLDKHEVGP DWNFYQEEFE NVTSEIGKII
	EVNQGFLMKV GERGGSSYVL LCLSNINTPR LTRDEISWLK TLSFYTSVSM ENVLHIEELM EHLKDLKQEG TNPIWLKKLM FAIEEKQRSG LARDLHDSVL QDLISLKRQC ELFLGDFKKD DNPCREEVQD KLVQMNEQMS DVISMTRETC HELRPQLLYD
	LGLVKALSKL VAQQQERVPF HIRLNTGRFT ASLDLDSQLN LYRIIQEFLS NAVKHSQATD VLIMLISIQN KIVLHYEDDG VGFDQEKNTE HSMSMGLSGI KERVRALDGR LRIETSEGKG FKADIEIEL
>NRS6105_ComP_WT	MKSRTNKISVLLVVISLLYVIYLTYISNNNLLVGATVSKGKNGDVVITNVDEYSMASYSG
	IEKGDIVKRINNQKINTKEIKMNKLKNVSSMVVERNGKDVELKLTLFNDKNFSTYLIPLM
	FYIVCLFCCLFIIKINESKDLPSALVLIIFLLSASIAYISAGVSVKGDILCRCIMVVTLI
	SVPLNYLLFLYHYFRELGTTLFDKKVFILYLVPIINVVCEMFRSHLFFRDYVPKLSLLSF
	FFLFIIVGIYFCIILIKNKDTEQAHIIKVLTIINIFSFSPFLCLYLIPYVFLNAHYVSSF
	LAASFMMLIPFSLVFQFMTNKIYNVDFILSRLRYYGFLALTPTIILISTIELISSPDSDF
	YSVKLTFLIYIIMLAVFYYKEVLDFRFRLKRVSEKFNYQDSIYKFTQMIRDSTSLSQVFE
	ELKNTILEVSLVSRAHVYEVSADGNIKLYDAENVNSFEKVYEKEFRKVTSEIGKIVEFNK
	GFVMKIGERGGKSFVILCLSKMNTPRLTLEELSWLKTLAFYTNVSIENVMKIEELMSHLE
	EIKQQESNPVWLKKLMYTIEEKQRSDLARDLHDSVLQDLISLKRQCELFLGDFKKDDNPC
	REEVQDKLVQMNEQMSDVISMTRETCHELRPQLLYDLGLVKALSKLVAQQQERVPFHIRL
	NTGRFTASLDLDSQLNLYRIIQEFLSNAVKHSQATDVLIMLISIQNKIVLHYEDDGVGFD
	QEKNTEHSMSMGLSGIKERVRALDGRLRIETSEGKGFKADIEIEL
>NRS6105_ComP_delta633-649	MKSRTNKISVLLVVISLLYVIYLTYISNNNLLVGATVSKGKNGDVVITNVDEYSMASYSG
	IEKGDIVKRINNQKINTKEIKMNKLKNVSSMVVERNGKDVELKLTLFNDKNFSTYLIPLM
	FYIVCLFCCLFIIKINESKDLPSALVLIIFLLSASIAYISAGVSVKGDILCRCIMVVTLI
	SVPLNYLLFLYHYFRELGTTLFDKKVFILYLVPIINVVCEMFRSHLFFRDYVPKLSLLSF
	FFLFIIVGIYFCIILIKNKDTEQAHIIKVLTIINIFSFSPFLCLYLIPYVFLNAHYVSSF
	LAASFMMLIPFSLVFQFMTNKIYNVDFILSRLRYYGFLALTPTIILISTIELISSPDSDF
	YSVKLTFLIYIIMLAVFYYKEVLDFRFRLKRVSEKFNYQDSIYKFTQMIRDSTSLSQVFE
	ELKNTILEVSLVSRAHVYEVSADGNIKLYDAENVNSFEKVYEKEFRKVTSEIGKIVEFNK
	GFVMKIGERGGKSFVILCLSKMNTPRLTLEELSWLKTLAFYTNVSIENVMKIEELMSHLE
	EIKQQESNPVWLKKLMYTIEEKQRSDLARDLHDSVLQDLISLKRQCELFLGDFKKDDNPC
	REEVQDKLVQMNEQMSDVISMTRETCHELRPQQQERVPFHIRL
	NTGRFTASLDLDSQLNLYRIIQEFLSNAVKHSQATDVLIMLISIQNKIVLHYEDDGVGFD
	QEKNTEHSMSMGLSGIKERVRALDGRLRIETSEGKGFKADIEIEL
>NRS6145_ComP_WT	MKSRTNKISVLLVVISLLYVIYLTYISNNNLLVGATVSKGKNGDVVITNVDEYSMASYSG
	IEKGDIVKRINNQKINTKEIKMNKLKNVSSMVVERNGKDVELKLTLFNDKNFSTYLIPLM
	FYIVCLFCCLFIIKINESKDLPSALVLIIFLLSASIAYISAGVSVKGDILCRCIMVVTLI
	SVPLNYLLFLYHYFRELGTTLFDKKVFILYLVPIINVVCEMFRSHLFFRDYVPKLSLLSF
	FFLFIIVGIYFCIILIKNKDTEQAHIIKVLTIINIFSFSPFLCLYLIPYVFLNAHYVSSF
	LAASFMMLIPFSLVFQFMTNKIYNVDFILSRLRYYGFLALTPTIILISTIELISSPDSDF
	YSVKLTFLIYIIMLAVFYYKEVLDFRFRLKRVSEKFNYQDSIYKFTQMIRDSTSLSQVFE
	ELKNTILEVSLVSRAHVYEVSADGNIKLYDAENVNSFEKVYEKEFRKVTSEIGKIVEFNK
	GFVMKIGERGGKSFVILCLSKMNTPRLTLEELSWLKTLAFYTNVSIENVMKIEELMSHLE
	EIKQQESNPVWLKKLMYTIEEKQRSDLARDLHDSVLQDLISLKRQCELFLGDFKKDDNPC
	REEVQDKLVQMNEQMSDVISMTRETCHELRPQLLYDLGLVKALSKLVAQQQERVPFHIRL
	NTGRFTASLDLDSQLNLYRIIQEFLSNAVKHSQATDVLIMLISIQNKIVLHYEDDGVGFD
	QEKNTEHSMSMGLSGIKERVRALDGRLRIETSEGKGFKADIEIEL
>NRS6145_ComP_E510K	MKSRTNKISVLLVVISLLYVIYLTYISNNNLLVGATVSKGKNGDVVITNVDEYSMASYSG
	IEKGDIVKRINNQKINTKEIKMNKLKNVSSMVVERNGKDVELKLTLFNDKNFSTYLIPLM
	FYIVCLFCCLFIIKINESKDLPSALVLIIFLLSASIAYISAGVSVKGDILCRCIMVVTLI
	SVPLNYLLFLYHYFRELGTTLFDKKVFILYLVPIINVVCEMFRSHLFFRDYVPKLSLLSF
	FFLFIIVGIYFCIILIKNKDTEQAHIIKVLTIINIFSFSPFLCLYLIPYVFLNAHYVSSF
	LAASFMMLIPFSLVFQFMTNKIYNVDFILSRLRYYGFLALTPTIILISTIELISSPDSDF
	YSVKLTFLIYIIMLAVFYYKEVLDFRFRLKRVSEKFNYQDSIYKFTQMIRDSTSLSQVFE
	ELKNTILEVSLVSRAHVYEVSADGNIKLYDAENVNSFEKVYEKEFRKVTSEIGKIVEFNK
	GFVMKIGERGGKSFVILCLSKMNTPRLTLKELSWLKTLAFYTNVSIENVMKIEELMSHLE
	EIKQQESNPVWLKKLMYTIEEKQRSDLARDLHDSVLQDLISLKRQCELFLGDFKKDDNPC
	REEVQDKLVQMNEQMSDVISMTRETCHELRPQLLYDLGLVKALSKLVAQQQERVPFHIRL
	NTGRFTASLDLDSQLNLYRIIQEFLSNAVKHSQATDVLIMLISIQNKIVLHYEDDGVGFD
	QEKNTEHSMSMGLSGIKERVRALDGRLRIETSEGKGFKADIEIEL
