# Supplementary material for: Regulatory rewiring drives intraspecies competition in Bacillus subtilis
Source: PLoS Genet. 2026 Feb 17;22(2):e1012050. doi: 10.1371/journal.pgen.1012050 (PMC12935306; doi:10.1371/journal.pgen.1012050)
Supplement: S1 File — File that can be opened using open-source software containing all the sequence information linked to the analysis of RapP. https://www.jalview.org/ (JVP) [file pgen.1012050.s015.jvp]

Archive with 3 entries (3 files):
- all_rapPs.fasta.xml
- all_rapPs.fasta_1.xml
- 1779108317  Dataset for MuscleWS alignment of /Volumes/jabbott/Projects/comP_codetest/data/refined/fasta/target_proteins/rapP/all_rapPs.fasta.xml
