# Supplementary material for: Regulatory rewiring drives intraspecies competition in Bacillus subtilis
Source: PLoS Genet. 2026 Feb 17;22(2):e1012050. doi: 10.1371/journal.pgen.1012050 (PMC12935306; doi:10.1371/journal.pgen.1012050)
Supplement: S1 File — File that can be opened using open-source software containing all the sequence information linked to the analysis of RapP. https://www.jalview.org/ (JVP) [file pgen.1012050.s015.jvp › all_rapPs.fasta.xml]

<?xml version="1.0" encoding="UTF-8" standalone="yes"?><ns3:JalviewModel xmlns:ns2="www.vamsas.ac.uk/jalview/version2" xmlns:ns3="www.jalview.org"><ns3:creationDate>2026-01-13T14:47:39.976Z</ns3:creationDate><ns3:version>2.11.5.1</ns3:version><ns3:vamsasModel><ns2:SequenceSet gapChar="-" datasetId="ds01"><ns2:Sequence dsseqid="sq2" id="sq1" description="Rap phosphatase"><ns2:sequence>-------------------------------------------------------------------------------------------------------------MYHFRTRDLVIALTYYREAEKYLDLLDKNANTDKAEFYFKMSEVYYYMKETHFSMNYAQRAYSIFKEQKDAQGNLTYGKEMVQCQFVIFGNWLDKMCYEDALETAEKALNDAIKIGEQHLIGSAHFNVGLCYNNLEELDNAEKHFQIAYEIHKNRKHIYESKAIFNLAYVKAKKNDLKAALELYQEGQKVAARHNNQEVTEKLKLVKGLYLSFDLQTLREVFKFFKEKNLYGDMEEY--AVAVADFLTNKEDRHDAVDFYQMAIEARKQIQRGKHLNEKM</ns2:sequence><ns2:name>GCA_005234095_rapP</ns2:name></ns2:Sequence><ns2:Sequence dsseqid="sq4" id="sq3" description="Rap phosphatase"><ns2:sequence>-------------------------------------------------------------------------------------------------------------MYHFRTRDLVIALTYYREAEKYLDLLDKNANTDKAEFYFKMSEVYYYMKETHFSMNYAQRAYSIFKEQKDAQGNLTYGKEMVQCQFVIFGNWLDKMCYEDALETAEKALNDAIKIGEQHLIGSAHFNVGLCYNNLEELDNAEKHFQIAYEIHKNRKHIYESKAIFNLAYVKAKKNDLKAALELYQEGQKVAARHNNQEVTEKLKLVKGLYLSFDLQTLREVFKFFKEKNLYGDMEEY--AVAVADFLTNKEDRHDAVDFYQMAIEARKQIQRGKHLNEKM</ns2:sequence><ns2:name>GCA_009497795_rapP</ns2:name></ns2:Sequence><ns2:Sequence dsseqid="sq6" id="sq5" description="Rap phosphatase"><ns2:sequence>-------------------------------------------------------------------------------------------------------------MYHFRTRDLVIALTYYREAEKYLDLLDKNANTDKAEFYFKMSEVYYYMKETHFSMNYAQRAYSIFKEQKDAQGNLTYGKEMVQCQFVIFGNWLDKMCYEDALETAEKALNDAIKIGEQHLIGSAHFNVGLCYNNLEELDNAEKHFQIAYEIHKNRKHIYESKAIFNLAYVKAKKNDLKAALELYQEGQKVAARHNNQEVTEKLKLVKGLYLSFDLQTLREVFKFFKEKNLYGDMEEY--AVAVADFLTNKEDRHDAVDFYQMAIEARKQIQRGKHLNEKM</ns2:sequence><ns2:name>GCA_023702085_rapP</ns2:name></ns2:Sequence><ns2:Sequence dsseqid="sq8" id="sq7" description="Rap phosphatase"><ns2:sequence>MSVSDLIPYHYVTTDINHWYVVIKQGRVEKAKEMKQKVEKAFDMMEKNEKVAVYLQLLKLRHEIMLSYLEPDSVKNIDGVYSDLKKTRENMAPESLTNTIEFYYHFFTGMYHFRTRDLVIALTYYREAEKYLDLLDENANTDKAEFYFKVSEVYYYMKETHFSMNYAQRAYSIFKEQKDVHGNLTYGKEMVQCQFVIFGNWLDKMCYEDALETAEKALNDAIKIGEQHLIGSAHFNVGLCYNNLEELDNAEKHFQIAYEIHKDRKHIYESKAIFNLAYVKAKKNDLKAALELYQEGQKVAARHNNQEVTEKLKLVKGLYLSFDLQTLREVFKFFEEKNLYGDMEEY--AVAVADFLTNKEDRHDAVDFYQMAIEARKQIQRGKHLNEKM</ns2:sequence><ns2:name>GCA_000782835_rapP</ns2:name></ns2:Sequence><ns2:Sequence dsseqid="sq10" id="sq9" description="Rap phosphatase"><ns2:sequence>MSVSDLIPYHYVTTDINHWYVVIKQGRVEKAKEMKQKVEKAFDMMEKNEKVAVYLQLLKLRHEIMLSYLEPDSVKNIDGVYSDLKKTRENMAPESLTNTIEFYYHFFTGMYHFRTRDLVIALTYYREAEKYLDLLDENANTDKAEFYFKVSEVYYYMKETHFSMNYAQRAYSIFKEQKDVHGNLTYGKEMVQCQFVIFGNWLDKMCYEDALETAEKALNDAIKIGEQHLIGSAHFNVGLCYNNLEELDNAEKHFQIAYEIHKDRKHIYESKAIFNLAYVKAKKNDLKAALELYQEGQKVAARHNNQEVTEKLKLVKGLYLSFDLQTLREVFKFFEEKNLYGDMEEY--AVAVADFLTNKEDRHDAVDFYQMAIEARKQIQRGKHLNEKM</ns2:sequence><ns2:name>GCA_013285325_rapP</ns2:name></ns2:Sequence><ns2:Sequence dsseqid="sq12" id="sq11" description="Rap phosphatase"><ns2:sequence>MSVSDLIPYHYVTTDINHWYVVIKQGRVEKAKEMKQKVEKAFDMMEKNEKVAVYLQLLKLRHEIMLSYLEPDSVKNIDGVYSDLKKTRENMAPESLTNTIEFYYHFFTGMYHFRTRDLVIALTYYREAEKYLDLLDENANTDKAEFYFKVSEVYYYMKETHFSMNYAQRAYSIFKEQKDVHGNLTYGKEMVQCQFVIFGNWLDKMCYEDALETAEKALNDAIKIGEQHLIGSAHFNVGLCYNNLEELDNAEKHFQIAYEIHKDRKHIYESKAIFNLAYVKAKKNDLKAALELYQEGQKVAARHNNQEVTEKLKLVKGLYLSFDLQTLREVFKFFEEKNLYGDMEEY--AVAVADFLTNKEDRHDAVDFYQMAIEARKQIQRGKHLNEKM</ns2:sequence><ns2:name>GCA_022453545_rapP</ns2:name></ns2:Sequence><ns2:Sequence dsseqid="sq14" id="sq13" description="Rap phosphatase"><ns2:sequence>MSVSDLIPYHYVTTDINHWYVVIKQGRVEKAKEMKQKVEKEFDMMEKNEKVAVYLQLLKLRHAIMLSYLEPDSVKNIDGVYSDLKKTRENMAPESLTNTIEFYYHFFTGMYHFRTRDLVIALTYYREAEKYLDLLDENANTDKAEFYFKVSEVYYYMKETHFSMNYAQRAYSIFKEQKDVHGNLTYGKEMVQCQFVIFGNWLDKMCYEDALETAEKALNDAIKIGEQHLIGSAHFNVGLCYNNLEELDNAEKHFQIAYEIHKDRKHIYESKAIFNLAYVKAKKNDLKAALELYQEGQKVAARHNNQEVTEKLKLVKGLYLSFDLQTLREVFKFFEEKNLYGDMEEY--AVAVADFLTNKEDRHDAVDFYQMAIEARKQIQRGKHLNEKM</ns2:sequence><ns2:name>GCA_009913255_rapP</ns2:name></ns2:Sequence><ns2:Sequence dsseqid="sq16" id="sq15" description="Rap phosphatase"><ns2:sequence>MSVSDLIPYHYVTTDINHWYVVIKQGRVEKAKEMKQKVEKAFDMMEKNEKVAVYLQLLKLRHEIMLSYLEPDSVKNIDGVYSDLKNTRENMAPESLTNTIEFYYHFFTGMYHFRTRDLVIALTYYREAEKYLDLLDENANTDKAEFYFKVSEVYYYMKETHFSMNYAQRAYSIFKEQKDAQGNLTYGKEMVQCQFVIFGNWLDKMCYEDALETAEKALNDAIKIGEQHLIGSAHFNVGLCYNNLEELDNAEKHFQIAYEIHKDRKHIYESKAIFNLAYVKAKKNDLKAALELYQEGQKVAARHNNQEVTEKLKLVKGLYLSFDLQTLREVFKFFEEKNLYGDMEEY--AVAVADFLTNKEDRHDAVDFYQMAIEARKQIQRGKHLNEKM</ns2:sequence><ns2:name>GCA_022097155_rapP</ns2:name></ns2:Sequence><ns2:Sequence dsseqid="sq18" id="sq17" description="Rap phosphatase"><ns2:sequence>MSVSDLIPYHYVTTDINHWYVVIKQGRVEKAKEMKQKVEKAFDMMEKNEKVAVYLQLLKLRHEIMLSYLEPDSVKNIDGVYSDLKKTRENMAPESLTNTIEFYYHFFTGMYHFRTRDLIIALTYYREAEKYLDLLDENANTDKAEFYFKVSEVYYYMKETHFSMNYAQRAYSIFKEQKDAQGNLTYGKEMVQCQFVIFGNWLDKMCYEDALETAEKALNDAIKIGEQHLIGSAHFNVGLCYNNLEELDNAEKHFQIAYEIHKDRKHIYESKAIFNLAYVKAKKNDLKAALELYQEGQKVAARHNNQEVTEKLKLVKGLYLSFDLQTLREVFKFFEEKNLYGDMEEY--AVAVADFLTNKEDRHDAVDFYQMAIEARKQIQRGKHLNEKM</ns2:sequence><ns2:name>GCA_029536815_rapP</ns2:name></ns2:Sequence><ns2:Sequence dsseqid="sq20" id="sq19" description="Rap phosphatase"><ns2:sequence>MSVSDLIPYHYVTTDINHWYVVIKQGRVEKAKEMKQKVEKAFDMMEKNEKVAVYLQLLKLRHEIMLSYLEPDSVKNIDGVYSDLKKTRENMAPESLTNTIEFYYHFFTGMYHFRTRDLIIALTYYREAEKYLDLLDENANTDKAEFYFKVSEVYYYMKETHFSMNYAQRAYSIFKEQKDAQGNLTYGKEMVQCQFVIFGNWLDKMCYEDALETAEKALNDAIKIGEQHLIGSAHFNVGLCYNNLEELDNAEKHFQIAYEIHKDRKHIYESKAIFNLAYVKAKKNDLKAALELYQEGQKVAARHNNQEVTEKLKLVKGLYLSFDLQTLREVFKFFEEKNLYGDMEEY--AVAVADFLTNKEDRHDAVDFYQMAIEARKQIQRGKHLNEKM</ns2:sequence><ns2:name>GCA_029536855_rapP</ns2:name></ns2:Sequence><ns2:Sequence dsseqid="sq22" id="sq21" description="Rap phosphatase"><ns2:sequence>MSVSDLIPYHYVTTDINHWYVVIKQGRVEKAKEMKQKVEKAFDMMEKNEKVAVYLQLLKLRHEIMLSYLEPDSVKNIDGVYSDLKKTRENMAPESLTNTIEFYYHFFTGMYHFRTRDLVIALTYYREAEKYLDLLDENANTDKAEFYFKVSEVYYYMKETHFSMNYAQRAYSIFKEQKDAQGNLTYGKEMVQCQFVIFGNWLDKMCYEDALETAEKALNDAIKIGEQHLIGSAHFNVGLCYNNLEELDNAEKHFQIAYEIHKDRKHIYESKAIFNLAYVKAKKNDLKAALELYQEGQKVAARHNNQEVTEKLKLVKGLYLSFDLQTLREVFKFFEEKNLYGDMEEY--AVAVADFLTNKEDRHDAVDFYQMAIEARKQIQRGKHLNEKM</ns2:sequence><ns2:name>GCA_905312035_rapP</ns2:name></ns2:Sequence><ns2:Sequence dsseqid="sq24" id="sq23" description="Rap phosphatase"><ns2:sequence>MSVSDLIPYHYVTTDINHWYVVIKQGRVEKAKEMKQKVEKEFDMMEKNEKVAVYLQLLKLRHEIMLSYLEPDSVKNIDGVYADLKKTRENMDPESLTNTIEFYYHFLPGMYLFRTRDLVIALTYYREAEKYLDLLDKNANTDKAEFYFKMPEVYYYMKETHFSMNYAQRAYSIFKEQKDAQGNLTYGKEMVQCQFVIFGNWLDKMCYEDALETAEKALNDAIKIGEQHLIGSAHFNVGLCYNNLEELDNAEKHFQIAYEIHKNRKHIYESKAIFNLAYVKAKKNDLKAALELYQEGQKVAARHNNQEVTEKLKLVKGLYLSFDLQTLREVFKFFKEKNLYDDMEEYAVAVAVADFLTNKEDRHDAVDFYQMAIEANK--FKGGNI----</ns2:sequence><ns2:name>GCA_004103595_rapP</ns2:name></ns2:Sequence><ns2:Sequence dsseqid="sq26" id="sq25" description="Rap phosphatase"><ns2:sequence>MSVSDLIPYHYVTTDINHWYVVIKQGRVEKAKEMKQKVEKEFDMMEKNEKVAVYLQLLKLRHEIMLSYLEPDSVKNIDGVYADLKKTRENMAPESLTNTIEFYYHFLPGMYLFRTRDLVIALTYYREAEKYLDLLDKNANTDKAEFYFKMPEVYYYMKETHFSMNYAQRAYSIFKEQKDAQGNLTYGKEMVQCQFVIFGNWLDKMCYEDALETAEKALNDAIKIGEQHLIGSAHFNVGLCYNNLEELDNAEKHFQIAYEIHKNRKHIYESKAIFNLAYVKAKKNDLKAALELYQEGQKVAARHNNQEVTEKLKLVKGLYLSFDLQTLREVFKFFKEKNLYDDMEEYAVAVAVADFLTNKEDRHDAVDFYQMAIEANK--FKGGNI----</ns2:sequence><ns2:name>GCA_905310975_rapP</ns2:name></ns2:Sequence><ns2:Sequence dsseqid="sq28" id="sq27" description="Rap phosphatase"><ns2:sequence>MSVSDLIPYHYVTTDINHWYVVIKQGRVEKAKEMKQKVEKEFDMMEKNEKVAVYLQLLKLRHEIMLSYLEPDSVKNIDGVYADLKKTRENMAPESLTNTIEFFYHFFTGMYHFRTRDLVIALTYYREAEKYLDLLDKNANTDKAEFYFKMSEVYYYMKETHFSMNYAQRAYSIFKEQKDAQGNLTYGKEMVQCQFVIFGNWLDKMCYEDALETAEKALNDAIKIGEQHLIGSAHFNVGLCYNNLEELDNAEKHFQIAYKIHKNRKHIYESKAIFNLAYVKAKKNDLKAALELYQEGQKVAARHNNQEVTEKLKLVKGLYLSFDLQTLREVFKFFKEKNLYGDMEEY--AVAVADFLTNKEDRHDAVDFYQMAIEARKQIQRGKHLNEKM</ns2:sequence><ns2:name>GCA_004119535_rapP</ns2:name></ns2:Sequence><ns2:Sequence dsseqid="sq30" id="sq29" description="Rap phosphatase"><ns2:sequence>MSVSDLIPYHYVTTDINHWYVVIKQGRVEKAKEMKQKVEKEFDMMEKNEKVAVYLQLLKLRHEIMLSYLEPDSVKNIDGVYADLKKTRENMAPESLTNTIEFYYHFFTGMYHFRTRDLVIALTYYREAEKYLDLLDKNANTDKAEFYFKMSEVYYYMKETHFSMNYAQRAYSIFKEQKDAQGNLTYGKEMVQCQFVIFGNWLDKMCYEDALETAEKALNDAIKIGEQHLIGSAHFNVGLCYNNLEELDNAEKHFQIAYEIHKNRKHIYESKAIFNLAYVKAKKNDLKAALELYQEGQKVAARHNNQEVTEKLKLVKGLYLSFDLQTLREVFKFFKEKNLYGDMEEY--AVAVADFLTNKEDRHDAVDFYQMAIEARKQIQRGKHLNEKM</ns2:sequence><ns2:name>GCA_041261645_rapP</ns2:name></ns2:Sequence><ns2:Sequence dsseqid="sq32" id="sq31" description="Rap phosphatase"><ns2:sequence>MSVSDLIPYHYVTTDINHWYVVIKQGRVEKAKEMKQKVEKEFDMMEKNEKVAVYLQLLKLRHEIMLSYLEPDSVKNIDGVYADLKKTRENMAPESLTNTIEFYYHFFTGMYHFRTRDLVIALTYYREAEKYLDLLDKNANTDKAEFYFKMSEVYYYMKETHFSMNYAQRAYSIFKEQKDAQGNLTYGKEMVQCQFVIFGNWLDKMCYEDALETAEKALYDAIKIGEQHLIGSAHFNVGLCYNNLEELDNAEKHFQISYEIHKNRKHIYESKAIFNLAYVKSKKNDLKAALELYQEGQKVAARHNNQEVTEKLKLVKGLYLSFDLQTLREVFKFFKEKNLYGDMEEY--AVAVADFLTNKEDRHDAVDFYQMAIEARKQIQRGKHLNEKM</ns2:sequence><ns2:name>GCA_029857255_rapP</ns2:name></ns2:Sequence><ns2:Sequence dsseqid="sq34" id="sq33" description="Rap phosphatase"><ns2:sequence>MSVSDLIPYHYVTTDINHWYVVIKQGRVEKAKEMKQKVEKEFDMMEKNEKVAVYLQLLKLRHEIMLSYLEPDSVKNIDGVYADLKKTRENMAPESLTNTIEFYYHFFTGMYHFRTRDLVIALTYYREAEKYLDLLDKNANTDKAEFYFKMSEVYYYMKETHFSMNYAQRAYSIFKEQKDAQGNLTYGKEMVQCQFVIFGNWLDKMCYEDALETAEKALYDAIKIGEQHLIGSAHFNVGLCYNNLEELDNAEKHFQIAYEIHKNRKHIYESKAIFNLAYVKAKKNDLKAALELYQEGQKVAARHNNQEVTEKLKLVKGLYLSFDLQTLREVFKFFKEKNLYGDMEEY--AVAVADFLTNKEDRHDAVDFYQMAIEARKQIQRGKHLNEKM</ns2:sequence><ns2:name>GCA_037201685_rapP</ns2:name></ns2:Sequence><ns2:Sequence dsseqid="sq36" id="sq35" description="Rap phosphatase"><ns2:sequence>MSVSDLIPYHYVTTDINHWYVVIKQGRVDKAKEMKQKVEKEFDMMEKNEKVAVYLQLLKLRHEIMLSYLEPDSVKNIDGVYSDLKKTRENMAPESLTNTIEFYYNFFTGMYHFRTRDLVIALTYYREAEKYLDLLDENANTDKAEFYFKVSEVYYYMKETHFSMNYAQRAYSIFKDQKDAQGNLTYGKEMVQCQFVIFGNWLDKMCYEDALATAEKALNDALKIGEQHLIGSAHFNVGLCYNNLEELDKAEKHFQIAYEIHKNRKHIYESKAIFNLAYVKAKKNDLKAALELYQEGQRVAARHNNQEVTEKLKLVKGLYLSFDLQTLREVFKFFEEKNLYGDMEEY--AVAVADFLTNKEDRHDAVDFYQMAIEARKQIQRGKHLNEKM</ns2:sequence><ns2:name>GCA_004119835_rapP</ns2:name></ns2:Sequence><ns2:Sequence dsseqid="sq38" id="sq37" description="Rap phosphatase"><ns2:sequence>MSVSDLIPYHYVTTDINHWYVVIKQGRVDKAKEMKQKVEKEFDMMEKNEKVAVYLQLLKLRHEIMLSYLEPDSVKNIDGVYSDLKKTRENMAPESLTNTIEFYYNFFTGMYHFRTRDLVIALTYYREAEKYLDLLDENANTDKAEFYFKVSEVYYYMKETHFSMNYAQRAYSIFKDQKDAQGNLTYGKEMVQCQFVIFGNWLDKMCYEDALATAEKALNDALKIGEQHLIGSAHFNVGLCYNNLEELDKAEKHFQIAYEIHKNRKHIYESKAIFNLAYVKAKKNDLKAALELYQEGQKVAARHNNQEVTEKLKLVKGLYLSFDLQTLREVFKFFEEKNLYGDMEEY--AVAVADFLTNKEDRHDAVDFYQMAIEARKQIQRGKHLNEKM</ns2:sequence><ns2:name>GCA_905315015_rapP</ns2:name></ns2:Sequence><ns2:Sequence dsseqid="sq40" id="sq39" description="Rap phosphatase"><ns2:sequence>MSVSDLIPYHYVTTDINHWYVVIKQGRVEKAKEMKRKVEKEFDMMEKNEKVAVYLQLLKLRHEIMLSYFEPDSVKNIDGVYSDLKKTRENMAPESLTNTIEFYYNFFTGMYHFRTRDLVIALTYYREAEKYLDLLDENANTDKAEFYFKVSEVYYYMKETHFSMNYAQRAYSIFKDQKDAQGNLTYGKEMVQCQFVIFGNWLDKMCYEDALETAEKALKDALEIGEQHLIGSAHFNVGLCYNNLEELDNAEKHFQIAYEIHKDRKHIYESKAIFNLAYVKAKKNDLKAALELYQEGQKVAARHNNQEVTEKLKLVKGLYLSFDLQTLREVFKFFEEKNLYGDMEEY--AVAVADFLTNKEDRHDAVDFYQMAIEARKQIQRGKHLNEKM</ns2:sequence><ns2:name>GCA_037201935_rapP</ns2:name></ns2:Sequence><ns2:Sequence dsseqid="sq42" id="sq41" description="Rap phosphatase"><ns2:sequence>MSVSDLIPYHYVTTDINHWYVVIKQGRVEKAKEMKRKVEKEFDMMEKNEKVAVYLQLLKLRHEIMLSYLEPDSVKNIDGVYSDLKKTRENMAPESLTNTIEFYYNFFTGMYHFRTRDLVIALTYYREAEKYLDLLDENANTDKAEFYFKVSEVYYYMKETHFSMNYAQRAYSIFKEQKDAQGNLTYGKEMVQCQFVIFGNWLDKMCYEDALETAEKALKDALEIGEQHLIGSAHFNVGLCYNNLEELDNAEKHFQISYEIHKDRKHIYESKAIFNLAYVKAKKNDLKAALELYQEGQKVAARHNNQEVTEKLKLVKGLYLSFDLQTLREVFKFFEEKNLYGDMEEY--AVAVADFLTNKEDRHDAVDFYQMAIEARKQIQRGKHLNEKM</ns2:sequence><ns2:name>GCA_039620435_rapP</ns2:name></ns2:Sequence><ns2:Sequence dsseqid="sq44" id="sq43" description="Rap phosphatase"><ns2:sequence>MSVSDLIPYHYVTTDINHWYVVIKQGRVEKAKEMKRKVEKEFDMMEKNEKVAVYLQLLKLRHEIMLSYLEPDSVKNIDGVYSDLKKTRENMAPESLTNTIEFYYNFFTGMYHFRTRDLVIALTYYREAEKYLDLLDENANTDKAEFYFKVSEVYYYMKETHFSMNYAQRAYSIFKEQKDAQGNLTYGKEMVQCQFVIFGNWLDKMCYEDALETAEKALKDALEIGEQHLIGSAHFNVGLCYNNLEELDNAEKHFQISYEIHKDRKHIYESKAIFNLAYVKAKKNDLKAALELYQEGQKVAARHNNQEVTEKLKLVKGLYLSFDLQTLREVFKFFEEKNLYGDMEEY--AVAVADFLTNKEDRHDAVDFYQMAIEARKQIQRGKHLNEKM</ns2:sequence><ns2:name>GCA_039621185_rapP</ns2:name></ns2:Sequence><ns2:Sequence dsseqid="sq46" id="sq45" description="Rap phosphatase"><ns2:sequence>MSVSDLIPYHYVTTDINHWYVVIKQGRVEKAKEMKRKVEKEFDMMEKNEKVAVYLQLLKLRHEIMLSYLEPDSVKNIDGVYSDLKKTRENMAPESLTNTIEFYYNFFTGMYHFRTRDLVIALTYYREAEKYLDLLDENANTDKAEFYFKVSEVYYYMKETHFSMNYAQRAYSIFKEQKDAQGNLTYGKEMVQCQFVIFGNWLDKMCYEDALETAEKALKDALEIGEQHLIGSAHFNVGLCYNNLEELDNAEKHFQISYEIHKDRKHIYESKAIFNLAYVKAKKNDLKAALELYQEGQKVAARHNNQEVTEKLKLVKGLYLSFDLQTLREVFKFFEEKNLYGDMEEY--AVAVADFLTNKEDRHDAVDFYQMAIEARKQIQRGKHLNEKM</ns2:sequence><ns2:name>GCA_039621415_rapP</ns2:name></ns2:Sequence><ns2:Sequence dsseqid="sq48" id="sq47" description="Rap phosphatase"><ns2:sequence>MSVSDLIPYHYVTTDINHWYVVIKQGRVEKAKEMKRKVEKEFDMMEKNEKVAVYLQLLKLRHEIMLSYLEPDSVKNIDGVYADLKKTRENMAPESLTNTIEFYYNFFTGMYHFRTRDLVIALTYYREAEKYLDLLDENANTDKAEFYFKVSEVYYYMKETHFSMNYAQRAYSIFKEQKDAQGNLTYGKEMVQCQFVIFGNWLDKMCYEDALETAEKALKDALEIGEQHLIGSAHFNVGLCYNNLEELDNAEKHFQISYEIHKDRKHIYESKAIFNLAYVKAKKNDLKAALELYQEGQKVAARHNNQEVTEKLKLVKGLYLSFDLQTLREVFKFFEEKNLYGDMEEY--AVAVADFLTNKEDRHDAVDFYQMAIEARKQIQRGKHLNEKM</ns2:sequence><ns2:name>GCA_905318255_rapP</ns2:name></ns2:Sequence><ns2:Sequence dsseqid="sq50" id="sq49" description="Rap phosphatase"><ns2:sequence>MSVSDLIPYHYVTTDINHWYVVIKQGRVEKAKEMKRKVEKEFDMMEKNEKVAVYLQLLKLRHEIMLSYLEPDSVKNIDGVYADLKKTRENMAPESLTNTIEFYYNFFTGMYHFRTRDLVIALTYYREAEKYLDLLDENANTDKAEFYFKVSEVYYYMKETHFSMNYAQRAYSIFKEQKDAQGNLTYGKEMVQCQFVIFGNWLDKMCYEDALETAEKALKDALEIGEQHLIGSAHFNVGLCYNNLEELDNAEKHFQISYEIHKDRKHIYESKAIFNLAYVKAKKNDLKAALELYQEGQKVAARHNNQEVTEKLKLVKGLYLSFDLQTLREVFKFFEEKNLYGDMEEY--AVAVADFLTNKEDRHDAVDFYQMAIEARKQIQRGKHLNEKM</ns2:sequence><ns2:name>GCA_905319135_rapP</ns2:name></ns2:Sequence><ns2:Sequence dsseqid="sq52" id="sq51" description="Rap phosphatase"><ns2:sequence>MSVSDLIPYHYVTTDINHWYVVIKQGRVEKAKEMKRKVEKEFDMMEKNEKVAVYLQLLKLRHEIMLSYLEPDSVKNIDGVYADLKKTRENMAPESLTNTIEFYYNFFTGMYHFRTRDLVIALTYYREAEKYLDLLDENANTDKAEFYFKVSEVYYYMKETHFSMNYAQRAYSIFKEQKDAQGNLTYGKEMVQCQFVIFGNWLDKMCYEDALETAEKALKDALEIGEQHLIGSAHFNVGLCYNNLEELDNAEKHFQIAYEIHKDRKHIYESKAIFNLAYVKAKKNDLKAALELYQEGQKVAARHNNQEVTEKLKLVKGLYLSFDLQTLREVFKFFEEKNLYGDMEEY--AVAVADFLTNKEDRHDAVDFYQMAIEARKQIQRGKHLNEKM</ns2:sequence><ns2:name>GCA_905315685_rapP</ns2:name></ns2:Sequence><ns2:Sequence dsseqid="sq54" id="sq53" description="Rap phosphatase"><ns2:sequence>MSVSDLIPYHYVTTDINHWYVVIKQGRVEKAKEMKQKVEKEFDMMEKNEKVAVYLQLLKLRHEIMLSYLEPDSVKNIDGVYSDLKKTRENMAPESLTNTIEFYYNFFTGMYHFRTRDLVIALTYYREAEKYLDLLDANANTDKAEFYFKVSEVYYYMKETHFSMNYAQRAYSIFKEQKDAQGNLTYGKEMVQCQFVIFGNWLDKMCYEDALETAEKALKDALEIGEQHLIGSAHFNVGLCYNNLEELDNAEKHFQIAYEIHKDRKHIYESKAIFNLAYVKAKKNDLKAALELYQEGQKVAARHNNQEVTEKLKLVKGLYLSFDLQTLREVFKFFEEKNLYGDMEEY--AVAVADFLTNKEDRHDAVDFYQMAIEARKQIQRGKHLNEKM</ns2:sequence><ns2:name>GCA_009913555_rapP</ns2:name></ns2:Sequence><ns2:Sequence dsseqid="sq56" id="sq55" description="Rap phosphatase"><ns2:sequence>MSVSDLIPYHYVTTDINHWYVVIKQGRVEKAKEMKRKVEKEFDMMEKNEKVAVYLQLLKLRHEIMLSYLEPDSVKNIDGVYSDLKKTRENMAPESLTNTIEFYYNFFTGMYHFRTRDLVIALTYYREAEKYLDLLDANANTDKAEFYFKVSEVYYYMKETHFSMNYAQRAYSIFKEQKDAQGNLTYGKEMVQCQFVIFGNWLDKMCYEDALETAEKALKDALEIGEQHLIGSAHFNVGLCYNNLEELDNAEKHFQIAYEIHKDRKHIYESKAIFNLAYVKAKKNDLKAALELYQEGQKVAARHNNQEVTEKLKLVKGLYLSFDLQTLREVFKFFEEKNLYGDMEEY--AVAVADFLTNKEDRHDAVDFYQMAIEARKQIQRGKHLNEKM</ns2:sequence><ns2:name>GCA_004119675_rapP</ns2:name></ns2:Sequence><ns2:Sequence dsseqid="sq58" id="sq57" description="Rap phosphatase"><ns2:sequence>MSVSDLIPYHYVTTDINHWYVVIKQGRVEKAKEMKRKVEKEFDMMEKNEKVAVYLQLLKLRHEIMLSYLEPDSVKNIDGVYSDLKKTRENMAPESLTNTIEFYYNFFTGMYHFRTRDLVIALTYYREAEKYLDLLDANANTDKAEFYFKVSEVYYYMKETHFSMNYAQRAYSIFKEQKDAQGNLTYGKEMVQCQFVIFGNWLDKMCYEDALETAEKALKDALEIGEQHLIGSAHFNVGLCYNNLEELDNAEKHFQIAYEIHKDRKHIYESKAIFNLAYVKAKKNDLKAALELYQEGQKVAARHNNQEVTEKLKLVKGLYLSFDLQTLREVFKFFEEKNLYGDMEEY--AVAVADFLTNKEDRHDAVDFYQMAIEARKQIQRGKHLNEKM</ns2:sequence><ns2:name>GCA_025502505_rapP</ns2:name></ns2:Sequence><ns2:Sequence dsseqid="sq60" id="sq59" description="Rap phosphatase"><ns2:sequence>MSVSDLIPYHYVTTDINHWYVVIKQGRVEKAKEMKRKVEKEFDMMEKNEKVAVYLQLLKLRHEIMLSYLEPDSVKNIDGVYSDLKKTRENMAPESLTNTIEFYYNFFTGMYHFRTRDLVIALTYYREAEKYLDLLDANANTDKAEFYFKVSEVYYYMKETHFSMNYAQRAYSIFKEQKDAQGNLTYGKEMVQCQFVIFGNWLDKMCYEDALETAEKALKDALEIGEQHLIGSAHFNVGLCYNNLEELDNAEKHFQIAYEIHKDRKHIYESKAIFNLAYVKAKKNDLKAALELYQEGQKVAARHNNQEVTEKLKLVKGLYLSFDLQTLREVFKFFEEKNLYGDMEEY--AVAVADFLTNKEDRHDAVDFYQMAIEARKQIQRGKHLNEKM</ns2:sequence><ns2:name>GCA_025502545_rapP</ns2:name></ns2:Sequence><ns2:Sequence dsseqid="sq62" id="sq61" description="Rap phosphatase"><ns2:sequence>MSVSDLIPYHYVTTDINHWYVVIKQGRVEKAKEMKRKVEKEFDMMEKNEKVAVYLQLLKLRHEIMLSYLEPDSVKNIDGVYSDLKKTRENMAPESLTNTIEFYYNFFTGMYHFRTRDLVIALTYYREAEKYLDLLDANANTDKAEFYFKVSEVYYYMKETHFSMNYAQRAYSIFKEQKDAQGNLTYGKEMVQCQFVIFGNWLDKMCYEDALETAEKALKDALEIGEQHLIGSAHFNVGLCYNNLEELDNAEKHFQIAYEIHKDRKHIYESKAIFNLAYVKAKKNDLKAALELYQEGQKVAARHNNQEVTEKLKLVKGLYLSFDLQTLREVFKFFEEKNLYGDMEEY--AVAVADFLTNKEDRHDAVDFYQMAIEARKQIQRGKHLNEKM</ns2:sequence><ns2:name>GCA_032598945_rapP</ns2:name></ns2:Sequence><ns2:Sequence dsseqid="sq64" id="sq63" description="Rap phosphatase"><ns2:sequence>MSVSDLIPYHYVTTDINHWYVVIKQGRVEKAKEMKRKVEKEFDMMEKNEKVAVYLQLLKLRHEIMLSYLEPDSVKNIDGVYSDLKKTRENMAPESLTNTIEFYYNFFTGMYHFRTRDLVIALTYYREAEKYLDLLDANANTDKAEFYFKVSEVYYYMKETHFSMNYAQRAYSIFKEQKDAQGNLTYGKEMVQCQFVIFGNWLDKMCYEDALETAEKALKDALEIGEQHLIGSAHFNVGLCYNNLEELDNAEKHFQIAYEIHKDRKHIYESKAIFNLAYVKAKKNDLKAALELYQEGQKVAARHNNQEVTEKLKLVKGLYLSFDLQTLREVFKFFEEKNLYGDMEEY--AVAVADFLTNKEDRHDAVDFYQMAIEARKQIQRGKHLNEKM</ns2:sequence><ns2:name>GCA_049368775_rapP</ns2:name></ns2:Sequence><ns2:Sequence dsseqid="sq66" id="sq65" description="Rap phosphatase"><ns2:sequence>MSVSDLIPYHYVTTDINHWYVVIKQGRVEKAKEMKRKVEKEFDMMEKNEKVAVYLQLLKLRHEIMLSYLEPDSVKNIDGVYSDLKKTRENMAPESLTNTIEFYYNFFTGMYHFRTRDLVIALTYYREAEKYLDLLDANANTDKAEFYFKVSEVYYYMKETHFSMNYAQRAYSIFKEQKDAQGNLTYGKEMVQCQFVIFGNWLDKMCYEDALETAEKALKDALEIGEQHLIGSAHFNVGLCYNNLEELDNAEKHFQIAYEIHKDRKHIYESKAIFNLAYVKAKKNDLKAALELYQEGQKVAARHNNQEVTEKLKLVKGLYLSFDLQTLREVFKFFEEKNLYGDMEEY--AVAVADFLTNKEDRHDAVDFYQMAIEARKQIQRGKHLNEKM</ns2:sequence><ns2:name>GCA_905311035_rapP</ns2:name></ns2:Sequence><ns2:Sequence dsseqid="sq68" id="sq67" description="Rap phosphatase"><ns2:sequence>MSVSDLIPYHYVTTDINHWYVVIKQGRVEKAKEMKRKVEKEFDMMEKNEKVAVYLQLLKLRHEIMLSYLEPDSVKNIDGVYSDLKKTRENMAPESLTNTIEFYYNFFTGMYHFRTRDLVIALTYYREAEKYLDLLDANANTDKAEFYFKVSEVYYYMKETHFSMNYAQRAYSIFKEQKDAQGNLTYGKEMVQCQFVIFGNWLDKMCYEDALETAEKALKDALEIGEQHLIGSAHFTVGLCYNNLEELDNAEKHFQIAYEIHKDRKHIYESKAIFNLAYVKAKKNDLKAALELYQEGQKVAARHNNQEVTEKLKLVKGLYLSFDLQTLREVFKFFEEKNLYGDMEEY--AVAVADFLTNKEDRHDAVDFYQMAIEARKQIQRGKHLNEKM</ns2:sequence><ns2:name>GCA_002055965_rapP</ns2:name></ns2:Sequence><ns2:Sequence dsseqid="sq70" id="sq69" description="Rap phosphatase"><ns2:sequence>MSVSDLIPYHYVTTDINHWYVVIKQGRVEKAKEMKRKVEKEFDMMEKNEKVAVYLQLLKLRHEIMLSYLEPDSVKNIDGVYSDLKKTRENMAPESLTNTIEFYYNFFTGMYHFRTRDLVIALTYYREAEKYLDLLDANANTDKAEFYFKVSEVYYYMKETHFSMNYAQRAYSIFKEQKDAQGNLTYGKEMVQCQFVIFGNWLDKMCYEDALETAEKALKDALEIGEQHLIGSAHFTVGLCYNNLEELDNAEKHFQIAYEIHKDRKHIYESKAIFNLAYVKAKKNDLKAALELYQEGQKVAARHNNQEVTEKLKLVKGLYLSFDLQTLREVFKFFEEKNLYGDMEEY--AVAVADFLTNKEDRHDAVDFYQMAIEARKQIQRGKHLNEKM</ns2:sequence><ns2:name>GCA_006088795_rapP</ns2:name></ns2:Sequence><ns2:Sequence dsseqid="sq72" id="sq71" description="Rap phosphatase"><ns2:sequence>MSVSDLIPYHYVTTDINHWYVVIKQGRVEKAKEMKRKVEKEFDMMEKNEKVAVYLQLLKLRHEIMLSYLEPDSVKNIDGVYSDLKKTRENMAPESLTNTIEFYYNFFTGMYHFRTRDLVIALTYYREAEKYLDLLDANANTDKAEFYFKVSEVYYYMKETHFSMNYAQRAYSIFKEQKDAQGNLTYGKEMVQCQFVIFGNWLDKMCYEDALETAEKALKDALEIGEQHLIGSAHFTVGLCYNNLEELDNAEKHFQIAYEIHKDRKHIYESKAIFNLAYVKAKKNDLKAALELYQEGQKVAARHNNQEVTEKLKLVKGLYLSFDLQTLREVFKFFEEKNLYGDMEEY--AVAVADFLTNKEDRHDAVDFYQMAIEARKQIQRGKHLNEKM</ns2:sequence><ns2:name>GCA_006741845_rapP</ns2:name></ns2:Sequence><ns2:Sequence dsseqid="sq74" id="sq73" description="Rap phosphatase"><ns2:sequence>MSVSDLIPYHYVTTDINHWYVVIKQGRVEKAKEMKRKVEKEFDMMEKNEKVAVYLQLLKLRHEIMLSYLEPDSVKNIDGVYSDLKKTRENMAPESLTNTIEFYYNFFTGMYHFRTRDLVIALTYYREAEKYLDLLDANANTDKAEFYFKVSEVYYYMKETHFSMNYAQRAYSIFKEQKDAQGNLTYGKEMVQCQFVIFGNWLDKMCYEDALETAEKALKDALEIGEQHLIGSAHFTVGLCYNNLEELDNAEKHFQIAYEIHKDRKHIYESKAIFNLAYVKAKKNDLKAALELYQEGQKVAARHNNQEVTEKLKLVKGLYLSFDLQTLREVFKFFEEKNLYGDMEEY--AVAVADFLTNKEDRHDAVDFYQMAIEARKQIQRGKHLNEKM</ns2:sequence><ns2:name>GCA_009662415_rapP</ns2:name></ns2:Sequence><ns2:Sequence dsseqid="sq76" id="sq75" description="Rap phosphatase"><ns2:sequence>MSVSDLIPYHYVTTDINHWYVVIKQGRVEKAKEMKRKVEKEFDMMEKNEKVAVYLQLLKLRHEIMLSYLEPDSVKNIDGVYSDLKKTRENMAPESLTNTIEFYYNFFTGMYHFRTRDLVIALTYYREAEKYLDLLDANANTDKAEFYFKVSEVYYYMKETHFSMNYAQRAYSIFKEQKDAQGNLTYGKEMVQCQFVIFGNWLDKMCYEDALETAEKALKDALEIGEQHLIGSAHFTVGLCYNNLEELDNAEKHFQIAYEIHKDRKHIYESKAIFNLAYVKAKKNDLKAALELYQEGQKVAARHNNQEVTEKLKLVKGLYLSFDLQTLREVFKFFEEKNLYGDMEEY--AVAVADFLTNKEDRHDAVDFYQMAIEARKQIQRGKHLNEKM</ns2:sequence><ns2:name>GCA_009662435_rapP</ns2:name></ns2:Sequence><ns2:Sequence dsseqid="sq78" id="sq77" description="Rap phosphatase"><ns2:sequence>MSVSDLIPYHYVTTDINHWYVVIKQGRVEKAKEMKRKVEKEFDMMEKNEKVAVYLQLLKLRHEIMLSYLEPDSVKNIDGVYSDLKKTRENMAPESLTNTIEFYYNFFTGMYHFRTRDLVIALTYYREAEKYLDLLDANANTDKAEFYFKVSEVYYYMKETHFSMNYAQRAYSIFKEQKDAQGNLTYGKEMVQCQFVIFGNWLDKMCYEDALETAEKALKDALEIGEQHLIGSAHFTVGLCYNNLEELDNAEKHFQIAYEIHKDRKHIYESKAIFNLAYVKAKKNDLKAALELYQEGQKVAARHNNQEVTEKLKLVKGLYLSFDLQTLREVFKFFEEKNLYGDMEEY--AVAVADFLTNKEDRHDAVDFYQMAIEARKQIQRGKHLNEKM</ns2:sequence><ns2:name>GCA_019931715_rapP</ns2:name></ns2:Sequence><ns2:Sequence dsseqid="sq80" id="sq79" description="Rap phosphatase"><ns2:sequence>MSVSDLIPYHYVTTDINHWYVVIKQGRVEKAKEMKRKVEKEFDMMEKNEKVAVYLQLLKLRHEIMLSYLEPDSVKNIDGVYSDLKKTRENMAPESLTNTIEFYYNFFTGMYHFRTRDLVIALTYYREAEKYLDLLDANANTDKAEFYFKVSEVYYYMKETHFSMNYAQRAYSIFKEQKDAQGNLTYGKEMVQCQFVIFGNWLDKMCYEDALETAEKALKDALEIGEQHLIGSAHFTVGLCYNNLEELDNAEKHFQIAYEIHKDRKHIYESKAIFNLAYVKAKKNDLKAALELYQEGQKVAARHNNQEVTEKLKLVKGLYLSFDLQTLREVFKFFEEKNLYGDMEEY--AVAVADFLTNKEDRHDAVDFYQMAIEARKQIQRGKHLNEKM</ns2:sequence><ns2:name>GCA_029027845_rapP</ns2:name></ns2:Sequence><ns2:Sequence dsseqid="sq82" id="sq81" description="Rap phosphatase"><ns2:sequence>MSVSDLIPYHYVTTDINHWYVVIKQGRVEKAKEMKRKVEKEFDMMEKNEKVAVYLQLLKLRHEIMLSYLEPDSVKNIDGVYSDLKKTRENMAPESLTNTIEFYYNFFTGMYHFRTRDLVIALTYYREAEKYLDLLDANANTDKAEFYFKVSEVYYYMKETHFSMNYAQRAYSIFKEQKDAQGNLTYGKEMVQCQFVIFGNWLDKMCYEDALETAEKALKDALEIGEQHLIGSAHFTVGLCYNNLEELDNAEKHFQIAYEIHKDRKHIYESKAIFNLAYVKAKKNDLKAALELYQEGQKVAARHNNQEVTEKLKLVKGLYLSFDLQTLREVFKFFEEKNLYGDMEEY--AVAVADFLTNKEDRHDAVDFYQMAIEARKQIQRGKHLNEKM</ns2:sequence><ns2:name>GCA_029537415_rapP</ns2:name></ns2:Sequence><ns2:Sequence dsseqid="sq84" id="sq83" description="Rap phosphatase"><ns2:sequence>MSVSDLIPYHYVTTDINHWYVVIKQGRVEKAKEMKRKVEKEFDMMEKNEKVAVYLQLLKLRHEIMLSYLEPDSVKNIDGVYSDLKKTRENMAPESLTNTIEFYYNFFTGMYHFRTRDLVIALTYYREAEKYLDLLDANANTDKAEFYFKVSEVYYYMKETHFSMNYAQRAYSIFKEQKDAQGNLTYGKEMVQCQFVIFGNWLDKMCYEDALETAEKALKDALEIGEQHLIGSAHFTVGLCYNNLEELDNAEKHFQIAYEIHKDRKHIYESKAIFNLAYVKAKKNDLKAALELYQEGQKVAARHNNQEVTEKLKLVKGLYLSFDLQTLREVFKFFEEKNLYGDMEEY--AVAVADFLTNKEDRHDAVDFYQMAIEARKQIQRGKHLNEKM</ns2:sequence><ns2:name>GCA_030643765_rapP</ns2:name></ns2:Sequence><ns2:Sequence dsseqid="sq86" id="sq85" description="Rap phosphatase"><ns2:sequence>MSVSDLIPYHYVTTDINHWYVVIKQGRVEKAKEMKRKVEKEFDMMEKNEKVAVYLQLLKLRHEIMLSYLEPDSVKNIDGVYSDLKKTRENMAPESLTNTIEFYYNFFTGMYHFRTRDLVIALTYYREAEKYLDLLDANANTDKAEFYFKVSEVYYYMKETHFSMNYAQRAYSIFKEQKDAQGNLTYGKEMVQCQFVIFGNWLDKMCYEDALETAEKALKDALEIGEQHLIGSAHFTVGLCYNNLEELDNAEKHFQIAYEIHKDRKHIYESKAIFNLAYVKAKKNDLKAALELYQEGQKVAARHNNQEVTEKLKLVKGLYLSFDLQTLREVFKFFEEKNLYGDMEEY--AVAVADFLTNKEDRHDAVDFYQMAIEARKQIQRGKHLNEKM</ns2:sequence><ns2:name>GCA_037914925_rapP</ns2:name></ns2:Sequence><ns2:Sequence dsseqid="sq88" id="sq87" description="Rap phosphatase"><ns2:sequence>MSVSDLIPYHYVTTDINHWYVVIKQGRVEKAKEMKRKVEKEFDMMEKNEKVAVYLQLLKLRHEIMLSYLEPDSVKNIDGVYSDLKKTRENMAPESLTNTIEFYYNFFTGMYHFRTRDLVIALTYYREAEKYLDLLDANANTDKAEFYFKVSEVYYYMKETHFSMNYAQRAYSIFKEQKDAQGNLTYGKEMVQCQFVIFGNWLDKMCYEDALETAEKALKDALEIGEQHLIGSAHFTVGLCYNNLEELDNAEKHFQIAYEIHKDRKHIYESKAIFNLAYVKAKKNDLKAALELYQEGQKVAARHNNQEVTEKLKLVKGLYLSFDLQTLREVFKFFEEKNLYGDMEEY--AVAVADFLTNKEDRHDAVDFYQMAIEARKQIQRGKHLNEKM</ns2:sequence><ns2:name>GCA_049860545_rapP</ns2:name></ns2:Sequence><ns2:Annotation graph="true" graphType="1" graphGroup="-1" graphHeight="40" id="ann5" scoreOnly="false" visible="true" centreColLabels="false" scaleColLabels="false" showAllColLabels="false" autoCalculated="true" belowAlignment="true" calcId=""><ns2:annotationElement position="0" colour="-10676992"><ns2:displayCharacter>1</ns2:displayCharacter><ns2:description>hydrophobic</ns2:description><ns2:value>1.0</ns2:value></ns2:annotationElement><ns2:annotationElement position="1" colour="-8569088"><ns2:displayCharacter>3</ns2:displayCharacter><ns2:description>polar small tiny</ns2:description><ns2:value>3.0</ns2:value></ns2:annotationElement><ns2:annotationElement position="2" colour="-8569088"><ns2:displayCharacter>3</ns2:displayCharacter><ns2:description>aliphatic hydrophobic small</ns2:description><ns2:value>3.0</ns2:value></ns2:annotationElement><ns2:annotationElement position="3" colour="-8569088"><ns2:displayCharacter>3</ns2:displayCharacter><ns2:description>polar small tiny</ns2:description><ns2:value>3.0</ns2:value></ns2:annotationElement><ns2:annotationElement position="4" colour="-7515392"><ns2:displayCharacter>4</ns2:displayCharacter><ns2:description>charged negative polar small</ns2:description><ns2:value>4.0</ns2:value></ns2:annotationElement><ns2:annotationElement position="5" colour="-9623040"><ns2:displayCharacter>2</ns2:displayCharacter><ns2:description>aliphatic hydrophobic</ns2:description><ns2:value>2.0</ns2:value></ns2:annotationElement><ns2:annotationElement position="6" colour="-9623040"><ns2:displayCharacter>2</ns2:displayCharacter><ns2:description>aliphatic hydrophobic</ns2:description><ns2:value>2.0</ns2:value></ns2:annotationElement><ns2:annotationElement position="7" colour="-9623040"><ns2:displayCharacter>2</ns2:displayCharacter><ns2:description>proline small</ns2:description><ns2:value>2.0</ns2:value></ns2:annotationElement><ns2:annotationElement position="8" colour="-8569088"><ns2:displayCharacter>3</ns2:displayCharacter><ns2:description>aromatic hydrophobic polar</ns2:description><ns2:value>3.0</ns2:value></ns2:annotationElement><ns2:annotationElement position="9" colour="-6395904"><ns2:displayCharacter>5</ns2:displayCharacter><ns2:description>aromatic charged hydrophobic polar positive</ns2:description><ns2:value>5.0</ns2:value></ns2:annotationElement><ns2:annotationElement position="10" colour="-8569088"><ns2:displayCharacter>3</ns2:displayCharacter><ns2:description>aromatic hydrophobic polar</ns2:description><ns2:value>3.0</ns2:value></ns2:annotationElement><ns2:annotationElement position="11" colour="-8569088"><ns2:displayCharacter>3</ns2:displayCharacter><ns2:description>aliphatic hydrophobic small</ns2:description><ns2:value>3.0</ns2:value></ns2:annotationElement><ns2:annotationElement position="12" colour="-8569088"><ns2:displayCharacter>3</ns2:displayCharacter><ns2:description>hydrophobic polar small</ns2:description><ns2:value>3.0</ns2:value></ns2:annotationElement><ns2:annotationElement position="13" colour="-8569088"><ns2:displayCharacter>3</ns2:displayCharacter><ns2:description>hydrophobic polar small</ns2:description><ns2:value>3.0</ns2:value></ns2:annotationElement><ns2:annotationElement position="14" colour="-7515392"><ns2:displayCharacter>4</ns2:displayCharacter><ns2:description>charged negative polar small</ns2:description><ns2:value>4.0</ns2:value></ns2:annotationElement><ns2:annotationElement position="15" colour="-9623040"><ns2:displayCharacter>2</ns2:displayCharacter><ns2:description>aliphatic hydrophobic</ns2:description><ns2:value>2.0</ns2:value></ns2:annotationElement><ns2:annotationElement position="16" colour="-9623040"><ns2:displayCharacter>2</ns2:displayCharacter><ns2:description>polar small</ns2:description><ns2:value>2.0</ns2:value></ns2:annotationElement><ns2:annotationElement position="17" colour="-6395904"><ns2:displayCharacter>5</ns2:displayCharacter><ns2:description>aromatic charged hydrophobic polar positive</ns2:description><ns2:value>5.0</ns2:value></ns2:annotationElement><ns2:annotationElement position="18" colour="-8569088"><ns2:displayCharacter>3</ns2:displayCharacter><ns2:description>aromatic hydrophobic polar</ns2:description><ns2:value>3.0</ns2:value></ns2:annotationElement><ns2:annotationElement position="19" colour="-8569088"><ns2:displayCharacter>3</ns2:displayCharacter><ns2:description>aromatic hydrophobic polar</ns2:description><ns2:value>3.0</ns2:value></ns2:annotationElement><ns2:annotationElement position="20" colour="-8569088"><ns2:displayCharacter>3</ns2:displayCharacter><ns2:description>aliphatic hydrophobic small</ns2:description><ns2:value>3.0</ns2:value></ns2:annotationElement><ns2:annotationElement position="21" colour="-8569088"><ns2:displayCharacter>3</ns2:displayCharacter><ns2:description>aliphatic hydrophobic small</ns2:description><ns2:value>3.0</ns2:value></ns2:annotationElement><ns2:annotationElement position="22" colour="-9623040"><ns2:displayCharacter>2</ns2:displayCharacter><ns2:description>aliphatic hydrophobic</ns2:description><ns2:value>2.0</ns2:value></ns2:annotationElement><ns2:annotationElement position="23" colour="-7515392"><ns2:displayCharacter>4</ns2:displayCharacter><ns2:description>charged hydrophobic polar positive</ns2:description><ns2:value>4.0</ns2:value></ns2:annotationElement><ns2:annotationElement position="24" colour="-10676992"><ns2:displayCharacter>1</ns2:displayCharacter><ns2:description>polar</ns2:description><ns2:value>1.0</ns2:value></ns2:annotationElement><ns2:annotationElement position="25" colour="-8569088"><ns2:displayCharacter>3</ns2:displayCharacter><ns2:description>hydrophobic small tiny</ns2:description><ns2:value>3.0</ns2:value></ns2:annotationElement><ns2:annotationElement position="26" colour="-8569088"><ns2:displayCharacter>3</ns2:displayCharacter><ns2:description>charged polar positive</ns2:description><ns2:value>3.0</ns2:value></ns2:annotationElement><ns2:annotationElement position="27" colour="-8569088"><ns2:displayCharacter>3</ns2:displayCharacter><ns2:description>aliphatic hydrophobic small</ns2:description><ns2:value>3.0</ns2:value></ns2:annotationElement><ns2:annotationElement position="28" colour="-8569088"><ns2:displayCharacter>3</ns2:displayCharacter><ns2:description>charged negative polar</ns2:description><ns2:value>3.0</ns2:value></ns2:annotationElement><ns2:annotationElement position="29" colour="-7515392"><ns2:displayCharacter>4</ns2:displayCharacter><ns2:description>charged hydrophobic polar positive</ns2:description><ns2:value>4.0</ns2:value></ns2:annotationElement><ns2:annotationElement position="30" colour="-8569088"><ns2:displayCharacter>3</ns2:displayCharacter><ns2:description>hydrophobic small tiny</ns2:description><ns2:value>3.0</ns2:value></ns2:annotationElement><ns2:annotationElement position="31" colour="-7515392"><ns2:displayCharacter>4</ns2:displayCharacter><ns2:description>charged hydrophobic polar positive</ns2:description><ns2:value>4.0</ns2:value></ns2:annotationElement><ns2:annotationElement position="32" colour="-8569088"><ns2:displayCharacter>3</ns2:displayCharacter><ns2:description>charged negative polar</ns2:description><ns2:value>3.0</ns2:value></ns2:annotationElement><ns2:annotationElement position="33" colour="-10676992"><ns2:displayCharacter>1</ns2:displayCharacter><ns2:description>hydrophobic</ns2:description><ns2:value>1.0</ns2:value></ns2:annotationElement><ns2:annotationElement position="34" colour="-7515392"><ns2:displayCharacter>4</ns2:displayCharacter><ns2:description>charged hydrophobic polar positive</ns2:description><ns2:value>4.0</ns2:value></ns2:annotationElement><ns2:annotationElement position="35" colour="-10676992"><ns2:displayCharacter>1</ns2:displayCharacter><ns2:description>polar</ns2:description><ns2:value>1.0</ns2:value></ns2:annotationElement><ns2:annotationElement position="36" colour="-7515392"><ns2:displayCharacter>4</ns2:displayCharacter><ns2:description>charged hydrophobic polar positive</ns2:description><ns2:value>4.0</ns2:value></ns2:annotationElement><ns2:annotationElement position="37" colour="-8569088"><ns2:displayCharacter>3</ns2:displayCharacter><ns2:description>aliphatic hydrophobic small</ns2:description><ns2:value>3.0</ns2:value></ns2:annotationElement><ns2:annotationElement position="38" colour="-8569088"><ns2:displayCharacter>3</ns2:displayCharacter><ns2:description>charged negative polar</ns2:description><ns2:value>3.0</ns2:value></ns2:annotationElement><ns2:annotationElement position="39" colour="-7515392"><ns2:displayCharacter>4</ns2:displayCharacter><ns2:description>charged hydrophobic polar positive</ns2:description><ns2:value>4.0</ns2:value></ns2:annotationElement><ns2:annotationElement position="40" colour="-11730944"><ns2:displayCharacter>0</ns2:displayCharacter><ns2:description></ns2:description><ns2:value>0.0</ns2:value></ns2:annotationElement><ns2:annotationElement position="41" colour="-9623040"><ns2:displayCharacter>2</ns2:displayCharacter><ns2:description>aromatic hydrophobic</ns2:description><ns2:value>2.0</ns2:value></ns2:annotationElement><ns2:annotationElement position="42" colour="-7515392"><ns2:displayCharacter>4</ns2:displayCharacter><ns2:description>charged negative polar small</ns2:description><ns2:value>4.0</ns2:value></ns2:annotationElement><ns2:annotationElement position="43" colour="-10676992"><ns2:displayCharacter>1</ns2:displayCharacter><ns2:description>hydrophobic</ns2:description><ns2:value>1.0</ns2:value></ns2:annotationElement><ns2:annotationElement position="44" colour="-10676992"><ns2:displayCharacter>1</ns2:displayCharacter><ns2:description>hydrophobic</ns2:description><ns2:value>1.0</ns2:value></ns2:annotationElement><ns2:annotationElement position="45" colour="-8569088"><ns2:displayCharacter>3</ns2:displayCharacter><ns2:description>charged negative polar</ns2:description><ns2:value>3.0</ns2:value></ns2:annotationElement><ns2:annotationElement position="46" colour="-7515392"><ns2:displayCharacter>4</ns2:displayCharacter><ns2:description>charged hydrophobic polar positive</ns2:description><ns2:value>4.0</ns2:value></ns2:annotationElement><ns2:annotationElement position="47" colour="-9623040"><ns2:displayCharacter>2</ns2:displayCharacter><ns2:description>polar small</ns2:description><ns2:value>2.0</ns2:value></ns2:annotationElement><ns2:annotationElement position="48" colour="-8569088"><ns2:displayCharacter>3</ns2:displayCharacter><ns2:description>charged negative polar</ns2:description><ns2:value>3.0</ns2:value></ns2:annotationElement><ns2:annotationElement position="49" colour="-7515392"><ns2:displayCharacter>4</ns2:displayCharacter><ns2:description>charged hydrophobic polar positive</ns2:description><ns2:value>4.0</ns2:value></ns2:annotationElement><ns2:annotationElement position="50" colour="-8569088"><ns2:displayCharacter>3</ns2:displayCharacter><ns2:description>aliphatic hydrophobic small</ns2:description><ns2:value>3.0</ns2:value></ns2:annotationElement><ns2:annotationElement position="51" colour="-8569088"><ns2:displayCharacter>3</ns2:displayCharacter><ns2:description>hydrophobic small tiny</ns2:description><ns2:value>3.0</ns2:value></ns2:annotationElement><ns2:annotationElement position="52" colour="-8569088"><ns2:displayCharacter>3</ns2:displayCharacter><ns2:description>aliphatic hydrophobic small</ns2:description><ns2:value>3.0</ns2:value></ns2:annotationElement><ns2:annotationElement position="53" colour="-8569088"><ns2:displayCharacter>3</ns2:displayCharacter><ns2:description>aromatic hydrophobic polar</ns2:description><ns2:value>3.0</ns2:value></ns2:annotationElement><ns2:annotationElement position="54" colour="-9623040"><ns2:displayCharacter>2</ns2:displayCharacter><ns2:description>aliphatic hydrophobic</ns2:description><ns2:value>2.0</ns2:value></ns2:annotationElement><ns2:annotationElement position="55" colour="-10676992"><ns2:displayCharacter>1</ns2:displayCharacter><ns2:description>polar</ns2:description><ns2:value>1.0</ns2:value></ns2:annotationElement><ns2:annotationElement position="56" colour="-9623040"><ns2:displayCharacter>2</ns2:displayCharacter><ns2:description>aliphatic hydrophobic</ns2:description><ns2:value>2.0</ns2:value></ns2:annotationElement><ns2:annotationElement position="57" colour="-9623040"><ns2:displayCharacter>2</ns2:displayCharacter><ns2:description>aliphatic hydrophobic</ns2:description><ns2:value>2.0</ns2:value></ns2:annotationElement><ns2:annotationElement position="58" colour="-7515392"><ns2:displayCharacter>4</ns2:displayCharacter><ns2:description>charged hydrophobic polar positive</ns2:description><ns2:value>4.0</ns2:value></ns2:annotationElement><ns2:annotationElement position="59" colour="-9623040"><ns2:displayCharacter>2</ns2:displayCharacter><ns2:description>aliphatic hydrophobic</ns2:description><ns2:value>2.0</ns2:value></ns2:annotationElement><ns2:annotationElement position="60" colour="-8569088"><ns2:displayCharacter>3</ns2:displayCharacter><ns2:description>charged polar positive</ns2:description><ns2:value>3.0</ns2:value></ns2:annotationElement><ns2:annotationElement position="61" colour="-6395904"><ns2:displayCharacter>5</ns2:displayCharacter><ns2:description>aromatic charged hydrophobic polar positive</ns2:description><ns2:value>5.0</ns2:value></ns2:annotationElement><ns2:annotationElement position="62" colour="-8569088"><ns2:displayCharacter>3</ns2:displayCharacter><ns2:description>charged negative polar</ns2:description><ns2:value>3.0</ns2:value></ns2:annotationElement><ns2:annotationElement position="63" colour="-9623040"><ns2:displayCharacter>2</ns2:displayCharacter><ns2:description>aliphatic hydrophobic</ns2:description><ns2:value>2.0</ns2:value></ns2:annotationElement><ns2:annotationElement position="64" colour="-10676992"><ns2:displayCharacter>1</ns2:displayCharacter><ns2:description>hydrophobic</ns2:description><ns2:value>1.0</ns2:value></ns2:annotationElement><ns2:annotationElement position="65" colour="-9623040"><ns2:displayCharacter>2</ns2:displayCharacter><ns2:description>aliphatic hydrophobic</ns2:description><ns2:value>2.0</ns2:value></ns2:annotationElement><ns2:annotationElement position="66" colour="-8569088"><ns2:displayCharacter>3</ns2:displayCharacter><ns2:description>polar small tiny</ns2:description><ns2:value>3.0</ns2:value></ns2:annotationElement><ns2:annotationElement position="67" colour="-8569088"><ns2:displayCharacter>3</ns2:displayCharacter><ns2:description>aromatic hydrophobic polar</ns2:description><ns2:value>3.0</ns2:value></ns2:annotationElement><ns2:annotationElement position="68" colour="-9623040"><ns2:displayCharacter>2</ns2:displayCharacter><ns2:description>aliphatic hydrophobic</ns2:description><ns2:value>2.0</ns2:value></ns2:annotationElement><ns2:annotationElement position="69" colour="-8569088"><ns2:displayCharacter>3</ns2:displayCharacter><ns2:description>charged negative polar</ns2:description><ns2:value>3.0</ns2:value></ns2:annotationElement><ns2:annotationElement position="70" colour="-9623040"><ns2:displayCharacter>2</ns2:displayCharacter><ns2:description>proline small</ns2:description><ns2:value>2.0</ns2:value></ns2:annotationElement><ns2:annotationElement position="71" colour="-7515392"><ns2:displayCharacter>4</ns2:displayCharacter><ns2:description>charged negative polar small</ns2:description><ns2:value>4.0</ns2:value></ns2:annotationElement><ns2:annotationElement position="72" colour="-8569088"><ns2:displayCharacter>3</ns2:displayCharacter><ns2:description>polar small tiny</ns2:description><ns2:value>3.0</ns2:value></ns2:annotationElement><ns2:annotationElement position="73" colour="-8569088"><ns2:displayCharacter>3</ns2:displayCharacter><ns2:description>aliphatic hydrophobic small</ns2:description><ns2:value>3.0</ns2:value></ns2:annotationElement><ns2:annotationElement position="74" colour="-7515392"><ns2:displayCharacter>4</ns2:displayCharacter><ns2:description>charged hydrophobic polar positive</ns2:description><ns2:value>4.0</ns2:value></ns2:annotationElement><ns2:annotationElement position="75" colour="-9623040"><ns2:displayCharacter>2</ns2:displayCharacter><ns2:description>polar small</ns2:description><ns2:value>2.0</ns2:value></ns2:annotationElement><ns2:annotationElement position="76" colour="-9623040"><ns2:displayCharacter>2</ns2:displayCharacter><ns2:description>aliphatic hydrophobic</ns2:description><ns2:value>2.0</ns2:value></ns2:annotationElement><ns2:annotationElement position="77" colour="-7515392"><ns2:displayCharacter>4</ns2:displayCharacter><ns2:description>charged negative polar small</ns2:description><ns2:value>4.0</ns2:value></ns2:annotationElement><ns2:annotationElement position="78" colour="-8569088"><ns2:displayCharacter>3</ns2:displayCharacter><ns2:description>hydrophobic small tiny</ns2:description><ns2:value>3.0</ns2:value></ns2:annotationElement><ns2:annotationElement position="79" colour="-8569088"><ns2:displayCharacter>3</ns2:displayCharacter><ns2:description>aliphatic hydrophobic small</ns2:description><ns2:value>3.0</ns2:value></ns2:annotationElement><ns2:annotationElement position="80" colour="-8569088"><ns2:displayCharacter>3</ns2:displayCharacter><ns2:description>aromatic hydrophobic polar</ns2:description><ns2:value>3.0</ns2:value></ns2:annotationElement><ns2:annotationElement position="81" colour="-9623040"><ns2:displayCharacter>2</ns2:displayCharacter><ns2:description>small tiny</ns2:description><ns2:value>2.0</ns2:value></ns2:annotationElement><ns2:annotationElement position="82" colour="-7515392"><ns2:displayCharacter>4</ns2:displayCharacter><ns2:description>charged negative polar small</ns2:description><ns2:value>4.0</ns2:value></ns2:annotationElement><ns2:annotationElement position="83" colour="-9623040"><ns2:displayCharacter>2</ns2:displayCharacter><ns2:description>aliphatic hydrophobic</ns2:description><ns2:value>2.0</ns2:value></ns2:annotationElement><ns2:annotationElement position="84" colour="-7515392"><ns2:displayCharacter>4</ns2:displayCharacter><ns2:description>charged hydrophobic polar positive</ns2:description><ns2:value>4.0</ns2:value></ns2:annotationElement><ns2:annotationElement position="85" colour="-7515392"><ns2:displayCharacter>4</ns2:displayCharacter><ns2:description>charged hydrophobic polar positive</ns2:description><ns2:value>4.0</ns2:value></ns2:annotationElement><ns2:annotationElement position="86" colour="-8569088"><ns2:displayCharacter>3</ns2:displayCharacter><ns2:description>hydrophobic polar small</ns2:description><ns2:value>3.0</ns2:value></ns2:annotationElement><ns2:annotationElement position="87" colour="-8569088"><ns2:displayCharacter>3</ns2:displayCharacter><ns2:description>charged polar positive</ns2:description><ns2:value>3.0</ns2:value></ns2:annotationElement><ns2:annotationElement position="88" colour="-8569088"><ns2:displayCharacter>3</ns2:displayCharacter><ns2:description>charged negative polar</ns2:description><ns2:value>3.0</ns2:value></ns2:annotationElement><ns2:annotationElement position="89" colour="-9623040"><ns2:displayCharacter>2</ns2:displayCharacter><ns2:description>polar small</ns2:description><ns2:value>2.0</ns2:value></ns2:annotationElement><ns2:annotationElement position="90" colour="-10676992"><ns2:displayCharacter>1</ns2:displayCharacter><ns2:description>hydrophobic</ns2:description><ns2:value>1.0</ns2:value></ns2:annotationElement><ns2:annotationElement position="91" colour="-8569088"><ns2:displayCharacter>3</ns2:displayCharacter><ns2:description>hydrophobic small tiny</ns2:description><ns2:value>3.0</ns2:value></ns2:annotationElement><ns2:annotationElement position="92" colour="-9623040"><ns2:displayCharacter>2</ns2:displayCharacter><ns2:description>proline small</ns2:description><ns2:value>2.0</ns2:value></ns2:annotationElement><ns2:annotationElement position="93" colour="-8569088"><ns2:displayCharacter>3</ns2:displayCharacter><ns2:description>charged negative polar</ns2:description><ns2:value>3.0</ns2:value></ns2:annotationElement><ns2:annotationElement position="94" colour="-8569088"><ns2:displayCharacter>3</ns2:displayCharacter><ns2:description>polar small tiny</ns2:description><ns2:value>3.0</ns2:value></ns2:annotationElement><ns2:annotationElement position="95" colour="-9623040"><ns2:displayCharacter>2</ns2:displayCharacter><ns2:description>aliphatic hydrophobic</ns2:description><ns2:value>2.0</ns2:value></ns2:annotationElement><ns2:annotationElement position="96" colour="-8569088"><ns2:displayCharacter>3</ns2:displayCharacter><ns2:description>hydrophobic polar small</ns2:description><ns2:value>3.0</ns2:value></ns2:annotationElement><ns2:annotationElement position="97" colour="-9623040"><ns2:displayCharacter>2</ns2:displayCharacter><ns2:description>polar small</ns2:description><ns2:value>2.0</ns2:value></ns2:annotationElement><ns2:annotationElement position="98" colour="-8569088"><ns2:displayCharacter>3</ns2:displayCharacter><ns2:description>hydrophobic polar small</ns2:description><ns2:value>3.0</ns2:value></ns2:annotationElement><ns2:annotationElement position="99" colour="-9623040"><ns2:displayCharacter>2</ns2:displayCharacter><ns2:description>aliphatic hydrophobic</ns2:description><ns2:value>2.0</ns2:value></ns2:annotationElement><ns2:annotationElement position="100" colour="-8569088"><ns2:displayCharacter>3</ns2:displayCharacter><ns2:description>charged negative polar</ns2:description><ns2:value>3.0</ns2:value></ns2:annotationElement><ns2:annotationElement position="101" colour="-9623040"><ns2:displayCharacter>2</ns2:displayCharacter><ns2:description>aromatic hydrophobic</ns2:description><ns2:value>2.0</ns2:value></ns2:annotationElement><ns2:annotationElement position="102" colour="-8569088"><ns2:displayCharacter>3</ns2:displayCharacter><ns2:description>aromatic hydrophobic polar</ns2:description><ns2:value>3.0</ns2:value></ns2:annotationElement><ns2:annotationElement position="103" colour="-8569088"><ns2:displayCharacter>3</ns2:displayCharacter><ns2:description>aromatic hydrophobic polar</ns2:description><ns2:value>3.0</ns2:value></ns2:annotationElement><ns2:annotationElement position="104" colour="-10676992"><ns2:displayCharacter>1</ns2:displayCharacter><ns2:description>polar</ns2:description><ns2:value>1.0</ns2:value></ns2:annotationElement><ns2:annotationElement position="105" colour="-9623040"><ns2:displayCharacter>2</ns2:displayCharacter><ns2:description>aromatic hydrophobic</ns2:description><ns2:value>2.0</ns2:value></ns2:annotationElement><ns2:annotationElement position="106" colour="-10676992"><ns2:displayCharacter>1</ns2:displayCharacter><ns2:description>hydrophobic</ns2:description><ns2:value>1.0</ns2:value></ns2:annotationElement><ns2:annotationElement position="107" colour="-10676992"><ns2:displayCharacter>1</ns2:displayCharacter><ns2:description>small</ns2:description><ns2:value>1.0</ns2:value></ns2:annotationElement><ns2:annotationElement position="108" colour="-8569088"><ns2:displayCharacter>3</ns2:displayCharacter><ns2:description>hydrophobic small tiny</ns2:description><ns2:value>3.0</ns2:value></ns2:annotationElement><ns2:annotationElement position="109" colour="-6656"><ns2:displayCharacter>*</ns2:displayCharacter><ns2:description>hydrophobic !aliphatic !aromatic !charged !negative !polar !positive !proline !small !tiny</ns2:description><ns2:value>11.0</ns2:value></ns2:annotationElement><ns2:annotationElement position="110" colour="-6656"><ns2:displayCharacter>*</ns2:displayCharacter><ns2:description>aromatic hydrophobic polar !aliphatic !charged !negative !positive !proline !small !tiny</ns2:description><ns2:value>11.0</ns2:value></ns2:annotationElement><ns2:annotationElement position="111" colour="-6395904"><ns2:displayCharacter>5</ns2:displayCharacter><ns2:description>hydrophobic !negative !proline !small !tiny</ns2:description><ns2:value>5.0</ns2:value></ns2:annotationElement><ns2:annotationElement position="112" colour="-6656"><ns2:displayCharacter>*</ns2:displayCharacter><ns2:description>aromatic hydrophobic !aliphatic !charged !negative !polar !positive !proline !small !tiny</ns2:description><ns2:value>11.0</ns2:value></ns2:annotationElement><ns2:annotationElement position="113" colour="-6656"><ns2:displayCharacter>*</ns2:displayCharacter><ns2:description>charged polar positive !aliphatic !aromatic !hydrophobic !negative !proline !small !tiny</ns2:description><ns2:value>11.0</ns2:value></ns2:annotationElement><ns2:annotationElement position="114" colour="-6656"><ns2:displayCharacter>*</ns2:displayCharacter><ns2:description>hydrophobic polar small !aliphatic !aromatic !charged !negative !positive !proline !tiny</ns2:description><ns2:value>11.0</ns2:value></ns2:annotationElement><ns2:annotationElement position="115" colour="-6656"><ns2:displayCharacter>*</ns2:displayCharacter><ns2:description>charged polar positive !aliphatic !aromatic !hydrophobic !negative !proline !small !tiny</ns2:description><ns2:value>11.0</ns2:value></ns2:annotationElement><ns2:annotationElement position="116" colour="-6656"><ns2:displayCharacter>*</ns2:displayCharacter><ns2:description>charged negative polar small !aliphatic !aromatic !hydrophobic !positive !proline !tiny</ns2:description><ns2:value>11.0</ns2:value></ns2:annotationElement><ns2:annotationElement position="117" colour="-6656"><ns2:displayCharacter>*</ns2:displayCharacter><ns2:description>aliphatic hydrophobic !aromatic !charged !negative !polar !positive !proline !small !tiny</ns2:description><ns2:value>11.0</ns2:value></ns2:annotationElement><ns2:annotationElement position="118" colour="-2114560"><ns2:displayCharacter>9</ns2:displayCharacter><ns2:description>aliphatic hydrophobic !aromatic !charged !negative !polar !positive !proline !tiny</ns2:description><ns2:value>9.0</ns2:value></ns2:annotationElement><ns2:annotationElement position="119" colour="-6656"><ns2:displayCharacter>*</ns2:displayCharacter><ns2:description>aliphatic hydrophobic !aromatic !charged !negative !polar !positive !proline !small !tiny</ns2:description><ns2:value>11.0</ns2:value></ns2:annotationElement><ns2:annotationElement position="120" colour="-6656"><ns2:displayCharacter>*</ns2:displayCharacter><ns2:description>hydrophobic small tiny !aliphatic !aromatic !charged !negative !polar !positive !proline</ns2:description><ns2:value>11.0</ns2:value></ns2:annotationElement><ns2:annotationElement position="121" colour="-6656"><ns2:displayCharacter>*</ns2:displayCharacter><ns2:description>aliphatic hydrophobic !aromatic !charged !negative !polar !positive !proline !small !tiny</ns2:description><ns2:value>11.0</ns2:value></ns2:annotationElement><ns2:annotationElement position="122" colour="-6656"><ns2:displayCharacter>*</ns2:displayCharacter><ns2:description>hydrophobic polar small !aliphatic !aromatic !charged !negative !positive !proline !tiny</ns2:description><ns2:value>11.0</ns2:value></ns2:annotationElement><ns2:annotationElement position="123" colour="-6656"><ns2:displayCharacter>*</ns2:displayCharacter><ns2:description>aromatic hydrophobic polar !aliphatic !charged !negative !positive !proline !small !tiny</ns2:description><ns2:value>11.0</ns2:value></ns2:annotationElement><ns2:annotationElement position="124" colour="-6656"><ns2:displayCharacter>*</ns2:displayCharacter><ns2:description>aromatic hydrophobic polar !aliphatic !charged !negative !positive !proline !small !tiny</ns2:description><ns2:value>11.0</ns2:value></ns2:annotationElement><ns2:annotationElement position="125" colour="-6656"><ns2:displayCharacter>*</ns2:displayCharacter><ns2:description>charged polar positive !aliphatic !aromatic !hydrophobic !negative !proline !small !tiny</ns2:description><ns2:value>11.0</ns2:value></ns2:annotationElement><ns2:annotationElement position="126" colour="-6656"><ns2:displayCharacter>*</ns2:displayCharacter><ns2:description>charged negative polar !aliphatic !aromatic !hydrophobic !positive !proline !small !tiny</ns2:description><ns2:value>11.0</ns2:value></ns2:annotationElement><ns2:annotationElement position="127" colour="-6656"><ns2:displayCharacter>*</ns2:displayCharacter><ns2:description>hydrophobic small tiny !aliphatic !aromatic !charged !negative !polar !positive !proline</ns2:description><ns2:value>11.0</ns2:value></ns2:annotationElement><ns2:annotationElement position="128" colour="-6656"><ns2:displayCharacter>*</ns2:displayCharacter><ns2:description>charged negative polar !aliphatic !aromatic !hydrophobic !positive !proline !small !tiny</ns2:description><ns2:value>11.0</ns2:value></ns2:annotationElement><ns2:annotationElement position="129" colour="-6656"><ns2:displayCharacter>*</ns2:displayCharacter><ns2:description>charged hydrophobic polar positive !aliphatic !aromatic !negative !proline !small !tiny</ns2:description><ns2:value>11.0</ns2:value></ns2:annotationElement><ns2:annotationElement position="130" colour="-6656"><ns2:displayCharacter>*</ns2:displayCharacter><ns2:description>aromatic hydrophobic polar !aliphatic !charged !negative !positive !proline !small !tiny</ns2:description><ns2:value>11.0</ns2:value></ns2:annotationElement><ns2:annotationElement position="131" colour="-6656"><ns2:displayCharacter>*</ns2:displayCharacter><ns2:description>aliphatic hydrophobic !aromatic !charged !negative !polar !positive !proline !small !tiny</ns2:description><ns2:value>11.0</ns2:value></ns2:annotationElement><ns2:annotationElement position="132" colour="-6656"><ns2:displayCharacter>*</ns2:displayCharacter><ns2:description>charged negative polar small !aliphatic !aromatic !hydrophobic !positive !proline !tiny</ns2:description><ns2:value>11.0</ns2:value></ns2:annotationElement><ns2:annotationElement position="133" colour="-6656"><ns2:displayCharacter>*</ns2:displayCharacter><ns2:description>aliphatic hydrophobic !aromatic !charged !negative !polar !positive !proline !small !tiny</ns2:description><ns2:value>11.0</ns2:value></ns2:annotationElement><ns2:annotationElement position="134" colour="-6656"><ns2:displayCharacter>*</ns2:displayCharacter><ns2:description>aliphatic hydrophobic !aromatic !charged !negative !polar !positive !proline !small !tiny</ns2:description><ns2:value>11.0</ns2:value></ns2:annotationElement><ns2:annotationElement position="135" colour="-6656"><ns2:displayCharacter>*</ns2:displayCharacter><ns2:description>charged negative polar small !aliphatic !aromatic !hydrophobic !positive !proline !tiny</ns2:description><ns2:value>11.0</ns2:value></ns2:annotationElement><ns2:annotationElement position="136" colour="-8569088"><ns2:displayCharacter>3</ns2:displayCharacter><ns2:description> !aliphatic !aromatic !proline</ns2:description><ns2:value>3.0</ns2:value></ns2:annotationElement><ns2:annotationElement position="137" colour="-6656"><ns2:displayCharacter>*</ns2:displayCharacter><ns2:description>polar small !aliphatic !aromatic !charged !hydrophobic !negative !positive !proline !tiny</ns2:description><ns2:value>11.0</ns2:value></ns2:annotationElement><ns2:annotationElement position="138" colour="-6656"><ns2:displayCharacter>*</ns2:displayCharacter><ns2:description>hydrophobic small tiny !aliphatic !aromatic !charged !negative !polar !positive !proline</ns2:description><ns2:value>11.0</ns2:value></ns2:annotationElement><ns2:annotationElement position="139" colour="-6656"><ns2:displayCharacter>*</ns2:displayCharacter><ns2:description>polar small !aliphatic !aromatic !charged !hydrophobic !negative !positive !proline !tiny</ns2:description><ns2:value>11.0</ns2:value></ns2:annotationElement><ns2:annotationElement position="140" colour="-6656"><ns2:displayCharacter>*</ns2:displayCharacter><ns2:description>hydrophobic polar small !aliphatic !aromatic !charged !negative !positive !proline !tiny</ns2:description><ns2:value>11.0</ns2:value></ns2:annotationElement><ns2:annotationElement position="141" colour="-6656"><ns2:displayCharacter>*</ns2:displayCharacter><ns2:description>charged negative polar small !aliphatic !aromatic !hydrophobic !positive !proline !tiny</ns2:description><ns2:value>11.0</ns2:value></ns2:annotationElement><ns2:annotationElement position="142" colour="-6656"><ns2:displayCharacter>*</ns2:displayCharacter><ns2:description>charged hydrophobic polar positive !aliphatic !aromatic !negative !proline !small !tiny</ns2:description><ns2:value>11.0</ns2:value></ns2:annotationElement><ns2:annotationElement position="143" colour="-6656"><ns2:displayCharacter>*</ns2:displayCharacter><ns2:description>hydrophobic small tiny !aliphatic !aromatic !charged !negative !polar !positive !proline</ns2:description><ns2:value>11.0</ns2:value></ns2:annotationElement><ns2:annotationElement position="144" colour="-6656"><ns2:displayCharacter>*</ns2:displayCharacter><ns2:description>charged negative polar !aliphatic !aromatic !hydrophobic !positive !proline !small !tiny</ns2:description><ns2:value>11.0</ns2:value></ns2:annotationElement><ns2:annotationElement position="145" colour="-6656"><ns2:displayCharacter>*</ns2:displayCharacter><ns2:description>aromatic hydrophobic !aliphatic !charged !negative !polar !positive !proline !small !tiny</ns2:description><ns2:value>11.0</ns2:value></ns2:annotationElement><ns2:annotationElement position="146" colour="-6656"><ns2:displayCharacter>*</ns2:displayCharacter><ns2:description>aromatic hydrophobic polar !aliphatic !charged !negative !positive !proline !small !tiny</ns2:description><ns2:value>11.0</ns2:value></ns2:annotationElement><ns2:annotationElement position="147" colour="-6656"><ns2:displayCharacter>*</ns2:displayCharacter><ns2:description>aromatic hydrophobic !aliphatic !charged !negative !polar !positive !proline !small !tiny</ns2:description><ns2:value>11.0</ns2:value></ns2:annotationElement><ns2:annotationElement position="148" colour="-6656"><ns2:displayCharacter>*</ns2:displayCharacter><ns2:description>charged hydrophobic polar positive !aliphatic !aromatic !negative !proline !small !tiny</ns2:description><ns2:value>11.0</ns2:value></ns2:annotationElement><ns2:annotationElement position="149" colour="-3234048"><ns2:displayCharacter>8</ns2:displayCharacter><ns2:description>hydrophobic !aromatic !charged !negative !polar !positive !proline !tiny</ns2:description><ns2:value>8.0</ns2:value></ns2:annotationElement><ns2:annotationElement position="150" colour="-4288000"><ns2:displayCharacter>7</ns2:displayCharacter><ns2:description>small !aliphatic !aromatic !charged !hydrophobic !negative !positive</ns2:description><ns2:value>7.0</ns2:value></ns2:annotationElement><ns2:annotationElement position="151" colour="-6656"><ns2:displayCharacter>*</ns2:displayCharacter><ns2:description>charged negative polar !aliphatic !aromatic !hydrophobic !positive !proline !small !tiny</ns2:description><ns2:value>11.0</ns2:value></ns2:annotationElement><ns2:annotationElement position="152" colour="-6656"><ns2:displayCharacter>*</ns2:displayCharacter><ns2:description>aliphatic hydrophobic small !aromatic !charged !negative !polar !positive !proline !tiny</ns2:description><ns2:value>11.0</ns2:value></ns2:annotationElement><ns2:annotationElement position="153" colour="-6656"><ns2:displayCharacter>*</ns2:displayCharacter><ns2:description>aromatic hydrophobic polar !aliphatic !charged !negative !positive !proline !small !tiny</ns2:description><ns2:value>11.0</ns2:value></ns2:annotationElement><ns2:annotationElement position="154" colour="-6656"><ns2:displayCharacter>*</ns2:displayCharacter><ns2:description>aromatic hydrophobic polar !aliphatic !charged !negative !positive !proline !small !tiny</ns2:description><ns2:value>11.0</ns2:value></ns2:annotationElement><ns2:annotationElement position="155" colour="-6656"><ns2:displayCharacter>*</ns2:displayCharacter><ns2:description>aromatic hydrophobic polar !aliphatic !charged !negative !positive !proline !small !tiny</ns2:description><ns2:value>11.0</ns2:value></ns2:annotationElement><ns2:annotationElement position="156" colour="-6656"><ns2:displayCharacter>*</ns2:displayCharacter><ns2:description>hydrophobic !aliphatic !aromatic !charged !negative !polar !positive !proline !small !tiny</ns2:description><ns2:value>11.0</ns2:value></ns2:annotationElement><ns2:annotationElement position="157" colour="-6656"><ns2:displayCharacter>*</ns2:displayCharacter><ns2:description>charged hydrophobic polar positive !aliphatic !aromatic !negative !proline !small !tiny</ns2:description><ns2:value>11.0</ns2:value></ns2:annotationElement><ns2:annotationElement position="158" colour="-6656"><ns2:displayCharacter>*</ns2:displayCharacter><ns2:description>charged negative polar !aliphatic !aromatic !hydrophobic !positive !proline !small !tiny</ns2:description><ns2:value>11.0</ns2:value></ns2:annotationElement><ns2:annotationElement position="159" colour="-6656"><ns2:displayCharacter>*</ns2:displayCharacter><ns2:description>hydrophobic polar small !aliphatic !aromatic !charged !negative !positive !proline !tiny</ns2:description><ns2:value>11.0</ns2:value></ns2:annotationElement><ns2:annotationElement position="160" colour="-6656"><ns2:displayCharacter>*</ns2:displayCharacter><ns2:description>aromatic charged hydrophobic polar positive !aliphatic !negative !proline !small !tiny</ns2:description><ns2:value>11.0</ns2:value></ns2:annotationElement><ns2:annotationElement position="161" colour="-6656"><ns2:displayCharacter>*</ns2:displayCharacter><ns2:description>aromatic hydrophobic !aliphatic !charged !negative !polar !positive !proline !small !tiny</ns2:description><ns2:value>11.0</ns2:value></ns2:annotationElement><ns2:annotationElement position="162" colour="-6656"><ns2:displayCharacter>*</ns2:displayCharacter><ns2:description>polar small tiny !aliphatic !aromatic !charged !hydrophobic !negative !positive !proline</ns2:description><ns2:value>11.0</ns2:value></ns2:annotationElement><ns2:annotationElement position="163" colour="-6656"><ns2:displayCharacter>*</ns2:displayCharacter><ns2:description>hydrophobic !aliphatic !aromatic !charged !negative !polar !positive !proline !small !tiny</ns2:description><ns2:value>11.0</ns2:value></ns2:annotationElement><ns2:annotationElement position="164" colour="-6656"><ns2:displayCharacter>*</ns2:displayCharacter><ns2:description>polar small !aliphatic !aromatic !charged !hydrophobic !negative !positive !proline !tiny</ns2:description><ns2:value>11.0</ns2:value></ns2:annotationElement><ns2:annotationElement position="165" colour="-6656"><ns2:displayCharacter>*</ns2:displayCharacter><ns2:description>aromatic hydrophobic polar !aliphatic !charged !negative !positive !proline !small !tiny</ns2:description><ns2:value>11.0</ns2:value></ns2:annotationElement><ns2:annotationElement position="166" colour="-6656"><ns2:displayCharacter>*</ns2:displayCharacter><ns2:description>hydrophobic small tiny !aliphatic !aromatic !charged !negative !polar !positive !proline</ns2:description><ns2:value>11.0</ns2:value></ns2:annotationElement><ns2:annotationElement position="167" colour="-6656"><ns2:displayCharacter>*</ns2:displayCharacter><ns2:description>polar !aliphatic !aromatic !charged !hydrophobic !negative !positive !proline !small !tiny</ns2:description><ns2:value>11.0</ns2:value></ns2:annotationElement><ns2:annotationElement position="168" colour="-6656"><ns2:displayCharacter>*</ns2:displayCharacter><ns2:description>charged polar positive !aliphatic !aromatic !hydrophobic !negative !proline !small !tiny</ns2:description><ns2:value>11.0</ns2:value></ns2:annotationElement><ns2:annotationElement position="169" colour="-6656"><ns2:displayCharacter>*</ns2:displayCharacter><ns2:description>hydrophobic small tiny !aliphatic !aromatic !charged !negative !polar !positive !proline</ns2:description><ns2:value>11.0</ns2:value></ns2:annotationElement><ns2:annotationElement position="170" colour="-6656"><ns2:displayCharacter>*</ns2:displayCharacter><ns2:description>aromatic hydrophobic polar !aliphatic !charged !negative !positive !proline !small !tiny</ns2:description><ns2:value>11.0</ns2:value></ns2:annotationElement><ns2:annotationElement position="171" colour="-6656"><ns2:displayCharacter>*</ns2:displayCharacter><ns2:description>polar small tiny !aliphatic !aromatic !charged !hydrophobic !negative !positive !proline</ns2:description><ns2:value>11.0</ns2:value></ns2:annotationElement><ns2:annotationElement position="172" colour="-6656"><ns2:displayCharacter>*</ns2:displayCharacter><ns2:description>aliphatic hydrophobic !aromatic !charged !negative !polar !positive !proline !small !tiny</ns2:description><ns2:value>11.0</ns2:value></ns2:annotationElement><ns2:annotationElement position="173" colour="-6656"><ns2:displayCharacter>*</ns2:displayCharacter><ns2:description>aromatic hydrophobic !aliphatic !charged !negative !polar !positive !proline !small !tiny</ns2:description><ns2:value>11.0</ns2:value></ns2:annotationElement><ns2:annotationElement position="174" colour="-6656"><ns2:displayCharacter>*</ns2:displayCharacter><ns2:description>charged hydrophobic polar positive !aliphatic !aromatic !negative !proline !small !tiny</ns2:description><ns2:value>11.0</ns2:value></ns2:annotationElement><ns2:annotationElement position="175" colour="-2114560"><ns2:displayCharacter>9</ns2:displayCharacter><ns2:description>charged negative polar !aliphatic !aromatic !hydrophobic !positive !proline !tiny</ns2:description><ns2:value>9.0</ns2:value></ns2:annotationElement><ns2:annotationElement position="176" colour="-6656"><ns2:displayCharacter>*</ns2:displayCharacter><ns2:description>polar !aliphatic !aromatic !charged !hydrophobic !negative !positive !proline !small !tiny</ns2:description><ns2:value>11.0</ns2:value></ns2:annotationElement><ns2:annotationElement position="177" colour="-6656"><ns2:displayCharacter>*</ns2:displayCharacter><ns2:description>charged hydrophobic polar positive !aliphatic !aromatic !negative !proline !small !tiny</ns2:description><ns2:value>11.0</ns2:value></ns2:annotationElement><ns2:annotationElement position="178" colour="-6656"><ns2:displayCharacter>*</ns2:displayCharacter><ns2:description>charged negative polar small !aliphatic !aromatic !hydrophobic !positive !proline !tiny</ns2:description><ns2:value>11.0</ns2:value></ns2:annotationElement><ns2:annotationElement position="179" colour="-3234048"><ns2:displayCharacter>8</ns2:displayCharacter><ns2:description>hydrophobic small !aromatic !charged !negative !polar !positive !proline</ns2:description><ns2:value>8.0</ns2:value></ns2:annotationElement><ns2:annotationElement position="180" colour="-5341952"><ns2:displayCharacter>6</ns2:displayCharacter><ns2:description>polar !aliphatic !negative !proline !small !tiny</ns2:description><ns2:value>6.0</ns2:value></ns2:annotationElement><ns2:annotationElement position="181" colour="-6656"><ns2:displayCharacter>*</ns2:displayCharacter><ns2:description>hydrophobic small tiny !aliphatic !aromatic !charged !negative !polar !positive !proline</ns2:description><ns2:value>11.0</ns2:value></ns2:annotationElement><ns2:annotationElement position="182" colour="-6656"><ns2:displayCharacter>*</ns2:displayCharacter><ns2:description>polar small !aliphatic !aromatic !charged !hydrophobic !negative !positive !proline !tiny</ns2:description><ns2:value>11.0</ns2:value></ns2:annotationElement><ns2:annotationElement position="183" colour="-6656"><ns2:displayCharacter>*</ns2:displayCharacter><ns2:description>aliphatic hydrophobic !aromatic !charged !negative !polar !positive !proline !small !tiny</ns2:description><ns2:value>11.0</ns2:value></ns2:annotationElement><ns2:annotationElement position="184" colour="-6656"><ns2:displayCharacter>*</ns2:displayCharacter><ns2:description>hydrophobic polar small !aliphatic !aromatic !charged !negative !positive !proline !tiny</ns2:description><ns2:value>11.0</ns2:value></ns2:annotationElement><ns2:annotationElement position="185" colour="-6656"><ns2:displayCharacter>*</ns2:displayCharacter><ns2:description>aromatic hydrophobic polar !aliphatic !charged !negative !positive !proline !small !tiny</ns2:description><ns2:value>11.0</ns2:value></ns2:annotationElement><ns2:annotationElement position="186" colour="-6656"><ns2:displayCharacter>*</ns2:displayCharacter><ns2:description>hydrophobic small tiny !aliphatic !aromatic !charged !negative !polar !positive !proline</ns2:description><ns2:value>11.0</ns2:value></ns2:annotationElement><ns2:annotationElement position="187" colour="-6656"><ns2:displayCharacter>*</ns2:displayCharacter><ns2:description>charged hydrophobic polar positive !aliphatic !aromatic !negative !proline !small !tiny</ns2:description><ns2:value>11.0</ns2:value></ns2:annotationElement><ns2:annotationElement position="188" colour="-6656"><ns2:displayCharacter>*</ns2:displayCharacter><ns2:description>charged negative polar !aliphatic !aromatic !hydrophobic !positive !proline !small !tiny</ns2:description><ns2:value>11.0</ns2:value></ns2:annotationElement><ns2:annotationElement position="189" colour="-6656"><ns2:displayCharacter>*</ns2:displayCharacter><ns2:description>hydrophobic !aliphatic !aromatic !charged !negative !polar !positive !proline !small !tiny</ns2:description><ns2:value>11.0</ns2:value></ns2:annotationElement><ns2:annotationElement position="190" colour="-6656"><ns2:displayCharacter>*</ns2:displayCharacter><ns2:description>aliphatic hydrophobic small !aromatic !charged !negative !polar !positive !proline !tiny</ns2:description><ns2:value>11.0</ns2:value></ns2:annotationElement><ns2:annotationElement position="191" colour="-6656"><ns2:displayCharacter>*</ns2:displayCharacter><ns2:description>polar !aliphatic !aromatic !charged !hydrophobic !negative !positive !proline !small !tiny</ns2:description><ns2:value>11.0</ns2:value></ns2:annotationElement><ns2:annotationElement position="192" colour="-6656"><ns2:displayCharacter>*</ns2:displayCharacter><ns2:description>hydrophobic small !aliphatic !aromatic !charged !negative !polar !positive !proline !tiny</ns2:description><ns2:value>11.0</ns2:value></ns2:annotationElement><ns2:annotationElement position="193" colour="-6656"><ns2:displayCharacter>*</ns2:displayCharacter><ns2:description>polar !aliphatic !aromatic !charged !hydrophobic !negative !positive !proline !small !tiny</ns2:description><ns2:value>11.0</ns2:value></ns2:annotationElement><ns2:annotationElement position="194" colour="-6656"><ns2:displayCharacter>*</ns2:displayCharacter><ns2:description>aromatic hydrophobic !aliphatic !charged !negative !polar !positive !proline !small !tiny</ns2:description><ns2:value>11.0</ns2:value></ns2:annotationElement><ns2:annotationElement position="195" colour="-6656"><ns2:displayCharacter>*</ns2:displayCharacter><ns2:description>aliphatic hydrophobic small !aromatic !charged !negative !polar !positive !proline !tiny</ns2:description><ns2:value>11.0</ns2:value></ns2:annotationElement><ns2:annotationElement position="196" colour="-6656"><ns2:displayCharacter>*</ns2:displayCharacter><ns2:description>aliphatic hydrophobic !aromatic !charged !negative !polar !positive !proline !small !tiny</ns2:description><ns2:value>11.0</ns2:value></ns2:annotationElement><ns2:annotationElement position="197" colour="-6656"><ns2:displayCharacter>*</ns2:displayCharacter><ns2:description>aromatic hydrophobic !aliphatic !charged !negative !polar !positive !proline !small !tiny</ns2:description><ns2:value>11.0</ns2:value></ns2:annotationElement><ns2:annotationElement position="198" colour="-6656"><ns2:displayCharacter>*</ns2:displayCharacter><ns2:description>hydrophobic small tiny !aliphatic !aromatic !charged !negative !polar !positive !proline</ns2:description><ns2:value>11.0</ns2:value></ns2:annotationElement><ns2:annotationElement position="199" colour="-6656"><ns2:displayCharacter>*</ns2:displayCharacter><ns2:description>polar small !aliphatic !aromatic !charged !hydrophobic !negative !positive !proline !tiny</ns2:description><ns2:value>11.0</ns2:value></ns2:annotationElement><ns2:annotationElement position="200" colour="-6656"><ns2:displayCharacter>*</ns2:displayCharacter><ns2:description>aromatic hydrophobic polar !aliphatic !charged !negative !positive !proline !small !tiny</ns2:description><ns2:value>11.0</ns2:value></ns2:annotationElement><ns2:annotationElement position="201" colour="-6656"><ns2:displayCharacter>*</ns2:displayCharacter><ns2:description>aliphatic hydrophobic !aromatic !charged !negative !polar !positive !proline !small !tiny</ns2:description><ns2:value>11.0</ns2:value></ns2:annotationElement><ns2:annotationElement position="202" colour="-6656"><ns2:displayCharacter>*</ns2:displayCharacter><ns2:description>charged negative polar small !aliphatic !aromatic !hydrophobic !positive !proline !tiny</ns2:description><ns2:value>11.0</ns2:value></ns2:annotationElement><ns2:annotationElement position="203" colour="-6656"><ns2:displayCharacter>*</ns2:displayCharacter><ns2:description>charged hydrophobic polar positive !aliphatic !aromatic !negative !proline !small !tiny</ns2:description><ns2:value>11.0</ns2:value></ns2:annotationElement><ns2:annotationElement position="204" colour="-6656"><ns2:displayCharacter>*</ns2:displayCharacter><ns2:description>hydrophobic !aliphatic !aromatic !charged !negative !polar !positive !proline !small !tiny</ns2:description><ns2:value>11.0</ns2:value></ns2:annotationElement><ns2:annotationElement position="205" colour="-6656"><ns2:displayCharacter>*</ns2:displayCharacter><ns2:description>hydrophobic small !aliphatic !aromatic !charged !negative !polar !positive !proline !tiny</ns2:description><ns2:value>11.0</ns2:value></ns2:annotationElement><ns2:annotationElement position="206" colour="-6656"><ns2:displayCharacter>*</ns2:displayCharacter><ns2:description>aromatic hydrophobic polar !aliphatic !charged !negative !positive !proline !small !tiny</ns2:description><ns2:value>11.0</ns2:value></ns2:annotationElement><ns2:annotationElement position="207" colour="-6656"><ns2:displayCharacter>*</ns2:displayCharacter><ns2:description>charged negative polar !aliphatic !aromatic !hydrophobic !positive !proline !small !tiny</ns2:description><ns2:value>11.0</ns2:value></ns2:annotationElement><ns2:annotationElement position="208" colour="-6656"><ns2:displayCharacter>*</ns2:displayCharacter><ns2:description>charged negative polar small !aliphatic !aromatic !hydrophobic !positive !proline !tiny</ns2:description><ns2:value>11.0</ns2:value></ns2:annotationElement><ns2:annotationElement position="209" colour="-6656"><ns2:displayCharacter>*</ns2:displayCharacter><ns2:description>hydrophobic small tiny !aliphatic !aromatic !charged !negative !polar !positive !proline</ns2:description><ns2:value>11.0</ns2:value></ns2:annotationElement><ns2:annotationElement position="210" colour="-6656"><ns2:displayCharacter>*</ns2:displayCharacter><ns2:description>aliphatic hydrophobic !aromatic !charged !negative !polar !positive !proline !small !tiny</ns2:description><ns2:value>11.0</ns2:value></ns2:annotationElement><ns2:annotationElement position="211" colour="-7515392"><ns2:displayCharacter>4</ns2:displayCharacter><ns2:description> !aliphatic !aromatic !positive !proline</ns2:description><ns2:value>4.0</ns2:value></ns2:annotationElement><ns2:annotationElement position="212" colour="-6656"><ns2:displayCharacter>*</ns2:displayCharacter><ns2:description>hydrophobic polar small !aliphatic !aromatic !charged !negative !positive !proline !tiny</ns2:description><ns2:value>11.0</ns2:value></ns2:annotationElement><ns2:annotationElement position="213" colour="-6656"><ns2:displayCharacter>*</ns2:displayCharacter><ns2:description>hydrophobic small tiny !aliphatic !aromatic !charged !negative !polar !positive !proline</ns2:description><ns2:value>11.0</ns2:value></ns2:annotationElement><ns2:annotationElement position="214" colour="-6656"><ns2:displayCharacter>*</ns2:displayCharacter><ns2:description>charged negative polar !aliphatic !aromatic !hydrophobic !positive !proline !small !tiny</ns2:description><ns2:value>11.0</ns2:value></ns2:annotationElement><ns2:annotationElement position="215" colour="-6656"><ns2:displayCharacter>*</ns2:displayCharacter><ns2:description>charged hydrophobic polar positive !aliphatic !aromatic !negative !proline !small !tiny</ns2:description><ns2:value>11.0</ns2:value></ns2:annotationElement><ns2:annotationElement position="216" colour="-6656"><ns2:displayCharacter>*</ns2:displayCharacter><ns2:description>hydrophobic small tiny !aliphatic !aromatic !charged !negative !polar !positive !proline</ns2:description><ns2:value>11.0</ns2:value></ns2:annotationElement><ns2:annotationElement position="217" colour="-6656"><ns2:displayCharacter>*</ns2:displayCharacter><ns2:description>aliphatic hydrophobic !aromatic !charged !negative !polar !positive !proline !small !tiny</ns2:description><ns2:value>11.0</ns2:value></ns2:annotationElement><ns2:annotationElement position="218" colour="-6395904"><ns2:displayCharacter>5</ns2:displayCharacter><ns2:description>polar !aliphatic !negative !proline !tiny</ns2:description><ns2:value>5.0</ns2:value></ns2:annotationElement><ns2:annotationElement position="219" colour="-6656"><ns2:displayCharacter>*</ns2:displayCharacter><ns2:description>charged negative polar small !aliphatic !aromatic !hydrophobic !positive !proline !tiny</ns2:description><ns2:value>11.0</ns2:value></ns2:annotationElement><ns2:annotationElement position="220" colour="-6656"><ns2:displayCharacter>*</ns2:displayCharacter><ns2:description>hydrophobic small tiny !aliphatic !aromatic !charged !negative !polar !positive !proline</ns2:description><ns2:value>11.0</ns2:value></ns2:annotationElement><ns2:annotationElement position="221" colour="-1060608"><ns2:displayCharacter>+</ns2:displayCharacter><ns2:description>aliphatic hydrophobic !aromatic !charged !negative !polar !positive !proline !small !tiny</ns2:description><ns2:value>10.0</ns2:value></ns2:annotationElement><ns2:annotationElement position="222" colour="-4288000"><ns2:displayCharacter>7</ns2:displayCharacter><ns2:description>charged polar !aliphatic !aromatic !proline !small !tiny</ns2:description><ns2:value>7.0</ns2:value></ns2:annotationElement><ns2:annotationElement position="223" colour="-6656"><ns2:displayCharacter>*</ns2:displayCharacter><ns2:description>aliphatic hydrophobic !aromatic !charged !negative !polar !positive !proline !small !tiny</ns2:description><ns2:value>11.0</ns2:value></ns2:annotationElement><ns2:annotationElement position="224" colour="-6656"><ns2:displayCharacter>*</ns2:displayCharacter><ns2:description>hydrophobic small tiny !aliphatic !aromatic !charged !negative !polar !positive !proline</ns2:description><ns2:value>11.0</ns2:value></ns2:annotationElement><ns2:annotationElement position="225" colour="-6656"><ns2:displayCharacter>*</ns2:displayCharacter><ns2:description>charged negative polar !aliphatic !aromatic !hydrophobic !positive !proline !small !tiny</ns2:description><ns2:value>11.0</ns2:value></ns2:annotationElement><ns2:annotationElement position="226" colour="-6656"><ns2:displayCharacter>*</ns2:displayCharacter><ns2:description>polar !aliphatic !aromatic !charged !hydrophobic !negative !positive !proline !small !tiny</ns2:description><ns2:value>11.0</ns2:value></ns2:annotationElement><ns2:annotationElement position="227" colour="-6656"><ns2:displayCharacter>*</ns2:displayCharacter><ns2:description>aromatic charged hydrophobic polar positive !aliphatic !negative !proline !small !tiny</ns2:description><ns2:value>11.0</ns2:value></ns2:annotationElement><ns2:annotationElement position="228" colour="-6656"><ns2:displayCharacter>*</ns2:displayCharacter><ns2:description>aliphatic hydrophobic !aromatic !charged !negative !polar !positive !proline !small !tiny</ns2:description><ns2:value>11.0</ns2:value></ns2:annotationElement><ns2:annotationElement position="229" colour="-6656"><ns2:displayCharacter>*</ns2:displayCharacter><ns2:description>aliphatic hydrophobic !aromatic !charged !negative !polar !positive !proline !small !tiny</ns2:description><ns2:value>11.0</ns2:value></ns2:annotationElement><ns2:annotationElement position="230" colour="-6656"><ns2:displayCharacter>*</ns2:displayCharacter><ns2:description>hydrophobic small tiny !aliphatic !aromatic !charged !negative !polar !positive !proline</ns2:description><ns2:value>11.0</ns2:value></ns2:annotationElement><ns2:annotationElement position="231" colour="-6656"><ns2:displayCharacter>*</ns2:displayCharacter><ns2:description>polar small tiny !aliphatic !aromatic !charged !hydrophobic !negative !positive !proline</ns2:description><ns2:value>11.0</ns2:value></ns2:annotationElement><ns2:annotationElement position="232" colour="-6656"><ns2:displayCharacter>*</ns2:displayCharacter><ns2:description>hydrophobic small tiny !aliphatic !aromatic !charged !negative !polar !positive !proline</ns2:description><ns2:value>11.0</ns2:value></ns2:annotationElement><ns2:annotationElement position="233" colour="-6656"><ns2:displayCharacter>*</ns2:displayCharacter><ns2:description>aromatic charged hydrophobic polar positive !aliphatic !negative !proline !small !tiny</ns2:description><ns2:value>11.0</ns2:value></ns2:annotationElement><ns2:annotationElement position="234" colour="-6656"><ns2:displayCharacter>*</ns2:displayCharacter><ns2:description>aromatic hydrophobic !aliphatic !charged !negative !polar !positive !proline !small !tiny</ns2:description><ns2:value>11.0</ns2:value></ns2:annotationElement><ns2:annotationElement position="235" colour="-2114560"><ns2:displayCharacter>9</ns2:displayCharacter><ns2:description>polar small !aliphatic !aromatic !charged !negative !positive !proline !tiny</ns2:description><ns2:value>9.0</ns2:value></ns2:annotationElement><ns2:annotationElement position="236" colour="-6656"><ns2:displayCharacter>*</ns2:displayCharacter><ns2:description>aliphatic hydrophobic small !aromatic !charged !negative !polar !positive !proline !tiny</ns2:description><ns2:value>11.0</ns2:value></ns2:annotationElement><ns2:annotationElement position="237" colour="-6656"><ns2:displayCharacter>*</ns2:displayCharacter><ns2:description>hydrophobic small tiny !aliphatic !aromatic !charged !negative !polar !positive !proline</ns2:description><ns2:value>11.0</ns2:value></ns2:annotationElement><ns2:annotationElement position="238" colour="-6656"><ns2:displayCharacter>*</ns2:displayCharacter><ns2:description>aliphatic hydrophobic !aromatic !charged !negative !polar !positive !proline !small !tiny</ns2:description><ns2:value>11.0</ns2:value></ns2:annotationElement><ns2:annotationElement position="239" colour="-6656"><ns2:displayCharacter>*</ns2:displayCharacter><ns2:description>hydrophobic small !aliphatic !aromatic !charged !negative !polar !positive !proline !tiny</ns2:description><ns2:value>11.0</ns2:value></ns2:annotationElement><ns2:annotationElement position="240" colour="-6656"><ns2:displayCharacter>*</ns2:displayCharacter><ns2:description>aromatic hydrophobic polar !aliphatic !charged !negative !positive !proline !small !tiny</ns2:description><ns2:value>11.0</ns2:value></ns2:annotationElement><ns2:annotationElement position="241" colour="-6656"><ns2:displayCharacter>*</ns2:displayCharacter><ns2:description>polar small !aliphatic !aromatic !charged !hydrophobic !negative !positive !proline !tiny</ns2:description><ns2:value>11.0</ns2:value></ns2:annotationElement><ns2:annotationElement position="242" colour="-6656"><ns2:displayCharacter>*</ns2:displayCharacter><ns2:description>polar small !aliphatic !aromatic !charged !hydrophobic !negative !positive !proline !tiny</ns2:description><ns2:value>11.0</ns2:value></ns2:annotationElement><ns2:annotationElement position="243" colour="-6656"><ns2:displayCharacter>*</ns2:displayCharacter><ns2:description>aliphatic hydrophobic !aromatic !charged !negative !polar !positive !proline !small !tiny</ns2:description><ns2:value>11.0</ns2:value></ns2:annotationElement><ns2:annotationElement position="244" colour="-6656"><ns2:displayCharacter>*</ns2:displayCharacter><ns2:description>charged negative polar !aliphatic !aromatic !hydrophobic !positive !proline !small !tiny</ns2:description><ns2:value>11.0</ns2:value></ns2:annotationElement><ns2:annotationElement position="245" colour="-6656"><ns2:displayCharacter>*</ns2:displayCharacter><ns2:description>charged negative polar !aliphatic !aromatic !hydrophobic !positive !proline !small !tiny</ns2:description><ns2:value>11.0</ns2:value></ns2:annotationElement><ns2:annotationElement position="246" colour="-6656"><ns2:displayCharacter>*</ns2:displayCharacter><ns2:description>aliphatic hydrophobic !aromatic !charged !negative !polar !positive !proline !small !tiny</ns2:description><ns2:value>11.0</ns2:value></ns2:annotationElement><ns2:annotationElement position="247" colour="-6656"><ns2:displayCharacter>*</ns2:displayCharacter><ns2:description>charged negative polar small !aliphatic !aromatic !hydrophobic !positive !proline !tiny</ns2:description><ns2:value>11.0</ns2:value></ns2:annotationElement><ns2:annotationElement position="248" colour="-5341952"><ns2:displayCharacter>6</ns2:displayCharacter><ns2:description>polar !aliphatic !aromatic !negative !proline !tiny</ns2:description><ns2:value>6.0</ns2:value></ns2:annotationElement><ns2:annotationElement position="249" colour="-6656"><ns2:displayCharacter>*</ns2:displayCharacter><ns2:description>hydrophobic small tiny !aliphatic !aromatic !charged !negative !polar !positive !proline</ns2:description><ns2:value>11.0</ns2:value></ns2:annotationElement><ns2:annotationElement position="250" colour="-6656"><ns2:displayCharacter>*</ns2:displayCharacter><ns2:description>charged negative polar !aliphatic !aromatic !hydrophobic !positive !proline !small !tiny</ns2:description><ns2:value>11.0</ns2:value></ns2:annotationElement><ns2:annotationElement position="251" colour="-6656"><ns2:displayCharacter>*</ns2:displayCharacter><ns2:description>charged hydrophobic polar positive !aliphatic !aromatic !negative !proline !small !tiny</ns2:description><ns2:value>11.0</ns2:value></ns2:annotationElement><ns2:annotationElement position="252" colour="-6656"><ns2:displayCharacter>*</ns2:displayCharacter><ns2:description>aromatic charged hydrophobic polar positive !aliphatic !negative !proline !small !tiny</ns2:description><ns2:value>11.0</ns2:value></ns2:annotationElement><ns2:annotationElement position="253" colour="-6656"><ns2:displayCharacter>*</ns2:displayCharacter><ns2:description>aromatic hydrophobic !aliphatic !charged !negative !polar !positive !proline !small !tiny</ns2:description><ns2:value>11.0</ns2:value></ns2:annotationElement><ns2:annotationElement position="254" colour="-6656"><ns2:displayCharacter>*</ns2:displayCharacter><ns2:description>polar !aliphatic !aromatic !charged !hydrophobic !negative !positive !proline !small !tiny</ns2:description><ns2:value>11.0</ns2:value></ns2:annotationElement><ns2:annotationElement position="255" colour="-6656"><ns2:displayCharacter>*</ns2:displayCharacter><ns2:description>aliphatic hydrophobic !aromatic !charged !negative !polar !positive !proline !small !tiny</ns2:description><ns2:value>11.0</ns2:value></ns2:annotationElement><ns2:annotationElement position="256" colour="-3234048"><ns2:displayCharacter>8</ns2:displayCharacter><ns2:description>small tiny !aliphatic !aromatic !charged !negative !positive !proline</ns2:description><ns2:value>8.0</ns2:value></ns2:annotationElement><ns2:annotationElement position="257" colour="-6656"><ns2:displayCharacter>*</ns2:displayCharacter><ns2:description>aromatic hydrophobic polar !aliphatic !charged !negative !positive !proline !small !tiny</ns2:description><ns2:value>11.0</ns2:value></ns2:annotationElement><ns2:annotationElement position="258" colour="-1060608"><ns2:displayCharacter>+</ns2:displayCharacter><ns2:description>charged negative polar !aliphatic !aromatic !hydrophobic !positive !proline !small !tiny</ns2:description><ns2:value>10.0</ns2:value></ns2:annotationElement><ns2:annotationElement position="259" colour="-6656"><ns2:displayCharacter>*</ns2:displayCharacter><ns2:description>aliphatic hydrophobic !aromatic !charged !negative !polar !positive !proline !small !tiny</ns2:description><ns2:value>11.0</ns2:value></ns2:annotationElement><ns2:annotationElement position="260" colour="-6656"><ns2:displayCharacter>*</ns2:displayCharacter><ns2:description>aromatic charged hydrophobic polar positive !aliphatic !negative !proline !small !tiny</ns2:description><ns2:value>11.0</ns2:value></ns2:annotationElement><ns2:annotationElement position="261" colour="-6656"><ns2:displayCharacter>*</ns2:displayCharacter><ns2:description>charged hydrophobic polar positive !aliphatic !aromatic !negative !proline !small !tiny</ns2:description><ns2:value>11.0</ns2:value></ns2:annotationElement><ns2:annotationElement position="262" colour="-3234048"><ns2:displayCharacter>8</ns2:displayCharacter><ns2:description>polar small !aliphatic !aromatic !hydrophobic !positive !proline !tiny</ns2:description><ns2:value>8.0</ns2:value></ns2:annotationElement><ns2:annotationElement position="263" colour="-6656"><ns2:displayCharacter>*</ns2:displayCharacter><ns2:description>charged polar positive !aliphatic !aromatic !hydrophobic !negative !proline !small !tiny</ns2:description><ns2:value>11.0</ns2:value></ns2:annotationElement><ns2:annotationElement position="264" colour="-6656"><ns2:displayCharacter>*</ns2:displayCharacter><ns2:description>charged hydrophobic polar positive !aliphatic !aromatic !negative !proline !small !tiny</ns2:description><ns2:value>11.0</ns2:value></ns2:annotationElement><ns2:annotationElement position="265" colour="-6656"><ns2:displayCharacter>*</ns2:displayCharacter><ns2:description>aromatic charged hydrophobic polar positive !aliphatic !negative !proline !small !tiny</ns2:description><ns2:value>11.0</ns2:value></ns2:annotationElement><ns2:annotationElement position="266" colour="-6656"><ns2:displayCharacter>*</ns2:displayCharacter><ns2:description>aliphatic hydrophobic !aromatic !charged !negative !polar !positive !proline !small !tiny</ns2:description><ns2:value>11.0</ns2:value></ns2:annotationElement><ns2:annotationElement position="267" colour="-6656"><ns2:displayCharacter>*</ns2:displayCharacter><ns2:description>aromatic hydrophobic polar !aliphatic !charged !negative !positive !proline !small !tiny</ns2:description><ns2:value>11.0</ns2:value></ns2:annotationElement><ns2:annotationElement position="268" colour="-6656"><ns2:displayCharacter>*</ns2:displayCharacter><ns2:description>charged negative polar !aliphatic !aromatic !hydrophobic !positive !proline !small !tiny</ns2:description><ns2:value>11.0</ns2:value></ns2:annotationElement><ns2:annotationElement position="269" colour="-6656"><ns2:displayCharacter>*</ns2:displayCharacter><ns2:description>polar small tiny !aliphatic !aromatic !charged !hydrophobic !negative !positive !proline</ns2:description><ns2:value>11.0</ns2:value></ns2:annotationElement><ns2:annotationElement position="270" colour="-6656"><ns2:displayCharacter>*</ns2:displayCharacter><ns2:description>charged hydrophobic polar positive !aliphatic !aromatic !negative !proline !small !tiny</ns2:description><ns2:value>11.0</ns2:value></ns2:annotationElement><ns2:annotationElement position="271" colour="-6656"><ns2:displayCharacter>*</ns2:displayCharacter><ns2:description>hydrophobic small tiny !aliphatic !aromatic !charged !negative !polar !positive !proline</ns2:description><ns2:value>11.0</ns2:value></ns2:annotationElement><ns2:annotationElement position="272" colour="-6656"><ns2:displayCharacter>*</ns2:displayCharacter><ns2:description>aliphatic hydrophobic !aromatic !charged !negative !polar !positive !proline !small !tiny</ns2:description><ns2:value>11.0</ns2:value></ns2:annotationElement><ns2:annotationElement position="273" colour="-6656"><ns2:displayCharacter>*</ns2:displayCharacter><ns2:description>aromatic hydrophobic !aliphatic !charged !negative !polar !positive !proline !small !tiny</ns2:description><ns2:value>11.0</ns2:value></ns2:annotationElement><ns2:annotationElement position="274" colour="-6656"><ns2:displayCharacter>*</ns2:displayCharacter><ns2:description>polar small !aliphatic !aromatic !charged !hydrophobic !negative !positive !proline !tiny</ns2:description><ns2:value>11.0</ns2:value></ns2:annotationElement><ns2:annotationElement position="275" colour="-6656"><ns2:displayCharacter>*</ns2:displayCharacter><ns2:description>aliphatic hydrophobic !aromatic !charged !negative !polar !positive !proline !small !tiny</ns2:description><ns2:value>11.0</ns2:value></ns2:annotationElement><ns2:annotationElement position="276" colour="-6656"><ns2:displayCharacter>*</ns2:displayCharacter><ns2:description>hydrophobic small tiny !aliphatic !aromatic !charged !negative !polar !positive !proline</ns2:description><ns2:value>11.0</ns2:value></ns2:annotationElement><ns2:annotationElement position="277" colour="-6656"><ns2:displayCharacter>*</ns2:displayCharacter><ns2:description>aromatic hydrophobic polar !aliphatic !charged !negative !positive !proline !small !tiny</ns2:description><ns2:value>11.0</ns2:value></ns2:annotationElement><ns2:annotationElement position="278" colour="-6656"><ns2:displayCharacter>*</ns2:displayCharacter><ns2:description>aliphatic hydrophobic small !aromatic !charged !negative !polar !positive !proline !tiny</ns2:description><ns2:value>11.0</ns2:value></ns2:annotationElement><ns2:annotationElement position="279" colour="-6656"><ns2:displayCharacter>*</ns2:displayCharacter><ns2:description>charged hydrophobic polar positive !aliphatic !aromatic !negative !proline !small !tiny</ns2:description><ns2:value>11.0</ns2:value></ns2:annotationElement><ns2:annotationElement position="280" colour="-1060608"><ns2:displayCharacter>+</ns2:displayCharacter><ns2:description>hydrophobic small tiny !aliphatic !aromatic !charged !negative !polar !positive !proline</ns2:description><ns2:value>10.0</ns2:value></ns2:annotationElement><ns2:annotationElement position="281" colour="-6656"><ns2:displayCharacter>*</ns2:displayCharacter><ns2:description>charged hydrophobic polar positive !aliphatic !aromatic !negative !proline !small !tiny</ns2:description><ns2:value>11.0</ns2:value></ns2:annotationElement><ns2:annotationElement position="282" colour="-6656"><ns2:displayCharacter>*</ns2:displayCharacter><ns2:description>charged hydrophobic polar positive !aliphatic !aromatic !negative !proline !small !tiny</ns2:description><ns2:value>11.0</ns2:value></ns2:annotationElement><ns2:annotationElement position="283" colour="-6656"><ns2:displayCharacter>*</ns2:displayCharacter><ns2:description>polar small !aliphatic !aromatic !charged !hydrophobic !negative !positive !proline !tiny</ns2:description><ns2:value>11.0</ns2:value></ns2:annotationElement><ns2:annotationElement position="284" colour="-6656"><ns2:displayCharacter>*</ns2:displayCharacter><ns2:description>charged negative polar small !aliphatic !aromatic !hydrophobic !positive !proline !tiny</ns2:description><ns2:value>11.0</ns2:value></ns2:annotationElement><ns2:annotationElement position="285" colour="-6656"><ns2:displayCharacter>*</ns2:displayCharacter><ns2:description>aliphatic hydrophobic !aromatic !charged !negative !polar !positive !proline !small !tiny</ns2:description><ns2:value>11.0</ns2:value></ns2:annotationElement><ns2:annotationElement position="286" colour="-6656"><ns2:displayCharacter>*</ns2:displayCharacter><ns2:description>charged hydrophobic polar positive !aliphatic !aromatic !negative !proline !small !tiny</ns2:description><ns2:value>11.0</ns2:value></ns2:annotationElement><ns2:annotationElement position="287" colour="-6656"><ns2:displayCharacter>*</ns2:displayCharacter><ns2:description>hydrophobic small tiny !aliphatic !aromatic !charged !negative !polar !positive !proline</ns2:description><ns2:value>11.0</ns2:value></ns2:annotationElement><ns2:annotationElement position="288" colour="-6656"><ns2:displayCharacter>*</ns2:displayCharacter><ns2:description>hydrophobic small tiny !aliphatic !aromatic !charged !negative !polar !positive !proline</ns2:description><ns2:value>11.0</ns2:value></ns2:annotationElement><ns2:annotationElement position="289" colour="-6656"><ns2:displayCharacter>*</ns2:displayCharacter><ns2:description>aliphatic hydrophobic !aromatic !charged !negative !polar !positive !proline !small !tiny</ns2:description><ns2:value>11.0</ns2:value></ns2:annotationElement><ns2:annotationElement position="290" colour="-6656"><ns2:displayCharacter>*</ns2:displayCharacter><ns2:description>charged negative polar !aliphatic !aromatic !hydrophobic !positive !proline !small !tiny</ns2:description><ns2:value>11.0</ns2:value></ns2:annotationElement><ns2:annotationElement position="291" colour="-6656"><ns2:displayCharacter>*</ns2:displayCharacter><ns2:description>aliphatic hydrophobic !aromatic !charged !negative !polar !positive !proline !small !tiny</ns2:description><ns2:value>11.0</ns2:value></ns2:annotationElement><ns2:annotationElement position="292" colour="-6656"><ns2:displayCharacter>*</ns2:displayCharacter><ns2:description>aromatic hydrophobic polar !aliphatic !charged !negative !positive !proline !small !tiny</ns2:description><ns2:value>11.0</ns2:value></ns2:annotationElement><ns2:annotationElement position="293" colour="-6656"><ns2:displayCharacter>*</ns2:displayCharacter><ns2:description>polar !aliphatic !aromatic !charged !hydrophobic !negative !positive !proline !small !tiny</ns2:description><ns2:value>11.0</ns2:value></ns2:annotationElement><ns2:annotationElement position="294" colour="-6656"><ns2:displayCharacter>*</ns2:displayCharacter><ns2:description>charged negative polar !aliphatic !aromatic !hydrophobic !positive !proline !small !tiny</ns2:description><ns2:value>11.0</ns2:value></ns2:annotationElement><ns2:annotationElement position="295" colour="-6656"><ns2:displayCharacter>*</ns2:displayCharacter><ns2:description>hydrophobic small tiny !aliphatic !aromatic !charged !negative !polar !positive !proline</ns2:description><ns2:value>11.0</ns2:value></ns2:annotationElement><ns2:annotationElement position="296" colour="-6656"><ns2:displayCharacter>*</ns2:displayCharacter><ns2:description>polar !aliphatic !aromatic !charged !hydrophobic !negative !positive !proline !small !tiny</ns2:description><ns2:value>11.0</ns2:value></ns2:annotationElement><ns2:annotationElement position="297" colour="-1060608"><ns2:displayCharacter>+</ns2:displayCharacter><ns2:description>charged hydrophobic polar positive !aliphatic !aromatic !negative !proline !small !tiny</ns2:description><ns2:value>10.0</ns2:value></ns2:annotationElement><ns2:annotationElement position="298" colour="-6656"><ns2:displayCharacter>*</ns2:displayCharacter><ns2:description>aliphatic hydrophobic small !aromatic !charged !negative !polar !positive !proline !tiny</ns2:description><ns2:value>11.0</ns2:value></ns2:annotationElement><ns2:annotationElement position="299" colour="-6656"><ns2:displayCharacter>*</ns2:displayCharacter><ns2:description>hydrophobic small tiny !aliphatic !aromatic !charged !negative !polar !positive !proline</ns2:description><ns2:value>11.0</ns2:value></ns2:annotationElement><ns2:annotationElement position="300" colour="-6656"><ns2:displayCharacter>*</ns2:displayCharacter><ns2:description>hydrophobic small tiny !aliphatic !aromatic !charged !negative !polar !positive !proline</ns2:description><ns2:value>11.0</ns2:value></ns2:annotationElement><ns2:annotationElement position="301" colour="-6656"><ns2:displayCharacter>*</ns2:displayCharacter><ns2:description>charged polar positive !aliphatic !aromatic !hydrophobic !negative !proline !small !tiny</ns2:description><ns2:value>11.0</ns2:value></ns2:annotationElement><ns2:annotationElement position="302" colour="-6656"><ns2:displayCharacter>*</ns2:displayCharacter><ns2:description>aromatic charged hydrophobic polar positive !aliphatic !negative !proline !small !tiny</ns2:description><ns2:value>11.0</ns2:value></ns2:annotationElement><ns2:annotationElement position="303" colour="-6656"><ns2:displayCharacter>*</ns2:displayCharacter><ns2:description>polar small !aliphatic !aromatic !charged !hydrophobic !negative !positive !proline !tiny</ns2:description><ns2:value>11.0</ns2:value></ns2:annotationElement><ns2:annotationElement position="304" colour="-6656"><ns2:displayCharacter>*</ns2:displayCharacter><ns2:description>polar small !aliphatic !aromatic !charged !hydrophobic !negative !positive !proline !tiny</ns2:description><ns2:value>11.0</ns2:value></ns2:annotationElement><ns2:annotationElement position="305" colour="-6656"><ns2:displayCharacter>*</ns2:displayCharacter><ns2:description>polar !aliphatic !aromatic !charged !hydrophobic !negative !positive !proline !small !tiny</ns2:description><ns2:value>11.0</ns2:value></ns2:annotationElement><ns2:annotationElement position="306" colour="-6656"><ns2:displayCharacter>*</ns2:displayCharacter><ns2:description>charged negative polar !aliphatic !aromatic !hydrophobic !positive !proline !small !tiny</ns2:description><ns2:value>11.0</ns2:value></ns2:annotationElement><ns2:annotationElement position="307" colour="-6656"><ns2:displayCharacter>*</ns2:displayCharacter><ns2:description>aliphatic hydrophobic small !aromatic !charged !negative !polar !positive !proline !tiny</ns2:description><ns2:value>11.0</ns2:value></ns2:annotationElement><ns2:annotationElement position="308" colour="-6656"><ns2:displayCharacter>*</ns2:displayCharacter><ns2:description>hydrophobic polar small !aliphatic !aromatic !charged !negative !positive !proline !tiny</ns2:description><ns2:value>11.0</ns2:value></ns2:annotationElement><ns2:annotationElement position="309" colour="-6656"><ns2:displayCharacter>*</ns2:displayCharacter><ns2:description>charged negative polar !aliphatic !aromatic !hydrophobic !positive !proline !small !tiny</ns2:description><ns2:value>11.0</ns2:value></ns2:annotationElement><ns2:annotationElement position="310" colour="-6656"><ns2:displayCharacter>*</ns2:displayCharacter><ns2:description>charged hydrophobic polar positive !aliphatic !aromatic !negative !proline !small !tiny</ns2:description><ns2:value>11.0</ns2:value></ns2:annotationElement><ns2:annotationElement position="311" colour="-6656"><ns2:displayCharacter>*</ns2:displayCharacter><ns2:description>aliphatic hydrophobic !aromatic !charged !negative !polar !positive !proline !small !tiny</ns2:description><ns2:value>11.0</ns2:value></ns2:annotationElement><ns2:annotationElement position="312" colour="-6656"><ns2:displayCharacter>*</ns2:displayCharacter><ns2:description>charged hydrophobic polar positive !aliphatic !aromatic !negative !proline !small !tiny</ns2:description><ns2:value>11.0</ns2:value></ns2:annotationElement><ns2:annotationElement position="313" colour="-6656"><ns2:displayCharacter>*</ns2:displayCharacter><ns2:description>aliphatic hydrophobic !aromatic !charged !negative !polar !positive !proline !small !tiny</ns2:description><ns2:value>11.0</ns2:value></ns2:annotationElement><ns2:annotationElement position="314" colour="-6656"><ns2:displayCharacter>*</ns2:displayCharacter><ns2:description>aliphatic hydrophobic small !aromatic !charged !negative !polar !positive !proline !tiny</ns2:description><ns2:value>11.0</ns2:value></ns2:annotationElement><ns2:annotationElement position="315" colour="-6656"><ns2:displayCharacter>*</ns2:displayCharacter><ns2:description>charged hydrophobic polar positive !aliphatic !aromatic !negative !proline !small !tiny</ns2:description><ns2:value>11.0</ns2:value></ns2:annotationElement><ns2:annotationElement position="316" colour="-6656"><ns2:displayCharacter>*</ns2:displayCharacter><ns2:description>hydrophobic small tiny !aliphatic !aromatic !charged !negative !polar !positive !proline</ns2:description><ns2:value>11.0</ns2:value></ns2:annotationElement><ns2:annotationElement position="317" colour="-6656"><ns2:displayCharacter>*</ns2:displayCharacter><ns2:description>aliphatic hydrophobic !aromatic !charged !negative !polar !positive !proline !small !tiny</ns2:description><ns2:value>11.0</ns2:value></ns2:annotationElement><ns2:annotationElement position="318" colour="-6656"><ns2:displayCharacter>*</ns2:displayCharacter><ns2:description>aromatic hydrophobic polar !aliphatic !charged !negative !positive !proline !small !tiny</ns2:description><ns2:value>11.0</ns2:value></ns2:annotationElement><ns2:annotationElement position="319" colour="-6656"><ns2:displayCharacter>*</ns2:displayCharacter><ns2:description>aliphatic hydrophobic !aromatic !charged !negative !polar !positive !proline !small !tiny</ns2:description><ns2:value>11.0</ns2:value></ns2:annotationElement><ns2:annotationElement position="320" colour="-6656"><ns2:displayCharacter>*</ns2:displayCharacter><ns2:description>polar small tiny !aliphatic !aromatic !charged !hydrophobic !negative !positive !proline</ns2:description><ns2:value>11.0</ns2:value></ns2:annotationElement><ns2:annotationElement position="321" colour="-6656"><ns2:displayCharacter>*</ns2:displayCharacter><ns2:description>aromatic hydrophobic !aliphatic !charged !negative !polar !positive !proline !small !tiny</ns2:description><ns2:value>11.0</ns2:value></ns2:annotationElement><ns2:annotationElement position="322" colour="-6656"><ns2:displayCharacter>*</ns2:displayCharacter><ns2:description>charged negative polar small !aliphatic !aromatic !hydrophobic !positive !proline !tiny</ns2:description><ns2:value>11.0</ns2:value></ns2:annotationElement><ns2:annotationElement position="323" colour="-6656"><ns2:displayCharacter>*</ns2:displayCharacter><ns2:description>aliphatic hydrophobic !aromatic !charged !negative !polar !positive !proline !small !tiny</ns2:description><ns2:value>11.0</ns2:value></ns2:annotationElement><ns2:annotationElement position="324" colour="-6656"><ns2:displayCharacter>*</ns2:displayCharacter><ns2:description>polar !aliphatic !aromatic !charged !hydrophobic !negative !positive !proline !small !tiny</ns2:description><ns2:value>11.0</ns2:value></ns2:annotationElement><ns2:annotationElement position="325" colour="-6656"><ns2:displayCharacter>*</ns2:displayCharacter><ns2:description>hydrophobic polar small !aliphatic !aromatic !charged !negative !positive !proline !tiny</ns2:description><ns2:value>11.0</ns2:value></ns2:annotationElement><ns2:annotationElement position="326" colour="-6656"><ns2:displayCharacter>*</ns2:displayCharacter><ns2:description>aliphatic hydrophobic !aromatic !charged !negative !polar !positive !proline !small !tiny</ns2:description><ns2:value>11.0</ns2:value></ns2:annotationElement><ns2:annotationElement position="327" colour="-6656"><ns2:displayCharacter>*</ns2:displayCharacter><ns2:description>charged polar positive !aliphatic !aromatic !hydrophobic !negative !proline !small !tiny</ns2:description><ns2:value>11.0</ns2:value></ns2:annotationElement><ns2:annotationElement position="328" colour="-6656"><ns2:displayCharacter>*</ns2:displayCharacter><ns2:description>charged negative polar !aliphatic !aromatic !hydrophobic !positive !proline !small !tiny</ns2:description><ns2:value>11.0</ns2:value></ns2:annotationElement><ns2:annotationElement position="329" colour="-6656"><ns2:displayCharacter>*</ns2:displayCharacter><ns2:description>aliphatic hydrophobic small !aromatic !charged !negative !polar !positive !proline !tiny</ns2:description><ns2:value>11.0</ns2:value></ns2:annotationElement><ns2:annotationElement position="330" colour="-6656"><ns2:displayCharacter>*</ns2:displayCharacter><ns2:description>aromatic hydrophobic !aliphatic !charged !negative !polar !positive !proline !small !tiny</ns2:description><ns2:value>11.0</ns2:value></ns2:annotationElement><ns2:annotationElement position="331" colour="-6656"><ns2:displayCharacter>*</ns2:displayCharacter><ns2:description>charged hydrophobic polar positive !aliphatic !aromatic !negative !proline !small !tiny</ns2:description><ns2:value>11.0</ns2:value></ns2:annotationElement><ns2:annotationElement position="332" colour="-6656"><ns2:displayCharacter>*</ns2:displayCharacter><ns2:description>aromatic hydrophobic !aliphatic !charged !negative !polar !positive !proline !small !tiny</ns2:description><ns2:value>11.0</ns2:value></ns2:annotationElement><ns2:annotationElement position="333" colour="-6656"><ns2:displayCharacter>*</ns2:displayCharacter><ns2:description>aromatic hydrophobic !aliphatic !charged !negative !polar !positive !proline !small !tiny</ns2:description><ns2:value>11.0</ns2:value></ns2:annotationElement><ns2:annotationElement position="334" colour="-4288000"><ns2:displayCharacter>7</ns2:displayCharacter><ns2:description>charged polar !aliphatic !aromatic !proline !small !tiny</ns2:description><ns2:value>7.0</ns2:value></ns2:annotationElement><ns2:annotationElement position="335" colour="-6656"><ns2:displayCharacter>*</ns2:displayCharacter><ns2:description>charged negative polar !aliphatic !aromatic !hydrophobic !positive !proline !small !tiny</ns2:description><ns2:value>11.0</ns2:value></ns2:annotationElement><ns2:annotationElement position="336" colour="-6656"><ns2:displayCharacter>*</ns2:displayCharacter><ns2:description>charged hydrophobic polar positive !aliphatic !aromatic !negative !proline !small !tiny</ns2:description><ns2:value>11.0</ns2:value></ns2:annotationElement><ns2:annotationElement position="337" colour="-6656"><ns2:displayCharacter>*</ns2:displayCharacter><ns2:description>polar small !aliphatic !aromatic !charged !hydrophobic !negative !positive !proline !tiny</ns2:description><ns2:value>11.0</ns2:value></ns2:annotationElement><ns2:annotationElement position="338" colour="-6656"><ns2:displayCharacter>*</ns2:displayCharacter><ns2:description>aliphatic hydrophobic !aromatic !charged !negative !polar !positive !proline !small !tiny</ns2:description><ns2:value>11.0</ns2:value></ns2:annotationElement><ns2:annotationElement position="339" colour="-6656"><ns2:displayCharacter>*</ns2:displayCharacter><ns2:description>aromatic hydrophobic polar !aliphatic !charged !negative !positive !proline !small !tiny</ns2:description><ns2:value>11.0</ns2:value></ns2:annotationElement><ns2:annotationElement position="340" colour="-6395904"><ns2:displayCharacter>5</ns2:displayCharacter><ns2:description>small !aliphatic !aromatic !positive !proline</ns2:description><ns2:value>5.0</ns2:value></ns2:annotationElement><ns2:annotationElement position="341" colour="-6656"><ns2:displayCharacter>*</ns2:displayCharacter><ns2:description>charged negative polar small !aliphatic !aromatic !hydrophobic !positive !proline !tiny</ns2:description><ns2:value>11.0</ns2:value></ns2:annotationElement><ns2:annotationElement position="342" colour="-6656"><ns2:displayCharacter>*</ns2:displayCharacter><ns2:description>hydrophobic !aliphatic !aromatic !charged !negative !polar !positive !proline !small !tiny</ns2:description><ns2:value>11.0</ns2:value></ns2:annotationElement><ns2:annotationElement position="343" colour="-6656"><ns2:displayCharacter>*</ns2:displayCharacter><ns2:description>charged negative polar !aliphatic !aromatic !hydrophobic !positive !proline !small !tiny</ns2:description><ns2:value>11.0</ns2:value></ns2:annotationElement><ns2:annotationElement position="344" colour="-6656"><ns2:displayCharacter>*</ns2:displayCharacter><ns2:description>charged negative polar !aliphatic !aromatic !hydrophobic !positive !proline !small !tiny</ns2:description><ns2:value>11.0</ns2:value></ns2:annotationElement><ns2:annotationElement position="345" colour="-6656"><ns2:displayCharacter>*</ns2:displayCharacter><ns2:description>aromatic hydrophobic polar !aliphatic !charged !negative !positive !proline !small !tiny</ns2:description><ns2:value>11.0</ns2:value></ns2:annotationElement><ns2:annotationElement position="346" colour="-11730944"><ns2:displayCharacter>-</ns2:displayCharacter><ns2:description></ns2:description><ns2:value>0.0</ns2:value></ns2:annotationElement><ns2:annotationElement position="347" colour="-11730944"><ns2:displayCharacter>-</ns2:displayCharacter><ns2:description></ns2:description><ns2:value>0.0</ns2:value></ns2:annotationElement><ns2:annotationElement position="348" colour="-6656"><ns2:displayCharacter>*</ns2:displayCharacter><ns2:description>hydrophobic small tiny !aliphatic !aromatic !charged !negative !polar !positive !proline</ns2:description><ns2:value>11.0</ns2:value></ns2:annotationElement><ns2:annotationElement position="349" colour="-6656"><ns2:displayCharacter>*</ns2:displayCharacter><ns2:description>aliphatic hydrophobic small !aromatic !charged !negative !polar !positive !proline !tiny</ns2:description><ns2:value>11.0</ns2:value></ns2:annotationElement><ns2:annotationElement position="350" colour="-6656"><ns2:displayCharacter>*</ns2:displayCharacter><ns2:description>hydrophobic small tiny !aliphatic !aromatic !charged !negative !polar !positive !proline</ns2:description><ns2:value>11.0</ns2:value></ns2:annotationElement><ns2:annotationElement position="351" colour="-6656"><ns2:displayCharacter>*</ns2:displayCharacter><ns2:description>aliphatic hydrophobic small !aromatic !charged !negative !polar !positive !proline !tiny</ns2:description><ns2:value>11.0</ns2:value></ns2:annotationElement><ns2:annotationElement position="352" colour="-6656"><ns2:displayCharacter>*</ns2:displayCharacter><ns2:description>hydrophobic small tiny !aliphatic !aromatic !charged !negative !polar !positive !proline</ns2:description><ns2:value>11.0</ns2:value></ns2:annotationElement><ns2:annotationElement position="353" colour="-6656"><ns2:displayCharacter>*</ns2:displayCharacter><ns2:description>charged negative polar small !aliphatic !aromatic !hydrophobic !positive !proline !tiny</ns2:description><ns2:value>11.0</ns2:value></ns2:annotationElement><ns2:annotationElement position="354" colour="-6656"><ns2:displayCharacter>*</ns2:displayCharacter><ns2:description>aromatic hydrophobic !aliphatic !charged !negative !polar !positive !proline !small !tiny</ns2:description><ns2:value>11.0</ns2:value></ns2:annotationElement><ns2:annotationElement position="355" colour="-6656"><ns2:displayCharacter>*</ns2:displayCharacter><ns2:description>aliphatic hydrophobic !aromatic !charged !negative !polar !positive !proline !small !tiny</ns2:description><ns2:value>11.0</ns2:value></ns2:annotationElement><ns2:annotationElement position="356" colour="-6656"><ns2:displayCharacter>*</ns2:displayCharacter><ns2:description>hydrophobic polar small !aliphatic !aromatic !charged !negative !positive !proline !tiny</ns2:description><ns2:value>11.0</ns2:value></ns2:annotationElement><ns2:annotationElement position="357" colour="-6656"><ns2:displayCharacter>*</ns2:displayCharacter><ns2:description>polar small !aliphatic !aromatic !charged !hydrophobic !negative !positive !proline !tiny</ns2:description><ns2:value>11.0</ns2:value></ns2:annotationElement><ns2:annotationElement position="358" colour="-6656"><ns2:displayCharacter>*</ns2:displayCharacter><ns2:description>charged hydrophobic polar positive !aliphatic !aromatic !negative !proline !small !tiny</ns2:description><ns2:value>11.0</ns2:value></ns2:annotationElement><ns2:annotationElement position="359" colour="-6656"><ns2:displayCharacter>*</ns2:displayCharacter><ns2:description>charged negative polar !aliphatic !aromatic !hydrophobic !positive !proline !small !tiny</ns2:description><ns2:value>11.0</ns2:value></ns2:annotationElement><ns2:annotationElement position="360" colour="-6656"><ns2:displayCharacter>*</ns2:displayCharacter><ns2:description>charged negative polar small !aliphatic !aromatic !hydrophobic !positive !proline !tiny</ns2:description><ns2:value>11.0</ns2:value></ns2:annotationElement><ns2:annotationElement position="361" colour="-6656"><ns2:displayCharacter>*</ns2:displayCharacter><ns2:description>charged polar positive !aliphatic !aromatic !hydrophobic !negative !proline !small !tiny</ns2:description><ns2:value>11.0</ns2:value></ns2:annotationElement><ns2:annotationElement position="362" colour="-6656"><ns2:displayCharacter>*</ns2:displayCharacter><ns2:description>aromatic charged hydrophobic polar positive !aliphatic !negative !proline !small !tiny</ns2:description><ns2:value>11.0</ns2:value></ns2:annotationElement><ns2:annotationElement position="363" colour="-6656"><ns2:displayCharacter>*</ns2:displayCharacter><ns2:description>charged negative polar small !aliphatic !aromatic !hydrophobic !positive !proline !tiny</ns2:description><ns2:value>11.0</ns2:value></ns2:annotationElement><ns2:annotationElement position="364" colour="-6656"><ns2:displayCharacter>*</ns2:displayCharacter><ns2:description>hydrophobic small tiny !aliphatic !aromatic !charged !negative !polar !positive !proline</ns2:description><ns2:value>11.0</ns2:value></ns2:annotationElement><ns2:annotationElement position="365" colour="-6656"><ns2:displayCharacter>*</ns2:displayCharacter><ns2:description>aliphatic hydrophobic small !aromatic !charged !negative !polar !positive !proline !tiny</ns2:description><ns2:value>11.0</ns2:value></ns2:annotationElement><ns2:annotationElement position="366" colour="-6656"><ns2:displayCharacter>*</ns2:displayCharacter><ns2:description>charged negative polar small !aliphatic !aromatic !hydrophobic !positive !proline !tiny</ns2:description><ns2:value>11.0</ns2:value></ns2:annotationElement><ns2:annotationElement position="367" colour="-6656"><ns2:displayCharacter>*</ns2:displayCharacter><ns2:description>aromatic hydrophobic !aliphatic !charged !negative !polar !positive !proline !small !tiny</ns2:description><ns2:value>11.0</ns2:value></ns2:annotationElement><ns2:annotationElement position="368" colour="-6656"><ns2:displayCharacter>*</ns2:displayCharacter><ns2:description>aromatic hydrophobic polar !aliphatic !charged !negative !positive !proline !small !tiny</ns2:description><ns2:value>11.0</ns2:value></ns2:annotationElement><ns2:annotationElement position="369" colour="-6656"><ns2:displayCharacter>*</ns2:displayCharacter><ns2:description>polar !aliphatic !aromatic !charged !hydrophobic !negative !positive !proline !small !tiny</ns2:description><ns2:value>11.0</ns2:value></ns2:annotationElement><ns2:annotationElement position="370" colour="-6656"><ns2:displayCharacter>*</ns2:displayCharacter><ns2:description>hydrophobic !aliphatic !aromatic !charged !negative !polar !positive !proline !small !tiny</ns2:description><ns2:value>11.0</ns2:value></ns2:annotationElement><ns2:annotationElement position="371" colour="-6656"><ns2:displayCharacter>*</ns2:displayCharacter><ns2:description>hydrophobic small tiny !aliphatic !aromatic !charged !negative !polar !positive !proline</ns2:description><ns2:value>11.0</ns2:value></ns2:annotationElement><ns2:annotationElement position="372" colour="-6656"><ns2:displayCharacter>*</ns2:displayCharacter><ns2:description>aliphatic hydrophobic !aromatic !charged !negative !polar !positive !proline !small !tiny</ns2:description><ns2:value>11.0</ns2:value></ns2:annotationElement><ns2:annotationElement position="373" colour="-6656"><ns2:displayCharacter>*</ns2:displayCharacter><ns2:description>charged negative polar !aliphatic !aromatic !hydrophobic !positive !proline !small !tiny</ns2:description><ns2:value>11.0</ns2:value></ns2:annotationElement><ns2:annotationElement position="374" colour="-6656"><ns2:displayCharacter>*</ns2:displayCharacter><ns2:description>hydrophobic small tiny !aliphatic !aromatic !charged !negative !polar !positive !proline</ns2:description><ns2:value>11.0</ns2:value></ns2:annotationElement><ns2:annotationElement position="375" colour="-4288000"><ns2:displayCharacter>7</ns2:displayCharacter><ns2:description>polar !aliphatic !aromatic !hydrophobic !negative !proline !tiny</ns2:description><ns2:value>7.0</ns2:value></ns2:annotationElement><ns2:annotationElement position="376" colour="-6656"><ns2:displayCharacter>*</ns2:displayCharacter><ns2:description>charged hydrophobic polar positive !aliphatic !aromatic !negative !proline !small !tiny</ns2:description><ns2:value>11.0</ns2:value></ns2:annotationElement><ns2:annotationElement position="377" colour="-10676992"><ns2:displayCharacter>1</ns2:displayCharacter><ns2:description>polar</ns2:description><ns2:value>1.0</ns2:value></ns2:annotationElement><ns2:annotationElement position="378" colour="-9623040"><ns2:displayCharacter>2</ns2:displayCharacter><ns2:description>aliphatic hydrophobic</ns2:description><ns2:value>2.0</ns2:value></ns2:annotationElement><ns2:annotationElement position="379" colour="-4288000"><ns2:displayCharacter>7</ns2:displayCharacter><ns2:description> !aliphatic !charged !negative !positive !proline !small !tiny</ns2:description><ns2:value>7.0</ns2:value></ns2:annotationElement><ns2:annotationElement position="380" colour="-2114560"><ns2:displayCharacter>9</ns2:displayCharacter><ns2:description>charged polar positive !aliphatic !aromatic !negative !proline !small !tiny</ns2:description><ns2:value>9.0</ns2:value></ns2:annotationElement><ns2:annotationElement position="381" colour="-6656"><ns2:displayCharacter>*</ns2:displayCharacter><ns2:description>hydrophobic small tiny !aliphatic !aromatic !charged !negative !polar !positive !proline</ns2:description><ns2:value>11.0</ns2:value></ns2:annotationElement><ns2:annotationElement position="382" colour="-6395904"><ns2:displayCharacter>5</ns2:displayCharacter><ns2:description>hydrophobic !aliphatic !aromatic !negative !proline</ns2:description><ns2:value>5.0</ns2:value></ns2:annotationElement><ns2:annotationElement position="383" colour="-6395904"><ns2:displayCharacter>5</ns2:displayCharacter><ns2:description>polar !aliphatic !negative !proline !tiny</ns2:description><ns2:value>5.0</ns2:value></ns2:annotationElement><ns2:annotationElement position="384" colour="-1060608"><ns2:displayCharacter>+</ns2:displayCharacter><ns2:description>aliphatic hydrophobic !aromatic !charged !negative !polar !positive !proline !small !tiny</ns2:description><ns2:value>10.0</ns2:value></ns2:annotationElement><ns2:annotationElement position="385" colour="-9623040"><ns2:displayCharacter>2</ns2:displayCharacter><ns2:description>polar small</ns2:description><ns2:value>2.0</ns2:value></ns2:annotationElement><ns2:annotationElement position="386" colour="-8569088"><ns2:displayCharacter>3</ns2:displayCharacter><ns2:description>charged negative polar</ns2:description><ns2:value>3.0</ns2:value></ns2:annotationElement><ns2:annotationElement position="387" colour="-7515392"><ns2:displayCharacter>4</ns2:displayCharacter><ns2:description>charged hydrophobic polar positive</ns2:description><ns2:value>4.0</ns2:value></ns2:annotationElement><ns2:annotationElement position="388" colour="-10676992"><ns2:displayCharacter>1</ns2:displayCharacter><ns2:description>hydrophobic</ns2:description><ns2:value>1.0</ns2:value></ns2:annotationElement><ns2:label>Conservation</ns2:label><ns2:description>Conservation of total alignment less than 25% gaps</ns2:description></ns2:Annotation><ns2:Annotation graph="true" graphType="1" graphGroup="-1" graphHeight="40" id="ann6" scoreOnly="false" visible="true" centreColLabels="false" scaleColLabels="false" showAllColLabels="false" autoCalculated="true" belowAlignment="true" calcId=""><ns2:annotationElement position="0" colour="-5671424"><ns2:displayCharacter> </ns2:displayCharacter><ns2:description>53.77082</ns2:description><ns2:value>53.770824</ns2:value></ns2:annotationElement><ns2:annotationElement position="1" colour="-6066432"><ns2:displayCharacter> </ns2:displayCharacter><ns2:description>50.46800</ns2:description><ns2:value>50.468</ns2:value></ns2:annotationElement><ns2:annotationElement position="2" colour="-5012480"><ns2:displayCharacter> </ns2:displayCharacter><ns2:description>59.95814</ns2:description><ns2:value>59.958138</ns2:value></ns2:annotationElement><ns2:annotationElement position="3" colour="-6066432"><ns2:displayCharacter> </ns2:displayCharacter><ns2:description>50.46800</ns2:description><ns2:value>50.468</ns2:value></ns2:annotationElement><ns2:annotationElement position="4" colour="-6263808"><ns2:displayCharacter> </ns2:displayCharacter><ns2:description>48.84768</ns2:description><ns2:value>48.847675</ns2:value></ns2:annotationElement><ns2:annotationElement position="5" colour="-4749312"><ns2:displayCharacter> </ns2:displayCharacter><ns2:description>61.97760</ns2:description><ns2:value>61.977604</ns2:value></ns2:annotationElement><ns2:annotationElement position="6" colour="-4814848"><ns2:displayCharacter> </ns2:displayCharacter><ns2:description>61.57831</ns2:description><ns2:value>61.57831</ns2:value></ns2:annotationElement><ns2:annotationElement position="7" colour="-4485632"><ns2:displayCharacter> </ns2:displayCharacter><ns2:description>64.43444</ns2:description><ns2:value>64.43444</ns2:value></ns2:annotationElement><ns2:annotationElement position="8" colour="-6066432"><ns2:displayCharacter> </ns2:displayCharacter><ns2:description>50.42899</ns2:description><ns2:value>50.428993</ns2:value></ns2:annotationElement><ns2:annotationElement position="9" colour="-6395648"><ns2:displayCharacter> </ns2:displayCharacter><ns2:description>47.61888</ns2:description><ns2:value>47.61888</ns2:value></ns2:annotationElement><ns2:annotationElement position="10" colour="-6066432"><ns2:displayCharacter> </ns2:displayCharacter><ns2:description>50.42899</ns2:description><ns2:value>50.428993</ns2:value></ns2:annotationElement><ns2:annotationElement position="11" colour="-5012480"><ns2:displayCharacter> </ns2:displayCharacter><ns2:description>59.95814</ns2:description><ns2:value>59.958138</ns2:value></ns2:annotationElement><ns2:annotationElement position="12" colour="-5539328"><ns2:displayCharacter> </ns2:displayCharacter><ns2:description>55.24119</ns2:description><ns2:value>55.24119</ns2:value></ns2:annotationElement><ns2:annotationElement position="13" colour="-5539328"><ns2:displayCharacter> </ns2:displayCharacter><ns2:description>55.24119</ns2:description><ns2:value>55.24119</ns2:value></ns2:annotationElement><ns2:annotationElement position="14" colour="-6263808"><ns2:displayCharacter> </ns2:displayCharacter><ns2:description>48.84768</ns2:description><ns2:value>48.847675</ns2:value></ns2:annotationElement><ns2:annotationElement position="15" colour="-4814848"><ns2:displayCharacter> </ns2:displayCharacter><ns2:description>61.57831</ns2:description><ns2:value>61.57831</ns2:value></ns2:annotationElement><ns2:annotationElement position="16" colour="-6527232"><ns2:displayCharacter> </ns2:displayCharacter><ns2:description>46.56101</ns2:description><ns2:value>46.561012</ns2:value></ns2:annotationElement><ns2:annotationElement position="17" colour="-6395648"><ns2:displayCharacter> </ns2:displayCharacter><ns2:description>47.61888</ns2:description><ns2:value>47.61888</ns2:value></ns2:annotationElement><ns2:annotationElement position="18" colour="-5737216"><ns2:displayCharacter> </ns2:displayCharacter><ns2:description>53.17686</ns2:description><ns2:value>53.17686</ns2:value></ns2:annotationElement><ns2:annotationElement position="19" colour="-6066432"><ns2:displayCharacter> </ns2:displayCharacter><ns2:description>50.42899</ns2:description><ns2:value>50.428993</ns2:value></ns2:annotationElement><ns2:annotationElement position="20" colour="-5012480"><ns2:displayCharacter> </ns2:displayCharacter><ns2:description>59.95814</ns2:description><ns2:value>59.958138</ns2:value></ns2:annotationElement><ns2:annotationElement position="21" colour="-5012480"><ns2:displayCharacter> </ns2:displayCharacter><ns2:description>59.95814</ns2:description><ns2:value>59.958138</ns2:value></ns2:annotationElement><ns2:annotationElement position="22" colour="-4814848"><ns2:displayCharacter> </ns2:displayCharacter><ns2:description>61.57831</ns2:description><ns2:value>61.57831</ns2:value></ns2:annotationElement><ns2:annotationElement position="23" colour="-5934592"><ns2:displayCharacter> </ns2:displayCharacter><ns2:description>51.78727</ns2:description><ns2:value>51.787273</ns2:value></ns2:annotationElement><ns2:annotationElement position="24" colour="-6659328"><ns2:displayCharacter> </ns2:displayCharacter><ns2:description>45.01643</ns2:description><ns2:value>45.016426</ns2:value></ns2:annotationElement><ns2:annotationElement position="25" colour="-4288000"><ns2:displayCharacter> </ns2:displayCharacter><ns2:description>66.25439</ns2:description><ns2:value>66.254395</ns2:value></ns2:annotationElement><ns2:annotationElement position="26" colour="-5341952"><ns2:displayCharacter> </ns2:displayCharacter><ns2:description>56.85128</ns2:description><ns2:value>56.851276</ns2:value></ns2:annotationElement><ns2:annotationElement position="27" colour="-5012480"><ns2:displayCharacter> </ns2:displayCharacter><ns2:description>59.95814</ns2:description><ns2:value>59.958138</ns2:value></ns2:annotationElement><ns2:annotationElement position="28" colour="-7383808"><ns2:displayCharacter> </ns2:displayCharacter><ns2:description>38.82645</ns2:description><ns2:value>38.82645</ns2:value></ns2:annotationElement><ns2:annotationElement position="29" colour="-5934592"><ns2:displayCharacter> </ns2:displayCharacter><ns2:description>51.78727</ns2:description><ns2:value>51.787273</ns2:value></ns2:annotationElement><ns2:annotationElement position="30" colour="-5144320"><ns2:displayCharacter> </ns2:displayCharacter><ns2:description>58.51328</ns2:description><ns2:value>58.51328</ns2:value></ns2:annotationElement><ns2:annotationElement position="31" colour="-5934592"><ns2:displayCharacter> </ns2:displayCharacter><ns2:description>51.78727</ns2:description><ns2:value>51.787273</ns2:value></ns2:annotationElement><ns2:annotationElement position="32" colour="-6790912"><ns2:displayCharacter> </ns2:displayCharacter><ns2:description>43.97691</ns2:description><ns2:value>43.976913</ns2:value></ns2:annotationElement><ns2:annotationElement position="33" colour="-5671424"><ns2:displayCharacter> </ns2:displayCharacter><ns2:description>53.77082</ns2:description><ns2:value>53.770824</ns2:value></ns2:annotationElement><ns2:annotationElement position="34" colour="-5934592"><ns2:displayCharacter> </ns2:displayCharacter><ns2:description>51.78727</ns2:description><ns2:value>51.787273</ns2:value></ns2:annotationElement><ns2:annotationElement position="35" colour="-8239872"><ns2:displayCharacter> </ns2:displayCharacter><ns2:description>31.42858</ns2:description><ns2:value>31.428581</ns2:value></ns2:annotationElement><ns2:annotationElement position="36" colour="-5934592"><ns2:displayCharacter> </ns2:displayCharacter><ns2:description>51.78727</ns2:description><ns2:value>51.787273</ns2:value></ns2:annotationElement><ns2:annotationElement position="37" colour="-5012480"><ns2:displayCharacter> </ns2:displayCharacter><ns2:description>59.95814</ns2:description><ns2:value>59.958138</ns2:value></ns2:annotationElement><ns2:annotationElement position="38" colour="-6790912"><ns2:displayCharacter> </ns2:displayCharacter><ns2:description>43.97691</ns2:description><ns2:value>43.976913</ns2:value></ns2:annotationElement><ns2:annotationElement position="39" colour="-5934592"><ns2:displayCharacter> </ns2:displayCharacter><ns2:description>51.78727</ns2:description><ns2:value>51.787273</ns2:value></ns2:annotationElement><ns2:annotationElement position="40" colour="-10940416"><ns2:displayCharacter> </ns2:displayCharacter><ns2:description>7.38810</ns2:description><ns2:value>7.388097</ns2:value></ns2:annotationElement><ns2:annotationElement position="41" colour="-5144320"><ns2:displayCharacter> </ns2:displayCharacter><ns2:description>58.43568</ns2:description><ns2:value>58.435684</ns2:value></ns2:annotationElement><ns2:annotationElement position="42" colour="-6263808"><ns2:displayCharacter> </ns2:displayCharacter><ns2:description>48.84768</ns2:description><ns2:value>48.847675</ns2:value></ns2:annotationElement><ns2:annotationElement position="43" colour="-5671424"><ns2:displayCharacter> </ns2:displayCharacter><ns2:description>53.77082</ns2:description><ns2:value>53.770824</ns2:value></ns2:annotationElement><ns2:annotationElement position="44" colour="-5671424"><ns2:displayCharacter> </ns2:displayCharacter><ns2:description>53.77082</ns2:description><ns2:value>53.770824</ns2:value></ns2:annotationElement><ns2:annotationElement position="45" colour="-6790912"><ns2:displayCharacter> </ns2:displayCharacter><ns2:description>43.97691</ns2:description><ns2:value>43.976913</ns2:value></ns2:annotationElement><ns2:annotationElement position="46" colour="-5934592"><ns2:displayCharacter> </ns2:displayCharacter><ns2:description>51.78727</ns2:description><ns2:value>51.787273</ns2:value></ns2:annotationElement><ns2:annotationElement position="47" colour="-6527232"><ns2:displayCharacter> </ns2:displayCharacter><ns2:description>46.56101</ns2:description><ns2:value>46.561012</ns2:value></ns2:annotationElement><ns2:annotationElement position="48" colour="-6790912"><ns2:displayCharacter> </ns2:displayCharacter><ns2:description>43.97691</ns2:description><ns2:value>43.976913</ns2:value></ns2:annotationElement><ns2:annotationElement position="49" colour="-5934592"><ns2:displayCharacter> </ns2:displayCharacter><ns2:description>51.78727</ns2:description><ns2:value>51.787273</ns2:value></ns2:annotationElement><ns2:annotationElement position="50" colour="-5012480"><ns2:displayCharacter> </ns2:displayCharacter><ns2:description>59.95814</ns2:description><ns2:value>59.958138</ns2:value></ns2:annotationElement><ns2:annotationElement position="51" colour="-5144320"><ns2:displayCharacter> </ns2:displayCharacter><ns2:description>58.51328</ns2:description><ns2:value>58.51328</ns2:value></ns2:annotationElement><ns2:annotationElement position="52" colour="-5012480"><ns2:displayCharacter> </ns2:displayCharacter><ns2:description>59.95814</ns2:description><ns2:value>59.958138</ns2:value></ns2:annotationElement><ns2:annotationElement position="53" colour="-6066432"><ns2:displayCharacter> </ns2:displayCharacter><ns2:description>50.42899</ns2:description><ns2:value>50.428993</ns2:value></ns2:annotationElement><ns2:annotationElement position="54" colour="-4749312"><ns2:displayCharacter> </ns2:displayCharacter><ns2:description>61.97760</ns2:description><ns2:value>61.977604</ns2:value></ns2:annotationElement><ns2:annotationElement position="55" colour="-6659328"><ns2:displayCharacter> </ns2:displayCharacter><ns2:description>45.01643</ns2:description><ns2:value>45.016426</ns2:value></ns2:annotationElement><ns2:annotationElement position="56" colour="-4749312"><ns2:displayCharacter> </ns2:displayCharacter><ns2:description>61.97760</ns2:description><ns2:value>61.977604</ns2:value></ns2:annotationElement><ns2:annotationElement position="57" colour="-4749312"><ns2:displayCharacter> </ns2:displayCharacter><ns2:description>61.97760</ns2:description><ns2:value>61.977604</ns2:value></ns2:annotationElement><ns2:annotationElement position="58" colour="-5934592"><ns2:displayCharacter> </ns2:displayCharacter><ns2:description>51.78727</ns2:description><ns2:value>51.787273</ns2:value></ns2:annotationElement><ns2:annotationElement position="59" colour="-4749312"><ns2:displayCharacter> </ns2:displayCharacter><ns2:description>61.97760</ns2:description><ns2:value>61.977604</ns2:value></ns2:annotationElement><ns2:annotationElement position="60" colour="-5341952"><ns2:displayCharacter> </ns2:displayCharacter><ns2:description>56.85128</ns2:description><ns2:value>56.851276</ns2:value></ns2:annotationElement><ns2:annotationElement position="61" colour="-6395648"><ns2:displayCharacter> </ns2:displayCharacter><ns2:description>47.61888</ns2:description><ns2:value>47.61888</ns2:value></ns2:annotationElement><ns2:annotationElement position="62" colour="-7449600"><ns2:displayCharacter> </ns2:displayCharacter><ns2:description>38.07405</ns2:description><ns2:value>38.07405</ns2:value></ns2:annotationElement><ns2:annotationElement position="63" colour="-4814848"><ns2:displayCharacter> </ns2:displayCharacter><ns2:description>61.57831</ns2:description><ns2:value>61.57831</ns2:value></ns2:annotationElement><ns2:annotationElement position="64" colour="-5671424"><ns2:displayCharacter> </ns2:displayCharacter><ns2:description>53.77082</ns2:description><ns2:value>53.770824</ns2:value></ns2:annotationElement><ns2:annotationElement position="65" colour="-4749312"><ns2:displayCharacter> </ns2:displayCharacter><ns2:description>61.97760</ns2:description><ns2:value>61.977604</ns2:value></ns2:annotationElement><ns2:annotationElement position="66" colour="-6066432"><ns2:displayCharacter> </ns2:displayCharacter><ns2:description>50.46800</ns2:description><ns2:value>50.468</ns2:value></ns2:annotationElement><ns2:annotationElement position="67" colour="-6066432"><ns2:displayCharacter> </ns2:displayCharacter><ns2:description>50.42899</ns2:description><ns2:value>50.428993</ns2:value></ns2:annotationElement><ns2:annotationElement position="68" colour="-5210112"><ns2:displayCharacter> </ns2:displayCharacter><ns2:description>58.17686</ns2:description><ns2:value>58.176857</ns2:value></ns2:annotationElement><ns2:annotationElement position="69" colour="-6790912"><ns2:displayCharacter> </ns2:displayCharacter><ns2:description>43.97691</ns2:description><ns2:value>43.976913</ns2:value></ns2:annotationElement><ns2:annotationElement position="70" colour="-4485632"><ns2:displayCharacter> </ns2:displayCharacter><ns2:description>64.43444</ns2:description><ns2:value>64.43444</ns2:value></ns2:annotationElement><ns2:annotationElement position="71" colour="-6263808"><ns2:displayCharacter> </ns2:displayCharacter><ns2:description>48.84768</ns2:description><ns2:value>48.847675</ns2:value></ns2:annotationElement><ns2:annotationElement position="72" colour="-6066432"><ns2:displayCharacter> </ns2:displayCharacter><ns2:description>50.46800</ns2:description><ns2:value>50.468</ns2:value></ns2:annotationElement><ns2:annotationElement position="73" colour="-5012480"><ns2:displayCharacter> </ns2:displayCharacter><ns2:description>59.95814</ns2:description><ns2:value>59.958138</ns2:value></ns2:annotationElement><ns2:annotationElement position="74" colour="-5934592"><ns2:displayCharacter> </ns2:displayCharacter><ns2:description>51.78727</ns2:description><ns2:value>51.787273</ns2:value></ns2:annotationElement><ns2:annotationElement position="75" colour="-6527232"><ns2:displayCharacter> </ns2:displayCharacter><ns2:description>46.56101</ns2:description><ns2:value>46.561012</ns2:value></ns2:annotationElement><ns2:annotationElement position="76" colour="-4814848"><ns2:displayCharacter> </ns2:displayCharacter><ns2:description>61.57831</ns2:description><ns2:value>61.57831</ns2:value></ns2:annotationElement><ns2:annotationElement position="77" colour="-6263808"><ns2:displayCharacter> </ns2:displayCharacter><ns2:description>48.84768</ns2:description><ns2:value>48.847675</ns2:value></ns2:annotationElement><ns2:annotationElement position="78" colour="-4288000"><ns2:displayCharacter> </ns2:displayCharacter><ns2:description>66.25439</ns2:description><ns2:value>66.254395</ns2:value></ns2:annotationElement><ns2:annotationElement position="79" colour="-5012480"><ns2:displayCharacter> </ns2:displayCharacter><ns2:description>59.95814</ns2:description><ns2:value>59.958138</ns2:value></ns2:annotationElement><ns2:annotationElement position="80" colour="-6066432"><ns2:displayCharacter> </ns2:displayCharacter><ns2:description>50.42899</ns2:description><ns2:value>50.428993</ns2:value></ns2:annotationElement><ns2:annotationElement position="81" colour="-7515392"><ns2:displayCharacter> </ns2:displayCharacter><ns2:description>37.79476</ns2:description><ns2:value>37.79476</ns2:value></ns2:annotationElement><ns2:annotationElement position="82" colour="-6263808"><ns2:displayCharacter> </ns2:displayCharacter><ns2:description>48.84768</ns2:description><ns2:value>48.847675</ns2:value></ns2:annotationElement><ns2:annotationElement position="83" colour="-4749312"><ns2:displayCharacter> </ns2:displayCharacter><ns2:description>61.97760</ns2:description><ns2:value>61.977604</ns2:value></ns2:annotationElement><ns2:annotationElement position="84" colour="-5934592"><ns2:displayCharacter> </ns2:displayCharacter><ns2:description>51.78727</ns2:description><ns2:value>51.787273</ns2:value></ns2:annotationElement><ns2:annotationElement position="85" colour="-6329856"><ns2:displayCharacter> </ns2:displayCharacter><ns2:description>48.18802</ns2:description><ns2:value>48.188023</ns2:value></ns2:annotationElement><ns2:annotationElement position="86" colour="-5539328"><ns2:displayCharacter> </ns2:displayCharacter><ns2:description>55.24119</ns2:description><ns2:value>55.24119</ns2:value></ns2:annotationElement><ns2:annotationElement position="87" colour="-5341952"><ns2:displayCharacter> </ns2:displayCharacter><ns2:description>56.85128</ns2:description><ns2:value>56.851276</ns2:value></ns2:annotationElement><ns2:annotationElement position="88" colour="-6790912"><ns2:displayCharacter> </ns2:displayCharacter><ns2:description>43.97691</ns2:description><ns2:value>43.976913</ns2:value></ns2:annotationElement><ns2:annotationElement position="89" colour="-6527232"><ns2:displayCharacter> </ns2:displayCharacter><ns2:description>46.56101</ns2:description><ns2:value>46.561012</ns2:value></ns2:annotationElement><ns2:annotationElement position="90" colour="-5671424"><ns2:displayCharacter> </ns2:displayCharacter><ns2:description>53.77082</ns2:description><ns2:value>53.770824</ns2:value></ns2:annotationElement><ns2:annotationElement position="91" colour="-5934592"><ns2:displayCharacter> </ns2:displayCharacter><ns2:description>51.65584</ns2:description><ns2:value>51.65584</ns2:value></ns2:annotationElement><ns2:annotationElement position="92" colour="-4485632"><ns2:displayCharacter> </ns2:displayCharacter><ns2:description>64.43444</ns2:description><ns2:value>64.43444</ns2:value></ns2:annotationElement><ns2:annotationElement position="93" colour="-6790912"><ns2:displayCharacter> </ns2:displayCharacter><ns2:description>43.97691</ns2:description><ns2:value>43.976913</ns2:value></ns2:annotationElement><ns2:annotationElement position="94" colour="-6066432"><ns2:displayCharacter> </ns2:displayCharacter><ns2:description>50.46800</ns2:description><ns2:value>50.468</ns2:value></ns2:annotationElement><ns2:annotationElement position="95" colour="-4749312"><ns2:displayCharacter> </ns2:displayCharacter><ns2:description>61.97760</ns2:description><ns2:value>61.977604</ns2:value></ns2:annotationElement><ns2:annotationElement position="96" colour="-5539328"><ns2:displayCharacter> </ns2:displayCharacter><ns2:description>55.24119</ns2:description><ns2:value>55.24119</ns2:value></ns2:annotationElement><ns2:annotationElement position="97" colour="-6527232"><ns2:displayCharacter> </ns2:displayCharacter><ns2:description>46.56101</ns2:description><ns2:value>46.561012</ns2:value></ns2:annotationElement><ns2:annotationElement position="98" colour="-5539328"><ns2:displayCharacter> </ns2:displayCharacter><ns2:description>55.24119</ns2:description><ns2:value>55.24119</ns2:value></ns2:annotationElement><ns2:annotationElement position="99" colour="-4814848"><ns2:displayCharacter> </ns2:displayCharacter><ns2:description>61.57831</ns2:description><ns2:value>61.57831</ns2:value></ns2:annotationElement><ns2:annotationElement position="100" colour="-6790912"><ns2:displayCharacter> </ns2:displayCharacter><ns2:description>43.97691</ns2:description><ns2:value>43.976913</ns2:value></ns2:annotationElement><ns2:annotationElement position="101" colour="-5144320"><ns2:displayCharacter> </ns2:displayCharacter><ns2:description>58.43568</ns2:description><ns2:value>58.435684</ns2:value></ns2:annotationElement><ns2:annotationElement position="102" colour="-6264064"><ns2:displayCharacter> </ns2:displayCharacter><ns2:description>48.52031</ns2:description><ns2:value>48.520306</ns2:value></ns2:annotationElement><ns2:annotationElement position="103" colour="-6066432"><ns2:displayCharacter> </ns2:displayCharacter><ns2:description>50.42899</ns2:description><ns2:value>50.428993</ns2:value></ns2:annotationElement><ns2:annotationElement position="104" colour="-11730944"><ns2:displayCharacter> </ns2:displayCharacter><ns2:description>0.00000</ns2:description><ns2:value>0.0</ns2:value></ns2:annotationElement><ns2:annotationElement position="105" colour="-5144320"><ns2:displayCharacter> </ns2:displayCharacter><ns2:description>58.43568</ns2:description><ns2:value>58.435684</ns2:value></ns2:annotationElement><ns2:annotationElement position="106" colour="-6000640"><ns2:displayCharacter> </ns2:displayCharacter><ns2:description>50.95328</ns2:description><ns2:value>50.95328</ns2:value></ns2:annotationElement><ns2:annotationElement position="107" colour="-6790656"><ns2:displayCharacter> </ns2:displayCharacter><ns2:description>44.36770</ns2:description><ns2:value>44.367702</ns2:value></ns2:annotationElement><ns2:annotationElement position="108" colour="-4288000"><ns2:displayCharacter> </ns2:displayCharacter><ns2:description>66.25439</ns2:description><ns2:value>66.254395</ns2:value></ns2:annotationElement><ns2:annotationElement position="109" colour="-6656"><ns2:displayCharacter> </ns2:displayCharacter><ns2:description>104.24903</ns2:description><ns2:value>104.24903</ns2:value></ns2:annotationElement><ns2:annotationElement position="110" colour="-6656"><ns2:displayCharacter> </ns2:displayCharacter><ns2:description>104.24903</ns2:description><ns2:value>104.24903</ns2:value></ns2:annotationElement><ns2:annotationElement position="111" colour="-2904576"><ns2:displayCharacter> </ns2:displayCharacter><ns2:description>78.84367</ns2:description><ns2:value>78.84367</ns2:value></ns2:annotationElement><ns2:annotationElement position="112" colour="-6656"><ns2:displayCharacter> </ns2:displayCharacter><ns2:description>104.24903</ns2:description><ns2:value>104.24903</ns2:value></ns2:annotationElement><ns2:annotationElement position="113" colour="-6656"><ns2:displayCharacter> </ns2:displayCharacter><ns2:description>104.24903</ns2:description><ns2:value>104.24903</ns2:value></ns2:annotationElement><ns2:annotationElement position="114" colour="-6656"><ns2:displayCharacter> </ns2:displayCharacter><ns2:description>104.24903</ns2:description><ns2:value>104.24903</ns2:value></ns2:annotationElement><ns2:annotationElement position="115" colour="-6656"><ns2:displayCharacter> </ns2:displayCharacter><ns2:description>104.24903</ns2:description><ns2:value>104.24903</ns2:value></ns2:annotationElement><ns2:annotationElement position="116" colour="-6656"><ns2:displayCharacter> </ns2:displayCharacter><ns2:description>104.24903</ns2:description><ns2:value>104.24903</ns2:value></ns2:annotationElement><ns2:annotationElement position="117" colour="-6656"><ns2:displayCharacter> </ns2:displayCharacter><ns2:description>104.24903</ns2:description><ns2:value>104.24903</ns2:value></ns2:annotationElement><ns2:annotationElement position="118" colour="-138496"><ns2:displayCharacter> </ns2:displayCharacter><ns2:description>102.98304</ns2:description><ns2:value>102.98304</ns2:value></ns2:annotationElement><ns2:annotationElement position="119" colour="-6656"><ns2:displayCharacter> </ns2:displayCharacter><ns2:description>104.24903</ns2:description><ns2:value>104.24903</ns2:value></ns2:annotationElement><ns2:annotationElement position="120" colour="-6656"><ns2:displayCharacter> </ns2:displayCharacter><ns2:description>104.24903</ns2:description><ns2:value>104.24903</ns2:value></ns2:annotationElement><ns2:annotationElement position="121" colour="-6656"><ns2:displayCharacter> </ns2:displayCharacter><ns2:description>104.24903</ns2:description><ns2:value>104.24903</ns2:value></ns2:annotationElement><ns2:annotationElement position="122" colour="-6656"><ns2:displayCharacter> </ns2:displayCharacter><ns2:description>104.24903</ns2:description><ns2:value>104.24903</ns2:value></ns2:annotationElement><ns2:annotationElement position="123" colour="-6656"><ns2:displayCharacter> </ns2:displayCharacter><ns2:description>104.24903</ns2:description><ns2:value>104.24903</ns2:value></ns2:annotationElement><ns2:annotationElement position="124" colour="-6656"><ns2:displayCharacter> </ns2:displayCharacter><ns2:description>104.24903</ns2:description><ns2:value>104.24903</ns2:value></ns2:annotationElement><ns2:annotationElement position="125" colour="-6656"><ns2:displayCharacter> </ns2:displayCharacter><ns2:description>104.24903</ns2:description><ns2:value>104.24903</ns2:value></ns2:annotationElement><ns2:annotationElement position="126" colour="-6656"><ns2:displayCharacter> </ns2:displayCharacter><ns2:description>104.24903</ns2:description><ns2:value>104.24903</ns2:value></ns2:annotationElement><ns2:annotationElement position="127" colour="-6656"><ns2:displayCharacter> </ns2:displayCharacter><ns2:description>104.24903</ns2:description><ns2:value>104.24903</ns2:value></ns2:annotationElement><ns2:annotationElement position="128" colour="-6656"><ns2:displayCharacter> </ns2:displayCharacter><ns2:description>104.24903</ns2:description><ns2:value>104.24903</ns2:value></ns2:annotationElement><ns2:annotationElement position="129" colour="-6656"><ns2:displayCharacter> </ns2:displayCharacter><ns2:description>104.24903</ns2:description><ns2:value>104.24903</ns2:value></ns2:annotationElement><ns2:annotationElement position="130" colour="-6656"><ns2:displayCharacter> </ns2:displayCharacter><ns2:description>104.24903</ns2:description><ns2:value>104.24903</ns2:value></ns2:annotationElement><ns2:annotationElement position="131" colour="-6656"><ns2:displayCharacter> </ns2:displayCharacter><ns2:description>104.24903</ns2:description><ns2:value>104.24903</ns2:value></ns2:annotationElement><ns2:annotationElement position="132" colour="-6656"><ns2:displayCharacter> </ns2:displayCharacter><ns2:description>104.24903</ns2:description><ns2:value>104.24903</ns2:value></ns2:annotationElement><ns2:annotationElement position="133" colour="-6656"><ns2:displayCharacter> </ns2:displayCharacter><ns2:description>104.24903</ns2:description><ns2:value>104.24903</ns2:value></ns2:annotationElement><ns2:annotationElement position="134" colour="-6656"><ns2:displayCharacter> </ns2:displayCharacter><ns2:description>104.24903</ns2:description><ns2:value>104.24903</ns2:value></ns2:annotationElement><ns2:annotationElement position="135" colour="-6656"><ns2:displayCharacter> </ns2:displayCharacter><ns2:description>104.24903</ns2:description><ns2:value>104.24903</ns2:value></ns2:annotationElement><ns2:annotationElement position="136" colour="-10479360"><ns2:displayCharacter> </ns2:displayCharacter><ns2:description>11.31903</ns2:description><ns2:value>11.319034</ns2:value></ns2:annotationElement><ns2:annotationElement position="137" colour="-6656"><ns2:displayCharacter> </ns2:displayCharacter><ns2:description>104.24903</ns2:description><ns2:value>104.24903</ns2:value></ns2:annotationElement><ns2:annotationElement position="138" colour="-6656"><ns2:displayCharacter> </ns2:displayCharacter><ns2:description>104.24903</ns2:description><ns2:value>104.24903</ns2:value></ns2:annotationElement><ns2:annotationElement position="139" colour="-6656"><ns2:displayCharacter> </ns2:displayCharacter><ns2:description>104.24903</ns2:description><ns2:value>104.24903</ns2:value></ns2:annotationElement><ns2:annotationElement position="140" colour="-6656"><ns2:displayCharacter> </ns2:displayCharacter><ns2:description>104.24903</ns2:description><ns2:value>104.24903</ns2:value></ns2:annotationElement><ns2:annotationElement position="141" colour="-6656"><ns2:displayCharacter> </ns2:displayCharacter><ns2:description>104.24903</ns2:description><ns2:value>104.24903</ns2:value></ns2:annotationElement><ns2:annotationElement position="142" colour="-6656"><ns2:displayCharacter> </ns2:displayCharacter><ns2:description>104.24903</ns2:description><ns2:value>104.24903</ns2:value></ns2:annotationElement><ns2:annotationElement position="143" colour="-6656"><ns2:displayCharacter> </ns2:displayCharacter><ns2:description>104.24903</ns2:description><ns2:value>104.24903</ns2:value></ns2:annotationElement><ns2:annotationElement position="144" colour="-6656"><ns2:displayCharacter> </ns2:displayCharacter><ns2:description>104.24903</ns2:description><ns2:value>104.24903</ns2:value></ns2:annotationElement><ns2:annotationElement position="145" colour="-6656"><ns2:displayCharacter> </ns2:displayCharacter><ns2:description>104.24903</ns2:description><ns2:value>104.24903</ns2:value></ns2:annotationElement><ns2:annotationElement position="146" colour="-6656"><ns2:displayCharacter> </ns2:displayCharacter><ns2:description>104.24903</ns2:description><ns2:value>104.24903</ns2:value></ns2:annotationElement><ns2:annotationElement position="147" colour="-6656"><ns2:displayCharacter> </ns2:displayCharacter><ns2:description>104.24903</ns2:description><ns2:value>104.24903</ns2:value></ns2:annotationElement><ns2:annotationElement position="148" colour="-6656"><ns2:displayCharacter> </ns2:displayCharacter><ns2:description>104.24903</ns2:description><ns2:value>104.24903</ns2:value></ns2:annotationElement><ns2:annotationElement position="149" colour="-1785088"><ns2:displayCharacter> </ns2:displayCharacter><ns2:description>88.46423</ns2:description><ns2:value>88.46423</ns2:value></ns2:annotationElement><ns2:annotationElement position="150" colour="-1653504"><ns2:displayCharacter> </ns2:displayCharacter><ns2:description>89.69225</ns2:description><ns2:value>89.69225</ns2:value></ns2:annotationElement><ns2:annotationElement position="151" colour="-6656"><ns2:displayCharacter> </ns2:displayCharacter><ns2:description>104.24903</ns2:description><ns2:value>104.24903</ns2:value></ns2:annotationElement><ns2:annotationElement position="152" colour="-6656"><ns2:displayCharacter> </ns2:displayCharacter><ns2:description>104.24903</ns2:description><ns2:value>104.24903</ns2:value></ns2:annotationElement><ns2:annotationElement position="153" colour="-6656"><ns2:displayCharacter> </ns2:displayCharacter><ns2:description>104.24903</ns2:description><ns2:value>104.24903</ns2:value></ns2:annotationElement><ns2:annotationElement position="154" colour="-6656"><ns2:displayCharacter> </ns2:displayCharacter><ns2:description>104.24903</ns2:description><ns2:value>104.24903</ns2:value></ns2:annotationElement><ns2:annotationElement position="155" colour="-6656"><ns2:displayCharacter> </ns2:displayCharacter><ns2:description>104.24903</ns2:description><ns2:value>104.24903</ns2:value></ns2:annotationElement><ns2:annotationElement position="156" colour="-6656"><ns2:displayCharacter> </ns2:displayCharacter><ns2:description>104.24903</ns2:description><ns2:value>104.24903</ns2:value></ns2:annotationElement><ns2:annotationElement position="157" colour="-6656"><ns2:displayCharacter> </ns2:displayCharacter><ns2:description>104.24903</ns2:description><ns2:value>104.24903</ns2:value></ns2:annotationElement><ns2:annotationElement position="158" colour="-6656"><ns2:displayCharacter> </ns2:displayCharacter><ns2:description>104.24903</ns2:description><ns2:value>104.24903</ns2:value></ns2:annotationElement><ns2:annotationElement position="159" colour="-6656"><ns2:displayCharacter> </ns2:displayCharacter><ns2:description>104.24903</ns2:description><ns2:value>104.24903</ns2:value></ns2:annotationElement><ns2:annotationElement position="160" colour="-6656"><ns2:displayCharacter> </ns2:displayCharacter><ns2:description>104.24903</ns2:description><ns2:value>104.24903</ns2:value></ns2:annotationElement><ns2:annotationElement position="161" colour="-6656"><ns2:displayCharacter> </ns2:displayCharacter><ns2:description>104.24903</ns2:description><ns2:value>104.24903</ns2:value></ns2:annotationElement><ns2:annotationElement position="162" colour="-6656"><ns2:displayCharacter> </ns2:displayCharacter><ns2:description>104.24903</ns2:description><ns2:value>104.24903</ns2:value></ns2:annotationElement><ns2:annotationElement position="163" colour="-6656"><ns2:displayCharacter> </ns2:displayCharacter><ns2:description>104.24903</ns2:description><ns2:value>104.24903</ns2:value></ns2:annotationElement><ns2:annotationElement position="164" colour="-6656"><ns2:displayCharacter> </ns2:displayCharacter><ns2:description>104.24903</ns2:description><ns2:value>104.24903</ns2:value></ns2:annotationElement><ns2:annotationElement position="165" colour="-6656"><ns2:displayCharacter> </ns2:displayCharacter><ns2:description>104.24903</ns2:description><ns2:value>104.24903</ns2:value></ns2:annotationElement><ns2:annotationElement position="166" colour="-6656"><ns2:displayCharacter> </ns2:displayCharacter><ns2:description>104.24903</ns2:description><ns2:value>104.24903</ns2:value></ns2:annotationElement><ns2:annotationElement position="167" colour="-6656"><ns2:displayCharacter> </ns2:displayCharacter><ns2:description>104.24903</ns2:description><ns2:value>104.24903</ns2:value></ns2:annotationElement><ns2:annotationElement position="168" colour="-6656"><ns2:displayCharacter> </ns2:displayCharacter><ns2:description>104.24903</ns2:description><ns2:value>104.24903</ns2:value></ns2:annotationElement><ns2:annotationElement position="169" colour="-6656"><ns2:displayCharacter> </ns2:displayCharacter><ns2:description>104.24903</ns2:description><ns2:value>104.24903</ns2:value></ns2:annotationElement><ns2:annotationElement position="170" colour="-6656"><ns2:displayCharacter> </ns2:displayCharacter><ns2:description>104.24903</ns2:description><ns2:value>104.24903</ns2:value></ns2:annotationElement><ns2:annotationElement position="171" colour="-6656"><ns2:displayCharacter> </ns2:displayCharacter><ns2:description>104.24903</ns2:description><ns2:value>104.24903</ns2:value></ns2:annotationElement><ns2:annotationElement position="172" colour="-6656"><ns2:displayCharacter> </ns2:displayCharacter><ns2:description>104.24903</ns2:description><ns2:value>104.24903</ns2:value></ns2:annotationElement><ns2:annotationElement position="173" colour="-6656"><ns2:displayCharacter> </ns2:displayCharacter><ns2:description>104.24903</ns2:description><ns2:value>104.24903</ns2:value></ns2:annotationElement><ns2:annotationElement position="174" colour="-6656"><ns2:displayCharacter> </ns2:displayCharacter><ns2:description>104.24903</ns2:description><ns2:value>104.24903</ns2:value></ns2:annotationElement><ns2:annotationElement position="175" colour="-1126656"><ns2:displayCharacter> </ns2:displayCharacter><ns2:description>94.20558</ns2:description><ns2:value>94.20558</ns2:value></ns2:annotationElement><ns2:annotationElement position="176" colour="-6656"><ns2:displayCharacter> </ns2:displayCharacter><ns2:description>104.24903</ns2:description><ns2:value>104.24903</ns2:value></ns2:annotationElement><ns2:annotationElement position="177" colour="-6656"><ns2:displayCharacter> </ns2:displayCharacter><ns2:description>104.24903</ns2:description><ns2:value>104.24903</ns2:value></ns2:annotationElement><ns2:annotationElement position="178" colour="-6656"><ns2:displayCharacter> </ns2:displayCharacter><ns2:description>104.24903</ns2:description><ns2:value>104.24903</ns2:value></ns2:annotationElement><ns2:annotationElement position="179" colour="-1982720"><ns2:displayCharacter> </ns2:displayCharacter><ns2:description>86.59243</ns2:description><ns2:value>86.59243</ns2:value></ns2:annotationElement><ns2:annotationElement position="180" colour="-2707200"><ns2:displayCharacter> </ns2:displayCharacter><ns2:description>80.27556</ns2:description><ns2:value>80.27556</ns2:value></ns2:annotationElement><ns2:annotationElement position="181" colour="-6656"><ns2:displayCharacter> </ns2:displayCharacter><ns2:description>104.24903</ns2:description><ns2:value>104.24903</ns2:value></ns2:annotationElement><ns2:annotationElement position="182" colour="-6656"><ns2:displayCharacter> </ns2:displayCharacter><ns2:description>104.24903</ns2:description><ns2:value>104.24903</ns2:value></ns2:annotationElement><ns2:annotationElement position="183" colour="-6656"><ns2:displayCharacter> </ns2:displayCharacter><ns2:description>104.24903</ns2:description><ns2:value>104.24903</ns2:value></ns2:annotationElement><ns2:annotationElement position="184" colour="-6656"><ns2:displayCharacter> </ns2:displayCharacter><ns2:description>104.24903</ns2:description><ns2:value>104.24903</ns2:value></ns2:annotationElement><ns2:annotationElement position="185" colour="-6656"><ns2:displayCharacter> </ns2:displayCharacter><ns2:description>104.24903</ns2:description><ns2:value>104.24903</ns2:value></ns2:annotationElement><ns2:annotationElement position="186" colour="-6656"><ns2:displayCharacter> </ns2:displayCharacter><ns2:description>104.24903</ns2:description><ns2:value>104.24903</ns2:value></ns2:annotationElement><ns2:annotationElement position="187" colour="-6656"><ns2:displayCharacter> </ns2:displayCharacter><ns2:description>104.24903</ns2:description><ns2:value>104.24903</ns2:value></ns2:annotationElement><ns2:annotationElement position="188" colour="-6656"><ns2:displayCharacter> </ns2:displayCharacter><ns2:description>104.24903</ns2:description><ns2:value>104.24903</ns2:value></ns2:annotationElement><ns2:annotationElement position="189" colour="-6656"><ns2:displayCharacter> </ns2:displayCharacter><ns2:description>104.24903</ns2:description><ns2:value>104.24903</ns2:value></ns2:annotationElement><ns2:annotationElement position="190" colour="-6656"><ns2:displayCharacter> </ns2:displayCharacter><ns2:description>104.24903</ns2:description><ns2:value>104.24903</ns2:value></ns2:annotationElement><ns2:annotationElement position="191" colour="-6656"><ns2:displayCharacter> </ns2:displayCharacter><ns2:description>104.24903</ns2:description><ns2:value>104.24903</ns2:value></ns2:annotationElement><ns2:annotationElement position="192" colour="-6656"><ns2:displayCharacter> </ns2:displayCharacter><ns2:description>104.24903</ns2:description><ns2:value>104.24903</ns2:value></ns2:annotationElement><ns2:annotationElement position="193" colour="-6656"><ns2:displayCharacter> </ns2:displayCharacter><ns2:description>104.24903</ns2:description><ns2:value>104.24903</ns2:value></ns2:annotationElement><ns2:annotationElement position="194" colour="-6656"><ns2:displayCharacter> </ns2:displayCharacter><ns2:description>104.24903</ns2:description><ns2:value>104.24903</ns2:value></ns2:annotationElement><ns2:annotationElement position="195" colour="-6656"><ns2:displayCharacter> </ns2:displayCharacter><ns2:description>104.24903</ns2:description><ns2:value>104.24903</ns2:value></ns2:annotationElement><ns2:annotationElement position="196" colour="-6656"><ns2:displayCharacter> </ns2:displayCharacter><ns2:description>104.24903</ns2:description><ns2:value>104.24903</ns2:value></ns2:annotationElement><ns2:annotationElement position="197" colour="-6656"><ns2:displayCharacter> </ns2:displayCharacter><ns2:description>104.24903</ns2:description><ns2:value>104.24903</ns2:value></ns2:annotationElement><ns2:annotationElement position="198" colour="-6656"><ns2:displayCharacter> </ns2:displayCharacter><ns2:description>104.24903</ns2:description><ns2:value>104.24903</ns2:value></ns2:annotationElement><ns2:annotationElement position="199" colour="-6656"><ns2:displayCharacter> </ns2:displayCharacter><ns2:description>104.24903</ns2:description><ns2:value>104.24903</ns2:value></ns2:annotationElement><ns2:annotationElement position="200" colour="-6656"><ns2:displayCharacter> </ns2:displayCharacter><ns2:description>104.24903</ns2:description><ns2:value>104.24903</ns2:value></ns2:annotationElement><ns2:annotationElement position="201" colour="-6656"><ns2:displayCharacter> </ns2:displayCharacter><ns2:description>104.24903</ns2:description><ns2:value>104.24903</ns2:value></ns2:annotationElement><ns2:annotationElement position="202" colour="-6656"><ns2:displayCharacter> </ns2:displayCharacter><ns2:description>104.24903</ns2:description><ns2:value>104.24903</ns2:value></ns2:annotationElement><ns2:annotationElement position="203" colour="-6656"><ns2:displayCharacter> </ns2:displayCharacter><ns2:description>104.24903</ns2:description><ns2:value>104.24903</ns2:value></ns2:annotationElement><ns2:annotationElement position="204" colour="-6656"><ns2:displayCharacter> </ns2:displayCharacter><ns2:description>104.24903</ns2:description><ns2:value>104.24903</ns2:value></ns2:annotationElement><ns2:annotationElement position="205" colour="-6656"><ns2:displayCharacter> </ns2:displayCharacter><ns2:description>104.24903</ns2:description><ns2:value>104.24903</ns2:value></ns2:annotationElement><ns2:annotationElement position="206" colour="-6656"><ns2:displayCharacter> </ns2:displayCharacter><ns2:description>104.24903</ns2:description><ns2:value>104.24903</ns2:value></ns2:annotationElement><ns2:annotationElement position="207" colour="-6656"><ns2:displayCharacter> </ns2:displayCharacter><ns2:description>104.24903</ns2:description><ns2:value>104.24903</ns2:value></ns2:annotationElement><ns2:annotationElement position="208" colour="-6656"><ns2:displayCharacter> </ns2:displayCharacter><ns2:description>104.24903</ns2:description><ns2:value>104.24903</ns2:value></ns2:annotationElement><ns2:annotationElement position="209" colour="-6656"><ns2:displayCharacter> </ns2:displayCharacter><ns2:description>104.24903</ns2:description><ns2:value>104.24903</ns2:value></ns2:annotationElement><ns2:annotationElement position="210" colour="-6656"><ns2:displayCharacter> </ns2:displayCharacter><ns2:description>104.24903</ns2:description><ns2:value>104.24903</ns2:value></ns2:annotationElement><ns2:annotationElement position="211" colour="-1653504"><ns2:displayCharacter> </ns2:displayCharacter><ns2:description>89.47836</ns2:description><ns2:value>89.478355</ns2:value></ns2:annotationElement><ns2:annotationElement position="212" colour="-6656"><ns2:displayCharacter> </ns2:displayCharacter><ns2:description>104.24903</ns2:description><ns2:value>104.24903</ns2:value></ns2:annotationElement><ns2:annotationElement position="213" colour="-6656"><ns2:displayCharacter> </ns2:displayCharacter><ns2:description>104.24903</ns2:description><ns2:value>104.24903</ns2:value></ns2:annotationElement><ns2:annotationElement position="214" colour="-6656"><ns2:displayCharacter> </ns2:displayCharacter><ns2:description>104.24903</ns2:description><ns2:value>104.24903</ns2:value></ns2:annotationElement><ns2:annotationElement position="215" colour="-6656"><ns2:displayCharacter> </ns2:displayCharacter><ns2:description>104.24903</ns2:description><ns2:value>104.24903</ns2:value></ns2:annotationElement><ns2:annotationElement position="216" colour="-6656"><ns2:displayCharacter> </ns2:displayCharacter><ns2:description>104.24903</ns2:description><ns2:value>104.24903</ns2:value></ns2:annotationElement><ns2:annotationElement position="217" colour="-6656"><ns2:displayCharacter> </ns2:displayCharacter><ns2:description>104.24903</ns2:description><ns2:value>104.24903</ns2:value></ns2:annotationElement><ns2:annotationElement position="218" colour="-8174080"><ns2:displayCharacter> </ns2:displayCharacter><ns2:description>31.96210</ns2:description><ns2:value>31.9621</ns2:value></ns2:annotationElement><ns2:annotationElement position="219" colour="-6656"><ns2:displayCharacter> </ns2:displayCharacter><ns2:description>104.24903</ns2:description><ns2:value>104.24903</ns2:value></ns2:annotationElement><ns2:annotationElement position="220" colour="-6656"><ns2:displayCharacter> </ns2:displayCharacter><ns2:description>104.24903</ns2:description><ns2:value>104.24903</ns2:value></ns2:annotationElement><ns2:annotationElement position="221" colour="-1258240"><ns2:displayCharacter> </ns2:displayCharacter><ns2:description>93.04806</ns2:description><ns2:value>93.04806</ns2:value></ns2:annotationElement><ns2:annotationElement position="222" colour="-4024576"><ns2:displayCharacter> </ns2:displayCharacter><ns2:description>68.81325</ns2:description><ns2:value>68.81325</ns2:value></ns2:annotationElement><ns2:annotationElement position="223" colour="-6656"><ns2:displayCharacter> </ns2:displayCharacter><ns2:description>104.24903</ns2:description><ns2:value>104.24903</ns2:value></ns2:annotationElement><ns2:annotationElement position="224" colour="-6656"><ns2:displayCharacter> </ns2:displayCharacter><ns2:description>104.24903</ns2:description><ns2:value>104.24903</ns2:value></ns2:annotationElement><ns2:annotationElement position="225" colour="-6656"><ns2:displayCharacter> </ns2:displayCharacter><ns2:description>104.24903</ns2:description><ns2:value>104.24903</ns2:value></ns2:annotationElement><ns2:annotationElement position="226" colour="-6656"><ns2:displayCharacter> </ns2:displayCharacter><ns2:description>104.24903</ns2:description><ns2:value>104.24903</ns2:value></ns2:annotationElement><ns2:annotationElement position="227" colour="-6656"><ns2:displayCharacter> </ns2:displayCharacter><ns2:description>104.24903</ns2:description><ns2:value>104.24903</ns2:value></ns2:annotationElement><ns2:annotationElement position="228" colour="-6656"><ns2:displayCharacter> </ns2:displayCharacter><ns2:description>104.24903</ns2:description><ns2:value>104.24903</ns2:value></ns2:annotationElement><ns2:annotationElement position="229" colour="-6656"><ns2:displayCharacter> </ns2:displayCharacter><ns2:description>104.24903</ns2:description><ns2:value>104.24903</ns2:value></ns2:annotationElement><ns2:annotationElement position="230" colour="-6656"><ns2:displayCharacter> </ns2:displayCharacter><ns2:description>104.24903</ns2:description><ns2:value>104.24903</ns2:value></ns2:annotationElement><ns2:annotationElement position="231" colour="-6656"><ns2:displayCharacter> </ns2:displayCharacter><ns2:description>104.24903</ns2:description><ns2:value>104.24903</ns2:value></ns2:annotationElement><ns2:annotationElement position="232" colour="-6656"><ns2:displayCharacter> </ns2:displayCharacter><ns2:description>104.24903</ns2:description><ns2:value>104.24903</ns2:value></ns2:annotationElement><ns2:annotationElement position="233" colour="-6656"><ns2:displayCharacter> </ns2:displayCharacter><ns2:description>104.24903</ns2:description><ns2:value>104.24903</ns2:value></ns2:annotationElement><ns2:annotationElement position="234" colour="-6656"><ns2:displayCharacter> </ns2:displayCharacter><ns2:description>104.24903</ns2:description><ns2:value>104.24903</ns2:value></ns2:annotationElement><ns2:annotationElement position="235" colour="-6132224"><ns2:displayCharacter> </ns2:displayCharacter><ns2:description>50.10741</ns2:description><ns2:value>50.107407</ns2:value></ns2:annotationElement><ns2:annotationElement position="236" colour="-6656"><ns2:displayCharacter> </ns2:displayCharacter><ns2:description>104.24903</ns2:description><ns2:value>104.24903</ns2:value></ns2:annotationElement><ns2:annotationElement position="237" colour="-6656"><ns2:displayCharacter> </ns2:displayCharacter><ns2:description>104.24903</ns2:description><ns2:value>104.24903</ns2:value></ns2:annotationElement><ns2:annotationElement position="238" colour="-6656"><ns2:displayCharacter> </ns2:displayCharacter><ns2:description>104.24903</ns2:description><ns2:value>104.24903</ns2:value></ns2:annotationElement><ns2:annotationElement position="239" colour="-6656"><ns2:displayCharacter> </ns2:displayCharacter><ns2:description>104.24903</ns2:description><ns2:value>104.24903</ns2:value></ns2:annotationElement><ns2:annotationElement position="240" colour="-6656"><ns2:displayCharacter> </ns2:displayCharacter><ns2:description>104.24903</ns2:description><ns2:value>104.24903</ns2:value></ns2:annotationElement><ns2:annotationElement position="241" colour="-6656"><ns2:displayCharacter> </ns2:displayCharacter><ns2:description>104.24903</ns2:description><ns2:value>104.24903</ns2:value></ns2:annotationElement><ns2:annotationElement position="242" colour="-6656"><ns2:displayCharacter> </ns2:displayCharacter><ns2:description>104.24903</ns2:description><ns2:value>104.24903</ns2:value></ns2:annotationElement><ns2:annotationElement position="243" colour="-6656"><ns2:displayCharacter> </ns2:displayCharacter><ns2:description>104.24903</ns2:description><ns2:value>104.24903</ns2:value></ns2:annotationElement><ns2:annotationElement position="244" colour="-6656"><ns2:displayCharacter> </ns2:displayCharacter><ns2:description>104.24903</ns2:description><ns2:value>104.24903</ns2:value></ns2:annotationElement><ns2:annotationElement position="245" colour="-6656"><ns2:displayCharacter> </ns2:displayCharacter><ns2:description>104.24903</ns2:description><ns2:value>104.24903</ns2:value></ns2:annotationElement><ns2:annotationElement position="246" colour="-6656"><ns2:displayCharacter> </ns2:displayCharacter><ns2:description>104.24903</ns2:description><ns2:value>104.24903</ns2:value></ns2:annotationElement><ns2:annotationElement position="247" colour="-6656"><ns2:displayCharacter> </ns2:displayCharacter><ns2:description>104.24903</ns2:description><ns2:value>104.24903</ns2:value></ns2:annotationElement><ns2:annotationElement position="248" colour="-994816"><ns2:displayCharacter> </ns2:displayCharacter><ns2:description>95.43598</ns2:description><ns2:value>95.43598</ns2:value></ns2:annotationElement><ns2:annotationElement position="249" colour="-6656"><ns2:displayCharacter> </ns2:displayCharacter><ns2:description>104.24903</ns2:description><ns2:value>104.24903</ns2:value></ns2:annotationElement><ns2:annotationElement position="250" colour="-6656"><ns2:displayCharacter> </ns2:displayCharacter><ns2:description>104.24903</ns2:description><ns2:value>104.24903</ns2:value></ns2:annotationElement><ns2:annotationElement position="251" colour="-6656"><ns2:displayCharacter> </ns2:displayCharacter><ns2:description>104.24903</ns2:description><ns2:value>104.24903</ns2:value></ns2:annotationElement><ns2:annotationElement position="252" colour="-6656"><ns2:displayCharacter> </ns2:displayCharacter><ns2:description>104.24903</ns2:description><ns2:value>104.24903</ns2:value></ns2:annotationElement><ns2:annotationElement position="253" colour="-6656"><ns2:displayCharacter> </ns2:displayCharacter><ns2:description>104.24903</ns2:description><ns2:value>104.24903</ns2:value></ns2:annotationElement><ns2:annotationElement position="254" colour="-6656"><ns2:displayCharacter> </ns2:displayCharacter><ns2:description>104.24903</ns2:description><ns2:value>104.24903</ns2:value></ns2:annotationElement><ns2:annotationElement position="255" colour="-6656"><ns2:displayCharacter> </ns2:displayCharacter><ns2:description>104.24903</ns2:description><ns2:value>104.24903</ns2:value></ns2:annotationElement><ns2:annotationElement position="256" colour="-1258240"><ns2:displayCharacter> </ns2:displayCharacter><ns2:description>93.11771</ns2:description><ns2:value>93.11771</ns2:value></ns2:annotationElement><ns2:annotationElement position="257" colour="-6656"><ns2:displayCharacter> </ns2:displayCharacter><ns2:description>104.24903</ns2:description><ns2:value>104.24903</ns2:value></ns2:annotationElement><ns2:annotationElement position="258" colour="-336128"><ns2:displayCharacter> </ns2:displayCharacter><ns2:description>101.16397</ns2:description><ns2:value>101.16397</ns2:value></ns2:annotationElement><ns2:annotationElement position="259" colour="-6656"><ns2:displayCharacter> </ns2:displayCharacter><ns2:description>104.24903</ns2:description><ns2:value>104.24903</ns2:value></ns2:annotationElement><ns2:annotationElement position="260" colour="-6656"><ns2:displayCharacter> </ns2:displayCharacter><ns2:description>104.24903</ns2:description><ns2:value>104.24903</ns2:value></ns2:annotationElement><ns2:annotationElement position="261" colour="-6656"><ns2:displayCharacter> </ns2:displayCharacter><ns2:description>104.24903</ns2:description><ns2:value>104.24903</ns2:value></ns2:annotationElement><ns2:annotationElement position="262" colour="-3300096"><ns2:displayCharacter> </ns2:displayCharacter><ns2:description>75.16871</ns2:description><ns2:value>75.16871</ns2:value></ns2:annotationElement><ns2:annotationElement position="263" colour="-6656"><ns2:displayCharacter> </ns2:displayCharacter><ns2:description>104.24903</ns2:description><ns2:value>104.24903</ns2:value></ns2:annotationElement><ns2:annotationElement position="264" colour="-6656"><ns2:displayCharacter> </ns2:displayCharacter><ns2:description>104.24903</ns2:description><ns2:value>104.24903</ns2:value></ns2:annotationElement><ns2:annotationElement position="265" colour="-6656"><ns2:displayCharacter> </ns2:displayCharacter><ns2:description>104.24903</ns2:description><ns2:value>104.24903</ns2:value></ns2:annotationElement><ns2:annotationElement position="266" colour="-6656"><ns2:displayCharacter> </ns2:displayCharacter><ns2:description>104.24903</ns2:description><ns2:value>104.24903</ns2:value></ns2:annotationElement><ns2:annotationElement position="267" colour="-6656"><ns2:displayCharacter> </ns2:displayCharacter><ns2:description>104.24903</ns2:description><ns2:value>104.24903</ns2:value></ns2:annotationElement><ns2:annotationElement position="268" colour="-6656"><ns2:displayCharacter> </ns2:displayCharacter><ns2:description>104.24903</ns2:description><ns2:value>104.24903</ns2:value></ns2:annotationElement><ns2:annotationElement position="269" colour="-6656"><ns2:displayCharacter> </ns2:displayCharacter><ns2:description>104.24903</ns2:description><ns2:value>104.24903</ns2:value></ns2:annotationElement><ns2:annotationElement position="270" colour="-6656"><ns2:displayCharacter> </ns2:displayCharacter><ns2:description>104.24903</ns2:description><ns2:value>104.24903</ns2:value></ns2:annotationElement><ns2:annotationElement position="271" colour="-6656"><ns2:displayCharacter> </ns2:displayCharacter><ns2:description>104.24903</ns2:description><ns2:value>104.24903</ns2:value></ns2:annotationElement><ns2:annotationElement position="272" colour="-6656"><ns2:displayCharacter> </ns2:displayCharacter><ns2:description>104.24903</ns2:description><ns2:value>104.24903</ns2:value></ns2:annotationElement><ns2:annotationElement position="273" colour="-6656"><ns2:displayCharacter> </ns2:displayCharacter><ns2:description>104.24903</ns2:description><ns2:value>104.24903</ns2:value></ns2:annotationElement><ns2:annotationElement position="274" colour="-6656"><ns2:displayCharacter> </ns2:displayCharacter><ns2:description>104.24903</ns2:description><ns2:value>104.24903</ns2:value></ns2:annotationElement><ns2:annotationElement position="275" colour="-6656"><ns2:displayCharacter> </ns2:displayCharacter><ns2:description>104.24903</ns2:description><ns2:value>104.24903</ns2:value></ns2:annotationElement><ns2:annotationElement position="276" colour="-6656"><ns2:displayCharacter> </ns2:displayCharacter><ns2:description>104.24903</ns2:description><ns2:value>104.24903</ns2:value></ns2:annotationElement><ns2:annotationElement position="277" colour="-6656"><ns2:displayCharacter> </ns2:displayCharacter><ns2:description>104.24903</ns2:description><ns2:value>104.24903</ns2:value></ns2:annotationElement><ns2:annotationElement position="278" colour="-6656"><ns2:displayCharacter> </ns2:displayCharacter><ns2:description>104.24903</ns2:description><ns2:value>104.24903</ns2:value></ns2:annotationElement><ns2:annotationElement position="279" colour="-6656"><ns2:displayCharacter> </ns2:displayCharacter><ns2:description>104.24903</ns2:description><ns2:value>104.24903</ns2:value></ns2:annotationElement><ns2:annotationElement position="280" colour="-204544"><ns2:displayCharacter> </ns2:displayCharacter><ns2:description>102.28117</ns2:description><ns2:value>102.281166</ns2:value></ns2:annotationElement><ns2:annotationElement position="281" colour="-6656"><ns2:displayCharacter> </ns2:displayCharacter><ns2:description>104.24903</ns2:description><ns2:value>104.24903</ns2:value></ns2:annotationElement><ns2:annotationElement position="282" colour="-6656"><ns2:displayCharacter> </ns2:displayCharacter><ns2:description>104.24903</ns2:description><ns2:value>104.24903</ns2:value></ns2:annotationElement><ns2:annotationElement position="283" colour="-6656"><ns2:displayCharacter> </ns2:displayCharacter><ns2:description>104.24903</ns2:description><ns2:value>104.24903</ns2:value></ns2:annotationElement><ns2:annotationElement position="284" colour="-6656"><ns2:displayCharacter> </ns2:displayCharacter><ns2:description>104.24903</ns2:description><ns2:value>104.24903</ns2:value></ns2:annotationElement><ns2:annotationElement position="285" colour="-6656"><ns2:displayCharacter> </ns2:displayCharacter><ns2:description>104.24903</ns2:description><ns2:value>104.24903</ns2:value></ns2:annotationElement><ns2:annotationElement position="286" colour="-6656"><ns2:displayCharacter> </ns2:displayCharacter><ns2:description>104.24903</ns2:description><ns2:value>104.24903</ns2:value></ns2:annotationElement><ns2:annotationElement position="287" colour="-6656"><ns2:displayCharacter> </ns2:displayCharacter><ns2:description>104.24903</ns2:description><ns2:value>104.24903</ns2:value></ns2:annotationElement><ns2:annotationElement position="288" colour="-6656"><ns2:displayCharacter> </ns2:displayCharacter><ns2:description>104.24903</ns2:description><ns2:value>104.24903</ns2:value></ns2:annotationElement><ns2:annotationElement position="289" colour="-6656"><ns2:displayCharacter> </ns2:displayCharacter><ns2:description>104.24903</ns2:description><ns2:value>104.24903</ns2:value></ns2:annotationElement><ns2:annotationElement position="290" colour="-6656"><ns2:displayCharacter> </ns2:displayCharacter><ns2:description>104.24903</ns2:description><ns2:value>104.24903</ns2:value></ns2:annotationElement><ns2:annotationElement position="291" colour="-6656"><ns2:displayCharacter> </ns2:displayCharacter><ns2:description>104.24903</ns2:description><ns2:value>104.24903</ns2:value></ns2:annotationElement><ns2:annotationElement position="292" colour="-6656"><ns2:displayCharacter> </ns2:displayCharacter><ns2:description>104.24903</ns2:description><ns2:value>104.24903</ns2:value></ns2:annotationElement><ns2:annotationElement position="293" colour="-6656"><ns2:displayCharacter> </ns2:displayCharacter><ns2:description>104.24903</ns2:description><ns2:value>104.24903</ns2:value></ns2:annotationElement><ns2:annotationElement position="294" colour="-6656"><ns2:displayCharacter> </ns2:displayCharacter><ns2:description>104.24903</ns2:description><ns2:value>104.24903</ns2:value></ns2:annotationElement><ns2:annotationElement position="295" colour="-6656"><ns2:displayCharacter> </ns2:displayCharacter><ns2:description>104.24903</ns2:description><ns2:value>104.24903</ns2:value></ns2:annotationElement><ns2:annotationElement position="296" colour="-6656"><ns2:displayCharacter> </ns2:displayCharacter><ns2:description>104.24903</ns2:description><ns2:value>104.24903</ns2:value></ns2:annotationElement><ns2:annotationElement position="297" colour="-138752"><ns2:displayCharacter> </ns2:displayCharacter><ns2:description>102.79640</ns2:description><ns2:value>102.7964</ns2:value></ns2:annotationElement><ns2:annotationElement position="298" colour="-6656"><ns2:displayCharacter> </ns2:displayCharacter><ns2:description>104.24903</ns2:description><ns2:value>104.24903</ns2:value></ns2:annotationElement><ns2:annotationElement position="299" colour="-6656"><ns2:displayCharacter> </ns2:displayCharacter><ns2:description>104.24903</ns2:description><ns2:value>104.24903</ns2:value></ns2:annotationElement><ns2:annotationElement position="300" colour="-6656"><ns2:displayCharacter> </ns2:displayCharacter><ns2:description>104.24903</ns2:description><ns2:value>104.24903</ns2:value></ns2:annotationElement><ns2:annotationElement position="301" colour="-6656"><ns2:displayCharacter> </ns2:displayCharacter><ns2:description>104.24903</ns2:description><ns2:value>104.24903</ns2:value></ns2:annotationElement><ns2:annotationElement position="302" colour="-6656"><ns2:displayCharacter> </ns2:displayCharacter><ns2:description>104.24903</ns2:description><ns2:value>104.24903</ns2:value></ns2:annotationElement><ns2:annotationElement position="303" colour="-6656"><ns2:displayCharacter> </ns2:displayCharacter><ns2:description>104.24903</ns2:description><ns2:value>104.24903</ns2:value></ns2:annotationElement><ns2:annotationElement position="304" colour="-6656"><ns2:displayCharacter> </ns2:displayCharacter><ns2:description>104.24903</ns2:description><ns2:value>104.24903</ns2:value></ns2:annotationElement><ns2:annotationElement position="305" colour="-6656"><ns2:displayCharacter> </ns2:displayCharacter><ns2:description>104.24903</ns2:description><ns2:value>104.24903</ns2:value></ns2:annotationElement><ns2:annotationElement position="306" colour="-6656"><ns2:displayCharacter> </ns2:displayCharacter><ns2:description>104.24903</ns2:description><ns2:value>104.24903</ns2:value></ns2:annotationElement><ns2:annotationElement position="307" colour="-6656"><ns2:displayCharacter> </ns2:displayCharacter><ns2:description>104.24903</ns2:description><ns2:value>104.24903</ns2:value></ns2:annotationElement><ns2:annotationElement position="308" colour="-6656"><ns2:displayCharacter> </ns2:displayCharacter><ns2:description>104.24903</ns2:description><ns2:value>104.24903</ns2:value></ns2:annotationElement><ns2:annotationElement position="309" colour="-6656"><ns2:displayCharacter> </ns2:displayCharacter><ns2:description>104.24903</ns2:description><ns2:value>104.24903</ns2:value></ns2:annotationElement><ns2:annotationElement position="310" colour="-6656"><ns2:displayCharacter> </ns2:displayCharacter><ns2:description>104.24903</ns2:description><ns2:value>104.24903</ns2:value></ns2:annotationElement><ns2:annotationElement position="311" colour="-6656"><ns2:displayCharacter> </ns2:displayCharacter><ns2:description>104.24903</ns2:description><ns2:value>104.24903</ns2:value></ns2:annotationElement><ns2:annotationElement position="312" colour="-6656"><ns2:displayCharacter> </ns2:displayCharacter><ns2:description>104.24903</ns2:description><ns2:value>104.24903</ns2:value></ns2:annotationElement><ns2:annotationElement position="313" colour="-6656"><ns2:displayCharacter> </ns2:displayCharacter><ns2:description>104.24903</ns2:description><ns2:value>104.24903</ns2:value></ns2:annotationElement><ns2:annotationElement position="314" colour="-6656"><ns2:displayCharacter> </ns2:displayCharacter><ns2:description>104.24903</ns2:description><ns2:value>104.24903</ns2:value></ns2:annotationElement><ns2:annotationElement position="315" colour="-6656"><ns2:displayCharacter> </ns2:displayCharacter><ns2:description>104.24903</ns2:description><ns2:value>104.24903</ns2:value></ns2:annotationElement><ns2:annotationElement position="316" colour="-6656"><ns2:displayCharacter> </ns2:displayCharacter><ns2:description>104.24903</ns2:description><ns2:value>104.24903</ns2:value></ns2:annotationElement><ns2:annotationElement position="317" colour="-6656"><ns2:displayCharacter> </ns2:displayCharacter><ns2:description>104.24903</ns2:description><ns2:value>104.24903</ns2:value></ns2:annotationElement><ns2:annotationElement position="318" colour="-6656"><ns2:displayCharacter> </ns2:displayCharacter><ns2:description>104.24903</ns2:description><ns2:value>104.24903</ns2:value></ns2:annotationElement><ns2:annotationElement position="319" colour="-6656"><ns2:displayCharacter> </ns2:displayCharacter><ns2:description>104.24903</ns2:description><ns2:value>104.24903</ns2:value></ns2:annotationElement><ns2:annotationElement position="320" colour="-6656"><ns2:displayCharacter> </ns2:displayCharacter><ns2:description>104.24903</ns2:description><ns2:value>104.24903</ns2:value></ns2:annotationElement><ns2:annotationElement position="321" colour="-6656"><ns2:displayCharacter> </ns2:displayCharacter><ns2:description>104.24903</ns2:description><ns2:value>104.24903</ns2:value></ns2:annotationElement><ns2:annotationElement position="322" colour="-6656"><ns2:displayCharacter> </ns2:displayCharacter><ns2:description>104.24903</ns2:description><ns2:value>104.24903</ns2:value></ns2:annotationElement><ns2:annotationElement position="323" colour="-6656"><ns2:displayCharacter> </ns2:displayCharacter><ns2:description>104.24903</ns2:description><ns2:value>104.24903</ns2:value></ns2:annotationElement><ns2:annotationElement position="324" colour="-6656"><ns2:displayCharacter> </ns2:displayCharacter><ns2:description>104.24903</ns2:description><ns2:value>104.24903</ns2:value></ns2:annotationElement><ns2:annotationElement position="325" colour="-6656"><ns2:displayCharacter> </ns2:displayCharacter><ns2:description>104.24903</ns2:description><ns2:value>104.24903</ns2:value></ns2:annotationElement><ns2:annotationElement position="326" colour="-6656"><ns2:displayCharacter> </ns2:displayCharacter><ns2:description>104.24903</ns2:description><ns2:value>104.24903</ns2:value></ns2:annotationElement><ns2:annotationElement position="327" colour="-6656"><ns2:displayCharacter> </ns2:displayCharacter><ns2:description>104.24903</ns2:description><ns2:value>104.24903</ns2:value></ns2:annotationElement><ns2:annotationElement position="328" colour="-6656"><ns2:displayCharacter> </ns2:displayCharacter><ns2:description>104.24903</ns2:description><ns2:value>104.24903</ns2:value></ns2:annotationElement><ns2:annotationElement position="329" colour="-6656"><ns2:displayCharacter> </ns2:displayCharacter><ns2:description>104.24903</ns2:description><ns2:value>104.24903</ns2:value></ns2:annotationElement><ns2:annotationElement position="330" colour="-6656"><ns2:displayCharacter> </ns2:displayCharacter><ns2:description>104.24903</ns2:description><ns2:value>104.24903</ns2:value></ns2:annotationElement><ns2:annotationElement position="331" colour="-6656"><ns2:displayCharacter> </ns2:displayCharacter><ns2:description>104.24903</ns2:description><ns2:value>104.24903</ns2:value></ns2:annotationElement><ns2:annotationElement position="332" colour="-6656"><ns2:displayCharacter> </ns2:displayCharacter><ns2:description>104.24903</ns2:description><ns2:value>104.24903</ns2:value></ns2:annotationElement><ns2:annotationElement position="333" colour="-6656"><ns2:displayCharacter> </ns2:displayCharacter><ns2:description>104.24903</ns2:description><ns2:value>104.24903</ns2:value></ns2:annotationElement><ns2:annotationElement position="334" colour="-2641408"><ns2:displayCharacter> </ns2:displayCharacter><ns2:description>80.82288</ns2:description><ns2:value>80.822876</ns2:value></ns2:annotationElement><ns2:annotationElement position="335" colour="-6656"><ns2:displayCharacter> </ns2:displayCharacter><ns2:description>104.24903</ns2:description><ns2:value>104.24903</ns2:value></ns2:annotationElement><ns2:annotationElement position="336" colour="-6656"><ns2:displayCharacter> </ns2:displayCharacter><ns2:description>104.24903</ns2:description><ns2:value>104.24903</ns2:value></ns2:annotationElement><ns2:annotationElement position="337" colour="-6656"><ns2:displayCharacter> </ns2:displayCharacter><ns2:description>104.24903</ns2:description><ns2:value>104.24903</ns2:value></ns2:annotationElement><ns2:annotationElement position="338" colour="-6656"><ns2:displayCharacter> </ns2:displayCharacter><ns2:description>104.24903</ns2:description><ns2:value>104.24903</ns2:value></ns2:annotationElement><ns2:annotationElement position="339" colour="-6656"><ns2:displayCharacter> </ns2:displayCharacter><ns2:description>104.24903</ns2:description><ns2:value>104.24903</ns2:value></ns2:annotationElement><ns2:annotationElement position="340" colour="-1192448"><ns2:displayCharacter> </ns2:displayCharacter><ns2:description>93.63954</ns2:description><ns2:value>93.63954</ns2:value></ns2:annotationElement><ns2:annotationElement position="341" colour="-6656"><ns2:displayCharacter> </ns2:displayCharacter><ns2:description>104.24903</ns2:description><ns2:value>104.24903</ns2:value></ns2:annotationElement><ns2:annotationElement position="342" colour="-6656"><ns2:displayCharacter> </ns2:displayCharacter><ns2:description>104.24903</ns2:description><ns2:value>104.24903</ns2:value></ns2:annotationElement><ns2:annotationElement position="343" colour="-6656"><ns2:displayCharacter> </ns2:displayCharacter><ns2:description>104.24903</ns2:description><ns2:value>104.24903</ns2:value></ns2:annotationElement><ns2:annotationElement position="344" colour="-6656"><ns2:displayCharacter> </ns2:displayCharacter><ns2:description>104.24903</ns2:description><ns2:value>104.24903</ns2:value></ns2:annotationElement><ns2:annotationElement position="345" colour="-6656"><ns2:displayCharacter> </ns2:displayCharacter><ns2:description>104.24903</ns2:description><ns2:value>104.24903</ns2:value></ns2:annotationElement><ns2:annotationElement position="346" colour="-11269632"><ns2:displayCharacter> </ns2:displayCharacter><ns2:description>4.65217</ns2:description><ns2:value>4.652174</ns2:value></ns2:annotationElement><ns2:annotationElement position="347" colour="-11269632"><ns2:displayCharacter> </ns2:displayCharacter><ns2:description>4.56246</ns2:description><ns2:value>4.5624638</ns2:value></ns2:annotationElement><ns2:annotationElement position="348" colour="-6656"><ns2:displayCharacter> </ns2:displayCharacter><ns2:description>104.24903</ns2:description><ns2:value>104.24903</ns2:value></ns2:annotationElement><ns2:annotationElement position="349" colour="-6656"><ns2:displayCharacter> </ns2:displayCharacter><ns2:description>104.24903</ns2:description><ns2:value>104.24903</ns2:value></ns2:annotationElement><ns2:annotationElement position="350" colour="-6656"><ns2:displayCharacter> </ns2:displayCharacter><ns2:description>104.24903</ns2:description><ns2:value>104.24903</ns2:value></ns2:annotationElement><ns2:annotationElement position="351" colour="-6656"><ns2:displayCharacter> </ns2:displayCharacter><ns2:description>104.24903</ns2:description><ns2:value>104.24903</ns2:value></ns2:annotationElement><ns2:annotationElement position="352" colour="-6656"><ns2:displayCharacter> </ns2:displayCharacter><ns2:description>104.24903</ns2:description><ns2:value>104.24903</ns2:value></ns2:annotationElement><ns2:annotationElement position="353" colour="-6656"><ns2:displayCharacter> </ns2:displayCharacter><ns2:description>104.24903</ns2:description><ns2:value>104.24903</ns2:value></ns2:annotationElement><ns2:annotationElement position="354" colour="-6656"><ns2:displayCharacter> </ns2:displayCharacter><ns2:description>104.24903</ns2:description><ns2:value>104.24903</ns2:value></ns2:annotationElement><ns2:annotationElement position="355" colour="-6656"><ns2:displayCharacter> </ns2:displayCharacter><ns2:description>104.24903</ns2:description><ns2:value>104.24903</ns2:value></ns2:annotationElement><ns2:annotationElement position="356" colour="-6656"><ns2:displayCharacter> </ns2:displayCharacter><ns2:description>104.24903</ns2:description><ns2:value>104.24903</ns2:value></ns2:annotationElement><ns2:annotationElement position="357" colour="-6656"><ns2:displayCharacter> </ns2:displayCharacter><ns2:description>104.24903</ns2:description><ns2:value>104.24903</ns2:value></ns2:annotationElement><ns2:annotationElement position="358" colour="-6656"><ns2:displayCharacter> </ns2:displayCharacter><ns2:description>104.24903</ns2:description><ns2:value>104.24903</ns2:value></ns2:annotationElement><ns2:annotationElement position="359" colour="-6656"><ns2:displayCharacter> </ns2:displayCharacter><ns2:description>104.24903</ns2:description><ns2:value>104.24903</ns2:value></ns2:annotationElement><ns2:annotationElement position="360" colour="-6656"><ns2:displayCharacter> </ns2:displayCharacter><ns2:description>104.24903</ns2:description><ns2:value>104.24903</ns2:value></ns2:annotationElement><ns2:annotationElement position="361" colour="-6656"><ns2:displayCharacter> </ns2:displayCharacter><ns2:description>104.24903</ns2:description><ns2:value>104.24903</ns2:value></ns2:annotationElement><ns2:annotationElement position="362" colour="-6656"><ns2:displayCharacter> </ns2:displayCharacter><ns2:description>104.24903</ns2:description><ns2:value>104.24903</ns2:value></ns2:annotationElement><ns2:annotationElement position="363" colour="-6656"><ns2:displayCharacter> </ns2:displayCharacter><ns2:description>104.24903</ns2:description><ns2:value>104.24903</ns2:value></ns2:annotationElement><ns2:annotationElement position="364" colour="-6656"><ns2:displayCharacter> </ns2:displayCharacter><ns2:description>104.24903</ns2:description><ns2:value>104.24903</ns2:value></ns2:annotationElement><ns2:annotationElement position="365" colour="-6656"><ns2:displayCharacter> </ns2:displayCharacter><ns2:description>104.24903</ns2:description><ns2:value>104.24903</ns2:value></ns2:annotationElement><ns2:annotationElement position="366" colour="-6656"><ns2:displayCharacter> </ns2:displayCharacter><ns2:description>104.24903</ns2:description><ns2:value>104.24903</ns2:value></ns2:annotationElement><ns2:annotationElement position="367" colour="-6656"><ns2:displayCharacter> </ns2:displayCharacter><ns2:description>104.24903</ns2:description><ns2:value>104.24903</ns2:value></ns2:annotationElement><ns2:annotationElement position="368" colour="-6656"><ns2:displayCharacter> </ns2:displayCharacter><ns2:description>104.24903</ns2:description><ns2:value>104.24903</ns2:value></ns2:annotationElement><ns2:annotationElement position="369" colour="-6656"><ns2:displayCharacter> </ns2:displayCharacter><ns2:description>104.24903</ns2:description><ns2:value>104.24903</ns2:value></ns2:annotationElement><ns2:annotationElement position="370" colour="-6656"><ns2:displayCharacter> </ns2:displayCharacter><ns2:description>104.24903</ns2:description><ns2:value>104.24903</ns2:value></ns2:annotationElement><ns2:annotationElement position="371" colour="-6656"><ns2:displayCharacter> </ns2:displayCharacter><ns2:description>104.24903</ns2:description><ns2:value>104.24903</ns2:value></ns2:annotationElement><ns2:annotationElement position="372" colour="-6656"><ns2:displayCharacter> </ns2:displayCharacter><ns2:description>104.24903</ns2:description><ns2:value>104.24903</ns2:value></ns2:annotationElement><ns2:annotationElement position="373" colour="-6656"><ns2:displayCharacter> </ns2:displayCharacter><ns2:description>104.24903</ns2:description><ns2:value>104.24903</ns2:value></ns2:annotationElement><ns2:annotationElement position="374" colour="-6656"><ns2:displayCharacter> </ns2:displayCharacter><ns2:description>104.24903</ns2:description><ns2:value>104.24903</ns2:value></ns2:annotationElement><ns2:annotationElement position="375" colour="-929024"><ns2:displayCharacter> </ns2:displayCharacter><ns2:description>95.95935</ns2:description><ns2:value>95.95935</ns2:value></ns2:annotationElement><ns2:annotationElement position="376" colour="-6656"><ns2:displayCharacter> </ns2:displayCharacter><ns2:description>104.24903</ns2:description><ns2:value>104.24903</ns2:value></ns2:annotationElement><ns2:annotationElement position="377" colour="-4683264"><ns2:displayCharacter> </ns2:displayCharacter><ns2:description>62.53491</ns2:description><ns2:value>62.53491</ns2:value></ns2:annotationElement><ns2:annotationElement position="378" colour="-3365888"><ns2:displayCharacter> </ns2:displayCharacter><ns2:description>74.32706</ns2:description><ns2:value>74.327065</ns2:value></ns2:annotationElement><ns2:annotationElement position="379" colour="-3036672"><ns2:displayCharacter> </ns2:displayCharacter><ns2:description>77.23299</ns2:description><ns2:value>77.23299</ns2:value></ns2:annotationElement><ns2:annotationElement position="380" colour="-270080"><ns2:displayCharacter> </ns2:displayCharacter><ns2:description>101.99548</ns2:description><ns2:value>101.995476</ns2:value></ns2:annotationElement><ns2:annotationElement position="381" colour="-6656"><ns2:displayCharacter> </ns2:displayCharacter><ns2:description>104.24903</ns2:description><ns2:value>104.24903</ns2:value></ns2:annotationElement><ns2:annotationElement position="382" colour="-1916928"><ns2:displayCharacter> </ns2:displayCharacter><ns2:description>87.22221</ns2:description><ns2:value>87.22221</ns2:value></ns2:annotationElement><ns2:annotationElement position="383" colour="-1192192"><ns2:displayCharacter> </ns2:displayCharacter><ns2:description>93.87054</ns2:description><ns2:value>93.870544</ns2:value></ns2:annotationElement><ns2:annotationElement position="384" colour="-204544"><ns2:displayCharacter> </ns2:displayCharacter><ns2:description>102.23576</ns2:description><ns2:value>102.235756</ns2:value></ns2:annotationElement><ns2:annotationElement position="385" colour="-4551680"><ns2:displayCharacter> </ns2:displayCharacter><ns2:description>63.73001</ns2:description><ns2:value>63.73001</ns2:value></ns2:annotationElement><ns2:annotationElement position="386" colour="-4749312"><ns2:displayCharacter> </ns2:displayCharacter><ns2:description>61.90856</ns2:description><ns2:value>61.90856</ns2:value></ns2:annotationElement><ns2:annotationElement position="387" colour="-4156416"><ns2:displayCharacter> </ns2:displayCharacter><ns2:description>67.29114</ns2:description><ns2:value>67.29114</ns2:value></ns2:annotationElement><ns2:annotationElement position="388" colour="-4024576"><ns2:displayCharacter> </ns2:displayCharacter><ns2:description>68.65872</ns2:description><ns2:value>68.65872</ns2:value></ns2:annotationElement><ns2:label>Quality</ns2:label><ns2:description>Alignment Quality based on Blosum62 scores</ns2:description></ns2:Annotation><ns2:Annotation graph="true" graphType="1" graphGroup="-1" graphHeight="40" id="ann7" scoreOnly="false" visible="true" centreColLabels="false" scaleColLabels="false" showAllColLabels="false" autoCalculated="true" belowAlignment="true" calcId=""><ns2:annotationElement position="0"><ns2:displayCharacter>M</ns2:displayCharacter><ns2:description>M 93%</ns2:description><ns2:value>93.181816</ns2:value></ns2:annotationElement><ns2:annotationElement position="1"><ns2:displayCharacter>S</ns2:displayCharacter><ns2:description>S 93%</ns2:description><ns2:value>93.181816</ns2:value></ns2:annotationElement><ns2:annotationElement position="2"><ns2:displayCharacter>V</ns2:displayCharacter><ns2:description>V 93%</ns2:description><ns2:value>93.181816</ns2:value></ns2:annotationElement><ns2:annotationElement position="3"><ns2:displayCharacter>S</ns2:displayCharacter><ns2:description>S 93%</ns2:description><ns2:value>93.181816</ns2:value></ns2:annotationElement><ns2:annotationElement position="4"><ns2:displayCharacter>D</ns2:displayCharacter><ns2:description>D 93%</ns2:description><ns2:value>93.181816</ns2:value></ns2:annotationElement><ns2:annotationElement position="5"><ns2:displayCharacter>L</ns2:displayCharacter><ns2:description>L 93%</ns2:description><ns2:value>93.181816</ns2:value></ns2:annotationElement><ns2:annotationElement position="6"><ns2:displayCharacter>I</ns2:displayCharacter><ns2:description>I 93%</ns2:description><ns2:value>93.181816</ns2:value></ns2:annotationElement><ns2:annotationElement position="7"><ns2:displayCharacter>P</ns2:displayCharacter><ns2:description>P 93%</ns2:description><ns2:value>93.181816</ns2:value></ns2:annotationElement><ns2:annotationElement position="8"><ns2:displayCharacter>Y</ns2:displayCharacter><ns2:description>Y 93%</ns2:description><ns2:value>93.181816</ns2:value></ns2:annotationElement><ns2:annotationElement position="9"><ns2:displayCharacter>H</ns2:displayCharacter><ns2:description>H 93%</ns2:description><ns2:value>93.181816</ns2:value></ns2:annotationElement><ns2:annotationElement position="10"><ns2:displayCharacter>Y</ns2:displayCharacter><ns2:description>Y 93%</ns2:description><ns2:value>93.181816</ns2:value></ns2:annotationElement><ns2:annotationElement position="11"><ns2:displayCharacter>V</ns2:displayCharacter><ns2:description>V 93%</ns2:description><ns2:value>93.181816</ns2:value></ns2:annotationElement><ns2:annotationElement position="12"><ns2:displayCharacter>T</ns2:displayCharacter><ns2:description>T 93%</ns2:description><ns2:value>93.181816</ns2:value></ns2:annotationElement><ns2:annotationElement position="13"><ns2:displayCharacter>T</ns2:displayCharacter><ns2:description>T 93%</ns2:description><ns2:value>93.181816</ns2:value></ns2:annotationElement><ns2:annotationElement position="14"><ns2:displayCharacter>D</ns2:displayCharacter><ns2:description>D 93%</ns2:description><ns2:value>93.181816</ns2:value></ns2:annotationElement><ns2:annotationElement position="15"><ns2:displayCharacter>I</ns2:displayCharacter><ns2:description>I 93%</ns2:description><ns2:value>93.181816</ns2:value></ns2:annotationElement><ns2:annotationElement position="16"><ns2:displayCharacter>N</ns2:displayCharacter><ns2:description>N 93%</ns2:description><ns2:value>93.181816</ns2:value></ns2:annotationElement><ns2:annotationElement position="17"><ns2:displayCharacter>H</ns2:displayCharacter><ns2:description>H 93%</ns2:description><ns2:value>93.181816</ns2:value></ns2:annotationElement><ns2:annotationElement position="18"><ns2:displayCharacter>W</ns2:displayCharacter><ns2:description>W 93%</ns2:description><ns2:value>93.181816</ns2:value></ns2:annotationElement><ns2:annotationElement position="19"><ns2:displayCharacter>Y</ns2:displayCharacter><ns2:description>Y 93%</ns2:description><ns2:value>93.181816</ns2:value></ns2:annotationElement><ns2:annotationElement position="20"><ns2:displayCharacter>V</ns2:displayCharacter><ns2:description>V 93%</ns2:description><ns2:value>93.181816</ns2:value></ns2:annotationElement><ns2:annotationElement position="21"><ns2:displayCharacter>V</ns2:displayCharacter><ns2:description>V 93%</ns2:description><ns2:value>93.181816</ns2:value></ns2:annotationElement><ns2:annotationElement position="22"><ns2:displayCharacter>I</ns2:displayCharacter><ns2:description>I 93%</ns2:description><ns2:value>93.181816</ns2:value></ns2:annotationElement><ns2:annotationElement position="23"><ns2:displayCharacter>K</ns2:displayCharacter><ns2:description>K 93%</ns2:description><ns2:value>93.181816</ns2:value></ns2:annotationElement><ns2:annotationElement position="24"><ns2:displayCharacter>Q</ns2:displayCharacter><ns2:description>Q 93%</ns2:description><ns2:value>93.181816</ns2:value></ns2:annotationElement><ns2:annotationElement position="25"><ns2:displayCharacter>G</ns2:displayCharacter><ns2:description>G 93%</ns2:description><ns2:value>93.181816</ns2:value></ns2:annotationElement><ns2:annotationElement position="26"><ns2:displayCharacter>R</ns2:displayCharacter><ns2:description>R 93%</ns2:description><ns2:value>93.181816</ns2:value></ns2:annotationElement><ns2:annotationElement position="27"><ns2:displayCharacter>V</ns2:displayCharacter><ns2:description>V 93%</ns2:description><ns2:value>93.181816</ns2:value></ns2:annotationElement><ns2:annotationElement position="28"><ns2:displayCharacter>E</ns2:displayCharacter><ns2:description>E 89%</ns2:description><ns2:value>88.63636</ns2:value></ns2:annotationElement><ns2:annotationElement position="29"><ns2:displayCharacter>K</ns2:displayCharacter><ns2:description>K 93%</ns2:description><ns2:value>93.181816</ns2:value></ns2:annotationElement><ns2:annotationElement position="30"><ns2:displayCharacter>A</ns2:displayCharacter><ns2:description>A 93%</ns2:description><ns2:value>93.181816</ns2:value></ns2:annotationElement><ns2:annotationElement position="31"><ns2:displayCharacter>K</ns2:displayCharacter><ns2:description>K 93%</ns2:description><ns2:value>93.181816</ns2:value></ns2:annotationElement><ns2:annotationElement position="32"><ns2:displayCharacter>E</ns2:displayCharacter><ns2:description>E 93%</ns2:description><ns2:value>93.181816</ns2:value></ns2:annotationElement><ns2:annotationElement position="33"><ns2:displayCharacter>M</ns2:displayCharacter><ns2:description>M 93%</ns2:description><ns2:value>93.181816</ns2:value></ns2:annotationElement><ns2:annotationElement position="34"><ns2:displayCharacter>K</ns2:displayCharacter><ns2:description>K 93%</ns2:description><ns2:value>93.181816</ns2:value></ns2:annotationElement><ns2:annotationElement position="35"><ns2:displayCharacter>R</ns2:displayCharacter><ns2:description>R 55%</ns2:description><ns2:value>54.545456</ns2:value></ns2:annotationElement><ns2:annotationElement position="36"><ns2:displayCharacter>K</ns2:displayCharacter><ns2:description>K 93%</ns2:description><ns2:value>93.181816</ns2:value></ns2:annotationElement><ns2:annotationElement position="37"><ns2:displayCharacter>V</ns2:displayCharacter><ns2:description>V 93%</ns2:description><ns2:value>93.181816</ns2:value></ns2:annotationElement><ns2:annotationElement position="38"><ns2:displayCharacter>E</ns2:displayCharacter><ns2:description>E 93%</ns2:description><ns2:value>93.181816</ns2:value></ns2:annotationElement><ns2:annotationElement position="39"><ns2:displayCharacter>K</ns2:displayCharacter><ns2:description>K 93%</ns2:description><ns2:value>93.181816</ns2:value></ns2:annotationElement><ns2:annotationElement position="40"><ns2:displayCharacter>E</ns2:displayCharacter><ns2:description>E 77%</ns2:description><ns2:value>77.27273</ns2:value></ns2:annotationElement><ns2:annotationElement position="41"><ns2:displayCharacter>F</ns2:displayCharacter><ns2:description>F 93%</ns2:description><ns2:value>93.181816</ns2:value></ns2:annotationElement><ns2:annotationElement position="42"><ns2:displayCharacter>D</ns2:displayCharacter><ns2:description>D 93%</ns2:description><ns2:value>93.181816</ns2:value></ns2:annotationElement><ns2:annotationElement position="43"><ns2:displayCharacter>M</ns2:displayCharacter><ns2:description>M 93%</ns2:description><ns2:value>93.181816</ns2:value></ns2:annotationElement><ns2:annotationElement position="44"><ns2:displayCharacter>M</ns2:displayCharacter><ns2:description>M 93%</ns2:description><ns2:value>93.181816</ns2:value></ns2:annotationElement><ns2:annotationElement position="45"><ns2:displayCharacter>E</ns2:displayCharacter><ns2:description>E 93%</ns2:description><ns2:value>93.181816</ns2:value></ns2:annotationElement><ns2:annotationElement position="46"><ns2:displayCharacter>K</ns2:displayCharacter><ns2:description>K 93%</ns2:description><ns2:value>93.181816</ns2:value></ns2:annotationElement><ns2:annotationElement position="47"><ns2:displayCharacter>N</ns2:displayCharacter><ns2:description>N 93%</ns2:description><ns2:value>93.181816</ns2:value></ns2:annotationElement><ns2:annotationElement position="48"><ns2:displayCharacter>E</ns2:displayCharacter><ns2:description>E 93%</ns2:description><ns2:value>93.181816</ns2:value></ns2:annotationElement><ns2:annotationElement position="49"><ns2:displayCharacter>K</ns2:displayCharacter><ns2:description>K 93%</ns2:description><ns2:value>93.181816</ns2:value></ns2:annotationElement><ns2:annotationElement position="50"><ns2:displayCharacter>V</ns2:displayCharacter><ns2:description>V 93%</ns2:description><ns2:value>93.181816</ns2:value></ns2:annotationElement><ns2:annotationElement position="51"><ns2:displayCharacter>A</ns2:displayCharacter><ns2:description>A 93%</ns2:description><ns2:value>93.181816</ns2:value></ns2:annotationElement><ns2:annotationElement position="52"><ns2:displayCharacter>V</ns2:displayCharacter><ns2:description>V 93%</ns2:description><ns2:value>93.181816</ns2:value></ns2:annotationElement><ns2:annotationElement position="53"><ns2:displayCharacter>Y</ns2:displayCharacter><ns2:description>Y 93%</ns2:description><ns2:value>93.181816</ns2:value></ns2:annotationElement><ns2:annotationElement position="54"><ns2:displayCharacter>L</ns2:displayCharacter><ns2:description>L 93%</ns2:description><ns2:value>93.181816</ns2:value></ns2:annotationElement><ns2:annotationElement position="55"><ns2:displayCharacter>Q</ns2:displayCharacter><ns2:description>Q 93%</ns2:description><ns2:value>93.181816</ns2:value></ns2:annotationElement><ns2:annotationElement position="56"><ns2:displayCharacter>L</ns2:displayCharacter><ns2:description>L 93%</ns2:description><ns2:value>93.181816</ns2:value></ns2:annotationElement><ns2:annotationElement position="57"><ns2:displayCharacter>L</ns2:displayCharacter><ns2:description>L 93%</ns2:description><ns2:value>93.181816</ns2:value></ns2:annotationElement><ns2:annotationElement position="58"><ns2:displayCharacter>K</ns2:displayCharacter><ns2:description>K 93%</ns2:description><ns2:value>93.181816</ns2:value></ns2:annotationElement><ns2:annotationElement position="59"><ns2:displayCharacter>L</ns2:displayCharacter><ns2:description>L 93%</ns2:description><ns2:value>93.181816</ns2:value></ns2:annotationElement><ns2:annotationElement position="60"><ns2:displayCharacter>R</ns2:displayCharacter><ns2:description>R 93%</ns2:description><ns2:value>93.181816</ns2:value></ns2:annotationElement><ns2:annotationElement position="61"><ns2:displayCharacter>H</ns2:displayCharacter><ns2:description>H 93%</ns2:description><ns2:value>93.181816</ns2:value></ns2:annotationElement><ns2:annotationElement position="62"><ns2:displayCharacter>E</ns2:displayCharacter><ns2:description>E 91%</ns2:description><ns2:value>90.90909</ns2:value></ns2:annotationElement><ns2:annotationElement position="63"><ns2:displayCharacter>I</ns2:displayCharacter><ns2:description>I 93%</ns2:description><ns2:value>93.181816</ns2:value></ns2:annotationElement><ns2:annotationElement position="64"><ns2:displayCharacter>M</ns2:displayCharacter><ns2:description>M 93%</ns2:description><ns2:value>93.181816</ns2:value></ns2:annotationElement><ns2:annotationElement position="65"><ns2:displayCharacter>L</ns2:displayCharacter><ns2:description>L 93%</ns2:description><ns2:value>93.181816</ns2:value></ns2:annotationElement><ns2:annotationElement position="66"><ns2:displayCharacter>S</ns2:displayCharacter><ns2:description>S 93%</ns2:description><ns2:value>93.181816</ns2:value></ns2:annotationElement><ns2:annotationElement position="67"><ns2:displayCharacter>Y</ns2:displayCharacter><ns2:description>Y 93%</ns2:description><ns2:value>93.181816</ns2:value></ns2:annotationElement><ns2:annotationElement position="68"><ns2:displayCharacter>L</ns2:displayCharacter><ns2:description>L 91%</ns2:description><ns2:value>90.90909</ns2:value></ns2:annotationElement><ns2:annotationElement position="69"><ns2:displayCharacter>E</ns2:displayCharacter><ns2:description>E 93%</ns2:description><ns2:value>93.181816</ns2:value></ns2:annotationElement><ns2:annotationElement position="70"><ns2:displayCharacter>P</ns2:displayCharacter><ns2:description>P 93%</ns2:description><ns2:value>93.181816</ns2:value></ns2:annotationElement><ns2:annotationElement position="71"><ns2:displayCharacter>D</ns2:displayCharacter><ns2:description>D 93%</ns2:description><ns2:value>93.181816</ns2:value></ns2:annotationElement><ns2:annotationElement position="72"><ns2:displayCharacter>S</ns2:displayCharacter><ns2:description>S 93%</ns2:description><ns2:value>93.181816</ns2:value></ns2:annotationElement><ns2:annotationElement position="73"><ns2:displayCharacter>V</ns2:displayCharacter><ns2:description>V 93%</ns2:description><ns2:value>93.181816</ns2:value></ns2:annotationElement><ns2:annotationElement position="74"><ns2:displayCharacter>K</ns2:displayCharacter><ns2:description>K 93%</ns2:description><ns2:value>93.181816</ns2:value></ns2:annotationElement><ns2:annotationElement position="75"><ns2:displayCharacter>N</ns2:displayCharacter><ns2:description>N 93%</ns2:description><ns2:value>93.181816</ns2:value></ns2:annotationElement><ns2:annotationElement position="76"><ns2:displayCharacter>I</ns2:displayCharacter><ns2:description>I 93%</ns2:description><ns2:value>93.181816</ns2:value></ns2:annotationElement><ns2:annotationElement position="77"><ns2:displayCharacter>D</ns2:displayCharacter><ns2:description>D 93%</ns2:description><ns2:value>93.181816</ns2:value></ns2:annotationElement><ns2:annotationElement position="78"><ns2:displayCharacter>G</ns2:displayCharacter><ns2:description>G 93%</ns2:description><ns2:value>93.181816</ns2:value></ns2:annotationElement><ns2:annotationElement position="79"><ns2:displayCharacter>V</ns2:displayCharacter><ns2:description>V 93%</ns2:description><ns2:value>93.181816</ns2:value></ns2:annotationElement><ns2:annotationElement position="80"><ns2:displayCharacter>Y</ns2:displayCharacter><ns2:description>Y 93%</ns2:description><ns2:value>93.181816</ns2:value></ns2:annotationElement><ns2:annotationElement position="81"><ns2:displayCharacter>S</ns2:displayCharacter><ns2:description>S 73%</ns2:description><ns2:value>72.72727</ns2:value></ns2:annotationElement><ns2:annotationElement position="82"><ns2:displayCharacter>D</ns2:displayCharacter><ns2:description>D 93%</ns2:description><ns2:value>93.181816</ns2:value></ns2:annotationElement><ns2:annotationElement position="83"><ns2:displayCharacter>L</ns2:displayCharacter><ns2:description>L 93%</ns2:description><ns2:value>93.181816</ns2:value></ns2:annotationElement><ns2:annotationElement position="84"><ns2:displayCharacter>K</ns2:displayCharacter><ns2:description>K 93%</ns2:description><ns2:value>93.181816</ns2:value></ns2:annotationElement><ns2:annotationElement position="85"><ns2:displayCharacter>K</ns2:displayCharacter><ns2:description>K 91%</ns2:description><ns2:value>90.90909</ns2:value></ns2:annotationElement><ns2:annotationElement position="86"><ns2:displayCharacter>T</ns2:displayCharacter><ns2:description>T 93%</ns2:description><ns2:value>93.181816</ns2:value></ns2:annotationElement><ns2:annotationElement position="87"><ns2:displayCharacter>R</ns2:displayCharacter><ns2:description>R 93%</ns2:description><ns2:value>93.181816</ns2:value></ns2:annotationElement><ns2:annotationElement position="88"><ns2:displayCharacter>E</ns2:displayCharacter><ns2:description>E 93%</ns2:description><ns2:value>93.181816</ns2:value></ns2:annotationElement><ns2:annotationElement position="89"><ns2:displayCharacter>N</ns2:displayCharacter><ns2:description>N 93%</ns2:description><ns2:value>93.181816</ns2:value></ns2:annotationElement><ns2:annotationElement position="90"><ns2:displayCharacter>M</ns2:displayCharacter><ns2:description>M 93%</ns2:description><ns2:value>93.181816</ns2:value></ns2:annotationElement><ns2:annotationElement position="91"><ns2:displayCharacter>A</ns2:displayCharacter><ns2:description>A 91%</ns2:description><ns2:value>90.90909</ns2:value></ns2:annotationElement><ns2:annotationElement position="92"><ns2:displayCharacter>P</ns2:displayCharacter><ns2:description>P 93%</ns2:description><ns2:value>93.181816</ns2:value></ns2:annotationElement><ns2:annotationElement position="93"><ns2:displayCharacter>E</ns2:displayCharacter><ns2:description>E 93%</ns2:description><ns2:value>93.181816</ns2:value></ns2:annotationElement><ns2:annotationElement position="94"><ns2:displayCharacter>S</ns2:displayCharacter><ns2:description>S 93%</ns2:description><ns2:value>93.181816</ns2:value></ns2:annotationElement><ns2:annotationElement position="95"><ns2:displayCharacter>L</ns2:displayCharacter><ns2:description>L 93%</ns2:description><ns2:value>93.181816</ns2:value></ns2:annotationElement><ns2:annotationElement position="96"><ns2:displayCharacter>T</ns2:displayCharacter><ns2:description>T 93%</ns2:description><ns2:value>93.181816</ns2:value></ns2:annotationElement><ns2:annotationElement position="97"><ns2:displayCharacter>N</ns2:displayCharacter><ns2:description>N 93%</ns2:description><ns2:value>93.181816</ns2:value></ns2:annotationElement><ns2:annotationElement position="98"><ns2:displayCharacter>T</ns2:displayCharacter><ns2:description>T 93%</ns2:description><ns2:value>93.181816</ns2:value></ns2:annotationElement><ns2:annotationElement position="99"><ns2:displayCharacter>I</ns2:displayCharacter><ns2:description>I 93%</ns2:description><ns2:value>93.181816</ns2:value></ns2:annotationElement><ns2:annotationElement position="100"><ns2:displayCharacter>E</ns2:displayCharacter><ns2:description>E 93%</ns2:description><ns2:value>93.181816</ns2:value></ns2:annotationElement><ns2:annotationElement position="101"><ns2:displayCharacter>F</ns2:displayCharacter><ns2:description>F 93%</ns2:description><ns2:value>93.181816</ns2:value></ns2:annotationElement><ns2:annotationElement position="102"><ns2:displayCharacter>Y</ns2:displayCharacter><ns2:description>Y 91%</ns2:description><ns2:value>90.90909</ns2:value></ns2:annotationElement><ns2:annotationElement position="103"><ns2:displayCharacter>Y</ns2:displayCharacter><ns2:description>Y 93%</ns2:description><ns2:value>93.181816</ns2:value></ns2:annotationElement><ns2:annotationElement position="104"><ns2:displayCharacter>N</ns2:displayCharacter><ns2:description>N 61%</ns2:description><ns2:value>61.363636</ns2:value></ns2:annotationElement><ns2:annotationElement position="105"><ns2:displayCharacter>F</ns2:displayCharacter><ns2:description>F 93%</ns2:description><ns2:value>93.181816</ns2:value></ns2:annotationElement><ns2:annotationElement position="106"><ns2:displayCharacter>F</ns2:displayCharacter><ns2:description>F 89%</ns2:description><ns2:value>88.63636</ns2:value></ns2:annotationElement><ns2:annotationElement position="107"><ns2:displayCharacter>T</ns2:displayCharacter><ns2:description>T 89%</ns2:description><ns2:value>88.63636</ns2:value></ns2:annotationElement><ns2:annotationElement position="108"><ns2:displayCharacter>G</ns2:displayCharacter><ns2:description>G 93%</ns2:description><ns2:value>93.181816</ns2:value></ns2:annotationElement><ns2:annotationElement position="109"><ns2:displayCharacter>M</ns2:displayCharacter><ns2:description>M 100%</ns2:description><ns2:value>100.0</ns2:value></ns2:annotationElement><ns2:annotationElement position="110"><ns2:displayCharacter>Y</ns2:displayCharacter><ns2:description>Y 100%</ns2:description><ns2:value>100.0</ns2:value></ns2:annotationElement><ns2:annotationElement position="111"><ns2:displayCharacter>H</ns2:displayCharacter><ns2:description>H 95%</ns2:description><ns2:value>95.454544</ns2:value></ns2:annotationElement><ns2:annotationElement position="112"><ns2:displayCharacter>F</ns2:displayCharacter><ns2:description>F 100%</ns2:description><ns2:value>100.0</ns2:value></ns2:annotationElement><ns2:annotationElement position="113"><ns2:displayCharacter>R</ns2:displayCharacter><ns2:description>R 100%</ns2:description><ns2:value>100.0</ns2:value></ns2:annotationElement><ns2:annotationElement position="114"><ns2:displayCharacter>T</ns2:displayCharacter><ns2:description>T 100%</ns2:description><ns2:value>100.0</ns2:value></ns2:annotationElement><ns2:annotationElement position="115"><ns2:displayCharacter>R</ns2:displayCharacter><ns2:description>R 100%</ns2:description><ns2:value>100.0</ns2:value></ns2:annotationElement><ns2:annotationElement position="116"><ns2:displayCharacter>D</ns2:displayCharacter><ns2:description>D 100%</ns2:description><ns2:value>100.0</ns2:value></ns2:annotationElement><ns2:annotationElement position="117"><ns2:displayCharacter>L</ns2:displayCharacter><ns2:description>L 100%</ns2:description><ns2:value>100.0</ns2:value></ns2:annotationElement><ns2:annotationElement position="118"><ns2:displayCharacter>V</ns2:displayCharacter><ns2:description>V 95%</ns2:description><ns2:value>95.454544</ns2:value></ns2:annotationElement><ns2:annotationElement position="119"><ns2:displayCharacter>I</ns2:displayCharacter><ns2:description>I 100%</ns2:description><ns2:value>100.0</ns2:value></ns2:annotationElement><ns2:annotationElement position="120"><ns2:displayCharacter>A</ns2:displayCharacter><ns2:description>A 100%</ns2:description><ns2:value>100.0</ns2:value></ns2:annotationElement><ns2:annotationElement position="121"><ns2:displayCharacter>L</ns2:displayCharacter><ns2:description>L 100%</ns2:description><ns2:value>100.0</ns2:value></ns2:annotationElement><ns2:annotationElement position="122"><ns2:displayCharacter>T</ns2:displayCharacter><ns2:description>T 100%</ns2:description><ns2:value>100.0</ns2:value></ns2:annotationElement><ns2:annotationElement position="123"><ns2:displayCharacter>Y</ns2:displayCharacter><ns2:description>Y 100%</ns2:description><ns2:value>100.0</ns2:value></ns2:annotationElement><ns2:annotationElement position="124"><ns2:displayCharacter>Y</ns2:displayCharacter><ns2:description>Y 100%</ns2:description><ns2:value>100.0</ns2:value></ns2:annotationElement><ns2:annotationElement position="125"><ns2:displayCharacter>R</ns2:displayCharacter><ns2:description>R 100%</ns2:description><ns2:value>100.0</ns2:value></ns2:annotationElement><ns2:annotationElement position="126"><ns2:displayCharacter>E</ns2:displayCharacter><ns2:description>E 100%</ns2:description><ns2:value>100.0</ns2:value></ns2:annotationElement><ns2:annotationElement position="127"><ns2:displayCharacter>A</ns2:displayCharacter><ns2:description>A 100%</ns2:description><ns2:value>100.0</ns2:value></ns2:annotationElement><ns2:annotationElement position="128"><ns2:displayCharacter>E</ns2:displayCharacter><ns2:description>E 100%</ns2:description><ns2:value>100.0</ns2:value></ns2:annotationElement><ns2:annotationElement position="129"><ns2:displayCharacter>K</ns2:displayCharacter><ns2:description>K 100%</ns2:description><ns2:value>100.0</ns2:value></ns2:annotationElement><ns2:annotationElement position="130"><ns2:displayCharacter>Y</ns2:displayCharacter><ns2:description>Y 100%</ns2:description><ns2:value>100.0</ns2:value></ns2:annotationElement><ns2:annotationElement position="131"><ns2:displayCharacter>L</ns2:displayCharacter><ns2:description>L 100%</ns2:description><ns2:value>100.0</ns2:value></ns2:annotationElement><ns2:annotationElement position="132"><ns2:displayCharacter>D</ns2:displayCharacter><ns2:description>D 100%</ns2:description><ns2:value>100.0</ns2:value></ns2:annotationElement><ns2:annotationElement position="133"><ns2:displayCharacter>L</ns2:displayCharacter><ns2:description>L 100%</ns2:description><ns2:value>100.0</ns2:value></ns2:annotationElement><ns2:annotationElement position="134"><ns2:displayCharacter>L</ns2:displayCharacter><ns2:description>L 100%</ns2:description><ns2:value>100.0</ns2:value></ns2:annotationElement><ns2:annotationElement position="135"><ns2:displayCharacter>D</ns2:displayCharacter><ns2:description>D 100%</ns2:description><ns2:value>100.0</ns2:value></ns2:annotationElement><ns2:annotationElement position="136"><ns2:displayCharacter>A</ns2:displayCharacter><ns2:description>A 41%</ns2:description><ns2:value>40.909092</ns2:value></ns2:annotationElement><ns2:annotationElement position="137"><ns2:displayCharacter>N</ns2:displayCharacter><ns2:description>N 100%</ns2:description><ns2:value>100.0</ns2:value></ns2:annotationElement><ns2:annotationElement position="138"><ns2:displayCharacter>A</ns2:displayCharacter><ns2:description>A 100%</ns2:description><ns2:value>100.0</ns2:value></ns2:annotationElement><ns2:annotationElement position="139"><ns2:displayCharacter>N</ns2:displayCharacter><ns2:description>N 100%</ns2:description><ns2:value>100.0</ns2:value></ns2:annotationElement><ns2:annotationElement position="140"><ns2:displayCharacter>T</ns2:displayCharacter><ns2:description>T 100%</ns2:description><ns2:value>100.0</ns2:value></ns2:annotationElement><ns2:annotationElement position="141"><ns2:displayCharacter>D</ns2:displayCharacter><ns2:description>D 100%</ns2:description><ns2:value>100.0</ns2:value></ns2:annotationElement><ns2:annotationElement position="142"><ns2:displayCharacter>K</ns2:displayCharacter><ns2:description>K 100%</ns2:description><ns2:value>100.0</ns2:value></ns2:annotationElement><ns2:annotationElement position="143"><ns2:displayCharacter>A</ns2:displayCharacter><ns2:description>A 100%</ns2:description><ns2:value>100.0</ns2:value></ns2:annotationElement><ns2:annotationElement position="144"><ns2:displayCharacter>E</ns2:displayCharacter><ns2:description>E 100%</ns2:description><ns2:value>100.0</ns2:value></ns2:annotationElement><ns2:annotationElement position="145"><ns2:displayCharacter>F</ns2:displayCharacter><ns2:description>F 100%</ns2:description><ns2:value>100.0</ns2:value></ns2:annotationElement><ns2:annotationElement position="146"><ns2:displayCharacter>Y</ns2:displayCharacter><ns2:description>Y 100%</ns2:description><ns2:value>100.0</ns2:value></ns2:annotationElement><ns2:annotationElement position="147"><ns2:displayCharacter>F</ns2:displayCharacter><ns2:description>F 100%</ns2:description><ns2:value>100.0</ns2:value></ns2:annotationElement><ns2:annotationElement position="148"><ns2:displayCharacter>K</ns2:displayCharacter><ns2:description>K 100%</ns2:description><ns2:value>100.0</ns2:value></ns2:annotationElement><ns2:annotationElement position="149"><ns2:displayCharacter>V</ns2:displayCharacter><ns2:description>V 80%</ns2:description><ns2:value>79.545456</ns2:value></ns2:annotationElement><ns2:annotationElement position="150"><ns2:displayCharacter>S</ns2:displayCharacter><ns2:description>S 95%</ns2:description><ns2:value>95.454544</ns2:value></ns2:annotationElement><ns2:annotationElement position="151"><ns2:displayCharacter>E</ns2:displayCharacter><ns2:description>E 100%</ns2:description><ns2:value>100.0</ns2:value></ns2:annotationElement><ns2:annotationElement position="152"><ns2:displayCharacter>V</ns2:displayCharacter><ns2:description>V 100%</ns2:description><ns2:value>100.0</ns2:value></ns2:annotationElement><ns2:annotationElement position="153"><ns2:displayCharacter>Y</ns2:displayCharacter><ns2:description>Y 100%</ns2:description><ns2:value>100.0</ns2:value></ns2:annotationElement><ns2:annotationElement position="154"><ns2:displayCharacter>Y</ns2:displayCharacter><ns2:description>Y 100%</ns2:description><ns2:value>100.0</ns2:value></ns2:annotationElement><ns2:annotationElement position="155"><ns2:displayCharacter>Y</ns2:displayCharacter><ns2:description>Y 100%</ns2:description><ns2:value>100.0</ns2:value></ns2:annotationElement><ns2:annotationElement position="156"><ns2:displayCharacter>M</ns2:displayCharacter><ns2:description>M 100%</ns2:description><ns2:value>100.0</ns2:value></ns2:annotationElement><ns2:annotationElement position="157"><ns2:displayCharacter>K</ns2:displayCharacter><ns2:description>K 100%</ns2:description><ns2:value>100.0</ns2:value></ns2:annotationElement><ns2:annotationElement position="158"><ns2:displayCharacter>E</ns2:displayCharacter><ns2:description>E 100%</ns2:description><ns2:value>100.0</ns2:value></ns2:annotationElement><ns2:annotationElement position="159"><ns2:displayCharacter>T</ns2:displayCharacter><ns2:description>T 100%</ns2:description><ns2:value>100.0</ns2:value></ns2:annotationElement><ns2:annotationElement position="160"><ns2:displayCharacter>H</ns2:displayCharacter><ns2:description>H 100%</ns2:description><ns2:value>100.0</ns2:value></ns2:annotationElement><ns2:annotationElement position="161"><ns2:displayCharacter>F</ns2:displayCharacter><ns2:description>F 100%</ns2:description><ns2:value>100.0</ns2:value></ns2:annotationElement><ns2:annotationElement position="162"><ns2:displayCharacter>S</ns2:displayCharacter><ns2:description>S 100%</ns2:description><ns2:value>100.0</ns2:value></ns2:annotationElement><ns2:annotationElement position="163"><ns2:displayCharacter>M</ns2:displayCharacter><ns2:description>M 100%</ns2:description><ns2:value>100.0</ns2:value></ns2:annotationElement><ns2:annotationElement position="164"><ns2:displayCharacter>N</ns2:displayCharacter><ns2:description>N 100%</ns2:description><ns2:value>100.0</ns2:value></ns2:annotationElement><ns2:annotationElement position="165"><ns2:displayCharacter>Y</ns2:displayCharacter><ns2:description>Y 100%</ns2:description><ns2:value>100.0</ns2:value></ns2:annotationElement><ns2:annotationElement position="166"><ns2:displayCharacter>A</ns2:displayCharacter><ns2:description>A 100%</ns2:description><ns2:value>100.0</ns2:value></ns2:annotationElement><ns2:annotationElement position="167"><ns2:displayCharacter>Q</ns2:displayCharacter><ns2:description>Q 100%</ns2:description><ns2:value>100.0</ns2:value></ns2:annotationElement><ns2:annotationElement position="168"><ns2:displayCharacter>R</ns2:displayCharacter><ns2:description>R 100%</ns2:description><ns2:value>100.0</ns2:value></ns2:annotationElement><ns2:annotationElement position="169"><ns2:displayCharacter>A</ns2:displayCharacter><ns2:description>A 100%</ns2:description><ns2:value>100.0</ns2:value></ns2:annotationElement><ns2:annotationElement position="170"><ns2:displayCharacter>Y</ns2:displayCharacter><ns2:description>Y 100%</ns2:description><ns2:value>100.0</ns2:value></ns2:annotationElement><ns2:annotationElement position="171"><ns2:displayCharacter>S</ns2:displayCharacter><ns2:description>S 100%</ns2:description><ns2:value>100.0</ns2:value></ns2:annotationElement><ns2:annotationElement position="172"><ns2:displayCharacter>I</ns2:displayCharacter><ns2:description>I 100%</ns2:description><ns2:value>100.0</ns2:value></ns2:annotationElement><ns2:annotationElement position="173"><ns2:displayCharacter>F</ns2:displayCharacter><ns2:description>F 100%</ns2:description><ns2:value>100.0</ns2:value></ns2:annotationElement><ns2:annotationElement position="174"><ns2:displayCharacter>K</ns2:displayCharacter><ns2:description>K 100%</ns2:description><ns2:value>100.0</ns2:value></ns2:annotationElement><ns2:annotationElement position="175"><ns2:displayCharacter>E</ns2:displayCharacter><ns2:description>E 93%</ns2:description><ns2:value>93.181816</ns2:value></ns2:annotationElement><ns2:annotationElement position="176"><ns2:displayCharacter>Q</ns2:displayCharacter><ns2:description>Q 100%</ns2:description><ns2:value>100.0</ns2:value></ns2:annotationElement><ns2:annotationElement position="177"><ns2:displayCharacter>K</ns2:displayCharacter><ns2:description>K 100%</ns2:description><ns2:value>100.0</ns2:value></ns2:annotationElement><ns2:annotationElement position="178"><ns2:displayCharacter>D</ns2:displayCharacter><ns2:description>D 100%</ns2:description><ns2:value>100.0</ns2:value></ns2:annotationElement><ns2:annotationElement position="179"><ns2:displayCharacter>A</ns2:displayCharacter><ns2:description>A 91%</ns2:description><ns2:value>90.90909</ns2:value></ns2:annotationElement><ns2:annotationElement position="180"><ns2:displayCharacter>Q</ns2:displayCharacter><ns2:description>Q 91%</ns2:description><ns2:value>90.90909</ns2:value></ns2:annotationElement><ns2:annotationElement position="181"><ns2:displayCharacter>G</ns2:displayCharacter><ns2:description>G 100%</ns2:description><ns2:value>100.0</ns2:value></ns2:annotationElement><ns2:annotationElement position="182"><ns2:displayCharacter>N</ns2:displayCharacter><ns2:description>N 100%</ns2:description><ns2:value>100.0</ns2:value></ns2:annotationElement><ns2:annotationElement position="183"><ns2:displayCharacter>L</ns2:displayCharacter><ns2:description>L 100%</ns2:description><ns2:value>100.0</ns2:value></ns2:annotationElement><ns2:annotationElement position="184"><ns2:displayCharacter>T</ns2:displayCharacter><ns2:description>T 100%</ns2:description><ns2:value>100.0</ns2:value></ns2:annotationElement><ns2:annotationElement position="185"><ns2:displayCharacter>Y</ns2:displayCharacter><ns2:description>Y 100%</ns2:description><ns2:value>100.0</ns2:value></ns2:annotationElement><ns2:annotationElement position="186"><ns2:displayCharacter>G</ns2:displayCharacter><ns2:description>G 100%</ns2:description><ns2:value>100.0</ns2:value></ns2:annotationElement><ns2:annotationElement position="187"><ns2:displayCharacter>K</ns2:displayCharacter><ns2:description>K 100%</ns2:description><ns2:value>100.0</ns2:value></ns2:annotationElement><ns2:annotationElement position="188"><ns2:displayCharacter>E</ns2:displayCharacter><ns2:description>E 100%</ns2:description><ns2:value>100.0</ns2:value></ns2:annotationElement><ns2:annotationElement position="189"><ns2:displayCharacter>M</ns2:displayCharacter><ns2:description>M 100%</ns2:description><ns2:value>100.0</ns2:value></ns2:annotationElement><ns2:annotationElement position="190"><ns2:displayCharacter>V</ns2:displayCharacter><ns2:description>V 100%</ns2:description><ns2:value>100.0</ns2:value></ns2:annotationElement><ns2:annotationElement position="191"><ns2:displayCharacter>Q</ns2:displayCharacter><ns2:description>Q 100%</ns2:description><ns2:value>100.0</ns2:value></ns2:annotationElement><ns2:annotationElement position="192"><ns2:displayCharacter>C</ns2:displayCharacter><ns2:description>C 100%</ns2:description><ns2:value>100.0</ns2:value></ns2:annotationElement><ns2:annotationElement position="193"><ns2:displayCharacter>Q</ns2:displayCharacter><ns2:description>Q 100%</ns2:description><ns2:value>100.0</ns2:value></ns2:annotationElement><ns2:annotationElement position="194"><ns2:displayCharacter>F</ns2:displayCharacter><ns2:description>F 100%</ns2:description><ns2:value>100.0</ns2:value></ns2:annotationElement><ns2:annotationElement position="195"><ns2:displayCharacter>V</ns2:displayCharacter><ns2:description>V 100%</ns2:description><ns2:value>100.0</ns2:value></ns2:annotationElement><ns2:annotationElement position="196"><ns2:displayCharacter>I</ns2:displayCharacter><ns2:description>I 100%</ns2:description><ns2:value>100.0</ns2:value></ns2:annotationElement><ns2:annotationElement position="197"><ns2:displayCharacter>F</ns2:displayCharacter><ns2:description>F 100%</ns2:description><ns2:value>100.0</ns2:value></ns2:annotationElement><ns2:annotationElement position="198"><ns2:displayCharacter>G</ns2:displayCharacter><ns2:description>G 100%</ns2:description><ns2:value>100.0</ns2:value></ns2:annotationElement><ns2:annotationElement position="199"><ns2:displayCharacter>N</ns2:displayCharacter><ns2:description>N 100%</ns2:description><ns2:value>100.0</ns2:value></ns2:annotationElement><ns2:annotationElement position="200"><ns2:displayCharacter>W</ns2:displayCharacter><ns2:description>W 100%</ns2:description><ns2:value>100.0</ns2:value></ns2:annotationElement><ns2:annotationElement position="201"><ns2:displayCharacter>L</ns2:displayCharacter><ns2:description>L 100%</ns2:description><ns2:value>100.0</ns2:value></ns2:annotationElement><ns2:annotationElement position="202"><ns2:displayCharacter>D</ns2:displayCharacter><ns2:description>D 100%</ns2:description><ns2:value>100.0</ns2:value></ns2:annotationElement><ns2:annotationElement position="203"><ns2:displayCharacter>K</ns2:displayCharacter><ns2:description>K 100%</ns2:description><ns2:value>100.0</ns2:value></ns2:annotationElement><ns2:annotationElement position="204"><ns2:displayCharacter>M</ns2:displayCharacter><ns2:description>M 100%</ns2:description><ns2:value>100.0</ns2:value></ns2:annotationElement><ns2:annotationElement position="205"><ns2:displayCharacter>C</ns2:displayCharacter><ns2:description>C 100%</ns2:description><ns2:value>100.0</ns2:value></ns2:annotationElement><ns2:annotationElement position="206"><ns2:displayCharacter>Y</ns2:displayCharacter><ns2:description>Y 100%</ns2:description><ns2:value>100.0</ns2:value></ns2:annotationElement><ns2:annotationElement position="207"><ns2:displayCharacter>E</ns2:displayCharacter><ns2:description>E 100%</ns2:description><ns2:value>100.0</ns2:value></ns2:annotationElement><ns2:annotationElement position="208"><ns2:displayCharacter>D</ns2:displayCharacter><ns2:description>D 100%</ns2:description><ns2:value>100.0</ns2:value></ns2:annotationElement><ns2:annotationElement position="209"><ns2:displayCharacter>A</ns2:displayCharacter><ns2:description>A 100%</ns2:description><ns2:value>100.0</ns2:value></ns2:annotationElement><ns2:annotationElement position="210"><ns2:displayCharacter>L</ns2:displayCharacter><ns2:description>L 100%</ns2:description><ns2:value>100.0</ns2:value></ns2:annotationElement><ns2:annotationElement position="211"><ns2:displayCharacter>E</ns2:displayCharacter><ns2:description>E 95%</ns2:description><ns2:value>95.454544</ns2:value></ns2:annotationElement><ns2:annotationElement position="212"><ns2:displayCharacter>T</ns2:displayCharacter><ns2:description>T 100%</ns2:description><ns2:value>100.0</ns2:value></ns2:annotationElement><ns2:annotationElement position="213"><ns2:displayCharacter>A</ns2:displayCharacter><ns2:description>A 100%</ns2:description><ns2:value>100.0</ns2:value></ns2:annotationElement><ns2:annotationElement position="214"><ns2:displayCharacter>E</ns2:displayCharacter><ns2:description>E 100%</ns2:description><ns2:value>100.0</ns2:value></ns2:annotationElement><ns2:annotationElement position="215"><ns2:displayCharacter>K</ns2:displayCharacter><ns2:description>K 100%</ns2:description><ns2:value>100.0</ns2:value></ns2:annotationElement><ns2:annotationElement position="216"><ns2:displayCharacter>A</ns2:displayCharacter><ns2:description>A 100%</ns2:description><ns2:value>100.0</ns2:value></ns2:annotationElement><ns2:annotationElement position="217"><ns2:displayCharacter>L</ns2:displayCharacter><ns2:description>L 100%</ns2:description><ns2:value>100.0</ns2:value></ns2:annotationElement><ns2:annotationElement position="218"><ns2:displayCharacter>K</ns2:displayCharacter><ns2:description>K 57%</ns2:description><ns2:value>56.81818</ns2:value></ns2:annotationElement><ns2:annotationElement position="219"><ns2:displayCharacter>D</ns2:displayCharacter><ns2:description>D 100%</ns2:description><ns2:value>100.0</ns2:value></ns2:annotationElement><ns2:annotationElement position="220"><ns2:displayCharacter>A</ns2:displayCharacter><ns2:description>A 100%</ns2:description><ns2:value>100.0</ns2:value></ns2:annotationElement><ns2:annotationElement position="221"><ns2:displayCharacter>L</ns2:displayCharacter><ns2:description>L 61%</ns2:description><ns2:value>61.363636</ns2:value></ns2:annotationElement><ns2:annotationElement position="222"><ns2:displayCharacter>E</ns2:displayCharacter><ns2:description>E 57%</ns2:description><ns2:value>56.81818</ns2:value></ns2:annotationElement><ns2:annotationElement position="223"><ns2:displayCharacter>I</ns2:displayCharacter><ns2:description>I 100%</ns2:description><ns2:value>100.0</ns2:value></ns2:annotationElement><ns2:annotationElement position="224"><ns2:displayCharacter>G</ns2:displayCharacter><ns2:description>G 100%</ns2:description><ns2:value>100.0</ns2:value></ns2:annotationElement><ns2:annotationElement position="225"><ns2:displayCharacter>E</ns2:displayCharacter><ns2:description>E 100%</ns2:description><ns2:value>100.0</ns2:value></ns2:annotationElement><ns2:annotationElement position="226"><ns2:displayCharacter>Q</ns2:displayCharacter><ns2:description>Q 100%</ns2:description><ns2:value>100.0</ns2:value></ns2:annotationElement><ns2:annotationElement position="227"><ns2:displayCharacter>H</ns2:displayCharacter><ns2:description>H 100%</ns2:description><ns2:value>100.0</ns2:value></ns2:annotationElement><ns2:annotationElement position="228"><ns2:displayCharacter>L</ns2:displayCharacter><ns2:description>L 100%</ns2:description><ns2:value>100.0</ns2:value></ns2:annotationElement><ns2:annotationElement position="229"><ns2:displayCharacter>I</ns2:displayCharacter><ns2:description>I 100%</ns2:description><ns2:value>100.0</ns2:value></ns2:annotationElement><ns2:annotationElement position="230"><ns2:displayCharacter>G</ns2:displayCharacter><ns2:description>G 100%</ns2:description><ns2:value>100.0</ns2:value></ns2:annotationElement><ns2:annotationElement position="231"><ns2:displayCharacter>S</ns2:displayCharacter><ns2:description>S 100%</ns2:description><ns2:value>100.0</ns2:value></ns2:annotationElement><ns2:annotationElement position="232"><ns2:displayCharacter>A</ns2:displayCharacter><ns2:description>A 100%</ns2:description><ns2:value>100.0</ns2:value></ns2:annotationElement><ns2:annotationElement position="233"><ns2:displayCharacter>H</ns2:displayCharacter><ns2:description>H 100%</ns2:description><ns2:value>100.0</ns2:value></ns2:annotationElement><ns2:annotationElement position="234"><ns2:displayCharacter>F</ns2:displayCharacter><ns2:description>F 100%</ns2:description><ns2:value>100.0</ns2:value></ns2:annotationElement><ns2:annotationElement position="235"><ns2:displayCharacter>N</ns2:displayCharacter><ns2:description>N 75%</ns2:description><ns2:value>75.0</ns2:value></ns2:annotationElement><ns2:annotationElement position="236"><ns2:displayCharacter>V</ns2:displayCharacter><ns2:description>V 100%</ns2:description><ns2:value>100.0</ns2:value></ns2:annotationElement><ns2:annotationElement position="237"><ns2:displayCharacter>G</ns2:displayCharacter><ns2:description>G 100%</ns2:description><ns2:value>100.0</ns2:value></ns2:annotationElement><ns2:annotationElement position="238"><ns2:displayCharacter>L</ns2:displayCharacter><ns2:description>L 100%</ns2:description><ns2:value>100.0</ns2:value></ns2:annotationElement><ns2:annotationElement position="239"><ns2:displayCharacter>C</ns2:displayCharacter><ns2:description>C 100%</ns2:description><ns2:value>100.0</ns2:value></ns2:annotationElement><ns2:annotationElement position="240"><ns2:displayCharacter>Y</ns2:displayCharacter><ns2:description>Y 100%</ns2:description><ns2:value>100.0</ns2:value></ns2:annotationElement><ns2:annotationElement position="241"><ns2:displayCharacter>N</ns2:displayCharacter><ns2:description>N 100%</ns2:description><ns2:value>100.0</ns2:value></ns2:annotationElement><ns2:annotationElement position="242"><ns2:displayCharacter>N</ns2:displayCharacter><ns2:description>N 100%</ns2:description><ns2:value>100.0</ns2:value></ns2:annotationElement><ns2:annotationElement position="243"><ns2:displayCharacter>L</ns2:displayCharacter><ns2:description>L 100%</ns2:description><ns2:value>100.0</ns2:value></ns2:annotationElement><ns2:annotationElement position="244"><ns2:displayCharacter>E</ns2:displayCharacter><ns2:description>E 100%</ns2:description><ns2:value>100.0</ns2:value></ns2:annotationElement><ns2:annotationElement position="245"><ns2:displayCharacter>E</ns2:displayCharacter><ns2:description>E 100%</ns2:description><ns2:value>100.0</ns2:value></ns2:annotationElement><ns2:annotationElement position="246"><ns2:displayCharacter>L</ns2:displayCharacter><ns2:description>L 100%</ns2:description><ns2:value>100.0</ns2:value></ns2:annotationElement><ns2:annotationElement position="247"><ns2:displayCharacter>D</ns2:displayCharacter><ns2:description>D 100%</ns2:description><ns2:value>100.0</ns2:value></ns2:annotationElement><ns2:annotationElement position="248"><ns2:displayCharacter>N</ns2:displayCharacter><ns2:description>N 95%</ns2:description><ns2:value>95.454544</ns2:value></ns2:annotationElement><ns2:annotationElement position="249"><ns2:displayCharacter>A</ns2:displayCharacter><ns2:description>A 100%</ns2:description><ns2:value>100.0</ns2:value></ns2:annotationElement><ns2:annotationElement position="250"><ns2:displayCharacter>E</ns2:displayCharacter><ns2:description>E 100%</ns2:description><ns2:value>100.0</ns2:value></ns2:annotationElement><ns2:annotationElement position="251"><ns2:displayCharacter>K</ns2:displayCharacter><ns2:description>K 100%</ns2:description><ns2:value>100.0</ns2:value></ns2:annotationElement><ns2:annotationElement position="252"><ns2:displayCharacter>H</ns2:displayCharacter><ns2:description>H 100%</ns2:description><ns2:value>100.0</ns2:value></ns2:annotationElement><ns2:annotationElement position="253"><ns2:displayCharacter>F</ns2:displayCharacter><ns2:description>F 100%</ns2:description><ns2:value>100.0</ns2:value></ns2:annotationElement><ns2:annotationElement position="254"><ns2:displayCharacter>Q</ns2:displayCharacter><ns2:description>Q 100%</ns2:description><ns2:value>100.0</ns2:value></ns2:annotationElement><ns2:annotationElement position="255"><ns2:displayCharacter>I</ns2:displayCharacter><ns2:description>I 100%</ns2:description><ns2:value>100.0</ns2:value></ns2:annotationElement><ns2:annotationElement position="256"><ns2:displayCharacter>A</ns2:displayCharacter><ns2:description>A 86%</ns2:description><ns2:value>86.36364</ns2:value></ns2:annotationElement><ns2:annotationElement position="257"><ns2:displayCharacter>Y</ns2:displayCharacter><ns2:description>Y 100%</ns2:description><ns2:value>100.0</ns2:value></ns2:annotationElement><ns2:annotationElement position="258"><ns2:displayCharacter>E</ns2:displayCharacter><ns2:description>E 98%</ns2:description><ns2:value>97.72727</ns2:value></ns2:annotationElement><ns2:annotationElement position="259"><ns2:displayCharacter>I</ns2:displayCharacter><ns2:description>I 100%</ns2:description><ns2:value>100.0</ns2:value></ns2:annotationElement><ns2:annotationElement position="260"><ns2:displayCharacter>H</ns2:displayCharacter><ns2:description>H 100%</ns2:description><ns2:value>100.0</ns2:value></ns2:annotationElement><ns2:annotationElement position="261"><ns2:displayCharacter>K</ns2:displayCharacter><ns2:description>K 100%</ns2:description><ns2:value>100.0</ns2:value></ns2:annotationElement><ns2:annotationElement position="262"><ns2:displayCharacter>D</ns2:displayCharacter><ns2:description>D 75%</ns2:description><ns2:value>75.0</ns2:value></ns2:annotationElement><ns2:annotationElement position="263"><ns2:displayCharacter>R</ns2:displayCharacter><ns2:description>R 100%</ns2:description><ns2:value>100.0</ns2:value></ns2:annotationElement><ns2:annotationElement position="264"><ns2:displayCharacter>K</ns2:displayCharacter><ns2:description>K 100%</ns2:description><ns2:value>100.0</ns2:value></ns2:annotationElement><ns2:annotationElement position="265"><ns2:displayCharacter>H</ns2:displayCharacter><ns2:description>H 100%</ns2:description><ns2:value>100.0</ns2:value></ns2:annotationElement><ns2:annotationElement position="266"><ns2:displayCharacter>I</ns2:displayCharacter><ns2:description>I 100%</ns2:description><ns2:value>100.0</ns2:value></ns2:annotationElement><ns2:annotationElement position="267"><ns2:displayCharacter>Y</ns2:displayCharacter><ns2:description>Y 100%</ns2:description><ns2:value>100.0</ns2:value></ns2:annotationElement><ns2:annotationElement position="268"><ns2:displayCharacter>E</ns2:displayCharacter><ns2:description>E 100%</ns2:description><ns2:value>100.0</ns2:value></ns2:annotationElement><ns2:annotationElement position="269"><ns2:displayCharacter>S</ns2:displayCharacter><ns2:description>S 100%</ns2:description><ns2:value>100.0</ns2:value></ns2:annotationElement><ns2:annotationElement position="270"><ns2:displayCharacter>K</ns2:displayCharacter><ns2:description>K 100%</ns2:description><ns2:value>100.0</ns2:value></ns2:annotationElement><ns2:annotationElement position="271"><ns2:displayCharacter>A</ns2:displayCharacter><ns2:description>A 100%</ns2:description><ns2:value>100.0</ns2:value></ns2:annotationElement><ns2:annotationElement position="272"><ns2:displayCharacter>I</ns2:displayCharacter><ns2:description>I 100%</ns2:description><ns2:value>100.0</ns2:value></ns2:annotationElement><ns2:annotationElement position="273"><ns2:displayCharacter>F</ns2:displayCharacter><ns2:description>F 100%</ns2:description><ns2:value>100.0</ns2:value></ns2:annotationElement><ns2:annotationElement position="274"><ns2:displayCharacter>N</ns2:displayCharacter><ns2:description>N 100%</ns2:description><ns2:value>100.0</ns2:value></ns2:annotationElement><ns2:annotationElement position="275"><ns2:displayCharacter>L</ns2:displayCharacter><ns2:description>L 100%</ns2:description><ns2:value>100.0</ns2:value></ns2:annotationElement><ns2:annotationElement position="276"><ns2:displayCharacter>A</ns2:displayCharacter><ns2:description>A 100%</ns2:description><ns2:value>100.0</ns2:value></ns2:annotationElement><ns2:annotationElement position="277"><ns2:displayCharacter>Y</ns2:displayCharacter><ns2:description>Y 100%</ns2:description><ns2:value>100.0</ns2:value></ns2:annotationElement><ns2:annotationElement position="278"><ns2:displayCharacter>V</ns2:displayCharacter><ns2:description>V 100%</ns2:description><ns2:value>100.0</ns2:value></ns2:annotationElement><ns2:annotationElement position="279"><ns2:displayCharacter>K</ns2:displayCharacter><ns2:description>K 100%</ns2:description><ns2:value>100.0</ns2:value></ns2:annotationElement><ns2:annotationElement position="280"><ns2:displayCharacter>A</ns2:displayCharacter><ns2:description>A 98%</ns2:description><ns2:value>97.72727</ns2:value></ns2:annotationElement><ns2:annotationElement position="281"><ns2:displayCharacter>K</ns2:displayCharacter><ns2:description>K 100%</ns2:description><ns2:value>100.0</ns2:value></ns2:annotationElement><ns2:annotationElement position="282"><ns2:displayCharacter>K</ns2:displayCharacter><ns2:description>K 100%</ns2:description><ns2:value>100.0</ns2:value></ns2:annotationElement><ns2:annotationElement position="283"><ns2:displayCharacter>N</ns2:displayCharacter><ns2:description>N 100%</ns2:description><ns2:value>100.0</ns2:value></ns2:annotationElement><ns2:annotationElement position="284"><ns2:displayCharacter>D</ns2:displayCharacter><ns2:description>D 100%</ns2:description><ns2:value>100.0</ns2:value></ns2:annotationElement><ns2:annotationElement position="285"><ns2:displayCharacter>L</ns2:displayCharacter><ns2:description>L 100%</ns2:description><ns2:value>100.0</ns2:value></ns2:annotationElement><ns2:annotationElement position="286"><ns2:displayCharacter>K</ns2:displayCharacter><ns2:description>K 100%</ns2:description><ns2:value>100.0</ns2:value></ns2:annotationElement><ns2:annotationElement position="287"><ns2:displayCharacter>A</ns2:displayCharacter><ns2:description>A 100%</ns2:description><ns2:value>100.0</ns2:value></ns2:annotationElement><ns2:annotationElement position="288"><ns2:displayCharacter>A</ns2:displayCharacter><ns2:description>A 100%</ns2:description><ns2:value>100.0</ns2:value></ns2:annotationElement><ns2:annotationElement position="289"><ns2:displayCharacter>L</ns2:displayCharacter><ns2:description>L 100%</ns2:description><ns2:value>100.0</ns2:value></ns2:annotationElement><ns2:annotationElement position="290"><ns2:displayCharacter>E</ns2:displayCharacter><ns2:description>E 100%</ns2:description><ns2:value>100.0</ns2:value></ns2:annotationElement><ns2:annotationElement position="291"><ns2:displayCharacter>L</ns2:displayCharacter><ns2:description>L 100%</ns2:description><ns2:value>100.0</ns2:value></ns2:annotationElement><ns2:annotationElement position="292"><ns2:displayCharacter>Y</ns2:displayCharacter><ns2:description>Y 100%</ns2:description><ns2:value>100.0</ns2:value></ns2:annotationElement><ns2:annotationElement position="293"><ns2:displayCharacter>Q</ns2:displayCharacter><ns2:description>Q 100%</ns2:description><ns2:value>100.0</ns2:value></ns2:annotationElement><ns2:annotationElement position="294"><ns2:displayCharacter>E</ns2:displayCharacter><ns2:description>E 100%</ns2:description><ns2:value>100.0</ns2:value></ns2:annotationElement><ns2:annotationElement position="295"><ns2:displayCharacter>G</ns2:displayCharacter><ns2:description>G 100%</ns2:description><ns2:value>100.0</ns2:value></ns2:annotationElement><ns2:annotationElement position="296"><ns2:displayCharacter>Q</ns2:displayCharacter><ns2:description>Q 100%</ns2:description><ns2:value>100.0</ns2:value></ns2:annotationElement><ns2:annotationElement position="297"><ns2:displayCharacter>K</ns2:displayCharacter><ns2:description>K 98%</ns2:description><ns2:value>97.72727</ns2:value></ns2:annotationElement><ns2:annotationElement position="298"><ns2:displayCharacter>V</ns2:displayCharacter><ns2:description>V 100%</ns2:description><ns2:value>100.0</ns2:value></ns2:annotationElement><ns2:annotationElement position="299"><ns2:displayCharacter>A</ns2:displayCharacter><ns2:description>A 100%</ns2:description><ns2:value>100.0</ns2:value></ns2:annotationElement><ns2:annotationElement position="300"><ns2:displayCharacter>A</ns2:displayCharacter><ns2:description>A 100%</ns2:description><ns2:value>100.0</ns2:value></ns2:annotationElement><ns2:annotationElement position="301"><ns2:displayCharacter>R</ns2:displayCharacter><ns2:description>R 100%</ns2:description><ns2:value>100.0</ns2:value></ns2:annotationElement><ns2:annotationElement position="302"><ns2:displayCharacter>H</ns2:displayCharacter><ns2:description>H 100%</ns2:description><ns2:value>100.0</ns2:value></ns2:annotationElement><ns2:annotationElement position="303"><ns2:displayCharacter>N</ns2:displayCharacter><ns2:description>N 100%</ns2:description><ns2:value>100.0</ns2:value></ns2:annotationElement><ns2:annotationElement position="304"><ns2:displayCharacter>N</ns2:displayCharacter><ns2:description>N 100%</ns2:description><ns2:value>100.0</ns2:value></ns2:annotationElement><ns2:annotationElement position="305"><ns2:displayCharacter>Q</ns2:displayCharacter><ns2:description>Q 100%</ns2:description><ns2:value>100.0</ns2:value></ns2:annotationElement><ns2:annotationElement position="306"><ns2:displayCharacter>E</ns2:displayCharacter><ns2:description>E 100%</ns2:description><ns2:value>100.0</ns2:value></ns2:annotationElement><ns2:annotationElement position="307"><ns2:displayCharacter>V</ns2:displayCharacter><ns2:description>V 100%</ns2:description><ns2:value>100.0</ns2:value></ns2:annotationElement><ns2:annotationElement position="308"><ns2:displayCharacter>T</ns2:displayCharacter><ns2:description>T 100%</ns2:description><ns2:value>100.0</ns2:value></ns2:annotationElement><ns2:annotationElement position="309"><ns2:displayCharacter>E</ns2:displayCharacter><ns2:description>E 100%</ns2:description><ns2:value>100.0</ns2:value></ns2:annotationElement><ns2:annotationElement position="310"><ns2:displayCharacter>K</ns2:displayCharacter><ns2:description>K 100%</ns2:description><ns2:value>100.0</ns2:value></ns2:annotationElement><ns2:annotationElement position="311"><ns2:displayCharacter>L</ns2:displayCharacter><ns2:description>L 100%</ns2:description><ns2:value>100.0</ns2:value></ns2:annotationElement><ns2:annotationElement position="312"><ns2:displayCharacter>K</ns2:displayCharacter><ns2:description>K 100%</ns2:description><ns2:value>100.0</ns2:value></ns2:annotationElement><ns2:annotationElement position="313"><ns2:displayCharacter>L</ns2:displayCharacter><ns2:description>L 100%</ns2:description><ns2:value>100.0</ns2:value></ns2:annotationElement><ns2:annotationElement position="314"><ns2:displayCharacter>V</ns2:displayCharacter><ns2:description>V 100%</ns2:description><ns2:value>100.0</ns2:value></ns2:annotationElement><ns2:annotationElement position="315"><ns2:displayCharacter>K</ns2:displayCharacter><ns2:description>K 100%</ns2:description><ns2:value>100.0</ns2:value></ns2:annotationElement><ns2:annotationElement position="316"><ns2:displayCharacter>G</ns2:displayCharacter><ns2:description>G 100%</ns2:description><ns2:value>100.0</ns2:value></ns2:annotationElement><ns2:annotationElement position="317"><ns2:displayCharacter>L</ns2:displayCharacter><ns2:description>L 100%</ns2:description><ns2:value>100.0</ns2:value></ns2:annotationElement><ns2:annotationElement position="318"><ns2:displayCharacter>Y</ns2:displayCharacter><ns2:description>Y 100%</ns2:description><ns2:value>100.0</ns2:value></ns2:annotationElement><ns2:annotationElement position="319"><ns2:displayCharacter>L</ns2:displayCharacter><ns2:description>L 100%</ns2:description><ns2:value>100.0</ns2:value></ns2:annotationElement><ns2:annotationElement position="320"><ns2:displayCharacter>S</ns2:displayCharacter><ns2:description>S 100%</ns2:description><ns2:value>100.0</ns2:value></ns2:annotationElement><ns2:annotationElement position="321"><ns2:displayCharacter>F</ns2:displayCharacter><ns2:description>F 100%</ns2:description><ns2:value>100.0</ns2:value></ns2:annotationElement><ns2:annotationElement position="322"><ns2:displayCharacter>D</ns2:displayCharacter><ns2:description>D 100%</ns2:description><ns2:value>100.0</ns2:value></ns2:annotationElement><ns2:annotationElement position="323"><ns2:displayCharacter>L</ns2:displayCharacter><ns2:description>L 100%</ns2:description><ns2:value>100.0</ns2:value></ns2:annotationElement><ns2:annotationElement position="324"><ns2:displayCharacter>Q</ns2:displayCharacter><ns2:description>Q 100%</ns2:description><ns2:value>100.0</ns2:value></ns2:annotationElement><ns2:annotationElement position="325"><ns2:displayCharacter>T</ns2:displayCharacter><ns2:description>T 100%</ns2:description><ns2:value>100.0</ns2:value></ns2:annotationElement><ns2:annotationElement position="326"><ns2:displayCharacter>L</ns2:displayCharacter><ns2:description>L 100%</ns2:description><ns2:value>100.0</ns2:value></ns2:annotationElement><ns2:annotationElement position="327"><ns2:displayCharacter>R</ns2:displayCharacter><ns2:description>R 100%</ns2:description><ns2:value>100.0</ns2:value></ns2:annotationElement><ns2:annotationElement position="328"><ns2:displayCharacter>E</ns2:displayCharacter><ns2:description>E 100%</ns2:description><ns2:value>100.0</ns2:value></ns2:annotationElement><ns2:annotationElement position="329"><ns2:displayCharacter>V</ns2:displayCharacter><ns2:description>V 100%</ns2:description><ns2:value>100.0</ns2:value></ns2:annotationElement><ns2:annotationElement position="330"><ns2:displayCharacter>F</ns2:displayCharacter><ns2:description>F 100%</ns2:description><ns2:value>100.0</ns2:value></ns2:annotationElement><ns2:annotationElement position="331"><ns2:displayCharacter>K</ns2:displayCharacter><ns2:description>K 100%</ns2:description><ns2:value>100.0</ns2:value></ns2:annotationElement><ns2:annotationElement position="332"><ns2:displayCharacter>F</ns2:displayCharacter><ns2:description>F 100%</ns2:description><ns2:value>100.0</ns2:value></ns2:annotationElement><ns2:annotationElement position="333"><ns2:displayCharacter>F</ns2:displayCharacter><ns2:description>F 100%</ns2:description><ns2:value>100.0</ns2:value></ns2:annotationElement><ns2:annotationElement position="334"><ns2:displayCharacter>E</ns2:displayCharacter><ns2:description>E 80%</ns2:description><ns2:value>79.545456</ns2:value></ns2:annotationElement><ns2:annotationElement position="335"><ns2:displayCharacter>E</ns2:displayCharacter><ns2:description>E 100%</ns2:description><ns2:value>100.0</ns2:value></ns2:annotationElement><ns2:annotationElement position="336"><ns2:displayCharacter>K</ns2:displayCharacter><ns2:description>K 100%</ns2:description><ns2:value>100.0</ns2:value></ns2:annotationElement><ns2:annotationElement position="337"><ns2:displayCharacter>N</ns2:displayCharacter><ns2:description>N 100%</ns2:description><ns2:value>100.0</ns2:value></ns2:annotationElement><ns2:annotationElement position="338"><ns2:displayCharacter>L</ns2:displayCharacter><ns2:description>L 100%</ns2:description><ns2:value>100.0</ns2:value></ns2:annotationElement><ns2:annotationElement position="339"><ns2:displayCharacter>Y</ns2:displayCharacter><ns2:description>Y 100%</ns2:description><ns2:value>100.0</ns2:value></ns2:annotationElement><ns2:annotationElement position="340"><ns2:displayCharacter>G</ns2:displayCharacter><ns2:description>G 95%</ns2:description><ns2:value>95.454544</ns2:value></ns2:annotationElement><ns2:annotationElement position="341"><ns2:displayCharacter>D</ns2:displayCharacter><ns2:description>D 100%</ns2:description><ns2:value>100.0</ns2:value></ns2:annotationElement><ns2:annotationElement position="342"><ns2:displayCharacter>M</ns2:displayCharacter><ns2:description>M 100%</ns2:description><ns2:value>100.0</ns2:value></ns2:annotationElement><ns2:annotationElement position="343"><ns2:displayCharacter>E</ns2:displayCharacter><ns2:description>E 100%</ns2:description><ns2:value>100.0</ns2:value></ns2:annotationElement><ns2:annotationElement position="344"><ns2:displayCharacter>E</ns2:displayCharacter><ns2:description>E 100%</ns2:description><ns2:value>100.0</ns2:value></ns2:annotationElement><ns2:annotationElement position="345"><ns2:displayCharacter>Y</ns2:displayCharacter><ns2:description>Y 100%</ns2:description><ns2:value>100.0</ns2:value></ns2:annotationElement><ns2:annotationElement position="346"><ns2:displayCharacter>A</ns2:displayCharacter><ns2:description>A 5%</ns2:description><ns2:value>4.5454545</ns2:value></ns2:annotationElement><ns2:annotationElement position="347"><ns2:displayCharacter>V</ns2:displayCharacter><ns2:description>V 5%</ns2:description><ns2:value>4.5454545</ns2:value></ns2:annotationElement><ns2:annotationElement position="348"><ns2:displayCharacter>A</ns2:displayCharacter><ns2:description>A 100%</ns2:description><ns2:value>100.0</ns2:value></ns2:annotationElement><ns2:annotationElement position="349"><ns2:displayCharacter>V</ns2:displayCharacter><ns2:description>V 100%</ns2:description><ns2:value>100.0</ns2:value></ns2:annotationElement><ns2:annotationElement position="350"><ns2:displayCharacter>A</ns2:displayCharacter><ns2:description>A 100%</ns2:description><ns2:value>100.0</ns2:value></ns2:annotationElement><ns2:annotationElement position="351"><ns2:displayCharacter>V</ns2:displayCharacter><ns2:description>V 100%</ns2:description><ns2:value>100.0</ns2:value></ns2:annotationElement><ns2:annotationElement position="352"><ns2:displayCharacter>A</ns2:displayCharacter><ns2:description>A 100%</ns2:description><ns2:value>100.0</ns2:value></ns2:annotationElement><ns2:annotationElement position="353"><ns2:displayCharacter>D</ns2:displayCharacter><ns2:description>D 100%</ns2:description><ns2:value>100.0</ns2:value></ns2:annotationElement><ns2:annotationElement position="354"><ns2:displayCharacter>F</ns2:displayCharacter><ns2:description>F 100%</ns2:description><ns2:value>100.0</ns2:value></ns2:annotationElement><ns2:annotationElement position="355"><ns2:displayCharacter>L</ns2:displayCharacter><ns2:description>L 100%</ns2:description><ns2:value>100.0</ns2:value></ns2:annotationElement><ns2:annotationElement position="356"><ns2:displayCharacter>T</ns2:displayCharacter><ns2:description>T 100%</ns2:description><ns2:value>100.0</ns2:value></ns2:annotationElement><ns2:annotationElement position="357"><ns2:displayCharacter>N</ns2:displayCharacter><ns2:description>N 100%</ns2:description><ns2:value>100.0</ns2:value></ns2:annotationElement><ns2:annotationElement position="358"><ns2:displayCharacter>K</ns2:displayCharacter><ns2:description>K 100%</ns2:description><ns2:value>100.0</ns2:value></ns2:annotationElement><ns2:annotationElement position="359"><ns2:displayCharacter>E</ns2:displayCharacter><ns2:description>E 100%</ns2:description><ns2:value>100.0</ns2:value></ns2:annotationElement><ns2:annotationElement position="360"><ns2:displayCharacter>D</ns2:displayCharacter><ns2:description>D 100%</ns2:description><ns2:value>100.0</ns2:value></ns2:annotationElement><ns2:annotationElement position="361"><ns2:displayCharacter>R</ns2:displayCharacter><ns2:description>R 100%</ns2:description><ns2:value>100.0</ns2:value></ns2:annotationElement><ns2:annotationElement position="362"><ns2:displayCharacter>H</ns2:displayCharacter><ns2:description>H 100%</ns2:description><ns2:value>100.0</ns2:value></ns2:annotationElement><ns2:annotationElement position="363"><ns2:displayCharacter>D</ns2:displayCharacter><ns2:description>D 100%</ns2:description><ns2:value>100.0</ns2:value></ns2:annotationElement><ns2:annotationElement position="364"><ns2:displayCharacter>A</ns2:displayCharacter><ns2:description>A 100%</ns2:description><ns2:value>100.0</ns2:value></ns2:annotationElement><ns2:annotationElement position="365"><ns2:displayCharacter>V</ns2:displayCharacter><ns2:description>V 100%</ns2:description><ns2:value>100.0</ns2:value></ns2:annotationElement><ns2:annotationElement position="366"><ns2:displayCharacter>D</ns2:displayCharacter><ns2:description>D 100%</ns2:description><ns2:value>100.0</ns2:value></ns2:annotationElement><ns2:annotationElement position="367"><ns2:displayCharacter>F</ns2:displayCharacter><ns2:description>F 100%</ns2:description><ns2:value>100.0</ns2:value></ns2:annotationElement><ns2:annotationElement position="368"><ns2:displayCharacter>Y</ns2:displayCharacter><ns2:description>Y 100%</ns2:description><ns2:value>100.0</ns2:value></ns2:annotationElement><ns2:annotationElement position="369"><ns2:displayCharacter>Q</ns2:displayCharacter><ns2:description>Q 100%</ns2:description><ns2:value>100.0</ns2:value></ns2:annotationElement><ns2:annotationElement position="370"><ns2:displayCharacter>M</ns2:displayCharacter><ns2:description>M 100%</ns2:description><ns2:value>100.0</ns2:value></ns2:annotationElement><ns2:annotationElement position="371"><ns2:displayCharacter>A</ns2:displayCharacter><ns2:description>A 100%</ns2:description><ns2:value>100.0</ns2:value></ns2:annotationElement><ns2:annotationElement position="372"><ns2:displayCharacter>I</ns2:displayCharacter><ns2:description>I 100%</ns2:description><ns2:value>100.0</ns2:value></ns2:annotationElement><ns2:annotationElement position="373"><ns2:displayCharacter>E</ns2:displayCharacter><ns2:description>E 100%</ns2:description><ns2:value>100.0</ns2:value></ns2:annotationElement><ns2:annotationElement position="374"><ns2:displayCharacter>A</ns2:displayCharacter><ns2:description>A 100%</ns2:description><ns2:value>100.0</ns2:value></ns2:annotationElement><ns2:annotationElement position="375"><ns2:displayCharacter>R</ns2:displayCharacter><ns2:description>R 95%</ns2:description><ns2:value>95.454544</ns2:value></ns2:annotationElement><ns2:annotationElement position="376"><ns2:displayCharacter>K</ns2:displayCharacter><ns2:description>K 100%</ns2:description><ns2:value>100.0</ns2:value></ns2:annotationElement><ns2:annotationElement position="377"><ns2:displayCharacter>Q</ns2:displayCharacter><ns2:description>Q 95%</ns2:description><ns2:value>95.454544</ns2:value></ns2:annotationElement><ns2:annotationElement position="378"><ns2:displayCharacter>I</ns2:displayCharacter><ns2:description>I 95%</ns2:description><ns2:value>95.454544</ns2:value></ns2:annotationElement><ns2:annotationElement position="379"><ns2:displayCharacter>Q</ns2:displayCharacter><ns2:description>Q 95%</ns2:description><ns2:value>95.454544</ns2:value></ns2:annotationElement><ns2:annotationElement position="380"><ns2:displayCharacter>R</ns2:displayCharacter><ns2:description>R 95%</ns2:description><ns2:value>95.454544</ns2:value></ns2:annotationElement><ns2:annotationElement position="381"><ns2:displayCharacter>G</ns2:displayCharacter><ns2:description>G 100%</ns2:description><ns2:value>100.0</ns2:value></ns2:annotationElement><ns2:annotationElement position="382"><ns2:displayCharacter>K</ns2:displayCharacter><ns2:description>K 95%</ns2:description><ns2:value>95.454544</ns2:value></ns2:annotationElement><ns2:annotationElement position="383"><ns2:displayCharacter>H</ns2:displayCharacter><ns2:description>H 95%</ns2:description><ns2:value>95.454544</ns2:value></ns2:annotationElement><ns2:annotationElement position="384"><ns2:displayCharacter>L</ns2:displayCharacter><ns2:description>L 95%</ns2:description><ns2:value>95.454544</ns2:value></ns2:annotationElement><ns2:annotationElement position="385"><ns2:displayCharacter>N</ns2:displayCharacter><ns2:description>N 95%</ns2:description><ns2:value>95.454544</ns2:value></ns2:annotationElement><ns2:annotationElement position="386"><ns2:displayCharacter>E</ns2:displayCharacter><ns2:description>E 95%</ns2:description><ns2:value>95.454544</ns2:value></ns2:annotationElement><ns2:annotationElement position="387"><ns2:displayCharacter>K</ns2:displayCharacter><ns2:description>K 95%</ns2:description><ns2:value>95.454544</ns2:value></ns2:annotationElement><ns2:annotationElement position="388"><ns2:displayCharacter>M</ns2:displayCharacter><ns2:description>M 95%</ns2:description><ns2:value>95.454544</ns2:value></ns2:annotationElement><ns2:label>Consensus</ns2:label><ns2:description>PID</ns2:description></ns2:Annotation><ns2:Annotation graph="true" graphType="1" graphGroup="-1" graphHeight="40" id="ann9" scoreOnly="false" visible="true" centreColLabels="false" scaleColLabels="true" showAllColLabels="false" autoCalculated="true" belowAlignment="true" calcId=""><ns2:annotationElement position="0" colour="-3223858"><ns2:displayCharacter></ns2:displayCharacter><ns2:description>41</ns2:description><ns2:value>41.0</ns2:value></ns2:annotationElement><ns2:annotationElement position="1" colour="-3223858"><ns2:displayCharacter></ns2:displayCharacter><ns2:description>41</ns2:description><ns2:value>41.0</ns2:value></ns2:annotationElement><ns2:annotationElement position="2" colour="-3223858"><ns2:displayCharacter></ns2:displayCharacter><ns2:description>41</ns2:description><ns2:value>41.0</ns2:value></ns2:annotationElement><ns2:annotationElement position="3" colour="-3223858"><ns2:displayCharacter></ns2:displayCharacter><ns2:description>41</ns2:description><ns2:value>41.0</ns2:value></ns2:annotationElement><ns2:annotationElement position="4" colour="-3223858"><ns2:displayCharacter></ns2:displayCharacter><ns2:description>41</ns2:description><ns2:value>41.0</ns2:value></ns2:annotationElement><ns2:annotationElement position="5" colour="-3223858"><ns2:displayCharacter></ns2:displayCharacter><ns2:description>41</ns2:description><ns2:value>41.0</ns2:value></ns2:annotationElement><ns2:annotationElement position="6" colour="-3223858"><ns2:displayCharacter></ns2:displayCharacter><ns2:description>41</ns2:description><ns2:value>41.0</ns2:value></ns2:annotationElement><ns2:annotationElement position="7" colour="-3223858"><ns2:displayCharacter></ns2:displayCharacter><ns2:description>41</ns2:description><ns2:value>41.0</ns2:value></ns2:annotationElement><ns2:annotationElement position="8" colour="-3223858"><ns2:displayCharacter></ns2:displayCharacter><ns2:description>41</ns2:description><ns2:value>41.0</ns2:value></ns2:annotationElement><ns2:annotationElement position="9" colour="-3223858"><ns2:displayCharacter></ns2:displayCharacter><ns2:description>41</ns2:description><ns2:value>41.0</ns2:value></ns2:annotationElement><ns2:annotationElement position="10" colour="-3223858"><ns2:displayCharacter></ns2:displayCharacter><ns2:description>41</ns2:description><ns2:value>41.0</ns2:value></ns2:annotationElement><ns2:annotationElement position="11" colour="-3223858"><ns2:displayCharacter></ns2:displayCharacter><ns2:description>41</ns2:description><ns2:value>41.0</ns2:value></ns2:annotationElement><ns2:annotationElement position="12" colour="-3223858"><ns2:displayCharacter></ns2:displayCharacter><ns2:description>41</ns2:description><ns2:value>41.0</ns2:value></ns2:annotationElement><ns2:annotationElement position="13" colour="-3223858"><ns2:displayCharacter></ns2:displayCharacter><ns2:description>41</ns2:description><ns2:value>41.0</ns2:value></ns2:annotationElement><ns2:annotationElement position="14" colour="-3223858"><ns2:displayCharacter></ns2:displayCharacter><ns2:description>41</ns2:description><ns2:value>41.0</ns2:value></ns2:annotationElement><ns2:annotationElement position="15" colour="-3223858"><ns2:displayCharacter></ns2:displayCharacter><ns2:description>41</ns2:description><ns2:value>41.0</ns2:value></ns2:annotationElement><ns2:annotationElement position="16" colour="-3223858"><ns2:displayCharacter></ns2:displayCharacter><ns2:description>41</ns2:description><ns2:value>41.0</ns2:value></ns2:annotationElement><ns2:annotationElement position="17" colour="-3223858"><ns2:displayCharacter></ns2:displayCharacter><ns2:description>41</ns2:description><ns2:value>41.0</ns2:value></ns2:annotationElement><ns2:annotationElement position="18" colour="-3223858"><ns2:displayCharacter></ns2:displayCharacter><ns2:description>41</ns2:description><ns2:value>41.0</ns2:value></ns2:annotationElement><ns2:annotationElement position="19" colour="-3223858"><ns2:displayCharacter></ns2:displayCharacter><ns2:description>41</ns2:description><ns2:value>41.0</ns2:value></ns2:annotationElement><ns2:annotationElement position="20" colour="-3223858"><ns2:displayCharacter></ns2:displayCharacter><ns2:description>41</ns2:description><ns2:value>41.0</ns2:value></ns2:annotationElement><ns2:annotationElement position="21" colour="-3223858"><ns2:displayCharacter></ns2:displayCharacter><ns2:description>41</ns2:description><ns2:value>41.0</ns2:value></ns2:annotationElement><ns2:annotationElement position="22" colour="-3223858"><ns2:displayCharacter></ns2:displayCharacter><ns2:description>41</ns2:description><ns2:value>41.0</ns2:value></ns2:annotationElement><ns2:annotationElement position="23" colour="-3223858"><ns2:displayCharacter></ns2:displayCharacter><ns2:description>41</ns2:description><ns2:value>41.0</ns2:value></ns2:annotationElement><ns2:annotationElement position="24" colour="-3223858"><ns2:displayCharacter></ns2:displayCharacter><ns2:description>41</ns2:description><ns2:value>41.0</ns2:value></ns2:annotationElement><ns2:annotationElement position="25" colour="-3223858"><ns2:displayCharacter></ns2:displayCharacter><ns2:description>41</ns2:description><ns2:value>41.0</ns2:value></ns2:annotationElement><ns2:annotationElement position="26" colour="-3223858"><ns2:displayCharacter></ns2:displayCharacter><ns2:description>41</ns2:description><ns2:value>41.0</ns2:value></ns2:annotationElement><ns2:annotationElement position="27" colour="-3223858"><ns2:displayCharacter></ns2:displayCharacter><ns2:description>41</ns2:description><ns2:value>41.0</ns2:value></ns2:annotationElement><ns2:annotationElement position="28" colour="-3223858"><ns2:displayCharacter></ns2:displayCharacter><ns2:description>41</ns2:description><ns2:value>41.0</ns2:value></ns2:annotationElement><ns2:annotationElement position="29" colour="-3223858"><ns2:displayCharacter></ns2:displayCharacter><ns2:description>41</ns2:description><ns2:value>41.0</ns2:value></ns2:annotationElement><ns2:annotationElement position="30" colour="-3223858"><ns2:displayCharacter></ns2:displayCharacter><ns2:description>41</ns2:description><ns2:value>41.0</ns2:value></ns2:annotationElement><ns2:annotationElement position="31" colour="-3223858"><ns2:displayCharacter></ns2:displayCharacter><ns2:description>41</ns2:description><ns2:value>41.0</ns2:value></ns2:annotationElement><ns2:annotationElement position="32" colour="-3223858"><ns2:displayCharacter></ns2:displayCharacter><ns2:description>41</ns2:description><ns2:value>41.0</ns2:value></ns2:annotationElement><ns2:annotationElement position="33" colour="-3223858"><ns2:displayCharacter></ns2:displayCharacter><ns2:description>41</ns2:description><ns2:value>41.0</ns2:value></ns2:annotationElement><ns2:annotationElement position="34" colour="-3223858"><ns2:displayCharacter></ns2:displayCharacter><ns2:description>41</ns2:description><ns2:value>41.0</ns2:value></ns2:annotationElement><ns2:annotationElement position="35" colour="-3223858"><ns2:displayCharacter></ns2:displayCharacter><ns2:description>41</ns2:description><ns2:value>41.0</ns2:value></ns2:annotationElement><ns2:annotationElement position="36" colour="-3223858"><ns2:displayCharacter></ns2:displayCharacter><ns2:description>41</ns2:description><ns2:value>41.0</ns2:value></ns2:annotationElement><ns2:annotationElement position="37" colour="-3223858"><ns2:displayCharacter></ns2:displayCharacter><ns2:description>41</ns2:description><ns2:value>41.0</ns2:value></ns2:annotationElement><ns2:annotationElement position="38" colour="-3223858"><ns2:displayCharacter></ns2:displayCharacter><ns2:description>41</ns2:description><ns2:value>41.0</ns2:value></ns2:annotationElement><ns2:annotationElement position="39" colour="-3223858"><ns2:displayCharacter></ns2:displayCharacter><ns2:description>41</ns2:description><ns2:value>41.0</ns2:value></ns2:annotationElement><ns2:annotationElement position="40" colour="-3223858"><ns2:displayCharacter></ns2:displayCharacter><ns2:description>41</ns2:description><ns2:value>41.0</ns2:value></ns2:annotationElement><ns2:annotationElement position="41" colour="-3223858"><ns2:displayCharacter></ns2:displayCharacter><ns2:description>41</ns2:description><ns2:value>41.0</ns2:value></ns2:annotationElement><ns2:annotationElement position="42" colour="-3223858"><ns2:displayCharacter></ns2:displayCharacter><ns2:description>41</ns2:description><ns2:value>41.0</ns2:value></ns2:annotationElement><ns2:annotationElement position="43" colour="-3223858"><ns2:displayCharacter></ns2:displayCharacter><ns2:description>41</ns2:description><ns2:value>41.0</ns2:value></ns2:annotationElement><ns2:annotationElement position="44" colour="-3223858"><ns2:displayCharacter></ns2:displayCharacter><ns2:description>41</ns2:description><ns2:value>41.0</ns2:value></ns2:annotationElement><ns2:annotationElement position="45" colour="-3223858"><ns2:displayCharacter></ns2:displayCharacter><ns2:description>41</ns2:description><ns2:value>41.0</ns2:value></ns2:annotationElement><ns2:annotationElement position="46" colour="-3223858"><ns2:displayCharacter></ns2:displayCharacter><ns2:description>41</ns2:description><ns2:value>41.0</ns2:value></ns2:annotationElement><ns2:annotationElement position="47" colour="-3223858"><ns2:displayCharacter></ns2:displayCharacter><ns2:description>41</ns2:description><ns2:value>41.0</ns2:value></ns2:annotationElement><ns2:annotationElement position="48" colour="-3223858"><ns2:displayCharacter></ns2:displayCharacter><ns2:description>41</ns2:description><ns2:value>41.0</ns2:value></ns2:annotationElement><ns2:annotationElement position="49" colour="-3223858"><ns2:displayCharacter></ns2:displayCharacter><ns2:description>41</ns2:description><ns2:value>41.0</ns2:value></ns2:annotationElement><ns2:annotationElement position="50" colour="-3223858"><ns2:displayCharacter></ns2:displayCharacter><ns2:description>41</ns2:description><ns2:value>41.0</ns2:value></ns2:annotationElement><ns2:annotationElement position="51" colour="-3223858"><ns2:displayCharacter></ns2:displayCharacter><ns2:description>41</ns2:description><ns2:value>41.0</ns2:value></ns2:annotationElement><ns2:annotationElement position="52" colour="-3223858"><ns2:displayCharacter></ns2:displayCharacter><ns2:description>41</ns2:description><ns2:value>41.0</ns2:value></ns2:annotationElement><ns2:annotationElement position="53" colour="-3223858"><ns2:displayCharacter></ns2:displayCharacter><ns2:description>41</ns2:description><ns2:value>41.0</ns2:value></ns2:annotationElement><ns2:annotationElement position="54" colour="-3223858"><ns2:displayCharacter></ns2:displayCharacter><ns2:description>41</ns2:description><ns2:value>41.0</ns2:value></ns2:annotationElement><ns2:annotationElement position="55" colour="-3223858"><ns2:displayCharacter></ns2:displayCharacter><ns2:description>41</ns2:description><ns2:value>41.0</ns2:value></ns2:annotationElement><ns2:annotationElement position="56" colour="-3223858"><ns2:displayCharacter></ns2:displayCharacter><ns2:description>41</ns2:description><ns2:value>41.0</ns2:value></ns2:annotationElement><ns2:annotationElement position="57" colour="-3223858"><ns2:displayCharacter></ns2:displayCharacter><ns2:description>41</ns2:description><ns2:value>41.0</ns2:value></ns2:annotationElement><ns2:annotationElement position="58" colour="-3223858"><ns2:displayCharacter></ns2:displayCharacter><ns2:description>41</ns2:description><ns2:value>41.0</ns2:value></ns2:annotationElement><ns2:annotationElement position="59" colour="-3223858"><ns2:displayCharacter></ns2:displayCharacter><ns2:description>41</ns2:description><ns2:value>41.0</ns2:value></ns2:annotationElement><ns2:annotationElement position="60" colour="-3223858"><ns2:displayCharacter></ns2:displayCharacter><ns2:description>41</ns2:description><ns2:value>41.0</ns2:value></ns2:annotationElement><ns2:annotationElement position="61" colour="-3223858"><ns2:displayCharacter></ns2:displayCharacter><ns2:description>41</ns2:description><ns2:value>41.0</ns2:value></ns2:annotationElement><ns2:annotationElement position="62" colour="-3223858"><ns2:displayCharacter></ns2:displayCharacter><ns2:description>41</ns2:description><ns2:value>41.0</ns2:value></ns2:annotationElement><ns2:annotationElement position="63" colour="-3223858"><ns2:displayCharacter></ns2:displayCharacter><ns2:description>41</ns2:description><ns2:value>41.0</ns2:value></ns2:annotationElement><ns2:annotationElement position="64" colour="-3223858"><ns2:displayCharacter></ns2:displayCharacter><ns2:description>41</ns2:description><ns2:value>41.0</ns2:value></ns2:annotationElement><ns2:annotationElement position="65" colour="-3223858"><ns2:displayCharacter></ns2:displayCharacter><ns2:description>41</ns2:description><ns2:value>41.0</ns2:value></ns2:annotationElement><ns2:annotationElement position="66" colour="-3223858"><ns2:displayCharacter></ns2:displayCharacter><ns2:description>41</ns2:description><ns2:value>41.0</ns2:value></ns2:annotationElement><ns2:annotationElement position="67" colour="-3223858"><ns2:displayCharacter></ns2:displayCharacter><ns2:description>41</ns2:description><ns2:value>41.0</ns2:value></ns2:annotationElement><ns2:annotationElement position="68" colour="-3223858"><ns2:displayCharacter></ns2:displayCharacter><ns2:description>41</ns2:description><ns2:value>41.0</ns2:value></ns2:annotationElement><ns2:annotationElement position="69" colour="-3223858"><ns2:displayCharacter></ns2:displayCharacter><ns2:description>41</ns2:description><ns2:value>41.0</ns2:value></ns2:annotationElement><ns2:annotationElement position="70" colour="-3223858"><ns2:displayCharacter></ns2:displayCharacter><ns2:description>41</ns2:description><ns2:value>41.0</ns2:value></ns2:annotationElement><ns2:annotationElement position="71" colour="-3223858"><ns2:displayCharacter></ns2:displayCharacter><ns2:description>41</ns2:description><ns2:value>41.0</ns2:value></ns2:annotationElement><ns2:annotationElement position="72" colour="-3223858"><ns2:displayCharacter></ns2:displayCharacter><ns2:description>41</ns2:description><ns2:value>41.0</ns2:value></ns2:annotationElement><ns2:annotationElement position="73" colour="-3223858"><ns2:displayCharacter></ns2:displayCharacter><ns2:description>41</ns2:description><ns2:value>41.0</ns2:value></ns2:annotationElement><ns2:annotationElement position="74" colour="-3223858"><ns2:displayCharacter></ns2:displayCharacter><ns2:description>41</ns2:description><ns2:value>41.0</ns2:value></ns2:annotationElement><ns2:annotationElement position="75" colour="-3223858"><ns2:displayCharacter></ns2:displayCharacter><ns2:description>41</ns2:description><ns2:value>41.0</ns2:value></ns2:annotationElement><ns2:annotationElement position="76" colour="-3223858"><ns2:displayCharacter></ns2:displayCharacter><ns2:description>41</ns2:description><ns2:value>41.0</ns2:value></ns2:annotationElement><ns2:annotationElement position="77" colour="-3223858"><ns2:displayCharacter></ns2:displayCharacter><ns2:description>41</ns2:description><ns2:value>41.0</ns2:value></ns2:annotationElement><ns2:annotationElement position="78" colour="-3223858"><ns2:displayCharacter></ns2:displayCharacter><ns2:description>41</ns2:description><ns2:value>41.0</ns2:value></ns2:annotationElement><ns2:annotationElement position="79" colour="-3223858"><ns2:displayCharacter></ns2:displayCharacter><ns2:description>41</ns2:description><ns2:value>41.0</ns2:value></ns2:annotationElement><ns2:annotationElement position="80" colour="-3223858"><ns2:displayCharacter></ns2:displayCharacter><ns2:description>41</ns2:description><ns2:value>41.0</ns2:value></ns2:annotationElement><ns2:annotationElement position="81" colour="-3223858"><ns2:displayCharacter></ns2:displayCharacter><ns2:description>41</ns2:description><ns2:value>41.0</ns2:value></ns2:annotationElement><ns2:annotationElement position="82" colour="-3223858"><ns2:displayCharacter></ns2:displayCharacter><ns2:description>41</ns2:description><ns2:value>41.0</ns2:value></ns2:annotationElement><ns2:annotationElement position="83" colour="-3223858"><ns2:displayCharacter></ns2:displayCharacter><ns2:description>41</ns2:description><ns2:value>41.0</ns2:value></ns2:annotationElement><ns2:annotationElement position="84" colour="-3223858"><ns2:displayCharacter></ns2:displayCharacter><ns2:description>41</ns2:description><ns2:value>41.0</ns2:value></ns2:annotationElement><ns2:annotationElement position="85" colour="-3223858"><ns2:displayCharacter></ns2:displayCharacter><ns2:description>41</ns2:description><ns2:value>41.0</ns2:value></ns2:annotationElement><ns2:annotationElement position="86" colour="-3223858"><ns2:displayCharacter></ns2:displayCharacter><ns2:description>41</ns2:description><ns2:value>41.0</ns2:value></ns2:annotationElement><ns2:annotationElement position="87" colour="-3223858"><ns2:displayCharacter></ns2:displayCharacter><ns2:description>41</ns2:description><ns2:value>41.0</ns2:value></ns2:annotationElement><ns2:annotationElement position="88" colour="-3223858"><ns2:displayCharacter></ns2:displayCharacter><ns2:description>41</ns2:description><ns2:value>41.0</ns2:value></ns2:annotationElement><ns2:annotationElement position="89" colour="-3223858"><ns2:displayCharacter></ns2:displayCharacter><ns2:description>41</ns2:description><ns2:value>41.0</ns2:value></ns2:annotationElement><ns2:annotationElement position="90" colour="-3223858"><ns2:displayCharacter></ns2:displayCharacter><ns2:description>41</ns2:description><ns2:value>41.0</ns2:value></ns2:annotationElement><ns2:annotationElement position="91" colour="-3223858"><ns2:displayCharacter></ns2:displayCharacter><ns2:description>41</ns2:description><ns2:value>41.0</ns2:value></ns2:annotationElement><ns2:annotationElement position="92" colour="-3223858"><ns2:displayCharacter></ns2:displayCharacter><ns2:description>41</ns2:description><ns2:value>41.0</ns2:value></ns2:annotationElement><ns2:annotationElement position="93" colour="-3223858"><ns2:displayCharacter></ns2:displayCharacter><ns2:description>41</ns2:description><ns2:value>41.0</ns2:value></ns2:annotationElement><ns2:annotationElement position="94" colour="-3223858"><ns2:displayCharacter></ns2:displayCharacter><ns2:description>41</ns2:description><ns2:value>41.0</ns2:value></ns2:annotationElement><ns2:annotationElement position="95" colour="-3223858"><ns2:displayCharacter></ns2:displayCharacter><ns2:description>41</ns2:description><ns2:value>41.0</ns2:value></ns2:annotationElement><ns2:annotationElement position="96" colour="-3223858"><ns2:displayCharacter></ns2:displayCharacter><ns2:description>41</ns2:description><ns2:value>41.0</ns2:value></ns2:annotationElement><ns2:annotationElement position="97" colour="-3223858"><ns2:displayCharacter></ns2:displayCharacter><ns2:description>41</ns2:description><ns2:value>41.0</ns2:value></ns2:annotationElement><ns2:annotationElement position="98" colour="-3223858"><ns2:displayCharacter></ns2:displayCharacter><ns2:description>41</ns2:description><ns2:value>41.0</ns2:value></ns2:annotationElement><ns2:annotationElement position="99" colour="-3223858"><ns2:displayCharacter></ns2:displayCharacter><ns2:description>41</ns2:description><ns2:value>41.0</ns2:value></ns2:annotationElement><ns2:annotationElement position="100" colour="-3223858"><ns2:displayCharacter></ns2:displayCharacter><ns2:description>41</ns2:description><ns2:value>41.0</ns2:value></ns2:annotationElement><ns2:annotationElement position="101" colour="-3223858"><ns2:displayCharacter></ns2:displayCharacter><ns2:description>41</ns2:description><ns2:value>41.0</ns2:value></ns2:annotationElement><ns2:annotationElement position="102" colour="-3223858"><ns2:displayCharacter></ns2:displayCharacter><ns2:description>41</ns2:description><ns2:value>41.0</ns2:value></ns2:annotationElement><ns2:annotationElement position="103" colour="-3223858"><ns2:displayCharacter></ns2:displayCharacter><ns2:description>41</ns2:description><ns2:value>41.0</ns2:value></ns2:annotationElement><ns2:annotationElement position="104" colour="-3223858"><ns2:displayCharacter></ns2:displayCharacter><ns2:description>41</ns2:description><ns2:value>41.0</ns2:value></ns2:annotationElement><ns2:annotationElement position="105" colour="-3223858"><ns2:displayCharacter></ns2:displayCharacter><ns2:description>41</ns2:description><ns2:value>41.0</ns2:value></ns2:annotationElement><ns2:annotationElement position="106" colour="-3223858"><ns2:displayCharacter></ns2:displayCharacter><ns2:description>41</ns2:description><ns2:value>41.0</ns2:value></ns2:annotationElement><ns2:annotationElement position="107" colour="-3223858"><ns2:displayCharacter></ns2:displayCharacter><ns2:description>41</ns2:description><ns2:value>41.0</ns2:value></ns2:annotationElement><ns2:annotationElement position="108" colour="-3223858"><ns2:displayCharacter></ns2:displayCharacter><ns2:description>41</ns2:description><ns2:value>41.0</ns2:value></ns2:annotationElement><ns2:annotationElement position="109" colour="-2565928"><ns2:displayCharacter></ns2:displayCharacter><ns2:description>44</ns2:description><ns2:value>44.0</ns2:value></ns2:annotationElement><ns2:annotationElement position="110" colour="-2565928"><ns2:displayCharacter></ns2:displayCharacter><ns2:description>44</ns2:description><ns2:value>44.0</ns2:value></ns2:annotationElement><ns2:annotationElement position="111" colour="-2565928"><ns2:displayCharacter></ns2:displayCharacter><ns2:description>44</ns2:description><ns2:value>44.0</ns2:value></ns2:annotationElement><ns2:annotationElement position="112" colour="-2565928"><ns2:displayCharacter></ns2:displayCharacter><ns2:description>44</ns2:description><ns2:value>44.0</ns2:value></ns2:annotationElement><ns2:annotationElement position="113" colour="-2565928"><ns2:displayCharacter></ns2:displayCharacter><ns2:description>44</ns2:description><ns2:value>44.0</ns2:value></ns2:annotationElement><ns2:annotationElement position="114" colour="-2565928"><ns2:displayCharacter></ns2:displayCharacter><ns2:description>44</ns2:description><ns2:value>44.0</ns2:value></ns2:annotationElement><ns2:annotationElement position="115" colour="-2565928"><ns2:displayCharacter></ns2:displayCharacter><ns2:description>44</ns2:description><ns2:value>44.0</ns2:value></ns2:annotationElement><ns2:annotationElement position="116" colour="-2565928"><ns2:displayCharacter></ns2:displayCharacter><ns2:description>44</ns2:description><ns2:value>44.0</ns2:value></ns2:annotationElement><ns2:annotationElement position="117" colour="-2565928"><ns2:displayCharacter></ns2:displayCharacter><ns2:description>44</ns2:description><ns2:value>44.0</ns2:value></ns2:annotationElement><ns2:annotationElement position="118" colour="-2565928"><ns2:displayCharacter></ns2:displayCharacter><ns2:description>44</ns2:description><ns2:value>44.0</ns2:value></ns2:annotationElement><ns2:annotationElement position="119" colour="-2565928"><ns2:displayCharacter></ns2:displayCharacter><ns2:description>44</ns2:description><ns2:value>44.0</ns2:value></ns2:annotationElement><ns2:annotationElement position="120" colour="-2565928"><ns2:displayCharacter></ns2:displayCharacter><ns2:description>44</ns2:description><ns2:value>44.0</ns2:value></ns2:annotationElement><ns2:annotationElement position="121" colour="-2565928"><ns2:displayCharacter></ns2:displayCharacter><ns2:description>44</ns2:description><ns2:value>44.0</ns2:value></ns2:annotationElement><ns2:annotationElement position="122" colour="-2565928"><ns2:displayCharacter></ns2:displayCharacter><ns2:description>44</ns2:description><ns2:value>44.0</ns2:value></ns2:annotationElement><ns2:annotationElement position="123" colour="-2565928"><ns2:displayCharacter></ns2:displayCharacter><ns2:description>44</ns2:description><ns2:value>44.0</ns2:value></ns2:annotationElement><ns2:annotationElement position="124" colour="-2565928"><ns2:displayCharacter></ns2:displayCharacter><ns2:description>44</ns2:description><ns2:value>44.0</ns2:value></ns2:annotationElement><ns2:annotationElement position="125" colour="-2565928"><ns2:displayCharacter></ns2:displayCharacter><ns2:description>44</ns2:description><ns2:value>44.0</ns2:value></ns2:annotationElement><ns2:annotationElement position="126" colour="-2565928"><ns2:displayCharacter></ns2:displayCharacter><ns2:description>44</ns2:description><ns2:value>44.0</ns2:value></ns2:annotationElement><ns2:annotationElement position="127" colour="-2565928"><ns2:displayCharacter></ns2:displayCharacter><ns2:description>44</ns2:description><ns2:value>44.0</ns2:value></ns2:annotationElement><ns2:annotationElement position="128" colour="-2565928"><ns2:displayCharacter></ns2:displayCharacter><ns2:description>44</ns2:description><ns2:value>44.0</ns2:value></ns2:annotationElement><ns2:annotationElement position="129" colour="-2565928"><ns2:displayCharacter></ns2:displayCharacter><ns2:description>44</ns2:description><ns2:value>44.0</ns2:value></ns2:annotationElement><ns2:annotationElement position="130" colour="-2565928"><ns2:displayCharacter></ns2:displayCharacter><ns2:description>44</ns2:description><ns2:value>44.0</ns2:value></ns2:annotationElement><ns2:annotationElement position="131" colour="-2565928"><ns2:displayCharacter></ns2:displayCharacter><ns2:description>44</ns2:description><ns2:value>44.0</ns2:value></ns2:annotationElement><ns2:annotationElement position="132" colour="-2565928"><ns2:displayCharacter></ns2:displayCharacter><ns2:description>44</ns2:description><ns2:value>44.0</ns2:value></ns2:annotationElement><ns2:annotationElement position="133" colour="-2565928"><ns2:displayCharacter></ns2:displayCharacter><ns2:description>44</ns2:description><ns2:value>44.0</ns2:value></ns2:annotationElement><ns2:annotationElement position="134" colour="-2565928"><ns2:displayCharacter></ns2:displayCharacter><ns2:description>44</ns2:description><ns2:value>44.0</ns2:value></ns2:annotationElement><ns2:annotationElement position="135" colour="-2565928"><ns2:displayCharacter></ns2:displayCharacter><ns2:description>44</ns2:description><ns2:value>44.0</ns2:value></ns2:annotationElement><ns2:annotationElement position="136" colour="-2565928"><ns2:displayCharacter></ns2:displayCharacter><ns2:description>44</ns2:description><ns2:value>44.0</ns2:value></ns2:annotationElement><ns2:annotationElement position="137" colour="-2565928"><ns2:displayCharacter></ns2:displayCharacter><ns2:description>44</ns2:description><ns2:value>44.0</ns2:value></ns2:annotationElement><ns2:annotationElement position="138" colour="-2565928"><ns2:displayCharacter></ns2:displayCharacter><ns2:description>44</ns2:description><ns2:value>44.0</ns2:value></ns2:annotationElement><ns2:annotationElement position="139" colour="-2565928"><ns2:displayCharacter></ns2:displayCharacter><ns2:description>44</ns2:description><ns2:value>44.0</ns2:value></ns2:annotationElement><ns2:annotationElement position="140" colour="-2565928"><ns2:displayCharacter></ns2:displayCharacter><ns2:description>44</ns2:description><ns2:value>44.0</ns2:value></ns2:annotationElement><ns2:annotationElement position="141" colour="-2565928"><ns2:displayCharacter></ns2:displayCharacter><ns2:description>44</ns2:description><ns2:value>44.0</ns2:value></ns2:annotationElement><ns2:annotationElement position="142" colour="-2565928"><ns2:displayCharacter></ns2:displayCharacter><ns2:description>44</ns2:description><ns2:value>44.0</ns2:value></ns2:annotationElement><ns2:annotationElement position="143" colour="-2565928"><ns2:displayCharacter></ns2:displayCharacter><ns2:description>44</ns2:description><ns2:value>44.0</ns2:value></ns2:annotationElement><ns2:annotationElement position="144" colour="-2565928"><ns2:displayCharacter></ns2:displayCharacter><ns2:description>44</ns2:description><ns2:value>44.0</ns2:value></ns2:annotationElement><ns2:annotationElement position="145" colour="-2565928"><ns2:displayCharacter></ns2:displayCharacter><ns2:description>44</ns2:description><ns2:value>44.0</ns2:value></ns2:annotationElement><ns2:annotationElement position="146" colour="-2565928"><ns2:displayCharacter></ns2:displayCharacter><ns2:description>44</ns2:description><ns2:value>44.0</ns2:value></ns2:annotationElement><ns2:annotationElement position="147" colour="-2565928"><ns2:displayCharacter></ns2:displayCharacter><ns2:description>44</ns2:description><ns2:value>44.0</ns2:value></ns2:annotationElement><ns2:annotationElement position="148" colour="-2565928"><ns2:displayCharacter></ns2:displayCharacter><ns2:description>44</ns2:description><ns2:value>44.0</ns2:value></ns2:annotationElement><ns2:annotationElement position="149" colour="-2565928"><ns2:displayCharacter></ns2:displayCharacter><ns2:description>44</ns2:description><ns2:value>44.0</ns2:value></ns2:annotationElement><ns2:annotationElement position="150" colour="-2565928"><ns2:displayCharacter></ns2:displayCharacter><ns2:description>44</ns2:description><ns2:value>44.0</ns2:value></ns2:annotationElement><ns2:annotationElement position="151" colour="-2565928"><ns2:displayCharacter></ns2:displayCharacter><ns2:description>44</ns2:description><ns2:value>44.0</ns2:value></ns2:annotationElement><ns2:annotationElement position="152" colour="-2565928"><ns2:displayCharacter></ns2:displayCharacter><ns2:description>44</ns2:description><ns2:value>44.0</ns2:value></ns2:annotationElement><ns2:annotationElement position="153" colour="-2565928"><ns2:displayCharacter></ns2:displayCharacter><ns2:description>44</ns2:description><ns2:value>44.0</ns2:value></ns2:annotationElement><ns2:annotationElement position="154" colour="-2565928"><ns2:displayCharacter></ns2:displayCharacter><ns2:description>44</ns2:description><ns2:value>44.0</ns2:value></ns2:annotationElement><ns2:annotationElement position="155" colour="-2565928"><ns2:displayCharacter></ns2:displayCharacter><ns2:description>44</ns2:description><ns2:value>44.0</ns2:value></ns2:annotationElement><ns2:annotationElement position="156" colour="-2565928"><ns2:displayCharacter></ns2:displayCharacter><ns2:description>44</ns2:description><ns2:value>44.0</ns2:value></ns2:annotationElement><ns2:annotationElement position="157" colour="-2565928"><ns2:displayCharacter></ns2:displayCharacter><ns2:description>44</ns2:description><ns2:value>44.0</ns2:value></ns2:annotationElement><ns2:annotationElement position="158" colour="-2565928"><ns2:displayCharacter></ns2:displayCharacter><ns2:description>44</ns2:description><ns2:value>44.0</ns2:value></ns2:annotationElement><ns2:annotationElement position="159" colour="-2565928"><ns2:displayCharacter></ns2:displayCharacter><ns2:description>44</ns2:description><ns2:value>44.0</ns2:value></ns2:annotationElement><ns2:annotationElement position="160" colour="-2565928"><ns2:displayCharacter></ns2:displayCharacter><ns2:description>44</ns2:description><ns2:value>44.0</ns2:value></ns2:annotationElement><ns2:annotationElement position="161" colour="-2565928"><ns2:displayCharacter></ns2:displayCharacter><ns2:description>44</ns2:description><ns2:value>44.0</ns2:value></ns2:annotationElement><ns2:annotationElement position="162" colour="-2565928"><ns2:displayCharacter></ns2:displayCharacter><ns2:description>44</ns2:description><ns2:value>44.0</ns2:value></ns2:annotationElement><ns2:annotationElement position="163" colour="-2565928"><ns2:displayCharacter></ns2:displayCharacter><ns2:description>44</ns2:description><ns2:value>44.0</ns2:value></ns2:annotationElement><ns2:annotationElement position="164" colour="-2565928"><ns2:displayCharacter></ns2:displayCharacter><ns2:description>44</ns2:description><ns2:value>44.0</ns2:value></ns2:annotationElement><ns2:annotationElement position="165" colour="-2565928"><ns2:displayCharacter></ns2:displayCharacter><ns2:description>44</ns2:description><ns2:value>44.0</ns2:value></ns2:annotationElement><ns2:annotationElement position="166" colour="-2565928"><ns2:displayCharacter></ns2:displayCharacter><ns2:description>44</ns2:description><ns2:value>44.0</ns2:value></ns2:annotationElement><ns2:annotationElement position="167" colour="-2565928"><ns2:displayCharacter></ns2:displayCharacter><ns2:description>44</ns2:description><ns2:value>44.0</ns2:value></ns2:annotationElement><ns2:annotationElement position="168" colour="-2565928"><ns2:displayCharacter></ns2:displayCharacter><ns2:description>44</ns2:description><ns2:value>44.0</ns2:value></ns2:annotationElement><ns2:annotationElement position="169" colour="-2565928"><ns2:displayCharacter></ns2:displayCharacter><ns2:description>44</ns2:description><ns2:value>44.0</ns2:value></ns2:annotationElement><ns2:annotationElement position="170" colour="-2565928"><ns2:displayCharacter></ns2:displayCharacter><ns2:description>44</ns2:description><ns2:value>44.0</ns2:value></ns2:annotationElement><ns2:annotationElement position="171" colour="-2565928"><ns2:displayCharacter></ns2:displayCharacter><ns2:description>44</ns2:description><ns2:value>44.0</ns2:value></ns2:annotationElement><ns2:annotationElement position="172" colour="-2565928"><ns2:displayCharacter></ns2:displayCharacter><ns2:description>44</ns2:description><ns2:value>44.0</ns2:value></ns2:annotationElement><ns2:annotationElement position="173" colour="-2565928"><ns2:displayCharacter></ns2:displayCharacter><ns2:description>44</ns2:description><ns2:value>44.0</ns2:value></ns2:annotationElement><ns2:annotationElement position="174" colour="-2565928"><ns2:displayCharacter></ns2:displayCharacter><ns2:description>44</ns2:description><ns2:value>44.0</ns2:value></ns2:annotationElement><ns2:annotationElement position="175" colour="-2565928"><ns2:displayCharacter></ns2:displayCharacter><ns2:description>44</ns2:description><ns2:value>44.0</ns2:value></ns2:annotationElement><ns2:annotationElement position="176" colour="-2565928"><ns2:displayCharacter></ns2:displayCharacter><ns2:description>44</ns2:description><ns2:value>44.0</ns2:value></ns2:annotationElement><ns2:annotationElement position="177" colour="-2565928"><ns2:displayCharacter></ns2:displayCharacter><ns2:description>44</ns2:description><ns2:value>44.0</ns2:value></ns2:annotationElement><ns2:annotationElement position="178" colour="-2565928"><ns2:displayCharacter></ns2:displayCharacter><ns2:description>44</ns2:description><ns2:value>44.0</ns2:value></ns2:annotationElement><ns2:annotationElement position="179" colour="-2565928"><ns2:displayCharacter></ns2:displayCharacter><ns2:description>44</ns2:description><ns2:value>44.0</ns2:value></ns2:annotationElement><ns2:annotationElement position="180" colour="-2565928"><ns2:displayCharacter></ns2:displayCharacter><ns2:description>44</ns2:description><ns2:value>44.0</ns2:value></ns2:annotationElement><ns2:annotationElement position="181" colour="-2565928"><ns2:displayCharacter></ns2:displayCharacter><ns2:description>44</ns2:description><ns2:value>44.0</ns2:value></ns2:annotationElement><ns2:annotationElement position="182" colour="-2565928"><ns2:displayCharacter></ns2:displayCharacter><ns2:description>44</ns2:description><ns2:value>44.0</ns2:value></ns2:annotationElement><ns2:annotationElement position="183" colour="-2565928"><ns2:displayCharacter></ns2:displayCharacter><ns2:description>44</ns2:description><ns2:value>44.0</ns2:value></ns2:annotationElement><ns2:annotationElement position="184" colour="-2565928"><ns2:displayCharacter></ns2:displayCharacter><ns2:description>44</ns2:description><ns2:value>44.0</ns2:value></ns2:annotationElement><ns2:annotationElement position="185" colour="-2565928"><ns2:displayCharacter></ns2:displayCharacter><ns2:description>44</ns2:description><ns2:value>44.0</ns2:value></ns2:annotationElement><ns2:annotationElement position="186" colour="-2565928"><ns2:displayCharacter></ns2:displayCharacter><ns2:description>44</ns2:description><ns2:value>44.0</ns2:value></ns2:annotationElement><ns2:annotationElement position="187" colour="-2565928"><ns2:displayCharacter></ns2:displayCharacter><ns2:description>44</ns2:description><ns2:value>44.0</ns2:value></ns2:annotationElement><ns2:annotationElement position="188" colour="-2565928"><ns2:displayCharacter></ns2:displayCharacter><ns2:description>44</ns2:description><ns2:value>44.0</ns2:value></ns2:annotationElement><ns2:annotationElement position="189" colour="-2565928"><ns2:displayCharacter></ns2:displayCharacter><ns2:description>44</ns2:description><ns2:value>44.0</ns2:value></ns2:annotationElement><ns2:annotationElement position="190" colour="-2565928"><ns2:displayCharacter></ns2:displayCharacter><ns2:description>44</ns2:description><ns2:value>44.0</ns2:value></ns2:annotationElement><ns2:annotationElement position="191" colour="-2565928"><ns2:displayCharacter></ns2:displayCharacter><ns2:description>44</ns2:description><ns2:value>44.0</ns2:value></ns2:annotationElement><ns2:annotationElement position="192" colour="-2565928"><ns2:displayCharacter></ns2:displayCharacter><ns2:description>44</ns2:description><ns2:value>44.0</ns2:value></ns2:annotationElement><ns2:annotationElement position="193" colour="-2565928"><ns2:displayCharacter></ns2:displayCharacter><ns2:description>44</ns2:description><ns2:value>44.0</ns2:value></ns2:annotationElement><ns2:annotationElement position="194" colour="-2565928"><ns2:displayCharacter></ns2:displayCharacter><ns2:description>44</ns2:description><ns2:value>44.0</ns2:value></ns2:annotationElement><ns2:annotationElement position="195" colour="-2565928"><ns2:displayCharacter></ns2:displayCharacter><ns2:description>44</ns2:description><ns2:value>44.0</ns2:value></ns2:annotationElement><ns2:annotationElement position="196" colour="-2565928"><ns2:displayCharacter></ns2:displayCharacter><ns2:description>44</ns2:description><ns2:value>44.0</ns2:value></ns2:annotationElement><ns2:annotationElement position="197" colour="-2565928"><ns2:displayCharacter></ns2:displayCharacter><ns2:description>44</ns2:description><ns2:value>44.0</ns2:value></ns2:annotationElement><ns2:annotationElement position="198" colour="-2565928"><ns2:displayCharacter></ns2:displayCharacter><ns2:description>44</ns2:description><ns2:value>44.0</ns2:value></ns2:annotationElement><ns2:annotationElement position="199" colour="-2565928"><ns2:displayCharacter></ns2:displayCharacter><ns2:description>44</ns2:description><ns2:value>44.0</ns2:value></ns2:annotationElement><ns2:annotationElement position="200" colour="-2565928"><ns2:displayCharacter></ns2:displayCharacter><ns2:description>44</ns2:description><ns2:value>44.0</ns2:value></ns2:annotationElement><ns2:annotationElement position="201" colour="-2565928"><ns2:displayCharacter></ns2:displayCharacter><ns2:description>44</ns2:description><ns2:value>44.0</ns2:value></ns2:annotationElement><ns2:annotationElement position="202" colour="-2565928"><ns2:displayCharacter></ns2:displayCharacter><ns2:description>44</ns2:description><ns2:value>44.0</ns2:value></ns2:annotationElement><ns2:annotationElement position="203" colour="-2565928"><ns2:displayCharacter></ns2:displayCharacter><ns2:description>44</ns2:description><ns2:value>44.0</ns2:value></ns2:annotationElement><ns2:annotationElement position="204" colour="-2565928"><ns2:displayCharacter></ns2:displayCharacter><ns2:description>44</ns2:description><ns2:value>44.0</ns2:value></ns2:annotationElement><ns2:annotationElement position="205" colour="-2565928"><ns2:displayCharacter></ns2:displayCharacter><ns2:description>44</ns2:description><ns2:value>44.0</ns2:value></ns2:annotationElement><ns2:annotationElement position="206" colour="-2565928"><ns2:displayCharacter></ns2:displayCharacter><ns2:description>44</ns2:description><ns2:value>44.0</ns2:value></ns2:annotationElement><ns2:annotationElement position="207" colour="-2565928"><ns2:displayCharacter></ns2:displayCharacter><ns2:description>44</ns2:description><ns2:value>44.0</ns2:value></ns2:annotationElement><ns2:annotationElement position="208" colour="-2565928"><ns2:displayCharacter></ns2:displayCharacter><ns2:description>44</ns2:description><ns2:value>44.0</ns2:value></ns2:annotationElement><ns2:annotationElement position="209" colour="-2565928"><ns2:displayCharacter></ns2:displayCharacter><ns2:description>44</ns2:description><ns2:value>44.0</ns2:value></ns2:annotationElement><ns2:annotationElement position="210" colour="-2565928"><ns2:displayCharacter></ns2:displayCharacter><ns2:description>44</ns2:description><ns2:value>44.0</ns2:value></ns2:annotationElement><ns2:annotationElement position="211" colour="-2565928"><ns2:displayCharacter></ns2:displayCharacter><ns2:description>44</ns2:description><ns2:value>44.0</ns2:value></ns2:annotationElement><ns2:annotationElement position="212" colour="-2565928"><ns2:displayCharacter></ns2:displayCharacter><ns2:description>44</ns2:description><ns2:value>44.0</ns2:value></ns2:annotationElement><ns2:annotationElement position="213" colour="-2565928"><ns2:displayCharacter></ns2:displayCharacter><ns2:description>44</ns2:description><ns2:value>44.0</ns2:value></ns2:annotationElement><ns2:annotationElement position="214" colour="-2565928"><ns2:displayCharacter></ns2:displayCharacter><ns2:description>44</ns2:description><ns2:value>44.0</ns2:value></ns2:annotationElement><ns2:annotationElement position="215" colour="-2565928"><ns2:displayCharacter></ns2:displayCharacter><ns2:description>44</ns2:description><ns2:value>44.0</ns2:value></ns2:annotationElement><ns2:annotationElement position="216" colour="-2565928"><ns2:displayCharacter></ns2:displayCharacter><ns2:description>44</ns2:description><ns2:value>44.0</ns2:value></ns2:annotationElement><ns2:annotationElement position="217" colour="-2565928"><ns2:displayCharacter></ns2:displayCharacter><ns2:description>44</ns2:description><ns2:value>44.0</ns2:value></ns2:annotationElement><ns2:annotationElement position="218" colour="-2565928"><ns2:displayCharacter></ns2:displayCharacter><ns2:description>44</ns2:description><ns2:value>44.0</ns2:value></ns2:annotationElement><ns2:annotationElement position="219" colour="-2565928"><ns2:displayCharacter></ns2:displayCharacter><ns2:description>44</ns2:description><ns2:value>44.0</ns2:value></ns2:annotationElement><ns2:annotationElement position="220" colour="-2565928"><ns2:displayCharacter></ns2:displayCharacter><ns2:description>44</ns2:description><ns2:value>44.0</ns2:value></ns2:annotationElement><ns2:annotationElement position="221" colour="-2565928"><ns2:displayCharacter></ns2:displayCharacter><ns2:description>44</ns2:description><ns2:value>44.0</ns2:value></ns2:annotationElement><ns2:annotationElement position="222" colour="-2565928"><ns2:displayCharacter></ns2:displayCharacter><ns2:description>44</ns2:description><ns2:value>44.0</ns2:value></ns2:annotationElement><ns2:annotationElement position="223" colour="-2565928"><ns2:displayCharacter></ns2:displayCharacter><ns2:description>44</ns2:description><ns2:value>44.0</ns2:value></ns2:annotationElement><ns2:annotationElement position="224" colour="-2565928"><ns2:displayCharacter></ns2:displayCharacter><ns2:description>44</ns2:description><ns2:value>44.0</ns2:value></ns2:annotationElement><ns2:annotationElement position="225" colour="-2565928"><ns2:displayCharacter></ns2:displayCharacter><ns2:description>44</ns2:description><ns2:value>44.0</ns2:value></ns2:annotationElement><ns2:annotationElement position="226" colour="-2565928"><ns2:displayCharacter></ns2:displayCharacter><ns2:description>44</ns2:description><ns2:value>44.0</ns2:value></ns2:annotationElement><ns2:annotationElement position="227" colour="-2565928"><ns2:displayCharacter></ns2:displayCharacter><ns2:description>44</ns2:description><ns2:value>44.0</ns2:value></ns2:annotationElement><ns2:annotationElement position="228" colour="-2565928"><ns2:displayCharacter></ns2:displayCharacter><ns2:description>44</ns2:description><ns2:value>44.0</ns2:value></ns2:annotationElement><ns2:annotationElement position="229" colour="-2565928"><ns2:displayCharacter></ns2:displayCharacter><ns2:description>44</ns2:description><ns2:value>44.0</ns2:value></ns2:annotationElement><ns2:annotationElement position="230" colour="-2565928"><ns2:displayCharacter></ns2:displayCharacter><ns2:description>44</ns2:description><ns2:value>44.0</ns2:value></ns2:annotationElement><ns2:annotationElement position="231" colour="-2565928"><ns2:displayCharacter></ns2:displayCharacter><ns2:description>44</ns2:description><ns2:value>44.0</ns2:value></ns2:annotationElement><ns2:annotationElement position="232" colour="-2565928"><ns2:displayCharacter></ns2:displayCharacter><ns2:description>44</ns2:description><ns2:value>44.0</ns2:value></ns2:annotationElement><ns2:annotationElement position="233" colour="-2565928"><ns2:displayCharacter></ns2:displayCharacter><ns2:description>44</ns2:description><ns2:value>44.0</ns2:value></ns2:annotationElement><ns2:annotationElement position="234" colour="-2565928"><ns2:displayCharacter></ns2:displayCharacter><ns2:description>44</ns2:description><ns2:value>44.0</ns2:value></ns2:annotationElement><ns2:annotationElement position="235" colour="-2565928"><ns2:displayCharacter></ns2:displayCharacter><ns2:description>44</ns2:description><ns2:value>44.0</ns2:value></ns2:annotationElement><ns2:annotationElement position="236" colour="-2565928"><ns2:displayCharacter></ns2:displayCharacter><ns2:description>44</ns2:description><ns2:value>44.0</ns2:value></ns2:annotationElement><ns2:annotationElement position="237" colour="-2565928"><ns2:displayCharacter></ns2:displayCharacter><ns2:description>44</ns2:description><ns2:value>44.0</ns2:value></ns2:annotationElement><ns2:annotationElement position="238" colour="-2565928"><ns2:displayCharacter></ns2:displayCharacter><ns2:description>44</ns2:description><ns2:value>44.0</ns2:value></ns2:annotationElement><ns2:annotationElement position="239" colour="-2565928"><ns2:displayCharacter></ns2:displayCharacter><ns2:description>44</ns2:description><ns2:value>44.0</ns2:value></ns2:annotationElement><ns2:annotationElement position="240" colour="-2565928"><ns2:displayCharacter></ns2:displayCharacter><ns2:description>44</ns2:description><ns2:value>44.0</ns2:value></ns2:annotationElement><ns2:annotationElement position="241" colour="-2565928"><ns2:displayCharacter></ns2:displayCharacter><ns2:description>44</ns2:description><ns2:value>44.0</ns2:value></ns2:annotationElement><ns2:annotationElement position="242" colour="-2565928"><ns2:displayCharacter></ns2:displayCharacter><ns2:description>44</ns2:description><ns2:value>44.0</ns2:value></ns2:annotationElement><ns2:annotationElement position="243" colour="-2565928"><ns2:displayCharacter></ns2:displayCharacter><ns2:description>44</ns2:description><ns2:value>44.0</ns2:value></ns2:annotationElement><ns2:annotationElement position="244" colour="-2565928"><ns2:displayCharacter></ns2:displayCharacter><ns2:description>44</ns2:description><ns2:value>44.0</ns2:value></ns2:annotationElement><ns2:annotationElement position="245" colour="-2565928"><ns2:displayCharacter></ns2:displayCharacter><ns2:description>44</ns2:description><ns2:value>44.0</ns2:value></ns2:annotationElement><ns2:annotationElement position="246" colour="-2565928"><ns2:displayCharacter></ns2:displayCharacter><ns2:description>44</ns2:description><ns2:value>44.0</ns2:value></ns2:annotationElement><ns2:annotationElement position="247" colour="-2565928"><ns2:displayCharacter></ns2:displayCharacter><ns2:description>44</ns2:description><ns2:value>44.0</ns2:value></ns2:annotationElement><ns2:annotationElement position="248" colour="-2565928"><ns2:displayCharacter></ns2:displayCharacter><ns2:description>44</ns2:description><ns2:value>44.0</ns2:value></ns2:annotationElement><ns2:annotationElement position="249" colour="-2565928"><ns2:displayCharacter></ns2:displayCharacter><ns2:description>44</ns2:description><ns2:value>44.0</ns2:value></ns2:annotationElement><ns2:annotationElement position="250" colour="-2565928"><ns2:displayCharacter></ns2:displayCharacter><ns2:description>44</ns2:description><ns2:value>44.0</ns2:value></ns2:annotationElement><ns2:annotationElement position="251" colour="-2565928"><ns2:displayCharacter></ns2:displayCharacter><ns2:description>44</ns2:description><ns2:value>44.0</ns2:value></ns2:annotationElement><ns2:annotationElement position="252" colour="-2565928"><ns2:displayCharacter></ns2:displayCharacter><ns2:description>44</ns2:description><ns2:value>44.0</ns2:value></ns2:annotationElement><ns2:annotationElement position="253" colour="-2565928"><ns2:displayCharacter></ns2:displayCharacter><ns2:description>44</ns2:description><ns2:value>44.0</ns2:value></ns2:annotationElement><ns2:annotationElement position="254" colour="-2565928"><ns2:displayCharacter></ns2:displayCharacter><ns2:description>44</ns2:description><ns2:value>44.0</ns2:value></ns2:annotationElement><ns2:annotationElement position="255" colour="-2565928"><ns2:displayCharacter></ns2:displayCharacter><ns2:description>44</ns2:description><ns2:value>44.0</ns2:value></ns2:annotationElement><ns2:annotationElement position="256" colour="-2565928"><ns2:displayCharacter></ns2:displayCharacter><ns2:description>44</ns2:description><ns2:value>44.0</ns2:value></ns2:annotationElement><ns2:annotationElement position="257" colour="-2565928"><ns2:displayCharacter></ns2:displayCharacter><ns2:description>44</ns2:description><ns2:value>44.0</ns2:value></ns2:annotationElement><ns2:annotationElement position="258" colour="-2565928"><ns2:displayCharacter></ns2:displayCharacter><ns2:description>44</ns2:description><ns2:value>44.0</ns2:value></ns2:annotationElement><ns2:annotationElement position="259" colour="-2565928"><ns2:displayCharacter></ns2:displayCharacter><ns2:description>44</ns2:description><ns2:value>44.0</ns2:value></ns2:annotationElement><ns2:annotationElement position="260" colour="-2565928"><ns2:displayCharacter></ns2:displayCharacter><ns2:description>44</ns2:description><ns2:value>44.0</ns2:value></ns2:annotationElement><ns2:annotationElement position="261" colour="-2565928"><ns2:displayCharacter></ns2:displayCharacter><ns2:description>44</ns2:description><ns2:value>44.0</ns2:value></ns2:annotationElement><ns2:annotationElement position="262" colour="-2565928"><ns2:displayCharacter></ns2:displayCharacter><ns2:description>44</ns2:description><ns2:value>44.0</ns2:value></ns2:annotationElement><ns2:annotationElement position="263" colour="-2565928"><ns2:displayCharacter></ns2:displayCharacter><ns2:description>44</ns2:description><ns2:value>44.0</ns2:value></ns2:annotationElement><ns2:annotationElement position="264" colour="-2565928"><ns2:displayCharacter></ns2:displayCharacter><ns2:description>44</ns2:description><ns2:value>44.0</ns2:value></ns2:annotationElement><ns2:annotationElement position="265" colour="-2565928"><ns2:displayCharacter></ns2:displayCharacter><ns2:description>44</ns2:description><ns2:value>44.0</ns2:value></ns2:annotationElement><ns2:annotationElement position="266" colour="-2565928"><ns2:displayCharacter></ns2:displayCharacter><ns2:description>44</ns2:description><ns2:value>44.0</ns2:value></ns2:annotationElement><ns2:annotationElement position="267" colour="-2565928"><ns2:displayCharacter></ns2:displayCharacter><ns2:description>44</ns2:description><ns2:value>44.0</ns2:value></ns2:annotationElement><ns2:annotationElement position="268" colour="-2565928"><ns2:displayCharacter></ns2:displayCharacter><ns2:description>44</ns2:description><ns2:value>44.0</ns2:value></ns2:annotationElement><ns2:annotationElement position="269" colour="-2565928"><ns2:displayCharacter></ns2:displayCharacter><ns2:description>44</ns2:description><ns2:value>44.0</ns2:value></ns2:annotationElement><ns2:annotationElement position="270" colour="-2565928"><ns2:displayCharacter></ns2:displayCharacter><ns2:description>44</ns2:description><ns2:value>44.0</ns2:value></ns2:annotationElement><ns2:annotationElement position="271" colour="-2565928"><ns2:displayCharacter></ns2:displayCharacter><ns2:description>44</ns2:description><ns2:value>44.0</ns2:value></ns2:annotationElement><ns2:annotationElement position="272" colour="-2565928"><ns2:displayCharacter></ns2:displayCharacter><ns2:description>44</ns2:description><ns2:value>44.0</ns2:value></ns2:annotationElement><ns2:annotationElement position="273" colour="-2565928"><ns2:displayCharacter></ns2:displayCharacter><ns2:description>44</ns2:description><ns2:value>44.0</ns2:value></ns2:annotationElement><ns2:annotationElement position="274" colour="-2565928"><ns2:displayCharacter></ns2:displayCharacter><ns2:description>44</ns2:description><ns2:value>44.0</ns2:value></ns2:annotationElement><ns2:annotationElement position="275" colour="-2565928"><ns2:displayCharacter></ns2:displayCharacter><ns2:description>44</ns2:description><ns2:value>44.0</ns2:value></ns2:annotationElement><ns2:annotationElement position="276" colour="-2565928"><ns2:displayCharacter></ns2:displayCharacter><ns2:description>44</ns2:description><ns2:value>44.0</ns2:value></ns2:annotationElement><ns2:annotationElement position="277" colour="-2565928"><ns2:displayCharacter></ns2:displayCharacter><ns2:description>44</ns2:description><ns2:value>44.0</ns2:value></ns2:annotationElement><ns2:annotationElement position="278" colour="-2565928"><ns2:displayCharacter></ns2:displayCharacter><ns2:description>44</ns2:description><ns2:value>44.0</ns2:value></ns2:annotationElement><ns2:annotationElement position="279" colour="-2565928"><ns2:displayCharacter></ns2:displayCharacter><ns2:description>44</ns2:description><ns2:value>44.0</ns2:value></ns2:annotationElement><ns2:annotationElement position="280" colour="-2565928"><ns2:displayCharacter></ns2:displayCharacter><ns2:description>44</ns2:description><ns2:value>44.0</ns2:value></ns2:annotationElement><ns2:annotationElement position="281" colour="-2565928"><ns2:displayCharacter></ns2:displayCharacter><ns2:description>44</ns2:description><ns2:value>44.0</ns2:value></ns2:annotationElement><ns2:annotationElement position="282" colour="-2565928"><ns2:displayCharacter></ns2:displayCharacter><ns2:description>44</ns2:description><ns2:value>44.0</ns2:value></ns2:annotationElement><ns2:annotationElement position="283" colour="-2565928"><ns2:displayCharacter></ns2:displayCharacter><ns2:description>44</ns2:description><ns2:value>44.0</ns2:value></ns2:annotationElement><ns2:annotationElement position="284" colour="-2565928"><ns2:displayCharacter></ns2:displayCharacter><ns2:description>44</ns2:description><ns2:value>44.0</ns2:value></ns2:annotationElement><ns2:annotationElement position="285" colour="-2565928"><ns2:displayCharacter></ns2:displayCharacter><ns2:description>44</ns2:description><ns2:value>44.0</ns2:value></ns2:annotationElement><ns2:annotationElement position="286" colour="-2565928"><ns2:displayCharacter></ns2:displayCharacter><ns2:description>44</ns2:description><ns2:value>44.0</ns2:value></ns2:annotationElement><ns2:annotationElement position="287" colour="-2565928"><ns2:displayCharacter></ns2:displayCharacter><ns2:description>44</ns2:description><ns2:value>44.0</ns2:value></ns2:annotationElement><ns2:annotationElement position="288" colour="-2565928"><ns2:displayCharacter></ns2:displayCharacter><ns2:description>44</ns2:description><ns2:value>44.0</ns2:value></ns2:annotationElement><ns2:annotationElement position="289" colour="-2565928"><ns2:displayCharacter></ns2:displayCharacter><ns2:description>44</ns2:description><ns2:value>44.0</ns2:value></ns2:annotationElement><ns2:annotationElement position="290" colour="-2565928"><ns2:displayCharacter></ns2:displayCharacter><ns2:description>44</ns2:description><ns2:value>44.0</ns2:value></ns2:annotationElement><ns2:annotationElement position="291" colour="-2565928"><ns2:displayCharacter></ns2:displayCharacter><ns2:description>44</ns2:description><ns2:value>44.0</ns2:value></ns2:annotationElement><ns2:annotationElement position="292" colour="-2565928"><ns2:displayCharacter></ns2:displayCharacter><ns2:description>44</ns2:description><ns2:value>44.0</ns2:value></ns2:annotationElement><ns2:annotationElement position="293" colour="-2565928"><ns2:displayCharacter></ns2:displayCharacter><ns2:description>44</ns2:description><ns2:value>44.0</ns2:value></ns2:annotationElement><ns2:annotationElement position="294" colour="-2565928"><ns2:displayCharacter></ns2:displayCharacter><ns2:description>44</ns2:description><ns2:value>44.0</ns2:value></ns2:annotationElement><ns2:annotationElement position="295" colour="-2565928"><ns2:displayCharacter></ns2:displayCharacter><ns2:description>44</ns2:description><ns2:value>44.0</ns2:value></ns2:annotationElement><ns2:annotationElement position="296" colour="-2565928"><ns2:displayCharacter></ns2:displayCharacter><ns2:description>44</ns2:description><ns2:value>44.0</ns2:value></ns2:annotationElement><ns2:annotationElement position="297" colour="-2565928"><ns2:displayCharacter></ns2:displayCharacter><ns2:description>44</ns2:description><ns2:value>44.0</ns2:value></ns2:annotationElement><ns2:annotationElement position="298" colour="-2565928"><ns2:displayCharacter></ns2:displayCharacter><ns2:description>44</ns2:description><ns2:value>44.0</ns2:value></ns2:annotationElement><ns2:annotationElement position="299" colour="-2565928"><ns2:displayCharacter></ns2:displayCharacter><ns2:description>44</ns2:description><ns2:value>44.0</ns2:value></ns2:annotationElement><ns2:annotationElement position="300" colour="-2565928"><ns2:displayCharacter></ns2:displayCharacter><ns2:description>44</ns2:description><ns2:value>44.0</ns2:value></ns2:annotationElement><ns2:annotationElement position="301" colour="-2565928"><ns2:displayCharacter></ns2:displayCharacter><ns2:description>44</ns2:description><ns2:value>44.0</ns2:value></ns2:annotationElement><ns2:annotationElement position="302" colour="-2565928"><ns2:displayCharacter></ns2:displayCharacter><ns2:description>44</ns2:description><ns2:value>44.0</ns2:value></ns2:annotationElement><ns2:annotationElement position="303" colour="-2565928"><ns2:displayCharacter></ns2:displayCharacter><ns2:description>44</ns2:description><ns2:value>44.0</ns2:value></ns2:annotationElement><ns2:annotationElement position="304" colour="-2565928"><ns2:displayCharacter></ns2:displayCharacter><ns2:description>44</ns2:description><ns2:value>44.0</ns2:value></ns2:annotationElement><ns2:annotationElement position="305" colour="-2565928"><ns2:displayCharacter></ns2:displayCharacter><ns2:description>44</ns2:description><ns2:value>44.0</ns2:value></ns2:annotationElement><ns2:annotationElement position="306" colour="-2565928"><ns2:displayCharacter></ns2:displayCharacter><ns2:description>44</ns2:description><ns2:value>44.0</ns2:value></ns2:annotationElement><ns2:annotationElement position="307" colour="-2565928"><ns2:displayCharacter></ns2:displayCharacter><ns2:description>44</ns2:description><ns2:value>44.0</ns2:value></ns2:annotationElement><ns2:annotationElement position="308" colour="-2565928"><ns2:displayCharacter></ns2:displayCharacter><ns2:description>44</ns2:description><ns2:value>44.0</ns2:value></ns2:annotationElement><ns2:annotationElement position="309" colour="-2565928"><ns2:displayCharacter></ns2:displayCharacter><ns2:description>44</ns2:description><ns2:value>44.0</ns2:value></ns2:annotationElement><ns2:annotationElement position="310" colour="-2565928"><ns2:displayCharacter></ns2:displayCharacter><ns2:description>44</ns2:description><ns2:value>44.0</ns2:value></ns2:annotationElement><ns2:annotationElement position="311" colour="-2565928"><ns2:displayCharacter></ns2:displayCharacter><ns2:description>44</ns2:description><ns2:value>44.0</ns2:value></ns2:annotationElement><ns2:annotationElement position="312" colour="-2565928"><ns2:displayCharacter></ns2:displayCharacter><ns2:description>44</ns2:description><ns2:value>44.0</ns2:value></ns2:annotationElement><ns2:annotationElement position="313" colour="-2565928"><ns2:displayCharacter></ns2:displayCharacter><ns2:description>44</ns2:description><ns2:value>44.0</ns2:value></ns2:annotationElement><ns2:annotationElement position="314" colour="-2565928"><ns2:displayCharacter></ns2:displayCharacter><ns2:description>44</ns2:description><ns2:value>44.0</ns2:value></ns2:annotationElement><ns2:annotationElement position="315" colour="-2565928"><ns2:displayCharacter></ns2:displayCharacter><ns2:description>44</ns2:description><ns2:value>44.0</ns2:value></ns2:annotationElement><ns2:annotationElement position="316" colour="-2565928"><ns2:displayCharacter></ns2:displayCharacter><ns2:description>44</ns2:description><ns2:value>44.0</ns2:value></ns2:annotationElement><ns2:annotationElement position="317" colour="-2565928"><ns2:displayCharacter></ns2:displayCharacter><ns2:description>44</ns2:description><ns2:value>44.0</ns2:value></ns2:annotationElement><ns2:annotationElement position="318" colour="-2565928"><ns2:displayCharacter></ns2:displayCharacter><ns2:description>44</ns2:description><ns2:value>44.0</ns2:value></ns2:annotationElement><ns2:annotationElement position="319" colour="-2565928"><ns2:displayCharacter></ns2:displayCharacter><ns2:description>44</ns2:description><ns2:value>44.0</ns2:value></ns2:annotationElement><ns2:annotationElement position="320" colour="-2565928"><ns2:displayCharacter></ns2:displayCharacter><ns2:description>44</ns2:description><ns2:value>44.0</ns2:value></ns2:annotationElement><ns2:annotationElement position="321" colour="-2565928"><ns2:displayCharacter></ns2:displayCharacter><ns2:description>44</ns2:description><ns2:value>44.0</ns2:value></ns2:annotationElement><ns2:annotationElement position="322" colour="-2565928"><ns2:displayCharacter></ns2:displayCharacter><ns2:description>44</ns2:description><ns2:value>44.0</ns2:value></ns2:annotationElement><ns2:annotationElement position="323" colour="-2565928"><ns2:displayCharacter></ns2:displayCharacter><ns2:description>44</ns2:description><ns2:value>44.0</ns2:value></ns2:annotationElement><ns2:annotationElement position="324" colour="-2565928"><ns2:displayCharacter></ns2:displayCharacter><ns2:description>44</ns2:description><ns2:value>44.0</ns2:value></ns2:annotationElement><ns2:annotationElement position="325" colour="-2565928"><ns2:displayCharacter></ns2:displayCharacter><ns2:description>44</ns2:description><ns2:value>44.0</ns2:value></ns2:annotationElement><ns2:annotationElement position="326" colour="-2565928"><ns2:displayCharacter></ns2:displayCharacter><ns2:description>44</ns2:description><ns2:value>44.0</ns2:value></ns2:annotationElement><ns2:annotationElement position="327" colour="-2565928"><ns2:displayCharacter></ns2:displayCharacter><ns2:description>44</ns2:description><ns2:value>44.0</ns2:value></ns2:annotationElement><ns2:annotationElement position="328" colour="-2565928"><ns2:displayCharacter></ns2:displayCharacter><ns2:description>44</ns2:description><ns2:value>44.0</ns2:value></ns2:annotationElement><ns2:annotationElement position="329" colour="-2565928"><ns2:displayCharacter></ns2:displayCharacter><ns2:description>44</ns2:description><ns2:value>44.0</ns2:value></ns2:annotationElement><ns2:annotationElement position="330" colour="-2565928"><ns2:displayCharacter></ns2:displayCharacter><ns2:description>44</ns2:description><ns2:value>44.0</ns2:value></ns2:annotationElement><ns2:annotationElement position="331" colour="-2565928"><ns2:displayCharacter></ns2:displayCharacter><ns2:description>44</ns2:description><ns2:value>44.0</ns2:value></ns2:annotationElement><ns2:annotationElement position="332" colour="-2565928"><ns2:displayCharacter></ns2:displayCharacter><ns2:description>44</ns2:description><ns2:value>44.0</ns2:value></ns2:annotationElement><ns2:annotationElement position="333" colour="-2565928"><ns2:displayCharacter></ns2:displayCharacter><ns2:description>44</ns2:description><ns2:value>44.0</ns2:value></ns2:annotationElement><ns2:annotationElement position="334" colour="-2565928"><ns2:displayCharacter></ns2:displayCharacter><ns2:description>44</ns2:description><ns2:value>44.0</ns2:value></ns2:annotationElement><ns2:annotationElement position="335" colour="-2565928"><ns2:displayCharacter></ns2:displayCharacter><ns2:description>44</ns2:description><ns2:value>44.0</ns2:value></ns2:annotationElement><ns2:annotationElement position="336" colour="-2565928"><ns2:displayCharacter></ns2:displayCharacter><ns2:description>44</ns2:description><ns2:value>44.0</ns2:value></ns2:annotationElement><ns2:annotationElement position="337" colour="-2565928"><ns2:displayCharacter></ns2:displayCharacter><ns2:description>44</ns2:description><ns2:value>44.0</ns2:value></ns2:annotationElement><ns2:annotationElement position="338" colour="-2565928"><ns2:displayCharacter></ns2:displayCharacter><ns2:description>44</ns2:description><ns2:value>44.0</ns2:value></ns2:annotationElement><ns2:annotationElement position="339" colour="-2565928"><ns2:displayCharacter></ns2:displayCharacter><ns2:description>44</ns2:description><ns2:value>44.0</ns2:value></ns2:annotationElement><ns2:annotationElement position="340" colour="-2565928"><ns2:displayCharacter></ns2:displayCharacter><ns2:description>44</ns2:description><ns2:value>44.0</ns2:value></ns2:annotationElement><ns2:annotationElement position="341" colour="-2565928"><ns2:displayCharacter></ns2:displayCharacter><ns2:description>44</ns2:description><ns2:value>44.0</ns2:value></ns2:annotationElement><ns2:annotationElement position="342" colour="-2565928"><ns2:displayCharacter></ns2:displayCharacter><ns2:description>44</ns2:description><ns2:value>44.0</ns2:value></ns2:annotationElement><ns2:annotationElement position="343" colour="-2565928"><ns2:displayCharacter></ns2:displayCharacter><ns2:description>44</ns2:description><ns2:value>44.0</ns2:value></ns2:annotationElement><ns2:annotationElement position="344" colour="-2565928"><ns2:displayCharacter></ns2:displayCharacter><ns2:description>44</ns2:description><ns2:value>44.0</ns2:value></ns2:annotationElement><ns2:annotationElement position="345" colour="-2565928"><ns2:displayCharacter></ns2:displayCharacter><ns2:description>44</ns2:description><ns2:value>44.0</ns2:value></ns2:annotationElement><ns2:annotationElement position="346" colour="-12171706"><ns2:displayCharacter></ns2:displayCharacter><ns2:description>2</ns2:description><ns2:value>2.0</ns2:value></ns2:annotationElement><ns2:annotationElement position="347" colour="-12171706"><ns2:displayCharacter></ns2:displayCharacter><ns2:description>2</ns2:description><ns2:value>2.0</ns2:value></ns2:annotationElement><ns2:annotationElement position="348" colour="-2565928"><ns2:displayCharacter></ns2:displayCharacter><ns2:description>44</ns2:description><ns2:value>44.0</ns2:value></ns2:annotationElement><ns2:annotationElement position="349" colour="-2565928"><ns2:displayCharacter></ns2:displayCharacter><ns2:description>44</ns2:description><ns2:value>44.0</ns2:value></ns2:annotationElement><ns2:annotationElement position="350" colour="-2565928"><ns2:displayCharacter></ns2:displayCharacter><ns2:description>44</ns2:description><ns2:value>44.0</ns2:value></ns2:annotationElement><ns2:annotationElement position="351" colour="-2565928"><ns2:displayCharacter></ns2:displayCharacter><ns2:description>44</ns2:description><ns2:value>44.0</ns2:value></ns2:annotationElement><ns2:annotationElement position="352" colour="-2565928"><ns2:displayCharacter></ns2:displayCharacter><ns2:description>44</ns2:description><ns2:value>44.0</ns2:value></ns2:annotationElement><ns2:annotationElement position="353" colour="-2565928"><ns2:displayCharacter></ns2:displayCharacter><ns2:description>44</ns2:description><ns2:value>44.0</ns2:value></ns2:annotationElement><ns2:annotationElement position="354" colour="-2565928"><ns2:displayCharacter></ns2:displayCharacter><ns2:description>44</ns2:description><ns2:value>44.0</ns2:value></ns2:annotationElement><ns2:annotationElement position="355" colour="-2565928"><ns2:displayCharacter></ns2:displayCharacter><ns2:description>44</ns2:description><ns2:value>44.0</ns2:value></ns2:annotationElement><ns2:annotationElement position="356" colour="-2565928"><ns2:displayCharacter></ns2:displayCharacter><ns2:description>44</ns2:description><ns2:value>44.0</ns2:value></ns2:annotationElement><ns2:annotationElement position="357" colour="-2565928"><ns2:displayCharacter></ns2:displayCharacter><ns2:description>44</ns2:description><ns2:value>44.0</ns2:value></ns2:annotationElement><ns2:annotationElement position="358" colour="-2565928"><ns2:displayCharacter></ns2:displayCharacter><ns2:description>44</ns2:description><ns2:value>44.0</ns2:value></ns2:annotationElement><ns2:annotationElement position="359" colour="-2565928"><ns2:displayCharacter></ns2:displayCharacter><ns2:description>44</ns2:description><ns2:value>44.0</ns2:value></ns2:annotationElement><ns2:annotationElement position="360" colour="-2565928"><ns2:displayCharacter></ns2:displayCharacter><ns2:description>44</ns2:description><ns2:value>44.0</ns2:value></ns2:annotationElement><ns2:annotationElement position="361" colour="-2565928"><ns2:displayCharacter></ns2:displayCharacter><ns2:description>44</ns2:description><ns2:value>44.0</ns2:value></ns2:annotationElement><ns2:annotationElement position="362" colour="-2565928"><ns2:displayCharacter></ns2:displayCharacter><ns2:description>44</ns2:description><ns2:value>44.0</ns2:value></ns2:annotationElement><ns2:annotationElement position="363" colour="-2565928"><ns2:displayCharacter></ns2:displayCharacter><ns2:description>44</ns2:description><ns2:value>44.0</ns2:value></ns2:annotationElement><ns2:annotationElement position="364" colour="-2565928"><ns2:displayCharacter></ns2:displayCharacter><ns2:description>44</ns2:description><ns2:value>44.0</ns2:value></ns2:annotationElement><ns2:annotationElement position="365" colour="-2565928"><ns2:displayCharacter></ns2:displayCharacter><ns2:description>44</ns2:description><ns2:value>44.0</ns2:value></ns2:annotationElement><ns2:annotationElement position="366" colour="-2565928"><ns2:displayCharacter></ns2:displayCharacter><ns2:description>44</ns2:description><ns2:value>44.0</ns2:value></ns2:annotationElement><ns2:annotationElement position="367" colour="-2565928"><ns2:displayCharacter></ns2:displayCharacter><ns2:description>44</ns2:description><ns2:value>44.0</ns2:value></ns2:annotationElement><ns2:annotationElement position="368" colour="-2565928"><ns2:displayCharacter></ns2:displayCharacter><ns2:description>44</ns2:description><ns2:value>44.0</ns2:value></ns2:annotationElement><ns2:annotationElement position="369" colour="-2565928"><ns2:displayCharacter></ns2:displayCharacter><ns2:description>44</ns2:description><ns2:value>44.0</ns2:value></ns2:annotationElement><ns2:annotationElement position="370" colour="-2565928"><ns2:displayCharacter></ns2:displayCharacter><ns2:description>44</ns2:description><ns2:value>44.0</ns2:value></ns2:annotationElement><ns2:annotationElement position="371" colour="-2565928"><ns2:displayCharacter></ns2:displayCharacter><ns2:description>44</ns2:description><ns2:value>44.0</ns2:value></ns2:annotationElement><ns2:annotationElement position="372" colour="-2565928"><ns2:displayCharacter></ns2:displayCharacter><ns2:description>44</ns2:description><ns2:value>44.0</ns2:value></ns2:annotationElement><ns2:annotationElement position="373" colour="-2565928"><ns2:displayCharacter></ns2:displayCharacter><ns2:description>44</ns2:description><ns2:value>44.0</ns2:value></ns2:annotationElement><ns2:annotationElement position="374" colour="-2565928"><ns2:displayCharacter></ns2:displayCharacter><ns2:description>44</ns2:description><ns2:value>44.0</ns2:value></ns2:annotationElement><ns2:annotationElement position="375" colour="-2565928"><ns2:displayCharacter></ns2:displayCharacter><ns2:description>44</ns2:description><ns2:value>44.0</ns2:value></ns2:annotationElement><ns2:annotationElement position="376" colour="-2565928"><ns2:displayCharacter></ns2:displayCharacter><ns2:description>44</ns2:description><ns2:value>44.0</ns2:value></ns2:annotationElement><ns2:annotationElement position="377" colour="-3026479"><ns2:displayCharacter></ns2:displayCharacter><ns2:description>42</ns2:description><ns2:value>42.0</ns2:value></ns2:annotationElement><ns2:annotationElement position="378" colour="-3026479"><ns2:displayCharacter></ns2:displayCharacter><ns2:description>42</ns2:description><ns2:value>42.0</ns2:value></ns2:annotationElement><ns2:annotationElement position="379" colour="-2565928"><ns2:displayCharacter></ns2:displayCharacter><ns2:description>44</ns2:description><ns2:value>44.0</ns2:value></ns2:annotationElement><ns2:annotationElement position="380" colour="-2565928"><ns2:displayCharacter></ns2:displayCharacter><ns2:description>44</ns2:description><ns2:value>44.0</ns2:value></ns2:annotationElement><ns2:annotationElement position="381" colour="-2565928"><ns2:displayCharacter></ns2:displayCharacter><ns2:description>44</ns2:description><ns2:value>44.0</ns2:value></ns2:annotationElement><ns2:annotationElement position="382" colour="-2565928"><ns2:displayCharacter></ns2:displayCharacter><ns2:description>44</ns2:description><ns2:value>44.0</ns2:value></ns2:annotationElement><ns2:annotationElement position="383" colour="-2565928"><ns2:displayCharacter></ns2:displayCharacter><ns2:description>44</ns2:description><ns2:value>44.0</ns2:value></ns2:annotationElement><ns2:annotationElement position="384" colour="-2565928"><ns2:displayCharacter></ns2:displayCharacter><ns2:description>44</ns2:description><ns2:value>44.0</ns2:value></ns2:annotationElement><ns2:annotationElement position="385" colour="-3026479"><ns2:displayCharacter></ns2:displayCharacter><ns2:description>42</ns2:description><ns2:value>42.0</ns2:value></ns2:annotationElement><ns2:annotationElement position="386" colour="-3026479"><ns2:displayCharacter></ns2:displayCharacter><ns2:description>42</ns2:description><ns2:value>42.0</ns2:value></ns2:annotationElement><ns2:annotationElement position="387" colour="-3026479"><ns2:displayCharacter></ns2:displayCharacter><ns2:description>42</ns2:description><ns2:value>42.0</ns2:value></ns2:annotationElement><ns2:annotationElement position="388" colour="-3026479"><ns2:displayCharacter></ns2:displayCharacter><ns2:description>42</ns2:description><ns2:value>42.0</ns2:value></ns2:annotationElement><ns2:label>Occupancy</ns2:label><ns2:description>Number of aligned positions </ns2:description></ns2:Annotation><ns2:sequenceSetProperties key="Alignment Program" value="MuscleWS"/></ns2:SequenceSet></ns3:vamsasModel><ns3:JSeq colour="-1" start="1" end="278" id="sq1"><ns3:features begin="127" end="127" type="N236T" description="N236T" featureGroup="Jalview" score="0.0"/><ns3:features begin="127" end="127" type="N236T" description="" featureGroup="Jalview" score="0.0"/></ns3:JSeq><ns3:JSeq colour="-1" start="1" end="278" id="sq3"><ns3:features begin="127" end="127" type="N236T" description="N236T" featureGroup="Jalview" score="0.0"/><ns3:features begin="127" end="127" type="N236T" description="" featureGroup="Jalview" score="0.0"/></ns3:JSeq><ns3:JSeq colour="-1" start="1" end="278" id="sq5"><ns3:features begin="127" end="127" type="N236T" description="N236T" featureGroup="Jalview" score="0.0"/><ns3:features begin="127" end="127" type="N236T" description="" featureGroup="Jalview" score="0.0"/></ns3:JSeq><ns3:JSeq colour="-1" start="1" end="387" id="sq7"><ns3:features begin="236" end="236" type="N236T" description="N236T" featureGroup="Jalview" score="0.0"/><ns3:features begin="236" end="236" type="N236T" description="" featureGroup="Jalview" score="0.0"/></ns3:JSeq><ns3:JSeq colour="-1" start="1" end="387" id="sq9"><ns3:features begin="236" end="236" type="N236T" description="N236T" featureGroup="Jalview" score="0.0"/><ns3:features begin="236" end="236" type="N236T" description="" featureGroup="Jalview" score="0.0"/></ns3:JSeq><ns3:JSeq colour="-1" start="1" end="387" id="sq11"><ns3:features begin="236" end="236" type="N236T" description="N236T" featureGroup="Jalview" score="0.0"/><ns3:features begin="236" end="236" type="N236T" description="" featureGroup="Jalview" score="0.0"/></ns3:JSeq><ns3:JSeq colour="-1" start="1" end="387" id="sq13"><ns3:features begin="236" end="236" type="N236T" description="N236T" featureGroup="Jalview" score="0.0"/><ns3:features begin="236" end="236" type="N236T" description="" featureGroup="Jalview" score="0.0"/></ns3:JSeq><ns3:JSeq colour="-1" start="1" end="387" id="sq15"><ns3:features begin="236" end="236" type="N236T" description="N236T" featureGroup="Jalview" score="0.0"/><ns3:features begin="236" end="236" type="N236T" description="" featureGroup="Jalview" score="0.0"/></ns3:JSeq><ns3:JSeq colour="-1" start="1" end="387" id="sq17"><ns3:features begin="236" end="236" type="N236T" description="N236T" featureGroup="Jalview" score="0.0"/><ns3:features begin="236" end="236" type="N236T" description="" featureGroup="Jalview" score="0.0"/></ns3:JSeq><ns3:JSeq colour="-1" start="1" end="387" id="sq19"><ns3:features begin="236" end="236" type="N236T" description="N236T" featureGroup="Jalview" score="0.0"/><ns3:features begin="236" end="236" type="N236T" description="" featureGroup="Jalview" score="0.0"/></ns3:JSeq><ns3:JSeq colour="-1" start="1" end="387" id="sq21"><ns3:features begin="236" end="236" type="N236T" description="N236T" featureGroup="Jalview" score="0.0"/><ns3:features begin="236" end="236" type="N236T" description="" featureGroup="Jalview" score="0.0"/></ns3:JSeq><ns3:JSeq colour="-1" start="1" end="383" id="sq23"><ns3:features begin="236" end="236" type="N236T" description="N236T" featureGroup="Jalview" score="0.0"/><ns3:features begin="236" end="236" type="N236T" description="" featureGroup="Jalview" score="0.0"/></ns3:JSeq><ns3:JSeq colour="-1" start="1" end="383" id="sq25"><ns3:features begin="236" end="236" type="N236T" description="N236T" featureGroup="Jalview" score="0.0"/><ns3:features begin="236" end="236" type="N236T" description="" featureGroup="Jalview" score="0.0"/></ns3:JSeq><ns3:JSeq colour="-1" start="1" end="387" id="sq27"><ns3:features begin="236" end="236" type="N236T" description="N236T" featureGroup="Jalview" score="0.0"/><ns3:features begin="236" end="236" type="N236T" description="" featureGroup="Jalview" score="0.0"/></ns3:JSeq><ns3:JSeq colour="-1" start="1" end="387" id="sq29"><ns3:features begin="236" end="236" type="N236T" description="N236T" featureGroup="Jalview" score="0.0"/><ns3:features begin="236" end="236" type="N236T" description="" featureGroup="Jalview" score="0.0"/></ns3:JSeq><ns3:JSeq colour="-1" start="1" end="387" id="sq31"><ns3:features begin="236" end="236" type="N236T" description="N236T" featureGroup="Jalview" score="0.0"/><ns3:features begin="236" end="236" type="N236T" description="" featureGroup="Jalview" score="0.0"/></ns3:JSeq><ns3:JSeq colour="-1" start="1" end="387" id="sq33"><ns3:features begin="236" end="236" type="N236T" description="N236T" featureGroup="Jalview" score="0.0"/><ns3:features begin="236" end="236" type="N236T" description="" featureGroup="Jalview" score="0.0"/></ns3:JSeq><ns3:JSeq colour="-1" start="1" end="387" id="sq35"><ns3:features begin="236" end="236" type="N236T" description="N236T" featureGroup="Jalview" score="0.0"/><ns3:features begin="236" end="236" type="N236T" description="" featureGroup="Jalview" score="0.0"/></ns3:JSeq><ns3:JSeq colour="-1" start="1" end="387" id="sq37"><ns3:features begin="236" end="236" type="N236T" description="N236T" featureGroup="Jalview" score="0.0"/><ns3:features begin="236" end="236" type="N236T" description="" featureGroup="Jalview" score="0.0"/></ns3:JSeq><ns3:JSeq colour="-1" start="1" end="387" id="sq39"><ns3:features begin="236" end="236" type="N236T" description="N236T" featureGroup="Jalview" score="0.0"/><ns3:features begin="236" end="236" type="N236T" description="" featureGroup="Jalview" score="0.0"/></ns3:JSeq><ns3:JSeq colour="-1" start="1" end="387" id="sq41"><ns3:features begin="236" end="236" type="N236T" description="N236T" featureGroup="Jalview" score="0.0"/><ns3:features begin="236" end="236" type="N236T" description="" featureGroup="Jalview" score="0.0"/></ns3:JSeq><ns3:JSeq colour="-1" start="1" end="387" id="sq43"><ns3:features begin="236" end="236" type="N236T" description="N236T" featureGroup="Jalview" score="0.0"/><ns3:features begin="236" end="236" type="N236T" description="" featureGroup="Jalview" score="0.0"/></ns3:JSeq><ns3:JSeq colour="-1" start="1" end="387" id="sq45"><ns3:features begin="236" end="236" type="N236T" description="" featureGroup="Jalview" score="0.0"/></ns3:JSeq><ns3:JSeq colour="-1" start="1" end="387" id="sq47"><ns3:features begin="236" end="236" type="N236T" description="N236T" featureGroup="Jalview" score="0.0"/><ns3:features begin="236" end="236" type="N236T" description="" featureGroup="Jalview" score="0.0"/></ns3:JSeq><ns3:JSeq colour="-1" start="1" end="387" id="sq49"><ns3:features begin="236" end="236" type="N236T" description="N236T" featureGroup="Jalview" score="0.0"/><ns3:features begin="236" end="236" type="N236T" description="" featureGroup="Jalview" score="0.0"/></ns3:JSeq><ns3:JSeq colour="-1" start="1" end="387" id="sq51"><ns3:features begin="236" end="236" type="N236T" description="N236T" featureGroup="Jalview" score="0.0"/><ns3:features begin="236" end="236" type="N236T" description="" featureGroup="Jalview" score="0.0"/></ns3:JSeq><ns3:JSeq colour="-1" start="1" end="387" id="sq53"><ns3:features begin="236" end="236" type="N236T" description="N236T" featureGroup="Jalview" score="0.0"/><ns3:features begin="236" end="236" type="N236T" description="" featureGroup="Jalview" score="0.0"/></ns3:JSeq><ns3:JSeq colour="-1" start="1" end="387" id="sq55"><ns3:features begin="236" end="236" type="N236T" description="N236T" featureGroup="Jalview" score="0.0"/><ns3:features begin="236" end="236" type="N236T" description="" featureGroup="Jalview" score="0.0"/></ns3:JSeq><ns3:JSeq colour="-1" start="1" end="387" id="sq57"><ns3:features begin="236" end="236" type="N236T" description="N236T" featureGroup="Jalview" score="0.0"/><ns3:features begin="236" end="236" type="N236T" description="" featureGroup="Jalview" score="0.0"/></ns3:JSeq><ns3:JSeq colour="-1" start="1" end="387" id="sq59"><ns3:features begin="236" end="236" type="N236T" description="N236T" featureGroup="Jalview" score="0.0"/><ns3:features begin="236" end="236" type="N236T" description="" featureGroup="Jalview" score="0.0"/></ns3:JSeq><ns3:JSeq colour="-1" start="1" end="387" id="sq61"><ns3:features begin="236" end="236" type="N236T" description="N236T" featureGroup="Jalview" score="0.0"/><ns3:features begin="236" end="236" type="N236T" description="" featureGroup="Jalview" score="0.0"/></ns3:JSeq><ns3:JSeq colour="-1" start="1" end="387" id="sq63"><ns3:features begin="236" end="236" type="N236T" description="N236T" featureGroup="Jalview" score="0.0"/><ns3:features begin="236" end="236" type="N236T" description="" featureGroup="Jalview" score="0.0"/></ns3:JSeq><ns3:JSeq colour="-1" start="1" end="387" id="sq65"><ns3:features begin="236" end="236" type="N236T" description="N236T" featureGroup="Jalview" score="0.0"/><ns3:features begin="236" end="236" type="N236T" description="" featureGroup="Jalview" score="0.0"/></ns3:JSeq><ns3:JSeq colour="-1" start="1" end="387" id="sq67"><ns3:features begin="236" end="236" type="N236T" description="N236T" featureGroup="Jalview" score="0.0"/><ns3:features begin="236" end="236" type="N236T" description="" featureGroup="Jalview" score="0.0"/></ns3:JSeq><ns3:JSeq colour="-1" start="1" end="387" id="sq69"><ns3:features begin="236" end="236" type="N236T" description="N236T" featureGroup="Jalview" score="0.0"/><ns3:features begin="236" end="236" type="N236T" description="" featureGroup="Jalview" score="0.0"/></ns3:JSeq><ns3:JSeq colour="-1" start="1" end="387" id="sq71"><ns3:features begin="236" end="236" type="N236T" description="N236T" featureGroup="Jalview" score="0.0"/><ns3:features begin="236" end="236" type="N236T" description="" featureGroup="Jalview" score="0.0"/></ns3:JSeq><ns3:JSeq colour="-1" start="1" end="387" id="sq73"><ns3:features begin="236" end="236" type="N236T" description="N236T" featureGroup="Jalview" score="0.0"/><ns3:features begin="236" end="236" type="N236T" description="" featureGroup="Jalview" score="0.0"/></ns3:JSeq><ns3:JSeq colour="-1" start="1" end="387" id="sq75"><ns3:features begin="236" end="236" type="N236T" description="N236T" featureGroup="Jalview" score="0.0"/><ns3:features begin="236" end="236" type="N236T" description="" featureGroup="Jalview" score="0.0"/></ns3:JSeq><ns3:JSeq colour="-1" start="1" end="387" id="sq77"><ns3:features begin="236" end="236" type="N236T" description="N236T" featureGroup="Jalview" score="0.0"/><ns3:features begin="236" end="236" type="N236T" description="" featureGroup="Jalview" score="0.0"/></ns3:JSeq><ns3:JSeq colour="-1" start="1" end="387" id="sq79"><ns3:features begin="236" end="236" type="N236T" description="N236T" featureGroup="Jalview" score="0.0"/><ns3:features begin="236" end="236" type="N236T" description="" featureGroup="Jalview" score="0.0"/></ns3:JSeq><ns3:JSeq colour="-1" start="1" end="387" id="sq81"><ns3:features begin="236" end="236" type="N236T" description="N236T" featureGroup="Jalview" score="0.0"/><ns3:features begin="236" end="236" type="N236T" description="" featureGroup="Jalview" score="0.0"/></ns3:JSeq><ns3:JSeq colour="-1" start="1" end="387" id="sq83"><ns3:features begin="236" end="236" type="N236T" description="N236T" featureGroup="Jalview" score="0.0"/><ns3:features begin="236" end="236" type="N236T" description="" featureGroup="Jalview" score="0.0"/></ns3:JSeq><ns3:JSeq colour="-1" start="1" end="387" id="sq85"><ns3:features begin="236" end="236" type="N236T" description="N236T" featureGroup="Jalview" score="0.0"/><ns3:features begin="236" end="236" type="N236T" description="" featureGroup="Jalview" score="0.0"/></ns3:JSeq><ns3:JSeq colour="-1" start="1" end="387" id="sq87"><ns3:features begin="236" end="236" type="N236T" description="N236T" featureGroup="Jalview" score="0.0"/><ns3:features begin="236" end="236" type="N236T" description="" featureGroup="Jalview" score="0.0"/></ns3:JSeq><ns3:Viewport bgColour="None" title="MuscleWS alignment of /Volumes/jabbott/Projects/comP_codetest/data/refined/fasta/target_proteins/rapP/all_rapPs.fasta" showFullId="true" rightAlignIds="false" showText="true" showColourText="false" showUnconserved="false" showBoxes="true" wrapAlignment="false" renderGaps="true" showSequenceFeatures="true" showNPfeatureTooltip="true" showDbRefTooltip="true" followHighlight="true" followSelection="true" showAnnotation="true" showStructureProviders="false" showGroupConservation="false" showGroupConsensus="false" showGroupSecStrConsensus="false" startRes="0" startSeq="0" charWidth="7" charHeight="10" fontName="SansSerif" fontSize="8" fontStyle="0" idWidth="120" idWidthManuallyAdjusted="false" scaleProteinAsCdna="false" sequenceSetId="877724464" gatheredViews="false" textCol1="-16777216" textCol2="-1" textColThreshold="0" id="877724464.1973665159" showComplementFeatures="false" showComplementFeaturesOnTop="false" width="1622" height="1014" xpos="0" ypos="0" conservationSelected="false" pidSelected="false" secstrSelected="false" showConsensusHistogram="true" showSequenceLogo="false" normaliseSequenceLogo="false" ignoreGapsinConsensus="false"/><ns3:tree fontName="SansSerif" fontSize="8" fontStyle="0" threshold="0.0" showBootstrap="false" showDistances="true" markUnlinked="false" fitToWindow="true" currentTree="true" linkToAllViews="false" width="600" height="500" xpos="150" ypos="150"><ns3:title>Neighbour Joining Using BLOSUM62 from MuscleWS alignment of /Volumes/jabbott/Projects/comP_codetest/data/refined/fasta/target_proteins/rapP/all_rapPs.fasta</ns3:title><ns3:newick>(((GCA_049860545_rapP:3.5,(GCA_037914925_rapP:3.5,(GCA_030643765_rapP:3.5,(GCA_029537415_rapP:3.5,(GCA_029027845_rapP:3.5,(GCA_019931715_rapP:3.5,(GCA_009662435_rapP:3.5,(GCA_009662415_rapP:3.5,(GCA_006741845_rapP:3.5,(GCA_006088795_rapP:3.5,GCA_002055965_rapP:3.5):0.0):0.0):0.0):0.0):0.0):0.0):0.0):0.0):0.0):9.91015625,((GCA_905311035_rapP:3.0,(GCA_049368775_rapP:3.0,(GCA_032598945_rapP:3.0,(GCA_025502545_rapP:3.0,(GCA_025502505_rapP:3.0,GCA_004119675_rapP:3.0):0.0):0.0):0.0):0.0):0.7350260416666714,(GCA_009913555_rapP:5.7578124999999964,(((GCA_905315685_rapP:3.9508928571428577,((GCA_905319135_rapP:2.5,GCA_905318255_rapP:2.5):2.761363636363633,(GCA_039621415_rapP:2.5,(GCA_039621185_rapP:2.5,GCA_039620435_rapP:2.5):0.0):0.23863636363636687):1.5491071428571423):1.6007812500000007,GCA_037201935_rapP:9.39921875):0.6443256578947363,((GCA_905315015_rapP:2.0,GCA_004119835_rapP:5.0):22.043269230769226,((((GCA_037201685_rapP:0.39473684210526727,GCA_029857255_rapP:5.605263157894733):6.102941176470587,(GCA_041261645_rapP:0.5540540540540491,GCA_004119535_rapP:8.445945945945951):2.397058823529413):0.0,(GCA_905310975_rapP:9.575000000000003,GCA_004103595_rapP:15.424999999999997):123.03787878787878):16.203703703703702,(((GCA_905312035_rapP:1.5,(GCA_029536855_rapP:1.5,GCA_029536815_rapP:1.5):1.0):0.08620689655172598,GCA_022097155_rapP:6.413793103448274):2.7053571428571423,(GCA_009913255_rapP:6.1875,(GCA_022453545_rapP:0.0,(GCA_013285325_rapP:0.0,GCA_000782835_rapP:0.0):0.0):4.8125):7.794642857142858):6.046296296296298):3.9567307692307736):12.621299342105264):3.4218750000000036):1.2649739583333286):0.0):399.544921875,(GCA_023702085_rapP:230.5,(GCA_009497795_rapP:230.5,GCA_005234095_rapP:230.5):0.0):399.544921875);</ns3:newick></ns3:tree><ns3:FeatureSettings><ns3:setting type="N236T" colour="-6750055" display="true" order="0.0"/><ns3:group name="Jalview" display="true"/></ns3:FeatureSettings></ns3:JalviewModel>
