# Supplementary material for: Regulatory rewiring drives intraspecies competition in Bacillus subtilis
Source: PLoS Genet. 2026 Feb 17;22(2):e1012050. doi: 10.1371/journal.pgen.1012050 (PMC12935306; doi:10.1371/journal.pgen.1012050)
Supplement: S1 File — File that can be opened using open-source software containing all the sequence information linked to the analysis of RapP. https://www.jalview.org/ (JVP) [file pgen.1012050.s015.jvp › all_rapPs.fasta_1.xml]

<?xml version="1.0" encoding="UTF-8" standalone="yes"?><ns3:JalviewModel xmlns:ns2="www.vamsas.ac.uk/jalview/version2" xmlns:ns3="www.jalview.org"><ns3:creationDate>2026-01-13T14:47:40.471Z</ns3:creationDate><ns3:version>2.11.5.1</ns3:version><ns3:vamsasModel><ns2:SequenceSet gapChar="-" datasetId="ds01"><ns2:Sequence dsseqid="sq8" id="sq89" description="Rap phosphatase"><ns2:sequence>MSVSDLIPYHYVTTDINHWYVVIKQGRVEKAKEMKQKVEKAFDMMEKNEKVAVYLQLLKLRHEIMLSYLEPDSVKNIDGVYSDLKKTRENMAPESLTNTIEFYYHFFTGMYHFRTRDLVIALTYYREAEKYLDLLDENANTDKAEFYFKVSEVYYYMKETHFSMNYAQRAYSIFKEQKDVHGNLTYGKEMVQCQFVIFGNWLDKMCYEDALETAEKALNDAIKIGEQHLIGSAHFNVGLCYNNLEELDNAEKHFQIAYEIHKDRKHIYESKAIFNLAYVKAKKNDLKAALELYQEGQKVAARHNNQEVTEKLKLVKGLYLSFDLQTLREVFKFFEEKNLYGDMEEYAVAVADFLTNKEDRHDAVDFYQMAIEARKQIQRGKHLNEKM</ns2:sequence><ns2:name>GCA_000782835_rapP</ns2:name></ns2:Sequence><ns2:Sequence dsseqid="sq68" id="sq90" description="Rap phosphatase"><ns2:sequence>MSVSDLIPYHYVTTDINHWYVVIKQGRVEKAKEMKRKVEKEFDMMEKNEKVAVYLQLLKLRHEIMLSYLEPDSVKNIDGVYSDLKKTRENMAPESLTNTIEFYYNFFTGMYHFRTRDLVIALTYYREAEKYLDLLDANANTDKAEFYFKVSEVYYYMKETHFSMNYAQRAYSIFKEQKDAQGNLTYGKEMVQCQFVIFGNWLDKMCYEDALETAEKALKDALEIGEQHLIGSAHFTVGLCYNNLEELDNAEKHFQIAYEIHKDRKHIYESKAIFNLAYVKAKKNDLKAALELYQEGQKVAARHNNQEVTEKLKLVKGLYLSFDLQTLREVFKFFEEKNLYGDMEEYAVAVADFLTNKEDRHDAVDFYQMAIEARKQIQRGKHLNEKM</ns2:sequence><ns2:name>GCA_002055965_rapP</ns2:name></ns2:Sequence><ns2:Sequence dsseqid="sq24" id="sq91" description="Rap phosphatase"><ns2:sequence>MSVSDLIPYHYVTTDINHWYVVIKQGRVEKAKEMKQKVEKEFDMMEKNEKVAVYLQLLKLRHEIMLSYLEPDSVKNIDGVYADLKKTRENMDPESLTNTIEFYYHFLPGMYLFRTRDLVIALTYYREAEKYLDLLDKNANTDKAEFYFKMPEVYYYMKETHFSMNYAQRAYSIFKEQKDAQGNLTYGKEMVQCQFVIFGNWLDKMCYEDALETAEKALNDAIKIGEQHLIGSAHFNVGLCYNNLEELDNAEKHFQIAYEIHKNRKHIYESKAIFNLAYVKAKKNDLKAALELYQEGQKVAARHNNQEVTEKLKLVKGLYLSFDLQTLREVFKFFKEKNLYDDMEEYAVAVAVADFLTNKEDRHDAVDFYQMAIEANKFKGGNI</ns2:sequence><ns2:name>GCA_004103595_rapP</ns2:name></ns2:Sequence><ns2:Sequence dsseqid="sq28" id="sq92" description="Rap phosphatase"><ns2:sequence>MSVSDLIPYHYVTTDINHWYVVIKQGRVEKAKEMKQKVEKEFDMMEKNEKVAVYLQLLKLRHEIMLSYLEPDSVKNIDGVYADLKKTRENMAPESLTNTIEFFYHFFTGMYHFRTRDLVIALTYYREAEKYLDLLDKNANTDKAEFYFKMSEVYYYMKETHFSMNYAQRAYSIFKEQKDAQGNLTYGKEMVQCQFVIFGNWLDKMCYEDALETAEKALNDAIKIGEQHLIGSAHFNVGLCYNNLEELDNAEKHFQIAYKIHKNRKHIYESKAIFNLAYVKAKKNDLKAALELYQEGQKVAARHNNQEVTEKLKLVKGLYLSFDLQTLREVFKFFKEKNLYGDMEEYAVAVADFLTNKEDRHDAVDFYQMAIEARKQIQRGKHLNEKM</ns2:sequence><ns2:name>GCA_004119535_rapP</ns2:name></ns2:Sequence><ns2:Sequence dsseqid="sq56" id="sq93" description="Rap phosphatase"><ns2:sequence>MSVSDLIPYHYVTTDINHWYVVIKQGRVEKAKEMKRKVEKEFDMMEKNEKVAVYLQLLKLRHEIMLSYLEPDSVKNIDGVYSDLKKTRENMAPESLTNTIEFYYNFFTGMYHFRTRDLVIALTYYREAEKYLDLLDANANTDKAEFYFKVSEVYYYMKETHFSMNYAQRAYSIFKEQKDAQGNLTYGKEMVQCQFVIFGNWLDKMCYEDALETAEKALKDALEIGEQHLIGSAHFNVGLCYNNLEELDNAEKHFQIAYEIHKDRKHIYESKAIFNLAYVKAKKNDLKAALELYQEGQKVAARHNNQEVTEKLKLVKGLYLSFDLQTLREVFKFFEEKNLYGDMEEYAVAVADFLTNKEDRHDAVDFYQMAIEARKQIQRGKHLNEKM</ns2:sequence><ns2:name>GCA_004119675_rapP</ns2:name></ns2:Sequence><ns2:Sequence dsseqid="sq36" id="sq94" description="Rap phosphatase"><ns2:sequence>MSVSDLIPYHYVTTDINHWYVVIKQGRVDKAKEMKQKVEKEFDMMEKNEKVAVYLQLLKLRHEIMLSYLEPDSVKNIDGVYSDLKKTRENMAPESLTNTIEFYYNFFTGMYHFRTRDLVIALTYYREAEKYLDLLDENANTDKAEFYFKVSEVYYYMKETHFSMNYAQRAYSIFKDQKDAQGNLTYGKEMVQCQFVIFGNWLDKMCYEDALATAEKALNDALKIGEQHLIGSAHFNVGLCYNNLEELDKAEKHFQIAYEIHKNRKHIYESKAIFNLAYVKAKKNDLKAALELYQEGQRVAARHNNQEVTEKLKLVKGLYLSFDLQTLREVFKFFEEKNLYGDMEEYAVAVADFLTNKEDRHDAVDFYQMAIEARKQIQRGKHLNEKM</ns2:sequence><ns2:name>GCA_004119835_rapP</ns2:name></ns2:Sequence><ns2:Sequence dsseqid="sq2" id="sq95" description="Rap phosphatase"><ns2:sequence>MYHFRTRDLVIALTYYREAEKYLDLLDKNANTDKAEFYFKMSEVYYYMKETHFSMNYAQRAYSIFKEQKDAQGNLTYGKEMVQCQFVIFGNWLDKMCYEDALETAEKALNDAIKIGEQHLIGSAHFNVGLCYNNLEELDNAEKHFQIAYEIHKNRKHIYESKAIFNLAYVKAKKNDLKAALELYQEGQKVAARHNNQEVTEKLKLVKGLYLSFDLQTLREVFKFFKEKNLYGDMEEYAVAVADFLTNKEDRHDAVDFYQMAIEARKQIQRGKHLNEKM</ns2:sequence><ns2:name>GCA_005234095_rapP</ns2:name></ns2:Sequence><ns2:Sequence dsseqid="sq70" id="sq96" description="Rap phosphatase"><ns2:sequence>MSVSDLIPYHYVTTDINHWYVVIKQGRVEKAKEMKRKVEKEFDMMEKNEKVAVYLQLLKLRHEIMLSYLEPDSVKNIDGVYSDLKKTRENMAPESLTNTIEFYYNFFTGMYHFRTRDLVIALTYYREAEKYLDLLDANANTDKAEFYFKVSEVYYYMKETHFSMNYAQRAYSIFKEQKDAQGNLTYGKEMVQCQFVIFGNWLDKMCYEDALETAEKALKDALEIGEQHLIGSAHFTVGLCYNNLEELDNAEKHFQIAYEIHKDRKHIYESKAIFNLAYVKAKKNDLKAALELYQEGQKVAARHNNQEVTEKLKLVKGLYLSFDLQTLREVFKFFEEKNLYGDMEEYAVAVADFLTNKEDRHDAVDFYQMAIEARKQIQRGKHLNEKM</ns2:sequence><ns2:name>GCA_006088795_rapP</ns2:name></ns2:Sequence><ns2:Sequence dsseqid="sq72" id="sq97" description="Rap phosphatase"><ns2:sequence>MSVSDLIPYHYVTTDINHWYVVIKQGRVEKAKEMKRKVEKEFDMMEKNEKVAVYLQLLKLRHEIMLSYLEPDSVKNIDGVYSDLKKTRENMAPESLTNTIEFYYNFFTGMYHFRTRDLVIALTYYREAEKYLDLLDANANTDKAEFYFKVSEVYYYMKETHFSMNYAQRAYSIFKEQKDAQGNLTYGKEMVQCQFVIFGNWLDKMCYEDALETAEKALKDALEIGEQHLIGSAHFTVGLCYNNLEELDNAEKHFQIAYEIHKDRKHIYESKAIFNLAYVKAKKNDLKAALELYQEGQKVAARHNNQEVTEKLKLVKGLYLSFDLQTLREVFKFFEEKNLYGDMEEYAVAVADFLTNKEDRHDAVDFYQMAIEARKQIQRGKHLNEKM</ns2:sequence><ns2:name>GCA_006741845_rapP</ns2:name></ns2:Sequence><ns2:Sequence dsseqid="sq4" id="sq98" description="Rap phosphatase"><ns2:sequence>MYHFRTRDLVIALTYYREAEKYLDLLDKNANTDKAEFYFKMSEVYYYMKETHFSMNYAQRAYSIFKEQKDAQGNLTYGKEMVQCQFVIFGNWLDKMCYEDALETAEKALNDAIKIGEQHLIGSAHFNVGLCYNNLEELDNAEKHFQIAYEIHKNRKHIYESKAIFNLAYVKAKKNDLKAALELYQEGQKVAARHNNQEVTEKLKLVKGLYLSFDLQTLREVFKFFKEKNLYGDMEEYAVAVADFLTNKEDRHDAVDFYQMAIEARKQIQRGKHLNEKM</ns2:sequence><ns2:name>GCA_009497795_rapP</ns2:name></ns2:Sequence><ns2:Sequence dsseqid="sq74" id="sq99" description="Rap phosphatase"><ns2:sequence>MSVSDLIPYHYVTTDINHWYVVIKQGRVEKAKEMKRKVEKEFDMMEKNEKVAVYLQLLKLRHEIMLSYLEPDSVKNIDGVYSDLKKTRENMAPESLTNTIEFYYNFFTGMYHFRTRDLVIALTYYREAEKYLDLLDANANTDKAEFYFKVSEVYYYMKETHFSMNYAQRAYSIFKEQKDAQGNLTYGKEMVQCQFVIFGNWLDKMCYEDALETAEKALKDALEIGEQHLIGSAHFTVGLCYNNLEELDNAEKHFQIAYEIHKDRKHIYESKAIFNLAYVKAKKNDLKAALELYQEGQKVAARHNNQEVTEKLKLVKGLYLSFDLQTLREVFKFFEEKNLYGDMEEYAVAVADFLTNKEDRHDAVDFYQMAIEARKQIQRGKHLNEKM</ns2:sequence><ns2:name>GCA_009662415_rapP</ns2:name></ns2:Sequence><ns2:Sequence dsseqid="sq76" id="sq100" description="Rap phosphatase"><ns2:sequence>MSVSDLIPYHYVTTDINHWYVVIKQGRVEKAKEMKRKVEKEFDMMEKNEKVAVYLQLLKLRHEIMLSYLEPDSVKNIDGVYSDLKKTRENMAPESLTNTIEFYYNFFTGMYHFRTRDLVIALTYYREAEKYLDLLDANANTDKAEFYFKVSEVYYYMKETHFSMNYAQRAYSIFKEQKDAQGNLTYGKEMVQCQFVIFGNWLDKMCYEDALETAEKALKDALEIGEQHLIGSAHFTVGLCYNNLEELDNAEKHFQIAYEIHKDRKHIYESKAIFNLAYVKAKKNDLKAALELYQEGQKVAARHNNQEVTEKLKLVKGLYLSFDLQTLREVFKFFEEKNLYGDMEEYAVAVADFLTNKEDRHDAVDFYQMAIEARKQIQRGKHLNEKM</ns2:sequence><ns2:name>GCA_009662435_rapP</ns2:name></ns2:Sequence><ns2:Sequence dsseqid="sq14" id="sq101" description="Rap phosphatase"><ns2:sequence>MSVSDLIPYHYVTTDINHWYVVIKQGRVEKAKEMKQKVEKEFDMMEKNEKVAVYLQLLKLRHAIMLSYLEPDSVKNIDGVYSDLKKTRENMAPESLTNTIEFYYHFFTGMYHFRTRDLVIALTYYREAEKYLDLLDENANTDKAEFYFKVSEVYYYMKETHFSMNYAQRAYSIFKEQKDVHGNLTYGKEMVQCQFVIFGNWLDKMCYEDALETAEKALNDAIKIGEQHLIGSAHFNVGLCYNNLEELDNAEKHFQIAYEIHKDRKHIYESKAIFNLAYVKAKKNDLKAALELYQEGQKVAARHNNQEVTEKLKLVKGLYLSFDLQTLREVFKFFEEKNLYGDMEEYAVAVADFLTNKEDRHDAVDFYQMAIEARKQIQRGKHLNEKM</ns2:sequence><ns2:name>GCA_009913255_rapP</ns2:name></ns2:Sequence><ns2:Sequence dsseqid="sq54" id="sq102" description="Rap phosphatase"><ns2:sequence>MSVSDLIPYHYVTTDINHWYVVIKQGRVEKAKEMKQKVEKEFDMMEKNEKVAVYLQLLKLRHEIMLSYLEPDSVKNIDGVYSDLKKTRENMAPESLTNTIEFYYNFFTGMYHFRTRDLVIALTYYREAEKYLDLLDANANTDKAEFYFKVSEVYYYMKETHFSMNYAQRAYSIFKEQKDAQGNLTYGKEMVQCQFVIFGNWLDKMCYEDALETAEKALKDALEIGEQHLIGSAHFNVGLCYNNLEELDNAEKHFQIAYEIHKDRKHIYESKAIFNLAYVKAKKNDLKAALELYQEGQKVAARHNNQEVTEKLKLVKGLYLSFDLQTLREVFKFFEEKNLYGDMEEYAVAVADFLTNKEDRHDAVDFYQMAIEARKQIQRGKHLNEKM</ns2:sequence><ns2:name>GCA_009913555_rapP</ns2:name></ns2:Sequence><ns2:Sequence dsseqid="sq10" id="sq103" description="Rap phosphatase"><ns2:sequence>MSVSDLIPYHYVTTDINHWYVVIKQGRVEKAKEMKQKVEKAFDMMEKNEKVAVYLQLLKLRHEIMLSYLEPDSVKNIDGVYSDLKKTRENMAPESLTNTIEFYYHFFTGMYHFRTRDLVIALTYYREAEKYLDLLDENANTDKAEFYFKVSEVYYYMKETHFSMNYAQRAYSIFKEQKDVHGNLTYGKEMVQCQFVIFGNWLDKMCYEDALETAEKALNDAIKIGEQHLIGSAHFNVGLCYNNLEELDNAEKHFQIAYEIHKDRKHIYESKAIFNLAYVKAKKNDLKAALELYQEGQKVAARHNNQEVTEKLKLVKGLYLSFDLQTLREVFKFFEEKNLYGDMEEYAVAVADFLTNKEDRHDAVDFYQMAIEARKQIQRGKHLNEKM</ns2:sequence><ns2:name>GCA_013285325_rapP</ns2:name></ns2:Sequence><ns2:Sequence dsseqid="sq78" id="sq104" description="Rap phosphatase"><ns2:sequence>MSVSDLIPYHYVTTDINHWYVVIKQGRVEKAKEMKRKVEKEFDMMEKNEKVAVYLQLLKLRHEIMLSYLEPDSVKNIDGVYSDLKKTRENMAPESLTNTIEFYYNFFTGMYHFRTRDLVIALTYYREAEKYLDLLDANANTDKAEFYFKVSEVYYYMKETHFSMNYAQRAYSIFKEQKDAQGNLTYGKEMVQCQFVIFGNWLDKMCYEDALETAEKALKDALEIGEQHLIGSAHFTVGLCYNNLEELDNAEKHFQIAYEIHKDRKHIYESKAIFNLAYVKAKKNDLKAALELYQEGQKVAARHNNQEVTEKLKLVKGLYLSFDLQTLREVFKFFEEKNLYGDMEEYAVAVADFLTNKEDRHDAVDFYQMAIEARKQIQRGKHLNEKM</ns2:sequence><ns2:name>GCA_019931715_rapP</ns2:name></ns2:Sequence><ns2:Sequence dsseqid="sq16" id="sq105" description="Rap phosphatase"><ns2:sequence>MSVSDLIPYHYVTTDINHWYVVIKQGRVEKAKEMKQKVEKAFDMMEKNEKVAVYLQLLKLRHEIMLSYLEPDSVKNIDGVYSDLKNTRENMAPESLTNTIEFYYHFFTGMYHFRTRDLVIALTYYREAEKYLDLLDENANTDKAEFYFKVSEVYYYMKETHFSMNYAQRAYSIFKEQKDAQGNLTYGKEMVQCQFVIFGNWLDKMCYEDALETAEKALNDAIKIGEQHLIGSAHFNVGLCYNNLEELDNAEKHFQIAYEIHKDRKHIYESKAIFNLAYVKAKKNDLKAALELYQEGQKVAARHNNQEVTEKLKLVKGLYLSFDLQTLREVFKFFEEKNLYGDMEEYAVAVADFLTNKEDRHDAVDFYQMAIEARKQIQRGKHLNEKM</ns2:sequence><ns2:name>GCA_022097155_rapP</ns2:name></ns2:Sequence><ns2:Sequence dsseqid="sq12" id="sq106" description="Rap phosphatase"><ns2:sequence>MSVSDLIPYHYVTTDINHWYVVIKQGRVEKAKEMKQKVEKAFDMMEKNEKVAVYLQLLKLRHEIMLSYLEPDSVKNIDGVYSDLKKTRENMAPESLTNTIEFYYHFFTGMYHFRTRDLVIALTYYREAEKYLDLLDENANTDKAEFYFKVSEVYYYMKETHFSMNYAQRAYSIFKEQKDVHGNLTYGKEMVQCQFVIFGNWLDKMCYEDALETAEKALNDAIKIGEQHLIGSAHFNVGLCYNNLEELDNAEKHFQIAYEIHKDRKHIYESKAIFNLAYVKAKKNDLKAALELYQEGQKVAARHNNQEVTEKLKLVKGLYLSFDLQTLREVFKFFEEKNLYGDMEEYAVAVADFLTNKEDRHDAVDFYQMAIEARKQIQRGKHLNEKM</ns2:sequence><ns2:name>GCA_022453545_rapP</ns2:name></ns2:Sequence><ns2:Sequence dsseqid="sq6" id="sq107" description="Rap phosphatase"><ns2:sequence>MYHFRTRDLVIALTYYREAEKYLDLLDKNANTDKAEFYFKMSEVYYYMKETHFSMNYAQRAYSIFKEQKDAQGNLTYGKEMVQCQFVIFGNWLDKMCYEDALETAEKALNDAIKIGEQHLIGSAHFNVGLCYNNLEELDNAEKHFQIAYEIHKNRKHIYESKAIFNLAYVKAKKNDLKAALELYQEGQKVAARHNNQEVTEKLKLVKGLYLSFDLQTLREVFKFFKEKNLYGDMEEYAVAVADFLTNKEDRHDAVDFYQMAIEARKQIQRGKHLNEKM</ns2:sequence><ns2:name>GCA_023702085_rapP</ns2:name></ns2:Sequence><ns2:Sequence dsseqid="sq58" id="sq108" description="Rap phosphatase"><ns2:sequence>MSVSDLIPYHYVTTDINHWYVVIKQGRVEKAKEMKRKVEKEFDMMEKNEKVAVYLQLLKLRHEIMLSYLEPDSVKNIDGVYSDLKKTRENMAPESLTNTIEFYYNFFTGMYHFRTRDLVIALTYYREAEKYLDLLDANANTDKAEFYFKVSEVYYYMKETHFSMNYAQRAYSIFKEQKDAQGNLTYGKEMVQCQFVIFGNWLDKMCYEDALETAEKALKDALEIGEQHLIGSAHFNVGLCYNNLEELDNAEKHFQIAYEIHKDRKHIYESKAIFNLAYVKAKKNDLKAALELYQEGQKVAARHNNQEVTEKLKLVKGLYLSFDLQTLREVFKFFEEKNLYGDMEEYAVAVADFLTNKEDRHDAVDFYQMAIEARKQIQRGKHLNEKM</ns2:sequence><ns2:name>GCA_025502505_rapP</ns2:name></ns2:Sequence><ns2:Sequence dsseqid="sq60" id="sq109" description="Rap phosphatase"><ns2:sequence>MSVSDLIPYHYVTTDINHWYVVIKQGRVEKAKEMKRKVEKEFDMMEKNEKVAVYLQLLKLRHEIMLSYLEPDSVKNIDGVYSDLKKTRENMAPESLTNTIEFYYNFFTGMYHFRTRDLVIALTYYREAEKYLDLLDANANTDKAEFYFKVSEVYYYMKETHFSMNYAQRAYSIFKEQKDAQGNLTYGKEMVQCQFVIFGNWLDKMCYEDALETAEKALKDALEIGEQHLIGSAHFNVGLCYNNLEELDNAEKHFQIAYEIHKDRKHIYESKAIFNLAYVKAKKNDLKAALELYQEGQKVAARHNNQEVTEKLKLVKGLYLSFDLQTLREVFKFFEEKNLYGDMEEYAVAVADFLTNKEDRHDAVDFYQMAIEARKQIQRGKHLNEKM</ns2:sequence><ns2:name>GCA_025502545_rapP</ns2:name></ns2:Sequence><ns2:Sequence dsseqid="sq80" id="sq110" description="Rap phosphatase"><ns2:sequence>MSVSDLIPYHYVTTDINHWYVVIKQGRVEKAKEMKRKVEKEFDMMEKNEKVAVYLQLLKLRHEIMLSYLEPDSVKNIDGVYSDLKKTRENMAPESLTNTIEFYYNFFTGMYHFRTRDLVIALTYYREAEKYLDLLDANANTDKAEFYFKVSEVYYYMKETHFSMNYAQRAYSIFKEQKDAQGNLTYGKEMVQCQFVIFGNWLDKMCYEDALETAEKALKDALEIGEQHLIGSAHFTVGLCYNNLEELDNAEKHFQIAYEIHKDRKHIYESKAIFNLAYVKAKKNDLKAALELYQEGQKVAARHNNQEVTEKLKLVKGLYLSFDLQTLREVFKFFEEKNLYGDMEEYAVAVADFLTNKEDRHDAVDFYQMAIEARKQIQRGKHLNEKM</ns2:sequence><ns2:name>GCA_029027845_rapP</ns2:name></ns2:Sequence><ns2:Sequence dsseqid="sq18" id="sq111" description="Rap phosphatase"><ns2:sequence>MSVSDLIPYHYVTTDINHWYVVIKQGRVEKAKEMKQKVEKAFDMMEKNEKVAVYLQLLKLRHEIMLSYLEPDSVKNIDGVYSDLKKTRENMAPESLTNTIEFYYHFFTGMYHFRTRDLIIALTYYREAEKYLDLLDENANTDKAEFYFKVSEVYYYMKETHFSMNYAQRAYSIFKEQKDAQGNLTYGKEMVQCQFVIFGNWLDKMCYEDALETAEKALNDAIKIGEQHLIGSAHFNVGLCYNNLEELDNAEKHFQIAYEIHKDRKHIYESKAIFNLAYVKAKKNDLKAALELYQEGQKVAARHNNQEVTEKLKLVKGLYLSFDLQTLREVFKFFEEKNLYGDMEEYAVAVADFLTNKEDRHDAVDFYQMAIEARKQIQRGKHLNEKM</ns2:sequence><ns2:name>GCA_029536815_rapP</ns2:name></ns2:Sequence><ns2:Sequence dsseqid="sq20" id="sq112" description="Rap phosphatase"><ns2:sequence>MSVSDLIPYHYVTTDINHWYVVIKQGRVEKAKEMKQKVEKAFDMMEKNEKVAVYLQLLKLRHEIMLSYLEPDSVKNIDGVYSDLKKTRENMAPESLTNTIEFYYHFFTGMYHFRTRDLIIALTYYREAEKYLDLLDENANTDKAEFYFKVSEVYYYMKETHFSMNYAQRAYSIFKEQKDAQGNLTYGKEMVQCQFVIFGNWLDKMCYEDALETAEKALNDAIKIGEQHLIGSAHFNVGLCYNNLEELDNAEKHFQIAYEIHKDRKHIYESKAIFNLAYVKAKKNDLKAALELYQEGQKVAARHNNQEVTEKLKLVKGLYLSFDLQTLREVFKFFEEKNLYGDMEEYAVAVADFLTNKEDRHDAVDFYQMAIEARKQIQRGKHLNEKM</ns2:sequence><ns2:name>GCA_029536855_rapP</ns2:name></ns2:Sequence><ns2:Sequence dsseqid="sq82" id="sq113" description="Rap phosphatase"><ns2:sequence>MSVSDLIPYHYVTTDINHWYVVIKQGRVEKAKEMKRKVEKEFDMMEKNEKVAVYLQLLKLRHEIMLSYLEPDSVKNIDGVYSDLKKTRENMAPESLTNTIEFYYNFFTGMYHFRTRDLVIALTYYREAEKYLDLLDANANTDKAEFYFKVSEVYYYMKETHFSMNYAQRAYSIFKEQKDAQGNLTYGKEMVQCQFVIFGNWLDKMCYEDALETAEKALKDALEIGEQHLIGSAHFTVGLCYNNLEELDNAEKHFQIAYEIHKDRKHIYESKAIFNLAYVKAKKNDLKAALELYQEGQKVAARHNNQEVTEKLKLVKGLYLSFDLQTLREVFKFFEEKNLYGDMEEYAVAVADFLTNKEDRHDAVDFYQMAIEARKQIQRGKHLNEKM</ns2:sequence><ns2:name>GCA_029537415_rapP</ns2:name></ns2:Sequence><ns2:Sequence dsseqid="sq32" id="sq114" description="Rap phosphatase"><ns2:sequence>MSVSDLIPYHYVTTDINHWYVVIKQGRVEKAKEMKQKVEKEFDMMEKNEKVAVYLQLLKLRHEIMLSYLEPDSVKNIDGVYADLKKTRENMAPESLTNTIEFYYHFFTGMYHFRTRDLVIALTYYREAEKYLDLLDKNANTDKAEFYFKMSEVYYYMKETHFSMNYAQRAYSIFKEQKDAQGNLTYGKEMVQCQFVIFGNWLDKMCYEDALETAEKALYDAIKIGEQHLIGSAHFNVGLCYNNLEELDNAEKHFQISYEIHKNRKHIYESKAIFNLAYVKSKKNDLKAALELYQEGQKVAARHNNQEVTEKLKLVKGLYLSFDLQTLREVFKFFKEKNLYGDMEEYAVAVADFLTNKEDRHDAVDFYQMAIEARKQIQRGKHLNEKM</ns2:sequence><ns2:name>GCA_029857255_rapP</ns2:name></ns2:Sequence><ns2:Sequence dsseqid="sq84" id="sq115" description="Rap phosphatase"><ns2:sequence>MSVSDLIPYHYVTTDINHWYVVIKQGRVEKAKEMKRKVEKEFDMMEKNEKVAVYLQLLKLRHEIMLSYLEPDSVKNIDGVYSDLKKTRENMAPESLTNTIEFYYNFFTGMYHFRTRDLVIALTYYREAEKYLDLLDANANTDKAEFYFKVSEVYYYMKETHFSMNYAQRAYSIFKEQKDAQGNLTYGKEMVQCQFVIFGNWLDKMCYEDALETAEKALKDALEIGEQHLIGSAHFTVGLCYNNLEELDNAEKHFQIAYEIHKDRKHIYESKAIFNLAYVKAKKNDLKAALELYQEGQKVAARHNNQEVTEKLKLVKGLYLSFDLQTLREVFKFFEEKNLYGDMEEYAVAVADFLTNKEDRHDAVDFYQMAIEARKQIQRGKHLNEKM</ns2:sequence><ns2:name>GCA_030643765_rapP</ns2:name></ns2:Sequence><ns2:Sequence dsseqid="sq62" id="sq116" description="Rap phosphatase"><ns2:sequence>MSVSDLIPYHYVTTDINHWYVVIKQGRVEKAKEMKRKVEKEFDMMEKNEKVAVYLQLLKLRHEIMLSYLEPDSVKNIDGVYSDLKKTRENMAPESLTNTIEFYYNFFTGMYHFRTRDLVIALTYYREAEKYLDLLDANANTDKAEFYFKVSEVYYYMKETHFSMNYAQRAYSIFKEQKDAQGNLTYGKEMVQCQFVIFGNWLDKMCYEDALETAEKALKDALEIGEQHLIGSAHFNVGLCYNNLEELDNAEKHFQIAYEIHKDRKHIYESKAIFNLAYVKAKKNDLKAALELYQEGQKVAARHNNQEVTEKLKLVKGLYLSFDLQTLREVFKFFEEKNLYGDMEEYAVAVADFLTNKEDRHDAVDFYQMAIEARKQIQRGKHLNEKM</ns2:sequence><ns2:name>GCA_032598945_rapP</ns2:name></ns2:Sequence><ns2:Sequence dsseqid="sq34" id="sq117" description="Rap phosphatase"><ns2:sequence>MSVSDLIPYHYVTTDINHWYVVIKQGRVEKAKEMKQKVEKEFDMMEKNEKVAVYLQLLKLRHEIMLSYLEPDSVKNIDGVYADLKKTRENMAPESLTNTIEFYYHFFTGMYHFRTRDLVIALTYYREAEKYLDLLDKNANTDKAEFYFKMSEVYYYMKETHFSMNYAQRAYSIFKEQKDAQGNLTYGKEMVQCQFVIFGNWLDKMCYEDALETAEKALYDAIKIGEQHLIGSAHFNVGLCYNNLEELDNAEKHFQIAYEIHKNRKHIYESKAIFNLAYVKAKKNDLKAALELYQEGQKVAARHNNQEVTEKLKLVKGLYLSFDLQTLREVFKFFKEKNLYGDMEEYAVAVADFLTNKEDRHDAVDFYQMAIEARKQIQRGKHLNEKM</ns2:sequence><ns2:name>GCA_037201685_rapP</ns2:name></ns2:Sequence><ns2:Sequence dsseqid="sq40" id="sq118" description="Rap phosphatase"><ns2:sequence>MSVSDLIPYHYVTTDINHWYVVIKQGRVEKAKEMKRKVEKEFDMMEKNEKVAVYLQLLKLRHEIMLSYFEPDSVKNIDGVYSDLKKTRENMAPESLTNTIEFYYNFFTGMYHFRTRDLVIALTYYREAEKYLDLLDENANTDKAEFYFKVSEVYYYMKETHFSMNYAQRAYSIFKDQKDAQGNLTYGKEMVQCQFVIFGNWLDKMCYEDALETAEKALKDALEIGEQHLIGSAHFNVGLCYNNLEELDNAEKHFQIAYEIHKDRKHIYESKAIFNLAYVKAKKNDLKAALELYQEGQKVAARHNNQEVTEKLKLVKGLYLSFDLQTLREVFKFFEEKNLYGDMEEYAVAVADFLTNKEDRHDAVDFYQMAIEARKQIQRGKHLNEKM</ns2:sequence><ns2:name>GCA_037201935_rapP</ns2:name></ns2:Sequence><ns2:Sequence dsseqid="sq86" id="sq119" description="Rap phosphatase"><ns2:sequence>MSVSDLIPYHYVTTDINHWYVVIKQGRVEKAKEMKRKVEKEFDMMEKNEKVAVYLQLLKLRHEIMLSYLEPDSVKNIDGVYSDLKKTRENMAPESLTNTIEFYYNFFTGMYHFRTRDLVIALTYYREAEKYLDLLDANANTDKAEFYFKVSEVYYYMKETHFSMNYAQRAYSIFKEQKDAQGNLTYGKEMVQCQFVIFGNWLDKMCYEDALETAEKALKDALEIGEQHLIGSAHFTVGLCYNNLEELDNAEKHFQIAYEIHKDRKHIYESKAIFNLAYVKAKKNDLKAALELYQEGQKVAARHNNQEVTEKLKLVKGLYLSFDLQTLREVFKFFEEKNLYGDMEEYAVAVADFLTNKEDRHDAVDFYQMAIEARKQIQRGKHLNEKM</ns2:sequence><ns2:name>GCA_037914925_rapP</ns2:name></ns2:Sequence><ns2:Sequence dsseqid="sq42" id="sq120" description="Rap phosphatase"><ns2:sequence>MSVSDLIPYHYVTTDINHWYVVIKQGRVEKAKEMKRKVEKEFDMMEKNEKVAVYLQLLKLRHEIMLSYLEPDSVKNIDGVYSDLKKTRENMAPESLTNTIEFYYNFFTGMYHFRTRDLVIALTYYREAEKYLDLLDENANTDKAEFYFKVSEVYYYMKETHFSMNYAQRAYSIFKEQKDAQGNLTYGKEMVQCQFVIFGNWLDKMCYEDALETAEKALKDALEIGEQHLIGSAHFNVGLCYNNLEELDNAEKHFQISYEIHKDRKHIYESKAIFNLAYVKAKKNDLKAALELYQEGQKVAARHNNQEVTEKLKLVKGLYLSFDLQTLREVFKFFEEKNLYGDMEEYAVAVADFLTNKEDRHDAVDFYQMAIEARKQIQRGKHLNEKM</ns2:sequence><ns2:name>GCA_039620435_rapP</ns2:name></ns2:Sequence><ns2:Sequence dsseqid="sq44" id="sq121" description="Rap phosphatase"><ns2:sequence>MSVSDLIPYHYVTTDINHWYVVIKQGRVEKAKEMKRKVEKEFDMMEKNEKVAVYLQLLKLRHEIMLSYLEPDSVKNIDGVYSDLKKTRENMAPESLTNTIEFYYNFFTGMYHFRTRDLVIALTYYREAEKYLDLLDENANTDKAEFYFKVSEVYYYMKETHFSMNYAQRAYSIFKEQKDAQGNLTYGKEMVQCQFVIFGNWLDKMCYEDALETAEKALKDALEIGEQHLIGSAHFNVGLCYNNLEELDNAEKHFQISYEIHKDRKHIYESKAIFNLAYVKAKKNDLKAALELYQEGQKVAARHNNQEVTEKLKLVKGLYLSFDLQTLREVFKFFEEKNLYGDMEEYAVAVADFLTNKEDRHDAVDFYQMAIEARKQIQRGKHLNEKM</ns2:sequence><ns2:name>GCA_039621185_rapP</ns2:name></ns2:Sequence><ns2:Sequence dsseqid="sq46" id="sq122" description="Rap phosphatase"><ns2:sequence>MSVSDLIPYHYVTTDINHWYVVIKQGRVEKAKEMKRKVEKEFDMMEKNEKVAVYLQLLKLRHEIMLSYLEPDSVKNIDGVYSDLKKTRENMAPESLTNTIEFYYNFFTGMYHFRTRDLVIALTYYREAEKYLDLLDENANTDKAEFYFKVSEVYYYMKETHFSMNYAQRAYSIFKEQKDAQGNLTYGKEMVQCQFVIFGNWLDKMCYEDALETAEKALKDALEIGEQHLIGSAHFNVGLCYNNLEELDNAEKHFQISYEIHKDRKHIYESKAIFNLAYVKAKKNDLKAALELYQEGQKVAARHNNQEVTEKLKLVKGLYLSFDLQTLREVFKFFEEKNLYGDMEEYAVAVADFLTNKEDRHDAVDFYQMAIEARKQIQRGKHLNEKM</ns2:sequence><ns2:name>GCA_039621415_rapP</ns2:name></ns2:Sequence><ns2:Sequence dsseqid="sq30" id="sq123" description="Rap phosphatase"><ns2:sequence>MSVSDLIPYHYVTTDINHWYVVIKQGRVEKAKEMKQKVEKEFDMMEKNEKVAVYLQLLKLRHEIMLSYLEPDSVKNIDGVYADLKKTRENMAPESLTNTIEFYYHFFTGMYHFRTRDLVIALTYYREAEKYLDLLDKNANTDKAEFYFKMSEVYYYMKETHFSMNYAQRAYSIFKEQKDAQGNLTYGKEMVQCQFVIFGNWLDKMCYEDALETAEKALNDAIKIGEQHLIGSAHFNVGLCYNNLEELDNAEKHFQIAYEIHKNRKHIYESKAIFNLAYVKAKKNDLKAALELYQEGQKVAARHNNQEVTEKLKLVKGLYLSFDLQTLREVFKFFKEKNLYGDMEEYAVAVADFLTNKEDRHDAVDFYQMAIEARKQIQRGKHLNEKM</ns2:sequence><ns2:name>GCA_041261645_rapP</ns2:name></ns2:Sequence><ns2:Sequence dsseqid="sq64" id="sq124" description="Rap phosphatase"><ns2:sequence>MSVSDLIPYHYVTTDINHWYVVIKQGRVEKAKEMKRKVEKEFDMMEKNEKVAVYLQLLKLRHEIMLSYLEPDSVKNIDGVYSDLKKTRENMAPESLTNTIEFYYNFFTGMYHFRTRDLVIALTYYREAEKYLDLLDANANTDKAEFYFKVSEVYYYMKETHFSMNYAQRAYSIFKEQKDAQGNLTYGKEMVQCQFVIFGNWLDKMCYEDALETAEKALKDALEIGEQHLIGSAHFNVGLCYNNLEELDNAEKHFQIAYEIHKDRKHIYESKAIFNLAYVKAKKNDLKAALELYQEGQKVAARHNNQEVTEKLKLVKGLYLSFDLQTLREVFKFFEEKNLYGDMEEYAVAVADFLTNKEDRHDAVDFYQMAIEARKQIQRGKHLNEKM</ns2:sequence><ns2:name>GCA_049368775_rapP</ns2:name></ns2:Sequence><ns2:Sequence dsseqid="sq88" id="sq125" description="Rap phosphatase"><ns2:sequence>MSVSDLIPYHYVTTDINHWYVVIKQGRVEKAKEMKRKVEKEFDMMEKNEKVAVYLQLLKLRHEIMLSYLEPDSVKNIDGVYSDLKKTRENMAPESLTNTIEFYYNFFTGMYHFRTRDLVIALTYYREAEKYLDLLDANANTDKAEFYFKVSEVYYYMKETHFSMNYAQRAYSIFKEQKDAQGNLTYGKEMVQCQFVIFGNWLDKMCYEDALETAEKALKDALEIGEQHLIGSAHFTVGLCYNNLEELDNAEKHFQIAYEIHKDRKHIYESKAIFNLAYVKAKKNDLKAALELYQEGQKVAARHNNQEVTEKLKLVKGLYLSFDLQTLREVFKFFEEKNLYGDMEEYAVAVADFLTNKEDRHDAVDFYQMAIEARKQIQRGKHLNEKM</ns2:sequence><ns2:name>GCA_049860545_rapP</ns2:name></ns2:Sequence><ns2:Sequence dsseqid="sq26" id="sq126" description="Rap phosphatase"><ns2:sequence>MSVSDLIPYHYVTTDINHWYVVIKQGRVEKAKEMKQKVEKEFDMMEKNEKVAVYLQLLKLRHEIMLSYLEPDSVKNIDGVYADLKKTRENMAPESLTNTIEFYYHFLPGMYLFRTRDLVIALTYYREAEKYLDLLDKNANTDKAEFYFKMPEVYYYMKETHFSMNYAQRAYSIFKEQKDAQGNLTYGKEMVQCQFVIFGNWLDKMCYEDALETAEKALNDAIKIGEQHLIGSAHFNVGLCYNNLEELDNAEKHFQIAYEIHKNRKHIYESKAIFNLAYVKAKKNDLKAALELYQEGQKVAARHNNQEVTEKLKLVKGLYLSFDLQTLREVFKFFKEKNLYDDMEEYAVAVAVADFLTNKEDRHDAVDFYQMAIEANKFKGGNI</ns2:sequence><ns2:name>GCA_905310975_rapP</ns2:name></ns2:Sequence><ns2:Sequence dsseqid="sq66" id="sq127" description="Rap phosphatase"><ns2:sequence>MSVSDLIPYHYVTTDINHWYVVIKQGRVEKAKEMKRKVEKEFDMMEKNEKVAVYLQLLKLRHEIMLSYLEPDSVKNIDGVYSDLKKTRENMAPESLTNTIEFYYNFFTGMYHFRTRDLVIALTYYREAEKYLDLLDANANTDKAEFYFKVSEVYYYMKETHFSMNYAQRAYSIFKEQKDAQGNLTYGKEMVQCQFVIFGNWLDKMCYEDALETAEKALKDALEIGEQHLIGSAHFNVGLCYNNLEELDNAEKHFQIAYEIHKDRKHIYESKAIFNLAYVKAKKNDLKAALELYQEGQKVAARHNNQEVTEKLKLVKGLYLSFDLQTLREVFKFFEEKNLYGDMEEYAVAVADFLTNKEDRHDAVDFYQMAIEARKQIQRGKHLNEKM</ns2:sequence><ns2:name>GCA_905311035_rapP</ns2:name></ns2:Sequence><ns2:Sequence dsseqid="sq22" id="sq128" description="Rap phosphatase"><ns2:sequence>MSVSDLIPYHYVTTDINHWYVVIKQGRVEKAKEMKQKVEKAFDMMEKNEKVAVYLQLLKLRHEIMLSYLEPDSVKNIDGVYSDLKKTRENMAPESLTNTIEFYYHFFTGMYHFRTRDLVIALTYYREAEKYLDLLDENANTDKAEFYFKVSEVYYYMKETHFSMNYAQRAYSIFKEQKDAQGNLTYGKEMVQCQFVIFGNWLDKMCYEDALETAEKALNDAIKIGEQHLIGSAHFNVGLCYNNLEELDNAEKHFQIAYEIHKDRKHIYESKAIFNLAYVKAKKNDLKAALELYQEGQKVAARHNNQEVTEKLKLVKGLYLSFDLQTLREVFKFFEEKNLYGDMEEYAVAVADFLTNKEDRHDAVDFYQMAIEARKQIQRGKHLNEKM</ns2:sequence><ns2:name>GCA_905312035_rapP</ns2:name></ns2:Sequence><ns2:Sequence dsseqid="sq38" id="sq129" description="Rap phosphatase"><ns2:sequence>MSVSDLIPYHYVTTDINHWYVVIKQGRVDKAKEMKQKVEKEFDMMEKNEKVAVYLQLLKLRHEIMLSYLEPDSVKNIDGVYSDLKKTRENMAPESLTNTIEFYYNFFTGMYHFRTRDLVIALTYYREAEKYLDLLDENANTDKAEFYFKVSEVYYYMKETHFSMNYAQRAYSIFKDQKDAQGNLTYGKEMVQCQFVIFGNWLDKMCYEDALATAEKALNDALKIGEQHLIGSAHFNVGLCYNNLEELDKAEKHFQIAYEIHKNRKHIYESKAIFNLAYVKAKKNDLKAALELYQEGQKVAARHNNQEVTEKLKLVKGLYLSFDLQTLREVFKFFEEKNLYGDMEEYAVAVADFLTNKEDRHDAVDFYQMAIEARKQIQRGKHLNEKM</ns2:sequence><ns2:name>GCA_905315015_rapP</ns2:name></ns2:Sequence><ns2:Sequence dsseqid="sq52" id="sq130" description="Rap phosphatase"><ns2:sequence>MSVSDLIPYHYVTTDINHWYVVIKQGRVEKAKEMKRKVEKEFDMMEKNEKVAVYLQLLKLRHEIMLSYLEPDSVKNIDGVYADLKKTRENMAPESLTNTIEFYYNFFTGMYHFRTRDLVIALTYYREAEKYLDLLDENANTDKAEFYFKVSEVYYYMKETHFSMNYAQRAYSIFKEQKDAQGNLTYGKEMVQCQFVIFGNWLDKMCYEDALETAEKALKDALEIGEQHLIGSAHFNVGLCYNNLEELDNAEKHFQIAYEIHKDRKHIYESKAIFNLAYVKAKKNDLKAALELYQEGQKVAARHNNQEVTEKLKLVKGLYLSFDLQTLREVFKFFEEKNLYGDMEEYAVAVADFLTNKEDRHDAVDFYQMAIEARKQIQRGKHLNEKM</ns2:sequence><ns2:name>GCA_905315685_rapP</ns2:name></ns2:Sequence><ns2:Sequence dsseqid="sq48" id="sq131" description="Rap phosphatase"><ns2:sequence>MSVSDLIPYHYVTTDINHWYVVIKQGRVEKAKEMKRKVEKEFDMMEKNEKVAVYLQLLKLRHEIMLSYLEPDSVKNIDGVYADLKKTRENMAPESLTNTIEFYYNFFTGMYHFRTRDLVIALTYYREAEKYLDLLDENANTDKAEFYFKVSEVYYYMKETHFSMNYAQRAYSIFKEQKDAQGNLTYGKEMVQCQFVIFGNWLDKMCYEDALETAEKALKDALEIGEQHLIGSAHFNVGLCYNNLEELDNAEKHFQISYEIHKDRKHIYESKAIFNLAYVKAKKNDLKAALELYQEGQKVAARHNNQEVTEKLKLVKGLYLSFDLQTLREVFKFFEEKNLYGDMEEYAVAVADFLTNKEDRHDAVDFYQMAIEARKQIQRGKHLNEKM</ns2:sequence><ns2:name>GCA_905318255_rapP</ns2:name></ns2:Sequence><ns2:Sequence dsseqid="sq50" id="sq132" description="Rap phosphatase"><ns2:sequence>MSVSDLIPYHYVTTDINHWYVVIKQGRVEKAKEMKRKVEKEFDMMEKNEKVAVYLQLLKLRHEIMLSYLEPDSVKNIDGVYADLKKTRENMAPESLTNTIEFYYNFFTGMYHFRTRDLVIALTYYREAEKYLDLLDENANTDKAEFYFKVSEVYYYMKETHFSMNYAQRAYSIFKEQKDAQGNLTYGKEMVQCQFVIFGNWLDKMCYEDALETAEKALKDALEIGEQHLIGSAHFNVGLCYNNLEELDNAEKHFQISYEIHKDRKHIYESKAIFNLAYVKAKKNDLKAALELYQEGQKVAARHNNQEVTEKLKLVKGLYLSFDLQTLREVFKFFEEKNLYGDMEEYAVAVADFLTNKEDRHDAVDFYQMAIEARKQIQRGKHLNEKM</ns2:sequence><ns2:name>GCA_905319135_rapP</ns2:name></ns2:Sequence><ns2:Annotation graph="true" graphType="1" graphGroup="-1" graphHeight="40" id="ann0" scoreOnly="false" visible="true" centreColLabels="false" scaleColLabels="false" showAllColLabels="false" autoCalculated="true" belowAlignment="true" calcId=""><ns2:annotationElement position="0" colour="-6656"><ns2:displayCharacter>*</ns2:displayCharacter><ns2:description>hydrophobic !aliphatic !aromatic !charged !negative !polar !positive !proline !small !tiny</ns2:description><ns2:value>11.0</ns2:value></ns2:annotationElement><ns2:annotationElement position="1" colour="-5341952"><ns2:displayCharacter>6</ns2:displayCharacter><ns2:description>polar !aliphatic !charged !negative !positive !proline</ns2:description><ns2:value>6.0</ns2:value></ns2:annotationElement><ns2:annotationElement position="2" colour="-7515392"><ns2:displayCharacter>4</ns2:displayCharacter><ns2:description>hydrophobic !negative !proline !tiny</ns2:description><ns2:value>4.0</ns2:value></ns2:annotationElement><ns2:annotationElement position="3" colour="-6395904"><ns2:displayCharacter>5</ns2:displayCharacter><ns2:description> !aliphatic !charged !negative !positive !proline</ns2:description><ns2:value>5.0</ns2:value></ns2:annotationElement><ns2:annotationElement position="4" colour="-4288000"><ns2:displayCharacter>7</ns2:displayCharacter><ns2:description>charged polar !aliphatic !aromatic !hydrophobic !proline !tiny</ns2:description><ns2:value>7.0</ns2:value></ns2:annotationElement><ns2:annotationElement position="5" colour="-4288000"><ns2:displayCharacter>7</ns2:displayCharacter><ns2:description>hydrophobic !aromatic !charged !negative !positive !proline !tiny</ns2:description><ns2:value>7.0</ns2:value></ns2:annotationElement><ns2:annotationElement position="6" colour="-6395904"><ns2:displayCharacter>5</ns2:displayCharacter><ns2:description> !aromatic !negative !proline !small !tiny</ns2:description><ns2:value>5.0</ns2:value></ns2:annotationElement><ns2:annotationElement position="7" colour="-5341952"><ns2:displayCharacter>6</ns2:displayCharacter><ns2:description>small !aliphatic !aromatic !hydrophobic !positive !tiny</ns2:description><ns2:value>6.0</ns2:value></ns2:annotationElement><ns2:annotationElement position="8" colour="-4288000"><ns2:displayCharacter>7</ns2:displayCharacter><ns2:description>hydrophobic !charged !negative !positive !proline !small !tiny</ns2:description><ns2:value>7.0</ns2:value></ns2:annotationElement><ns2:annotationElement position="9" colour="-7515392"><ns2:displayCharacter>4</ns2:displayCharacter><ns2:description>hydrophobic !negative !proline !tiny</ns2:description><ns2:value>4.0</ns2:value></ns2:annotationElement><ns2:annotationElement position="10" colour="-4288000"><ns2:displayCharacter>7</ns2:displayCharacter><ns2:description>hydrophobic !charged !negative !positive !proline !small !tiny</ns2:description><ns2:value>7.0</ns2:value></ns2:annotationElement><ns2:annotationElement position="11" colour="-3234048"><ns2:displayCharacter>8</ns2:displayCharacter><ns2:description>hydrophobic small !aromatic !charged !negative !polar !positive !proline</ns2:description><ns2:value>8.0</ns2:value></ns2:annotationElement><ns2:annotationElement position="12" colour="-4288000"><ns2:displayCharacter>7</ns2:displayCharacter><ns2:description>hydrophobic !aromatic !charged !negative !positive !proline !tiny</ns2:description><ns2:value>7.0</ns2:value></ns2:annotationElement><ns2:annotationElement position="13" colour="-6656"><ns2:displayCharacter>*</ns2:displayCharacter><ns2:description>hydrophobic polar small !aliphatic !aromatic !charged !negative !positive !proline !tiny</ns2:description><ns2:value>11.0</ns2:value></ns2:annotationElement><ns2:annotationElement position="14" colour="-6395904"><ns2:displayCharacter>5</ns2:displayCharacter><ns2:description>polar !aliphatic !positive !proline !tiny</ns2:description><ns2:value>5.0</ns2:value></ns2:annotationElement><ns2:annotationElement position="15" colour="-4288000"><ns2:displayCharacter>7</ns2:displayCharacter><ns2:description>hydrophobic !charged !negative !positive !proline !small !tiny</ns2:description><ns2:value>7.0</ns2:value></ns2:annotationElement><ns2:annotationElement position="16" colour="-4288000"><ns2:displayCharacter>7</ns2:displayCharacter><ns2:description>polar !aliphatic !aromatic !hydrophobic !negative !proline !tiny</ns2:description><ns2:value>7.0</ns2:value></ns2:annotationElement><ns2:annotationElement position="17" colour="-5341952"><ns2:displayCharacter>6</ns2:displayCharacter><ns2:description>charged polar !aliphatic !proline !small !tiny</ns2:description><ns2:value>6.0</ns2:value></ns2:annotationElement><ns2:annotationElement position="18" colour="-5341952"><ns2:displayCharacter>6</ns2:displayCharacter><ns2:description>hydrophobic !aliphatic !charged !negative !positive !proline</ns2:description><ns2:value>6.0</ns2:value></ns2:annotationElement><ns2:annotationElement position="19" colour="-5341952"><ns2:displayCharacter>6</ns2:displayCharacter><ns2:description>polar !aliphatic !positive !proline !small !tiny</ns2:description><ns2:value>6.0</ns2:value></ns2:annotationElement><ns2:annotationElement position="20" colour="-6395904"><ns2:displayCharacter>5</ns2:displayCharacter><ns2:description>hydrophobic !aromatic !negative !proline !tiny</ns2:description><ns2:value>5.0</ns2:value></ns2:annotationElement><ns2:annotationElement position="21" colour="-5341952"><ns2:displayCharacter>6</ns2:displayCharacter><ns2:description>hydrophobic !charged !negative !positive !proline !tiny</ns2:description><ns2:value>6.0</ns2:value></ns2:annotationElement><ns2:annotationElement position="22" colour="-1060608"><ns2:displayCharacter>+</ns2:displayCharacter><ns2:description>aliphatic hydrophobic !aromatic !charged !negative !polar !positive !proline !small !tiny</ns2:description><ns2:value>10.0</ns2:value></ns2:annotationElement><ns2:annotationElement position="23" colour="-5341952"><ns2:displayCharacter>6</ns2:displayCharacter><ns2:description>charged polar !aliphatic !aromatic !proline !tiny</ns2:description><ns2:value>6.0</ns2:value></ns2:annotationElement><ns2:annotationElement position="24" colour="-4288000"><ns2:displayCharacter>7</ns2:displayCharacter><ns2:description> !aromatic !charged !negative !positive !proline !small !tiny</ns2:description><ns2:value>7.0</ns2:value></ns2:annotationElement><ns2:annotationElement position="25" colour="-4288000"><ns2:displayCharacter>7</ns2:displayCharacter><ns2:description>hydrophobic !aromatic !charged !negative !polar !positive !proline</ns2:description><ns2:value>7.0</ns2:value></ns2:annotationElement><ns2:annotationElement position="26" colour="-4288000"><ns2:displayCharacter>7</ns2:displayCharacter><ns2:description>charged polar !aliphatic !aromatic !hydrophobic !proline !tiny</ns2:description><ns2:value>7.0</ns2:value></ns2:annotationElement><ns2:annotationElement position="27" colour="-6395904"><ns2:displayCharacter>5</ns2:displayCharacter><ns2:description>hydrophobic !aromatic !negative !proline !tiny</ns2:description><ns2:value>5.0</ns2:value></ns2:annotationElement><ns2:annotationElement position="28" colour="-4288000"><ns2:displayCharacter>7</ns2:displayCharacter><ns2:description>polar !aliphatic !aromatic !hydrophobic !positive !proline !tiny</ns2:description><ns2:value>7.0</ns2:value></ns2:annotationElement><ns2:annotationElement position="29" colour="-6395904"><ns2:displayCharacter>5</ns2:displayCharacter><ns2:description>hydrophobic !aliphatic !aromatic !negative !proline</ns2:description><ns2:value>5.0</ns2:value></ns2:annotationElement><ns2:annotationElement position="30" colour="-4288000"><ns2:displayCharacter>7</ns2:displayCharacter><ns2:description>small !aliphatic !aromatic !charged !negative !positive !proline</ns2:description><ns2:value>7.0</ns2:value></ns2:annotationElement><ns2:annotationElement position="31" colour="-4288000"><ns2:displayCharacter>7</ns2:displayCharacter><ns2:description>hydrophobic polar !aliphatic !aromatic !negative !proline !tiny</ns2:description><ns2:value>7.0</ns2:value></ns2:annotationElement><ns2:annotationElement position="32" colour="-2114560"><ns2:displayCharacter>9</ns2:displayCharacter><ns2:description>charged negative polar !aliphatic !aromatic !hydrophobic !positive !proline !tiny</ns2:description><ns2:value>9.0</ns2:value></ns2:annotationElement><ns2:annotationElement position="33" colour="-4288000"><ns2:displayCharacter>7</ns2:displayCharacter><ns2:description>hydrophobic !aliphatic !aromatic !negative !proline !small !tiny</ns2:description><ns2:value>7.0</ns2:value></ns2:annotationElement><ns2:annotationElement position="34" colour="-6395904"><ns2:displayCharacter>5</ns2:displayCharacter><ns2:description>hydrophobic !aliphatic !aromatic !negative !proline</ns2:description><ns2:value>5.0</ns2:value></ns2:annotationElement><ns2:annotationElement position="35" colour="-4288000"><ns2:displayCharacter>7</ns2:displayCharacter><ns2:description>polar !aliphatic !aromatic !hydrophobic !proline !small !tiny</ns2:description><ns2:value>7.0</ns2:value></ns2:annotationElement><ns2:annotationElement position="36" colour="-5341952"><ns2:displayCharacter>6</ns2:displayCharacter><ns2:description>hydrophobic !aliphatic !negative !proline !small !tiny</ns2:description><ns2:value>6.0</ns2:value></ns2:annotationElement><ns2:annotationElement position="37" colour="-5341952"><ns2:displayCharacter>6</ns2:displayCharacter><ns2:description>hydrophobic !charged !negative !positive !proline !tiny</ns2:description><ns2:value>6.0</ns2:value></ns2:annotationElement><ns2:annotationElement position="38" colour="-6395904"><ns2:displayCharacter>5</ns2:displayCharacter><ns2:description> !aliphatic !positive !proline !small !tiny</ns2:description><ns2:value>5.0</ns2:value></ns2:annotationElement><ns2:annotationElement position="39" colour="-6656"><ns2:displayCharacter>*</ns2:displayCharacter><ns2:description>charged hydrophobic polar positive !aliphatic !aromatic !negative !proline !small !tiny</ns2:description><ns2:value>11.0</ns2:value></ns2:annotationElement><ns2:annotationElement position="40" colour="-7515392"><ns2:displayCharacter>4</ns2:displayCharacter><ns2:description> !aliphatic !aromatic !positive !proline</ns2:description><ns2:value>4.0</ns2:value></ns2:annotationElement><ns2:annotationElement position="41" colour="-6395904"><ns2:displayCharacter>5</ns2:displayCharacter><ns2:description> !aliphatic !charged !negative !positive !proline</ns2:description><ns2:value>5.0</ns2:value></ns2:annotationElement><ns2:annotationElement position="42" colour="-2114560"><ns2:displayCharacter>9</ns2:displayCharacter><ns2:description>charged negative polar !aliphatic !aromatic !hydrophobic !positive !proline !tiny</ns2:description><ns2:value>9.0</ns2:value></ns2:annotationElement><ns2:annotationElement position="43" colour="-3234048"><ns2:displayCharacter>8</ns2:displayCharacter><ns2:description>hydrophobic !aromatic !charged !negative !polar !positive !proline !tiny</ns2:description><ns2:value>8.0</ns2:value></ns2:annotationElement><ns2:annotationElement position="44" colour="-3234048"><ns2:displayCharacter>8</ns2:displayCharacter><ns2:description>hydrophobic !aliphatic !charged !negative !positive !proline !small !tiny</ns2:description><ns2:value>8.0</ns2:value></ns2:annotationElement><ns2:annotationElement position="45" colour="-5341952"><ns2:displayCharacter>6</ns2:displayCharacter><ns2:description>polar !aliphatic !positive !proline !small !tiny</ns2:description><ns2:value>6.0</ns2:value></ns2:annotationElement><ns2:annotationElement position="46" colour="-4288000"><ns2:displayCharacter>7</ns2:displayCharacter><ns2:description>hydrophobic polar !aliphatic !negative !proline !small !tiny</ns2:description><ns2:value>7.0</ns2:value></ns2:annotationElement><ns2:annotationElement position="47" colour="-4288000"><ns2:displayCharacter>7</ns2:displayCharacter><ns2:description> !aliphatic !aromatic !charged !negative !positive !proline !tiny</ns2:description><ns2:value>7.0</ns2:value></ns2:annotationElement><ns2:annotationElement position="48" colour="-4288000"><ns2:displayCharacter>7</ns2:displayCharacter><ns2:description>charged polar !aliphatic !aromatic !proline !small !tiny</ns2:description><ns2:value>7.0</ns2:value></ns2:annotationElement><ns2:annotationElement position="49" colour="-4288000"><ns2:displayCharacter>7</ns2:displayCharacter><ns2:description>charged polar !aliphatic !aromatic !proline !small !tiny</ns2:description><ns2:value>7.0</ns2:value></ns2:annotationElement><ns2:annotationElement position="50" colour="-3234048"><ns2:displayCharacter>8</ns2:displayCharacter><ns2:description>hydrophobic small !aromatic !charged !negative !positive !proline !tiny</ns2:description><ns2:value>8.0</ns2:value></ns2:annotationElement><ns2:annotationElement position="51" colour="-7515392"><ns2:displayCharacter>4</ns2:displayCharacter><ns2:description>hydrophobic !aliphatic !negative !proline</ns2:description><ns2:value>4.0</ns2:value></ns2:annotationElement><ns2:annotationElement position="52" colour="-4288000"><ns2:displayCharacter>7</ns2:displayCharacter><ns2:description>hydrophobic !charged !negative !polar !positive !proline !tiny</ns2:description><ns2:value>7.0</ns2:value></ns2:annotationElement><ns2:annotationElement position="53" colour="-5341952"><ns2:displayCharacter>6</ns2:displayCharacter><ns2:description>polar !aliphatic !charged !negative !positive !proline</ns2:description><ns2:value>6.0</ns2:value></ns2:annotationElement><ns2:annotationElement position="54" colour="-2114560"><ns2:displayCharacter>9</ns2:displayCharacter><ns2:description>hydrophobic !aromatic !charged !negative !polar !positive !proline !small !tiny</ns2:description><ns2:value>9.0</ns2:value></ns2:annotationElement><ns2:annotationElement position="55" colour="-2114560"><ns2:displayCharacter>9</ns2:displayCharacter><ns2:description>polar !aliphatic !aromatic !charged !hydrophobic !negative !positive !proline !tiny</ns2:description><ns2:value>9.0</ns2:value></ns2:annotationElement><ns2:annotationElement position="56" colour="-4288000"><ns2:displayCharacter>7</ns2:displayCharacter><ns2:description>hydrophobic !charged !negative !positive !proline !small !tiny</ns2:description><ns2:value>7.0</ns2:value></ns2:annotationElement><ns2:annotationElement position="57" colour="-4288000"><ns2:displayCharacter>7</ns2:displayCharacter><ns2:description>hydrophobic !aromatic !charged !negative !polar !positive !proline</ns2:description><ns2:value>7.0</ns2:value></ns2:annotationElement><ns2:annotationElement position="58" colour="-4288000"><ns2:displayCharacter>7</ns2:displayCharacter><ns2:description>polar !aliphatic !aromatic !negative !proline !small !tiny</ns2:description><ns2:value>7.0</ns2:value></ns2:annotationElement><ns2:annotationElement position="59" colour="-6395904"><ns2:displayCharacter>5</ns2:displayCharacter><ns2:description> !aromatic !negative !proline !small !tiny</ns2:description><ns2:value>5.0</ns2:value></ns2:annotationElement><ns2:annotationElement position="60" colour="-7515392"><ns2:displayCharacter>4</ns2:displayCharacter><ns2:description> !aliphatic !aromatic !negative !proline</ns2:description><ns2:value>4.0</ns2:value></ns2:annotationElement><ns2:annotationElement position="61" colour="-3234048"><ns2:displayCharacter>8</ns2:displayCharacter><ns2:description>aromatic hydrophobic polar !aliphatic !negative !proline !small !tiny</ns2:description><ns2:value>8.0</ns2:value></ns2:annotationElement><ns2:annotationElement position="62" colour="-5341952"><ns2:displayCharacter>6</ns2:displayCharacter><ns2:description>polar !aliphatic !aromatic !hydrophobic !positive !proline</ns2:description><ns2:value>6.0</ns2:value></ns2:annotationElement><ns2:annotationElement position="63" colour="-6656"><ns2:displayCharacter>*</ns2:displayCharacter><ns2:description>aliphatic hydrophobic !aromatic !charged !negative !polar !positive !proline !small !tiny</ns2:description><ns2:value>11.0</ns2:value></ns2:annotationElement><ns2:annotationElement position="64" colour="-2114560"><ns2:displayCharacter>9</ns2:displayCharacter><ns2:description>hydrophobic !aliphatic !charged !negative !polar !positive !proline !small !tiny</ns2:description><ns2:value>9.0</ns2:value></ns2:annotationElement><ns2:annotationElement position="65" colour="-5341952"><ns2:displayCharacter>6</ns2:displayCharacter><ns2:description>hydrophobic !aromatic !negative !proline !small !tiny</ns2:description><ns2:value>6.0</ns2:value></ns2:annotationElement><ns2:annotationElement position="66" colour="-5341952"><ns2:displayCharacter>6</ns2:displayCharacter><ns2:description>polar !aliphatic !aromatic !hydrophobic !positive !proline</ns2:description><ns2:value>6.0</ns2:value></ns2:annotationElement><ns2:annotationElement position="67" colour="-3234048"><ns2:displayCharacter>8</ns2:displayCharacter><ns2:description>polar !aliphatic !charged !negative !positive !proline !small !tiny</ns2:description><ns2:value>8.0</ns2:value></ns2:annotationElement><ns2:annotationElement position="68" colour="-5341952"><ns2:displayCharacter>6</ns2:displayCharacter><ns2:description>hydrophobic !aromatic !negative !proline !small !tiny</ns2:description><ns2:value>6.0</ns2:value></ns2:annotationElement><ns2:annotationElement position="69" colour="-2114560"><ns2:displayCharacter>9</ns2:displayCharacter><ns2:description>charged negative polar !aliphatic !aromatic !hydrophobic !positive !proline !tiny</ns2:description><ns2:value>9.0</ns2:value></ns2:annotationElement><ns2:annotationElement position="70" colour="-4288000"><ns2:displayCharacter>7</ns2:displayCharacter><ns2:description>small !aliphatic !aromatic !charged !negative !polar !positive</ns2:description><ns2:value>7.0</ns2:value></ns2:annotationElement><ns2:annotationElement position="71" colour="-4288000"><ns2:displayCharacter>7</ns2:displayCharacter><ns2:description>polar !aliphatic !aromatic !hydrophobic !positive !proline !tiny</ns2:description><ns2:value>7.0</ns2:value></ns2:annotationElement><ns2:annotationElement position="72" colour="-3234048"><ns2:displayCharacter>8</ns2:displayCharacter><ns2:description>small tiny !aliphatic !aromatic !charged !negative !positive !proline</ns2:description><ns2:value>8.0</ns2:value></ns2:annotationElement><ns2:annotationElement position="73" colour="-4288000"><ns2:displayCharacter>7</ns2:displayCharacter><ns2:description>small !aromatic !charged !negative !positive !proline !tiny</ns2:description><ns2:value>7.0</ns2:value></ns2:annotationElement><ns2:annotationElement position="74" colour="-5341952"><ns2:displayCharacter>6</ns2:displayCharacter><ns2:description>hydrophobic !aromatic !negative !proline !small !tiny</ns2:description><ns2:value>6.0</ns2:value></ns2:annotationElement><ns2:annotationElement position="75" colour="-2114560"><ns2:displayCharacter>9</ns2:displayCharacter><ns2:description>polar small !aliphatic !aromatic !charged !negative !positive !proline !tiny</ns2:description><ns2:value>9.0</ns2:value></ns2:annotationElement><ns2:annotationElement position="76" colour="-4288000"><ns2:displayCharacter>7</ns2:displayCharacter><ns2:description>hydrophobic !charged !negative !positive !proline !small !tiny</ns2:description><ns2:value>7.0</ns2:value></ns2:annotationElement><ns2:annotationElement position="77" colour="-6395904"><ns2:displayCharacter>5</ns2:displayCharacter><ns2:description>small !aliphatic !aromatic !positive !proline</ns2:description><ns2:value>5.0</ns2:value></ns2:annotationElement><ns2:annotationElement position="78" colour="-6395904"><ns2:displayCharacter>5</ns2:displayCharacter><ns2:description>hydrophobic !aliphatic !aromatic !negative !proline</ns2:description><ns2:value>5.0</ns2:value></ns2:annotationElement><ns2:annotationElement position="79" colour="-7515392"><ns2:displayCharacter>4</ns2:displayCharacter><ns2:description> !aromatic !positive !proline !tiny</ns2:description><ns2:value>4.0</ns2:value></ns2:annotationElement><ns2:annotationElement position="80" colour="-3234048"><ns2:displayCharacter>8</ns2:displayCharacter><ns2:description>hydrophobic !aliphatic !charged !negative !positive !proline !small !tiny</ns2:description><ns2:value>8.0</ns2:value></ns2:annotationElement><ns2:annotationElement position="81" colour="-5341952"><ns2:displayCharacter>6</ns2:displayCharacter><ns2:description>small !aromatic !charged !negative !positive !proline</ns2:description><ns2:value>6.0</ns2:value></ns2:annotationElement><ns2:annotationElement position="82" colour="-4288000"><ns2:displayCharacter>7</ns2:displayCharacter><ns2:description>polar !aliphatic !aromatic !hydrophobic !positive !proline !tiny</ns2:description><ns2:value>7.0</ns2:value></ns2:annotationElement><ns2:annotationElement position="83" colour="-3234048"><ns2:displayCharacter>8</ns2:displayCharacter><ns2:description>hydrophobic !aromatic !charged !negative !polar !positive !proline !tiny</ns2:description><ns2:value>8.0</ns2:value></ns2:annotationElement><ns2:annotationElement position="84" colour="-4288000"><ns2:displayCharacter>7</ns2:displayCharacter><ns2:description>polar !aliphatic !aromatic !negative !proline !small !tiny</ns2:description><ns2:value>7.0</ns2:value></ns2:annotationElement><ns2:annotationElement position="85" colour="-5341952"><ns2:displayCharacter>6</ns2:displayCharacter><ns2:description>hydrophobic !aliphatic !negative !proline !small !tiny</ns2:description><ns2:value>6.0</ns2:value></ns2:annotationElement><ns2:annotationElement position="86" colour="-3234048"><ns2:displayCharacter>8</ns2:displayCharacter><ns2:description>hydrophobic small !aromatic !charged !negative !positive !proline !tiny</ns2:description><ns2:value>8.0</ns2:value></ns2:annotationElement><ns2:annotationElement position="87" colour="-6395904"><ns2:displayCharacter>5</ns2:displayCharacter><ns2:description> !aromatic !negative !proline !small !tiny</ns2:description><ns2:value>5.0</ns2:value></ns2:annotationElement><ns2:annotationElement position="88" colour="-6395904"><ns2:displayCharacter>5</ns2:displayCharacter><ns2:description> !aliphatic !positive !proline !small !tiny</ns2:description><ns2:value>5.0</ns2:value></ns2:annotationElement><ns2:annotationElement position="89" colour="-4288000"><ns2:displayCharacter>7</ns2:displayCharacter><ns2:description>small !aliphatic !aromatic !charged !negative !positive !proline</ns2:description><ns2:value>7.0</ns2:value></ns2:annotationElement><ns2:annotationElement position="90" colour="-4288000"><ns2:displayCharacter>7</ns2:displayCharacter><ns2:description> !aliphatic !aromatic !charged !negative !positive !proline !tiny</ns2:description><ns2:value>7.0</ns2:value></ns2:annotationElement><ns2:annotationElement position="91" colour="-5341952"><ns2:displayCharacter>6</ns2:displayCharacter><ns2:description>hydrophobic !aliphatic !charged !negative !positive !proline</ns2:description><ns2:value>6.0</ns2:value></ns2:annotationElement><ns2:annotationElement position="92" colour="-5341952"><ns2:displayCharacter>6</ns2:displayCharacter><ns2:description> !aromatic !charged !negative !polar !positive !tiny</ns2:description><ns2:value>6.0</ns2:value></ns2:annotationElement><ns2:annotationElement position="93" colour="-2114560"><ns2:displayCharacter>9</ns2:displayCharacter><ns2:description>charged negative polar !aliphatic !aromatic !hydrophobic !positive !proline !tiny</ns2:description><ns2:value>9.0</ns2:value></ns2:annotationElement><ns2:annotationElement position="94" colour="-6395904"><ns2:displayCharacter>5</ns2:displayCharacter><ns2:description>polar !aliphatic !aromatic !negative !proline</ns2:description><ns2:value>5.0</ns2:value></ns2:annotationElement><ns2:annotationElement position="95" colour="-2114560"><ns2:displayCharacter>9</ns2:displayCharacter><ns2:description>hydrophobic !aromatic !charged !negative !polar !positive !proline !small !tiny</ns2:description><ns2:value>9.0</ns2:value></ns2:annotationElement><ns2:annotationElement position="96" colour="-2114560"><ns2:displayCharacter>9</ns2:displayCharacter><ns2:description>hydrophobic small !aliphatic !aromatic !charged !negative !positive !proline !tiny</ns2:description><ns2:value>9.0</ns2:value></ns2:annotationElement><ns2:annotationElement position="97" colour="-4288000"><ns2:displayCharacter>7</ns2:displayCharacter><ns2:description>polar !aliphatic !charged !negative !positive !proline !tiny</ns2:description><ns2:value>7.0</ns2:value></ns2:annotationElement><ns2:annotationElement position="98" colour="-5341952"><ns2:displayCharacter>6</ns2:displayCharacter><ns2:description>polar !aliphatic !aromatic !positive !proline !tiny</ns2:description><ns2:value>6.0</ns2:value></ns2:annotationElement><ns2:annotationElement position="99" colour="-7515392"><ns2:displayCharacter>4</ns2:displayCharacter><ns2:description> !aromatic !positive !proline !tiny</ns2:description><ns2:value>4.0</ns2:value></ns2:annotationElement><ns2:annotationElement position="100" colour="-7515392"><ns2:displayCharacter>4</ns2:displayCharacter><ns2:description> !aliphatic !aromatic !positive !proline</ns2:description><ns2:value>4.0</ns2:value></ns2:annotationElement><ns2:annotationElement position="101" colour="-3234048"><ns2:displayCharacter>8</ns2:displayCharacter><ns2:description>hydrophobic !charged !negative !polar !positive !proline !small !tiny</ns2:description><ns2:value>8.0</ns2:value></ns2:annotationElement><ns2:annotationElement position="102" colour="-5341952"><ns2:displayCharacter>6</ns2:displayCharacter><ns2:description>polar !aliphatic !positive !proline !small !tiny</ns2:description><ns2:value>6.0</ns2:value></ns2:annotationElement><ns2:annotationElement position="103" colour="-3234048"><ns2:displayCharacter>8</ns2:displayCharacter><ns2:description>hydrophobic polar !aliphatic !charged !negative !positive !proline !tiny</ns2:description><ns2:value>8.0</ns2:value></ns2:annotationElement><ns2:annotationElement position="104" colour="-8569088"><ns2:displayCharacter>3</ns2:displayCharacter><ns2:description> !aliphatic !negative !proline</ns2:description><ns2:value>3.0</ns2:value></ns2:annotationElement><ns2:annotationElement position="105" colour="-6395904"><ns2:displayCharacter>5</ns2:displayCharacter><ns2:description> !aliphatic !positive !proline !small !tiny</ns2:description><ns2:value>5.0</ns2:value></ns2:annotationElement><ns2:annotationElement position="106" colour="-6395904"><ns2:displayCharacter>5</ns2:displayCharacter><ns2:description>hydrophobic !negative !proline !small !tiny</ns2:description><ns2:value>5.0</ns2:value></ns2:annotationElement><ns2:annotationElement position="107" colour="-5341952"><ns2:displayCharacter>6</ns2:displayCharacter><ns2:description>small !aliphatic !aromatic !charged !negative !positive</ns2:description><ns2:value>6.0</ns2:value></ns2:annotationElement><ns2:annotationElement position="108" colour="-4288000"><ns2:displayCharacter>7</ns2:displayCharacter><ns2:description>hydrophobic !aromatic !charged !negative !polar !positive !proline</ns2:description><ns2:value>7.0</ns2:value></ns2:annotationElement><ns2:annotationElement position="109" colour="-4288000"><ns2:displayCharacter>7</ns2:displayCharacter><ns2:description> !aliphatic !aromatic !charged !negative !positive !proline !tiny</ns2:description><ns2:value>7.0</ns2:value></ns2:annotationElement><ns2:annotationElement position="110" colour="-6395904"><ns2:displayCharacter>5</ns2:displayCharacter><ns2:description>polar !aliphatic !positive !proline !tiny</ns2:description><ns2:value>5.0</ns2:value></ns2:annotationElement><ns2:annotationElement position="111" colour="-8569088"><ns2:displayCharacter>3</ns2:displayCharacter><ns2:description>hydrophobic !negative !proline</ns2:description><ns2:value>3.0</ns2:value></ns2:annotationElement><ns2:annotationElement position="112" colour="-3234048"><ns2:displayCharacter>8</ns2:displayCharacter><ns2:description>hydrophobic !charged !negative !polar !positive !proline !small !tiny</ns2:description><ns2:value>8.0</ns2:value></ns2:annotationElement><ns2:annotationElement position="113" colour="-2114560"><ns2:displayCharacter>9</ns2:displayCharacter><ns2:description>charged polar positive !aliphatic !aromatic !negative !proline !small !tiny</ns2:description><ns2:value>9.0</ns2:value></ns2:annotationElement><ns2:annotationElement position="114" colour="-4288000"><ns2:displayCharacter>7</ns2:displayCharacter><ns2:description>hydrophobic !aromatic !charged !negative !positive !proline !tiny</ns2:description><ns2:value>7.0</ns2:value></ns2:annotationElement><ns2:annotationElement position="115" colour="-7515392"><ns2:displayCharacter>4</ns2:displayCharacter><ns2:description> !aliphatic !aromatic !negative !proline</ns2:description><ns2:value>4.0</ns2:value></ns2:annotationElement><ns2:annotationElement position="116" colour="-2114560"><ns2:displayCharacter>9</ns2:displayCharacter><ns2:description>charged negative polar !aliphatic !aromatic !hydrophobic !positive !proline !tiny</ns2:description><ns2:value>9.0</ns2:value></ns2:annotationElement><ns2:annotationElement position="117" colour="-4288000"><ns2:displayCharacter>7</ns2:displayCharacter><ns2:description> !aromatic !charged !negative !positive !proline !small !tiny</ns2:description><ns2:value>7.0</ns2:value></ns2:annotationElement><ns2:annotationElement position="118" colour="-7515392"><ns2:displayCharacter>4</ns2:displayCharacter><ns2:description>hydrophobic !negative !proline !tiny</ns2:description><ns2:value>4.0</ns2:value></ns2:annotationElement><ns2:annotationElement position="119" colour="-1060608"><ns2:displayCharacter>+</ns2:displayCharacter><ns2:description>aliphatic hydrophobic !aromatic !charged !negative !polar !positive !proline !small !tiny</ns2:description><ns2:value>10.0</ns2:value></ns2:annotationElement><ns2:annotationElement position="120" colour="-4288000"><ns2:displayCharacter>7</ns2:displayCharacter><ns2:description>hydrophobic !aromatic !charged !negative !polar !positive !proline</ns2:description><ns2:value>7.0</ns2:value></ns2:annotationElement><ns2:annotationElement position="121" colour="-4288000"><ns2:displayCharacter>7</ns2:displayCharacter><ns2:description>hydrophobic !aromatic !charged !negative !polar !positive !proline</ns2:description><ns2:value>7.0</ns2:value></ns2:annotationElement><ns2:annotationElement position="122" colour="-3234048"><ns2:displayCharacter>8</ns2:displayCharacter><ns2:description>polar small !aliphatic !aromatic !charged !negative !positive !proline</ns2:description><ns2:value>8.0</ns2:value></ns2:annotationElement><ns2:annotationElement position="123" colour="-5341952"><ns2:displayCharacter>6</ns2:displayCharacter><ns2:description>hydrophobic !aliphatic !charged !negative !positive !proline</ns2:description><ns2:value>6.0</ns2:value></ns2:annotationElement><ns2:annotationElement position="124" colour="-3234048"><ns2:displayCharacter>8</ns2:displayCharacter><ns2:description>aromatic hydrophobic polar !aliphatic !negative !proline !small !tiny</ns2:description><ns2:value>8.0</ns2:value></ns2:annotationElement><ns2:annotationElement position="125" colour="-6395904"><ns2:displayCharacter>5</ns2:displayCharacter><ns2:description> !aliphatic !negative !proline !small !tiny</ns2:description><ns2:value>5.0</ns2:value></ns2:annotationElement><ns2:annotationElement position="126" colour="-4288000"><ns2:displayCharacter>7</ns2:displayCharacter><ns2:description>polar !aliphatic !aromatic !hydrophobic !positive !proline !tiny</ns2:description><ns2:value>7.0</ns2:value></ns2:annotationElement><ns2:annotationElement position="127" colour="-3234048"><ns2:displayCharacter>8</ns2:displayCharacter><ns2:description>hydrophobic small !aromatic !charged !negative !polar !positive !proline</ns2:description><ns2:value>8.0</ns2:value></ns2:annotationElement><ns2:annotationElement position="128" colour="-7515392"><ns2:displayCharacter>4</ns2:displayCharacter><ns2:description> !aliphatic !aromatic !positive !proline</ns2:description><ns2:value>4.0</ns2:value></ns2:annotationElement><ns2:annotationElement position="129" colour="-5341952"><ns2:displayCharacter>6</ns2:displayCharacter><ns2:description>hydrophobic !aromatic !negative !proline !small !tiny</ns2:description><ns2:value>6.0</ns2:value></ns2:annotationElement><ns2:annotationElement position="130" colour="-4288000"><ns2:displayCharacter>7</ns2:displayCharacter><ns2:description>hydrophobic !aliphatic !charged !negative !positive !proline !tiny</ns2:description><ns2:value>7.0</ns2:value></ns2:annotationElement><ns2:annotationElement position="131" colour="-4288000"><ns2:displayCharacter>7</ns2:displayCharacter><ns2:description>hydrophobic !charged !negative !positive !proline !small !tiny</ns2:description><ns2:value>7.0</ns2:value></ns2:annotationElement><ns2:annotationElement position="132" colour="-3234048"><ns2:displayCharacter>8</ns2:displayCharacter><ns2:description>polar small !aliphatic !aromatic !hydrophobic !positive !proline !tiny</ns2:description><ns2:value>8.0</ns2:value></ns2:annotationElement><ns2:annotationElement position="133" colour="-5341952"><ns2:displayCharacter>6</ns2:displayCharacter><ns2:description> !aromatic !charged !negative !positive !proline !tiny</ns2:description><ns2:value>6.0</ns2:value></ns2:annotationElement><ns2:annotationElement position="134" colour="-6656"><ns2:displayCharacter>*</ns2:displayCharacter><ns2:description>aliphatic hydrophobic !aromatic !charged !negative !polar !positive !proline !small !tiny</ns2:description><ns2:value>11.0</ns2:value></ns2:annotationElement><ns2:annotationElement position="135" colour="-2114560"><ns2:displayCharacter>9</ns2:displayCharacter><ns2:description>charged negative polar !aliphatic !aromatic !hydrophobic !positive !proline !tiny</ns2:description><ns2:value>9.0</ns2:value></ns2:annotationElement><ns2:annotationElement position="136" colour="-8569088"><ns2:displayCharacter>3</ns2:displayCharacter><ns2:description> !aliphatic !aromatic !proline</ns2:description><ns2:value>3.0</ns2:value></ns2:annotationElement><ns2:annotationElement position="137" colour="-5341952"><ns2:displayCharacter>6</ns2:displayCharacter><ns2:description> !aromatic !charged !negative !positive !proline !tiny</ns2:description><ns2:value>6.0</ns2:value></ns2:annotationElement><ns2:annotationElement position="138" colour="-6395904"><ns2:displayCharacter>5</ns2:displayCharacter><ns2:description>small !aliphatic !aromatic !positive !proline</ns2:description><ns2:value>5.0</ns2:value></ns2:annotationElement><ns2:annotationElement position="139" colour="-6656"><ns2:displayCharacter>*</ns2:displayCharacter><ns2:description>polar small !aliphatic !aromatic !charged !hydrophobic !negative !positive !proline !tiny</ns2:description><ns2:value>11.0</ns2:value></ns2:annotationElement><ns2:annotationElement position="140" colour="-3234048"><ns2:displayCharacter>8</ns2:displayCharacter><ns2:description>hydrophobic small !aliphatic !aromatic !charged !negative !positive !proline</ns2:description><ns2:value>8.0</ns2:value></ns2:annotationElement><ns2:annotationElement position="141" colour="-2114560"><ns2:displayCharacter>9</ns2:displayCharacter><ns2:description>charged negative polar !aliphatic !aromatic !hydrophobic !positive !proline !tiny</ns2:description><ns2:value>9.0</ns2:value></ns2:annotationElement><ns2:annotationElement position="142" colour="-6656"><ns2:displayCharacter>*</ns2:displayCharacter><ns2:description>charged hydrophobic polar positive !aliphatic !aromatic !negative !proline !small !tiny</ns2:description><ns2:value>11.0</ns2:value></ns2:annotationElement><ns2:annotationElement position="143" colour="-7515392"><ns2:displayCharacter>4</ns2:displayCharacter><ns2:description>hydrophobic !aliphatic !negative !proline</ns2:description><ns2:value>4.0</ns2:value></ns2:annotationElement><ns2:annotationElement position="144" colour="-6395904"><ns2:displayCharacter>5</ns2:displayCharacter><ns2:description> !aliphatic !positive !proline !small !tiny</ns2:description><ns2:value>5.0</ns2:value></ns2:annotationElement><ns2:annotationElement position="145" colour="-4288000"><ns2:displayCharacter>7</ns2:displayCharacter><ns2:description> !aliphatic !charged !negative !positive !proline !small !tiny</ns2:description><ns2:value>7.0</ns2:value></ns2:annotationElement><ns2:annotationElement position="146" colour="-4288000"><ns2:displayCharacter>7</ns2:displayCharacter><ns2:description>hydrophobic !charged !negative !positive !proline !small !tiny</ns2:description><ns2:value>7.0</ns2:value></ns2:annotationElement><ns2:annotationElement position="147" colour="-4288000"><ns2:displayCharacter>7</ns2:displayCharacter><ns2:description>hydrophobic !aliphatic !charged !negative !polar !positive !proline</ns2:description><ns2:value>7.0</ns2:value></ns2:annotationElement><ns2:annotationElement position="148" colour="-4288000"><ns2:displayCharacter>7</ns2:displayCharacter><ns2:description>hydrophobic polar !aliphatic !negative !proline !small !tiny</ns2:description><ns2:value>7.0</ns2:value></ns2:annotationElement><ns2:annotationElement position="149" colour="-7515392"><ns2:displayCharacter>4</ns2:displayCharacter><ns2:description> !aromatic !positive !proline !tiny</ns2:description><ns2:value>4.0</ns2:value></ns2:annotationElement><ns2:annotationElement position="150" colour="-7515392"><ns2:displayCharacter>4</ns2:displayCharacter><ns2:description> !aromatic !charged !negative !positive</ns2:description><ns2:value>4.0</ns2:value></ns2:annotationElement><ns2:annotationElement position="151" colour="-5341952"><ns2:displayCharacter>6</ns2:displayCharacter><ns2:description>charged polar !aliphatic !proline !small !tiny</ns2:description><ns2:value>6.0</ns2:value></ns2:annotationElement><ns2:annotationElement position="152" colour="-6395904"><ns2:displayCharacter>5</ns2:displayCharacter><ns2:description>hydrophobic !aromatic !negative !proline !tiny</ns2:description><ns2:value>5.0</ns2:value></ns2:annotationElement><ns2:annotationElement position="153" colour="-4288000"><ns2:displayCharacter>7</ns2:displayCharacter><ns2:description>polar !aliphatic !charged !negative !positive !proline !tiny</ns2:description><ns2:value>7.0</ns2:value></ns2:annotationElement><ns2:annotationElement position="154" colour="-5341952"><ns2:displayCharacter>6</ns2:displayCharacter><ns2:description>polar !aliphatic !negative !proline !small !tiny</ns2:description><ns2:value>6.0</ns2:value></ns2:annotationElement><ns2:annotationElement position="155" colour="-4288000"><ns2:displayCharacter>7</ns2:displayCharacter><ns2:description>hydrophobic polar !aliphatic !negative !proline !small !tiny</ns2:description><ns2:value>7.0</ns2:value></ns2:annotationElement><ns2:annotationElement position="156" colour="-5341952"><ns2:displayCharacter>6</ns2:displayCharacter><ns2:description>hydrophobic !aliphatic !negative !proline !small !tiny</ns2:description><ns2:value>6.0</ns2:value></ns2:annotationElement><ns2:annotationElement position="157" colour="-5341952"><ns2:displayCharacter>6</ns2:displayCharacter><ns2:description>hydrophobic !aromatic !negative !proline !small !tiny</ns2:description><ns2:value>6.0</ns2:value></ns2:annotationElement><ns2:annotationElement position="158" colour="-5341952"><ns2:displayCharacter>6</ns2:displayCharacter><ns2:description>polar !aliphatic !positive !proline !small !tiny</ns2:description><ns2:value>6.0</ns2:value></ns2:annotationElement><ns2:annotationElement position="159" colour="-5341952"><ns2:displayCharacter>6</ns2:displayCharacter><ns2:description>polar !aliphatic !aromatic !positive !proline !tiny</ns2:description><ns2:value>6.0</ns2:value></ns2:annotationElement><ns2:annotationElement position="160" colour="-7515392"><ns2:displayCharacter>4</ns2:displayCharacter><ns2:description>polar !aliphatic !negative !proline</ns2:description><ns2:value>4.0</ns2:value></ns2:annotationElement><ns2:annotationElement position="161" colour="-5341952"><ns2:displayCharacter>6</ns2:displayCharacter><ns2:description>hydrophobic !aliphatic !negative !proline !small !tiny</ns2:description><ns2:value>6.0</ns2:value></ns2:annotationElement><ns2:annotationElement position="162" colour="-3234048"><ns2:displayCharacter>8</ns2:displayCharacter><ns2:description>small tiny !aliphatic !aromatic !charged !negative !positive !proline</ns2:description><ns2:value>8.0</ns2:value></ns2:annotationElement><ns2:annotationElement position="163" colour="-2114560"><ns2:displayCharacter>9</ns2:displayCharacter><ns2:description>hydrophobic !aromatic !charged !negative !polar !positive !proline !small !tiny</ns2:description><ns2:value>9.0</ns2:value></ns2:annotationElement><ns2:annotationElement position="164" colour="-5341952"><ns2:displayCharacter>6</ns2:displayCharacter><ns2:description> !aliphatic !charged !negative !positive !proline !tiny</ns2:description><ns2:value>6.0</ns2:value></ns2:annotationElement><ns2:annotationElement position="165" colour="-4288000"><ns2:displayCharacter>7</ns2:displayCharacter><ns2:description>polar !aliphatic !charged !negative !positive !proline !tiny</ns2:description><ns2:value>7.0</ns2:value></ns2:annotationElement><ns2:annotationElement position="166" colour="-4288000"><ns2:displayCharacter>7</ns2:displayCharacter><ns2:description>hydrophobic !aromatic !charged !negative !polar !positive !proline</ns2:description><ns2:value>7.0</ns2:value></ns2:annotationElement><ns2:annotationElement position="167" colour="-5341952"><ns2:displayCharacter>6</ns2:displayCharacter><ns2:description> !aliphatic !aromatic !charged !negative !positive !proline</ns2:description><ns2:value>6.0</ns2:value></ns2:annotationElement><ns2:annotationElement position="168" colour="-5341952"><ns2:displayCharacter>6</ns2:displayCharacter><ns2:description>polar !aliphatic !negative !proline !small !tiny</ns2:description><ns2:value>6.0</ns2:value></ns2:annotationElement><ns2:annotationElement position="169" colour="-3234048"><ns2:displayCharacter>8</ns2:displayCharacter><ns2:description>hydrophobic small !aromatic !charged !negative !polar !positive !proline</ns2:description><ns2:value>8.0</ns2:value></ns2:annotationElement><ns2:annotationElement position="170" colour="-4288000"><ns2:displayCharacter>7</ns2:displayCharacter><ns2:description>hydrophobic polar !aliphatic !negative !proline !small !tiny</ns2:description><ns2:value>7.0</ns2:value></ns2:annotationElement><ns2:annotationElement position="171" colour="-3234048"><ns2:displayCharacter>8</ns2:displayCharacter><ns2:description>small tiny !aliphatic !aromatic !charged !negative !positive !proline</ns2:description><ns2:value>8.0</ns2:value></ns2:annotationElement><ns2:annotationElement position="172" colour="-5341952"><ns2:displayCharacter>6</ns2:displayCharacter><ns2:description>hydrophobic !aromatic !negative !proline !small !tiny</ns2:description><ns2:value>6.0</ns2:value></ns2:annotationElement><ns2:annotationElement position="173" colour="-5341952"><ns2:displayCharacter>6</ns2:displayCharacter><ns2:description>hydrophobic !aliphatic !negative !proline !small !tiny</ns2:description><ns2:value>6.0</ns2:value></ns2:annotationElement><ns2:annotationElement position="174" colour="-5341952"><ns2:displayCharacter>6</ns2:displayCharacter><ns2:description>polar !aliphatic !aromatic !negative !proline !tiny</ns2:description><ns2:value>6.0</ns2:value></ns2:annotationElement><ns2:annotationElement position="175" colour="-2114560"><ns2:displayCharacter>9</ns2:displayCharacter><ns2:description>charged negative polar !aliphatic !aromatic !hydrophobic !positive !proline !tiny</ns2:description><ns2:value>9.0</ns2:value></ns2:annotationElement><ns2:annotationElement position="176" colour="-4288000"><ns2:displayCharacter>7</ns2:displayCharacter><ns2:description> !aromatic !charged !negative !positive !proline !small !tiny</ns2:description><ns2:value>7.0</ns2:value></ns2:annotationElement><ns2:annotationElement position="177" colour="-6656"><ns2:displayCharacter>*</ns2:displayCharacter><ns2:description>charged hydrophobic polar positive !aliphatic !aromatic !negative !proline !small !tiny</ns2:description><ns2:value>11.0</ns2:value></ns2:annotationElement><ns2:annotationElement position="178" colour="-6395904"><ns2:displayCharacter>5</ns2:displayCharacter><ns2:description>small !aliphatic !aromatic !positive !proline</ns2:description><ns2:value>5.0</ns2:value></ns2:annotationElement><ns2:annotationElement position="179" colour="-3234048"><ns2:displayCharacter>8</ns2:displayCharacter><ns2:description>hydrophobic small !aromatic !charged !negative !polar !positive !proline</ns2:description><ns2:value>8.0</ns2:value></ns2:annotationElement><ns2:annotationElement position="180" colour="-7515392"><ns2:displayCharacter>4</ns2:displayCharacter><ns2:description> !negative !proline !small !tiny</ns2:description><ns2:value>4.0</ns2:value></ns2:annotationElement><ns2:annotationElement position="181" colour="-7515392"><ns2:displayCharacter>4</ns2:displayCharacter><ns2:description> !aliphatic !aromatic !positive !proline</ns2:description><ns2:value>4.0</ns2:value></ns2:annotationElement><ns2:annotationElement position="182" colour="-5341952"><ns2:displayCharacter>6</ns2:displayCharacter><ns2:description> !aromatic !charged !negative !positive !proline !tiny</ns2:description><ns2:value>6.0</ns2:value></ns2:annotationElement><ns2:annotationElement position="183" colour="-4288000"><ns2:displayCharacter>7</ns2:displayCharacter><ns2:description>hydrophobic !charged !negative !positive !proline !small !tiny</ns2:description><ns2:value>7.0</ns2:value></ns2:annotationElement><ns2:annotationElement position="184" colour="-3234048"><ns2:displayCharacter>8</ns2:displayCharacter><ns2:description>polar !aliphatic !aromatic !charged !negative !positive !proline !tiny</ns2:description><ns2:value>8.0</ns2:value></ns2:annotationElement><ns2:annotationElement position="185" colour="-5341952"><ns2:displayCharacter>6</ns2:displayCharacter><ns2:description>polar !aliphatic !positive !proline !small !tiny</ns2:description><ns2:value>6.0</ns2:value></ns2:annotationElement><ns2:annotationElement position="186" colour="-6656"><ns2:displayCharacter>*</ns2:displayCharacter><ns2:description>hydrophobic small tiny !aliphatic !aromatic !charged !negative !polar !positive !proline</ns2:description><ns2:value>11.0</ns2:value></ns2:annotationElement><ns2:annotationElement position="187" colour="-4288000"><ns2:displayCharacter>7</ns2:displayCharacter><ns2:description>polar !aliphatic !aromatic !negative !proline !small !tiny</ns2:description><ns2:value>7.0</ns2:value></ns2:annotationElement><ns2:annotationElement position="188" colour="-4288000"><ns2:displayCharacter>7</ns2:displayCharacter><ns2:description>charged polar !aliphatic !aromatic !proline !small !tiny</ns2:description><ns2:value>7.0</ns2:value></ns2:annotationElement><ns2:annotationElement position="189" colour="-3234048"><ns2:displayCharacter>8</ns2:displayCharacter><ns2:description>hydrophobic !aromatic !charged !negative !polar !positive !proline !tiny</ns2:description><ns2:value>8.0</ns2:value></ns2:annotationElement><ns2:annotationElement position="190" colour="-3234048"><ns2:displayCharacter>8</ns2:displayCharacter><ns2:description>hydrophobic small !aromatic !charged !negative !polar !positive !proline</ns2:description><ns2:value>8.0</ns2:value></ns2:annotationElement><ns2:annotationElement position="191" colour="-5341952"><ns2:displayCharacter>6</ns2:displayCharacter><ns2:description> !aliphatic !aromatic !charged !negative !positive !proline</ns2:description><ns2:value>6.0</ns2:value></ns2:annotationElement><ns2:annotationElement position="192" colour="-6395904"><ns2:displayCharacter>5</ns2:displayCharacter><ns2:description> !aliphatic !aromatic !negative !proline !tiny</ns2:description><ns2:value>5.0</ns2:value></ns2:annotationElement><ns2:annotationElement position="193" colour="-5341952"><ns2:displayCharacter>6</ns2:displayCharacter><ns2:description>polar !aliphatic !negative !proline !small !tiny</ns2:description><ns2:value>6.0</ns2:value></ns2:annotationElement><ns2:annotationElement position="194" colour="-5341952"><ns2:displayCharacter>6</ns2:displayCharacter><ns2:description> !aliphatic !charged !negative !positive !proline !tiny</ns2:description><ns2:value>6.0</ns2:value></ns2:annotationElement><ns2:annotationElement position="195" colour="-4288000"><ns2:displayCharacter>7</ns2:displayCharacter><ns2:description>small !aromatic !charged !negative !positive !proline !tiny</ns2:description><ns2:value>7.0</ns2:value></ns2:annotationElement><ns2:annotationElement position="196" colour="-4288000"><ns2:displayCharacter>7</ns2:displayCharacter><ns2:description> !aromatic !charged !negative !positive !proline !small !tiny</ns2:description><ns2:value>7.0</ns2:value></ns2:annotationElement><ns2:annotationElement position="197" colour="-6395904"><ns2:displayCharacter>5</ns2:displayCharacter><ns2:description> !aliphatic !positive !proline !small !tiny</ns2:description><ns2:value>5.0</ns2:value></ns2:annotationElement><ns2:annotationElement position="198" colour="-3234048"><ns2:displayCharacter>8</ns2:displayCharacter><ns2:description>hydrophobic small !aromatic !charged !negative !polar !positive !proline</ns2:description><ns2:value>8.0</ns2:value></ns2:annotationElement><ns2:annotationElement position="199" colour="-2114560"><ns2:displayCharacter>9</ns2:displayCharacter><ns2:description>polar small !aliphatic !aromatic !charged !negative !positive !proline !tiny</ns2:description><ns2:value>9.0</ns2:value></ns2:annotationElement><ns2:annotationElement position="200" colour="-5341952"><ns2:displayCharacter>6</ns2:displayCharacter><ns2:description>polar !aliphatic !positive !proline !small !tiny</ns2:description><ns2:value>6.0</ns2:value></ns2:annotationElement><ns2:annotationElement position="201" colour="-5341952"><ns2:displayCharacter>6</ns2:displayCharacter><ns2:description>hydrophobic !aromatic !negative !proline !small !tiny</ns2:description><ns2:value>6.0</ns2:value></ns2:annotationElement><ns2:annotationElement position="202" colour="-7515392"><ns2:displayCharacter>4</ns2:displayCharacter><ns2:description> !aromatic !positive !proline !tiny</ns2:description><ns2:value>4.0</ns2:value></ns2:annotationElement><ns2:annotationElement position="203" colour="-6656"><ns2:displayCharacter>*</ns2:displayCharacter><ns2:description>charged hydrophobic polar positive !aliphatic !aromatic !negative !proline !small !tiny</ns2:description><ns2:value>11.0</ns2:value></ns2:annotationElement><ns2:annotationElement position="204" colour="-2114560"><ns2:displayCharacter>9</ns2:displayCharacter><ns2:description>hydrophobic !aromatic !charged !negative !polar !positive !proline !small !tiny</ns2:description><ns2:value>9.0</ns2:value></ns2:annotationElement><ns2:annotationElement position="205" colour="-2114560"><ns2:displayCharacter>9</ns2:displayCharacter><ns2:description>hydrophobic small !aromatic !charged !negative !polar !positive !proline !tiny</ns2:description><ns2:value>9.0</ns2:value></ns2:annotationElement><ns2:annotationElement position="206" colour="-4288000"><ns2:displayCharacter>7</ns2:displayCharacter><ns2:description>hydrophobic polar !aliphatic !negative !proline !small !tiny</ns2:description><ns2:value>7.0</ns2:value></ns2:annotationElement><ns2:annotationElement position="207" colour="-7515392"><ns2:displayCharacter>4</ns2:displayCharacter><ns2:description> !aliphatic !aromatic !positive !proline</ns2:description><ns2:value>4.0</ns2:value></ns2:annotationElement><ns2:annotationElement position="208" colour="-7515392"><ns2:displayCharacter>4</ns2:displayCharacter><ns2:description> !aromatic !positive !proline !tiny</ns2:description><ns2:value>4.0</ns2:value></ns2:annotationElement><ns2:annotationElement position="209" colour="-5341952"><ns2:displayCharacter>6</ns2:displayCharacter><ns2:description>hydrophobic !aliphatic !charged !negative !positive !proline</ns2:description><ns2:value>6.0</ns2:value></ns2:annotationElement><ns2:annotationElement position="210" colour="-6656"><ns2:displayCharacter>*</ns2:displayCharacter><ns2:description>aliphatic hydrophobic !aromatic !charged !negative !polar !positive !proline !small !tiny</ns2:description><ns2:value>11.0</ns2:value></ns2:annotationElement><ns2:annotationElement position="211" colour="-7515392"><ns2:displayCharacter>4</ns2:displayCharacter><ns2:description> !aliphatic !aromatic !positive !proline</ns2:description><ns2:value>4.0</ns2:value></ns2:annotationElement><ns2:annotationElement position="212" colour="-4288000"><ns2:displayCharacter>7</ns2:displayCharacter><ns2:description>hydrophobic !aliphatic !charged !negative !positive !proline !tiny</ns2:description><ns2:value>7.0</ns2:value></ns2:annotationElement><ns2:annotationElement position="213" colour="-6395904"><ns2:displayCharacter>5</ns2:displayCharacter><ns2:description>small !aliphatic !aromatic !positive !proline</ns2:description><ns2:value>5.0</ns2:value></ns2:annotationElement><ns2:annotationElement position="214" colour="-6395904"><ns2:displayCharacter>5</ns2:displayCharacter><ns2:description> !aromatic !positive !proline !small !tiny</ns2:description><ns2:value>5.0</ns2:value></ns2:annotationElement><ns2:annotationElement position="215" colour="-4288000"><ns2:displayCharacter>7</ns2:displayCharacter><ns2:description>polar !aliphatic !aromatic !negative !proline !small !tiny</ns2:description><ns2:value>7.0</ns2:value></ns2:annotationElement><ns2:annotationElement position="216" colour="-3234048"><ns2:displayCharacter>8</ns2:displayCharacter><ns2:description>hydrophobic small !aliphatic !aromatic !charged !negative !positive !proline</ns2:description><ns2:value>8.0</ns2:value></ns2:annotationElement><ns2:annotationElement position="217" colour="-6656"><ns2:displayCharacter>*</ns2:displayCharacter><ns2:description>aliphatic hydrophobic !aromatic !charged !negative !polar !positive !proline !small !tiny</ns2:description><ns2:value>11.0</ns2:value></ns2:annotationElement><ns2:annotationElement position="218" colour="-6395904"><ns2:displayCharacter>5</ns2:displayCharacter><ns2:description>polar !aliphatic !negative !proline !tiny</ns2:description><ns2:value>5.0</ns2:value></ns2:annotationElement><ns2:annotationElement position="219" colour="-2114560"><ns2:displayCharacter>9</ns2:displayCharacter><ns2:description>charged negative polar !aliphatic !aromatic !hydrophobic !positive !proline !tiny</ns2:description><ns2:value>9.0</ns2:value></ns2:annotationElement><ns2:annotationElement position="220" colour="-3234048"><ns2:displayCharacter>8</ns2:displayCharacter><ns2:description>hydrophobic small !aromatic !charged !negative !polar !positive !proline</ns2:description><ns2:value>8.0</ns2:value></ns2:annotationElement><ns2:annotationElement position="221" colour="-3234048"><ns2:displayCharacter>8</ns2:displayCharacter><ns2:description>hydrophobic !charged !negative !polar !positive !proline !small !tiny</ns2:description><ns2:value>8.0</ns2:value></ns2:annotationElement><ns2:annotationElement position="222" colour="-4288000"><ns2:displayCharacter>7</ns2:displayCharacter><ns2:description>charged polar !aliphatic !aromatic !proline !small !tiny</ns2:description><ns2:value>7.0</ns2:value></ns2:annotationElement><ns2:annotationElement position="223" colour="-3234048"><ns2:displayCharacter>8</ns2:displayCharacter><ns2:description>hydrophobic !charged !negative !polar !positive !proline !small !tiny</ns2:description><ns2:value>8.0</ns2:value></ns2:annotationElement><ns2:annotationElement position="224" colour="-4288000"><ns2:displayCharacter>7</ns2:displayCharacter><ns2:description>hydrophobic !aliphatic !charged !negative !polar !positive !proline</ns2:description><ns2:value>7.0</ns2:value></ns2:annotationElement><ns2:annotationElement position="225" colour="-4288000"><ns2:displayCharacter>7</ns2:displayCharacter><ns2:description>charged polar !aliphatic !aromatic !proline !small !tiny</ns2:description><ns2:value>7.0</ns2:value></ns2:annotationElement><ns2:annotationElement position="226" colour="-3234048"><ns2:displayCharacter>8</ns2:displayCharacter><ns2:description>polar !aliphatic !aromatic !hydrophobic !positive !proline !small !tiny</ns2:description><ns2:value>8.0</ns2:value></ns2:annotationElement><ns2:annotationElement position="227" colour="-2114560"><ns2:displayCharacter>9</ns2:displayCharacter><ns2:description>charged hydrophobic polar positive !aliphatic !negative !proline !small !tiny</ns2:description><ns2:value>9.0</ns2:value></ns2:annotationElement><ns2:annotationElement position="228" colour="-5341952"><ns2:displayCharacter>6</ns2:displayCharacter><ns2:description> !aromatic !charged !negative !positive !proline !tiny</ns2:description><ns2:value>6.0</ns2:value></ns2:annotationElement><ns2:annotationElement position="229" colour="-1060608"><ns2:displayCharacter>+</ns2:displayCharacter><ns2:description>aliphatic hydrophobic !aromatic !charged !negative !polar !positive !proline !small !tiny</ns2:description><ns2:value>10.0</ns2:value></ns2:annotationElement><ns2:annotationElement position="230" colour="-5341952"><ns2:displayCharacter>6</ns2:displayCharacter><ns2:description>hydrophobic !aliphatic !charged !negative !positive !proline</ns2:description><ns2:value>6.0</ns2:value></ns2:annotationElement><ns2:annotationElement position="231" colour="-3234048"><ns2:displayCharacter>8</ns2:displayCharacter><ns2:description>small tiny !aliphatic !aromatic !charged !negative !positive !proline</ns2:description><ns2:value>8.0</ns2:value></ns2:annotationElement><ns2:annotationElement position="232" colour="-6395904"><ns2:displayCharacter>5</ns2:displayCharacter><ns2:description>small !aliphatic !aromatic !positive !proline</ns2:description><ns2:value>5.0</ns2:value></ns2:annotationElement><ns2:annotationElement position="233" colour="-5341952"><ns2:displayCharacter>6</ns2:displayCharacter><ns2:description>hydrophobic !aliphatic !negative !proline !small !tiny</ns2:description><ns2:value>6.0</ns2:value></ns2:annotationElement><ns2:annotationElement position="234" colour="-6395904"><ns2:displayCharacter>5</ns2:displayCharacter><ns2:description> !aliphatic !positive !proline !small !tiny</ns2:description><ns2:value>5.0</ns2:value></ns2:annotationElement><ns2:annotationElement position="235" colour="-5341952"><ns2:displayCharacter>6</ns2:displayCharacter><ns2:description>polar !aliphatic !aromatic !positive !proline !tiny</ns2:description><ns2:value>6.0</ns2:value></ns2:annotationElement><ns2:annotationElement position="236" colour="-5341952"><ns2:displayCharacter>6</ns2:displayCharacter><ns2:description>hydrophobic !charged !negative !positive !proline !tiny</ns2:description><ns2:value>6.0</ns2:value></ns2:annotationElement><ns2:annotationElement position="237" colour="-1060608"><ns2:displayCharacter>+</ns2:displayCharacter><ns2:description>hydrophobic small tiny !aliphatic !aromatic !charged !negative !polar !positive !proline</ns2:description><ns2:value>10.0</ns2:value></ns2:annotationElement><ns2:annotationElement position="238" colour="-2114560"><ns2:displayCharacter>9</ns2:displayCharacter><ns2:description>aliphatic hydrophobic !aromatic !charged !negative !polar !positive !proline !tiny</ns2:description><ns2:value>9.0</ns2:value></ns2:annotationElement><ns2:annotationElement position="239" colour="-2114560"><ns2:displayCharacter>9</ns2:displayCharacter><ns2:description>hydrophobic small !aliphatic !aromatic !charged !negative !polar !positive !proline</ns2:description><ns2:value>9.0</ns2:value></ns2:annotationElement><ns2:annotationElement position="240" colour="-5341952"><ns2:displayCharacter>6</ns2:displayCharacter><ns2:description>hydrophobic !charged !negative !positive !proline !tiny</ns2:description><ns2:value>6.0</ns2:value></ns2:annotationElement><ns2:annotationElement position="241" colour="-4288000"><ns2:displayCharacter>7</ns2:displayCharacter><ns2:description>small !aliphatic !aromatic !charged !negative !positive !proline</ns2:description><ns2:value>7.0</ns2:value></ns2:annotationElement><ns2:annotationElement position="242" colour="-3234048"><ns2:displayCharacter>8</ns2:displayCharacter><ns2:description>polar small !aliphatic !aromatic !hydrophobic !positive !proline !tiny</ns2:description><ns2:value>8.0</ns2:value></ns2:annotationElement><ns2:annotationElement position="243" colour="-3234048"><ns2:displayCharacter>8</ns2:displayCharacter><ns2:description>hydrophobic !charged !negative !polar !positive !proline !small !tiny</ns2:description><ns2:value>8.0</ns2:value></ns2:annotationElement><ns2:annotationElement position="244" colour="-6395904"><ns2:displayCharacter>5</ns2:displayCharacter><ns2:description> !aromatic !positive !proline !small !tiny</ns2:description><ns2:value>5.0</ns2:value></ns2:annotationElement><ns2:annotationElement position="245" colour="-5341952"><ns2:displayCharacter>6</ns2:displayCharacter><ns2:description>polar !aliphatic !aromatic !positive !proline !tiny</ns2:description><ns2:value>6.0</ns2:value></ns2:annotationElement><ns2:annotationElement position="246" colour="-5341952"><ns2:displayCharacter>6</ns2:displayCharacter><ns2:description> !aromatic !charged !negative !positive !proline !tiny</ns2:description><ns2:value>6.0</ns2:value></ns2:annotationElement><ns2:annotationElement position="247" colour="-5341952"><ns2:displayCharacter>6</ns2:displayCharacter><ns2:description>charged polar !aliphatic !aromatic !proline !tiny</ns2:description><ns2:value>6.0</ns2:value></ns2:annotationElement><ns2:annotationElement position="248" colour="-6395904"><ns2:displayCharacter>5</ns2:displayCharacter><ns2:description>polar !aliphatic !aromatic !proline !tiny</ns2:description><ns2:value>5.0</ns2:value></ns2:annotationElement><ns2:annotationElement position="249" colour="-6395904"><ns2:displayCharacter>5</ns2:displayCharacter><ns2:description>small !aliphatic !aromatic !positive !proline</ns2:description><ns2:value>5.0</ns2:value></ns2:annotationElement><ns2:annotationElement position="250" colour="-3234048"><ns2:displayCharacter>8</ns2:displayCharacter><ns2:description>charged polar !aliphatic !aromatic !hydrophobic !proline !small !tiny</ns2:description><ns2:value>8.0</ns2:value></ns2:annotationElement><ns2:annotationElement position="251" colour="-2114560"><ns2:displayCharacter>9</ns2:displayCharacter><ns2:description>charged hydrophobic polar positive !aliphatic !negative !proline !small !tiny</ns2:description><ns2:value>9.0</ns2:value></ns2:annotationElement><ns2:annotationElement position="252" colour="-6395904"><ns2:displayCharacter>5</ns2:displayCharacter><ns2:description>charged polar !aliphatic !proline !tiny</ns2:description><ns2:value>5.0</ns2:value></ns2:annotationElement><ns2:annotationElement position="253" colour="-4288000"><ns2:displayCharacter>7</ns2:displayCharacter><ns2:description>hydrophobic !aliphatic !charged !negative !polar !positive !proline</ns2:description><ns2:value>7.0</ns2:value></ns2:annotationElement><ns2:annotationElement position="254" colour="-5341952"><ns2:displayCharacter>6</ns2:displayCharacter><ns2:description> !aromatic !charged !negative !positive !proline !tiny</ns2:description><ns2:value>6.0</ns2:value></ns2:annotationElement><ns2:annotationElement position="255" colour="-7515392"><ns2:displayCharacter>4</ns2:displayCharacter><ns2:description> !aromatic !positive !proline !tiny</ns2:description><ns2:value>4.0</ns2:value></ns2:annotationElement><ns2:annotationElement position="256" colour="-6395904"><ns2:displayCharacter>5</ns2:displayCharacter><ns2:description> !aliphatic !charged !negative !positive !proline</ns2:description><ns2:value>5.0</ns2:value></ns2:annotationElement><ns2:annotationElement position="257" colour="-6656"><ns2:displayCharacter>*</ns2:displayCharacter><ns2:description>aromatic hydrophobic polar !aliphatic !charged !negative !positive !proline !small !tiny</ns2:description><ns2:value>11.0</ns2:value></ns2:annotationElement><ns2:annotationElement position="258" colour="-3234048"><ns2:displayCharacter>8</ns2:displayCharacter><ns2:description>polar !aliphatic !aromatic !hydrophobic !positive !proline !small !tiny</ns2:description><ns2:value>8.0</ns2:value></ns2:annotationElement><ns2:annotationElement position="259" colour="-2114560"><ns2:displayCharacter>9</ns2:displayCharacter><ns2:description>hydrophobic !aromatic !charged !negative !polar !positive !proline !small !tiny</ns2:description><ns2:value>9.0</ns2:value></ns2:annotationElement><ns2:annotationElement position="260" colour="-7515392"><ns2:displayCharacter>4</ns2:displayCharacter><ns2:description>hydrophobic !aliphatic !negative !proline</ns2:description><ns2:value>4.0</ns2:value></ns2:annotationElement><ns2:annotationElement position="261" colour="-5341952"><ns2:displayCharacter>6</ns2:displayCharacter><ns2:description>hydrophobic !aromatic !negative !proline !small !tiny</ns2:description><ns2:value>6.0</ns2:value></ns2:annotationElement><ns2:annotationElement position="262" colour="-4288000"><ns2:displayCharacter>7</ns2:displayCharacter><ns2:description>polar !aliphatic !aromatic !hydrophobic !positive !proline !tiny</ns2:description><ns2:value>7.0</ns2:value></ns2:annotationElement><ns2:annotationElement position="263" colour="-7515392"><ns2:displayCharacter>4</ns2:displayCharacter><ns2:description> !aliphatic !aromatic !negative !proline</ns2:description><ns2:value>4.0</ns2:value></ns2:annotationElement><ns2:annotationElement position="264" colour="-2114560"><ns2:displayCharacter>9</ns2:displayCharacter><ns2:description>charged polar positive !aliphatic !aromatic !negative !proline !small !tiny</ns2:description><ns2:value>9.0</ns2:value></ns2:annotationElement><ns2:annotationElement position="265" colour="-2114560"><ns2:displayCharacter>9</ns2:displayCharacter><ns2:description>charged hydrophobic polar positive !aliphatic !negative !proline !small !tiny</ns2:description><ns2:value>9.0</ns2:value></ns2:annotationElement><ns2:annotationElement position="266" colour="-4288000"><ns2:displayCharacter>7</ns2:displayCharacter><ns2:description> !aromatic !charged !negative !positive !proline !small !tiny</ns2:description><ns2:value>7.0</ns2:value></ns2:annotationElement><ns2:annotationElement position="267" colour="-4288000"><ns2:displayCharacter>7</ns2:displayCharacter><ns2:description>hydrophobic !charged !negative !positive !proline !small !tiny</ns2:description><ns2:value>7.0</ns2:value></ns2:annotationElement><ns2:annotationElement position="268" colour="-3234048"><ns2:displayCharacter>8</ns2:displayCharacter><ns2:description>polar !aliphatic !aromatic !hydrophobic !positive !proline !small !tiny</ns2:description><ns2:value>8.0</ns2:value></ns2:annotationElement><ns2:annotationElement position="269" colour="-5341952"><ns2:displayCharacter>6</ns2:displayCharacter><ns2:description>polar !aliphatic !aromatic !hydrophobic !negative !proline</ns2:description><ns2:value>6.0</ns2:value></ns2:annotationElement><ns2:annotationElement position="270" colour="-6395904"><ns2:displayCharacter>5</ns2:displayCharacter><ns2:description>hydrophobic !aliphatic !aromatic !negative !proline</ns2:description><ns2:value>5.0</ns2:value></ns2:annotationElement><ns2:annotationElement position="271" colour="-6395904"><ns2:displayCharacter>5</ns2:displayCharacter><ns2:description>hydrophobic !aliphatic !aromatic !negative !proline</ns2:description><ns2:value>5.0</ns2:value></ns2:annotationElement><ns2:annotationElement position="272" colour="-6395904"><ns2:displayCharacter>5</ns2:displayCharacter><ns2:description>hydrophobic !negative !proline !small !tiny</ns2:description><ns2:value>5.0</ns2:value></ns2:annotationElement><ns2:annotationElement position="273" colour="-3234048"><ns2:displayCharacter>8</ns2:displayCharacter><ns2:description>hydrophobic !charged !negative !polar !positive !proline !small !tiny</ns2:description><ns2:value>8.0</ns2:value></ns2:annotationElement><ns2:annotationElement position="274" colour="-6656"><ns2:displayCharacter>*</ns2:displayCharacter><ns2:description>polar small !aliphatic !aromatic !charged !hydrophobic !negative !positive !proline !tiny</ns2:description><ns2:value>11.0</ns2:value></ns2:annotationElement><ns2:annotationElement position="275" colour="-6395904"><ns2:displayCharacter>5</ns2:displayCharacter><ns2:description> !aromatic !positive !proline !small !tiny</ns2:description><ns2:value>5.0</ns2:value></ns2:annotationElement><ns2:annotationElement position="276" colour="-6395904"><ns2:displayCharacter>5</ns2:displayCharacter><ns2:description>hydrophobic !aliphatic !aromatic !negative !proline</ns2:description><ns2:value>5.0</ns2:value></ns2:annotationElement><ns2:annotationElement position="277" colour="-3234048"><ns2:displayCharacter>8</ns2:displayCharacter><ns2:description>hydrophobic !aliphatic !charged !negative !positive !proline !small !tiny</ns2:description><ns2:value>8.0</ns2:value></ns2:annotationElement><ns2:annotationElement position="278" colour="-8569088"><ns2:displayCharacter>3</ns2:displayCharacter><ns2:description>aliphatic hydrophobic small</ns2:description><ns2:value>3.0</ns2:value></ns2:annotationElement><ns2:annotationElement position="279" colour="-7515392"><ns2:displayCharacter>4</ns2:displayCharacter><ns2:description>charged hydrophobic polar positive</ns2:description><ns2:value>4.0</ns2:value></ns2:annotationElement><ns2:annotationElement position="280" colour="-8569088"><ns2:displayCharacter>3</ns2:displayCharacter><ns2:description>hydrophobic small tiny</ns2:description><ns2:value>3.0</ns2:value></ns2:annotationElement><ns2:annotationElement position="281" colour="-7515392"><ns2:displayCharacter>4</ns2:displayCharacter><ns2:description>charged hydrophobic polar positive</ns2:description><ns2:value>4.0</ns2:value></ns2:annotationElement><ns2:annotationElement position="282" colour="-7515392"><ns2:displayCharacter>4</ns2:displayCharacter><ns2:description>charged hydrophobic polar positive</ns2:description><ns2:value>4.0</ns2:value></ns2:annotationElement><ns2:annotationElement position="283" colour="-9623040"><ns2:displayCharacter>2</ns2:displayCharacter><ns2:description>polar small</ns2:description><ns2:value>2.0</ns2:value></ns2:annotationElement><ns2:annotationElement position="284" colour="-7515392"><ns2:displayCharacter>4</ns2:displayCharacter><ns2:description>charged negative polar small</ns2:description><ns2:value>4.0</ns2:value></ns2:annotationElement><ns2:annotationElement position="285" colour="-9623040"><ns2:displayCharacter>2</ns2:displayCharacter><ns2:description>aliphatic hydrophobic</ns2:description><ns2:value>2.0</ns2:value></ns2:annotationElement><ns2:annotationElement position="286" colour="-7515392"><ns2:displayCharacter>4</ns2:displayCharacter><ns2:description>charged hydrophobic polar positive</ns2:description><ns2:value>4.0</ns2:value></ns2:annotationElement><ns2:annotationElement position="287" colour="-8569088"><ns2:displayCharacter>3</ns2:displayCharacter><ns2:description>hydrophobic small tiny</ns2:description><ns2:value>3.0</ns2:value></ns2:annotationElement><ns2:annotationElement position="288" colour="-8569088"><ns2:displayCharacter>3</ns2:displayCharacter><ns2:description>hydrophobic small tiny</ns2:description><ns2:value>3.0</ns2:value></ns2:annotationElement><ns2:annotationElement position="289" colour="-9623040"><ns2:displayCharacter>2</ns2:displayCharacter><ns2:description>aliphatic hydrophobic</ns2:description><ns2:value>2.0</ns2:value></ns2:annotationElement><ns2:annotationElement position="290" colour="-8569088"><ns2:displayCharacter>3</ns2:displayCharacter><ns2:description>charged negative polar</ns2:description><ns2:value>3.0</ns2:value></ns2:annotationElement><ns2:annotationElement position="291" colour="-9623040"><ns2:displayCharacter>2</ns2:displayCharacter><ns2:description>aliphatic hydrophobic</ns2:description><ns2:value>2.0</ns2:value></ns2:annotationElement><ns2:annotationElement position="292" colour="-8569088"><ns2:displayCharacter>3</ns2:displayCharacter><ns2:description>aromatic hydrophobic polar</ns2:description><ns2:value>3.0</ns2:value></ns2:annotationElement><ns2:annotationElement position="293" colour="-10676992"><ns2:displayCharacter>1</ns2:displayCharacter><ns2:description>polar</ns2:description><ns2:value>1.0</ns2:value></ns2:annotationElement><ns2:annotationElement position="294" colour="-8569088"><ns2:displayCharacter>3</ns2:displayCharacter><ns2:description>charged negative polar</ns2:description><ns2:value>3.0</ns2:value></ns2:annotationElement><ns2:annotationElement position="295" colour="-8569088"><ns2:displayCharacter>3</ns2:displayCharacter><ns2:description>hydrophobic small tiny</ns2:description><ns2:value>3.0</ns2:value></ns2:annotationElement><ns2:annotationElement position="296" colour="-10676992"><ns2:displayCharacter>1</ns2:displayCharacter><ns2:description>polar</ns2:description><ns2:value>1.0</ns2:value></ns2:annotationElement><ns2:annotationElement position="297" colour="-7515392"><ns2:displayCharacter>4</ns2:displayCharacter><ns2:description>charged hydrophobic polar positive</ns2:description><ns2:value>4.0</ns2:value></ns2:annotationElement><ns2:annotationElement position="298" colour="-8569088"><ns2:displayCharacter>3</ns2:displayCharacter><ns2:description>aliphatic hydrophobic small</ns2:description><ns2:value>3.0</ns2:value></ns2:annotationElement><ns2:annotationElement position="299" colour="-8569088"><ns2:displayCharacter>3</ns2:displayCharacter><ns2:description>hydrophobic small tiny</ns2:description><ns2:value>3.0</ns2:value></ns2:annotationElement><ns2:annotationElement position="300" colour="-8569088"><ns2:displayCharacter>3</ns2:displayCharacter><ns2:description>hydrophobic small tiny</ns2:description><ns2:value>3.0</ns2:value></ns2:annotationElement><ns2:annotationElement position="301" colour="-8569088"><ns2:displayCharacter>3</ns2:displayCharacter><ns2:description>charged polar positive</ns2:description><ns2:value>3.0</ns2:value></ns2:annotationElement><ns2:annotationElement position="302" colour="-6395904"><ns2:displayCharacter>5</ns2:displayCharacter><ns2:description>aromatic charged hydrophobic polar positive</ns2:description><ns2:value>5.0</ns2:value></ns2:annotationElement><ns2:annotationElement position="303" colour="-9623040"><ns2:displayCharacter>2</ns2:displayCharacter><ns2:description>polar small</ns2:description><ns2:value>2.0</ns2:value></ns2:annotationElement><ns2:annotationElement position="304" colour="-9623040"><ns2:displayCharacter>2</ns2:displayCharacter><ns2:description>polar small</ns2:description><ns2:value>2.0</ns2:value></ns2:annotationElement><ns2:annotationElement position="305" colour="-10676992"><ns2:displayCharacter>1</ns2:displayCharacter><ns2:description>polar</ns2:description><ns2:value>1.0</ns2:value></ns2:annotationElement><ns2:annotationElement position="306" colour="-8569088"><ns2:displayCharacter>3</ns2:displayCharacter><ns2:description>charged negative polar</ns2:description><ns2:value>3.0</ns2:value></ns2:annotationElement><ns2:annotationElement position="307" colour="-8569088"><ns2:displayCharacter>3</ns2:displayCharacter><ns2:description>aliphatic hydrophobic small</ns2:description><ns2:value>3.0</ns2:value></ns2:annotationElement><ns2:annotationElement position="308" colour="-8569088"><ns2:displayCharacter>3</ns2:displayCharacter><ns2:description>hydrophobic polar small</ns2:description><ns2:value>3.0</ns2:value></ns2:annotationElement><ns2:annotationElement position="309" colour="-8569088"><ns2:displayCharacter>3</ns2:displayCharacter><ns2:description>charged negative polar</ns2:description><ns2:value>3.0</ns2:value></ns2:annotationElement><ns2:annotationElement position="310" colour="-7515392"><ns2:displayCharacter>4</ns2:displayCharacter><ns2:description>charged hydrophobic polar positive</ns2:description><ns2:value>4.0</ns2:value></ns2:annotationElement><ns2:annotationElement position="311" colour="-9623040"><ns2:displayCharacter>2</ns2:displayCharacter><ns2:description>aliphatic hydrophobic</ns2:description><ns2:value>2.0</ns2:value></ns2:annotationElement><ns2:annotationElement position="312" colour="-7515392"><ns2:displayCharacter>4</ns2:displayCharacter><ns2:description>charged hydrophobic polar positive</ns2:description><ns2:value>4.0</ns2:value></ns2:annotationElement><ns2:annotationElement position="313" colour="-9623040"><ns2:displayCharacter>2</ns2:displayCharacter><ns2:description>aliphatic hydrophobic</ns2:description><ns2:value>2.0</ns2:value></ns2:annotationElement><ns2:annotationElement position="314" colour="-8569088"><ns2:displayCharacter>3</ns2:displayCharacter><ns2:description>aliphatic hydrophobic small</ns2:description><ns2:value>3.0</ns2:value></ns2:annotationElement><ns2:annotationElement position="315" colour="-7515392"><ns2:displayCharacter>4</ns2:displayCharacter><ns2:description>charged hydrophobic polar positive</ns2:description><ns2:value>4.0</ns2:value></ns2:annotationElement><ns2:annotationElement position="316" colour="-8569088"><ns2:displayCharacter>3</ns2:displayCharacter><ns2:description>hydrophobic small tiny</ns2:description><ns2:value>3.0</ns2:value></ns2:annotationElement><ns2:annotationElement position="317" colour="-9623040"><ns2:displayCharacter>2</ns2:displayCharacter><ns2:description>aliphatic hydrophobic</ns2:description><ns2:value>2.0</ns2:value></ns2:annotationElement><ns2:annotationElement position="318" colour="-8569088"><ns2:displayCharacter>3</ns2:displayCharacter><ns2:description>aromatic hydrophobic polar</ns2:description><ns2:value>3.0</ns2:value></ns2:annotationElement><ns2:annotationElement position="319" colour="-9623040"><ns2:displayCharacter>2</ns2:displayCharacter><ns2:description>aliphatic hydrophobic</ns2:description><ns2:value>2.0</ns2:value></ns2:annotationElement><ns2:annotationElement position="320" colour="-8569088"><ns2:displayCharacter>3</ns2:displayCharacter><ns2:description>polar small tiny</ns2:description><ns2:value>3.0</ns2:value></ns2:annotationElement><ns2:annotationElement position="321" colour="-9623040"><ns2:displayCharacter>2</ns2:displayCharacter><ns2:description>aromatic hydrophobic</ns2:description><ns2:value>2.0</ns2:value></ns2:annotationElement><ns2:annotationElement position="322" colour="-7515392"><ns2:displayCharacter>4</ns2:displayCharacter><ns2:description>charged negative polar small</ns2:description><ns2:value>4.0</ns2:value></ns2:annotationElement><ns2:annotationElement position="323" colour="-9623040"><ns2:displayCharacter>2</ns2:displayCharacter><ns2:description>aliphatic hydrophobic</ns2:description><ns2:value>2.0</ns2:value></ns2:annotationElement><ns2:annotationElement position="324" colour="-10676992"><ns2:displayCharacter>1</ns2:displayCharacter><ns2:description>polar</ns2:description><ns2:value>1.0</ns2:value></ns2:annotationElement><ns2:annotationElement position="325" colour="-8569088"><ns2:displayCharacter>3</ns2:displayCharacter><ns2:description>hydrophobic polar small</ns2:description><ns2:value>3.0</ns2:value></ns2:annotationElement><ns2:annotationElement position="326" colour="-9623040"><ns2:displayCharacter>2</ns2:displayCharacter><ns2:description>aliphatic hydrophobic</ns2:description><ns2:value>2.0</ns2:value></ns2:annotationElement><ns2:annotationElement position="327" colour="-8569088"><ns2:displayCharacter>3</ns2:displayCharacter><ns2:description>charged polar positive</ns2:description><ns2:value>3.0</ns2:value></ns2:annotationElement><ns2:annotationElement position="328" colour="-8569088"><ns2:displayCharacter>3</ns2:displayCharacter><ns2:description>charged negative polar</ns2:description><ns2:value>3.0</ns2:value></ns2:annotationElement><ns2:annotationElement position="329" colour="-8569088"><ns2:displayCharacter>3</ns2:displayCharacter><ns2:description>aliphatic hydrophobic small</ns2:description><ns2:value>3.0</ns2:value></ns2:annotationElement><ns2:annotationElement position="330" colour="-9623040"><ns2:displayCharacter>2</ns2:displayCharacter><ns2:description>aromatic hydrophobic</ns2:description><ns2:value>2.0</ns2:value></ns2:annotationElement><ns2:annotationElement position="331" colour="-7515392"><ns2:displayCharacter>4</ns2:displayCharacter><ns2:description>charged hydrophobic polar positive</ns2:description><ns2:value>4.0</ns2:value></ns2:annotationElement><ns2:annotationElement position="332" colour="-9623040"><ns2:displayCharacter>2</ns2:displayCharacter><ns2:description>aromatic hydrophobic</ns2:description><ns2:value>2.0</ns2:value></ns2:annotationElement><ns2:annotationElement position="333" colour="-9623040"><ns2:displayCharacter>2</ns2:displayCharacter><ns2:description>aromatic hydrophobic</ns2:description><ns2:value>2.0</ns2:value></ns2:annotationElement><ns2:annotationElement position="334" colour="-9623040"><ns2:displayCharacter>2</ns2:displayCharacter><ns2:description>charged polar</ns2:description><ns2:value>2.0</ns2:value></ns2:annotationElement><ns2:annotationElement position="335" colour="-8569088"><ns2:displayCharacter>3</ns2:displayCharacter><ns2:description>charged negative polar</ns2:description><ns2:value>3.0</ns2:value></ns2:annotationElement><ns2:annotationElement position="336" colour="-7515392"><ns2:displayCharacter>4</ns2:displayCharacter><ns2:description>charged hydrophobic polar positive</ns2:description><ns2:value>4.0</ns2:value></ns2:annotationElement><ns2:annotationElement position="337" colour="-9623040"><ns2:displayCharacter>2</ns2:displayCharacter><ns2:description>polar small</ns2:description><ns2:value>2.0</ns2:value></ns2:annotationElement><ns2:annotationElement position="338" colour="-9623040"><ns2:displayCharacter>2</ns2:displayCharacter><ns2:description>aliphatic hydrophobic</ns2:description><ns2:value>2.0</ns2:value></ns2:annotationElement><ns2:annotationElement position="339" colour="-8569088"><ns2:displayCharacter>3</ns2:displayCharacter><ns2:description>aromatic hydrophobic polar</ns2:description><ns2:value>3.0</ns2:value></ns2:annotationElement><ns2:annotationElement position="340" colour="-10676992"><ns2:displayCharacter>1</ns2:displayCharacter><ns2:description>small</ns2:description><ns2:value>1.0</ns2:value></ns2:annotationElement><ns2:annotationElement position="341" colour="-7515392"><ns2:displayCharacter>4</ns2:displayCharacter><ns2:description>charged negative polar small</ns2:description><ns2:value>4.0</ns2:value></ns2:annotationElement><ns2:annotationElement position="342" colour="-10676992"><ns2:displayCharacter>1</ns2:displayCharacter><ns2:description>hydrophobic</ns2:description><ns2:value>1.0</ns2:value></ns2:annotationElement><ns2:annotationElement position="343" colour="-8569088"><ns2:displayCharacter>3</ns2:displayCharacter><ns2:description>charged negative polar</ns2:description><ns2:value>3.0</ns2:value></ns2:annotationElement><ns2:annotationElement position="344" colour="-8569088"><ns2:displayCharacter>3</ns2:displayCharacter><ns2:description>charged negative polar</ns2:description><ns2:value>3.0</ns2:value></ns2:annotationElement><ns2:annotationElement position="345" colour="-8569088"><ns2:displayCharacter>3</ns2:displayCharacter><ns2:description>aromatic hydrophobic polar</ns2:description><ns2:value>3.0</ns2:value></ns2:annotationElement><ns2:annotationElement position="346" colour="-8569088"><ns2:displayCharacter>3</ns2:displayCharacter><ns2:description>hydrophobic small tiny</ns2:description><ns2:value>3.0</ns2:value></ns2:annotationElement><ns2:annotationElement position="347" colour="-8569088"><ns2:displayCharacter>3</ns2:displayCharacter><ns2:description>aliphatic hydrophobic small</ns2:description><ns2:value>3.0</ns2:value></ns2:annotationElement><ns2:annotationElement position="348" colour="-8569088"><ns2:displayCharacter>3</ns2:displayCharacter><ns2:description>hydrophobic small tiny</ns2:description><ns2:value>3.0</ns2:value></ns2:annotationElement><ns2:annotationElement position="349" colour="-8569088"><ns2:displayCharacter>3</ns2:displayCharacter><ns2:description>aliphatic hydrophobic small</ns2:description><ns2:value>3.0</ns2:value></ns2:annotationElement><ns2:annotationElement position="350" colour="-8569088"><ns2:displayCharacter>3</ns2:displayCharacter><ns2:description>hydrophobic small tiny</ns2:description><ns2:value>3.0</ns2:value></ns2:annotationElement><ns2:annotationElement position="351" colour="-10676992"><ns2:displayCharacter>1</ns2:displayCharacter><ns2:description>small</ns2:description><ns2:value>1.0</ns2:value></ns2:annotationElement><ns2:annotationElement position="352" colour="-10676992"><ns2:displayCharacter>1</ns2:displayCharacter><ns2:description>hydrophobic</ns2:description><ns2:value>1.0</ns2:value></ns2:annotationElement><ns2:annotationElement position="353" colour="-11730944"><ns2:displayCharacter>0</ns2:displayCharacter><ns2:description></ns2:description><ns2:value>0.0</ns2:value></ns2:annotationElement><ns2:annotationElement position="354" colour="-10676992"><ns2:displayCharacter>1</ns2:displayCharacter><ns2:description>hydrophobic</ns2:description><ns2:value>1.0</ns2:value></ns2:annotationElement><ns2:annotationElement position="355" colour="-11730944"><ns2:displayCharacter>0</ns2:displayCharacter><ns2:description></ns2:description><ns2:value>0.0</ns2:value></ns2:annotationElement><ns2:annotationElement position="356" colour="-9623040"><ns2:displayCharacter>2</ns2:displayCharacter><ns2:description>hydrophobic polar</ns2:description><ns2:value>2.0</ns2:value></ns2:annotationElement><ns2:annotationElement position="357" colour="-10676992"><ns2:displayCharacter>1</ns2:displayCharacter><ns2:description>polar</ns2:description><ns2:value>1.0</ns2:value></ns2:annotationElement><ns2:annotationElement position="358" colour="-9623040"><ns2:displayCharacter>2</ns2:displayCharacter><ns2:description>charged polar</ns2:description><ns2:value>2.0</ns2:value></ns2:annotationElement><ns2:annotationElement position="359" colour="-9623040"><ns2:displayCharacter>2</ns2:displayCharacter><ns2:description>charged polar</ns2:description><ns2:value>2.0</ns2:value></ns2:annotationElement><ns2:annotationElement position="360" colour="-9623040"><ns2:displayCharacter>2</ns2:displayCharacter><ns2:description>charged polar</ns2:description><ns2:value>2.0</ns2:value></ns2:annotationElement><ns2:annotationElement position="361" colour="-9623040"><ns2:displayCharacter>2</ns2:displayCharacter><ns2:description>charged polar</ns2:description><ns2:value>2.0</ns2:value></ns2:annotationElement><ns2:annotationElement position="362" colour="-10676992"><ns2:displayCharacter>1</ns2:displayCharacter><ns2:description>hydrophobic</ns2:description><ns2:value>1.0</ns2:value></ns2:annotationElement><ns2:annotationElement position="363" colour="-10676992"><ns2:displayCharacter>1</ns2:displayCharacter><ns2:description>small</ns2:description><ns2:value>1.0</ns2:value></ns2:annotationElement><ns2:annotationElement position="364" colour="-10676992"><ns2:displayCharacter>1</ns2:displayCharacter><ns2:description>small</ns2:description><ns2:value>1.0</ns2:value></ns2:annotationElement><ns2:annotationElement position="365" colour="-10676992"><ns2:displayCharacter>1</ns2:displayCharacter><ns2:description>hydrophobic</ns2:description><ns2:value>1.0</ns2:value></ns2:annotationElement><ns2:annotationElement position="366" colour="-10676992"><ns2:displayCharacter>1</ns2:displayCharacter><ns2:description>polar</ns2:description><ns2:value>1.0</ns2:value></ns2:annotationElement><ns2:annotationElement position="367" colour="-11730944"><ns2:displayCharacter>0</ns2:displayCharacter><ns2:description></ns2:description><ns2:value>0.0</ns2:value></ns2:annotationElement><ns2:annotationElement position="368" colour="-10676992"><ns2:displayCharacter>1</ns2:displayCharacter><ns2:description>hydrophobic</ns2:description><ns2:value>1.0</ns2:value></ns2:annotationElement><ns2:annotationElement position="369" colour="-11730944"><ns2:displayCharacter>0</ns2:displayCharacter><ns2:description></ns2:description><ns2:value>0.0</ns2:value></ns2:annotationElement><ns2:annotationElement position="370" colour="-10676992"><ns2:displayCharacter>1</ns2:displayCharacter><ns2:description>hydrophobic</ns2:description><ns2:value>1.0</ns2:value></ns2:annotationElement><ns2:annotationElement position="371" colour="-11730944"><ns2:displayCharacter>0</ns2:displayCharacter><ns2:description></ns2:description><ns2:value>0.0</ns2:value></ns2:annotationElement><ns2:annotationElement position="372" colour="-10676992"><ns2:displayCharacter>1</ns2:displayCharacter><ns2:description>hydrophobic</ns2:description><ns2:value>1.0</ns2:value></ns2:annotationElement><ns2:annotationElement position="373" colour="-9623040"><ns2:displayCharacter>2</ns2:displayCharacter><ns2:description>charged polar</ns2:description><ns2:value>2.0</ns2:value></ns2:annotationElement><ns2:annotationElement position="374" colour="-10676992"><ns2:displayCharacter>1</ns2:displayCharacter><ns2:description>hydrophobic</ns2:description><ns2:value>1.0</ns2:value></ns2:annotationElement><ns2:annotationElement position="375" colour="-10676992"><ns2:displayCharacter>1</ns2:displayCharacter><ns2:description>polar</ns2:description><ns2:value>1.0</ns2:value></ns2:annotationElement><ns2:annotationElement position="376" colour="-10676992"><ns2:displayCharacter>1</ns2:displayCharacter><ns2:description>hydrophobic</ns2:description><ns2:value>1.0</ns2:value></ns2:annotationElement><ns2:annotationElement position="377" colour="-11730944"><ns2:displayCharacter>0</ns2:displayCharacter><ns2:description></ns2:description><ns2:value>0.0</ns2:value></ns2:annotationElement><ns2:annotationElement position="378" colour="-8569088"><ns2:displayCharacter>3</ns2:displayCharacter><ns2:description>charged polar positive</ns2:description><ns2:value>3.0</ns2:value></ns2:annotationElement><ns2:annotationElement position="379" colour="-8569088"><ns2:displayCharacter>3</ns2:displayCharacter><ns2:description>hydrophobic small tiny</ns2:description><ns2:value>3.0</ns2:value></ns2:annotationElement><ns2:annotationElement position="380" colour="-10676992"><ns2:displayCharacter>1</ns2:displayCharacter><ns2:description>hydrophobic</ns2:description><ns2:value>1.0</ns2:value></ns2:annotationElement><ns2:annotationElement position="381" colour="-10676992"><ns2:displayCharacter>1</ns2:displayCharacter><ns2:description>polar</ns2:description><ns2:value>1.0</ns2:value></ns2:annotationElement><ns2:annotationElement position="382" colour="-9623040"><ns2:displayCharacter>2</ns2:displayCharacter><ns2:description>aliphatic hydrophobic</ns2:description><ns2:value>2.0</ns2:value></ns2:annotationElement><ns2:annotationElement position="383" colour="-9623040"><ns2:displayCharacter>2</ns2:displayCharacter><ns2:description>polar small</ns2:description><ns2:value>2.0</ns2:value></ns2:annotationElement><ns2:annotationElement position="384" colour="-8569088"><ns2:displayCharacter>3</ns2:displayCharacter><ns2:description>charged negative polar</ns2:description><ns2:value>3.0</ns2:value></ns2:annotationElement><ns2:annotationElement position="385" colour="-7515392"><ns2:displayCharacter>4</ns2:displayCharacter><ns2:description>charged hydrophobic polar positive</ns2:description><ns2:value>4.0</ns2:value></ns2:annotationElement><ns2:annotationElement position="386" colour="-10676992"><ns2:displayCharacter>1</ns2:displayCharacter><ns2:description>hydrophobic</ns2:description><ns2:value>1.0</ns2:value></ns2:annotationElement><ns2:label>Conservation</ns2:label><ns2:description>Conservation of total alignment less than 25% gaps</ns2:description></ns2:Annotation><ns2:Annotation graph="true" graphType="1" graphGroup="-1" graphHeight="40" id="ann1" scoreOnly="false" visible="true" centreColLabels="false" scaleColLabels="false" showAllColLabels="false" autoCalculated="true" belowAlignment="true" calcId=""><ns2:annotationElement position="0" colour="-6656"><ns2:displayCharacter> </ns2:displayCharacter><ns2:description>94.05179</ns2:description><ns2:value>94.05179</ns2:value></ns2:annotationElement><ns2:annotationElement position="1" colour="-3892736"><ns2:displayCharacter> </ns2:displayCharacter><ns2:description>62.92093</ns2:description><ns2:value>62.92093</ns2:value></ns2:annotationElement><ns2:annotationElement position="2" colour="-3695104"><ns2:displayCharacter> </ns2:displayCharacter><ns2:description>64.56196</ns2:description><ns2:value>64.56196</ns2:value></ns2:annotationElement><ns2:annotationElement position="3" colour="-4288256"><ns2:displayCharacter> </ns2:displayCharacter><ns2:description>59.58633</ns2:description><ns2:value>59.586327</ns2:value></ns2:annotationElement><ns2:annotationElement position="4" colour="-2575616"><ns2:displayCharacter> </ns2:displayCharacter><ns2:description>73.35420</ns2:description><ns2:value>73.3542</ns2:value></ns2:annotationElement><ns2:annotationElement position="5" colour="-1719296"><ns2:displayCharacter> </ns2:displayCharacter><ns2:description>80.48837</ns2:description><ns2:value>80.48837</ns2:value></ns2:annotationElement><ns2:annotationElement position="6" colour="-3300096"><ns2:displayCharacter> </ns2:displayCharacter><ns2:description>67.66428</ns2:description><ns2:value>67.66428</ns2:value></ns2:annotationElement><ns2:annotationElement position="7" colour="-2180352"><ns2:displayCharacter> </ns2:displayCharacter><ns2:description>76.48272</ns2:description><ns2:value>76.48272</ns2:value></ns2:annotationElement><ns2:annotationElement position="8" colour="-2904832"><ns2:displayCharacter> </ns2:displayCharacter><ns2:description>70.97351</ns2:description><ns2:value>70.97351</ns2:value></ns2:annotationElement><ns2:annotationElement position="9" colour="-4419840"><ns2:displayCharacter> </ns2:displayCharacter><ns2:description>58.51591</ns2:description><ns2:value>58.515907</ns2:value></ns2:annotationElement><ns2:annotationElement position="10" colour="-3168256"><ns2:displayCharacter> </ns2:displayCharacter><ns2:description>68.78876</ns2:description><ns2:value>68.78876</ns2:value></ns2:annotationElement><ns2:annotationElement position="11" colour="-1324032"><ns2:displayCharacter> </ns2:displayCharacter><ns2:description>83.62369</ns2:description><ns2:value>83.62369</ns2:value></ns2:annotationElement><ns2:annotationElement position="12" colour="-2641408"><ns2:displayCharacter> </ns2:displayCharacter><ns2:description>73.09332</ns2:description><ns2:value>73.093315</ns2:value></ns2:annotationElement><ns2:annotationElement position="13" colour="-6656"><ns2:displayCharacter> </ns2:displayCharacter><ns2:description>94.05179</ns2:description><ns2:value>94.05179</ns2:value></ns2:annotationElement><ns2:annotationElement position="14" colour="-4815104"><ns2:displayCharacter> </ns2:displayCharacter><ns2:description>55.48392</ns2:description><ns2:value>55.483917</ns2:value></ns2:annotationElement><ns2:annotationElement position="15" colour="-2443520"><ns2:displayCharacter> </ns2:displayCharacter><ns2:description>74.81439</ns2:description><ns2:value>74.81439</ns2:value></ns2:annotationElement><ns2:annotationElement position="16" colour="-1851136"><ns2:displayCharacter> </ns2:displayCharacter><ns2:description>79.08529</ns2:description><ns2:value>79.08529</ns2:value></ns2:annotationElement><ns2:annotationElement position="17" colour="-2180352"><ns2:displayCharacter> </ns2:displayCharacter><ns2:description>76.56873</ns2:description><ns2:value>76.568726</ns2:value></ns2:annotationElement><ns2:annotationElement position="18" colour="-3629312"><ns2:displayCharacter> </ns2:displayCharacter><ns2:description>65.08120</ns2:description><ns2:value>65.0812</ns2:value></ns2:annotationElement><ns2:annotationElement position="19" colour="-3892736"><ns2:displayCharacter> </ns2:displayCharacter><ns2:description>62.91509</ns2:description><ns2:value>62.915092</ns2:value></ns2:annotationElement><ns2:annotationElement position="20" colour="-2839040"><ns2:displayCharacter> </ns2:displayCharacter><ns2:description>71.13879</ns2:description><ns2:value>71.13879</ns2:value></ns2:annotationElement><ns2:annotationElement position="21" colour="-2641408"><ns2:displayCharacter> </ns2:displayCharacter><ns2:description>72.95386</ns2:description><ns2:value>72.95386</ns2:value></ns2:annotationElement><ns2:annotationElement position="22" colour="-336128"><ns2:displayCharacter> </ns2:displayCharacter><ns2:description>91.20484</ns2:description><ns2:value>91.20484</ns2:value></ns2:annotationElement><ns2:annotationElement position="23" colour="-2246144"><ns2:displayCharacter> </ns2:displayCharacter><ns2:description>76.23138</ns2:description><ns2:value>76.23138</ns2:value></ns2:annotationElement><ns2:annotationElement position="24" colour="-4551424"><ns2:displayCharacter> </ns2:displayCharacter><ns2:description>57.79681</ns2:description><ns2:value>57.796814</ns2:value></ns2:annotationElement><ns2:annotationElement position="25" colour="-3761152"><ns2:displayCharacter> </ns2:displayCharacter><ns2:description>63.84714</ns2:description><ns2:value>63.847137</ns2:value></ns2:annotationElement><ns2:annotationElement position="26" colour="-2509824"><ns2:displayCharacter> </ns2:displayCharacter><ns2:description>73.83293</ns2:description><ns2:value>73.83293</ns2:value></ns2:annotationElement><ns2:annotationElement position="27" colour="-2839040"><ns2:displayCharacter> </ns2:displayCharacter><ns2:description>71.13879</ns2:description><ns2:value>71.13879</ns2:value></ns2:annotationElement><ns2:annotationElement position="28" colour="-2509568"><ns2:displayCharacter> </ns2:displayCharacter><ns2:description>74.15176</ns2:description><ns2:value>74.151764</ns2:value></ns2:annotationElement><ns2:annotationElement position="29" colour="-1982720"><ns2:displayCharacter> </ns2:displayCharacter><ns2:description>78.45192</ns2:description><ns2:value>78.45192</ns2:value></ns2:annotationElement><ns2:annotationElement position="30" colour="-2575616"><ns2:displayCharacter> </ns2:displayCharacter><ns2:description>73.37075</ns2:description><ns2:value>73.37075</ns2:value></ns2:annotationElement><ns2:annotationElement position="31" colour="-1785344"><ns2:displayCharacter> </ns2:displayCharacter><ns2:description>79.58637</ns2:description><ns2:value>79.58637</ns2:value></ns2:annotationElement><ns2:annotationElement position="32" colour="-1258240"><ns2:displayCharacter> </ns2:displayCharacter><ns2:description>84.00834</ns2:description><ns2:value>84.00834</ns2:value></ns2:annotationElement><ns2:annotationElement position="33" colour="-2575616"><ns2:displayCharacter> </ns2:displayCharacter><ns2:description>73.25092</ns2:description><ns2:value>73.250916</ns2:value></ns2:annotationElement><ns2:annotationElement position="34" colour="-1982720"><ns2:displayCharacter> </ns2:displayCharacter><ns2:description>78.45192</ns2:description><ns2:value>78.45192</ns2:value></ns2:annotationElement><ns2:annotationElement position="35" colour="-4353792"><ns2:displayCharacter> </ns2:displayCharacter><ns2:description>59.50257</ns2:description><ns2:value>59.502567</ns2:value></ns2:annotationElement><ns2:annotationElement position="36" colour="-4683264"><ns2:displayCharacter> </ns2:displayCharacter><ns2:description>56.54751</ns2:description><ns2:value>56.54751</ns2:value></ns2:annotationElement><ns2:annotationElement position="37" colour="-2641408"><ns2:displayCharacter> </ns2:displayCharacter><ns2:description>72.95386</ns2:description><ns2:value>72.95386</ns2:value></ns2:annotationElement><ns2:annotationElement position="38" colour="-5539328"><ns2:displayCharacter> </ns2:displayCharacter><ns2:description>49.92764</ns2:description><ns2:value>49.927635</ns2:value></ns2:annotationElement><ns2:annotationElement position="39" colour="-6656"><ns2:displayCharacter> </ns2:displayCharacter><ns2:description>94.05179</ns2:description><ns2:value>94.05179</ns2:value></ns2:annotationElement><ns2:annotationElement position="40" colour="-9293568"><ns2:displayCharacter> </ns2:displayCharacter><ns2:description>19.88725</ns2:description><ns2:value>19.887245</ns2:value></ns2:annotationElement><ns2:annotationElement position="41" colour="-2838784"><ns2:displayCharacter> </ns2:displayCharacter><ns2:description>71.56598</ns2:description><ns2:value>71.56598</ns2:value></ns2:annotationElement><ns2:annotationElement position="42" colour="-929024"><ns2:displayCharacter> </ns2:displayCharacter><ns2:description>86.47803</ns2:description><ns2:value>86.478035</ns2:value></ns2:annotationElement><ns2:annotationElement position="43" colour="-994816"><ns2:displayCharacter> </ns2:displayCharacter><ns2:description>86.14125</ns2:description><ns2:value>86.14125</ns2:value></ns2:annotationElement><ns2:annotationElement position="44" colour="-2575360"><ns2:displayCharacter> </ns2:displayCharacter><ns2:description>73.57848</ns2:description><ns2:value>73.578476</ns2:value></ns2:annotationElement><ns2:annotationElement position="45" colour="-4617216"><ns2:displayCharacter> </ns2:displayCharacter><ns2:description>57.37400</ns2:description><ns2:value>57.373997</ns2:value></ns2:annotationElement><ns2:annotationElement position="46" colour="-3892992"><ns2:displayCharacter> </ns2:displayCharacter><ns2:description>62.73507</ns2:description><ns2:value>62.73507</ns2:value></ns2:annotationElement><ns2:annotationElement position="47" colour="-3826944"><ns2:displayCharacter> </ns2:displayCharacter><ns2:description>63.32590</ns2:description><ns2:value>63.325897</ns2:value></ns2:annotationElement><ns2:annotationElement position="48" colour="-1126400"><ns2:displayCharacter> </ns2:displayCharacter><ns2:description>85.12381</ns2:description><ns2:value>85.12381</ns2:value></ns2:annotationElement><ns2:annotationElement position="49" colour="-994816"><ns2:displayCharacter> </ns2:displayCharacter><ns2:description>86.18132</ns2:description><ns2:value>86.18132</ns2:value></ns2:annotationElement><ns2:annotationElement position="50" colour="-1390080"><ns2:displayCharacter> </ns2:displayCharacter><ns2:description>82.75278</ns2:description><ns2:value>82.752785</ns2:value></ns2:annotationElement><ns2:annotationElement position="51" colour="-3036672"><ns2:displayCharacter> </ns2:displayCharacter><ns2:description>69.69205</ns2:description><ns2:value>69.69205</ns2:value></ns2:annotationElement><ns2:annotationElement position="52" colour="-2246400"><ns2:displayCharacter> </ns2:displayCharacter><ns2:description>75.88561</ns2:description><ns2:value>75.88561</ns2:value></ns2:annotationElement><ns2:annotationElement position="53" colour="-3102464"><ns2:displayCharacter> </ns2:displayCharacter><ns2:description>69.13300</ns2:description><ns2:value>69.133</ns2:value></ns2:annotationElement><ns2:annotationElement position="54" colour="-336128"><ns2:displayCharacter> </ns2:displayCharacter><ns2:description>91.28280</ns2:description><ns2:value>91.2828</ns2:value></ns2:annotationElement><ns2:annotationElement position="55" colour="-1851136"><ns2:displayCharacter> </ns2:displayCharacter><ns2:description>79.12035</ns2:description><ns2:value>79.12035</ns2:value></ns2:annotationElement><ns2:annotationElement position="56" colour="-2246144"><ns2:displayCharacter> </ns2:displayCharacter><ns2:description>76.24394</ns2:description><ns2:value>76.24394</ns2:value></ns2:annotationElement><ns2:annotationElement position="57" colour="-1653248"><ns2:displayCharacter> </ns2:displayCharacter><ns2:description>81.08649</ns2:description><ns2:value>81.086494</ns2:value></ns2:annotationElement><ns2:annotationElement position="58" colour="-665600"><ns2:displayCharacter> </ns2:displayCharacter><ns2:description>88.71416</ns2:description><ns2:value>88.71416</ns2:value></ns2:annotationElement><ns2:annotationElement position="59" colour="-2904832"><ns2:displayCharacter> </ns2:displayCharacter><ns2:description>70.75327</ns2:description><ns2:value>70.75327</ns2:value></ns2:annotationElement><ns2:annotationElement position="60" colour="-1850880"><ns2:displayCharacter> </ns2:displayCharacter><ns2:description>79.47082</ns2:description><ns2:value>79.47082</ns2:value></ns2:annotationElement><ns2:annotationElement position="61" colour="-2377984"><ns2:displayCharacter> </ns2:displayCharacter><ns2:description>75.03463</ns2:description><ns2:value>75.03463</ns2:value></ns2:annotationElement><ns2:annotationElement position="62" colour="-2443776"><ns2:displayCharacter> </ns2:displayCharacter><ns2:description>74.50697</ns2:description><ns2:value>74.50697</ns2:value></ns2:annotationElement><ns2:annotationElement position="63" colour="-6656"><ns2:displayCharacter> </ns2:displayCharacter><ns2:description>94.05179</ns2:description><ns2:value>94.05179</ns2:value></ns2:annotationElement><ns2:annotationElement position="64" colour="-2246144"><ns2:displayCharacter> </ns2:displayCharacter><ns2:description>76.04424</ns2:description><ns2:value>76.04424</ns2:value></ns2:annotationElement><ns2:annotationElement position="65" colour="-2904832"><ns2:displayCharacter> </ns2:displayCharacter><ns2:description>70.95729</ns2:description><ns2:value>70.95729</ns2:value></ns2:annotationElement><ns2:annotationElement position="66" colour="-1653248"><ns2:displayCharacter> </ns2:displayCharacter><ns2:description>80.94188</ns2:description><ns2:value>80.94188</ns2:value></ns2:annotationElement><ns2:annotationElement position="67" colour="-3102464"><ns2:displayCharacter> </ns2:displayCharacter><ns2:description>69.19878</ns2:description><ns2:value>69.198784</ns2:value></ns2:annotationElement><ns2:annotationElement position="68" colour="-3497472"><ns2:displayCharacter> </ns2:displayCharacter><ns2:description>66.37572</ns2:description><ns2:value>66.375725</ns2:value></ns2:annotationElement><ns2:annotationElement position="69" colour="-1258240"><ns2:displayCharacter> </ns2:displayCharacter><ns2:description>84.00834</ns2:description><ns2:value>84.00834</ns2:value></ns2:annotationElement><ns2:annotationElement position="70" colour="-1521664"><ns2:displayCharacter> </ns2:displayCharacter><ns2:description>81.78846</ns2:description><ns2:value>81.78846</ns2:value></ns2:annotationElement><ns2:annotationElement position="71" colour="-1587456"><ns2:displayCharacter> </ns2:displayCharacter><ns2:description>81.35303</ns2:description><ns2:value>81.35303</ns2:value></ns2:annotationElement><ns2:annotationElement position="72" colour="-2048768"><ns2:displayCharacter> </ns2:displayCharacter><ns2:description>77.60180</ns2:description><ns2:value>77.6018</ns2:value></ns2:annotationElement><ns2:annotationElement position="73" colour="-3695360"><ns2:displayCharacter> </ns2:displayCharacter><ns2:description>64.44301</ns2:description><ns2:value>64.44301</ns2:value></ns2:annotationElement><ns2:annotationElement position="74" colour="-4024576"><ns2:displayCharacter> </ns2:displayCharacter><ns2:description>61.98092</ns2:description><ns2:value>61.980915</ns2:value></ns2:annotationElement><ns2:annotationElement position="75" colour="-2114304"><ns2:displayCharacter> </ns2:displayCharacter><ns2:description>77.34865</ns2:description><ns2:value>77.34865</ns2:value></ns2:annotationElement><ns2:annotationElement position="76" colour="-2443520"><ns2:displayCharacter> </ns2:displayCharacter><ns2:description>74.81439</ns2:description><ns2:value>74.81439</ns2:value></ns2:annotationElement><ns2:annotationElement position="77" colour="-2970624"><ns2:displayCharacter> </ns2:displayCharacter><ns2:description>70.59183</ns2:description><ns2:value>70.59183</ns2:value></ns2:annotationElement><ns2:annotationElement position="78" colour="-1916672"><ns2:displayCharacter> </ns2:displayCharacter><ns2:description>78.97901</ns2:description><ns2:value>78.97901</ns2:value></ns2:annotationElement><ns2:annotationElement position="79" colour="-3431680"><ns2:displayCharacter> </ns2:displayCharacter><ns2:description>66.90682</ns2:description><ns2:value>66.90682</ns2:value></ns2:annotationElement><ns2:annotationElement position="80" colour="-2312192"><ns2:displayCharacter> </ns2:displayCharacter><ns2:description>75.44436</ns2:description><ns2:value>75.44436</ns2:value></ns2:annotationElement><ns2:annotationElement position="81" colour="-5012736"><ns2:displayCharacter> </ns2:displayCharacter><ns2:description>53.79184</ns2:description><ns2:value>53.791836</ns2:value></ns2:annotationElement><ns2:annotationElement position="82" colour="-1587456"><ns2:displayCharacter> </ns2:displayCharacter><ns2:description>81.35303</ns2:description><ns2:value>81.35303</ns2:value></ns2:annotationElement><ns2:annotationElement position="83" colour="-2641408"><ns2:displayCharacter> </ns2:displayCharacter><ns2:description>72.94218</ns2:description><ns2:value>72.94218</ns2:value></ns2:annotationElement><ns2:annotationElement position="84" colour="-665600"><ns2:displayCharacter> </ns2:displayCharacter><ns2:description>88.71416</ns2:description><ns2:value>88.71416</ns2:value></ns2:annotationElement><ns2:annotationElement position="85" colour="-5210112"><ns2:displayCharacter> </ns2:displayCharacter><ns2:description>52.35521</ns2:description><ns2:value>52.355213</ns2:value></ns2:annotationElement><ns2:annotationElement position="86" colour="-1982720"><ns2:displayCharacter> </ns2:displayCharacter><ns2:description>78.28574</ns2:description><ns2:value>78.28574</ns2:value></ns2:annotationElement><ns2:annotationElement position="87" colour="-4090368"><ns2:displayCharacter> </ns2:displayCharacter><ns2:description>61.29221</ns2:description><ns2:value>61.292213</ns2:value></ns2:annotationElement><ns2:annotationElement position="88" colour="-5539328"><ns2:displayCharacter> </ns2:displayCharacter><ns2:description>49.92764</ns2:description><ns2:value>49.927635</ns2:value></ns2:annotationElement><ns2:annotationElement position="89" colour="-2641408"><ns2:displayCharacter> </ns2:displayCharacter><ns2:description>73.11292</ns2:description><ns2:value>73.11292</ns2:value></ns2:annotationElement><ns2:annotationElement position="90" colour="-3695360"><ns2:displayCharacter> </ns2:displayCharacter><ns2:description>64.49372</ns2:description><ns2:value>64.49372</ns2:value></ns2:annotationElement><ns2:annotationElement position="91" colour="-6395648"><ns2:displayCharacter> </ns2:displayCharacter><ns2:description>43.17108</ns2:description><ns2:value>43.171078</ns2:value></ns2:annotationElement><ns2:annotationElement position="92" colour="-3431680"><ns2:displayCharacter> </ns2:displayCharacter><ns2:description>66.59640</ns2:description><ns2:value>66.5964</ns2:value></ns2:annotationElement><ns2:annotationElement position="93" colour="-1258240"><ns2:displayCharacter> </ns2:displayCharacter><ns2:description>84.00834</ns2:description><ns2:value>84.00834</ns2:value></ns2:annotationElement><ns2:annotationElement position="94" colour="-1389824"><ns2:displayCharacter> </ns2:displayCharacter><ns2:description>83.07310</ns2:description><ns2:value>83.073105</ns2:value></ns2:annotationElement><ns2:annotationElement position="95" colour="-336128"><ns2:displayCharacter> </ns2:displayCharacter><ns2:description>91.28280</ns2:description><ns2:value>91.2828</ns2:value></ns2:annotationElement><ns2:annotationElement position="96" colour="-3431936"><ns2:displayCharacter> </ns2:displayCharacter><ns2:description>66.40302</ns2:description><ns2:value>66.403015</ns2:value></ns2:annotationElement><ns2:annotationElement position="97" colour="-4485632"><ns2:displayCharacter> </ns2:displayCharacter><ns2:description>58.16552</ns2:description><ns2:value>58.16552</ns2:value></ns2:annotationElement><ns2:annotationElement position="98" colour="-2311936"><ns2:displayCharacter> </ns2:displayCharacter><ns2:description>75.68926</ns2:description><ns2:value>75.68926</ns2:value></ns2:annotationElement><ns2:annotationElement position="99" colour="-4288000"><ns2:displayCharacter> </ns2:displayCharacter><ns2:description>59.80751</ns2:description><ns2:value>59.807507</ns2:value></ns2:annotationElement><ns2:annotationElement position="100" colour="-2772992"><ns2:displayCharacter> </ns2:displayCharacter><ns2:description>72.11892</ns2:description><ns2:value>72.11892</ns2:value></ns2:annotationElement><ns2:annotationElement position="101" colour="-1719296"><ns2:displayCharacter> </ns2:displayCharacter><ns2:description>80.31337</ns2:description><ns2:value>80.31337</ns2:value></ns2:annotationElement><ns2:annotationElement position="102" colour="-4222208"><ns2:displayCharacter> </ns2:displayCharacter><ns2:description>60.30582</ns2:description><ns2:value>60.30582</ns2:value></ns2:annotationElement><ns2:annotationElement position="103" colour="-2970880"><ns2:displayCharacter> </ns2:displayCharacter><ns2:description>70.09781</ns2:description><ns2:value>70.09781</ns2:value></ns2:annotationElement><ns2:annotationElement position="104" colour="-9952256"><ns2:displayCharacter> </ns2:displayCharacter><ns2:description>14.70803</ns2:description><ns2:value>14.708033</ns2:value></ns2:annotationElement><ns2:annotationElement position="105" colour="-3958784"><ns2:displayCharacter> </ns2:displayCharacter><ns2:description>62.20882</ns2:description><ns2:value>62.208824</ns2:value></ns2:annotationElement><ns2:annotationElement position="106" colour="-4683264"><ns2:displayCharacter> </ns2:displayCharacter><ns2:description>56.56923</ns2:description><ns2:value>56.56923</ns2:value></ns2:annotationElement><ns2:annotationElement position="107" colour="-2707456"><ns2:displayCharacter> </ns2:displayCharacter><ns2:description>72.19509</ns2:description><ns2:value>72.19509</ns2:value></ns2:annotationElement><ns2:annotationElement position="108" colour="-3761152"><ns2:displayCharacter> </ns2:displayCharacter><ns2:description>63.84714</ns2:description><ns2:value>63.847137</ns2:value></ns2:annotationElement><ns2:annotationElement position="109" colour="-3695360"><ns2:displayCharacter> </ns2:displayCharacter><ns2:description>64.49372</ns2:description><ns2:value>64.49372</ns2:value></ns2:annotationElement><ns2:annotationElement position="110" colour="-4815104"><ns2:displayCharacter> </ns2:displayCharacter><ns2:description>55.48392</ns2:description><ns2:value>55.483917</ns2:value></ns2:annotationElement><ns2:annotationElement position="111" colour="-6198016"><ns2:displayCharacter> </ns2:displayCharacter><ns2:description>44.54355</ns2:description><ns2:value>44.54355</ns2:value></ns2:annotationElement><ns2:annotationElement position="112" colour="-1916672"><ns2:displayCharacter> </ns2:displayCharacter><ns2:description>78.89494</ns2:description><ns2:value>78.89494</ns2:value></ns2:annotationElement><ns2:annotationElement position="113" colour="-402176"><ns2:displayCharacter> </ns2:displayCharacter><ns2:description>90.72088</ns2:description><ns2:value>90.72088</ns2:value></ns2:annotationElement><ns2:annotationElement position="114" colour="-2707200"><ns2:displayCharacter> </ns2:displayCharacter><ns2:description>72.59554</ns2:description><ns2:value>72.595535</ns2:value></ns2:annotationElement><ns2:annotationElement position="115" colour="-2904832"><ns2:displayCharacter> </ns2:displayCharacter><ns2:description>70.87608</ns2:description><ns2:value>70.876076</ns2:value></ns2:annotationElement><ns2:annotationElement position="116" colour="-929024"><ns2:displayCharacter> </ns2:displayCharacter><ns2:description>86.47803</ns2:description><ns2:value>86.478035</ns2:value></ns2:annotationElement><ns2:annotationElement position="117" colour="-2839040"><ns2:displayCharacter> </ns2:displayCharacter><ns2:description>71.16050</ns2:description><ns2:value>71.1605</ns2:value></ns2:annotationElement><ns2:annotationElement position="118" colour="-3826944"><ns2:displayCharacter> </ns2:displayCharacter><ns2:description>63.32338</ns2:description><ns2:value>63.32338</ns2:value></ns2:annotationElement><ns2:annotationElement position="119" colour="-336128"><ns2:displayCharacter> </ns2:displayCharacter><ns2:description>91.20484</ns2:description><ns2:value>91.20484</ns2:value></ns2:annotationElement><ns2:annotationElement position="120" colour="-2443776"><ns2:displayCharacter> </ns2:displayCharacter><ns2:description>74.57165</ns2:description><ns2:value>74.57165</ns2:value></ns2:annotationElement><ns2:annotationElement position="121" colour="-4156160"><ns2:displayCharacter> </ns2:displayCharacter><ns2:description>60.85952</ns2:description><ns2:value>60.85952</ns2:value></ns2:annotationElement><ns2:annotationElement position="122" colour="-731392"><ns2:displayCharacter> </ns2:displayCharacter><ns2:description>88.16814</ns2:description><ns2:value>88.16814</ns2:value></ns2:annotationElement><ns2:annotationElement position="123" colour="-3102208"><ns2:displayCharacter> </ns2:displayCharacter><ns2:description>69.51677</ns2:description><ns2:value>69.51677</ns2:value></ns2:annotationElement><ns2:annotationElement position="124" colour="-2180352"><ns2:displayCharacter> </ns2:displayCharacter><ns2:description>76.82036</ns2:description><ns2:value>76.82036</ns2:value></ns2:annotationElement><ns2:annotationElement position="125" colour="-4222208"><ns2:displayCharacter> </ns2:displayCharacter><ns2:description>60.42064</ns2:description><ns2:value>60.42064</ns2:value></ns2:annotationElement><ns2:annotationElement position="126" colour="-1719296"><ns2:displayCharacter> </ns2:displayCharacter><ns2:description>80.42577</ns2:description><ns2:value>80.425766</ns2:value></ns2:annotationElement><ns2:annotationElement position="127" colour="-1719040"><ns2:displayCharacter> </ns2:displayCharacter><ns2:description>80.54307</ns2:description><ns2:value>80.54307</ns2:value></ns2:annotationElement><ns2:annotationElement position="128" colour="-3695104"><ns2:displayCharacter> </ns2:displayCharacter><ns2:description>64.73884</ns2:description><ns2:value>64.73884</ns2:value></ns2:annotationElement><ns2:annotationElement position="129" colour="-4024576"><ns2:displayCharacter> </ns2:displayCharacter><ns2:description>61.98092</ns2:description><ns2:value>61.980915</ns2:value></ns2:annotationElement><ns2:annotationElement position="130" colour="-4485632"><ns2:displayCharacter> </ns2:displayCharacter><ns2:description>58.31675</ns2:description><ns2:value>58.316746</ns2:value></ns2:annotationElement><ns2:annotationElement position="131" colour="-2246144"><ns2:displayCharacter> </ns2:displayCharacter><ns2:description>76.24394</ns2:description><ns2:value>76.24394</ns2:value></ns2:annotationElement><ns2:annotationElement position="132" colour="-1126400"><ns2:displayCharacter> </ns2:displayCharacter><ns2:description>85.11737</ns2:description><ns2:value>85.11737</ns2:value></ns2:annotationElement><ns2:annotationElement position="133" colour="-3826944"><ns2:displayCharacter> </ns2:displayCharacter><ns2:description>63.37551</ns2:description><ns2:value>63.375507</ns2:value></ns2:annotationElement><ns2:annotationElement position="134" colour="-6656"><ns2:displayCharacter> </ns2:displayCharacter><ns2:description>94.05179</ns2:description><ns2:value>94.05179</ns2:value></ns2:annotationElement><ns2:annotationElement position="135" colour="-929024"><ns2:displayCharacter> </ns2:displayCharacter><ns2:description>86.47803</ns2:description><ns2:value>86.478035</ns2:value></ns2:annotationElement><ns2:annotationElement position="136" colour="-11730944"><ns2:displayCharacter> </ns2:displayCharacter><ns2:description>0.00000</ns2:description><ns2:value>0.0</ns2:value></ns2:annotationElement><ns2:annotationElement position="137" colour="-5210112"><ns2:displayCharacter> </ns2:displayCharacter><ns2:description>52.62120</ns2:description><ns2:value>52.621204</ns2:value></ns2:annotationElement><ns2:annotationElement position="138" colour="-3036672"><ns2:displayCharacter> </ns2:displayCharacter><ns2:description>69.58378</ns2:description><ns2:value>69.58378</ns2:value></ns2:annotationElement><ns2:annotationElement position="139" colour="-6656"><ns2:displayCharacter> </ns2:displayCharacter><ns2:description>94.05179</ns2:description><ns2:value>94.05179</ns2:value></ns2:annotationElement><ns2:annotationElement position="140" colour="-994816"><ns2:displayCharacter> </ns2:displayCharacter><ns2:description>86.15749</ns2:description><ns2:value>86.15749</ns2:value></ns2:annotationElement><ns2:annotationElement position="141" colour="-929024"><ns2:displayCharacter> </ns2:displayCharacter><ns2:description>86.47803</ns2:description><ns2:value>86.478035</ns2:value></ns2:annotationElement><ns2:annotationElement position="142" colour="-6656"><ns2:displayCharacter> </ns2:displayCharacter><ns2:description>94.05179</ns2:description><ns2:value>94.05179</ns2:value></ns2:annotationElement><ns2:annotationElement position="143" colour="-3036672"><ns2:displayCharacter> </ns2:displayCharacter><ns2:description>69.69205</ns2:description><ns2:value>69.69205</ns2:value></ns2:annotationElement><ns2:annotationElement position="144" colour="-5539328"><ns2:displayCharacter> </ns2:displayCharacter><ns2:description>49.92764</ns2:description><ns2:value>49.927635</ns2:value></ns2:annotationElement><ns2:annotationElement position="145" colour="-3365632"><ns2:displayCharacter> </ns2:displayCharacter><ns2:description>67.41827</ns2:description><ns2:value>67.418274</ns2:value></ns2:annotationElement><ns2:annotationElement position="146" colour="-3168256"><ns2:displayCharacter> </ns2:displayCharacter><ns2:description>68.78876</ns2:description><ns2:value>68.78876</ns2:value></ns2:annotationElement><ns2:annotationElement position="147" colour="-2509824"><ns2:displayCharacter> </ns2:displayCharacter><ns2:description>73.79335</ns2:description><ns2:value>73.79335</ns2:value></ns2:annotationElement><ns2:annotationElement position="148" colour="-3892992"><ns2:displayCharacter> </ns2:displayCharacter><ns2:description>62.73507</ns2:description><ns2:value>62.73507</ns2:value></ns2:annotationElement><ns2:annotationElement position="149" colour="-4749312"><ns2:displayCharacter> </ns2:displayCharacter><ns2:description>55.93618</ns2:description><ns2:value>55.936184</ns2:value></ns2:annotationElement><ns2:annotationElement position="150" colour="-5605376"><ns2:displayCharacter> </ns2:displayCharacter><ns2:description>49.23937</ns2:description><ns2:value>49.23937</ns2:value></ns2:annotationElement><ns2:annotationElement position="151" colour="-2444032"><ns2:displayCharacter> </ns2:displayCharacter><ns2:description>74.30075</ns2:description><ns2:value>74.30075</ns2:value></ns2:annotationElement><ns2:annotationElement position="152" colour="-2839040"><ns2:displayCharacter> </ns2:displayCharacter><ns2:description>71.13879</ns2:description><ns2:value>71.13879</ns2:value></ns2:annotationElement><ns2:annotationElement position="153" colour="-4024576"><ns2:displayCharacter> </ns2:displayCharacter><ns2:description>61.86456</ns2:description><ns2:value>61.864563</ns2:value></ns2:annotationElement><ns2:annotationElement position="154" colour="-3497728"><ns2:displayCharacter> </ns2:displayCharacter><ns2:description>66.11034</ns2:description><ns2:value>66.11034</ns2:value></ns2:annotationElement><ns2:annotationElement position="155" colour="-3563520"><ns2:displayCharacter> </ns2:displayCharacter><ns2:description>65.64255</ns2:description><ns2:value>65.64255</ns2:value></ns2:annotationElement><ns2:annotationElement position="156" colour="-3497728"><ns2:displayCharacter> </ns2:displayCharacter><ns2:description>65.95444</ns2:description><ns2:value>65.95444</ns2:value></ns2:annotationElement><ns2:annotationElement position="157" colour="-4419840"><ns2:displayCharacter> </ns2:displayCharacter><ns2:description>58.67845</ns2:description><ns2:value>58.678448</ns2:value></ns2:annotationElement><ns2:annotationElement position="158" colour="-4617216"><ns2:displayCharacter> </ns2:displayCharacter><ns2:description>57.37400</ns2:description><ns2:value>57.373997</ns2:value></ns2:annotationElement><ns2:annotationElement position="159" colour="-2311936"><ns2:displayCharacter> </ns2:displayCharacter><ns2:description>75.68926</ns2:description><ns2:value>75.68926</ns2:value></ns2:annotationElement><ns2:annotationElement position="160" colour="-2246144"><ns2:displayCharacter> </ns2:displayCharacter><ns2:description>76.29788</ns2:description><ns2:value>76.29788</ns2:value></ns2:annotationElement><ns2:annotationElement position="161" colour="-3563520"><ns2:displayCharacter> </ns2:displayCharacter><ns2:description>65.67626</ns2:description><ns2:value>65.67626</ns2:value></ns2:annotationElement><ns2:annotationElement position="162" colour="-929024"><ns2:displayCharacter> </ns2:displayCharacter><ns2:description>86.50450</ns2:description><ns2:value>86.5045</ns2:value></ns2:annotationElement><ns2:annotationElement position="163" colour="-1192448"><ns2:displayCharacter> </ns2:displayCharacter><ns2:description>84.57223</ns2:description><ns2:value>84.57223</ns2:value></ns2:annotationElement><ns2:annotationElement position="164" colour="-5276160"><ns2:displayCharacter> </ns2:displayCharacter><ns2:description>51.83844</ns2:description><ns2:value>51.83844</ns2:value></ns2:annotationElement><ns2:annotationElement position="165" colour="-4024576"><ns2:displayCharacter> </ns2:displayCharacter><ns2:description>61.86456</ns2:description><ns2:value>61.864563</ns2:value></ns2:annotationElement><ns2:annotationElement position="166" colour="-2377728"><ns2:displayCharacter> </ns2:displayCharacter><ns2:description>75.31300</ns2:description><ns2:value>75.312996</ns2:value></ns2:annotationElement><ns2:annotationElement position="167" colour="-2377984"><ns2:displayCharacter> </ns2:displayCharacter><ns2:description>74.82957</ns2:description><ns2:value>74.829575</ns2:value></ns2:annotationElement><ns2:annotationElement position="168" colour="-3431680"><ns2:displayCharacter> </ns2:displayCharacter><ns2:description>66.67099</ns2:description><ns2:value>66.67099</ns2:value></ns2:annotationElement><ns2:annotationElement position="169" colour="-1719040"><ns2:displayCharacter> </ns2:displayCharacter><ns2:description>80.54307</ns2:description><ns2:value>80.54307</ns2:value></ns2:annotationElement><ns2:annotationElement position="170" colour="-3563520"><ns2:displayCharacter> </ns2:displayCharacter><ns2:description>65.64255</ns2:description><ns2:value>65.64255</ns2:value></ns2:annotationElement><ns2:annotationElement position="171" colour="-929024"><ns2:displayCharacter> </ns2:displayCharacter><ns2:description>86.50450</ns2:description><ns2:value>86.5045</ns2:value></ns2:annotationElement><ns2:annotationElement position="172" colour="-3168256"><ns2:displayCharacter> </ns2:displayCharacter><ns2:description>68.66174</ns2:description><ns2:value>68.661736</ns2:value></ns2:annotationElement><ns2:annotationElement position="173" colour="-3563520"><ns2:displayCharacter> </ns2:displayCharacter><ns2:description>65.67626</ns2:description><ns2:value>65.67626</ns2:value></ns2:annotationElement><ns2:annotationElement position="174" colour="-1587456"><ns2:displayCharacter> </ns2:displayCharacter><ns2:description>81.35679</ns2:description><ns2:value>81.35679</ns2:value></ns2:annotationElement><ns2:annotationElement position="175" colour="-2312192"><ns2:displayCharacter> </ns2:displayCharacter><ns2:description>75.36990</ns2:description><ns2:value>75.3699</ns2:value></ns2:annotationElement><ns2:annotationElement position="176" colour="-4551424"><ns2:displayCharacter> </ns2:displayCharacter><ns2:description>57.79681</ns2:description><ns2:value>57.796814</ns2:value></ns2:annotationElement><ns2:annotationElement position="177" colour="-6656"><ns2:displayCharacter> </ns2:displayCharacter><ns2:description>94.05179</ns2:description><ns2:value>94.05179</ns2:value></ns2:annotationElement><ns2:annotationElement position="178" colour="-2839040"><ns2:displayCharacter> </ns2:displayCharacter><ns2:description>71.13935</ns2:description><ns2:value>71.13935</ns2:value></ns2:annotationElement><ns2:annotationElement position="179" colour="-2246144"><ns2:displayCharacter> </ns2:displayCharacter><ns2:description>76.39519</ns2:description><ns2:value>76.39519</ns2:value></ns2:annotationElement><ns2:annotationElement position="180" colour="-7318016"><ns2:displayCharacter> </ns2:displayCharacter><ns2:description>35.41664</ns2:description><ns2:value>35.416637</ns2:value></ns2:annotationElement><ns2:annotationElement position="181" colour="-2048768"><ns2:displayCharacter> </ns2:displayCharacter><ns2:description>77.54819</ns2:description><ns2:value>77.54819</ns2:value></ns2:annotationElement><ns2:annotationElement position="182" colour="-5210112"><ns2:displayCharacter> </ns2:displayCharacter><ns2:description>52.62120</ns2:description><ns2:value>52.621204</ns2:value></ns2:annotationElement><ns2:annotationElement position="183" colour="-2246144"><ns2:displayCharacter> </ns2:displayCharacter><ns2:description>76.24394</ns2:description><ns2:value>76.24394</ns2:value></ns2:annotationElement><ns2:annotationElement position="184" colour="-1916672"><ns2:displayCharacter> </ns2:displayCharacter><ns2:description>78.89803</ns2:description><ns2:value>78.898026</ns2:value></ns2:annotationElement><ns2:annotationElement position="185" colour="-3892736"><ns2:displayCharacter> </ns2:displayCharacter><ns2:description>62.91509</ns2:description><ns2:value>62.915092</ns2:value></ns2:annotationElement><ns2:annotationElement position="186" colour="-6656"><ns2:displayCharacter> </ns2:displayCharacter><ns2:description>94.05179</ns2:description><ns2:value>94.05179</ns2:value></ns2:annotationElement><ns2:annotationElement position="187" colour="-665600"><ns2:displayCharacter> </ns2:displayCharacter><ns2:description>88.71416</ns2:description><ns2:value>88.71416</ns2:value></ns2:annotationElement><ns2:annotationElement position="188" colour="-1126400"><ns2:displayCharacter> </ns2:displayCharacter><ns2:description>85.12381</ns2:description><ns2:value>85.12381</ns2:value></ns2:annotationElement><ns2:annotationElement position="189" colour="-994816"><ns2:displayCharacter> </ns2:displayCharacter><ns2:description>86.14125</ns2:description><ns2:value>86.14125</ns2:value></ns2:annotationElement><ns2:annotationElement position="190" colour="-1324032"><ns2:displayCharacter> </ns2:displayCharacter><ns2:description>83.62369</ns2:description><ns2:value>83.62369</ns2:value></ns2:annotationElement><ns2:annotationElement position="191" colour="-2377984"><ns2:displayCharacter> </ns2:displayCharacter><ns2:description>74.82957</ns2:description><ns2:value>74.829575</ns2:value></ns2:annotationElement><ns2:annotationElement position="192" colour="-3497728"><ns2:displayCharacter> </ns2:displayCharacter><ns2:description>66.09061</ns2:description><ns2:value>66.09061</ns2:value></ns2:annotationElement><ns2:annotationElement position="193" colour="-2311936"><ns2:displayCharacter> </ns2:displayCharacter><ns2:description>75.79160</ns2:description><ns2:value>75.791595</ns2:value></ns2:annotationElement><ns2:annotationElement position="194" colour="-4024576"><ns2:displayCharacter> </ns2:displayCharacter><ns2:description>62.07644</ns2:description><ns2:value>62.076443</ns2:value></ns2:annotationElement><ns2:annotationElement position="195" colour="-3695360"><ns2:displayCharacter> </ns2:displayCharacter><ns2:description>64.44301</ns2:description><ns2:value>64.44301</ns2:value></ns2:annotationElement><ns2:annotationElement position="196" colour="-3168256"><ns2:displayCharacter> </ns2:displayCharacter><ns2:description>69.01690</ns2:description><ns2:value>69.0169</ns2:value></ns2:annotationElement><ns2:annotationElement position="197" colour="-3958784"><ns2:displayCharacter> </ns2:displayCharacter><ns2:description>62.20882</ns2:description><ns2:value>62.208824</ns2:value></ns2:annotationElement><ns2:annotationElement position="198" colour="-3234048"><ns2:displayCharacter> </ns2:displayCharacter><ns2:description>68.24677</ns2:description><ns2:value>68.246765</ns2:value></ns2:annotationElement><ns2:annotationElement position="199" colour="-2114304"><ns2:displayCharacter> </ns2:displayCharacter><ns2:description>77.34865</ns2:description><ns2:value>77.34865</ns2:value></ns2:annotationElement><ns2:annotationElement position="200" colour="-4551424"><ns2:displayCharacter> </ns2:displayCharacter><ns2:description>57.82994</ns2:description><ns2:value>57.82994</ns2:value></ns2:annotationElement><ns2:annotationElement position="201" colour="-2904832"><ns2:displayCharacter> </ns2:displayCharacter><ns2:description>70.95729</ns2:description><ns2:value>70.95729</ns2:value></ns2:annotationElement><ns2:annotationElement position="202" colour="-5407744"><ns2:displayCharacter> </ns2:displayCharacter><ns2:description>50.71587</ns2:description><ns2:value>50.71587</ns2:value></ns2:annotationElement><ns2:annotationElement position="203" colour="-6656"><ns2:displayCharacter> </ns2:displayCharacter><ns2:description>94.05179</ns2:description><ns2:value>94.05179</ns2:value></ns2:annotationElement><ns2:annotationElement position="204" colour="-599552"><ns2:displayCharacter> </ns2:displayCharacter><ns2:description>89.20306</ns2:description><ns2:value>89.20306</ns2:value></ns2:annotationElement><ns2:annotationElement position="205" colour="-2114560"><ns2:displayCharacter> </ns2:displayCharacter><ns2:description>76.98083</ns2:description><ns2:value>76.98083</ns2:value></ns2:annotationElement><ns2:annotationElement position="206" colour="-3563520"><ns2:displayCharacter> </ns2:displayCharacter><ns2:description>65.64255</ns2:description><ns2:value>65.64255</ns2:value></ns2:annotationElement><ns2:annotationElement position="207" colour="-3695104"><ns2:displayCharacter> </ns2:displayCharacter><ns2:description>64.73884</ns2:description><ns2:value>64.73884</ns2:value></ns2:annotationElement><ns2:annotationElement position="208" colour="-5407744"><ns2:displayCharacter> </ns2:displayCharacter><ns2:description>50.71587</ns2:description><ns2:value>50.71587</ns2:value></ns2:annotationElement><ns2:annotationElement position="209" colour="-3299840"><ns2:displayCharacter> </ns2:displayCharacter><ns2:description>67.90620</ns2:description><ns2:value>67.9062</ns2:value></ns2:annotationElement><ns2:annotationElement position="210" colour="-6656"><ns2:displayCharacter> </ns2:displayCharacter><ns2:description>94.05179</ns2:description><ns2:value>94.05179</ns2:value></ns2:annotationElement><ns2:annotationElement position="211" colour="-3300096"><ns2:displayCharacter> </ns2:displayCharacter><ns2:description>67.54247</ns2:description><ns2:value>67.54247</ns2:value></ns2:annotationElement><ns2:annotationElement position="212" colour="-3563520"><ns2:displayCharacter> </ns2:displayCharacter><ns2:description>65.50184</ns2:description><ns2:value>65.50184</ns2:value></ns2:annotationElement><ns2:annotationElement position="213" colour="-3036672"><ns2:displayCharacter> </ns2:displayCharacter><ns2:description>69.58378</ns2:description><ns2:value>69.58378</ns2:value></ns2:annotationElement><ns2:annotationElement position="214" colour="-5275904"><ns2:displayCharacter> </ns2:displayCharacter><ns2:description>51.87657</ns2:description><ns2:value>51.87657</ns2:value></ns2:annotationElement><ns2:annotationElement position="215" colour="-665600"><ns2:displayCharacter> </ns2:displayCharacter><ns2:description>88.71416</ns2:description><ns2:value>88.71416</ns2:value></ns2:annotationElement><ns2:annotationElement position="216" colour="-928768"><ns2:displayCharacter> </ns2:displayCharacter><ns2:description>86.88646</ns2:description><ns2:value>86.88646</ns2:value></ns2:annotationElement><ns2:annotationElement position="217" colour="-6656"><ns2:displayCharacter> </ns2:displayCharacter><ns2:description>94.05179</ns2:description><ns2:value>94.05179</ns2:value></ns2:annotationElement><ns2:annotationElement position="218" colour="-8766720"><ns2:displayCharacter> </ns2:displayCharacter><ns2:description>24.01249</ns2:description><ns2:value>24.012493</ns2:value></ns2:annotationElement><ns2:annotationElement position="219" colour="-929024"><ns2:displayCharacter> </ns2:displayCharacter><ns2:description>86.47803</ns2:description><ns2:value>86.478035</ns2:value></ns2:annotationElement><ns2:annotationElement position="220" colour="-1719040"><ns2:displayCharacter> </ns2:displayCharacter><ns2:description>80.54307</ns2:description><ns2:value>80.54307</ns2:value></ns2:annotationElement><ns2:annotationElement position="221" colour="-2904832"><ns2:displayCharacter> </ns2:displayCharacter><ns2:description>70.92157</ns2:description><ns2:value>70.92157</ns2:value></ns2:annotationElement><ns2:annotationElement position="222" colour="-4419840"><ns2:displayCharacter> </ns2:displayCharacter><ns2:description>58.61600</ns2:description><ns2:value>58.616005</ns2:value></ns2:annotationElement><ns2:annotationElement position="223" colour="-1785344"><ns2:displayCharacter> </ns2:displayCharacter><ns2:description>79.68138</ns2:description><ns2:value>79.68138</ns2:value></ns2:annotationElement><ns2:annotationElement position="224" colour="-3695104"><ns2:displayCharacter> </ns2:displayCharacter><ns2:description>64.72291</ns2:description><ns2:value>64.72291</ns2:value></ns2:annotationElement><ns2:annotationElement position="225" colour="-1126400"><ns2:displayCharacter> </ns2:displayCharacter><ns2:description>85.12381</ns2:description><ns2:value>85.12381</ns2:value></ns2:annotationElement><ns2:annotationElement position="226" colour="-665344"><ns2:displayCharacter> </ns2:displayCharacter><ns2:description>88.94112</ns2:description><ns2:value>88.94112</ns2:value></ns2:annotationElement><ns2:annotationElement position="227" colour="-2312192"><ns2:displayCharacter> </ns2:displayCharacter><ns2:description>75.41487</ns2:description><ns2:value>75.41487</ns2:value></ns2:annotationElement><ns2:annotationElement position="228" colour="-3826944"><ns2:displayCharacter> </ns2:displayCharacter><ns2:description>63.37551</ns2:description><ns2:value>63.375507</ns2:value></ns2:annotationElement><ns2:annotationElement position="229" colour="-336128"><ns2:displayCharacter> </ns2:displayCharacter><ns2:description>91.20484</ns2:description><ns2:value>91.20484</ns2:value></ns2:annotationElement><ns2:annotationElement position="230" colour="-3365888"><ns2:displayCharacter> </ns2:displayCharacter><ns2:description>67.16364</ns2:description><ns2:value>67.163635</ns2:value></ns2:annotationElement><ns2:annotationElement position="231" colour="-2048768"><ns2:displayCharacter> </ns2:displayCharacter><ns2:description>77.60180</ns2:description><ns2:value>77.6018</ns2:value></ns2:annotationElement><ns2:annotationElement position="232" colour="-3036672"><ns2:displayCharacter> </ns2:displayCharacter><ns2:description>69.58378</ns2:description><ns2:value>69.58378</ns2:value></ns2:annotationElement><ns2:annotationElement position="233" colour="-3497728"><ns2:displayCharacter> </ns2:displayCharacter><ns2:description>65.95444</ns2:description><ns2:value>65.95444</ns2:value></ns2:annotationElement><ns2:annotationElement position="234" colour="-3958784"><ns2:displayCharacter> </ns2:displayCharacter><ns2:description>62.20882</ns2:description><ns2:value>62.208824</ns2:value></ns2:annotationElement><ns2:annotationElement position="235" colour="-8108032"><ns2:displayCharacter> </ns2:displayCharacter><ns2:description>29.42090</ns2:description><ns2:value>29.420902</ns2:value></ns2:annotationElement><ns2:annotationElement position="236" colour="-2641408"><ns2:displayCharacter> </ns2:displayCharacter><ns2:description>72.95386</ns2:description><ns2:value>72.95386</ns2:value></ns2:annotationElement><ns2:annotationElement position="237" colour="-1258240"><ns2:displayCharacter> </ns2:displayCharacter><ns2:description>83.85690</ns2:description><ns2:value>83.8569</ns2:value></ns2:annotationElement><ns2:annotationElement position="238" colour="-533760"><ns2:displayCharacter> </ns2:displayCharacter><ns2:description>89.94730</ns2:description><ns2:value>89.9473</ns2:value></ns2:annotationElement><ns2:annotationElement position="239" colour="-1653504"><ns2:displayCharacter> </ns2:displayCharacter><ns2:description>80.71092</ns2:description><ns2:value>80.71092</ns2:value></ns2:annotationElement><ns2:annotationElement position="240" colour="-3036416"><ns2:displayCharacter> </ns2:displayCharacter><ns2:description>69.91765</ns2:description><ns2:value>69.91765</ns2:value></ns2:annotationElement><ns2:annotationElement position="241" colour="-2773248"><ns2:displayCharacter> </ns2:displayCharacter><ns2:description>71.89732</ns2:description><ns2:value>71.89732</ns2:value></ns2:annotationElement><ns2:annotationElement position="242" colour="-1324288"><ns2:displayCharacter> </ns2:displayCharacter><ns2:description>83.33340</ns2:description><ns2:value>83.333405</ns2:value></ns2:annotationElement><ns2:annotationElement position="243" colour="-1653504"><ns2:displayCharacter> </ns2:displayCharacter><ns2:description>80.68521</ns2:description><ns2:value>80.68521</ns2:value></ns2:annotationElement><ns2:annotationElement position="244" colour="-5275904"><ns2:displayCharacter> </ns2:displayCharacter><ns2:description>51.87657</ns2:description><ns2:value>51.87657</ns2:value></ns2:annotationElement><ns2:annotationElement position="245" colour="-2444032"><ns2:displayCharacter> </ns2:displayCharacter><ns2:description>74.31026</ns2:description><ns2:value>74.310265</ns2:value></ns2:annotationElement><ns2:annotationElement position="246" colour="-3826944"><ns2:displayCharacter> </ns2:displayCharacter><ns2:description>63.37551</ns2:description><ns2:value>63.375507</ns2:value></ns2:annotationElement><ns2:annotationElement position="247" colour="-1982720"><ns2:displayCharacter> </ns2:displayCharacter><ns2:description>78.36061</ns2:description><ns2:value>78.36061</ns2:value></ns2:annotationElement><ns2:annotationElement position="248" colour="-2641408"><ns2:displayCharacter> </ns2:displayCharacter><ns2:description>73.14255</ns2:description><ns2:value>73.14255</ns2:value></ns2:annotationElement><ns2:annotationElement position="249" colour="-3036672"><ns2:displayCharacter> </ns2:displayCharacter><ns2:description>69.58378</ns2:description><ns2:value>69.58378</ns2:value></ns2:annotationElement><ns2:annotationElement position="250" colour="-1785088"><ns2:displayCharacter> </ns2:displayCharacter><ns2:description>80.04385</ns2:description><ns2:value>80.043846</ns2:value></ns2:annotationElement><ns2:annotationElement position="251" colour="-2377984"><ns2:displayCharacter> </ns2:displayCharacter><ns2:description>74.95787</ns2:description><ns2:value>74.95787</ns2:value></ns2:annotationElement><ns2:annotationElement position="252" colour="-2970880"><ns2:displayCharacter> </ns2:displayCharacter><ns2:description>70.19759</ns2:description><ns2:value>70.19759</ns2:value></ns2:annotationElement><ns2:annotationElement position="253" colour="-2509824"><ns2:displayCharacter> </ns2:displayCharacter><ns2:description>73.79335</ns2:description><ns2:value>73.79335</ns2:value></ns2:annotationElement><ns2:annotationElement position="254" colour="-4090368"><ns2:displayCharacter> </ns2:displayCharacter><ns2:description>61.51671</ns2:description><ns2:value>61.51671</ns2:value></ns2:annotationElement><ns2:annotationElement position="255" colour="-4288000"><ns2:displayCharacter> </ns2:displayCharacter><ns2:description>59.80751</ns2:description><ns2:value>59.807507</ns2:value></ns2:annotationElement><ns2:annotationElement position="256" colour="-4814848"><ns2:displayCharacter> </ns2:displayCharacter><ns2:description>55.79734</ns2:description><ns2:value>55.797337</ns2:value></ns2:annotationElement><ns2:annotationElement position="257" colour="-6656"><ns2:displayCharacter> </ns2:displayCharacter><ns2:description>94.05179</ns2:description><ns2:value>94.05179</ns2:value></ns2:annotationElement><ns2:annotationElement position="258" colour="-929024"><ns2:displayCharacter> </ns2:displayCharacter><ns2:description>86.49182</ns2:description><ns2:value>86.49182</ns2:value></ns2:annotationElement><ns2:annotationElement position="259" colour="-731136"><ns2:displayCharacter> </ns2:displayCharacter><ns2:description>88.47861</ns2:description><ns2:value>88.47861</ns2:value></ns2:annotationElement><ns2:annotationElement position="260" colour="-3102464"><ns2:displayCharacter> </ns2:displayCharacter><ns2:description>69.16303</ns2:description><ns2:value>69.16303</ns2:value></ns2:annotationElement><ns2:annotationElement position="261" colour="-4419840"><ns2:displayCharacter> </ns2:displayCharacter><ns2:description>58.67845</ns2:description><ns2:value>58.678448</ns2:value></ns2:annotationElement><ns2:annotationElement position="262" colour="-3695360"><ns2:displayCharacter> </ns2:displayCharacter><ns2:description>64.45618</ns2:description><ns2:value>64.456184</ns2:value></ns2:annotationElement><ns2:annotationElement position="263" colour="-1850880"><ns2:displayCharacter> </ns2:displayCharacter><ns2:description>79.47082</ns2:description><ns2:value>79.47082</ns2:value></ns2:annotationElement><ns2:annotationElement position="264" colour="-533760"><ns2:displayCharacter> </ns2:displayCharacter><ns2:description>89.90671</ns2:description><ns2:value>89.90671</ns2:value></ns2:annotationElement><ns2:annotationElement position="265" colour="-2312192"><ns2:displayCharacter> </ns2:displayCharacter><ns2:description>75.41487</ns2:description><ns2:value>75.41487</ns2:value></ns2:annotationElement><ns2:annotationElement position="266" colour="-3168256"><ns2:displayCharacter> </ns2:displayCharacter><ns2:description>69.01690</ns2:description><ns2:value>69.0169</ns2:value></ns2:annotationElement><ns2:annotationElement position="267" colour="-3168256"><ns2:displayCharacter> </ns2:displayCharacter><ns2:description>68.78876</ns2:description><ns2:value>68.78876</ns2:value></ns2:annotationElement><ns2:annotationElement position="268" colour="-599552"><ns2:displayCharacter> </ns2:displayCharacter><ns2:description>89.45091</ns2:description><ns2:value>89.45091</ns2:value></ns2:annotationElement><ns2:annotationElement position="269" colour="-1785088"><ns2:displayCharacter> </ns2:displayCharacter><ns2:description>79.82818</ns2:description><ns2:value>79.82818</ns2:value></ns2:annotationElement><ns2:annotationElement position="270" colour="-3168256"><ns2:displayCharacter> </ns2:displayCharacter><ns2:description>68.98768</ns2:description><ns2:value>68.98768</ns2:value></ns2:annotationElement><ns2:annotationElement position="271" colour="-1851136"><ns2:displayCharacter> </ns2:displayCharacter><ns2:description>79.25312</ns2:description><ns2:value>79.25312</ns2:value></ns2:annotationElement><ns2:annotationElement position="272" colour="-3695104"><ns2:displayCharacter> </ns2:displayCharacter><ns2:description>64.58160</ns2:description><ns2:value>64.581604</ns2:value></ns2:annotationElement><ns2:annotationElement position="273" colour="-1719296"><ns2:displayCharacter> </ns2:displayCharacter><ns2:description>80.31337</ns2:description><ns2:value>80.31337</ns2:value></ns2:annotationElement><ns2:annotationElement position="274" colour="-6656"><ns2:displayCharacter> </ns2:displayCharacter><ns2:description>94.05179</ns2:description><ns2:value>94.05179</ns2:value></ns2:annotationElement><ns2:annotationElement position="275" colour="-3695360"><ns2:displayCharacter> </ns2:displayCharacter><ns2:description>64.50901</ns2:description><ns2:value>64.50901</ns2:value></ns2:annotationElement><ns2:annotationElement position="276" colour="-1851136"><ns2:displayCharacter> </ns2:displayCharacter><ns2:description>79.25312</ns2:description><ns2:value>79.25312</ns2:value></ns2:annotationElement><ns2:annotationElement position="277" colour="-2312192"><ns2:displayCharacter> </ns2:displayCharacter><ns2:description>75.44436</ns2:description><ns2:value>75.44436</ns2:value></ns2:annotationElement><ns2:annotationElement position="278" colour="-5473536"><ns2:displayCharacter> </ns2:displayCharacter><ns2:description>50.45616</ns2:description><ns2:value>50.45616</ns2:value></ns2:annotationElement><ns2:annotationElement position="279" colour="-6461696"><ns2:displayCharacter> </ns2:displayCharacter><ns2:description>42.28530</ns2:description><ns2:value>42.285297</ns2:value></ns2:annotationElement><ns2:annotationElement position="280" colour="-5868800"><ns2:displayCharacter> </ns2:displayCharacter><ns2:description>47.26944</ns2:description><ns2:value>47.269444</ns2:value></ns2:annotationElement><ns2:annotationElement position="281" colour="-6461696"><ns2:displayCharacter> </ns2:displayCharacter><ns2:description>42.28530</ns2:description><ns2:value>42.285297</ns2:value></ns2:annotationElement><ns2:annotationElement position="282" colour="-6461696"><ns2:displayCharacter> </ns2:displayCharacter><ns2:description>42.28530</ns2:description><ns2:value>42.285297</ns2:value></ns2:annotationElement><ns2:annotationElement position="283" colour="-7120384"><ns2:displayCharacter> </ns2:displayCharacter><ns2:description>37.05904</ns2:description><ns2:value>37.059036</ns2:value></ns2:annotationElement><ns2:annotationElement position="284" colour="-6856704"><ns2:displayCharacter> </ns2:displayCharacter><ns2:description>39.34570</ns2:description><ns2:value>39.345695</ns2:value></ns2:annotationElement><ns2:annotationElement position="285" colour="-5210112"><ns2:displayCharacter> </ns2:displayCharacter><ns2:description>52.47563</ns2:description><ns2:value>52.475628</ns2:value></ns2:annotationElement><ns2:annotationElement position="286" colour="-6461696"><ns2:displayCharacter> </ns2:displayCharacter><ns2:description>42.28530</ns2:description><ns2:value>42.285297</ns2:value></ns2:annotationElement><ns2:annotationElement position="287" colour="-5605376"><ns2:displayCharacter> </ns2:displayCharacter><ns2:description>49.01130</ns2:description><ns2:value>49.011303</ns2:value></ns2:annotationElement><ns2:annotationElement position="288" colour="-5605376"><ns2:displayCharacter> </ns2:displayCharacter><ns2:description>49.01130</ns2:description><ns2:value>49.011303</ns2:value></ns2:annotationElement><ns2:annotationElement position="289" colour="-5210112"><ns2:displayCharacter> </ns2:displayCharacter><ns2:description>52.47563</ns2:description><ns2:value>52.475628</ns2:value></ns2:annotationElement><ns2:annotationElement position="290" colour="-7449600"><ns2:displayCharacter> </ns2:displayCharacter><ns2:description>34.47494</ns2:description><ns2:value>34.474937</ns2:value></ns2:annotationElement><ns2:annotationElement position="291" colour="-5210112"><ns2:displayCharacter> </ns2:displayCharacter><ns2:description>52.47563</ns2:description><ns2:value>52.475628</ns2:value></ns2:annotationElement><ns2:annotationElement position="292" colour="-6659072"><ns2:displayCharacter> </ns2:displayCharacter><ns2:description>40.92702</ns2:description><ns2:value>40.927017</ns2:value></ns2:annotationElement><ns2:annotationElement position="293" colour="-7317760"><ns2:displayCharacter> </ns2:displayCharacter><ns2:description>35.51445</ns2:description><ns2:value>35.51445</ns2:value></ns2:annotationElement><ns2:annotationElement position="294" colour="-7449600"><ns2:displayCharacter> </ns2:displayCharacter><ns2:description>34.47494</ns2:description><ns2:value>34.474937</ns2:value></ns2:annotationElement><ns2:annotationElement position="295" colour="-4683264"><ns2:displayCharacter> </ns2:displayCharacter><ns2:description>56.75241</ns2:description><ns2:value>56.752415</ns2:value></ns2:annotationElement><ns2:annotationElement position="296" colour="-7317760"><ns2:displayCharacter> </ns2:displayCharacter><ns2:description>35.51445</ns2:description><ns2:value>35.51445</ns2:value></ns2:annotationElement><ns2:annotationElement position="297" colour="-6593280"><ns2:displayCharacter> </ns2:displayCharacter><ns2:description>41.28364</ns2:description><ns2:value>41.283638</ns2:value></ns2:annotationElement><ns2:annotationElement position="298" colour="-5473536"><ns2:displayCharacter> </ns2:displayCharacter><ns2:description>50.45616</ns2:description><ns2:value>50.45616</ns2:value></ns2:annotationElement><ns2:annotationElement position="299" colour="-5605376"><ns2:displayCharacter> </ns2:displayCharacter><ns2:description>49.01130</ns2:description><ns2:value>49.011303</ns2:value></ns2:annotationElement><ns2:annotationElement position="300" colour="-5605376"><ns2:displayCharacter> </ns2:displayCharacter><ns2:description>49.01130</ns2:description><ns2:value>49.011303</ns2:value></ns2:annotationElement><ns2:annotationElement position="301" colour="-5868544"><ns2:displayCharacter> </ns2:displayCharacter><ns2:description>47.34930</ns2:description><ns2:value>47.349297</ns2:value></ns2:annotationElement><ns2:annotationElement position="302" colour="-6988544"><ns2:displayCharacter> </ns2:displayCharacter><ns2:description>38.11691</ns2:description><ns2:value>38.116905</ns2:value></ns2:annotationElement><ns2:annotationElement position="303" colour="-7120384"><ns2:displayCharacter> </ns2:displayCharacter><ns2:description>37.05904</ns2:description><ns2:value>37.059036</ns2:value></ns2:annotationElement><ns2:annotationElement position="304" colour="-7120384"><ns2:displayCharacter> </ns2:displayCharacter><ns2:description>37.05904</ns2:description><ns2:value>37.059036</ns2:value></ns2:annotationElement><ns2:annotationElement position="305" colour="-7317760"><ns2:displayCharacter> </ns2:displayCharacter><ns2:description>35.51445</ns2:description><ns2:value>35.51445</ns2:value></ns2:annotationElement><ns2:annotationElement position="306" colour="-7449600"><ns2:displayCharacter> </ns2:displayCharacter><ns2:description>34.47494</ns2:description><ns2:value>34.474937</ns2:value></ns2:annotationElement><ns2:annotationElement position="307" colour="-5473536"><ns2:displayCharacter> </ns2:displayCharacter><ns2:description>50.45616</ns2:description><ns2:value>50.45616</ns2:value></ns2:annotationElement><ns2:annotationElement position="308" colour="-6066176"><ns2:displayCharacter> </ns2:displayCharacter><ns2:description>45.73922</ns2:description><ns2:value>45.739216</ns2:value></ns2:annotationElement><ns2:annotationElement position="309" colour="-7449600"><ns2:displayCharacter> </ns2:displayCharacter><ns2:description>34.47494</ns2:description><ns2:value>34.474937</ns2:value></ns2:annotationElement><ns2:annotationElement position="310" colour="-6461696"><ns2:displayCharacter> </ns2:displayCharacter><ns2:description>42.28530</ns2:description><ns2:value>42.285297</ns2:value></ns2:annotationElement><ns2:annotationElement position="311" colour="-5210112"><ns2:displayCharacter> </ns2:displayCharacter><ns2:description>52.47563</ns2:description><ns2:value>52.475628</ns2:value></ns2:annotationElement><ns2:annotationElement position="312" colour="-6461696"><ns2:displayCharacter> </ns2:displayCharacter><ns2:description>42.28530</ns2:description><ns2:value>42.285297</ns2:value></ns2:annotationElement><ns2:annotationElement position="313" colour="-5210112"><ns2:displayCharacter> </ns2:displayCharacter><ns2:description>52.47563</ns2:description><ns2:value>52.475628</ns2:value></ns2:annotationElement><ns2:annotationElement position="314" colour="-5473536"><ns2:displayCharacter> </ns2:displayCharacter><ns2:description>50.45616</ns2:description><ns2:value>50.45616</ns2:value></ns2:annotationElement><ns2:annotationElement position="315" colour="-6461696"><ns2:displayCharacter> </ns2:displayCharacter><ns2:description>42.28530</ns2:description><ns2:value>42.285297</ns2:value></ns2:annotationElement><ns2:annotationElement position="316" colour="-4683264"><ns2:displayCharacter> </ns2:displayCharacter><ns2:description>56.75241</ns2:description><ns2:value>56.752415</ns2:value></ns2:annotationElement><ns2:annotationElement position="317" colour="-5210112"><ns2:displayCharacter> </ns2:displayCharacter><ns2:description>52.47563</ns2:description><ns2:value>52.475628</ns2:value></ns2:annotationElement><ns2:annotationElement position="318" colour="-6659072"><ns2:displayCharacter> </ns2:displayCharacter><ns2:description>40.92702</ns2:description><ns2:value>40.927017</ns2:value></ns2:annotationElement><ns2:annotationElement position="319" colour="-5210112"><ns2:displayCharacter> </ns2:displayCharacter><ns2:description>52.47563</ns2:description><ns2:value>52.475628</ns2:value></ns2:annotationElement><ns2:annotationElement position="320" colour="-6659072"><ns2:displayCharacter> </ns2:displayCharacter><ns2:description>40.96602</ns2:description><ns2:value>40.966022</ns2:value></ns2:annotationElement><ns2:annotationElement position="321" colour="-5671168"><ns2:displayCharacter> </ns2:displayCharacter><ns2:description>48.93371</ns2:description><ns2:value>48.93371</ns2:value></ns2:annotationElement><ns2:annotationElement position="322" colour="-6856704"><ns2:displayCharacter> </ns2:displayCharacter><ns2:description>39.34570</ns2:description><ns2:value>39.345695</ns2:value></ns2:annotationElement><ns2:annotationElement position="323" colour="-5210112"><ns2:displayCharacter> </ns2:displayCharacter><ns2:description>52.47563</ns2:description><ns2:value>52.475628</ns2:value></ns2:annotationElement><ns2:annotationElement position="324" colour="-7317760"><ns2:displayCharacter> </ns2:displayCharacter><ns2:description>35.51445</ns2:description><ns2:value>35.51445</ns2:value></ns2:annotationElement><ns2:annotationElement position="325" colour="-6066176"><ns2:displayCharacter> </ns2:displayCharacter><ns2:description>45.73922</ns2:description><ns2:value>45.739216</ns2:value></ns2:annotationElement><ns2:annotationElement position="326" colour="-5210112"><ns2:displayCharacter> </ns2:displayCharacter><ns2:description>52.47563</ns2:description><ns2:value>52.475628</ns2:value></ns2:annotationElement><ns2:annotationElement position="327" colour="-5868544"><ns2:displayCharacter> </ns2:displayCharacter><ns2:description>47.34930</ns2:description><ns2:value>47.349297</ns2:value></ns2:annotationElement><ns2:annotationElement position="328" colour="-7449600"><ns2:displayCharacter> </ns2:displayCharacter><ns2:description>34.47494</ns2:description><ns2:value>34.474937</ns2:value></ns2:annotationElement><ns2:annotationElement position="329" colour="-5473536"><ns2:displayCharacter> </ns2:displayCharacter><ns2:description>50.45616</ns2:description><ns2:value>50.45616</ns2:value></ns2:annotationElement><ns2:annotationElement position="330" colour="-5671168"><ns2:displayCharacter> </ns2:displayCharacter><ns2:description>48.93371</ns2:description><ns2:value>48.93371</ns2:value></ns2:annotationElement><ns2:annotationElement position="331" colour="-6461696"><ns2:displayCharacter> </ns2:displayCharacter><ns2:description>42.28530</ns2:description><ns2:value>42.285297</ns2:value></ns2:annotationElement><ns2:annotationElement position="332" colour="-5671168"><ns2:displayCharacter> </ns2:displayCharacter><ns2:description>48.93371</ns2:description><ns2:value>48.93371</ns2:value></ns2:annotationElement><ns2:annotationElement position="333" colour="-5671168"><ns2:displayCharacter> </ns2:displayCharacter><ns2:description>48.93371</ns2:description><ns2:value>48.93371</ns2:value></ns2:annotationElement><ns2:annotationElement position="334" colour="-8964352"><ns2:displayCharacter> </ns2:displayCharacter><ns2:description>22.38256</ns2:description><ns2:value>22.382557</ns2:value></ns2:annotationElement><ns2:annotationElement position="335" colour="-7449600"><ns2:displayCharacter> </ns2:displayCharacter><ns2:description>34.47494</ns2:description><ns2:value>34.474937</ns2:value></ns2:annotationElement><ns2:annotationElement position="336" colour="-6461696"><ns2:displayCharacter> </ns2:displayCharacter><ns2:description>42.28530</ns2:description><ns2:value>42.285297</ns2:value></ns2:annotationElement><ns2:annotationElement position="337" colour="-7120384"><ns2:displayCharacter> </ns2:displayCharacter><ns2:description>37.05904</ns2:description><ns2:value>37.059036</ns2:value></ns2:annotationElement><ns2:annotationElement position="338" colour="-5210112"><ns2:displayCharacter> </ns2:displayCharacter><ns2:description>52.47563</ns2:description><ns2:value>52.475628</ns2:value></ns2:annotationElement><ns2:annotationElement position="339" colour="-6659072"><ns2:displayCharacter> </ns2:displayCharacter><ns2:description>40.92702</ns2:description><ns2:value>40.927017</ns2:value></ns2:annotationElement><ns2:annotationElement position="340" colour="-5868800"><ns2:displayCharacter> </ns2:displayCharacter><ns2:description>47.26842</ns2:description><ns2:value>47.268425</ns2:value></ns2:annotationElement><ns2:annotationElement position="341" colour="-6856704"><ns2:displayCharacter> </ns2:displayCharacter><ns2:description>39.34570</ns2:description><ns2:value>39.345695</ns2:value></ns2:annotationElement><ns2:annotationElement position="342" colour="-6198272"><ns2:displayCharacter> </ns2:displayCharacter><ns2:description>44.26885</ns2:description><ns2:value>44.26885</ns2:value></ns2:annotationElement><ns2:annotationElement position="343" colour="-7449600"><ns2:displayCharacter> </ns2:displayCharacter><ns2:description>34.47494</ns2:description><ns2:value>34.474937</ns2:value></ns2:annotationElement><ns2:annotationElement position="344" colour="-7449600"><ns2:displayCharacter> </ns2:displayCharacter><ns2:description>34.47494</ns2:description><ns2:value>34.474937</ns2:value></ns2:annotationElement><ns2:annotationElement position="345" colour="-6659072"><ns2:displayCharacter> </ns2:displayCharacter><ns2:description>40.92702</ns2:description><ns2:value>40.927017</ns2:value></ns2:annotationElement><ns2:annotationElement position="346" colour="-5605376"><ns2:displayCharacter> </ns2:displayCharacter><ns2:description>49.01130</ns2:description><ns2:value>49.011303</ns2:value></ns2:annotationElement><ns2:annotationElement position="347" colour="-5473536"><ns2:displayCharacter> </ns2:displayCharacter><ns2:description>50.45616</ns2:description><ns2:value>50.45616</ns2:value></ns2:annotationElement><ns2:annotationElement position="348" colour="-5605376"><ns2:displayCharacter> </ns2:displayCharacter><ns2:description>49.01130</ns2:description><ns2:value>49.011303</ns2:value></ns2:annotationElement><ns2:annotationElement position="349" colour="-5473536"><ns2:displayCharacter> </ns2:displayCharacter><ns2:description>50.45616</ns2:description><ns2:value>50.45616</ns2:value></ns2:annotationElement><ns2:annotationElement position="350" colour="-5605376"><ns2:displayCharacter> </ns2:displayCharacter><ns2:description>49.01130</ns2:description><ns2:value>49.011303</ns2:value></ns2:annotationElement><ns2:annotationElement position="351" colour="-9359872"><ns2:displayCharacter> </ns2:displayCharacter><ns2:description>19.01536</ns2:description><ns2:value>19.01536</ns2:value></ns2:annotationElement><ns2:annotationElement position="352" colour="-7054592"><ns2:displayCharacter> </ns2:displayCharacter><ns2:description>37.45686</ns2:description><ns2:value>37.45686</ns2:value></ns2:annotationElement><ns2:annotationElement position="353" colour="-7778816"><ns2:displayCharacter> </ns2:displayCharacter><ns2:description>31.95880</ns2:description><ns2:value>31.958803</ns2:value></ns2:annotationElement><ns2:annotationElement position="354" colour="-7976448"><ns2:displayCharacter> </ns2:displayCharacter><ns2:description>30.49250</ns2:description><ns2:value>30.492498</ns2:value></ns2:annotationElement><ns2:annotationElement position="355" colour="-9952512"><ns2:displayCharacter> </ns2:displayCharacter><ns2:description>14.49782</ns2:description><ns2:value>14.497819</ns2:value></ns2:annotationElement><ns2:annotationElement position="356" colour="-7449600"><ns2:displayCharacter> </ns2:displayCharacter><ns2:description>34.52001</ns2:description><ns2:value>34.52001</ns2:value></ns2:annotationElement><ns2:annotationElement position="357" colour="-8371712"><ns2:displayCharacter> </ns2:displayCharacter><ns2:description>27.15828</ns2:description><ns2:value>27.158283</ns2:value></ns2:annotationElement><ns2:annotationElement position="358" colour="-7910656"><ns2:displayCharacter> </ns2:displayCharacter><ns2:description>30.64546</ns2:description><ns2:value>30.64546</ns2:value></ns2:annotationElement><ns2:annotationElement position="359" colour="-6659072"><ns2:displayCharacter> </ns2:displayCharacter><ns2:description>41.06451</ns2:description><ns2:value>41.06451</ns2:value></ns2:annotationElement><ns2:annotationElement position="360" colour="-8635136"><ns2:displayCharacter> </ns2:displayCharacter><ns2:description>24.95849</ns2:description><ns2:value>24.958494</ns2:value></ns2:annotationElement><ns2:annotationElement position="361" colour="-8240128"><ns2:displayCharacter> </ns2:displayCharacter><ns2:description>28.04440</ns2:description><ns2:value>28.044397</ns2:value></ns2:annotationElement><ns2:annotationElement position="362" colour="-7318016"><ns2:displayCharacter> </ns2:displayCharacter><ns2:description>35.43077</ns2:description><ns2:value>35.430775</ns2:value></ns2:annotationElement><ns2:annotationElement position="363" colour="-7778816"><ns2:displayCharacter> </ns2:displayCharacter><ns2:description>31.85826</ns2:description><ns2:value>31.858261</ns2:value></ns2:annotationElement><ns2:annotationElement position="364" colour="-8437504"><ns2:displayCharacter> </ns2:displayCharacter><ns2:description>26.71477</ns2:description><ns2:value>26.714767</ns2:value></ns2:annotationElement><ns2:annotationElement position="365" colour="-6790912"><ns2:displayCharacter> </ns2:displayCharacter><ns2:description>39.79665</ns2:description><ns2:value>39.79665</ns2:value></ns2:annotationElement><ns2:annotationElement position="366" colour="-9359616"><ns2:displayCharacter> </ns2:displayCharacter><ns2:description>19.22021</ns2:description><ns2:value>19.220205</ns2:value></ns2:annotationElement><ns2:annotationElement position="367" colour="-10018304"><ns2:displayCharacter> </ns2:displayCharacter><ns2:description>13.97292</ns2:description><ns2:value>13.97292</ns2:value></ns2:annotationElement><ns2:annotationElement position="368" colour="-7646976"><ns2:displayCharacter> </ns2:displayCharacter><ns2:description>33.00894</ns2:description><ns2:value>33.008938</ns2:value></ns2:annotationElement><ns2:annotationElement position="369" colour="-6725120"><ns2:displayCharacter> </ns2:displayCharacter><ns2:description>40.20256</ns2:description><ns2:value>40.20256</ns2:value></ns2:annotationElement><ns2:annotationElement position="370" colour="-5671168"><ns2:displayCharacter> </ns2:displayCharacter><ns2:description>48.62675</ns2:description><ns2:value>48.62675</ns2:value></ns2:annotationElement><ns2:annotationElement position="371" colour="-8898560"><ns2:displayCharacter> </ns2:displayCharacter><ns2:description>22.86004</ns2:description><ns2:value>22.860043</ns2:value></ns2:annotationElement><ns2:annotationElement position="372" colour="-6922496"><ns2:displayCharacter> </ns2:displayCharacter><ns2:description>38.76592</ns2:description><ns2:value>38.765923</ns2:value></ns2:annotationElement><ns2:annotationElement position="373" colour="-6659072"><ns2:displayCharacter> </ns2:displayCharacter><ns2:description>41.06451</ns2:description><ns2:value>41.06451</ns2:value></ns2:annotationElement><ns2:annotationElement position="374" colour="-7515392"><ns2:displayCharacter> </ns2:displayCharacter><ns2:description>34.04196</ns2:description><ns2:value>34.04196</ns2:value></ns2:annotationElement><ns2:annotationElement position="375" colour="-8305920"><ns2:displayCharacter> </ns2:displayCharacter><ns2:description>27.53763</ns2:description><ns2:value>27.537628</ns2:value></ns2:annotationElement><ns2:annotationElement position="376" colour="-7054336"><ns2:displayCharacter> </ns2:displayCharacter><ns2:description>37.51427</ns2:description><ns2:value>37.51427</ns2:value></ns2:annotationElement><ns2:annotationElement position="377" colour="-10018304"><ns2:displayCharacter> </ns2:displayCharacter><ns2:description>13.97292</ns2:description><ns2:value>13.97292</ns2:value></ns2:annotationElement><ns2:annotationElement position="378" colour="-6066432"><ns2:displayCharacter> </ns2:displayCharacter><ns2:description>45.32183</ns2:description><ns2:value>45.32183</ns2:value></ns2:annotationElement><ns2:annotationElement position="379" colour="-4683264"><ns2:displayCharacter> </ns2:displayCharacter><ns2:description>56.75241</ns2:description><ns2:value>56.752415</ns2:value></ns2:annotationElement><ns2:annotationElement position="380" colour="-8108032"><ns2:displayCharacter> </ns2:displayCharacter><ns2:description>29.32264</ns2:description><ns2:value>29.32264</ns2:value></ns2:annotationElement><ns2:annotationElement position="381" colour="-8042496"><ns2:displayCharacter> </ns2:displayCharacter><ns2:description>29.55087</ns2:description><ns2:value>29.550875</ns2:value></ns2:annotationElement><ns2:annotationElement position="382" colour="-5407744"><ns2:displayCharacter> </ns2:displayCharacter><ns2:description>50.85946</ns2:description><ns2:value>50.859455</ns2:value></ns2:annotationElement><ns2:annotationElement position="383" colour="-10611200"><ns2:displayCharacter> </ns2:displayCharacter><ns2:description>9.06079</ns2:description><ns2:value>9.060793</ns2:value></ns2:annotationElement><ns2:annotationElement position="384" colour="-11137792"><ns2:displayCharacter> </ns2:displayCharacter><ns2:description>5.23336</ns2:description><ns2:value>5.2333627</ns2:value></ns2:annotationElement><ns2:annotationElement position="385" colour="-9623040"><ns2:displayCharacter> </ns2:displayCharacter><ns2:description>17.32456</ns2:description><ns2:value>17.324558</ns2:value></ns2:annotationElement><ns2:annotationElement position="386" colour="-9227776"><ns2:displayCharacter> </ns2:displayCharacter><ns2:description>20.39408</ns2:description><ns2:value>20.394081</ns2:value></ns2:annotationElement><ns2:label>Quality</ns2:label><ns2:description>Alignment Quality based on Blosum62 scores</ns2:description></ns2:Annotation><ns2:Annotation graph="true" graphType="1" graphGroup="-1" graphHeight="40" id="ann2" scoreOnly="false" visible="true" centreColLabels="false" scaleColLabels="false" showAllColLabels="false" autoCalculated="true" belowAlignment="true" calcId=""><ns2:annotationElement position="0"><ns2:displayCharacter>M</ns2:displayCharacter><ns2:description>M 100%</ns2:description><ns2:value>100.0</ns2:value></ns2:annotationElement><ns2:annotationElement position="1"><ns2:displayCharacter>S</ns2:displayCharacter><ns2:description>S 93%</ns2:description><ns2:value>93.181816</ns2:value></ns2:annotationElement><ns2:annotationElement position="2"><ns2:displayCharacter>V</ns2:displayCharacter><ns2:description>V 93%</ns2:description><ns2:value>93.181816</ns2:value></ns2:annotationElement><ns2:annotationElement position="3"><ns2:displayCharacter>S</ns2:displayCharacter><ns2:description>S 93%</ns2:description><ns2:value>93.181816</ns2:value></ns2:annotationElement><ns2:annotationElement position="4"><ns2:displayCharacter>D</ns2:displayCharacter><ns2:description>D 93%</ns2:description><ns2:value>93.181816</ns2:value></ns2:annotationElement><ns2:annotationElement position="5"><ns2:displayCharacter>L</ns2:displayCharacter><ns2:description>L 93%</ns2:description><ns2:value>93.181816</ns2:value></ns2:annotationElement><ns2:annotationElement position="6"><ns2:displayCharacter>I</ns2:displayCharacter><ns2:description>I 93%</ns2:description><ns2:value>93.181816</ns2:value></ns2:annotationElement><ns2:annotationElement position="7"><ns2:displayCharacter>P</ns2:displayCharacter><ns2:description>P 93%</ns2:description><ns2:value>93.181816</ns2:value></ns2:annotationElement><ns2:annotationElement position="8"><ns2:displayCharacter>Y</ns2:displayCharacter><ns2:description>Y 93%</ns2:description><ns2:value>93.181816</ns2:value></ns2:annotationElement><ns2:annotationElement position="9"><ns2:displayCharacter>H</ns2:displayCharacter><ns2:description>H 93%</ns2:description><ns2:value>93.181816</ns2:value></ns2:annotationElement><ns2:annotationElement position="10"><ns2:displayCharacter>Y</ns2:displayCharacter><ns2:description>Y 93%</ns2:description><ns2:value>93.181816</ns2:value></ns2:annotationElement><ns2:annotationElement position="11"><ns2:displayCharacter>V</ns2:displayCharacter><ns2:description>V 93%</ns2:description><ns2:value>93.181816</ns2:value></ns2:annotationElement><ns2:annotationElement position="12"><ns2:displayCharacter>T</ns2:displayCharacter><ns2:description>T 93%</ns2:description><ns2:value>93.181816</ns2:value></ns2:annotationElement><ns2:annotationElement position="13"><ns2:displayCharacter>T</ns2:displayCharacter><ns2:description>T 100%</ns2:description><ns2:value>100.0</ns2:value></ns2:annotationElement><ns2:annotationElement position="14"><ns2:displayCharacter>D</ns2:displayCharacter><ns2:description>D 93%</ns2:description><ns2:value>93.181816</ns2:value></ns2:annotationElement><ns2:annotationElement position="15"><ns2:displayCharacter>I</ns2:displayCharacter><ns2:description>I 93%</ns2:description><ns2:value>93.181816</ns2:value></ns2:annotationElement><ns2:annotationElement position="16"><ns2:displayCharacter>N</ns2:displayCharacter><ns2:description>N 93%</ns2:description><ns2:value>93.181816</ns2:value></ns2:annotationElement><ns2:annotationElement position="17"><ns2:displayCharacter>H</ns2:displayCharacter><ns2:description>H 93%</ns2:description><ns2:value>93.181816</ns2:value></ns2:annotationElement><ns2:annotationElement position="18"><ns2:displayCharacter>W</ns2:displayCharacter><ns2:description>W 93%</ns2:description><ns2:value>93.181816</ns2:value></ns2:annotationElement><ns2:annotationElement position="19"><ns2:displayCharacter>Y</ns2:displayCharacter><ns2:description>Y 93%</ns2:description><ns2:value>93.181816</ns2:value></ns2:annotationElement><ns2:annotationElement position="20"><ns2:displayCharacter>V</ns2:displayCharacter><ns2:description>V 93%</ns2:description><ns2:value>93.181816</ns2:value></ns2:annotationElement><ns2:annotationElement position="21"><ns2:displayCharacter>V</ns2:displayCharacter><ns2:description>V 93%</ns2:description><ns2:value>93.181816</ns2:value></ns2:annotationElement><ns2:annotationElement position="22"><ns2:displayCharacter>I</ns2:displayCharacter><ns2:description>I 93%</ns2:description><ns2:value>93.181816</ns2:value></ns2:annotationElement><ns2:annotationElement position="23"><ns2:displayCharacter>K</ns2:displayCharacter><ns2:description>K 93%</ns2:description><ns2:value>93.181816</ns2:value></ns2:annotationElement><ns2:annotationElement position="24"><ns2:displayCharacter>Q</ns2:displayCharacter><ns2:description>Q 93%</ns2:description><ns2:value>93.181816</ns2:value></ns2:annotationElement><ns2:annotationElement position="25"><ns2:displayCharacter>G</ns2:displayCharacter><ns2:description>G 93%</ns2:description><ns2:value>93.181816</ns2:value></ns2:annotationElement><ns2:annotationElement position="26"><ns2:displayCharacter>R</ns2:displayCharacter><ns2:description>R 93%</ns2:description><ns2:value>93.181816</ns2:value></ns2:annotationElement><ns2:annotationElement position="27"><ns2:displayCharacter>V</ns2:displayCharacter><ns2:description>V 93%</ns2:description><ns2:value>93.181816</ns2:value></ns2:annotationElement><ns2:annotationElement position="28"><ns2:displayCharacter>E</ns2:displayCharacter><ns2:description>E 89%</ns2:description><ns2:value>88.63636</ns2:value></ns2:annotationElement><ns2:annotationElement position="29"><ns2:displayCharacter>K</ns2:displayCharacter><ns2:description>K 93%</ns2:description><ns2:value>93.181816</ns2:value></ns2:annotationElement><ns2:annotationElement position="30"><ns2:displayCharacter>A</ns2:displayCharacter><ns2:description>A 93%</ns2:description><ns2:value>93.181816</ns2:value></ns2:annotationElement><ns2:annotationElement position="31"><ns2:displayCharacter>K</ns2:displayCharacter><ns2:description>K 93%</ns2:description><ns2:value>93.181816</ns2:value></ns2:annotationElement><ns2:annotationElement position="32"><ns2:displayCharacter>E</ns2:displayCharacter><ns2:description>E 93%</ns2:description><ns2:value>93.181816</ns2:value></ns2:annotationElement><ns2:annotationElement position="33"><ns2:displayCharacter>M</ns2:displayCharacter><ns2:description>M 93%</ns2:description><ns2:value>93.181816</ns2:value></ns2:annotationElement><ns2:annotationElement position="34"><ns2:displayCharacter>K</ns2:displayCharacter><ns2:description>K 93%</ns2:description><ns2:value>93.181816</ns2:value></ns2:annotationElement><ns2:annotationElement position="35"><ns2:displayCharacter>R</ns2:displayCharacter><ns2:description>R 55%</ns2:description><ns2:value>54.545456</ns2:value></ns2:annotationElement><ns2:annotationElement position="36"><ns2:displayCharacter>K</ns2:displayCharacter><ns2:description>K 93%</ns2:description><ns2:value>93.181816</ns2:value></ns2:annotationElement><ns2:annotationElement position="37"><ns2:displayCharacter>V</ns2:displayCharacter><ns2:description>V 93%</ns2:description><ns2:value>93.181816</ns2:value></ns2:annotationElement><ns2:annotationElement position="38"><ns2:displayCharacter>E</ns2:displayCharacter><ns2:description>E 93%</ns2:description><ns2:value>93.181816</ns2:value></ns2:annotationElement><ns2:annotationElement position="39"><ns2:displayCharacter>K</ns2:displayCharacter><ns2:description>K 100%</ns2:description><ns2:value>100.0</ns2:value></ns2:annotationElement><ns2:annotationElement position="40"><ns2:displayCharacter>E</ns2:displayCharacter><ns2:description>E 77%</ns2:description><ns2:value>77.27273</ns2:value></ns2:annotationElement><ns2:annotationElement position="41"><ns2:displayCharacter>F</ns2:displayCharacter><ns2:description>F 93%</ns2:description><ns2:value>93.181816</ns2:value></ns2:annotationElement><ns2:annotationElement position="42"><ns2:displayCharacter>D</ns2:displayCharacter><ns2:description>D 93%</ns2:description><ns2:value>93.181816</ns2:value></ns2:annotationElement><ns2:annotationElement position="43"><ns2:displayCharacter>M</ns2:displayCharacter><ns2:description>M 93%</ns2:description><ns2:value>93.181816</ns2:value></ns2:annotationElement><ns2:annotationElement position="44"><ns2:displayCharacter>M</ns2:displayCharacter><ns2:description>M 93%</ns2:description><ns2:value>93.181816</ns2:value></ns2:annotationElement><ns2:annotationElement position="45"><ns2:displayCharacter>E</ns2:displayCharacter><ns2:description>E 93%</ns2:description><ns2:value>93.181816</ns2:value></ns2:annotationElement><ns2:annotationElement position="46"><ns2:displayCharacter>K</ns2:displayCharacter><ns2:description>K 93%</ns2:description><ns2:value>93.181816</ns2:value></ns2:annotationElement><ns2:annotationElement position="47"><ns2:displayCharacter>N</ns2:displayCharacter><ns2:description>N 93%</ns2:description><ns2:value>93.181816</ns2:value></ns2:annotationElement><ns2:annotationElement position="48"><ns2:displayCharacter>E</ns2:displayCharacter><ns2:description>E 93%</ns2:description><ns2:value>93.181816</ns2:value></ns2:annotationElement><ns2:annotationElement position="49"><ns2:displayCharacter>K</ns2:displayCharacter><ns2:description>K 93%</ns2:description><ns2:value>93.181816</ns2:value></ns2:annotationElement><ns2:annotationElement position="50"><ns2:displayCharacter>V</ns2:displayCharacter><ns2:description>V 93%</ns2:description><ns2:value>93.181816</ns2:value></ns2:annotationElement><ns2:annotationElement position="51"><ns2:displayCharacter>A</ns2:displayCharacter><ns2:description>A 93%</ns2:description><ns2:value>93.181816</ns2:value></ns2:annotationElement><ns2:annotationElement position="52"><ns2:displayCharacter>V</ns2:displayCharacter><ns2:description>V 93%</ns2:description><ns2:value>93.181816</ns2:value></ns2:annotationElement><ns2:annotationElement position="53"><ns2:displayCharacter>Y</ns2:displayCharacter><ns2:description>Y 93%</ns2:description><ns2:value>93.181816</ns2:value></ns2:annotationElement><ns2:annotationElement position="54"><ns2:displayCharacter>L</ns2:displayCharacter><ns2:description>L 93%</ns2:description><ns2:value>93.181816</ns2:value></ns2:annotationElement><ns2:annotationElement position="55"><ns2:displayCharacter>Q</ns2:displayCharacter><ns2:description>Q 93%</ns2:description><ns2:value>93.181816</ns2:value></ns2:annotationElement><ns2:annotationElement position="56"><ns2:displayCharacter>L</ns2:displayCharacter><ns2:description>L 93%</ns2:description><ns2:value>93.181816</ns2:value></ns2:annotationElement><ns2:annotationElement position="57"><ns2:displayCharacter>L</ns2:displayCharacter><ns2:description>L 93%</ns2:description><ns2:value>93.181816</ns2:value></ns2:annotationElement><ns2:annotationElement position="58"><ns2:displayCharacter>K</ns2:displayCharacter><ns2:description>K 93%</ns2:description><ns2:value>93.181816</ns2:value></ns2:annotationElement><ns2:annotationElement position="59"><ns2:displayCharacter>L</ns2:displayCharacter><ns2:description>L 93%</ns2:description><ns2:value>93.181816</ns2:value></ns2:annotationElement><ns2:annotationElement position="60"><ns2:displayCharacter>R</ns2:displayCharacter><ns2:description>R 93%</ns2:description><ns2:value>93.181816</ns2:value></ns2:annotationElement><ns2:annotationElement position="61"><ns2:displayCharacter>H</ns2:displayCharacter><ns2:description>H 93%</ns2:description><ns2:value>93.181816</ns2:value></ns2:annotationElement><ns2:annotationElement position="62"><ns2:displayCharacter>E</ns2:displayCharacter><ns2:description>E 91%</ns2:description><ns2:value>90.90909</ns2:value></ns2:annotationElement><ns2:annotationElement position="63"><ns2:displayCharacter>I</ns2:displayCharacter><ns2:description>I 100%</ns2:description><ns2:value>100.0</ns2:value></ns2:annotationElement><ns2:annotationElement position="64"><ns2:displayCharacter>M</ns2:displayCharacter><ns2:description>M 93%</ns2:description><ns2:value>93.181816</ns2:value></ns2:annotationElement><ns2:annotationElement position="65"><ns2:displayCharacter>L</ns2:displayCharacter><ns2:description>L 93%</ns2:description><ns2:value>93.181816</ns2:value></ns2:annotationElement><ns2:annotationElement position="66"><ns2:displayCharacter>S</ns2:displayCharacter><ns2:description>S 93%</ns2:description><ns2:value>93.181816</ns2:value></ns2:annotationElement><ns2:annotationElement position="67"><ns2:displayCharacter>Y</ns2:displayCharacter><ns2:description>Y 93%</ns2:description><ns2:value>93.181816</ns2:value></ns2:annotationElement><ns2:annotationElement position="68"><ns2:displayCharacter>L</ns2:displayCharacter><ns2:description>L 91%</ns2:description><ns2:value>90.90909</ns2:value></ns2:annotationElement><ns2:annotationElement position="69"><ns2:displayCharacter>E</ns2:displayCharacter><ns2:description>E 93%</ns2:description><ns2:value>93.181816</ns2:value></ns2:annotationElement><ns2:annotationElement position="70"><ns2:displayCharacter>P</ns2:displayCharacter><ns2:description>P 93%</ns2:description><ns2:value>93.181816</ns2:value></ns2:annotationElement><ns2:annotationElement position="71"><ns2:displayCharacter>D</ns2:displayCharacter><ns2:description>D 93%</ns2:description><ns2:value>93.181816</ns2:value></ns2:annotationElement><ns2:annotationElement position="72"><ns2:displayCharacter>S</ns2:displayCharacter><ns2:description>S 93%</ns2:description><ns2:value>93.181816</ns2:value></ns2:annotationElement><ns2:annotationElement position="73"><ns2:displayCharacter>V</ns2:displayCharacter><ns2:description>V 93%</ns2:description><ns2:value>93.181816</ns2:value></ns2:annotationElement><ns2:annotationElement position="74"><ns2:displayCharacter>K</ns2:displayCharacter><ns2:description>K 93%</ns2:description><ns2:value>93.181816</ns2:value></ns2:annotationElement><ns2:annotationElement position="75"><ns2:displayCharacter>N</ns2:displayCharacter><ns2:description>N 93%</ns2:description><ns2:value>93.181816</ns2:value></ns2:annotationElement><ns2:annotationElement position="76"><ns2:displayCharacter>I</ns2:displayCharacter><ns2:description>I 93%</ns2:description><ns2:value>93.181816</ns2:value></ns2:annotationElement><ns2:annotationElement position="77"><ns2:displayCharacter>D</ns2:displayCharacter><ns2:description>D 93%</ns2:description><ns2:value>93.181816</ns2:value></ns2:annotationElement><ns2:annotationElement position="78"><ns2:displayCharacter>G</ns2:displayCharacter><ns2:description>G 93%</ns2:description><ns2:value>93.181816</ns2:value></ns2:annotationElement><ns2:annotationElement position="79"><ns2:displayCharacter>V</ns2:displayCharacter><ns2:description>V 93%</ns2:description><ns2:value>93.181816</ns2:value></ns2:annotationElement><ns2:annotationElement position="80"><ns2:displayCharacter>Y</ns2:displayCharacter><ns2:description>Y 93%</ns2:description><ns2:value>93.181816</ns2:value></ns2:annotationElement><ns2:annotationElement position="81"><ns2:displayCharacter>S</ns2:displayCharacter><ns2:description>S 73%</ns2:description><ns2:value>72.72727</ns2:value></ns2:annotationElement><ns2:annotationElement position="82"><ns2:displayCharacter>D</ns2:displayCharacter><ns2:description>D 93%</ns2:description><ns2:value>93.181816</ns2:value></ns2:annotationElement><ns2:annotationElement position="83"><ns2:displayCharacter>L</ns2:displayCharacter><ns2:description>L 93%</ns2:description><ns2:value>93.181816</ns2:value></ns2:annotationElement><ns2:annotationElement position="84"><ns2:displayCharacter>K</ns2:displayCharacter><ns2:description>K 93%</ns2:description><ns2:value>93.181816</ns2:value></ns2:annotationElement><ns2:annotationElement position="85"><ns2:displayCharacter>K</ns2:displayCharacter><ns2:description>K 91%</ns2:description><ns2:value>90.90909</ns2:value></ns2:annotationElement><ns2:annotationElement position="86"><ns2:displayCharacter>T</ns2:displayCharacter><ns2:description>T 93%</ns2:description><ns2:value>93.181816</ns2:value></ns2:annotationElement><ns2:annotationElement position="87"><ns2:displayCharacter>R</ns2:displayCharacter><ns2:description>R 93%</ns2:description><ns2:value>93.181816</ns2:value></ns2:annotationElement><ns2:annotationElement position="88"><ns2:displayCharacter>E</ns2:displayCharacter><ns2:description>E 93%</ns2:description><ns2:value>93.181816</ns2:value></ns2:annotationElement><ns2:annotationElement position="89"><ns2:displayCharacter>N</ns2:displayCharacter><ns2:description>N 93%</ns2:description><ns2:value>93.181816</ns2:value></ns2:annotationElement><ns2:annotationElement position="90"><ns2:displayCharacter>M</ns2:displayCharacter><ns2:description>M 93%</ns2:description><ns2:value>93.181816</ns2:value></ns2:annotationElement><ns2:annotationElement position="91"><ns2:displayCharacter>A</ns2:displayCharacter><ns2:description>A 91%</ns2:description><ns2:value>90.90909</ns2:value></ns2:annotationElement><ns2:annotationElement position="92"><ns2:displayCharacter>P</ns2:displayCharacter><ns2:description>P 93%</ns2:description><ns2:value>93.181816</ns2:value></ns2:annotationElement><ns2:annotationElement position="93"><ns2:displayCharacter>E</ns2:displayCharacter><ns2:description>E 93%</ns2:description><ns2:value>93.181816</ns2:value></ns2:annotationElement><ns2:annotationElement position="94"><ns2:displayCharacter>S</ns2:displayCharacter><ns2:description>S 93%</ns2:description><ns2:value>93.181816</ns2:value></ns2:annotationElement><ns2:annotationElement position="95"><ns2:displayCharacter>L</ns2:displayCharacter><ns2:description>L 93%</ns2:description><ns2:value>93.181816</ns2:value></ns2:annotationElement><ns2:annotationElement position="96"><ns2:displayCharacter>T</ns2:displayCharacter><ns2:description>T 93%</ns2:description><ns2:value>93.181816</ns2:value></ns2:annotationElement><ns2:annotationElement position="97"><ns2:displayCharacter>N</ns2:displayCharacter><ns2:description>N 93%</ns2:description><ns2:value>93.181816</ns2:value></ns2:annotationElement><ns2:annotationElement position="98"><ns2:displayCharacter>T</ns2:displayCharacter><ns2:description>T 93%</ns2:description><ns2:value>93.181816</ns2:value></ns2:annotationElement><ns2:annotationElement position="99"><ns2:displayCharacter>I</ns2:displayCharacter><ns2:description>I 93%</ns2:description><ns2:value>93.181816</ns2:value></ns2:annotationElement><ns2:annotationElement position="100"><ns2:displayCharacter>E</ns2:displayCharacter><ns2:description>E 93%</ns2:description><ns2:value>93.181816</ns2:value></ns2:annotationElement><ns2:annotationElement position="101"><ns2:displayCharacter>F</ns2:displayCharacter><ns2:description>F 93%</ns2:description><ns2:value>93.181816</ns2:value></ns2:annotationElement><ns2:annotationElement position="102"><ns2:displayCharacter>Y</ns2:displayCharacter><ns2:description>Y 91%</ns2:description><ns2:value>90.90909</ns2:value></ns2:annotationElement><ns2:annotationElement position="103"><ns2:displayCharacter>Y</ns2:displayCharacter><ns2:description>Y 93%</ns2:description><ns2:value>93.181816</ns2:value></ns2:annotationElement><ns2:annotationElement position="104"><ns2:displayCharacter>N</ns2:displayCharacter><ns2:description>N 61%</ns2:description><ns2:value>61.363636</ns2:value></ns2:annotationElement><ns2:annotationElement position="105"><ns2:displayCharacter>F</ns2:displayCharacter><ns2:description>F 93%</ns2:description><ns2:value>93.181816</ns2:value></ns2:annotationElement><ns2:annotationElement position="106"><ns2:displayCharacter>F</ns2:displayCharacter><ns2:description>F 89%</ns2:description><ns2:value>88.63636</ns2:value></ns2:annotationElement><ns2:annotationElement position="107"><ns2:displayCharacter>T</ns2:displayCharacter><ns2:description>T 89%</ns2:description><ns2:value>88.63636</ns2:value></ns2:annotationElement><ns2:annotationElement position="108"><ns2:displayCharacter>G</ns2:displayCharacter><ns2:description>G 93%</ns2:description><ns2:value>93.181816</ns2:value></ns2:annotationElement><ns2:annotationElement position="109"><ns2:displayCharacter>M</ns2:displayCharacter><ns2:description>M 93%</ns2:description><ns2:value>93.181816</ns2:value></ns2:annotationElement><ns2:annotationElement position="110"><ns2:displayCharacter>Y</ns2:displayCharacter><ns2:description>Y 93%</ns2:description><ns2:value>93.181816</ns2:value></ns2:annotationElement><ns2:annotationElement position="111"><ns2:displayCharacter>H</ns2:displayCharacter><ns2:description>H 89%</ns2:description><ns2:value>88.63636</ns2:value></ns2:annotationElement><ns2:annotationElement position="112"><ns2:displayCharacter>F</ns2:displayCharacter><ns2:description>F 93%</ns2:description><ns2:value>93.181816</ns2:value></ns2:annotationElement><ns2:annotationElement position="113"><ns2:displayCharacter>R</ns2:displayCharacter><ns2:description>R 93%</ns2:description><ns2:value>93.181816</ns2:value></ns2:annotationElement><ns2:annotationElement position="114"><ns2:displayCharacter>T</ns2:displayCharacter><ns2:description>T 93%</ns2:description><ns2:value>93.181816</ns2:value></ns2:annotationElement><ns2:annotationElement position="115"><ns2:displayCharacter>R</ns2:displayCharacter><ns2:description>R 93%</ns2:description><ns2:value>93.181816</ns2:value></ns2:annotationElement><ns2:annotationElement position="116"><ns2:displayCharacter>D</ns2:displayCharacter><ns2:description>D 93%</ns2:description><ns2:value>93.181816</ns2:value></ns2:annotationElement><ns2:annotationElement position="117"><ns2:displayCharacter>L</ns2:displayCharacter><ns2:description>L 93%</ns2:description><ns2:value>93.181816</ns2:value></ns2:annotationElement><ns2:annotationElement position="118"><ns2:displayCharacter>V</ns2:displayCharacter><ns2:description>V 89%</ns2:description><ns2:value>88.63636</ns2:value></ns2:annotationElement><ns2:annotationElement position="119"><ns2:displayCharacter>I</ns2:displayCharacter><ns2:description>I 93%</ns2:description><ns2:value>93.181816</ns2:value></ns2:annotationElement><ns2:annotationElement position="120"><ns2:displayCharacter>A</ns2:displayCharacter><ns2:description>A 93%</ns2:description><ns2:value>93.181816</ns2:value></ns2:annotationElement><ns2:annotationElement position="121"><ns2:displayCharacter>L</ns2:displayCharacter><ns2:description>L 93%</ns2:description><ns2:value>93.181816</ns2:value></ns2:annotationElement><ns2:annotationElement position="122"><ns2:displayCharacter>T</ns2:displayCharacter><ns2:description>T 93%</ns2:description><ns2:value>93.181816</ns2:value></ns2:annotationElement><ns2:annotationElement position="123"><ns2:displayCharacter>Y</ns2:displayCharacter><ns2:description>Y 93%</ns2:description><ns2:value>93.181816</ns2:value></ns2:annotationElement><ns2:annotationElement position="124"><ns2:displayCharacter>Y</ns2:displayCharacter><ns2:description>Y 93%</ns2:description><ns2:value>93.181816</ns2:value></ns2:annotationElement><ns2:annotationElement position="125"><ns2:displayCharacter>R</ns2:displayCharacter><ns2:description>R 93%</ns2:description><ns2:value>93.181816</ns2:value></ns2:annotationElement><ns2:annotationElement position="126"><ns2:displayCharacter>E</ns2:displayCharacter><ns2:description>E 93%</ns2:description><ns2:value>93.181816</ns2:value></ns2:annotationElement><ns2:annotationElement position="127"><ns2:displayCharacter>A</ns2:displayCharacter><ns2:description>A 93%</ns2:description><ns2:value>93.181816</ns2:value></ns2:annotationElement><ns2:annotationElement position="128"><ns2:displayCharacter>E</ns2:displayCharacter><ns2:description>E 93%</ns2:description><ns2:value>93.181816</ns2:value></ns2:annotationElement><ns2:annotationElement position="129"><ns2:displayCharacter>K</ns2:displayCharacter><ns2:description>K 93%</ns2:description><ns2:value>93.181816</ns2:value></ns2:annotationElement><ns2:annotationElement position="130"><ns2:displayCharacter>Y</ns2:displayCharacter><ns2:description>Y 93%</ns2:description><ns2:value>93.181816</ns2:value></ns2:annotationElement><ns2:annotationElement position="131"><ns2:displayCharacter>L</ns2:displayCharacter><ns2:description>L 93%</ns2:description><ns2:value>93.181816</ns2:value></ns2:annotationElement><ns2:annotationElement position="132"><ns2:displayCharacter>D</ns2:displayCharacter><ns2:description>D 93%</ns2:description><ns2:value>93.181816</ns2:value></ns2:annotationElement><ns2:annotationElement position="133"><ns2:displayCharacter>L</ns2:displayCharacter><ns2:description>L 93%</ns2:description><ns2:value>93.181816</ns2:value></ns2:annotationElement><ns2:annotationElement position="134"><ns2:displayCharacter>L</ns2:displayCharacter><ns2:description>L 100%</ns2:description><ns2:value>100.0</ns2:value></ns2:annotationElement><ns2:annotationElement position="135"><ns2:displayCharacter>D</ns2:displayCharacter><ns2:description>D 93%</ns2:description><ns2:value>93.181816</ns2:value></ns2:annotationElement><ns2:annotationElement position="136"><ns2:displayCharacter>E</ns2:displayCharacter><ns2:description>E 45%</ns2:description><ns2:value>45.454544</ns2:value></ns2:annotationElement><ns2:annotationElement position="137"><ns2:displayCharacter>N</ns2:displayCharacter><ns2:description>N 93%</ns2:description><ns2:value>93.181816</ns2:value></ns2:annotationElement><ns2:annotationElement position="138"><ns2:displayCharacter>A</ns2:displayCharacter><ns2:description>A 93%</ns2:description><ns2:value>93.181816</ns2:value></ns2:annotationElement><ns2:annotationElement position="139"><ns2:displayCharacter>N</ns2:displayCharacter><ns2:description>N 100%</ns2:description><ns2:value>100.0</ns2:value></ns2:annotationElement><ns2:annotationElement position="140"><ns2:displayCharacter>T</ns2:displayCharacter><ns2:description>T 93%</ns2:description><ns2:value>93.181816</ns2:value></ns2:annotationElement><ns2:annotationElement position="141"><ns2:displayCharacter>D</ns2:displayCharacter><ns2:description>D 93%</ns2:description><ns2:value>93.181816</ns2:value></ns2:annotationElement><ns2:annotationElement position="142"><ns2:displayCharacter>K</ns2:displayCharacter><ns2:description>K 100%</ns2:description><ns2:value>100.0</ns2:value></ns2:annotationElement><ns2:annotationElement position="143"><ns2:displayCharacter>A</ns2:displayCharacter><ns2:description>A 93%</ns2:description><ns2:value>93.181816</ns2:value></ns2:annotationElement><ns2:annotationElement position="144"><ns2:displayCharacter>E</ns2:displayCharacter><ns2:description>E 93%</ns2:description><ns2:value>93.181816</ns2:value></ns2:annotationElement><ns2:annotationElement position="145"><ns2:displayCharacter>F</ns2:displayCharacter><ns2:description>F 93%</ns2:description><ns2:value>93.181816</ns2:value></ns2:annotationElement><ns2:annotationElement position="146"><ns2:displayCharacter>Y</ns2:displayCharacter><ns2:description>Y 93%</ns2:description><ns2:value>93.181816</ns2:value></ns2:annotationElement><ns2:annotationElement position="147"><ns2:displayCharacter>F</ns2:displayCharacter><ns2:description>F 93%</ns2:description><ns2:value>93.181816</ns2:value></ns2:annotationElement><ns2:annotationElement position="148"><ns2:displayCharacter>K</ns2:displayCharacter><ns2:description>K 93%</ns2:description><ns2:value>93.181816</ns2:value></ns2:annotationElement><ns2:annotationElement position="149"><ns2:displayCharacter>V</ns2:displayCharacter><ns2:description>V 80%</ns2:description><ns2:value>79.545456</ns2:value></ns2:annotationElement><ns2:annotationElement position="150"><ns2:displayCharacter>S</ns2:displayCharacter><ns2:description>S 89%</ns2:description><ns2:value>88.63636</ns2:value></ns2:annotationElement><ns2:annotationElement position="151"><ns2:displayCharacter>E</ns2:displayCharacter><ns2:description>E 93%</ns2:description><ns2:value>93.181816</ns2:value></ns2:annotationElement><ns2:annotationElement position="152"><ns2:displayCharacter>V</ns2:displayCharacter><ns2:description>V 93%</ns2:description><ns2:value>93.181816</ns2:value></ns2:annotationElement><ns2:annotationElement position="153"><ns2:displayCharacter>Y</ns2:displayCharacter><ns2:description>Y 93%</ns2:description><ns2:value>93.181816</ns2:value></ns2:annotationElement><ns2:annotationElement position="154"><ns2:displayCharacter>Y</ns2:displayCharacter><ns2:description>Y 93%</ns2:description><ns2:value>93.181816</ns2:value></ns2:annotationElement><ns2:annotationElement position="155"><ns2:displayCharacter>Y</ns2:displayCharacter><ns2:description>Y 93%</ns2:description><ns2:value>93.181816</ns2:value></ns2:annotationElement><ns2:annotationElement position="156"><ns2:displayCharacter>M</ns2:displayCharacter><ns2:description>M 93%</ns2:description><ns2:value>93.181816</ns2:value></ns2:annotationElement><ns2:annotationElement position="157"><ns2:displayCharacter>K</ns2:displayCharacter><ns2:description>K 93%</ns2:description><ns2:value>93.181816</ns2:value></ns2:annotationElement><ns2:annotationElement position="158"><ns2:displayCharacter>E</ns2:displayCharacter><ns2:description>E 93%</ns2:description><ns2:value>93.181816</ns2:value></ns2:annotationElement><ns2:annotationElement position="159"><ns2:displayCharacter>T</ns2:displayCharacter><ns2:description>T 93%</ns2:description><ns2:value>93.181816</ns2:value></ns2:annotationElement><ns2:annotationElement position="160"><ns2:displayCharacter>H</ns2:displayCharacter><ns2:description>H 93%</ns2:description><ns2:value>93.181816</ns2:value></ns2:annotationElement><ns2:annotationElement position="161"><ns2:displayCharacter>F</ns2:displayCharacter><ns2:description>F 93%</ns2:description><ns2:value>93.181816</ns2:value></ns2:annotationElement><ns2:annotationElement position="162"><ns2:displayCharacter>S</ns2:displayCharacter><ns2:description>S 93%</ns2:description><ns2:value>93.181816</ns2:value></ns2:annotationElement><ns2:annotationElement position="163"><ns2:displayCharacter>M</ns2:displayCharacter><ns2:description>M 93%</ns2:description><ns2:value>93.181816</ns2:value></ns2:annotationElement><ns2:annotationElement position="164"><ns2:displayCharacter>N</ns2:displayCharacter><ns2:description>N 93%</ns2:description><ns2:value>93.181816</ns2:value></ns2:annotationElement><ns2:annotationElement position="165"><ns2:displayCharacter>Y</ns2:displayCharacter><ns2:description>Y 93%</ns2:description><ns2:value>93.181816</ns2:value></ns2:annotationElement><ns2:annotationElement position="166"><ns2:displayCharacter>A</ns2:displayCharacter><ns2:description>A 93%</ns2:description><ns2:value>93.181816</ns2:value></ns2:annotationElement><ns2:annotationElement position="167"><ns2:displayCharacter>Q</ns2:displayCharacter><ns2:description>Q 93%</ns2:description><ns2:value>93.181816</ns2:value></ns2:annotationElement><ns2:annotationElement position="168"><ns2:displayCharacter>R</ns2:displayCharacter><ns2:description>R 93%</ns2:description><ns2:value>93.181816</ns2:value></ns2:annotationElement><ns2:annotationElement position="169"><ns2:displayCharacter>A</ns2:displayCharacter><ns2:description>A 93%</ns2:description><ns2:value>93.181816</ns2:value></ns2:annotationElement><ns2:annotationElement position="170"><ns2:displayCharacter>Y</ns2:displayCharacter><ns2:description>Y 93%</ns2:description><ns2:value>93.181816</ns2:value></ns2:annotationElement><ns2:annotationElement position="171"><ns2:displayCharacter>S</ns2:displayCharacter><ns2:description>S 93%</ns2:description><ns2:value>93.181816</ns2:value></ns2:annotationElement><ns2:annotationElement position="172"><ns2:displayCharacter>I</ns2:displayCharacter><ns2:description>I 93%</ns2:description><ns2:value>93.181816</ns2:value></ns2:annotationElement><ns2:annotationElement position="173"><ns2:displayCharacter>F</ns2:displayCharacter><ns2:description>F 93%</ns2:description><ns2:value>93.181816</ns2:value></ns2:annotationElement><ns2:annotationElement position="174"><ns2:displayCharacter>K</ns2:displayCharacter><ns2:description>K 93%</ns2:description><ns2:value>93.181816</ns2:value></ns2:annotationElement><ns2:annotationElement position="175"><ns2:displayCharacter>E</ns2:displayCharacter><ns2:description>E 86%</ns2:description><ns2:value>86.36364</ns2:value></ns2:annotationElement><ns2:annotationElement position="176"><ns2:displayCharacter>Q</ns2:displayCharacter><ns2:description>Q 93%</ns2:description><ns2:value>93.181816</ns2:value></ns2:annotationElement><ns2:annotationElement position="177"><ns2:displayCharacter>K</ns2:displayCharacter><ns2:description>K 100%</ns2:description><ns2:value>100.0</ns2:value></ns2:annotationElement><ns2:annotationElement position="178"><ns2:displayCharacter>D</ns2:displayCharacter><ns2:description>D 93%</ns2:description><ns2:value>93.181816</ns2:value></ns2:annotationElement><ns2:annotationElement position="179"><ns2:displayCharacter>A</ns2:displayCharacter><ns2:description>A 91%</ns2:description><ns2:value>90.90909</ns2:value></ns2:annotationElement><ns2:annotationElement position="180"><ns2:displayCharacter>Q</ns2:displayCharacter><ns2:description>Q 84%</ns2:description><ns2:value>84.09091</ns2:value></ns2:annotationElement><ns2:annotationElement position="181"><ns2:displayCharacter>G</ns2:displayCharacter><ns2:description>G 93%</ns2:description><ns2:value>93.181816</ns2:value></ns2:annotationElement><ns2:annotationElement position="182"><ns2:displayCharacter>N</ns2:displayCharacter><ns2:description>N 93%</ns2:description><ns2:value>93.181816</ns2:value></ns2:annotationElement><ns2:annotationElement position="183"><ns2:displayCharacter>L</ns2:displayCharacter><ns2:description>L 93%</ns2:description><ns2:value>93.181816</ns2:value></ns2:annotationElement><ns2:annotationElement position="184"><ns2:displayCharacter>T</ns2:displayCharacter><ns2:description>T 93%</ns2:description><ns2:value>93.181816</ns2:value></ns2:annotationElement><ns2:annotationElement position="185"><ns2:displayCharacter>Y</ns2:displayCharacter><ns2:description>Y 93%</ns2:description><ns2:value>93.181816</ns2:value></ns2:annotationElement><ns2:annotationElement position="186"><ns2:displayCharacter>G</ns2:displayCharacter><ns2:description>G 100%</ns2:description><ns2:value>100.0</ns2:value></ns2:annotationElement><ns2:annotationElement position="187"><ns2:displayCharacter>K</ns2:displayCharacter><ns2:description>K 93%</ns2:description><ns2:value>93.181816</ns2:value></ns2:annotationElement><ns2:annotationElement position="188"><ns2:displayCharacter>E</ns2:displayCharacter><ns2:description>E 93%</ns2:description><ns2:value>93.181816</ns2:value></ns2:annotationElement><ns2:annotationElement position="189"><ns2:displayCharacter>M</ns2:displayCharacter><ns2:description>M 93%</ns2:description><ns2:value>93.181816</ns2:value></ns2:annotationElement><ns2:annotationElement position="190"><ns2:displayCharacter>V</ns2:displayCharacter><ns2:description>V 93%</ns2:description><ns2:value>93.181816</ns2:value></ns2:annotationElement><ns2:annotationElement position="191"><ns2:displayCharacter>Q</ns2:displayCharacter><ns2:description>Q 93%</ns2:description><ns2:value>93.181816</ns2:value></ns2:annotationElement><ns2:annotationElement position="192"><ns2:displayCharacter>C</ns2:displayCharacter><ns2:description>C 93%</ns2:description><ns2:value>93.181816</ns2:value></ns2:annotationElement><ns2:annotationElement position="193"><ns2:displayCharacter>Q</ns2:displayCharacter><ns2:description>Q 93%</ns2:description><ns2:value>93.181816</ns2:value></ns2:annotationElement><ns2:annotationElement position="194"><ns2:displayCharacter>F</ns2:displayCharacter><ns2:description>F 93%</ns2:description><ns2:value>93.181816</ns2:value></ns2:annotationElement><ns2:annotationElement position="195"><ns2:displayCharacter>V</ns2:displayCharacter><ns2:description>V 93%</ns2:description><ns2:value>93.181816</ns2:value></ns2:annotationElement><ns2:annotationElement position="196"><ns2:displayCharacter>I</ns2:displayCharacter><ns2:description>I 93%</ns2:description><ns2:value>93.181816</ns2:value></ns2:annotationElement><ns2:annotationElement position="197"><ns2:displayCharacter>F</ns2:displayCharacter><ns2:description>F 93%</ns2:description><ns2:value>93.181816</ns2:value></ns2:annotationElement><ns2:annotationElement position="198"><ns2:displayCharacter>G</ns2:displayCharacter><ns2:description>G 93%</ns2:description><ns2:value>93.181816</ns2:value></ns2:annotationElement><ns2:annotationElement position="199"><ns2:displayCharacter>N</ns2:displayCharacter><ns2:description>N 93%</ns2:description><ns2:value>93.181816</ns2:value></ns2:annotationElement><ns2:annotationElement position="200"><ns2:displayCharacter>W</ns2:displayCharacter><ns2:description>W 93%</ns2:description><ns2:value>93.181816</ns2:value></ns2:annotationElement><ns2:annotationElement position="201"><ns2:displayCharacter>L</ns2:displayCharacter><ns2:description>L 93%</ns2:description><ns2:value>93.181816</ns2:value></ns2:annotationElement><ns2:annotationElement position="202"><ns2:displayCharacter>D</ns2:displayCharacter><ns2:description>D 93%</ns2:description><ns2:value>93.181816</ns2:value></ns2:annotationElement><ns2:annotationElement position="203"><ns2:displayCharacter>K</ns2:displayCharacter><ns2:description>K 100%</ns2:description><ns2:value>100.0</ns2:value></ns2:annotationElement><ns2:annotationElement position="204"><ns2:displayCharacter>M</ns2:displayCharacter><ns2:description>M 93%</ns2:description><ns2:value>93.181816</ns2:value></ns2:annotationElement><ns2:annotationElement position="205"><ns2:displayCharacter>C</ns2:displayCharacter><ns2:description>C 93%</ns2:description><ns2:value>93.181816</ns2:value></ns2:annotationElement><ns2:annotationElement position="206"><ns2:displayCharacter>Y</ns2:displayCharacter><ns2:description>Y 93%</ns2:description><ns2:value>93.181816</ns2:value></ns2:annotationElement><ns2:annotationElement position="207"><ns2:displayCharacter>E</ns2:displayCharacter><ns2:description>E 93%</ns2:description><ns2:value>93.181816</ns2:value></ns2:annotationElement><ns2:annotationElement position="208"><ns2:displayCharacter>D</ns2:displayCharacter><ns2:description>D 93%</ns2:description><ns2:value>93.181816</ns2:value></ns2:annotationElement><ns2:annotationElement position="209"><ns2:displayCharacter>A</ns2:displayCharacter><ns2:description>A 93%</ns2:description><ns2:value>93.181816</ns2:value></ns2:annotationElement><ns2:annotationElement position="210"><ns2:displayCharacter>L</ns2:displayCharacter><ns2:description>L 100%</ns2:description><ns2:value>100.0</ns2:value></ns2:annotationElement><ns2:annotationElement position="211"><ns2:displayCharacter>E</ns2:displayCharacter><ns2:description>E 89%</ns2:description><ns2:value>88.63636</ns2:value></ns2:annotationElement><ns2:annotationElement position="212"><ns2:displayCharacter>T</ns2:displayCharacter><ns2:description>T 93%</ns2:description><ns2:value>93.181816</ns2:value></ns2:annotationElement><ns2:annotationElement position="213"><ns2:displayCharacter>A</ns2:displayCharacter><ns2:description>A 93%</ns2:description><ns2:value>93.181816</ns2:value></ns2:annotationElement><ns2:annotationElement position="214"><ns2:displayCharacter>E</ns2:displayCharacter><ns2:description>E 93%</ns2:description><ns2:value>93.181816</ns2:value></ns2:annotationElement><ns2:annotationElement position="215"><ns2:displayCharacter>K</ns2:displayCharacter><ns2:description>K 93%</ns2:description><ns2:value>93.181816</ns2:value></ns2:annotationElement><ns2:annotationElement position="216"><ns2:displayCharacter>A</ns2:displayCharacter><ns2:description>A 93%</ns2:description><ns2:value>93.181816</ns2:value></ns2:annotationElement><ns2:annotationElement position="217"><ns2:displayCharacter>L</ns2:displayCharacter><ns2:description>L 100%</ns2:description><ns2:value>100.0</ns2:value></ns2:annotationElement><ns2:annotationElement position="218"><ns2:displayCharacter>K</ns2:displayCharacter><ns2:description>K 57%</ns2:description><ns2:value>56.81818</ns2:value></ns2:annotationElement><ns2:annotationElement position="219"><ns2:displayCharacter>D</ns2:displayCharacter><ns2:description>D 93%</ns2:description><ns2:value>93.181816</ns2:value></ns2:annotationElement><ns2:annotationElement position="220"><ns2:displayCharacter>A</ns2:displayCharacter><ns2:description>A 93%</ns2:description><ns2:value>93.181816</ns2:value></ns2:annotationElement><ns2:annotationElement position="221"><ns2:displayCharacter>L</ns2:displayCharacter><ns2:description>L 61%</ns2:description><ns2:value>61.363636</ns2:value></ns2:annotationElement><ns2:annotationElement position="222"><ns2:displayCharacter>E</ns2:displayCharacter><ns2:description>E 57%</ns2:description><ns2:value>56.81818</ns2:value></ns2:annotationElement><ns2:annotationElement position="223"><ns2:displayCharacter>I</ns2:displayCharacter><ns2:description>I 93%</ns2:description><ns2:value>93.181816</ns2:value></ns2:annotationElement><ns2:annotationElement position="224"><ns2:displayCharacter>G</ns2:displayCharacter><ns2:description>G 93%</ns2:description><ns2:value>93.181816</ns2:value></ns2:annotationElement><ns2:annotationElement position="225"><ns2:displayCharacter>E</ns2:displayCharacter><ns2:description>E 93%</ns2:description><ns2:value>93.181816</ns2:value></ns2:annotationElement><ns2:annotationElement position="226"><ns2:displayCharacter>Q</ns2:displayCharacter><ns2:description>Q 93%</ns2:description><ns2:value>93.181816</ns2:value></ns2:annotationElement><ns2:annotationElement position="227"><ns2:displayCharacter>H</ns2:displayCharacter><ns2:description>H 93%</ns2:description><ns2:value>93.181816</ns2:value></ns2:annotationElement><ns2:annotationElement position="228"><ns2:displayCharacter>L</ns2:displayCharacter><ns2:description>L 93%</ns2:description><ns2:value>93.181816</ns2:value></ns2:annotationElement><ns2:annotationElement position="229"><ns2:displayCharacter>I</ns2:displayCharacter><ns2:description>I 93%</ns2:description><ns2:value>93.181816</ns2:value></ns2:annotationElement><ns2:annotationElement position="230"><ns2:displayCharacter>G</ns2:displayCharacter><ns2:description>G 93%</ns2:description><ns2:value>93.181816</ns2:value></ns2:annotationElement><ns2:annotationElement position="231"><ns2:displayCharacter>S</ns2:displayCharacter><ns2:description>S 93%</ns2:description><ns2:value>93.181816</ns2:value></ns2:annotationElement><ns2:annotationElement position="232"><ns2:displayCharacter>A</ns2:displayCharacter><ns2:description>A 93%</ns2:description><ns2:value>93.181816</ns2:value></ns2:annotationElement><ns2:annotationElement position="233"><ns2:displayCharacter>H</ns2:displayCharacter><ns2:description>H 93%</ns2:description><ns2:value>93.181816</ns2:value></ns2:annotationElement><ns2:annotationElement position="234"><ns2:displayCharacter>F</ns2:displayCharacter><ns2:description>F 93%</ns2:description><ns2:value>93.181816</ns2:value></ns2:annotationElement><ns2:annotationElement position="235"><ns2:displayCharacter>N</ns2:displayCharacter><ns2:description>N 68%</ns2:description><ns2:value>68.181816</ns2:value></ns2:annotationElement><ns2:annotationElement position="236"><ns2:displayCharacter>V</ns2:displayCharacter><ns2:description>V 93%</ns2:description><ns2:value>93.181816</ns2:value></ns2:annotationElement><ns2:annotationElement position="237"><ns2:displayCharacter>G</ns2:displayCharacter><ns2:description>G 93%</ns2:description><ns2:value>93.181816</ns2:value></ns2:annotationElement><ns2:annotationElement position="238"><ns2:displayCharacter>L</ns2:displayCharacter><ns2:description>L 93%</ns2:description><ns2:value>93.181816</ns2:value></ns2:annotationElement><ns2:annotationElement position="239"><ns2:displayCharacter>C</ns2:displayCharacter><ns2:description>C 93%</ns2:description><ns2:value>93.181816</ns2:value></ns2:annotationElement><ns2:annotationElement position="240"><ns2:displayCharacter>Y</ns2:displayCharacter><ns2:description>Y 93%</ns2:description><ns2:value>93.181816</ns2:value></ns2:annotationElement><ns2:annotationElement position="241"><ns2:displayCharacter>N</ns2:displayCharacter><ns2:description>N 93%</ns2:description><ns2:value>93.181816</ns2:value></ns2:annotationElement><ns2:annotationElement position="242"><ns2:displayCharacter>N</ns2:displayCharacter><ns2:description>N 93%</ns2:description><ns2:value>93.181816</ns2:value></ns2:annotationElement><ns2:annotationElement position="243"><ns2:displayCharacter>L</ns2:displayCharacter><ns2:description>L 93%</ns2:description><ns2:value>93.181816</ns2:value></ns2:annotationElement><ns2:annotationElement position="244"><ns2:displayCharacter>E</ns2:displayCharacter><ns2:description>E 93%</ns2:description><ns2:value>93.181816</ns2:value></ns2:annotationElement><ns2:annotationElement position="245"><ns2:displayCharacter>E</ns2:displayCharacter><ns2:description>E 93%</ns2:description><ns2:value>93.181816</ns2:value></ns2:annotationElement><ns2:annotationElement position="246"><ns2:displayCharacter>L</ns2:displayCharacter><ns2:description>L 93%</ns2:description><ns2:value>93.181816</ns2:value></ns2:annotationElement><ns2:annotationElement position="247"><ns2:displayCharacter>D</ns2:displayCharacter><ns2:description>D 93%</ns2:description><ns2:value>93.181816</ns2:value></ns2:annotationElement><ns2:annotationElement position="248"><ns2:displayCharacter>N</ns2:displayCharacter><ns2:description>N 89%</ns2:description><ns2:value>88.63636</ns2:value></ns2:annotationElement><ns2:annotationElement position="249"><ns2:displayCharacter>A</ns2:displayCharacter><ns2:description>A 93%</ns2:description><ns2:value>93.181816</ns2:value></ns2:annotationElement><ns2:annotationElement position="250"><ns2:displayCharacter>E</ns2:displayCharacter><ns2:description>E 93%</ns2:description><ns2:value>93.181816</ns2:value></ns2:annotationElement><ns2:annotationElement position="251"><ns2:displayCharacter>K</ns2:displayCharacter><ns2:description>K 93%</ns2:description><ns2:value>93.181816</ns2:value></ns2:annotationElement><ns2:annotationElement position="252"><ns2:displayCharacter>H</ns2:displayCharacter><ns2:description>H 93%</ns2:description><ns2:value>93.181816</ns2:value></ns2:annotationElement><ns2:annotationElement position="253"><ns2:displayCharacter>F</ns2:displayCharacter><ns2:description>F 93%</ns2:description><ns2:value>93.181816</ns2:value></ns2:annotationElement><ns2:annotationElement position="254"><ns2:displayCharacter>Q</ns2:displayCharacter><ns2:description>Q 93%</ns2:description><ns2:value>93.181816</ns2:value></ns2:annotationElement><ns2:annotationElement position="255"><ns2:displayCharacter>I</ns2:displayCharacter><ns2:description>I 93%</ns2:description><ns2:value>93.181816</ns2:value></ns2:annotationElement><ns2:annotationElement position="256"><ns2:displayCharacter>A</ns2:displayCharacter><ns2:description>A 80%</ns2:description><ns2:value>79.545456</ns2:value></ns2:annotationElement><ns2:annotationElement position="257"><ns2:displayCharacter>Y</ns2:displayCharacter><ns2:description>Y 100%</ns2:description><ns2:value>100.0</ns2:value></ns2:annotationElement><ns2:annotationElement position="258"><ns2:displayCharacter>E</ns2:displayCharacter><ns2:description>E 91%</ns2:description><ns2:value>90.90909</ns2:value></ns2:annotationElement><ns2:annotationElement position="259"><ns2:displayCharacter>I</ns2:displayCharacter><ns2:description>I 93%</ns2:description><ns2:value>93.181816</ns2:value></ns2:annotationElement><ns2:annotationElement position="260"><ns2:displayCharacter>H</ns2:displayCharacter><ns2:description>H 93%</ns2:description><ns2:value>93.181816</ns2:value></ns2:annotationElement><ns2:annotationElement position="261"><ns2:displayCharacter>K</ns2:displayCharacter><ns2:description>K 93%</ns2:description><ns2:value>93.181816</ns2:value></ns2:annotationElement><ns2:annotationElement position="262"><ns2:displayCharacter>D</ns2:displayCharacter><ns2:description>D 75%</ns2:description><ns2:value>75.0</ns2:value></ns2:annotationElement><ns2:annotationElement position="263"><ns2:displayCharacter>R</ns2:displayCharacter><ns2:description>R 93%</ns2:description><ns2:value>93.181816</ns2:value></ns2:annotationElement><ns2:annotationElement position="264"><ns2:displayCharacter>K</ns2:displayCharacter><ns2:description>K 93%</ns2:description><ns2:value>93.181816</ns2:value></ns2:annotationElement><ns2:annotationElement position="265"><ns2:displayCharacter>H</ns2:displayCharacter><ns2:description>H 93%</ns2:description><ns2:value>93.181816</ns2:value></ns2:annotationElement><ns2:annotationElement position="266"><ns2:displayCharacter>I</ns2:displayCharacter><ns2:description>I 93%</ns2:description><ns2:value>93.181816</ns2:value></ns2:annotationElement><ns2:annotationElement position="267"><ns2:displayCharacter>Y</ns2:displayCharacter><ns2:description>Y 93%</ns2:description><ns2:value>93.181816</ns2:value></ns2:annotationElement><ns2:annotationElement position="268"><ns2:displayCharacter>E</ns2:displayCharacter><ns2:description>E 93%</ns2:description><ns2:value>93.181816</ns2:value></ns2:annotationElement><ns2:annotationElement position="269"><ns2:displayCharacter>S</ns2:displayCharacter><ns2:description>S 93%</ns2:description><ns2:value>93.181816</ns2:value></ns2:annotationElement><ns2:annotationElement position="270"><ns2:displayCharacter>K</ns2:displayCharacter><ns2:description>K 93%</ns2:description><ns2:value>93.181816</ns2:value></ns2:annotationElement><ns2:annotationElement position="271"><ns2:displayCharacter>A</ns2:displayCharacter><ns2:description>A 93%</ns2:description><ns2:value>93.181816</ns2:value></ns2:annotationElement><ns2:annotationElement position="272"><ns2:displayCharacter>I</ns2:displayCharacter><ns2:description>I 93%</ns2:description><ns2:value>93.181816</ns2:value></ns2:annotationElement><ns2:annotationElement position="273"><ns2:displayCharacter>F</ns2:displayCharacter><ns2:description>F 93%</ns2:description><ns2:value>93.181816</ns2:value></ns2:annotationElement><ns2:annotationElement position="274"><ns2:displayCharacter>N</ns2:displayCharacter><ns2:description>N 100%</ns2:description><ns2:value>100.0</ns2:value></ns2:annotationElement><ns2:annotationElement position="275"><ns2:displayCharacter>L</ns2:displayCharacter><ns2:description>L 93%</ns2:description><ns2:value>93.181816</ns2:value></ns2:annotationElement><ns2:annotationElement position="276"><ns2:displayCharacter>A</ns2:displayCharacter><ns2:description>A 93%</ns2:description><ns2:value>93.181816</ns2:value></ns2:annotationElement><ns2:annotationElement position="277"><ns2:displayCharacter>Y</ns2:displayCharacter><ns2:description>Y 93%</ns2:description><ns2:value>93.181816</ns2:value></ns2:annotationElement><ns2:annotationElement position="278"><ns2:displayCharacter>V</ns2:displayCharacter><ns2:description>V 93%</ns2:description><ns2:value>93.181816</ns2:value></ns2:annotationElement><ns2:annotationElement position="279"><ns2:displayCharacter>K</ns2:displayCharacter><ns2:description>K 93%</ns2:description><ns2:value>93.181816</ns2:value></ns2:annotationElement><ns2:annotationElement position="280"><ns2:displayCharacter>A</ns2:displayCharacter><ns2:description>A 91%</ns2:description><ns2:value>90.90909</ns2:value></ns2:annotationElement><ns2:annotationElement position="281"><ns2:displayCharacter>K</ns2:displayCharacter><ns2:description>K 93%</ns2:description><ns2:value>93.181816</ns2:value></ns2:annotationElement><ns2:annotationElement position="282"><ns2:displayCharacter>K</ns2:displayCharacter><ns2:description>K 93%</ns2:description><ns2:value>93.181816</ns2:value></ns2:annotationElement><ns2:annotationElement position="283"><ns2:displayCharacter>N</ns2:displayCharacter><ns2:description>N 93%</ns2:description><ns2:value>93.181816</ns2:value></ns2:annotationElement><ns2:annotationElement position="284"><ns2:displayCharacter>D</ns2:displayCharacter><ns2:description>D 93%</ns2:description><ns2:value>93.181816</ns2:value></ns2:annotationElement><ns2:annotationElement position="285"><ns2:displayCharacter>L</ns2:displayCharacter><ns2:description>L 93%</ns2:description><ns2:value>93.181816</ns2:value></ns2:annotationElement><ns2:annotationElement position="286"><ns2:displayCharacter>K</ns2:displayCharacter><ns2:description>K 93%</ns2:description><ns2:value>93.181816</ns2:value></ns2:annotationElement><ns2:annotationElement position="287"><ns2:displayCharacter>A</ns2:displayCharacter><ns2:description>A 93%</ns2:description><ns2:value>93.181816</ns2:value></ns2:annotationElement><ns2:annotationElement position="288"><ns2:displayCharacter>A</ns2:displayCharacter><ns2:description>A 93%</ns2:description><ns2:value>93.181816</ns2:value></ns2:annotationElement><ns2:annotationElement position="289"><ns2:displayCharacter>L</ns2:displayCharacter><ns2:description>L 93%</ns2:description><ns2:value>93.181816</ns2:value></ns2:annotationElement><ns2:annotationElement position="290"><ns2:displayCharacter>E</ns2:displayCharacter><ns2:description>E 93%</ns2:description><ns2:value>93.181816</ns2:value></ns2:annotationElement><ns2:annotationElement position="291"><ns2:displayCharacter>L</ns2:displayCharacter><ns2:description>L 93%</ns2:description><ns2:value>93.181816</ns2:value></ns2:annotationElement><ns2:annotationElement position="292"><ns2:displayCharacter>Y</ns2:displayCharacter><ns2:description>Y 93%</ns2:description><ns2:value>93.181816</ns2:value></ns2:annotationElement><ns2:annotationElement position="293"><ns2:displayCharacter>Q</ns2:displayCharacter><ns2:description>Q 93%</ns2:description><ns2:value>93.181816</ns2:value></ns2:annotationElement><ns2:annotationElement position="294"><ns2:displayCharacter>E</ns2:displayCharacter><ns2:description>E 93%</ns2:description><ns2:value>93.181816</ns2:value></ns2:annotationElement><ns2:annotationElement position="295"><ns2:displayCharacter>G</ns2:displayCharacter><ns2:description>G 93%</ns2:description><ns2:value>93.181816</ns2:value></ns2:annotationElement><ns2:annotationElement position="296"><ns2:displayCharacter>Q</ns2:displayCharacter><ns2:description>Q 93%</ns2:description><ns2:value>93.181816</ns2:value></ns2:annotationElement><ns2:annotationElement position="297"><ns2:displayCharacter>K</ns2:displayCharacter><ns2:description>K 91%</ns2:description><ns2:value>90.90909</ns2:value></ns2:annotationElement><ns2:annotationElement position="298"><ns2:displayCharacter>V</ns2:displayCharacter><ns2:description>V 93%</ns2:description><ns2:value>93.181816</ns2:value></ns2:annotationElement><ns2:annotationElement position="299"><ns2:displayCharacter>A</ns2:displayCharacter><ns2:description>A 93%</ns2:description><ns2:value>93.181816</ns2:value></ns2:annotationElement><ns2:annotationElement position="300"><ns2:displayCharacter>A</ns2:displayCharacter><ns2:description>A 93%</ns2:description><ns2:value>93.181816</ns2:value></ns2:annotationElement><ns2:annotationElement position="301"><ns2:displayCharacter>R</ns2:displayCharacter><ns2:description>R 93%</ns2:description><ns2:value>93.181816</ns2:value></ns2:annotationElement><ns2:annotationElement position="302"><ns2:displayCharacter>H</ns2:displayCharacter><ns2:description>H 93%</ns2:description><ns2:value>93.181816</ns2:value></ns2:annotationElement><ns2:annotationElement position="303"><ns2:displayCharacter>N</ns2:displayCharacter><ns2:description>N 93%</ns2:description><ns2:value>93.181816</ns2:value></ns2:annotationElement><ns2:annotationElement position="304"><ns2:displayCharacter>N</ns2:displayCharacter><ns2:description>N 93%</ns2:description><ns2:value>93.181816</ns2:value></ns2:annotationElement><ns2:annotationElement position="305"><ns2:displayCharacter>Q</ns2:displayCharacter><ns2:description>Q 93%</ns2:description><ns2:value>93.181816</ns2:value></ns2:annotationElement><ns2:annotationElement position="306"><ns2:displayCharacter>E</ns2:displayCharacter><ns2:description>E 93%</ns2:description><ns2:value>93.181816</ns2:value></ns2:annotationElement><ns2:annotationElement position="307"><ns2:displayCharacter>V</ns2:displayCharacter><ns2:description>V 93%</ns2:description><ns2:value>93.181816</ns2:value></ns2:annotationElement><ns2:annotationElement position="308"><ns2:displayCharacter>T</ns2:displayCharacter><ns2:description>T 93%</ns2:description><ns2:value>93.181816</ns2:value></ns2:annotationElement><ns2:annotationElement position="309"><ns2:displayCharacter>E</ns2:displayCharacter><ns2:description>E 93%</ns2:description><ns2:value>93.181816</ns2:value></ns2:annotationElement><ns2:annotationElement position="310"><ns2:displayCharacter>K</ns2:displayCharacter><ns2:description>K 93%</ns2:description><ns2:value>93.181816</ns2:value></ns2:annotationElement><ns2:annotationElement position="311"><ns2:displayCharacter>L</ns2:displayCharacter><ns2:description>L 93%</ns2:description><ns2:value>93.181816</ns2:value></ns2:annotationElement><ns2:annotationElement position="312"><ns2:displayCharacter>K</ns2:displayCharacter><ns2:description>K 93%</ns2:description><ns2:value>93.181816</ns2:value></ns2:annotationElement><ns2:annotationElement position="313"><ns2:displayCharacter>L</ns2:displayCharacter><ns2:description>L 93%</ns2:description><ns2:value>93.181816</ns2:value></ns2:annotationElement><ns2:annotationElement position="314"><ns2:displayCharacter>V</ns2:displayCharacter><ns2:description>V 93%</ns2:description><ns2:value>93.181816</ns2:value></ns2:annotationElement><ns2:annotationElement position="315"><ns2:displayCharacter>K</ns2:displayCharacter><ns2:description>K 93%</ns2:description><ns2:value>93.181816</ns2:value></ns2:annotationElement><ns2:annotationElement position="316"><ns2:displayCharacter>G</ns2:displayCharacter><ns2:description>G 93%</ns2:description><ns2:value>93.181816</ns2:value></ns2:annotationElement><ns2:annotationElement position="317"><ns2:displayCharacter>L</ns2:displayCharacter><ns2:description>L 93%</ns2:description><ns2:value>93.181816</ns2:value></ns2:annotationElement><ns2:annotationElement position="318"><ns2:displayCharacter>Y</ns2:displayCharacter><ns2:description>Y 93%</ns2:description><ns2:value>93.181816</ns2:value></ns2:annotationElement><ns2:annotationElement position="319"><ns2:displayCharacter>L</ns2:displayCharacter><ns2:description>L 93%</ns2:description><ns2:value>93.181816</ns2:value></ns2:annotationElement><ns2:annotationElement position="320"><ns2:displayCharacter>S</ns2:displayCharacter><ns2:description>S 93%</ns2:description><ns2:value>93.181816</ns2:value></ns2:annotationElement><ns2:annotationElement position="321"><ns2:displayCharacter>F</ns2:displayCharacter><ns2:description>F 93%</ns2:description><ns2:value>93.181816</ns2:value></ns2:annotationElement><ns2:annotationElement position="322"><ns2:displayCharacter>D</ns2:displayCharacter><ns2:description>D 93%</ns2:description><ns2:value>93.181816</ns2:value></ns2:annotationElement><ns2:annotationElement position="323"><ns2:displayCharacter>L</ns2:displayCharacter><ns2:description>L 93%</ns2:description><ns2:value>93.181816</ns2:value></ns2:annotationElement><ns2:annotationElement position="324"><ns2:displayCharacter>Q</ns2:displayCharacter><ns2:description>Q 93%</ns2:description><ns2:value>93.181816</ns2:value></ns2:annotationElement><ns2:annotationElement position="325"><ns2:displayCharacter>T</ns2:displayCharacter><ns2:description>T 93%</ns2:description><ns2:value>93.181816</ns2:value></ns2:annotationElement><ns2:annotationElement position="326"><ns2:displayCharacter>L</ns2:displayCharacter><ns2:description>L 93%</ns2:description><ns2:value>93.181816</ns2:value></ns2:annotationElement><ns2:annotationElement position="327"><ns2:displayCharacter>R</ns2:displayCharacter><ns2:description>R 93%</ns2:description><ns2:value>93.181816</ns2:value></ns2:annotationElement><ns2:annotationElement position="328"><ns2:displayCharacter>E</ns2:displayCharacter><ns2:description>E 93%</ns2:description><ns2:value>93.181816</ns2:value></ns2:annotationElement><ns2:annotationElement position="329"><ns2:displayCharacter>V</ns2:displayCharacter><ns2:description>V 93%</ns2:description><ns2:value>93.181816</ns2:value></ns2:annotationElement><ns2:annotationElement position="330"><ns2:displayCharacter>F</ns2:displayCharacter><ns2:description>F 93%</ns2:description><ns2:value>93.181816</ns2:value></ns2:annotationElement><ns2:annotationElement position="331"><ns2:displayCharacter>K</ns2:displayCharacter><ns2:description>K 93%</ns2:description><ns2:value>93.181816</ns2:value></ns2:annotationElement><ns2:annotationElement position="332"><ns2:displayCharacter>F</ns2:displayCharacter><ns2:description>F 93%</ns2:description><ns2:value>93.181816</ns2:value></ns2:annotationElement><ns2:annotationElement position="333"><ns2:displayCharacter>F</ns2:displayCharacter><ns2:description>F 93%</ns2:description><ns2:value>93.181816</ns2:value></ns2:annotationElement><ns2:annotationElement position="334"><ns2:displayCharacter>E</ns2:displayCharacter><ns2:description>E 80%</ns2:description><ns2:value>79.545456</ns2:value></ns2:annotationElement><ns2:annotationElement position="335"><ns2:displayCharacter>E</ns2:displayCharacter><ns2:description>E 93%</ns2:description><ns2:value>93.181816</ns2:value></ns2:annotationElement><ns2:annotationElement position="336"><ns2:displayCharacter>K</ns2:displayCharacter><ns2:description>K 93%</ns2:description><ns2:value>93.181816</ns2:value></ns2:annotationElement><ns2:annotationElement position="337"><ns2:displayCharacter>N</ns2:displayCharacter><ns2:description>N 93%</ns2:description><ns2:value>93.181816</ns2:value></ns2:annotationElement><ns2:annotationElement position="338"><ns2:displayCharacter>L</ns2:displayCharacter><ns2:description>L 93%</ns2:description><ns2:value>93.181816</ns2:value></ns2:annotationElement><ns2:annotationElement position="339"><ns2:displayCharacter>Y</ns2:displayCharacter><ns2:description>Y 93%</ns2:description><ns2:value>93.181816</ns2:value></ns2:annotationElement><ns2:annotationElement position="340"><ns2:displayCharacter>G</ns2:displayCharacter><ns2:description>G 89%</ns2:description><ns2:value>88.63636</ns2:value></ns2:annotationElement><ns2:annotationElement position="341"><ns2:displayCharacter>D</ns2:displayCharacter><ns2:description>D 93%</ns2:description><ns2:value>93.181816</ns2:value></ns2:annotationElement><ns2:annotationElement position="342"><ns2:displayCharacter>M</ns2:displayCharacter><ns2:description>M 93%</ns2:description><ns2:value>93.181816</ns2:value></ns2:annotationElement><ns2:annotationElement position="343"><ns2:displayCharacter>E</ns2:displayCharacter><ns2:description>E 93%</ns2:description><ns2:value>93.181816</ns2:value></ns2:annotationElement><ns2:annotationElement position="344"><ns2:displayCharacter>E</ns2:displayCharacter><ns2:description>E 93%</ns2:description><ns2:value>93.181816</ns2:value></ns2:annotationElement><ns2:annotationElement position="345"><ns2:displayCharacter>Y</ns2:displayCharacter><ns2:description>Y 93%</ns2:description><ns2:value>93.181816</ns2:value></ns2:annotationElement><ns2:annotationElement position="346"><ns2:displayCharacter>A</ns2:displayCharacter><ns2:description>A 93%</ns2:description><ns2:value>93.181816</ns2:value></ns2:annotationElement><ns2:annotationElement position="347"><ns2:displayCharacter>V</ns2:displayCharacter><ns2:description>V 93%</ns2:description><ns2:value>93.181816</ns2:value></ns2:annotationElement><ns2:annotationElement position="348"><ns2:displayCharacter>A</ns2:displayCharacter><ns2:description>A 93%</ns2:description><ns2:value>93.181816</ns2:value></ns2:annotationElement><ns2:annotationElement position="349"><ns2:displayCharacter>V</ns2:displayCharacter><ns2:description>V 93%</ns2:description><ns2:value>93.181816</ns2:value></ns2:annotationElement><ns2:annotationElement position="350"><ns2:displayCharacter>A</ns2:displayCharacter><ns2:description>A 93%</ns2:description><ns2:value>93.181816</ns2:value></ns2:annotationElement><ns2:annotationElement position="351"><ns2:displayCharacter>D</ns2:displayCharacter><ns2:description>D 89%</ns2:description><ns2:value>88.63636</ns2:value></ns2:annotationElement><ns2:annotationElement position="352"><ns2:displayCharacter>F</ns2:displayCharacter><ns2:description>F 89%</ns2:description><ns2:value>88.63636</ns2:value></ns2:annotationElement><ns2:annotationElement position="353"><ns2:displayCharacter>L</ns2:displayCharacter><ns2:description>L 89%</ns2:description><ns2:value>88.63636</ns2:value></ns2:annotationElement><ns2:annotationElement position="354"><ns2:displayCharacter>T</ns2:displayCharacter><ns2:description>T 89%</ns2:description><ns2:value>88.63636</ns2:value></ns2:annotationElement><ns2:annotationElement position="355"><ns2:displayCharacter>N</ns2:displayCharacter><ns2:description>N 89%</ns2:description><ns2:value>88.63636</ns2:value></ns2:annotationElement><ns2:annotationElement position="356"><ns2:displayCharacter>K</ns2:displayCharacter><ns2:description>K 89%</ns2:description><ns2:value>88.63636</ns2:value></ns2:annotationElement><ns2:annotationElement position="357"><ns2:displayCharacter>E</ns2:displayCharacter><ns2:description>E 89%</ns2:description><ns2:value>88.63636</ns2:value></ns2:annotationElement><ns2:annotationElement position="358"><ns2:displayCharacter>D</ns2:displayCharacter><ns2:description>D 89%</ns2:description><ns2:value>88.63636</ns2:value></ns2:annotationElement><ns2:annotationElement position="359"><ns2:displayCharacter>R</ns2:displayCharacter><ns2:description>R 89%</ns2:description><ns2:value>88.63636</ns2:value></ns2:annotationElement><ns2:annotationElement position="360"><ns2:displayCharacter>H</ns2:displayCharacter><ns2:description>H 89%</ns2:description><ns2:value>88.63636</ns2:value></ns2:annotationElement><ns2:annotationElement position="361"><ns2:displayCharacter>D</ns2:displayCharacter><ns2:description>D 89%</ns2:description><ns2:value>88.63636</ns2:value></ns2:annotationElement><ns2:annotationElement position="362"><ns2:displayCharacter>A</ns2:displayCharacter><ns2:description>A 89%</ns2:description><ns2:value>88.63636</ns2:value></ns2:annotationElement><ns2:annotationElement position="363"><ns2:displayCharacter>V</ns2:displayCharacter><ns2:description>V 89%</ns2:description><ns2:value>88.63636</ns2:value></ns2:annotationElement><ns2:annotationElement position="364"><ns2:displayCharacter>D</ns2:displayCharacter><ns2:description>D 89%</ns2:description><ns2:value>88.63636</ns2:value></ns2:annotationElement><ns2:annotationElement position="365"><ns2:displayCharacter>F</ns2:displayCharacter><ns2:description>F 89%</ns2:description><ns2:value>88.63636</ns2:value></ns2:annotationElement><ns2:annotationElement position="366"><ns2:displayCharacter>Y</ns2:displayCharacter><ns2:description>Y 89%</ns2:description><ns2:value>88.63636</ns2:value></ns2:annotationElement><ns2:annotationElement position="367"><ns2:displayCharacter>Q</ns2:displayCharacter><ns2:description>Q 89%</ns2:description><ns2:value>88.63636</ns2:value></ns2:annotationElement><ns2:annotationElement position="368"><ns2:displayCharacter>M</ns2:displayCharacter><ns2:description>M 89%</ns2:description><ns2:value>88.63636</ns2:value></ns2:annotationElement><ns2:annotationElement position="369"><ns2:displayCharacter>A</ns2:displayCharacter><ns2:description>A 89%</ns2:description><ns2:value>88.63636</ns2:value></ns2:annotationElement><ns2:annotationElement position="370"><ns2:displayCharacter>I</ns2:displayCharacter><ns2:description>I 89%</ns2:description><ns2:value>88.63636</ns2:value></ns2:annotationElement><ns2:annotationElement position="371"><ns2:displayCharacter>E</ns2:displayCharacter><ns2:description>E 89%</ns2:description><ns2:value>88.63636</ns2:value></ns2:annotationElement><ns2:annotationElement position="372"><ns2:displayCharacter>A</ns2:displayCharacter><ns2:description>A 89%</ns2:description><ns2:value>88.63636</ns2:value></ns2:annotationElement><ns2:annotationElement position="373"><ns2:displayCharacter>R</ns2:displayCharacter><ns2:description>R 89%</ns2:description><ns2:value>88.63636</ns2:value></ns2:annotationElement><ns2:annotationElement position="374"><ns2:displayCharacter>K</ns2:displayCharacter><ns2:description>K 89%</ns2:description><ns2:value>88.63636</ns2:value></ns2:annotationElement><ns2:annotationElement position="375"><ns2:displayCharacter>Q</ns2:displayCharacter><ns2:description>Q 89%</ns2:description><ns2:value>88.63636</ns2:value></ns2:annotationElement><ns2:annotationElement position="376"><ns2:displayCharacter>I</ns2:displayCharacter><ns2:description>I 89%</ns2:description><ns2:value>88.63636</ns2:value></ns2:annotationElement><ns2:annotationElement position="377"><ns2:displayCharacter>Q</ns2:displayCharacter><ns2:description>Q 89%</ns2:description><ns2:value>88.63636</ns2:value></ns2:annotationElement><ns2:annotationElement position="378"><ns2:displayCharacter>R</ns2:displayCharacter><ns2:description>R 89%</ns2:description><ns2:value>88.63636</ns2:value></ns2:annotationElement><ns2:annotationElement position="379"><ns2:displayCharacter>G</ns2:displayCharacter><ns2:description>G 93%</ns2:description><ns2:value>93.181816</ns2:value></ns2:annotationElement><ns2:annotationElement position="380"><ns2:displayCharacter>K</ns2:displayCharacter><ns2:description>K 89%</ns2:description><ns2:value>88.63636</ns2:value></ns2:annotationElement><ns2:annotationElement position="381"><ns2:displayCharacter>H</ns2:displayCharacter><ns2:description>H 89%</ns2:description><ns2:value>88.63636</ns2:value></ns2:annotationElement><ns2:annotationElement position="382"><ns2:displayCharacter>L</ns2:displayCharacter><ns2:description>L 89%</ns2:description><ns2:value>88.63636</ns2:value></ns2:annotationElement><ns2:annotationElement position="383"><ns2:displayCharacter>N</ns2:displayCharacter><ns2:description>N 89%</ns2:description><ns2:value>88.63636</ns2:value></ns2:annotationElement><ns2:annotationElement position="384"><ns2:displayCharacter>E</ns2:displayCharacter><ns2:description>E 89%</ns2:description><ns2:value>88.63636</ns2:value></ns2:annotationElement><ns2:annotationElement position="385"><ns2:displayCharacter>K</ns2:displayCharacter><ns2:description>K 89%</ns2:description><ns2:value>88.63636</ns2:value></ns2:annotationElement><ns2:annotationElement position="386"><ns2:displayCharacter>M</ns2:displayCharacter><ns2:description>M 89%</ns2:description><ns2:value>88.63636</ns2:value></ns2:annotationElement><ns2:label>Consensus</ns2:label><ns2:description>PID</ns2:description></ns2:Annotation><ns2:Annotation graph="true" graphType="1" graphGroup="-1" graphHeight="40" id="ann4" scoreOnly="false" visible="true" centreColLabels="false" scaleColLabels="true" showAllColLabels="false" autoCalculated="true" belowAlignment="true" calcId=""><ns2:annotationElement position="0" colour="-2565928"><ns2:displayCharacter></ns2:displayCharacter><ns2:description>44</ns2:description><ns2:value>44.0</ns2:value></ns2:annotationElement><ns2:annotationElement position="1" colour="-2565928"><ns2:displayCharacter></ns2:displayCharacter><ns2:description>44</ns2:description><ns2:value>44.0</ns2:value></ns2:annotationElement><ns2:annotationElement position="2" colour="-2565928"><ns2:displayCharacter></ns2:displayCharacter><ns2:description>44</ns2:description><ns2:value>44.0</ns2:value></ns2:annotationElement><ns2:annotationElement position="3" colour="-2565928"><ns2:displayCharacter></ns2:displayCharacter><ns2:description>44</ns2:description><ns2:value>44.0</ns2:value></ns2:annotationElement><ns2:annotationElement position="4" colour="-2565928"><ns2:displayCharacter></ns2:displayCharacter><ns2:description>44</ns2:description><ns2:value>44.0</ns2:value></ns2:annotationElement><ns2:annotationElement position="5" colour="-2565928"><ns2:displayCharacter></ns2:displayCharacter><ns2:description>44</ns2:description><ns2:value>44.0</ns2:value></ns2:annotationElement><ns2:annotationElement position="6" colour="-2565928"><ns2:displayCharacter></ns2:displayCharacter><ns2:description>44</ns2:description><ns2:value>44.0</ns2:value></ns2:annotationElement><ns2:annotationElement position="7" colour="-2565928"><ns2:displayCharacter></ns2:displayCharacter><ns2:description>44</ns2:description><ns2:value>44.0</ns2:value></ns2:annotationElement><ns2:annotationElement position="8" colour="-2565928"><ns2:displayCharacter></ns2:displayCharacter><ns2:description>44</ns2:description><ns2:value>44.0</ns2:value></ns2:annotationElement><ns2:annotationElement position="9" colour="-2565928"><ns2:displayCharacter></ns2:displayCharacter><ns2:description>44</ns2:description><ns2:value>44.0</ns2:value></ns2:annotationElement><ns2:annotationElement position="10" colour="-2565928"><ns2:displayCharacter></ns2:displayCharacter><ns2:description>44</ns2:description><ns2:value>44.0</ns2:value></ns2:annotationElement><ns2:annotationElement position="11" colour="-2565928"><ns2:displayCharacter></ns2:displayCharacter><ns2:description>44</ns2:description><ns2:value>44.0</ns2:value></ns2:annotationElement><ns2:annotationElement position="12" colour="-2565928"><ns2:displayCharacter></ns2:displayCharacter><ns2:description>44</ns2:description><ns2:value>44.0</ns2:value></ns2:annotationElement><ns2:annotationElement position="13" colour="-2565928"><ns2:displayCharacter></ns2:displayCharacter><ns2:description>44</ns2:description><ns2:value>44.0</ns2:value></ns2:annotationElement><ns2:annotationElement position="14" colour="-2565928"><ns2:displayCharacter></ns2:displayCharacter><ns2:description>44</ns2:description><ns2:value>44.0</ns2:value></ns2:annotationElement><ns2:annotationElement position="15" colour="-2565928"><ns2:displayCharacter></ns2:displayCharacter><ns2:description>44</ns2:description><ns2:value>44.0</ns2:value></ns2:annotationElement><ns2:annotationElement position="16" colour="-2565928"><ns2:displayCharacter></ns2:displayCharacter><ns2:description>44</ns2:description><ns2:value>44.0</ns2:value></ns2:annotationElement><ns2:annotationElement position="17" colour="-2565928"><ns2:displayCharacter></ns2:displayCharacter><ns2:description>44</ns2:description><ns2:value>44.0</ns2:value></ns2:annotationElement><ns2:annotationElement position="18" colour="-2565928"><ns2:displayCharacter></ns2:displayCharacter><ns2:description>44</ns2:description><ns2:value>44.0</ns2:value></ns2:annotationElement><ns2:annotationElement position="19" colour="-2565928"><ns2:displayCharacter></ns2:displayCharacter><ns2:description>44</ns2:description><ns2:value>44.0</ns2:value></ns2:annotationElement><ns2:annotationElement position="20" colour="-2565928"><ns2:displayCharacter></ns2:displayCharacter><ns2:description>44</ns2:description><ns2:value>44.0</ns2:value></ns2:annotationElement><ns2:annotationElement position="21" colour="-2565928"><ns2:displayCharacter></ns2:displayCharacter><ns2:description>44</ns2:description><ns2:value>44.0</ns2:value></ns2:annotationElement><ns2:annotationElement position="22" colour="-2565928"><ns2:displayCharacter></ns2:displayCharacter><ns2:description>44</ns2:description><ns2:value>44.0</ns2:value></ns2:annotationElement><ns2:annotationElement position="23" colour="-2565928"><ns2:displayCharacter></ns2:displayCharacter><ns2:description>44</ns2:description><ns2:value>44.0</ns2:value></ns2:annotationElement><ns2:annotationElement position="24" colour="-2565928"><ns2:displayCharacter></ns2:displayCharacter><ns2:description>44</ns2:description><ns2:value>44.0</ns2:value></ns2:annotationElement><ns2:annotationElement position="25" colour="-2565928"><ns2:displayCharacter></ns2:displayCharacter><ns2:description>44</ns2:description><ns2:value>44.0</ns2:value></ns2:annotationElement><ns2:annotationElement position="26" colour="-2565928"><ns2:displayCharacter></ns2:displayCharacter><ns2:description>44</ns2:description><ns2:value>44.0</ns2:value></ns2:annotationElement><ns2:annotationElement position="27" colour="-2565928"><ns2:displayCharacter></ns2:displayCharacter><ns2:description>44</ns2:description><ns2:value>44.0</ns2:value></ns2:annotationElement><ns2:annotationElement position="28" colour="-2565928"><ns2:displayCharacter></ns2:displayCharacter><ns2:description>44</ns2:description><ns2:value>44.0</ns2:value></ns2:annotationElement><ns2:annotationElement position="29" colour="-2565928"><ns2:displayCharacter></ns2:displayCharacter><ns2:description>44</ns2:description><ns2:value>44.0</ns2:value></ns2:annotationElement><ns2:annotationElement position="30" colour="-2565928"><ns2:displayCharacter></ns2:displayCharacter><ns2:description>44</ns2:description><ns2:value>44.0</ns2:value></ns2:annotationElement><ns2:annotationElement position="31" colour="-2565928"><ns2:displayCharacter></ns2:displayCharacter><ns2:description>44</ns2:description><ns2:value>44.0</ns2:value></ns2:annotationElement><ns2:annotationElement position="32" colour="-2565928"><ns2:displayCharacter></ns2:displayCharacter><ns2:description>44</ns2:description><ns2:value>44.0</ns2:value></ns2:annotationElement><ns2:annotationElement position="33" colour="-2565928"><ns2:displayCharacter></ns2:displayCharacter><ns2:description>44</ns2:description><ns2:value>44.0</ns2:value></ns2:annotationElement><ns2:annotationElement position="34" colour="-2565928"><ns2:displayCharacter></ns2:displayCharacter><ns2:description>44</ns2:description><ns2:value>44.0</ns2:value></ns2:annotationElement><ns2:annotationElement position="35" colour="-2565928"><ns2:displayCharacter></ns2:displayCharacter><ns2:description>44</ns2:description><ns2:value>44.0</ns2:value></ns2:annotationElement><ns2:annotationElement position="36" colour="-2565928"><ns2:displayCharacter></ns2:displayCharacter><ns2:description>44</ns2:description><ns2:value>44.0</ns2:value></ns2:annotationElement><ns2:annotationElement position="37" colour="-2565928"><ns2:displayCharacter></ns2:displayCharacter><ns2:description>44</ns2:description><ns2:value>44.0</ns2:value></ns2:annotationElement><ns2:annotationElement position="38" colour="-2565928"><ns2:displayCharacter></ns2:displayCharacter><ns2:description>44</ns2:description><ns2:value>44.0</ns2:value></ns2:annotationElement><ns2:annotationElement position="39" colour="-2565928"><ns2:displayCharacter></ns2:displayCharacter><ns2:description>44</ns2:description><ns2:value>44.0</ns2:value></ns2:annotationElement><ns2:annotationElement position="40" colour="-2565928"><ns2:displayCharacter></ns2:displayCharacter><ns2:description>44</ns2:description><ns2:value>44.0</ns2:value></ns2:annotationElement><ns2:annotationElement position="41" colour="-2565928"><ns2:displayCharacter></ns2:displayCharacter><ns2:description>44</ns2:description><ns2:value>44.0</ns2:value></ns2:annotationElement><ns2:annotationElement position="42" colour="-2565928"><ns2:displayCharacter></ns2:displayCharacter><ns2:description>44</ns2:description><ns2:value>44.0</ns2:value></ns2:annotationElement><ns2:annotationElement position="43" colour="-2565928"><ns2:displayCharacter></ns2:displayCharacter><ns2:description>44</ns2:description><ns2:value>44.0</ns2:value></ns2:annotationElement><ns2:annotationElement position="44" colour="-2565928"><ns2:displayCharacter></ns2:displayCharacter><ns2:description>44</ns2:description><ns2:value>44.0</ns2:value></ns2:annotationElement><ns2:annotationElement position="45" colour="-2565928"><ns2:displayCharacter></ns2:displayCharacter><ns2:description>44</ns2:description><ns2:value>44.0</ns2:value></ns2:annotationElement><ns2:annotationElement position="46" colour="-2565928"><ns2:displayCharacter></ns2:displayCharacter><ns2:description>44</ns2:description><ns2:value>44.0</ns2:value></ns2:annotationElement><ns2:annotationElement position="47" colour="-2565928"><ns2:displayCharacter></ns2:displayCharacter><ns2:description>44</ns2:description><ns2:value>44.0</ns2:value></ns2:annotationElement><ns2:annotationElement position="48" colour="-2565928"><ns2:displayCharacter></ns2:displayCharacter><ns2:description>44</ns2:description><ns2:value>44.0</ns2:value></ns2:annotationElement><ns2:annotationElement position="49" colour="-2565928"><ns2:displayCharacter></ns2:displayCharacter><ns2:description>44</ns2:description><ns2:value>44.0</ns2:value></ns2:annotationElement><ns2:annotationElement position="50" colour="-2565928"><ns2:displayCharacter></ns2:displayCharacter><ns2:description>44</ns2:description><ns2:value>44.0</ns2:value></ns2:annotationElement><ns2:annotationElement position="51" colour="-2565928"><ns2:displayCharacter></ns2:displayCharacter><ns2:description>44</ns2:description><ns2:value>44.0</ns2:value></ns2:annotationElement><ns2:annotationElement position="52" colour="-2565928"><ns2:displayCharacter></ns2:displayCharacter><ns2:description>44</ns2:description><ns2:value>44.0</ns2:value></ns2:annotationElement><ns2:annotationElement position="53" colour="-2565928"><ns2:displayCharacter></ns2:displayCharacter><ns2:description>44</ns2:description><ns2:value>44.0</ns2:value></ns2:annotationElement><ns2:annotationElement position="54" colour="-2565928"><ns2:displayCharacter></ns2:displayCharacter><ns2:description>44</ns2:description><ns2:value>44.0</ns2:value></ns2:annotationElement><ns2:annotationElement position="55" colour="-2565928"><ns2:displayCharacter></ns2:displayCharacter><ns2:description>44</ns2:description><ns2:value>44.0</ns2:value></ns2:annotationElement><ns2:annotationElement position="56" colour="-2565928"><ns2:displayCharacter></ns2:displayCharacter><ns2:description>44</ns2:description><ns2:value>44.0</ns2:value></ns2:annotationElement><ns2:annotationElement position="57" colour="-2565928"><ns2:displayCharacter></ns2:displayCharacter><ns2:description>44</ns2:description><ns2:value>44.0</ns2:value></ns2:annotationElement><ns2:annotationElement position="58" colour="-2565928"><ns2:displayCharacter></ns2:displayCharacter><ns2:description>44</ns2:description><ns2:value>44.0</ns2:value></ns2:annotationElement><ns2:annotationElement position="59" colour="-2565928"><ns2:displayCharacter></ns2:displayCharacter><ns2:description>44</ns2:description><ns2:value>44.0</ns2:value></ns2:annotationElement><ns2:annotationElement position="60" colour="-2565928"><ns2:displayCharacter></ns2:displayCharacter><ns2:description>44</ns2:description><ns2:value>44.0</ns2:value></ns2:annotationElement><ns2:annotationElement position="61" colour="-2565928"><ns2:displayCharacter></ns2:displayCharacter><ns2:description>44</ns2:description><ns2:value>44.0</ns2:value></ns2:annotationElement><ns2:annotationElement position="62" colour="-2565928"><ns2:displayCharacter></ns2:displayCharacter><ns2:description>44</ns2:description><ns2:value>44.0</ns2:value></ns2:annotationElement><ns2:annotationElement position="63" colour="-2565928"><ns2:displayCharacter></ns2:displayCharacter><ns2:description>44</ns2:description><ns2:value>44.0</ns2:value></ns2:annotationElement><ns2:annotationElement position="64" colour="-2565928"><ns2:displayCharacter></ns2:displayCharacter><ns2:description>44</ns2:description><ns2:value>44.0</ns2:value></ns2:annotationElement><ns2:annotationElement position="65" colour="-2565928"><ns2:displayCharacter></ns2:displayCharacter><ns2:description>44</ns2:description><ns2:value>44.0</ns2:value></ns2:annotationElement><ns2:annotationElement position="66" colour="-2565928"><ns2:displayCharacter></ns2:displayCharacter><ns2:description>44</ns2:description><ns2:value>44.0</ns2:value></ns2:annotationElement><ns2:annotationElement position="67" colour="-2565928"><ns2:displayCharacter></ns2:displayCharacter><ns2:description>44</ns2:description><ns2:value>44.0</ns2:value></ns2:annotationElement><ns2:annotationElement position="68" colour="-2565928"><ns2:displayCharacter></ns2:displayCharacter><ns2:description>44</ns2:description><ns2:value>44.0</ns2:value></ns2:annotationElement><ns2:annotationElement position="69" colour="-2565928"><ns2:displayCharacter></ns2:displayCharacter><ns2:description>44</ns2:description><ns2:value>44.0</ns2:value></ns2:annotationElement><ns2:annotationElement position="70" colour="-2565928"><ns2:displayCharacter></ns2:displayCharacter><ns2:description>44</ns2:description><ns2:value>44.0</ns2:value></ns2:annotationElement><ns2:annotationElement position="71" colour="-2565928"><ns2:displayCharacter></ns2:displayCharacter><ns2:description>44</ns2:description><ns2:value>44.0</ns2:value></ns2:annotationElement><ns2:annotationElement position="72" colour="-2565928"><ns2:displayCharacter></ns2:displayCharacter><ns2:description>44</ns2:description><ns2:value>44.0</ns2:value></ns2:annotationElement><ns2:annotationElement position="73" colour="-2565928"><ns2:displayCharacter></ns2:displayCharacter><ns2:description>44</ns2:description><ns2:value>44.0</ns2:value></ns2:annotationElement><ns2:annotationElement position="74" colour="-2565928"><ns2:displayCharacter></ns2:displayCharacter><ns2:description>44</ns2:description><ns2:value>44.0</ns2:value></ns2:annotationElement><ns2:annotationElement position="75" colour="-2565928"><ns2:displayCharacter></ns2:displayCharacter><ns2:description>44</ns2:description><ns2:value>44.0</ns2:value></ns2:annotationElement><ns2:annotationElement position="76" colour="-2565928"><ns2:displayCharacter></ns2:displayCharacter><ns2:description>44</ns2:description><ns2:value>44.0</ns2:value></ns2:annotationElement><ns2:annotationElement position="77" colour="-2565928"><ns2:displayCharacter></ns2:displayCharacter><ns2:description>44</ns2:description><ns2:value>44.0</ns2:value></ns2:annotationElement><ns2:annotationElement position="78" colour="-2565928"><ns2:displayCharacter></ns2:displayCharacter><ns2:description>44</ns2:description><ns2:value>44.0</ns2:value></ns2:annotationElement><ns2:annotationElement position="79" colour="-2565928"><ns2:displayCharacter></ns2:displayCharacter><ns2:description>44</ns2:description><ns2:value>44.0</ns2:value></ns2:annotationElement><ns2:annotationElement position="80" colour="-2565928"><ns2:displayCharacter></ns2:displayCharacter><ns2:description>44</ns2:description><ns2:value>44.0</ns2:value></ns2:annotationElement><ns2:annotationElement position="81" colour="-2565928"><ns2:displayCharacter></ns2:displayCharacter><ns2:description>44</ns2:description><ns2:value>44.0</ns2:value></ns2:annotationElement><ns2:annotationElement position="82" colour="-2565928"><ns2:displayCharacter></ns2:displayCharacter><ns2:description>44</ns2:description><ns2:value>44.0</ns2:value></ns2:annotationElement><ns2:annotationElement position="83" colour="-2565928"><ns2:displayCharacter></ns2:displayCharacter><ns2:description>44</ns2:description><ns2:value>44.0</ns2:value></ns2:annotationElement><ns2:annotationElement position="84" colour="-2565928"><ns2:displayCharacter></ns2:displayCharacter><ns2:description>44</ns2:description><ns2:value>44.0</ns2:value></ns2:annotationElement><ns2:annotationElement position="85" colour="-2565928"><ns2:displayCharacter></ns2:displayCharacter><ns2:description>44</ns2:description><ns2:value>44.0</ns2:value></ns2:annotationElement><ns2:annotationElement position="86" colour="-2565928"><ns2:displayCharacter></ns2:displayCharacter><ns2:description>44</ns2:description><ns2:value>44.0</ns2:value></ns2:annotationElement><ns2:annotationElement position="87" colour="-2565928"><ns2:displayCharacter></ns2:displayCharacter><ns2:description>44</ns2:description><ns2:value>44.0</ns2:value></ns2:annotationElement><ns2:annotationElement position="88" colour="-2565928"><ns2:displayCharacter></ns2:displayCharacter><ns2:description>44</ns2:description><ns2:value>44.0</ns2:value></ns2:annotationElement><ns2:annotationElement position="89" colour="-2565928"><ns2:displayCharacter></ns2:displayCharacter><ns2:description>44</ns2:description><ns2:value>44.0</ns2:value></ns2:annotationElement><ns2:annotationElement position="90" colour="-2565928"><ns2:displayCharacter></ns2:displayCharacter><ns2:description>44</ns2:description><ns2:value>44.0</ns2:value></ns2:annotationElement><ns2:annotationElement position="91" colour="-2565928"><ns2:displayCharacter></ns2:displayCharacter><ns2:description>44</ns2:description><ns2:value>44.0</ns2:value></ns2:annotationElement><ns2:annotationElement position="92" colour="-2565928"><ns2:displayCharacter></ns2:displayCharacter><ns2:description>44</ns2:description><ns2:value>44.0</ns2:value></ns2:annotationElement><ns2:annotationElement position="93" colour="-2565928"><ns2:displayCharacter></ns2:displayCharacter><ns2:description>44</ns2:description><ns2:value>44.0</ns2:value></ns2:annotationElement><ns2:annotationElement position="94" colour="-2565928"><ns2:displayCharacter></ns2:displayCharacter><ns2:description>44</ns2:description><ns2:value>44.0</ns2:value></ns2:annotationElement><ns2:annotationElement position="95" colour="-2565928"><ns2:displayCharacter></ns2:displayCharacter><ns2:description>44</ns2:description><ns2:value>44.0</ns2:value></ns2:annotationElement><ns2:annotationElement position="96" colour="-2565928"><ns2:displayCharacter></ns2:displayCharacter><ns2:description>44</ns2:description><ns2:value>44.0</ns2:value></ns2:annotationElement><ns2:annotationElement position="97" colour="-2565928"><ns2:displayCharacter></ns2:displayCharacter><ns2:description>44</ns2:description><ns2:value>44.0</ns2:value></ns2:annotationElement><ns2:annotationElement position="98" colour="-2565928"><ns2:displayCharacter></ns2:displayCharacter><ns2:description>44</ns2:description><ns2:value>44.0</ns2:value></ns2:annotationElement><ns2:annotationElement position="99" colour="-2565928"><ns2:displayCharacter></ns2:displayCharacter><ns2:description>44</ns2:description><ns2:value>44.0</ns2:value></ns2:annotationElement><ns2:annotationElement position="100" colour="-2565928"><ns2:displayCharacter></ns2:displayCharacter><ns2:description>44</ns2:description><ns2:value>44.0</ns2:value></ns2:annotationElement><ns2:annotationElement position="101" colour="-2565928"><ns2:displayCharacter></ns2:displayCharacter><ns2:description>44</ns2:description><ns2:value>44.0</ns2:value></ns2:annotationElement><ns2:annotationElement position="102" colour="-2565928"><ns2:displayCharacter></ns2:displayCharacter><ns2:description>44</ns2:description><ns2:value>44.0</ns2:value></ns2:annotationElement><ns2:annotationElement position="103" colour="-2565928"><ns2:displayCharacter></ns2:displayCharacter><ns2:description>44</ns2:description><ns2:value>44.0</ns2:value></ns2:annotationElement><ns2:annotationElement position="104" colour="-2565928"><ns2:displayCharacter></ns2:displayCharacter><ns2:description>44</ns2:description><ns2:value>44.0</ns2:value></ns2:annotationElement><ns2:annotationElement position="105" colour="-2565928"><ns2:displayCharacter></ns2:displayCharacter><ns2:description>44</ns2:description><ns2:value>44.0</ns2:value></ns2:annotationElement><ns2:annotationElement position="106" colour="-2565928"><ns2:displayCharacter></ns2:displayCharacter><ns2:description>44</ns2:description><ns2:value>44.0</ns2:value></ns2:annotationElement><ns2:annotationElement position="107" colour="-2565928"><ns2:displayCharacter></ns2:displayCharacter><ns2:description>44</ns2:description><ns2:value>44.0</ns2:value></ns2:annotationElement><ns2:annotationElement position="108" colour="-2565928"><ns2:displayCharacter></ns2:displayCharacter><ns2:description>44</ns2:description><ns2:value>44.0</ns2:value></ns2:annotationElement><ns2:annotationElement position="109" colour="-2565928"><ns2:displayCharacter></ns2:displayCharacter><ns2:description>44</ns2:description><ns2:value>44.0</ns2:value></ns2:annotationElement><ns2:annotationElement position="110" colour="-2565928"><ns2:displayCharacter></ns2:displayCharacter><ns2:description>44</ns2:description><ns2:value>44.0</ns2:value></ns2:annotationElement><ns2:annotationElement position="111" colour="-2565928"><ns2:displayCharacter></ns2:displayCharacter><ns2:description>44</ns2:description><ns2:value>44.0</ns2:value></ns2:annotationElement><ns2:annotationElement position="112" colour="-2565928"><ns2:displayCharacter></ns2:displayCharacter><ns2:description>44</ns2:description><ns2:value>44.0</ns2:value></ns2:annotationElement><ns2:annotationElement position="113" colour="-2565928"><ns2:displayCharacter></ns2:displayCharacter><ns2:description>44</ns2:description><ns2:value>44.0</ns2:value></ns2:annotationElement><ns2:annotationElement position="114" colour="-2565928"><ns2:displayCharacter></ns2:displayCharacter><ns2:description>44</ns2:description><ns2:value>44.0</ns2:value></ns2:annotationElement><ns2:annotationElement position="115" colour="-2565928"><ns2:displayCharacter></ns2:displayCharacter><ns2:description>44</ns2:description><ns2:value>44.0</ns2:value></ns2:annotationElement><ns2:annotationElement position="116" colour="-2565928"><ns2:displayCharacter></ns2:displayCharacter><ns2:description>44</ns2:description><ns2:value>44.0</ns2:value></ns2:annotationElement><ns2:annotationElement position="117" colour="-2565928"><ns2:displayCharacter></ns2:displayCharacter><ns2:description>44</ns2:description><ns2:value>44.0</ns2:value></ns2:annotationElement><ns2:annotationElement position="118" colour="-2565928"><ns2:displayCharacter></ns2:displayCharacter><ns2:description>44</ns2:description><ns2:value>44.0</ns2:value></ns2:annotationElement><ns2:annotationElement position="119" colour="-2565928"><ns2:displayCharacter></ns2:displayCharacter><ns2:description>44</ns2:description><ns2:value>44.0</ns2:value></ns2:annotationElement><ns2:annotationElement position="120" colour="-2565928"><ns2:displayCharacter></ns2:displayCharacter><ns2:description>44</ns2:description><ns2:value>44.0</ns2:value></ns2:annotationElement><ns2:annotationElement position="121" colour="-2565928"><ns2:displayCharacter></ns2:displayCharacter><ns2:description>44</ns2:description><ns2:value>44.0</ns2:value></ns2:annotationElement><ns2:annotationElement position="122" colour="-2565928"><ns2:displayCharacter></ns2:displayCharacter><ns2:description>44</ns2:description><ns2:value>44.0</ns2:value></ns2:annotationElement><ns2:annotationElement position="123" colour="-2565928"><ns2:displayCharacter></ns2:displayCharacter><ns2:description>44</ns2:description><ns2:value>44.0</ns2:value></ns2:annotationElement><ns2:annotationElement position="124" colour="-2565928"><ns2:displayCharacter></ns2:displayCharacter><ns2:description>44</ns2:description><ns2:value>44.0</ns2:value></ns2:annotationElement><ns2:annotationElement position="125" colour="-2565928"><ns2:displayCharacter></ns2:displayCharacter><ns2:description>44</ns2:description><ns2:value>44.0</ns2:value></ns2:annotationElement><ns2:annotationElement position="126" colour="-2565928"><ns2:displayCharacter></ns2:displayCharacter><ns2:description>44</ns2:description><ns2:value>44.0</ns2:value></ns2:annotationElement><ns2:annotationElement position="127" colour="-2565928"><ns2:displayCharacter></ns2:displayCharacter><ns2:description>44</ns2:description><ns2:value>44.0</ns2:value></ns2:annotationElement><ns2:annotationElement position="128" colour="-2565928"><ns2:displayCharacter></ns2:displayCharacter><ns2:description>44</ns2:description><ns2:value>44.0</ns2:value></ns2:annotationElement><ns2:annotationElement position="129" colour="-2565928"><ns2:displayCharacter></ns2:displayCharacter><ns2:description>44</ns2:description><ns2:value>44.0</ns2:value></ns2:annotationElement><ns2:annotationElement position="130" colour="-2565928"><ns2:displayCharacter></ns2:displayCharacter><ns2:description>44</ns2:description><ns2:value>44.0</ns2:value></ns2:annotationElement><ns2:annotationElement position="131" colour="-2565928"><ns2:displayCharacter></ns2:displayCharacter><ns2:description>44</ns2:description><ns2:value>44.0</ns2:value></ns2:annotationElement><ns2:annotationElement position="132" colour="-2565928"><ns2:displayCharacter></ns2:displayCharacter><ns2:description>44</ns2:description><ns2:value>44.0</ns2:value></ns2:annotationElement><ns2:annotationElement position="133" colour="-2565928"><ns2:displayCharacter></ns2:displayCharacter><ns2:description>44</ns2:description><ns2:value>44.0</ns2:value></ns2:annotationElement><ns2:annotationElement position="134" colour="-2565928"><ns2:displayCharacter></ns2:displayCharacter><ns2:description>44</ns2:description><ns2:value>44.0</ns2:value></ns2:annotationElement><ns2:annotationElement position="135" colour="-2565928"><ns2:displayCharacter></ns2:displayCharacter><ns2:description>44</ns2:description><ns2:value>44.0</ns2:value></ns2:annotationElement><ns2:annotationElement position="136" colour="-2565928"><ns2:displayCharacter></ns2:displayCharacter><ns2:description>44</ns2:description><ns2:value>44.0</ns2:value></ns2:annotationElement><ns2:annotationElement position="137" colour="-2565928"><ns2:displayCharacter></ns2:displayCharacter><ns2:description>44</ns2:description><ns2:value>44.0</ns2:value></ns2:annotationElement><ns2:annotationElement position="138" colour="-2565928"><ns2:displayCharacter></ns2:displayCharacter><ns2:description>44</ns2:description><ns2:value>44.0</ns2:value></ns2:annotationElement><ns2:annotationElement position="139" colour="-2565928"><ns2:displayCharacter></ns2:displayCharacter><ns2:description>44</ns2:description><ns2:value>44.0</ns2:value></ns2:annotationElement><ns2:annotationElement position="140" colour="-2565928"><ns2:displayCharacter></ns2:displayCharacter><ns2:description>44</ns2:description><ns2:value>44.0</ns2:value></ns2:annotationElement><ns2:annotationElement position="141" colour="-2565928"><ns2:displayCharacter></ns2:displayCharacter><ns2:description>44</ns2:description><ns2:value>44.0</ns2:value></ns2:annotationElement><ns2:annotationElement position="142" colour="-2565928"><ns2:displayCharacter></ns2:displayCharacter><ns2:description>44</ns2:description><ns2:value>44.0</ns2:value></ns2:annotationElement><ns2:annotationElement position="143" colour="-2565928"><ns2:displayCharacter></ns2:displayCharacter><ns2:description>44</ns2:description><ns2:value>44.0</ns2:value></ns2:annotationElement><ns2:annotationElement position="144" colour="-2565928"><ns2:displayCharacter></ns2:displayCharacter><ns2:description>44</ns2:description><ns2:value>44.0</ns2:value></ns2:annotationElement><ns2:annotationElement position="145" colour="-2565928"><ns2:displayCharacter></ns2:displayCharacter><ns2:description>44</ns2:description><ns2:value>44.0</ns2:value></ns2:annotationElement><ns2:annotationElement position="146" colour="-2565928"><ns2:displayCharacter></ns2:displayCharacter><ns2:description>44</ns2:description><ns2:value>44.0</ns2:value></ns2:annotationElement><ns2:annotationElement position="147" colour="-2565928"><ns2:displayCharacter></ns2:displayCharacter><ns2:description>44</ns2:description><ns2:value>44.0</ns2:value></ns2:annotationElement><ns2:annotationElement position="148" colour="-2565928"><ns2:displayCharacter></ns2:displayCharacter><ns2:description>44</ns2:description><ns2:value>44.0</ns2:value></ns2:annotationElement><ns2:annotationElement position="149" colour="-2565928"><ns2:displayCharacter></ns2:displayCharacter><ns2:description>44</ns2:description><ns2:value>44.0</ns2:value></ns2:annotationElement><ns2:annotationElement position="150" colour="-2565928"><ns2:displayCharacter></ns2:displayCharacter><ns2:description>44</ns2:description><ns2:value>44.0</ns2:value></ns2:annotationElement><ns2:annotationElement position="151" colour="-2565928"><ns2:displayCharacter></ns2:displayCharacter><ns2:description>44</ns2:description><ns2:value>44.0</ns2:value></ns2:annotationElement><ns2:annotationElement position="152" colour="-2565928"><ns2:displayCharacter></ns2:displayCharacter><ns2:description>44</ns2:description><ns2:value>44.0</ns2:value></ns2:annotationElement><ns2:annotationElement position="153" colour="-2565928"><ns2:displayCharacter></ns2:displayCharacter><ns2:description>44</ns2:description><ns2:value>44.0</ns2:value></ns2:annotationElement><ns2:annotationElement position="154" colour="-2565928"><ns2:displayCharacter></ns2:displayCharacter><ns2:description>44</ns2:description><ns2:value>44.0</ns2:value></ns2:annotationElement><ns2:annotationElement position="155" colour="-2565928"><ns2:displayCharacter></ns2:displayCharacter><ns2:description>44</ns2:description><ns2:value>44.0</ns2:value></ns2:annotationElement><ns2:annotationElement position="156" colour="-2565928"><ns2:displayCharacter></ns2:displayCharacter><ns2:description>44</ns2:description><ns2:value>44.0</ns2:value></ns2:annotationElement><ns2:annotationElement position="157" colour="-2565928"><ns2:displayCharacter></ns2:displayCharacter><ns2:description>44</ns2:description><ns2:value>44.0</ns2:value></ns2:annotationElement><ns2:annotationElement position="158" colour="-2565928"><ns2:displayCharacter></ns2:displayCharacter><ns2:description>44</ns2:description><ns2:value>44.0</ns2:value></ns2:annotationElement><ns2:annotationElement position="159" colour="-2565928"><ns2:displayCharacter></ns2:displayCharacter><ns2:description>44</ns2:description><ns2:value>44.0</ns2:value></ns2:annotationElement><ns2:annotationElement position="160" colour="-2565928"><ns2:displayCharacter></ns2:displayCharacter><ns2:description>44</ns2:description><ns2:value>44.0</ns2:value></ns2:annotationElement><ns2:annotationElement position="161" colour="-2565928"><ns2:displayCharacter></ns2:displayCharacter><ns2:description>44</ns2:description><ns2:value>44.0</ns2:value></ns2:annotationElement><ns2:annotationElement position="162" colour="-2565928"><ns2:displayCharacter></ns2:displayCharacter><ns2:description>44</ns2:description><ns2:value>44.0</ns2:value></ns2:annotationElement><ns2:annotationElement position="163" colour="-2565928"><ns2:displayCharacter></ns2:displayCharacter><ns2:description>44</ns2:description><ns2:value>44.0</ns2:value></ns2:annotationElement><ns2:annotationElement position="164" colour="-2565928"><ns2:displayCharacter></ns2:displayCharacter><ns2:description>44</ns2:description><ns2:value>44.0</ns2:value></ns2:annotationElement><ns2:annotationElement position="165" colour="-2565928"><ns2:displayCharacter></ns2:displayCharacter><ns2:description>44</ns2:description><ns2:value>44.0</ns2:value></ns2:annotationElement><ns2:annotationElement position="166" colour="-2565928"><ns2:displayCharacter></ns2:displayCharacter><ns2:description>44</ns2:description><ns2:value>44.0</ns2:value></ns2:annotationElement><ns2:annotationElement position="167" colour="-2565928"><ns2:displayCharacter></ns2:displayCharacter><ns2:description>44</ns2:description><ns2:value>44.0</ns2:value></ns2:annotationElement><ns2:annotationElement position="168" colour="-2565928"><ns2:displayCharacter></ns2:displayCharacter><ns2:description>44</ns2:description><ns2:value>44.0</ns2:value></ns2:annotationElement><ns2:annotationElement position="169" colour="-2565928"><ns2:displayCharacter></ns2:displayCharacter><ns2:description>44</ns2:description><ns2:value>44.0</ns2:value></ns2:annotationElement><ns2:annotationElement position="170" colour="-2565928"><ns2:displayCharacter></ns2:displayCharacter><ns2:description>44</ns2:description><ns2:value>44.0</ns2:value></ns2:annotationElement><ns2:annotationElement position="171" colour="-2565928"><ns2:displayCharacter></ns2:displayCharacter><ns2:description>44</ns2:description><ns2:value>44.0</ns2:value></ns2:annotationElement><ns2:annotationElement position="172" colour="-2565928"><ns2:displayCharacter></ns2:displayCharacter><ns2:description>44</ns2:description><ns2:value>44.0</ns2:value></ns2:annotationElement><ns2:annotationElement position="173" colour="-2565928"><ns2:displayCharacter></ns2:displayCharacter><ns2:description>44</ns2:description><ns2:value>44.0</ns2:value></ns2:annotationElement><ns2:annotationElement position="174" colour="-2565928"><ns2:displayCharacter></ns2:displayCharacter><ns2:description>44</ns2:description><ns2:value>44.0</ns2:value></ns2:annotationElement><ns2:annotationElement position="175" colour="-2565928"><ns2:displayCharacter></ns2:displayCharacter><ns2:description>44</ns2:description><ns2:value>44.0</ns2:value></ns2:annotationElement><ns2:annotationElement position="176" colour="-2565928"><ns2:displayCharacter></ns2:displayCharacter><ns2:description>44</ns2:description><ns2:value>44.0</ns2:value></ns2:annotationElement><ns2:annotationElement position="177" colour="-2565928"><ns2:displayCharacter></ns2:displayCharacter><ns2:description>44</ns2:description><ns2:value>44.0</ns2:value></ns2:annotationElement><ns2:annotationElement position="178" colour="-2565928"><ns2:displayCharacter></ns2:displayCharacter><ns2:description>44</ns2:description><ns2:value>44.0</ns2:value></ns2:annotationElement><ns2:annotationElement position="179" colour="-2565928"><ns2:displayCharacter></ns2:displayCharacter><ns2:description>44</ns2:description><ns2:value>44.0</ns2:value></ns2:annotationElement><ns2:annotationElement position="180" colour="-2565928"><ns2:displayCharacter></ns2:displayCharacter><ns2:description>44</ns2:description><ns2:value>44.0</ns2:value></ns2:annotationElement><ns2:annotationElement position="181" colour="-2565928"><ns2:displayCharacter></ns2:displayCharacter><ns2:description>44</ns2:description><ns2:value>44.0</ns2:value></ns2:annotationElement><ns2:annotationElement position="182" colour="-2565928"><ns2:displayCharacter></ns2:displayCharacter><ns2:description>44</ns2:description><ns2:value>44.0</ns2:value></ns2:annotationElement><ns2:annotationElement position="183" colour="-2565928"><ns2:displayCharacter></ns2:displayCharacter><ns2:description>44</ns2:description><ns2:value>44.0</ns2:value></ns2:annotationElement><ns2:annotationElement position="184" colour="-2565928"><ns2:displayCharacter></ns2:displayCharacter><ns2:description>44</ns2:description><ns2:value>44.0</ns2:value></ns2:annotationElement><ns2:annotationElement position="185" colour="-2565928"><ns2:displayCharacter></ns2:displayCharacter><ns2:description>44</ns2:description><ns2:value>44.0</ns2:value></ns2:annotationElement><ns2:annotationElement position="186" colour="-2565928"><ns2:displayCharacter></ns2:displayCharacter><ns2:description>44</ns2:description><ns2:value>44.0</ns2:value></ns2:annotationElement><ns2:annotationElement position="187" colour="-2565928"><ns2:displayCharacter></ns2:displayCharacter><ns2:description>44</ns2:description><ns2:value>44.0</ns2:value></ns2:annotationElement><ns2:annotationElement position="188" colour="-2565928"><ns2:displayCharacter></ns2:displayCharacter><ns2:description>44</ns2:description><ns2:value>44.0</ns2:value></ns2:annotationElement><ns2:annotationElement position="189" colour="-2565928"><ns2:displayCharacter></ns2:displayCharacter><ns2:description>44</ns2:description><ns2:value>44.0</ns2:value></ns2:annotationElement><ns2:annotationElement position="190" colour="-2565928"><ns2:displayCharacter></ns2:displayCharacter><ns2:description>44</ns2:description><ns2:value>44.0</ns2:value></ns2:annotationElement><ns2:annotationElement position="191" colour="-2565928"><ns2:displayCharacter></ns2:displayCharacter><ns2:description>44</ns2:description><ns2:value>44.0</ns2:value></ns2:annotationElement><ns2:annotationElement position="192" colour="-2565928"><ns2:displayCharacter></ns2:displayCharacter><ns2:description>44</ns2:description><ns2:value>44.0</ns2:value></ns2:annotationElement><ns2:annotationElement position="193" colour="-2565928"><ns2:displayCharacter></ns2:displayCharacter><ns2:description>44</ns2:description><ns2:value>44.0</ns2:value></ns2:annotationElement><ns2:annotationElement position="194" colour="-2565928"><ns2:displayCharacter></ns2:displayCharacter><ns2:description>44</ns2:description><ns2:value>44.0</ns2:value></ns2:annotationElement><ns2:annotationElement position="195" colour="-2565928"><ns2:displayCharacter></ns2:displayCharacter><ns2:description>44</ns2:description><ns2:value>44.0</ns2:value></ns2:annotationElement><ns2:annotationElement position="196" colour="-2565928"><ns2:displayCharacter></ns2:displayCharacter><ns2:description>44</ns2:description><ns2:value>44.0</ns2:value></ns2:annotationElement><ns2:annotationElement position="197" colour="-2565928"><ns2:displayCharacter></ns2:displayCharacter><ns2:description>44</ns2:description><ns2:value>44.0</ns2:value></ns2:annotationElement><ns2:annotationElement position="198" colour="-2565928"><ns2:displayCharacter></ns2:displayCharacter><ns2:description>44</ns2:description><ns2:value>44.0</ns2:value></ns2:annotationElement><ns2:annotationElement position="199" colour="-2565928"><ns2:displayCharacter></ns2:displayCharacter><ns2:description>44</ns2:description><ns2:value>44.0</ns2:value></ns2:annotationElement><ns2:annotationElement position="200" colour="-2565928"><ns2:displayCharacter></ns2:displayCharacter><ns2:description>44</ns2:description><ns2:value>44.0</ns2:value></ns2:annotationElement><ns2:annotationElement position="201" colour="-2565928"><ns2:displayCharacter></ns2:displayCharacter><ns2:description>44</ns2:description><ns2:value>44.0</ns2:value></ns2:annotationElement><ns2:annotationElement position="202" colour="-2565928"><ns2:displayCharacter></ns2:displayCharacter><ns2:description>44</ns2:description><ns2:value>44.0</ns2:value></ns2:annotationElement><ns2:annotationElement position="203" colour="-2565928"><ns2:displayCharacter></ns2:displayCharacter><ns2:description>44</ns2:description><ns2:value>44.0</ns2:value></ns2:annotationElement><ns2:annotationElement position="204" colour="-2565928"><ns2:displayCharacter></ns2:displayCharacter><ns2:description>44</ns2:description><ns2:value>44.0</ns2:value></ns2:annotationElement><ns2:annotationElement position="205" colour="-2565928"><ns2:displayCharacter></ns2:displayCharacter><ns2:description>44</ns2:description><ns2:value>44.0</ns2:value></ns2:annotationElement><ns2:annotationElement position="206" colour="-2565928"><ns2:displayCharacter></ns2:displayCharacter><ns2:description>44</ns2:description><ns2:value>44.0</ns2:value></ns2:annotationElement><ns2:annotationElement position="207" colour="-2565928"><ns2:displayCharacter></ns2:displayCharacter><ns2:description>44</ns2:description><ns2:value>44.0</ns2:value></ns2:annotationElement><ns2:annotationElement position="208" colour="-2565928"><ns2:displayCharacter></ns2:displayCharacter><ns2:description>44</ns2:description><ns2:value>44.0</ns2:value></ns2:annotationElement><ns2:annotationElement position="209" colour="-2565928"><ns2:displayCharacter></ns2:displayCharacter><ns2:description>44</ns2:description><ns2:value>44.0</ns2:value></ns2:annotationElement><ns2:annotationElement position="210" colour="-2565928"><ns2:displayCharacter></ns2:displayCharacter><ns2:description>44</ns2:description><ns2:value>44.0</ns2:value></ns2:annotationElement><ns2:annotationElement position="211" colour="-2565928"><ns2:displayCharacter></ns2:displayCharacter><ns2:description>44</ns2:description><ns2:value>44.0</ns2:value></ns2:annotationElement><ns2:annotationElement position="212" colour="-2565928"><ns2:displayCharacter></ns2:displayCharacter><ns2:description>44</ns2:description><ns2:value>44.0</ns2:value></ns2:annotationElement><ns2:annotationElement position="213" colour="-2565928"><ns2:displayCharacter></ns2:displayCharacter><ns2:description>44</ns2:description><ns2:value>44.0</ns2:value></ns2:annotationElement><ns2:annotationElement position="214" colour="-2565928"><ns2:displayCharacter></ns2:displayCharacter><ns2:description>44</ns2:description><ns2:value>44.0</ns2:value></ns2:annotationElement><ns2:annotationElement position="215" colour="-2565928"><ns2:displayCharacter></ns2:displayCharacter><ns2:description>44</ns2:description><ns2:value>44.0</ns2:value></ns2:annotationElement><ns2:annotationElement position="216" colour="-2565928"><ns2:displayCharacter></ns2:displayCharacter><ns2:description>44</ns2:description><ns2:value>44.0</ns2:value></ns2:annotationElement><ns2:annotationElement position="217" colour="-2565928"><ns2:displayCharacter></ns2:displayCharacter><ns2:description>44</ns2:description><ns2:value>44.0</ns2:value></ns2:annotationElement><ns2:annotationElement position="218" colour="-2565928"><ns2:displayCharacter></ns2:displayCharacter><ns2:description>44</ns2:description><ns2:value>44.0</ns2:value></ns2:annotationElement><ns2:annotationElement position="219" colour="-2565928"><ns2:displayCharacter></ns2:displayCharacter><ns2:description>44</ns2:description><ns2:value>44.0</ns2:value></ns2:annotationElement><ns2:annotationElement position="220" colour="-2565928"><ns2:displayCharacter></ns2:displayCharacter><ns2:description>44</ns2:description><ns2:value>44.0</ns2:value></ns2:annotationElement><ns2:annotationElement position="221" colour="-2565928"><ns2:displayCharacter></ns2:displayCharacter><ns2:description>44</ns2:description><ns2:value>44.0</ns2:value></ns2:annotationElement><ns2:annotationElement position="222" colour="-2565928"><ns2:displayCharacter></ns2:displayCharacter><ns2:description>44</ns2:description><ns2:value>44.0</ns2:value></ns2:annotationElement><ns2:annotationElement position="223" colour="-2565928"><ns2:displayCharacter></ns2:displayCharacter><ns2:description>44</ns2:description><ns2:value>44.0</ns2:value></ns2:annotationElement><ns2:annotationElement position="224" colour="-2565928"><ns2:displayCharacter></ns2:displayCharacter><ns2:description>44</ns2:description><ns2:value>44.0</ns2:value></ns2:annotationElement><ns2:annotationElement position="225" colour="-2565928"><ns2:displayCharacter></ns2:displayCharacter><ns2:description>44</ns2:description><ns2:value>44.0</ns2:value></ns2:annotationElement><ns2:annotationElement position="226" colour="-2565928"><ns2:displayCharacter></ns2:displayCharacter><ns2:description>44</ns2:description><ns2:value>44.0</ns2:value></ns2:annotationElement><ns2:annotationElement position="227" colour="-2565928"><ns2:displayCharacter></ns2:displayCharacter><ns2:description>44</ns2:description><ns2:value>44.0</ns2:value></ns2:annotationElement><ns2:annotationElement position="228" colour="-2565928"><ns2:displayCharacter></ns2:displayCharacter><ns2:description>44</ns2:description><ns2:value>44.0</ns2:value></ns2:annotationElement><ns2:annotationElement position="229" colour="-2565928"><ns2:displayCharacter></ns2:displayCharacter><ns2:description>44</ns2:description><ns2:value>44.0</ns2:value></ns2:annotationElement><ns2:annotationElement position="230" colour="-2565928"><ns2:displayCharacter></ns2:displayCharacter><ns2:description>44</ns2:description><ns2:value>44.0</ns2:value></ns2:annotationElement><ns2:annotationElement position="231" colour="-2565928"><ns2:displayCharacter></ns2:displayCharacter><ns2:description>44</ns2:description><ns2:value>44.0</ns2:value></ns2:annotationElement><ns2:annotationElement position="232" colour="-2565928"><ns2:displayCharacter></ns2:displayCharacter><ns2:description>44</ns2:description><ns2:value>44.0</ns2:value></ns2:annotationElement><ns2:annotationElement position="233" colour="-2565928"><ns2:displayCharacter></ns2:displayCharacter><ns2:description>44</ns2:description><ns2:value>44.0</ns2:value></ns2:annotationElement><ns2:annotationElement position="234" colour="-2565928"><ns2:displayCharacter></ns2:displayCharacter><ns2:description>44</ns2:description><ns2:value>44.0</ns2:value></ns2:annotationElement><ns2:annotationElement position="235" colour="-2565928"><ns2:displayCharacter></ns2:displayCharacter><ns2:description>44</ns2:description><ns2:value>44.0</ns2:value></ns2:annotationElement><ns2:annotationElement position="236" colour="-2565928"><ns2:displayCharacter></ns2:displayCharacter><ns2:description>44</ns2:description><ns2:value>44.0</ns2:value></ns2:annotationElement><ns2:annotationElement position="237" colour="-2565928"><ns2:displayCharacter></ns2:displayCharacter><ns2:description>44</ns2:description><ns2:value>44.0</ns2:value></ns2:annotationElement><ns2:annotationElement position="238" colour="-2565928"><ns2:displayCharacter></ns2:displayCharacter><ns2:description>44</ns2:description><ns2:value>44.0</ns2:value></ns2:annotationElement><ns2:annotationElement position="239" colour="-2565928"><ns2:displayCharacter></ns2:displayCharacter><ns2:description>44</ns2:description><ns2:value>44.0</ns2:value></ns2:annotationElement><ns2:annotationElement position="240" colour="-2565928"><ns2:displayCharacter></ns2:displayCharacter><ns2:description>44</ns2:description><ns2:value>44.0</ns2:value></ns2:annotationElement><ns2:annotationElement position="241" colour="-2565928"><ns2:displayCharacter></ns2:displayCharacter><ns2:description>44</ns2:description><ns2:value>44.0</ns2:value></ns2:annotationElement><ns2:annotationElement position="242" colour="-2565928"><ns2:displayCharacter></ns2:displayCharacter><ns2:description>44</ns2:description><ns2:value>44.0</ns2:value></ns2:annotationElement><ns2:annotationElement position="243" colour="-2565928"><ns2:displayCharacter></ns2:displayCharacter><ns2:description>44</ns2:description><ns2:value>44.0</ns2:value></ns2:annotationElement><ns2:annotationElement position="244" colour="-2565928"><ns2:displayCharacter></ns2:displayCharacter><ns2:description>44</ns2:description><ns2:value>44.0</ns2:value></ns2:annotationElement><ns2:annotationElement position="245" colour="-2565928"><ns2:displayCharacter></ns2:displayCharacter><ns2:description>44</ns2:description><ns2:value>44.0</ns2:value></ns2:annotationElement><ns2:annotationElement position="246" colour="-2565928"><ns2:displayCharacter></ns2:displayCharacter><ns2:description>44</ns2:description><ns2:value>44.0</ns2:value></ns2:annotationElement><ns2:annotationElement position="247" colour="-2565928"><ns2:displayCharacter></ns2:displayCharacter><ns2:description>44</ns2:description><ns2:value>44.0</ns2:value></ns2:annotationElement><ns2:annotationElement position="248" colour="-2565928"><ns2:displayCharacter></ns2:displayCharacter><ns2:description>44</ns2:description><ns2:value>44.0</ns2:value></ns2:annotationElement><ns2:annotationElement position="249" colour="-2565928"><ns2:displayCharacter></ns2:displayCharacter><ns2:description>44</ns2:description><ns2:value>44.0</ns2:value></ns2:annotationElement><ns2:annotationElement position="250" colour="-2565928"><ns2:displayCharacter></ns2:displayCharacter><ns2:description>44</ns2:description><ns2:value>44.0</ns2:value></ns2:annotationElement><ns2:annotationElement position="251" colour="-2565928"><ns2:displayCharacter></ns2:displayCharacter><ns2:description>44</ns2:description><ns2:value>44.0</ns2:value></ns2:annotationElement><ns2:annotationElement position="252" colour="-2565928"><ns2:displayCharacter></ns2:displayCharacter><ns2:description>44</ns2:description><ns2:value>44.0</ns2:value></ns2:annotationElement><ns2:annotationElement position="253" colour="-2565928"><ns2:displayCharacter></ns2:displayCharacter><ns2:description>44</ns2:description><ns2:value>44.0</ns2:value></ns2:annotationElement><ns2:annotationElement position="254" colour="-2565928"><ns2:displayCharacter></ns2:displayCharacter><ns2:description>44</ns2:description><ns2:value>44.0</ns2:value></ns2:annotationElement><ns2:annotationElement position="255" colour="-2565928"><ns2:displayCharacter></ns2:displayCharacter><ns2:description>44</ns2:description><ns2:value>44.0</ns2:value></ns2:annotationElement><ns2:annotationElement position="256" colour="-2565928"><ns2:displayCharacter></ns2:displayCharacter><ns2:description>44</ns2:description><ns2:value>44.0</ns2:value></ns2:annotationElement><ns2:annotationElement position="257" colour="-2565928"><ns2:displayCharacter></ns2:displayCharacter><ns2:description>44</ns2:description><ns2:value>44.0</ns2:value></ns2:annotationElement><ns2:annotationElement position="258" colour="-2565928"><ns2:displayCharacter></ns2:displayCharacter><ns2:description>44</ns2:description><ns2:value>44.0</ns2:value></ns2:annotationElement><ns2:annotationElement position="259" colour="-2565928"><ns2:displayCharacter></ns2:displayCharacter><ns2:description>44</ns2:description><ns2:value>44.0</ns2:value></ns2:annotationElement><ns2:annotationElement position="260" colour="-2565928"><ns2:displayCharacter></ns2:displayCharacter><ns2:description>44</ns2:description><ns2:value>44.0</ns2:value></ns2:annotationElement><ns2:annotationElement position="261" colour="-2565928"><ns2:displayCharacter></ns2:displayCharacter><ns2:description>44</ns2:description><ns2:value>44.0</ns2:value></ns2:annotationElement><ns2:annotationElement position="262" colour="-2565928"><ns2:displayCharacter></ns2:displayCharacter><ns2:description>44</ns2:description><ns2:value>44.0</ns2:value></ns2:annotationElement><ns2:annotationElement position="263" colour="-2565928"><ns2:displayCharacter></ns2:displayCharacter><ns2:description>44</ns2:description><ns2:value>44.0</ns2:value></ns2:annotationElement><ns2:annotationElement position="264" colour="-2565928"><ns2:displayCharacter></ns2:displayCharacter><ns2:description>44</ns2:description><ns2:value>44.0</ns2:value></ns2:annotationElement><ns2:annotationElement position="265" colour="-2565928"><ns2:displayCharacter></ns2:displayCharacter><ns2:description>44</ns2:description><ns2:value>44.0</ns2:value></ns2:annotationElement><ns2:annotationElement position="266" colour="-2565928"><ns2:displayCharacter></ns2:displayCharacter><ns2:description>44</ns2:description><ns2:value>44.0</ns2:value></ns2:annotationElement><ns2:annotationElement position="267" colour="-2565928"><ns2:displayCharacter></ns2:displayCharacter><ns2:description>44</ns2:description><ns2:value>44.0</ns2:value></ns2:annotationElement><ns2:annotationElement position="268" colour="-2565928"><ns2:displayCharacter></ns2:displayCharacter><ns2:description>44</ns2:description><ns2:value>44.0</ns2:value></ns2:annotationElement><ns2:annotationElement position="269" colour="-2565928"><ns2:displayCharacter></ns2:displayCharacter><ns2:description>44</ns2:description><ns2:value>44.0</ns2:value></ns2:annotationElement><ns2:annotationElement position="270" colour="-2565928"><ns2:displayCharacter></ns2:displayCharacter><ns2:description>44</ns2:description><ns2:value>44.0</ns2:value></ns2:annotationElement><ns2:annotationElement position="271" colour="-2565928"><ns2:displayCharacter></ns2:displayCharacter><ns2:description>44</ns2:description><ns2:value>44.0</ns2:value></ns2:annotationElement><ns2:annotationElement position="272" colour="-2565928"><ns2:displayCharacter></ns2:displayCharacter><ns2:description>44</ns2:description><ns2:value>44.0</ns2:value></ns2:annotationElement><ns2:annotationElement position="273" colour="-2565928"><ns2:displayCharacter></ns2:displayCharacter><ns2:description>44</ns2:description><ns2:value>44.0</ns2:value></ns2:annotationElement><ns2:annotationElement position="274" colour="-2565928"><ns2:displayCharacter></ns2:displayCharacter><ns2:description>44</ns2:description><ns2:value>44.0</ns2:value></ns2:annotationElement><ns2:annotationElement position="275" colour="-2565928"><ns2:displayCharacter></ns2:displayCharacter><ns2:description>44</ns2:description><ns2:value>44.0</ns2:value></ns2:annotationElement><ns2:annotationElement position="276" colour="-2565928"><ns2:displayCharacter></ns2:displayCharacter><ns2:description>44</ns2:description><ns2:value>44.0</ns2:value></ns2:annotationElement><ns2:annotationElement position="277" colour="-2565928"><ns2:displayCharacter></ns2:displayCharacter><ns2:description>44</ns2:description><ns2:value>44.0</ns2:value></ns2:annotationElement><ns2:annotationElement position="278" colour="-3223858"><ns2:displayCharacter></ns2:displayCharacter><ns2:description>41</ns2:description><ns2:value>41.0</ns2:value></ns2:annotationElement><ns2:annotationElement position="279" colour="-3223858"><ns2:displayCharacter></ns2:displayCharacter><ns2:description>41</ns2:description><ns2:value>41.0</ns2:value></ns2:annotationElement><ns2:annotationElement position="280" colour="-3223858"><ns2:displayCharacter></ns2:displayCharacter><ns2:description>41</ns2:description><ns2:value>41.0</ns2:value></ns2:annotationElement><ns2:annotationElement position="281" colour="-3223858"><ns2:displayCharacter></ns2:displayCharacter><ns2:description>41</ns2:description><ns2:value>41.0</ns2:value></ns2:annotationElement><ns2:annotationElement position="282" colour="-3223858"><ns2:displayCharacter></ns2:displayCharacter><ns2:description>41</ns2:description><ns2:value>41.0</ns2:value></ns2:annotationElement><ns2:annotationElement position="283" colour="-3223858"><ns2:displayCharacter></ns2:displayCharacter><ns2:description>41</ns2:description><ns2:value>41.0</ns2:value></ns2:annotationElement><ns2:annotationElement position="284" colour="-3223858"><ns2:displayCharacter></ns2:displayCharacter><ns2:description>41</ns2:description><ns2:value>41.0</ns2:value></ns2:annotationElement><ns2:annotationElement position="285" colour="-3223858"><ns2:displayCharacter></ns2:displayCharacter><ns2:description>41</ns2:description><ns2:value>41.0</ns2:value></ns2:annotationElement><ns2:annotationElement position="286" colour="-3223858"><ns2:displayCharacter></ns2:displayCharacter><ns2:description>41</ns2:description><ns2:value>41.0</ns2:value></ns2:annotationElement><ns2:annotationElement position="287" colour="-3223858"><ns2:displayCharacter></ns2:displayCharacter><ns2:description>41</ns2:description><ns2:value>41.0</ns2:value></ns2:annotationElement><ns2:annotationElement position="288" colour="-3223858"><ns2:displayCharacter></ns2:displayCharacter><ns2:description>41</ns2:description><ns2:value>41.0</ns2:value></ns2:annotationElement><ns2:annotationElement position="289" colour="-3223858"><ns2:displayCharacter></ns2:displayCharacter><ns2:description>41</ns2:description><ns2:value>41.0</ns2:value></ns2:annotationElement><ns2:annotationElement position="290" colour="-3223858"><ns2:displayCharacter></ns2:displayCharacter><ns2:description>41</ns2:description><ns2:value>41.0</ns2:value></ns2:annotationElement><ns2:annotationElement position="291" colour="-3223858"><ns2:displayCharacter></ns2:displayCharacter><ns2:description>41</ns2:description><ns2:value>41.0</ns2:value></ns2:annotationElement><ns2:annotationElement position="292" colour="-3223858"><ns2:displayCharacter></ns2:displayCharacter><ns2:description>41</ns2:description><ns2:value>41.0</ns2:value></ns2:annotationElement><ns2:annotationElement position="293" colour="-3223858"><ns2:displayCharacter></ns2:displayCharacter><ns2:description>41</ns2:description><ns2:value>41.0</ns2:value></ns2:annotationElement><ns2:annotationElement position="294" colour="-3223858"><ns2:displayCharacter></ns2:displayCharacter><ns2:description>41</ns2:description><ns2:value>41.0</ns2:value></ns2:annotationElement><ns2:annotationElement position="295" colour="-3223858"><ns2:displayCharacter></ns2:displayCharacter><ns2:description>41</ns2:description><ns2:value>41.0</ns2:value></ns2:annotationElement><ns2:annotationElement position="296" colour="-3223858"><ns2:displayCharacter></ns2:displayCharacter><ns2:description>41</ns2:description><ns2:value>41.0</ns2:value></ns2:annotationElement><ns2:annotationElement position="297" colour="-3223858"><ns2:displayCharacter></ns2:displayCharacter><ns2:description>41</ns2:description><ns2:value>41.0</ns2:value></ns2:annotationElement><ns2:annotationElement position="298" colour="-3223858"><ns2:displayCharacter></ns2:displayCharacter><ns2:description>41</ns2:description><ns2:value>41.0</ns2:value></ns2:annotationElement><ns2:annotationElement position="299" colour="-3223858"><ns2:displayCharacter></ns2:displayCharacter><ns2:description>41</ns2:description><ns2:value>41.0</ns2:value></ns2:annotationElement><ns2:annotationElement position="300" colour="-3223858"><ns2:displayCharacter></ns2:displayCharacter><ns2:description>41</ns2:description><ns2:value>41.0</ns2:value></ns2:annotationElement><ns2:annotationElement position="301" colour="-3223858"><ns2:displayCharacter></ns2:displayCharacter><ns2:description>41</ns2:description><ns2:value>41.0</ns2:value></ns2:annotationElement><ns2:annotationElement position="302" colour="-3223858"><ns2:displayCharacter></ns2:displayCharacter><ns2:description>41</ns2:description><ns2:value>41.0</ns2:value></ns2:annotationElement><ns2:annotationElement position="303" colour="-3223858"><ns2:displayCharacter></ns2:displayCharacter><ns2:description>41</ns2:description><ns2:value>41.0</ns2:value></ns2:annotationElement><ns2:annotationElement position="304" colour="-3223858"><ns2:displayCharacter></ns2:displayCharacter><ns2:description>41</ns2:description><ns2:value>41.0</ns2:value></ns2:annotationElement><ns2:annotationElement position="305" colour="-3223858"><ns2:displayCharacter></ns2:displayCharacter><ns2:description>41</ns2:description><ns2:value>41.0</ns2:value></ns2:annotationElement><ns2:annotationElement position="306" colour="-3223858"><ns2:displayCharacter></ns2:displayCharacter><ns2:description>41</ns2:description><ns2:value>41.0</ns2:value></ns2:annotationElement><ns2:annotationElement position="307" colour="-3223858"><ns2:displayCharacter></ns2:displayCharacter><ns2:description>41</ns2:description><ns2:value>41.0</ns2:value></ns2:annotationElement><ns2:annotationElement position="308" colour="-3223858"><ns2:displayCharacter></ns2:displayCharacter><ns2:description>41</ns2:description><ns2:value>41.0</ns2:value></ns2:annotationElement><ns2:annotationElement position="309" colour="-3223858"><ns2:displayCharacter></ns2:displayCharacter><ns2:description>41</ns2:description><ns2:value>41.0</ns2:value></ns2:annotationElement><ns2:annotationElement position="310" colour="-3223858"><ns2:displayCharacter></ns2:displayCharacter><ns2:description>41</ns2:description><ns2:value>41.0</ns2:value></ns2:annotationElement><ns2:annotationElement position="311" colour="-3223858"><ns2:displayCharacter></ns2:displayCharacter><ns2:description>41</ns2:description><ns2:value>41.0</ns2:value></ns2:annotationElement><ns2:annotationElement position="312" colour="-3223858"><ns2:displayCharacter></ns2:displayCharacter><ns2:description>41</ns2:description><ns2:value>41.0</ns2:value></ns2:annotationElement><ns2:annotationElement position="313" colour="-3223858"><ns2:displayCharacter></ns2:displayCharacter><ns2:description>41</ns2:description><ns2:value>41.0</ns2:value></ns2:annotationElement><ns2:annotationElement position="314" colour="-3223858"><ns2:displayCharacter></ns2:displayCharacter><ns2:description>41</ns2:description><ns2:value>41.0</ns2:value></ns2:annotationElement><ns2:annotationElement position="315" colour="-3223858"><ns2:displayCharacter></ns2:displayCharacter><ns2:description>41</ns2:description><ns2:value>41.0</ns2:value></ns2:annotationElement><ns2:annotationElement position="316" colour="-3223858"><ns2:displayCharacter></ns2:displayCharacter><ns2:description>41</ns2:description><ns2:value>41.0</ns2:value></ns2:annotationElement><ns2:annotationElement position="317" colour="-3223858"><ns2:displayCharacter></ns2:displayCharacter><ns2:description>41</ns2:description><ns2:value>41.0</ns2:value></ns2:annotationElement><ns2:annotationElement position="318" colour="-3223858"><ns2:displayCharacter></ns2:displayCharacter><ns2:description>41</ns2:description><ns2:value>41.0</ns2:value></ns2:annotationElement><ns2:annotationElement position="319" colour="-3223858"><ns2:displayCharacter></ns2:displayCharacter><ns2:description>41</ns2:description><ns2:value>41.0</ns2:value></ns2:annotationElement><ns2:annotationElement position="320" colour="-3223858"><ns2:displayCharacter></ns2:displayCharacter><ns2:description>41</ns2:description><ns2:value>41.0</ns2:value></ns2:annotationElement><ns2:annotationElement position="321" colour="-3223858"><ns2:displayCharacter></ns2:displayCharacter><ns2:description>41</ns2:description><ns2:value>41.0</ns2:value></ns2:annotationElement><ns2:annotationElement position="322" colour="-3223858"><ns2:displayCharacter></ns2:displayCharacter><ns2:description>41</ns2:description><ns2:value>41.0</ns2:value></ns2:annotationElement><ns2:annotationElement position="323" colour="-3223858"><ns2:displayCharacter></ns2:displayCharacter><ns2:description>41</ns2:description><ns2:value>41.0</ns2:value></ns2:annotationElement><ns2:annotationElement position="324" colour="-3223858"><ns2:displayCharacter></ns2:displayCharacter><ns2:description>41</ns2:description><ns2:value>41.0</ns2:value></ns2:annotationElement><ns2:annotationElement position="325" colour="-3223858"><ns2:displayCharacter></ns2:displayCharacter><ns2:description>41</ns2:description><ns2:value>41.0</ns2:value></ns2:annotationElement><ns2:annotationElement position="326" colour="-3223858"><ns2:displayCharacter></ns2:displayCharacter><ns2:description>41</ns2:description><ns2:value>41.0</ns2:value></ns2:annotationElement><ns2:annotationElement position="327" colour="-3223858"><ns2:displayCharacter></ns2:displayCharacter><ns2:description>41</ns2:description><ns2:value>41.0</ns2:value></ns2:annotationElement><ns2:annotationElement position="328" colour="-3223858"><ns2:displayCharacter></ns2:displayCharacter><ns2:description>41</ns2:description><ns2:value>41.0</ns2:value></ns2:annotationElement><ns2:annotationElement position="329" colour="-3223858"><ns2:displayCharacter></ns2:displayCharacter><ns2:description>41</ns2:description><ns2:value>41.0</ns2:value></ns2:annotationElement><ns2:annotationElement position="330" colour="-3223858"><ns2:displayCharacter></ns2:displayCharacter><ns2:description>41</ns2:description><ns2:value>41.0</ns2:value></ns2:annotationElement><ns2:annotationElement position="331" colour="-3223858"><ns2:displayCharacter></ns2:displayCharacter><ns2:description>41</ns2:description><ns2:value>41.0</ns2:value></ns2:annotationElement><ns2:annotationElement position="332" colour="-3223858"><ns2:displayCharacter></ns2:displayCharacter><ns2:description>41</ns2:description><ns2:value>41.0</ns2:value></ns2:annotationElement><ns2:annotationElement position="333" colour="-3223858"><ns2:displayCharacter></ns2:displayCharacter><ns2:description>41</ns2:description><ns2:value>41.0</ns2:value></ns2:annotationElement><ns2:annotationElement position="334" colour="-3223858"><ns2:displayCharacter></ns2:displayCharacter><ns2:description>41</ns2:description><ns2:value>41.0</ns2:value></ns2:annotationElement><ns2:annotationElement position="335" colour="-3223858"><ns2:displayCharacter></ns2:displayCharacter><ns2:description>41</ns2:description><ns2:value>41.0</ns2:value></ns2:annotationElement><ns2:annotationElement position="336" colour="-3223858"><ns2:displayCharacter></ns2:displayCharacter><ns2:description>41</ns2:description><ns2:value>41.0</ns2:value></ns2:annotationElement><ns2:annotationElement position="337" colour="-3223858"><ns2:displayCharacter></ns2:displayCharacter><ns2:description>41</ns2:description><ns2:value>41.0</ns2:value></ns2:annotationElement><ns2:annotationElement position="338" colour="-3223858"><ns2:displayCharacter></ns2:displayCharacter><ns2:description>41</ns2:description><ns2:value>41.0</ns2:value></ns2:annotationElement><ns2:annotationElement position="339" colour="-3223858"><ns2:displayCharacter></ns2:displayCharacter><ns2:description>41</ns2:description><ns2:value>41.0</ns2:value></ns2:annotationElement><ns2:annotationElement position="340" colour="-3223858"><ns2:displayCharacter></ns2:displayCharacter><ns2:description>41</ns2:description><ns2:value>41.0</ns2:value></ns2:annotationElement><ns2:annotationElement position="341" colour="-3223858"><ns2:displayCharacter></ns2:displayCharacter><ns2:description>41</ns2:description><ns2:value>41.0</ns2:value></ns2:annotationElement><ns2:annotationElement position="342" colour="-3223858"><ns2:displayCharacter></ns2:displayCharacter><ns2:description>41</ns2:description><ns2:value>41.0</ns2:value></ns2:annotationElement><ns2:annotationElement position="343" colour="-3223858"><ns2:displayCharacter></ns2:displayCharacter><ns2:description>41</ns2:description><ns2:value>41.0</ns2:value></ns2:annotationElement><ns2:annotationElement position="344" colour="-3223858"><ns2:displayCharacter></ns2:displayCharacter><ns2:description>41</ns2:description><ns2:value>41.0</ns2:value></ns2:annotationElement><ns2:annotationElement position="345" colour="-3223858"><ns2:displayCharacter></ns2:displayCharacter><ns2:description>41</ns2:description><ns2:value>41.0</ns2:value></ns2:annotationElement><ns2:annotationElement position="346" colour="-3223858"><ns2:displayCharacter></ns2:displayCharacter><ns2:description>41</ns2:description><ns2:value>41.0</ns2:value></ns2:annotationElement><ns2:annotationElement position="347" colour="-3223858"><ns2:displayCharacter></ns2:displayCharacter><ns2:description>41</ns2:description><ns2:value>41.0</ns2:value></ns2:annotationElement><ns2:annotationElement position="348" colour="-3223858"><ns2:displayCharacter></ns2:displayCharacter><ns2:description>41</ns2:description><ns2:value>41.0</ns2:value></ns2:annotationElement><ns2:annotationElement position="349" colour="-3223858"><ns2:displayCharacter></ns2:displayCharacter><ns2:description>41</ns2:description><ns2:value>41.0</ns2:value></ns2:annotationElement><ns2:annotationElement position="350" colour="-3223858"><ns2:displayCharacter></ns2:displayCharacter><ns2:description>41</ns2:description><ns2:value>41.0</ns2:value></ns2:annotationElement><ns2:annotationElement position="351" colour="-3223858"><ns2:displayCharacter></ns2:displayCharacter><ns2:description>41</ns2:description><ns2:value>41.0</ns2:value></ns2:annotationElement><ns2:annotationElement position="352" colour="-3223858"><ns2:displayCharacter></ns2:displayCharacter><ns2:description>41</ns2:description><ns2:value>41.0</ns2:value></ns2:annotationElement><ns2:annotationElement position="353" colour="-3223858"><ns2:displayCharacter></ns2:displayCharacter><ns2:description>41</ns2:description><ns2:value>41.0</ns2:value></ns2:annotationElement><ns2:annotationElement position="354" colour="-3223858"><ns2:displayCharacter></ns2:displayCharacter><ns2:description>41</ns2:description><ns2:value>41.0</ns2:value></ns2:annotationElement><ns2:annotationElement position="355" colour="-3223858"><ns2:displayCharacter></ns2:displayCharacter><ns2:description>41</ns2:description><ns2:value>41.0</ns2:value></ns2:annotationElement><ns2:annotationElement position="356" colour="-3223858"><ns2:displayCharacter></ns2:displayCharacter><ns2:description>41</ns2:description><ns2:value>41.0</ns2:value></ns2:annotationElement><ns2:annotationElement position="357" colour="-3223858"><ns2:displayCharacter></ns2:displayCharacter><ns2:description>41</ns2:description><ns2:value>41.0</ns2:value></ns2:annotationElement><ns2:annotationElement position="358" colour="-3223858"><ns2:displayCharacter></ns2:displayCharacter><ns2:description>41</ns2:description><ns2:value>41.0</ns2:value></ns2:annotationElement><ns2:annotationElement position="359" colour="-3223858"><ns2:displayCharacter></ns2:displayCharacter><ns2:description>41</ns2:description><ns2:value>41.0</ns2:value></ns2:annotationElement><ns2:annotationElement position="360" colour="-3223858"><ns2:displayCharacter></ns2:displayCharacter><ns2:description>41</ns2:description><ns2:value>41.0</ns2:value></ns2:annotationElement><ns2:annotationElement position="361" colour="-3223858"><ns2:displayCharacter></ns2:displayCharacter><ns2:description>41</ns2:description><ns2:value>41.0</ns2:value></ns2:annotationElement><ns2:annotationElement position="362" colour="-3223858"><ns2:displayCharacter></ns2:displayCharacter><ns2:description>41</ns2:description><ns2:value>41.0</ns2:value></ns2:annotationElement><ns2:annotationElement position="363" colour="-3223858"><ns2:displayCharacter></ns2:displayCharacter><ns2:description>41</ns2:description><ns2:value>41.0</ns2:value></ns2:annotationElement><ns2:annotationElement position="364" colour="-3223858"><ns2:displayCharacter></ns2:displayCharacter><ns2:description>41</ns2:description><ns2:value>41.0</ns2:value></ns2:annotationElement><ns2:annotationElement position="365" colour="-3223858"><ns2:displayCharacter></ns2:displayCharacter><ns2:description>41</ns2:description><ns2:value>41.0</ns2:value></ns2:annotationElement><ns2:annotationElement position="366" colour="-3223858"><ns2:displayCharacter></ns2:displayCharacter><ns2:description>41</ns2:description><ns2:value>41.0</ns2:value></ns2:annotationElement><ns2:annotationElement position="367" colour="-3223858"><ns2:displayCharacter></ns2:displayCharacter><ns2:description>41</ns2:description><ns2:value>41.0</ns2:value></ns2:annotationElement><ns2:annotationElement position="368" colour="-3223858"><ns2:displayCharacter></ns2:displayCharacter><ns2:description>41</ns2:description><ns2:value>41.0</ns2:value></ns2:annotationElement><ns2:annotationElement position="369" colour="-3223858"><ns2:displayCharacter></ns2:displayCharacter><ns2:description>41</ns2:description><ns2:value>41.0</ns2:value></ns2:annotationElement><ns2:annotationElement position="370" colour="-3223858"><ns2:displayCharacter></ns2:displayCharacter><ns2:description>41</ns2:description><ns2:value>41.0</ns2:value></ns2:annotationElement><ns2:annotationElement position="371" colour="-3223858"><ns2:displayCharacter></ns2:displayCharacter><ns2:description>41</ns2:description><ns2:value>41.0</ns2:value></ns2:annotationElement><ns2:annotationElement position="372" colour="-3223858"><ns2:displayCharacter></ns2:displayCharacter><ns2:description>41</ns2:description><ns2:value>41.0</ns2:value></ns2:annotationElement><ns2:annotationElement position="373" colour="-3223858"><ns2:displayCharacter></ns2:displayCharacter><ns2:description>41</ns2:description><ns2:value>41.0</ns2:value></ns2:annotationElement><ns2:annotationElement position="374" colour="-3223858"><ns2:displayCharacter></ns2:displayCharacter><ns2:description>41</ns2:description><ns2:value>41.0</ns2:value></ns2:annotationElement><ns2:annotationElement position="375" colour="-3223858"><ns2:displayCharacter></ns2:displayCharacter><ns2:description>41</ns2:description><ns2:value>41.0</ns2:value></ns2:annotationElement><ns2:annotationElement position="376" colour="-3223858"><ns2:displayCharacter></ns2:displayCharacter><ns2:description>41</ns2:description><ns2:value>41.0</ns2:value></ns2:annotationElement><ns2:annotationElement position="377" colour="-3223858"><ns2:displayCharacter></ns2:displayCharacter><ns2:description>41</ns2:description><ns2:value>41.0</ns2:value></ns2:annotationElement><ns2:annotationElement position="378" colour="-3223858"><ns2:displayCharacter></ns2:displayCharacter><ns2:description>41</ns2:description><ns2:value>41.0</ns2:value></ns2:annotationElement><ns2:annotationElement position="379" colour="-3223858"><ns2:displayCharacter></ns2:displayCharacter><ns2:description>41</ns2:description><ns2:value>41.0</ns2:value></ns2:annotationElement><ns2:annotationElement position="380" colour="-3223858"><ns2:displayCharacter></ns2:displayCharacter><ns2:description>41</ns2:description><ns2:value>41.0</ns2:value></ns2:annotationElement><ns2:annotationElement position="381" colour="-3223858"><ns2:displayCharacter></ns2:displayCharacter><ns2:description>41</ns2:description><ns2:value>41.0</ns2:value></ns2:annotationElement><ns2:annotationElement position="382" colour="-3223858"><ns2:displayCharacter></ns2:displayCharacter><ns2:description>41</ns2:description><ns2:value>41.0</ns2:value></ns2:annotationElement><ns2:annotationElement position="383" colour="-3684409"><ns2:displayCharacter></ns2:displayCharacter><ns2:description>39</ns2:description><ns2:value>39.0</ns2:value></ns2:annotationElement><ns2:annotationElement position="384" colour="-3684409"><ns2:displayCharacter></ns2:displayCharacter><ns2:description>39</ns2:description><ns2:value>39.0</ns2:value></ns2:annotationElement><ns2:annotationElement position="385" colour="-3684409"><ns2:displayCharacter></ns2:displayCharacter><ns2:description>39</ns2:description><ns2:value>39.0</ns2:value></ns2:annotationElement><ns2:annotationElement position="386" colour="-3684409"><ns2:displayCharacter></ns2:displayCharacter><ns2:description>39</ns2:description><ns2:value>39.0</ns2:value></ns2:annotationElement><ns2:label>Occupancy</ns2:label><ns2:description>Number of aligned positions </ns2:description></ns2:Annotation></ns2:SequenceSet></ns3:vamsasModel><ns3:JSeq colour="-1" start="1" end="387" id="sq89"><ns3:features begin="236" end="236" type="N236T" description="N236T" featureGroup="Jalview" score="0.0"/><ns3:features begin="236" end="236" type="N236T" description="" featureGroup="Jalview" score="0.0"/></ns3:JSeq><ns3:JSeq colour="-1" start="1" end="387" id="sq90"><ns3:features begin="236" end="236" type="N236T" description="N236T" featureGroup="Jalview" score="0.0"/><ns3:features begin="236" end="236" type="N236T" description="" featureGroup="Jalview" score="0.0"/></ns3:JSeq><ns3:JSeq colour="-1" start="1" end="383" id="sq91"><ns3:features begin="236" end="236" type="N236T" description="N236T" featureGroup="Jalview" score="0.0"/><ns3:features begin="236" end="236" type="N236T" description="" featureGroup="Jalview" score="0.0"/></ns3:JSeq><ns3:JSeq colour="-1" start="1" end="387" id="sq92"><ns3:features begin="236" end="236" type="N236T" description="N236T" featureGroup="Jalview" score="0.0"/><ns3:features begin="236" end="236" type="N236T" description="" featureGroup="Jalview" score="0.0"/></ns3:JSeq><ns3:JSeq colour="-1" start="1" end="387" id="sq93"><ns3:features begin="236" end="236" type="N236T" description="N236T" featureGroup="Jalview" score="0.0"/><ns3:features begin="236" end="236" type="N236T" description="" featureGroup="Jalview" score="0.0"/></ns3:JSeq><ns3:JSeq colour="-1" start="1" end="387" id="sq94"><ns3:features begin="236" end="236" type="N236T" description="N236T" featureGroup="Jalview" score="0.0"/><ns3:features begin="236" end="236" type="N236T" description="" featureGroup="Jalview" score="0.0"/></ns3:JSeq><ns3:JSeq colour="-1" start="1" end="278" id="sq95"><ns3:features begin="127" end="127" type="N236T" description="N236T" featureGroup="Jalview" score="0.0"/><ns3:features begin="127" end="127" type="N236T" description="" featureGroup="Jalview" score="0.0"/></ns3:JSeq><ns3:JSeq colour="-1" start="1" end="387" id="sq96"><ns3:features begin="236" end="236" type="N236T" description="N236T" featureGroup="Jalview" score="0.0"/><ns3:features begin="236" end="236" type="N236T" description="" featureGroup="Jalview" score="0.0"/></ns3:JSeq><ns3:JSeq colour="-1" start="1" end="387" id="sq97"><ns3:features begin="236" end="236" type="N236T" description="N236T" featureGroup="Jalview" score="0.0"/><ns3:features begin="236" end="236" type="N236T" description="" featureGroup="Jalview" score="0.0"/></ns3:JSeq><ns3:JSeq colour="-1" start="1" end="278" id="sq98"><ns3:features begin="127" end="127" type="N236T" description="N236T" featureGroup="Jalview" score="0.0"/><ns3:features begin="127" end="127" type="N236T" description="" featureGroup="Jalview" score="0.0"/></ns3:JSeq><ns3:JSeq colour="-1" start="1" end="387" id="sq99"><ns3:features begin="236" end="236" type="N236T" description="N236T" featureGroup="Jalview" score="0.0"/><ns3:features begin="236" end="236" type="N236T" description="" featureGroup="Jalview" score="0.0"/></ns3:JSeq><ns3:JSeq colour="-1" start="1" end="387" id="sq100"><ns3:features begin="236" end="236" type="N236T" description="N236T" featureGroup="Jalview" score="0.0"/><ns3:features begin="236" end="236" type="N236T" description="" featureGroup="Jalview" score="0.0"/></ns3:JSeq><ns3:JSeq colour="-1" start="1" end="387" id="sq101"><ns3:features begin="236" end="236" type="N236T" description="N236T" featureGroup="Jalview" score="0.0"/><ns3:features begin="236" end="236" type="N236T" description="" featureGroup="Jalview" score="0.0"/></ns3:JSeq><ns3:JSeq colour="-1" start="1" end="387" id="sq102"><ns3:features begin="236" end="236" type="N236T" description="N236T" featureGroup="Jalview" score="0.0"/><ns3:features begin="236" end="236" type="N236T" description="" featureGroup="Jalview" score="0.0"/></ns3:JSeq><ns3:JSeq colour="-1" start="1" end="387" id="sq103"><ns3:features begin="236" end="236" type="N236T" description="N236T" featureGroup="Jalview" score="0.0"/><ns3:features begin="236" end="236" type="N236T" description="" featureGroup="Jalview" score="0.0"/></ns3:JSeq><ns3:JSeq colour="-1" start="1" end="387" id="sq104"><ns3:features begin="236" end="236" type="N236T" description="N236T" featureGroup="Jalview" score="0.0"/><ns3:features begin="236" end="236" type="N236T" description="" featureGroup="Jalview" score="0.0"/></ns3:JSeq><ns3:JSeq colour="-1" start="1" end="387" id="sq105"><ns3:features begin="236" end="236" type="N236T" description="N236T" featureGroup="Jalview" score="0.0"/><ns3:features begin="236" end="236" type="N236T" description="" featureGroup="Jalview" score="0.0"/></ns3:JSeq><ns3:JSeq colour="-1" start="1" end="387" id="sq106"><ns3:features begin="236" end="236" type="N236T" description="N236T" featureGroup="Jalview" score="0.0"/><ns3:features begin="236" end="236" type="N236T" description="" featureGroup="Jalview" score="0.0"/></ns3:JSeq><ns3:JSeq colour="-1" start="1" end="278" id="sq107"><ns3:features begin="127" end="127" type="N236T" description="N236T" featureGroup="Jalview" score="0.0"/><ns3:features begin="127" end="127" type="N236T" description="" featureGroup="Jalview" score="0.0"/></ns3:JSeq><ns3:JSeq colour="-1" start="1" end="387" id="sq108"><ns3:features begin="236" end="236" type="N236T" description="N236T" featureGroup="Jalview" score="0.0"/><ns3:features begin="236" end="236" type="N236T" description="" featureGroup="Jalview" score="0.0"/></ns3:JSeq><ns3:JSeq colour="-1" start="1" end="387" id="sq109"><ns3:features begin="236" end="236" type="N236T" description="N236T" featureGroup="Jalview" score="0.0"/><ns3:features begin="236" end="236" type="N236T" description="" featureGroup="Jalview" score="0.0"/></ns3:JSeq><ns3:JSeq colour="-1" start="1" end="387" id="sq110"><ns3:features begin="236" end="236" type="N236T" description="N236T" featureGroup="Jalview" score="0.0"/><ns3:features begin="236" end="236" type="N236T" description="" featureGroup="Jalview" score="0.0"/></ns3:JSeq><ns3:JSeq colour="-1" start="1" end="387" id="sq111"><ns3:features begin="236" end="236" type="N236T" description="N236T" featureGroup="Jalview" score="0.0"/><ns3:features begin="236" end="236" type="N236T" description="" featureGroup="Jalview" score="0.0"/></ns3:JSeq><ns3:JSeq colour="-1" start="1" end="387" id="sq112"><ns3:features begin="236" end="236" type="N236T" description="N236T" featureGroup="Jalview" score="0.0"/><ns3:features begin="236" end="236" type="N236T" description="" featureGroup="Jalview" score="0.0"/></ns3:JSeq><ns3:JSeq colour="-1" start="1" end="387" id="sq113"><ns3:features begin="236" end="236" type="N236T" description="N236T" featureGroup="Jalview" score="0.0"/><ns3:features begin="236" end="236" type="N236T" description="" featureGroup="Jalview" score="0.0"/></ns3:JSeq><ns3:JSeq colour="-1" start="1" end="387" id="sq114"><ns3:features begin="236" end="236" type="N236T" description="N236T" featureGroup="Jalview" score="0.0"/><ns3:features begin="236" end="236" type="N236T" description="" featureGroup="Jalview" score="0.0"/></ns3:JSeq><ns3:JSeq colour="-1" start="1" end="387" id="sq115"><ns3:features begin="236" end="236" type="N236T" description="N236T" featureGroup="Jalview" score="0.0"/><ns3:features begin="236" end="236" type="N236T" description="" featureGroup="Jalview" score="0.0"/></ns3:JSeq><ns3:JSeq colour="-1" start="1" end="387" id="sq116"><ns3:features begin="236" end="236" type="N236T" description="N236T" featureGroup="Jalview" score="0.0"/><ns3:features begin="236" end="236" type="N236T" description="" featureGroup="Jalview" score="0.0"/></ns3:JSeq><ns3:JSeq colour="-1" start="1" end="387" id="sq117"><ns3:features begin="236" end="236" type="N236T" description="N236T" featureGroup="Jalview" score="0.0"/><ns3:features begin="236" end="236" type="N236T" description="" featureGroup="Jalview" score="0.0"/></ns3:JSeq><ns3:JSeq colour="-1" start="1" end="387" id="sq118"><ns3:features begin="236" end="236" type="N236T" description="N236T" featureGroup="Jalview" score="0.0"/><ns3:features begin="236" end="236" type="N236T" description="" featureGroup="Jalview" score="0.0"/></ns3:JSeq><ns3:JSeq colour="-1" start="1" end="387" id="sq119"><ns3:features begin="236" end="236" type="N236T" description="N236T" featureGroup="Jalview" score="0.0"/><ns3:features begin="236" end="236" type="N236T" description="" featureGroup="Jalview" score="0.0"/></ns3:JSeq><ns3:JSeq colour="-1" start="1" end="387" id="sq120"><ns3:features begin="236" end="236" type="N236T" description="N236T" featureGroup="Jalview" score="0.0"/><ns3:features begin="236" end="236" type="N236T" description="" featureGroup="Jalview" score="0.0"/></ns3:JSeq><ns3:JSeq colour="-1" start="1" end="387" id="sq121"><ns3:features begin="236" end="236" type="N236T" description="N236T" featureGroup="Jalview" score="0.0"/><ns3:features begin="236" end="236" type="N236T" description="" featureGroup="Jalview" score="0.0"/></ns3:JSeq><ns3:JSeq colour="-1" start="1" end="387" id="sq122"><ns3:features begin="236" end="236" type="N236T" description="" featureGroup="Jalview" score="0.0"/></ns3:JSeq><ns3:JSeq colour="-1" start="1" end="387" id="sq123"><ns3:features begin="236" end="236" type="N236T" description="N236T" featureGroup="Jalview" score="0.0"/><ns3:features begin="236" end="236" type="N236T" description="" featureGroup="Jalview" score="0.0"/></ns3:JSeq><ns3:JSeq colour="-1" start="1" end="387" id="sq124"><ns3:features begin="236" end="236" type="N236T" description="N236T" featureGroup="Jalview" score="0.0"/><ns3:features begin="236" end="236" type="N236T" description="" featureGroup="Jalview" score="0.0"/></ns3:JSeq><ns3:JSeq colour="-1" start="1" end="387" id="sq125"><ns3:features begin="236" end="236" type="N236T" description="N236T" featureGroup="Jalview" score="0.0"/><ns3:features begin="236" end="236" type="N236T" description="" featureGroup="Jalview" score="0.0"/></ns3:JSeq><ns3:JSeq colour="-1" start="1" end="383" id="sq126"><ns3:features begin="236" end="236" type="N236T" description="N236T" featureGroup="Jalview" score="0.0"/><ns3:features begin="236" end="236" type="N236T" description="" featureGroup="Jalview" score="0.0"/></ns3:JSeq><ns3:JSeq colour="-1" start="1" end="387" id="sq127"><ns3:features begin="236" end="236" type="N236T" description="N236T" featureGroup="Jalview" score="0.0"/><ns3:features begin="236" end="236" type="N236T" description="" featureGroup="Jalview" score="0.0"/></ns3:JSeq><ns3:JSeq colour="-1" start="1" end="387" id="sq128"><ns3:features begin="236" end="236" type="N236T" description="N236T" featureGroup="Jalview" score="0.0"/><ns3:features begin="236" end="236" type="N236T" description="" featureGroup="Jalview" score="0.0"/></ns3:JSeq><ns3:JSeq colour="-1" start="1" end="387" id="sq129"><ns3:features begin="236" end="236" type="N236T" description="N236T" featureGroup="Jalview" score="0.0"/><ns3:features begin="236" end="236" type="N236T" description="" featureGroup="Jalview" score="0.0"/></ns3:JSeq><ns3:JSeq colour="-1" start="1" end="387" id="sq130"><ns3:features begin="236" end="236" type="N236T" description="N236T" featureGroup="Jalview" score="0.0"/><ns3:features begin="236" end="236" type="N236T" description="" featureGroup="Jalview" score="0.0"/></ns3:JSeq><ns3:JSeq colour="-1" start="1" end="387" id="sq131"><ns3:features begin="236" end="236" type="N236T" description="N236T" featureGroup="Jalview" score="0.0"/><ns3:features begin="236" end="236" type="N236T" description="" featureGroup="Jalview" score="0.0"/></ns3:JSeq><ns3:JSeq colour="-1" start="1" end="387" id="sq132"><ns3:features begin="236" end="236" type="N236T" description="N236T" featureGroup="Jalview" score="0.0"/><ns3:features begin="236" end="236" type="N236T" description="" featureGroup="Jalview" score="0.0"/></ns3:JSeq><ns3:Viewport bgColour="None" title="/Volumes/jabbott/Projects/comP_codetest/data/refined/fasta/target_proteins/rapP/all_rapPs.fasta" showFullId="true" rightAlignIds="false" showText="true" showColourText="false" showUnconserved="false" showBoxes="true" wrapAlignment="false" renderGaps="true" showSequenceFeatures="false" showNPfeatureTooltip="true" showDbRefTooltip="true" followHighlight="true" followSelection="true" showAnnotation="true" showStructureProviders="false" showGroupConservation="false" showGroupConsensus="false" showGroupSecStrConsensus="false" startRes="0" startSeq="0" charWidth="7" charHeight="10" fontName="SansSerif" fontSize="8" fontStyle="0" idWidth="120" idWidthManuallyAdjusted="false" scaleProteinAsCdna="false" sequenceSetId="955885940" gatheredViews="false" textCol1="-16777216" textCol2="-1" textColThreshold="0" id="955885940.1495615854" showComplementFeatures="false" showComplementFeaturesOnTop="false" width="700" height="500" xpos="30" ypos="30" conservationSelected="false" pidSelected="false" secstrSelected="false" showConsensusHistogram="true" showSequenceLogo="false" normaliseSequenceLogo="false" ignoreGapsinConsensus="false"/></ns3:JalviewModel>
