# Supplementary material for: Regulatory rewiring drives intraspecies competition in Bacillus subtilis
Source: PLoS Genet. 2026 Feb 17;22(2):e1012050. doi: 10.1371/journal.pgen.1012050 (PMC12935306; doi:10.1371/journal.pgen.1012050)
Supplement: S1 File — File that can be opened using open-source software containing all the sequence information linked to the analysis of RapP. https://www.jalview.org/ (JVP) [file pgen.1012050.s015.jvp › 1779108317 Dataset for MuscleWS alignment of /Volumes/jabbott/Projects/comP_codetest/data/refined/fasta/target_proteins/rapP/all_rapPs.fasta.xml]

<?xml version="1.0" encoding="UTF-8" standalone="yes"?><ns3:JalviewModel xmlns:ns2="www.vamsas.ac.uk/jalview/version2" xmlns:ns3="www.jalview.org"><ns3:creationDate>2026-01-13T14:47:40.638Z</ns3:creationDate><ns3:version>2.11.5.1</ns3:version><ns3:vamsasModel><ns2:SequenceSet gapChar="-" datasetId="ds01"><ns2:Sequence dsseqid="sq8" id="sq8" description="Rap phosphatase"><ns2:sequence>MSVSDLIPYHYVTTDINHWYVVIKQGRVEKAKEMKQKVEKAFDMMEKNEKVAVYLQLLKLRHEIMLSYLEPDSVKNIDGVYSDLKKTRENMAPESLTNTIEFYYHFFTGMYHFRTRDLVIALTYYREAEKYLDLLDENANTDKAEFYFKVSEVYYYMKETHFSMNYAQRAYSIFKEQKDVHGNLTYGKEMVQCQFVIFGNWLDKMCYEDALETAEKALNDAIKIGEQHLIGSAHFNVGLCYNNLEELDNAEKHFQIAYEIHKDRKHIYESKAIFNLAYVKAKKNDLKAALELYQEGQKVAARHNNQEVTEKLKLVKGLYLSFDLQTLREVFKFFEEKNLYGDMEEYAVAVADFLTNKEDRHDAVDFYQMAIEARKQIQRGKHLNEKM</ns2:sequence><ns2:name>GCA_000782835_rapP</ns2:name></ns2:Sequence><ns2:Sequence dsseqid="sq68" id="sq68" description="Rap phosphatase"><ns2:sequence>MSVSDLIPYHYVTTDINHWYVVIKQGRVEKAKEMKRKVEKEFDMMEKNEKVAVYLQLLKLRHEIMLSYLEPDSVKNIDGVYSDLKKTRENMAPESLTNTIEFYYNFFTGMYHFRTRDLVIALTYYREAEKYLDLLDANANTDKAEFYFKVSEVYYYMKETHFSMNYAQRAYSIFKEQKDAQGNLTYGKEMVQCQFVIFGNWLDKMCYEDALETAEKALKDALEIGEQHLIGSAHFTVGLCYNNLEELDNAEKHFQIAYEIHKDRKHIYESKAIFNLAYVKAKKNDLKAALELYQEGQKVAARHNNQEVTEKLKLVKGLYLSFDLQTLREVFKFFEEKNLYGDMEEYAVAVADFLTNKEDRHDAVDFYQMAIEARKQIQRGKHLNEKM</ns2:sequence><ns2:name>GCA_002055965_rapP</ns2:name></ns2:Sequence><ns2:Sequence dsseqid="sq24" id="sq24" description="Rap phosphatase"><ns2:sequence>MSVSDLIPYHYVTTDINHWYVVIKQGRVEKAKEMKQKVEKEFDMMEKNEKVAVYLQLLKLRHEIMLSYLEPDSVKNIDGVYADLKKTRENMDPESLTNTIEFYYHFLPGMYLFRTRDLVIALTYYREAEKYLDLLDKNANTDKAEFYFKMPEVYYYMKETHFSMNYAQRAYSIFKEQKDAQGNLTYGKEMVQCQFVIFGNWLDKMCYEDALETAEKALNDAIKIGEQHLIGSAHFNVGLCYNNLEELDNAEKHFQIAYEIHKNRKHIYESKAIFNLAYVKAKKNDLKAALELYQEGQKVAARHNNQEVTEKLKLVKGLYLSFDLQTLREVFKFFKEKNLYDDMEEYAVAVAVADFLTNKEDRHDAVDFYQMAIEANKFKGGNI</ns2:sequence><ns2:name>GCA_004103595_rapP</ns2:name></ns2:Sequence><ns2:Sequence dsseqid="sq28" id="sq28" description="Rap phosphatase"><ns2:sequence>MSVSDLIPYHYVTTDINHWYVVIKQGRVEKAKEMKQKVEKEFDMMEKNEKVAVYLQLLKLRHEIMLSYLEPDSVKNIDGVYADLKKTRENMAPESLTNTIEFFYHFFTGMYHFRTRDLVIALTYYREAEKYLDLLDKNANTDKAEFYFKMSEVYYYMKETHFSMNYAQRAYSIFKEQKDAQGNLTYGKEMVQCQFVIFGNWLDKMCYEDALETAEKALNDAIKIGEQHLIGSAHFNVGLCYNNLEELDNAEKHFQIAYKIHKNRKHIYESKAIFNLAYVKAKKNDLKAALELYQEGQKVAARHNNQEVTEKLKLVKGLYLSFDLQTLREVFKFFKEKNLYGDMEEYAVAVADFLTNKEDRHDAVDFYQMAIEARKQIQRGKHLNEKM</ns2:sequence><ns2:name>GCA_004119535_rapP</ns2:name></ns2:Sequence><ns2:Sequence dsseqid="sq56" id="sq56" description="Rap phosphatase"><ns2:sequence>MSVSDLIPYHYVTTDINHWYVVIKQGRVEKAKEMKRKVEKEFDMMEKNEKVAVYLQLLKLRHEIMLSYLEPDSVKNIDGVYSDLKKTRENMAPESLTNTIEFYYNFFTGMYHFRTRDLVIALTYYREAEKYLDLLDANANTDKAEFYFKVSEVYYYMKETHFSMNYAQRAYSIFKEQKDAQGNLTYGKEMVQCQFVIFGNWLDKMCYEDALETAEKALKDALEIGEQHLIGSAHFNVGLCYNNLEELDNAEKHFQIAYEIHKDRKHIYESKAIFNLAYVKAKKNDLKAALELYQEGQKVAARHNNQEVTEKLKLVKGLYLSFDLQTLREVFKFFEEKNLYGDMEEYAVAVADFLTNKEDRHDAVDFYQMAIEARKQIQRGKHLNEKM</ns2:sequence><ns2:name>GCA_004119675_rapP</ns2:name></ns2:Sequence><ns2:Sequence dsseqid="sq36" id="sq36" description="Rap phosphatase"><ns2:sequence>MSVSDLIPYHYVTTDINHWYVVIKQGRVDKAKEMKQKVEKEFDMMEKNEKVAVYLQLLKLRHEIMLSYLEPDSVKNIDGVYSDLKKTRENMAPESLTNTIEFYYNFFTGMYHFRTRDLVIALTYYREAEKYLDLLDENANTDKAEFYFKVSEVYYYMKETHFSMNYAQRAYSIFKDQKDAQGNLTYGKEMVQCQFVIFGNWLDKMCYEDALATAEKALNDALKIGEQHLIGSAHFNVGLCYNNLEELDKAEKHFQIAYEIHKNRKHIYESKAIFNLAYVKAKKNDLKAALELYQEGQRVAARHNNQEVTEKLKLVKGLYLSFDLQTLREVFKFFEEKNLYGDMEEYAVAVADFLTNKEDRHDAVDFYQMAIEARKQIQRGKHLNEKM</ns2:sequence><ns2:name>GCA_004119835_rapP</ns2:name></ns2:Sequence><ns2:Sequence dsseqid="sq2" id="sq2" description="Rap phosphatase"><ns2:sequence>MYHFRTRDLVIALTYYREAEKYLDLLDKNANTDKAEFYFKMSEVYYYMKETHFSMNYAQRAYSIFKEQKDAQGNLTYGKEMVQCQFVIFGNWLDKMCYEDALETAEKALNDAIKIGEQHLIGSAHFNVGLCYNNLEELDNAEKHFQIAYEIHKNRKHIYESKAIFNLAYVKAKKNDLKAALELYQEGQKVAARHNNQEVTEKLKLVKGLYLSFDLQTLREVFKFFKEKNLYGDMEEYAVAVADFLTNKEDRHDAVDFYQMAIEARKQIQRGKHLNEKM</ns2:sequence><ns2:name>GCA_005234095_rapP</ns2:name></ns2:Sequence><ns2:Sequence dsseqid="sq70" id="sq70" description="Rap phosphatase"><ns2:sequence>MSVSDLIPYHYVTTDINHWYVVIKQGRVEKAKEMKRKVEKEFDMMEKNEKVAVYLQLLKLRHEIMLSYLEPDSVKNIDGVYSDLKKTRENMAPESLTNTIEFYYNFFTGMYHFRTRDLVIALTYYREAEKYLDLLDANANTDKAEFYFKVSEVYYYMKETHFSMNYAQRAYSIFKEQKDAQGNLTYGKEMVQCQFVIFGNWLDKMCYEDALETAEKALKDALEIGEQHLIGSAHFTVGLCYNNLEELDNAEKHFQIAYEIHKDRKHIYESKAIFNLAYVKAKKNDLKAALELYQEGQKVAARHNNQEVTEKLKLVKGLYLSFDLQTLREVFKFFEEKNLYGDMEEYAVAVADFLTNKEDRHDAVDFYQMAIEARKQIQRGKHLNEKM</ns2:sequence><ns2:name>GCA_006088795_rapP</ns2:name></ns2:Sequence><ns2:Sequence dsseqid="sq72" id="sq72" description="Rap phosphatase"><ns2:sequence>MSVSDLIPYHYVTTDINHWYVVIKQGRVEKAKEMKRKVEKEFDMMEKNEKVAVYLQLLKLRHEIMLSYLEPDSVKNIDGVYSDLKKTRENMAPESLTNTIEFYYNFFTGMYHFRTRDLVIALTYYREAEKYLDLLDANANTDKAEFYFKVSEVYYYMKETHFSMNYAQRAYSIFKEQKDAQGNLTYGKEMVQCQFVIFGNWLDKMCYEDALETAEKALKDALEIGEQHLIGSAHFTVGLCYNNLEELDNAEKHFQIAYEIHKDRKHIYESKAIFNLAYVKAKKNDLKAALELYQEGQKVAARHNNQEVTEKLKLVKGLYLSFDLQTLREVFKFFEEKNLYGDMEEYAVAVADFLTNKEDRHDAVDFYQMAIEARKQIQRGKHLNEKM</ns2:sequence><ns2:name>GCA_006741845_rapP</ns2:name></ns2:Sequence><ns2:Sequence dsseqid="sq4" id="sq4" description="Rap phosphatase"><ns2:sequence>MYHFRTRDLVIALTYYREAEKYLDLLDKNANTDKAEFYFKMSEVYYYMKETHFSMNYAQRAYSIFKEQKDAQGNLTYGKEMVQCQFVIFGNWLDKMCYEDALETAEKALNDAIKIGEQHLIGSAHFNVGLCYNNLEELDNAEKHFQIAYEIHKNRKHIYESKAIFNLAYVKAKKNDLKAALELYQEGQKVAARHNNQEVTEKLKLVKGLYLSFDLQTLREVFKFFKEKNLYGDMEEYAVAVADFLTNKEDRHDAVDFYQMAIEARKQIQRGKHLNEKM</ns2:sequence><ns2:name>GCA_009497795_rapP</ns2:name></ns2:Sequence><ns2:Sequence dsseqid="sq74" id="sq74" description="Rap phosphatase"><ns2:sequence>MSVSDLIPYHYVTTDINHWYVVIKQGRVEKAKEMKRKVEKEFDMMEKNEKVAVYLQLLKLRHEIMLSYLEPDSVKNIDGVYSDLKKTRENMAPESLTNTIEFYYNFFTGMYHFRTRDLVIALTYYREAEKYLDLLDANANTDKAEFYFKVSEVYYYMKETHFSMNYAQRAYSIFKEQKDAQGNLTYGKEMVQCQFVIFGNWLDKMCYEDALETAEKALKDALEIGEQHLIGSAHFTVGLCYNNLEELDNAEKHFQIAYEIHKDRKHIYESKAIFNLAYVKAKKNDLKAALELYQEGQKVAARHNNQEVTEKLKLVKGLYLSFDLQTLREVFKFFEEKNLYGDMEEYAVAVADFLTNKEDRHDAVDFYQMAIEARKQIQRGKHLNEKM</ns2:sequence><ns2:name>GCA_009662415_rapP</ns2:name></ns2:Sequence><ns2:Sequence dsseqid="sq76" id="sq76" description="Rap phosphatase"><ns2:sequence>MSVSDLIPYHYVTTDINHWYVVIKQGRVEKAKEMKRKVEKEFDMMEKNEKVAVYLQLLKLRHEIMLSYLEPDSVKNIDGVYSDLKKTRENMAPESLTNTIEFYYNFFTGMYHFRTRDLVIALTYYREAEKYLDLLDANANTDKAEFYFKVSEVYYYMKETHFSMNYAQRAYSIFKEQKDAQGNLTYGKEMVQCQFVIFGNWLDKMCYEDALETAEKALKDALEIGEQHLIGSAHFTVGLCYNNLEELDNAEKHFQIAYEIHKDRKHIYESKAIFNLAYVKAKKNDLKAALELYQEGQKVAARHNNQEVTEKLKLVKGLYLSFDLQTLREVFKFFEEKNLYGDMEEYAVAVADFLTNKEDRHDAVDFYQMAIEARKQIQRGKHLNEKM</ns2:sequence><ns2:name>GCA_009662435_rapP</ns2:name></ns2:Sequence><ns2:Sequence dsseqid="sq14" id="sq14" description="Rap phosphatase"><ns2:sequence>MSVSDLIPYHYVTTDINHWYVVIKQGRVEKAKEMKQKVEKEFDMMEKNEKVAVYLQLLKLRHAIMLSYLEPDSVKNIDGVYSDLKKTRENMAPESLTNTIEFYYHFFTGMYHFRTRDLVIALTYYREAEKYLDLLDENANTDKAEFYFKVSEVYYYMKETHFSMNYAQRAYSIFKEQKDVHGNLTYGKEMVQCQFVIFGNWLDKMCYEDALETAEKALNDAIKIGEQHLIGSAHFNVGLCYNNLEELDNAEKHFQIAYEIHKDRKHIYESKAIFNLAYVKAKKNDLKAALELYQEGQKVAARHNNQEVTEKLKLVKGLYLSFDLQTLREVFKFFEEKNLYGDMEEYAVAVADFLTNKEDRHDAVDFYQMAIEARKQIQRGKHLNEKM</ns2:sequence><ns2:name>GCA_009913255_rapP</ns2:name></ns2:Sequence><ns2:Sequence dsseqid="sq54" id="sq54" description="Rap phosphatase"><ns2:sequence>MSVSDLIPYHYVTTDINHWYVVIKQGRVEKAKEMKQKVEKEFDMMEKNEKVAVYLQLLKLRHEIMLSYLEPDSVKNIDGVYSDLKKTRENMAPESLTNTIEFYYNFFTGMYHFRTRDLVIALTYYREAEKYLDLLDANANTDKAEFYFKVSEVYYYMKETHFSMNYAQRAYSIFKEQKDAQGNLTYGKEMVQCQFVIFGNWLDKMCYEDALETAEKALKDALEIGEQHLIGSAHFNVGLCYNNLEELDNAEKHFQIAYEIHKDRKHIYESKAIFNLAYVKAKKNDLKAALELYQEGQKVAARHNNQEVTEKLKLVKGLYLSFDLQTLREVFKFFEEKNLYGDMEEYAVAVADFLTNKEDRHDAVDFYQMAIEARKQIQRGKHLNEKM</ns2:sequence><ns2:name>GCA_009913555_rapP</ns2:name></ns2:Sequence><ns2:Sequence dsseqid="sq10" id="sq10" description="Rap phosphatase"><ns2:sequence>MSVSDLIPYHYVTTDINHWYVVIKQGRVEKAKEMKQKVEKAFDMMEKNEKVAVYLQLLKLRHEIMLSYLEPDSVKNIDGVYSDLKKTRENMAPESLTNTIEFYYHFFTGMYHFRTRDLVIALTYYREAEKYLDLLDENANTDKAEFYFKVSEVYYYMKETHFSMNYAQRAYSIFKEQKDVHGNLTYGKEMVQCQFVIFGNWLDKMCYEDALETAEKALNDAIKIGEQHLIGSAHFNVGLCYNNLEELDNAEKHFQIAYEIHKDRKHIYESKAIFNLAYVKAKKNDLKAALELYQEGQKVAARHNNQEVTEKLKLVKGLYLSFDLQTLREVFKFFEEKNLYGDMEEYAVAVADFLTNKEDRHDAVDFYQMAIEARKQIQRGKHLNEKM</ns2:sequence><ns2:name>GCA_013285325_rapP</ns2:name></ns2:Sequence><ns2:Sequence dsseqid="sq78" id="sq78" description="Rap phosphatase"><ns2:sequence>MSVSDLIPYHYVTTDINHWYVVIKQGRVEKAKEMKRKVEKEFDMMEKNEKVAVYLQLLKLRHEIMLSYLEPDSVKNIDGVYSDLKKTRENMAPESLTNTIEFYYNFFTGMYHFRTRDLVIALTYYREAEKYLDLLDANANTDKAEFYFKVSEVYYYMKETHFSMNYAQRAYSIFKEQKDAQGNLTYGKEMVQCQFVIFGNWLDKMCYEDALETAEKALKDALEIGEQHLIGSAHFTVGLCYNNLEELDNAEKHFQIAYEIHKDRKHIYESKAIFNLAYVKAKKNDLKAALELYQEGQKVAARHNNQEVTEKLKLVKGLYLSFDLQTLREVFKFFEEKNLYGDMEEYAVAVADFLTNKEDRHDAVDFYQMAIEARKQIQRGKHLNEKM</ns2:sequence><ns2:name>GCA_019931715_rapP</ns2:name></ns2:Sequence><ns2:Sequence dsseqid="sq16" id="sq16" description="Rap phosphatase"><ns2:sequence>MSVSDLIPYHYVTTDINHWYVVIKQGRVEKAKEMKQKVEKAFDMMEKNEKVAVYLQLLKLRHEIMLSYLEPDSVKNIDGVYSDLKNTRENMAPESLTNTIEFYYHFFTGMYHFRTRDLVIALTYYREAEKYLDLLDENANTDKAEFYFKVSEVYYYMKETHFSMNYAQRAYSIFKEQKDAQGNLTYGKEMVQCQFVIFGNWLDKMCYEDALETAEKALNDAIKIGEQHLIGSAHFNVGLCYNNLEELDNAEKHFQIAYEIHKDRKHIYESKAIFNLAYVKAKKNDLKAALELYQEGQKVAARHNNQEVTEKLKLVKGLYLSFDLQTLREVFKFFEEKNLYGDMEEYAVAVADFLTNKEDRHDAVDFYQMAIEARKQIQRGKHLNEKM</ns2:sequence><ns2:name>GCA_022097155_rapP</ns2:name></ns2:Sequence><ns2:Sequence dsseqid="sq12" id="sq12" description="Rap phosphatase"><ns2:sequence>MSVSDLIPYHYVTTDINHWYVVIKQGRVEKAKEMKQKVEKAFDMMEKNEKVAVYLQLLKLRHEIMLSYLEPDSVKNIDGVYSDLKKTRENMAPESLTNTIEFYYHFFTGMYHFRTRDLVIALTYYREAEKYLDLLDENANTDKAEFYFKVSEVYYYMKETHFSMNYAQRAYSIFKEQKDVHGNLTYGKEMVQCQFVIFGNWLDKMCYEDALETAEKALNDAIKIGEQHLIGSAHFNVGLCYNNLEELDNAEKHFQIAYEIHKDRKHIYESKAIFNLAYVKAKKNDLKAALELYQEGQKVAARHNNQEVTEKLKLVKGLYLSFDLQTLREVFKFFEEKNLYGDMEEYAVAVADFLTNKEDRHDAVDFYQMAIEARKQIQRGKHLNEKM</ns2:sequence><ns2:name>GCA_022453545_rapP</ns2:name></ns2:Sequence><ns2:Sequence dsseqid="sq6" id="sq6" description="Rap phosphatase"><ns2:sequence>MYHFRTRDLVIALTYYREAEKYLDLLDKNANTDKAEFYFKMSEVYYYMKETHFSMNYAQRAYSIFKEQKDAQGNLTYGKEMVQCQFVIFGNWLDKMCYEDALETAEKALNDAIKIGEQHLIGSAHFNVGLCYNNLEELDNAEKHFQIAYEIHKNRKHIYESKAIFNLAYVKAKKNDLKAALELYQEGQKVAARHNNQEVTEKLKLVKGLYLSFDLQTLREVFKFFKEKNLYGDMEEYAVAVADFLTNKEDRHDAVDFYQMAIEARKQIQRGKHLNEKM</ns2:sequence><ns2:name>GCA_023702085_rapP</ns2:name></ns2:Sequence><ns2:Sequence dsseqid="sq58" id="sq58" description="Rap phosphatase"><ns2:sequence>MSVSDLIPYHYVTTDINHWYVVIKQGRVEKAKEMKRKVEKEFDMMEKNEKVAVYLQLLKLRHEIMLSYLEPDSVKNIDGVYSDLKKTRENMAPESLTNTIEFYYNFFTGMYHFRTRDLVIALTYYREAEKYLDLLDANANTDKAEFYFKVSEVYYYMKETHFSMNYAQRAYSIFKEQKDAQGNLTYGKEMVQCQFVIFGNWLDKMCYEDALETAEKALKDALEIGEQHLIGSAHFNVGLCYNNLEELDNAEKHFQIAYEIHKDRKHIYESKAIFNLAYVKAKKNDLKAALELYQEGQKVAARHNNQEVTEKLKLVKGLYLSFDLQTLREVFKFFEEKNLYGDMEEYAVAVADFLTNKEDRHDAVDFYQMAIEARKQIQRGKHLNEKM</ns2:sequence><ns2:name>GCA_025502505_rapP</ns2:name></ns2:Sequence><ns2:Sequence dsseqid="sq60" id="sq60" description="Rap phosphatase"><ns2:sequence>MSVSDLIPYHYVTTDINHWYVVIKQGRVEKAKEMKRKVEKEFDMMEKNEKVAVYLQLLKLRHEIMLSYLEPDSVKNIDGVYSDLKKTRENMAPESLTNTIEFYYNFFTGMYHFRTRDLVIALTYYREAEKYLDLLDANANTDKAEFYFKVSEVYYYMKETHFSMNYAQRAYSIFKEQKDAQGNLTYGKEMVQCQFVIFGNWLDKMCYEDALETAEKALKDALEIGEQHLIGSAHFNVGLCYNNLEELDNAEKHFQIAYEIHKDRKHIYESKAIFNLAYVKAKKNDLKAALELYQEGQKVAARHNNQEVTEKLKLVKGLYLSFDLQTLREVFKFFEEKNLYGDMEEYAVAVADFLTNKEDRHDAVDFYQMAIEARKQIQRGKHLNEKM</ns2:sequence><ns2:name>GCA_025502545_rapP</ns2:name></ns2:Sequence><ns2:Sequence dsseqid="sq80" id="sq80" description="Rap phosphatase"><ns2:sequence>MSVSDLIPYHYVTTDINHWYVVIKQGRVEKAKEMKRKVEKEFDMMEKNEKVAVYLQLLKLRHEIMLSYLEPDSVKNIDGVYSDLKKTRENMAPESLTNTIEFYYNFFTGMYHFRTRDLVIALTYYREAEKYLDLLDANANTDKAEFYFKVSEVYYYMKETHFSMNYAQRAYSIFKEQKDAQGNLTYGKEMVQCQFVIFGNWLDKMCYEDALETAEKALKDALEIGEQHLIGSAHFTVGLCYNNLEELDNAEKHFQIAYEIHKDRKHIYESKAIFNLAYVKAKKNDLKAALELYQEGQKVAARHNNQEVTEKLKLVKGLYLSFDLQTLREVFKFFEEKNLYGDMEEYAVAVADFLTNKEDRHDAVDFYQMAIEARKQIQRGKHLNEKM</ns2:sequence><ns2:name>GCA_029027845_rapP</ns2:name></ns2:Sequence><ns2:Sequence dsseqid="sq18" id="sq18" description="Rap phosphatase"><ns2:sequence>MSVSDLIPYHYVTTDINHWYVVIKQGRVEKAKEMKQKVEKAFDMMEKNEKVAVYLQLLKLRHEIMLSYLEPDSVKNIDGVYSDLKKTRENMAPESLTNTIEFYYHFFTGMYHFRTRDLIIALTYYREAEKYLDLLDENANTDKAEFYFKVSEVYYYMKETHFSMNYAQRAYSIFKEQKDAQGNLTYGKEMVQCQFVIFGNWLDKMCYEDALETAEKALNDAIKIGEQHLIGSAHFNVGLCYNNLEELDNAEKHFQIAYEIHKDRKHIYESKAIFNLAYVKAKKNDLKAALELYQEGQKVAARHNNQEVTEKLKLVKGLYLSFDLQTLREVFKFFEEKNLYGDMEEYAVAVADFLTNKEDRHDAVDFYQMAIEARKQIQRGKHLNEKM</ns2:sequence><ns2:name>GCA_029536815_rapP</ns2:name></ns2:Sequence><ns2:Sequence dsseqid="sq20" id="sq20" description="Rap phosphatase"><ns2:sequence>MSVSDLIPYHYVTTDINHWYVVIKQGRVEKAKEMKQKVEKAFDMMEKNEKVAVYLQLLKLRHEIMLSYLEPDSVKNIDGVYSDLKKTRENMAPESLTNTIEFYYHFFTGMYHFRTRDLIIALTYYREAEKYLDLLDENANTDKAEFYFKVSEVYYYMKETHFSMNYAQRAYSIFKEQKDAQGNLTYGKEMVQCQFVIFGNWLDKMCYEDALETAEKALNDAIKIGEQHLIGSAHFNVGLCYNNLEELDNAEKHFQIAYEIHKDRKHIYESKAIFNLAYVKAKKNDLKAALELYQEGQKVAARHNNQEVTEKLKLVKGLYLSFDLQTLREVFKFFEEKNLYGDMEEYAVAVADFLTNKEDRHDAVDFYQMAIEARKQIQRGKHLNEKM</ns2:sequence><ns2:name>GCA_029536855_rapP</ns2:name></ns2:Sequence><ns2:Sequence dsseqid="sq82" id="sq82" description="Rap phosphatase"><ns2:sequence>MSVSDLIPYHYVTTDINHWYVVIKQGRVEKAKEMKRKVEKEFDMMEKNEKVAVYLQLLKLRHEIMLSYLEPDSVKNIDGVYSDLKKTRENMAPESLTNTIEFYYNFFTGMYHFRTRDLVIALTYYREAEKYLDLLDANANTDKAEFYFKVSEVYYYMKETHFSMNYAQRAYSIFKEQKDAQGNLTYGKEMVQCQFVIFGNWLDKMCYEDALETAEKALKDALEIGEQHLIGSAHFTVGLCYNNLEELDNAEKHFQIAYEIHKDRKHIYESKAIFNLAYVKAKKNDLKAALELYQEGQKVAARHNNQEVTEKLKLVKGLYLSFDLQTLREVFKFFEEKNLYGDMEEYAVAVADFLTNKEDRHDAVDFYQMAIEARKQIQRGKHLNEKM</ns2:sequence><ns2:name>GCA_029537415_rapP</ns2:name></ns2:Sequence><ns2:Sequence dsseqid="sq32" id="sq32" description="Rap phosphatase"><ns2:sequence>MSVSDLIPYHYVTTDINHWYVVIKQGRVEKAKEMKQKVEKEFDMMEKNEKVAVYLQLLKLRHEIMLSYLEPDSVKNIDGVYADLKKTRENMAPESLTNTIEFYYHFFTGMYHFRTRDLVIALTYYREAEKYLDLLDKNANTDKAEFYFKMSEVYYYMKETHFSMNYAQRAYSIFKEQKDAQGNLTYGKEMVQCQFVIFGNWLDKMCYEDALETAEKALYDAIKIGEQHLIGSAHFNVGLCYNNLEELDNAEKHFQISYEIHKNRKHIYESKAIFNLAYVKSKKNDLKAALELYQEGQKVAARHNNQEVTEKLKLVKGLYLSFDLQTLREVFKFFKEKNLYGDMEEYAVAVADFLTNKEDRHDAVDFYQMAIEARKQIQRGKHLNEKM</ns2:sequence><ns2:name>GCA_029857255_rapP</ns2:name></ns2:Sequence><ns2:Sequence dsseqid="sq84" id="sq84" description="Rap phosphatase"><ns2:sequence>MSVSDLIPYHYVTTDINHWYVVIKQGRVEKAKEMKRKVEKEFDMMEKNEKVAVYLQLLKLRHEIMLSYLEPDSVKNIDGVYSDLKKTRENMAPESLTNTIEFYYNFFTGMYHFRTRDLVIALTYYREAEKYLDLLDANANTDKAEFYFKVSEVYYYMKETHFSMNYAQRAYSIFKEQKDAQGNLTYGKEMVQCQFVIFGNWLDKMCYEDALETAEKALKDALEIGEQHLIGSAHFTVGLCYNNLEELDNAEKHFQIAYEIHKDRKHIYESKAIFNLAYVKAKKNDLKAALELYQEGQKVAARHNNQEVTEKLKLVKGLYLSFDLQTLREVFKFFEEKNLYGDMEEYAVAVADFLTNKEDRHDAVDFYQMAIEARKQIQRGKHLNEKM</ns2:sequence><ns2:name>GCA_030643765_rapP</ns2:name></ns2:Sequence><ns2:Sequence dsseqid="sq62" id="sq62" description="Rap phosphatase"><ns2:sequence>MSVSDLIPYHYVTTDINHWYVVIKQGRVEKAKEMKRKVEKEFDMMEKNEKVAVYLQLLKLRHEIMLSYLEPDSVKNIDGVYSDLKKTRENMAPESLTNTIEFYYNFFTGMYHFRTRDLVIALTYYREAEKYLDLLDANANTDKAEFYFKVSEVYYYMKETHFSMNYAQRAYSIFKEQKDAQGNLTYGKEMVQCQFVIFGNWLDKMCYEDALETAEKALKDALEIGEQHLIGSAHFNVGLCYNNLEELDNAEKHFQIAYEIHKDRKHIYESKAIFNLAYVKAKKNDLKAALELYQEGQKVAARHNNQEVTEKLKLVKGLYLSFDLQTLREVFKFFEEKNLYGDMEEYAVAVADFLTNKEDRHDAVDFYQMAIEARKQIQRGKHLNEKM</ns2:sequence><ns2:name>GCA_032598945_rapP</ns2:name></ns2:Sequence><ns2:Sequence dsseqid="sq34" id="sq34" description="Rap phosphatase"><ns2:sequence>MSVSDLIPYHYVTTDINHWYVVIKQGRVEKAKEMKQKVEKEFDMMEKNEKVAVYLQLLKLRHEIMLSYLEPDSVKNIDGVYADLKKTRENMAPESLTNTIEFYYHFFTGMYHFRTRDLVIALTYYREAEKYLDLLDKNANTDKAEFYFKMSEVYYYMKETHFSMNYAQRAYSIFKEQKDAQGNLTYGKEMVQCQFVIFGNWLDKMCYEDALETAEKALYDAIKIGEQHLIGSAHFNVGLCYNNLEELDNAEKHFQIAYEIHKNRKHIYESKAIFNLAYVKAKKNDLKAALELYQEGQKVAARHNNQEVTEKLKLVKGLYLSFDLQTLREVFKFFKEKNLYGDMEEYAVAVADFLTNKEDRHDAVDFYQMAIEARKQIQRGKHLNEKM</ns2:sequence><ns2:name>GCA_037201685_rapP</ns2:name></ns2:Sequence><ns2:Sequence dsseqid="sq40" id="sq40" description="Rap phosphatase"><ns2:sequence>MSVSDLIPYHYVTTDINHWYVVIKQGRVEKAKEMKRKVEKEFDMMEKNEKVAVYLQLLKLRHEIMLSYFEPDSVKNIDGVYSDLKKTRENMAPESLTNTIEFYYNFFTGMYHFRTRDLVIALTYYREAEKYLDLLDENANTDKAEFYFKVSEVYYYMKETHFSMNYAQRAYSIFKDQKDAQGNLTYGKEMVQCQFVIFGNWLDKMCYEDALETAEKALKDALEIGEQHLIGSAHFNVGLCYNNLEELDNAEKHFQIAYEIHKDRKHIYESKAIFNLAYVKAKKNDLKAALELYQEGQKVAARHNNQEVTEKLKLVKGLYLSFDLQTLREVFKFFEEKNLYGDMEEYAVAVADFLTNKEDRHDAVDFYQMAIEARKQIQRGKHLNEKM</ns2:sequence><ns2:name>GCA_037201935_rapP</ns2:name></ns2:Sequence><ns2:Sequence dsseqid="sq86" id="sq86" description="Rap phosphatase"><ns2:sequence>MSVSDLIPYHYVTTDINHWYVVIKQGRVEKAKEMKRKVEKEFDMMEKNEKVAVYLQLLKLRHEIMLSYLEPDSVKNIDGVYSDLKKTRENMAPESLTNTIEFYYNFFTGMYHFRTRDLVIALTYYREAEKYLDLLDANANTDKAEFYFKVSEVYYYMKETHFSMNYAQRAYSIFKEQKDAQGNLTYGKEMVQCQFVIFGNWLDKMCYEDALETAEKALKDALEIGEQHLIGSAHFTVGLCYNNLEELDNAEKHFQIAYEIHKDRKHIYESKAIFNLAYVKAKKNDLKAALELYQEGQKVAARHNNQEVTEKLKLVKGLYLSFDLQTLREVFKFFEEKNLYGDMEEYAVAVADFLTNKEDRHDAVDFYQMAIEARKQIQRGKHLNEKM</ns2:sequence><ns2:name>GCA_037914925_rapP</ns2:name></ns2:Sequence><ns2:Sequence dsseqid="sq42" id="sq42" description="Rap phosphatase"><ns2:sequence>MSVSDLIPYHYVTTDINHWYVVIKQGRVEKAKEMKRKVEKEFDMMEKNEKVAVYLQLLKLRHEIMLSYLEPDSVKNIDGVYSDLKKTRENMAPESLTNTIEFYYNFFTGMYHFRTRDLVIALTYYREAEKYLDLLDENANTDKAEFYFKVSEVYYYMKETHFSMNYAQRAYSIFKEQKDAQGNLTYGKEMVQCQFVIFGNWLDKMCYEDALETAEKALKDALEIGEQHLIGSAHFNVGLCYNNLEELDNAEKHFQISYEIHKDRKHIYESKAIFNLAYVKAKKNDLKAALELYQEGQKVAARHNNQEVTEKLKLVKGLYLSFDLQTLREVFKFFEEKNLYGDMEEYAVAVADFLTNKEDRHDAVDFYQMAIEARKQIQRGKHLNEKM</ns2:sequence><ns2:name>GCA_039620435_rapP</ns2:name></ns2:Sequence><ns2:Sequence dsseqid="sq44" id="sq44" description="Rap phosphatase"><ns2:sequence>MSVSDLIPYHYVTTDINHWYVVIKQGRVEKAKEMKRKVEKEFDMMEKNEKVAVYLQLLKLRHEIMLSYLEPDSVKNIDGVYSDLKKTRENMAPESLTNTIEFYYNFFTGMYHFRTRDLVIALTYYREAEKYLDLLDENANTDKAEFYFKVSEVYYYMKETHFSMNYAQRAYSIFKEQKDAQGNLTYGKEMVQCQFVIFGNWLDKMCYEDALETAEKALKDALEIGEQHLIGSAHFNVGLCYNNLEELDNAEKHFQISYEIHKDRKHIYESKAIFNLAYVKAKKNDLKAALELYQEGQKVAARHNNQEVTEKLKLVKGLYLSFDLQTLREVFKFFEEKNLYGDMEEYAVAVADFLTNKEDRHDAVDFYQMAIEARKQIQRGKHLNEKM</ns2:sequence><ns2:name>GCA_039621185_rapP</ns2:name></ns2:Sequence><ns2:Sequence dsseqid="sq46" id="sq46" description="Rap phosphatase"><ns2:sequence>MSVSDLIPYHYVTTDINHWYVVIKQGRVEKAKEMKRKVEKEFDMMEKNEKVAVYLQLLKLRHEIMLSYLEPDSVKNIDGVYSDLKKTRENMAPESLTNTIEFYYNFFTGMYHFRTRDLVIALTYYREAEKYLDLLDENANTDKAEFYFKVSEVYYYMKETHFSMNYAQRAYSIFKEQKDAQGNLTYGKEMVQCQFVIFGNWLDKMCYEDALETAEKALKDALEIGEQHLIGSAHFNVGLCYNNLEELDNAEKHFQISYEIHKDRKHIYESKAIFNLAYVKAKKNDLKAALELYQEGQKVAARHNNQEVTEKLKLVKGLYLSFDLQTLREVFKFFEEKNLYGDMEEYAVAVADFLTNKEDRHDAVDFYQMAIEARKQIQRGKHLNEKM</ns2:sequence><ns2:name>GCA_039621415_rapP</ns2:name></ns2:Sequence><ns2:Sequence dsseqid="sq30" id="sq30" description="Rap phosphatase"><ns2:sequence>MSVSDLIPYHYVTTDINHWYVVIKQGRVEKAKEMKQKVEKEFDMMEKNEKVAVYLQLLKLRHEIMLSYLEPDSVKNIDGVYADLKKTRENMAPESLTNTIEFYYHFFTGMYHFRTRDLVIALTYYREAEKYLDLLDKNANTDKAEFYFKMSEVYYYMKETHFSMNYAQRAYSIFKEQKDAQGNLTYGKEMVQCQFVIFGNWLDKMCYEDALETAEKALNDAIKIGEQHLIGSAHFNVGLCYNNLEELDNAEKHFQIAYEIHKNRKHIYESKAIFNLAYVKAKKNDLKAALELYQEGQKVAARHNNQEVTEKLKLVKGLYLSFDLQTLREVFKFFKEKNLYGDMEEYAVAVADFLTNKEDRHDAVDFYQMAIEARKQIQRGKHLNEKM</ns2:sequence><ns2:name>GCA_041261645_rapP</ns2:name></ns2:Sequence><ns2:Sequence dsseqid="sq64" id="sq64" description="Rap phosphatase"><ns2:sequence>MSVSDLIPYHYVTTDINHWYVVIKQGRVEKAKEMKRKVEKEFDMMEKNEKVAVYLQLLKLRHEIMLSYLEPDSVKNIDGVYSDLKKTRENMAPESLTNTIEFYYNFFTGMYHFRTRDLVIALTYYREAEKYLDLLDANANTDKAEFYFKVSEVYYYMKETHFSMNYAQRAYSIFKEQKDAQGNLTYGKEMVQCQFVIFGNWLDKMCYEDALETAEKALKDALEIGEQHLIGSAHFNVGLCYNNLEELDNAEKHFQIAYEIHKDRKHIYESKAIFNLAYVKAKKNDLKAALELYQEGQKVAARHNNQEVTEKLKLVKGLYLSFDLQTLREVFKFFEEKNLYGDMEEYAVAVADFLTNKEDRHDAVDFYQMAIEARKQIQRGKHLNEKM</ns2:sequence><ns2:name>GCA_049368775_rapP</ns2:name></ns2:Sequence><ns2:Sequence dsseqid="sq88" id="sq88" description="Rap phosphatase"><ns2:sequence>MSVSDLIPYHYVTTDINHWYVVIKQGRVEKAKEMKRKVEKEFDMMEKNEKVAVYLQLLKLRHEIMLSYLEPDSVKNIDGVYSDLKKTRENMAPESLTNTIEFYYNFFTGMYHFRTRDLVIALTYYREAEKYLDLLDANANTDKAEFYFKVSEVYYYMKETHFSMNYAQRAYSIFKEQKDAQGNLTYGKEMVQCQFVIFGNWLDKMCYEDALETAEKALKDALEIGEQHLIGSAHFTVGLCYNNLEELDNAEKHFQIAYEIHKDRKHIYESKAIFNLAYVKAKKNDLKAALELYQEGQKVAARHNNQEVTEKLKLVKGLYLSFDLQTLREVFKFFEEKNLYGDMEEYAVAVADFLTNKEDRHDAVDFYQMAIEARKQIQRGKHLNEKM</ns2:sequence><ns2:name>GCA_049860545_rapP</ns2:name></ns2:Sequence><ns2:Sequence dsseqid="sq26" id="sq26" description="Rap phosphatase"><ns2:sequence>MSVSDLIPYHYVTTDINHWYVVIKQGRVEKAKEMKQKVEKEFDMMEKNEKVAVYLQLLKLRHEIMLSYLEPDSVKNIDGVYADLKKTRENMAPESLTNTIEFYYHFLPGMYLFRTRDLVIALTYYREAEKYLDLLDKNANTDKAEFYFKMPEVYYYMKETHFSMNYAQRAYSIFKEQKDAQGNLTYGKEMVQCQFVIFGNWLDKMCYEDALETAEKALNDAIKIGEQHLIGSAHFNVGLCYNNLEELDNAEKHFQIAYEIHKNRKHIYESKAIFNLAYVKAKKNDLKAALELYQEGQKVAARHNNQEVTEKLKLVKGLYLSFDLQTLREVFKFFKEKNLYDDMEEYAVAVAVADFLTNKEDRHDAVDFYQMAIEANKFKGGNI</ns2:sequence><ns2:name>GCA_905310975_rapP</ns2:name></ns2:Sequence><ns2:Sequence dsseqid="sq66" id="sq66" description="Rap phosphatase"><ns2:sequence>MSVSDLIPYHYVTTDINHWYVVIKQGRVEKAKEMKRKVEKEFDMMEKNEKVAVYLQLLKLRHEIMLSYLEPDSVKNIDGVYSDLKKTRENMAPESLTNTIEFYYNFFTGMYHFRTRDLVIALTYYREAEKYLDLLDANANTDKAEFYFKVSEVYYYMKETHFSMNYAQRAYSIFKEQKDAQGNLTYGKEMVQCQFVIFGNWLDKMCYEDALETAEKALKDALEIGEQHLIGSAHFNVGLCYNNLEELDNAEKHFQIAYEIHKDRKHIYESKAIFNLAYVKAKKNDLKAALELYQEGQKVAARHNNQEVTEKLKLVKGLYLSFDLQTLREVFKFFEEKNLYGDMEEYAVAVADFLTNKEDRHDAVDFYQMAIEARKQIQRGKHLNEKM</ns2:sequence><ns2:name>GCA_905311035_rapP</ns2:name></ns2:Sequence><ns2:Sequence dsseqid="sq22" id="sq22" description="Rap phosphatase"><ns2:sequence>MSVSDLIPYHYVTTDINHWYVVIKQGRVEKAKEMKQKVEKAFDMMEKNEKVAVYLQLLKLRHEIMLSYLEPDSVKNIDGVYSDLKKTRENMAPESLTNTIEFYYHFFTGMYHFRTRDLVIALTYYREAEKYLDLLDENANTDKAEFYFKVSEVYYYMKETHFSMNYAQRAYSIFKEQKDAQGNLTYGKEMVQCQFVIFGNWLDKMCYEDALETAEKALNDAIKIGEQHLIGSAHFNVGLCYNNLEELDNAEKHFQIAYEIHKDRKHIYESKAIFNLAYVKAKKNDLKAALELYQEGQKVAARHNNQEVTEKLKLVKGLYLSFDLQTLREVFKFFEEKNLYGDMEEYAVAVADFLTNKEDRHDAVDFYQMAIEARKQIQRGKHLNEKM</ns2:sequence><ns2:name>GCA_905312035_rapP</ns2:name></ns2:Sequence><ns2:Sequence dsseqid="sq38" id="sq38" description="Rap phosphatase"><ns2:sequence>MSVSDLIPYHYVTTDINHWYVVIKQGRVDKAKEMKQKVEKEFDMMEKNEKVAVYLQLLKLRHEIMLSYLEPDSVKNIDGVYSDLKKTRENMAPESLTNTIEFYYNFFTGMYHFRTRDLVIALTYYREAEKYLDLLDENANTDKAEFYFKVSEVYYYMKETHFSMNYAQRAYSIFKDQKDAQGNLTYGKEMVQCQFVIFGNWLDKMCYEDALATAEKALNDALKIGEQHLIGSAHFNVGLCYNNLEELDKAEKHFQIAYEIHKNRKHIYESKAIFNLAYVKAKKNDLKAALELYQEGQKVAARHNNQEVTEKLKLVKGLYLSFDLQTLREVFKFFEEKNLYGDMEEYAVAVADFLTNKEDRHDAVDFYQMAIEARKQIQRGKHLNEKM</ns2:sequence><ns2:name>GCA_905315015_rapP</ns2:name></ns2:Sequence><ns2:Sequence dsseqid="sq52" id="sq52" description="Rap phosphatase"><ns2:sequence>MSVSDLIPYHYVTTDINHWYVVIKQGRVEKAKEMKRKVEKEFDMMEKNEKVAVYLQLLKLRHEIMLSYLEPDSVKNIDGVYADLKKTRENMAPESLTNTIEFYYNFFTGMYHFRTRDLVIALTYYREAEKYLDLLDENANTDKAEFYFKVSEVYYYMKETHFSMNYAQRAYSIFKEQKDAQGNLTYGKEMVQCQFVIFGNWLDKMCYEDALETAEKALKDALEIGEQHLIGSAHFNVGLCYNNLEELDNAEKHFQIAYEIHKDRKHIYESKAIFNLAYVKAKKNDLKAALELYQEGQKVAARHNNQEVTEKLKLVKGLYLSFDLQTLREVFKFFEEKNLYGDMEEYAVAVADFLTNKEDRHDAVDFYQMAIEARKQIQRGKHLNEKM</ns2:sequence><ns2:name>GCA_905315685_rapP</ns2:name></ns2:Sequence><ns2:Sequence dsseqid="sq48" id="sq48" description="Rap phosphatase"><ns2:sequence>MSVSDLIPYHYVTTDINHWYVVIKQGRVEKAKEMKRKVEKEFDMMEKNEKVAVYLQLLKLRHEIMLSYLEPDSVKNIDGVYADLKKTRENMAPESLTNTIEFYYNFFTGMYHFRTRDLVIALTYYREAEKYLDLLDENANTDKAEFYFKVSEVYYYMKETHFSMNYAQRAYSIFKEQKDAQGNLTYGKEMVQCQFVIFGNWLDKMCYEDALETAEKALKDALEIGEQHLIGSAHFNVGLCYNNLEELDNAEKHFQISYEIHKDRKHIYESKAIFNLAYVKAKKNDLKAALELYQEGQKVAARHNNQEVTEKLKLVKGLYLSFDLQTLREVFKFFEEKNLYGDMEEYAVAVADFLTNKEDRHDAVDFYQMAIEARKQIQRGKHLNEKM</ns2:sequence><ns2:name>GCA_905318255_rapP</ns2:name></ns2:Sequence><ns2:Sequence dsseqid="sq50" id="sq50" description="Rap phosphatase"><ns2:sequence>MSVSDLIPYHYVTTDINHWYVVIKQGRVEKAKEMKRKVEKEFDMMEKNEKVAVYLQLLKLRHEIMLSYLEPDSVKNIDGVYADLKKTRENMAPESLTNTIEFYYNFFTGMYHFRTRDLVIALTYYREAEKYLDLLDENANTDKAEFYFKVSEVYYYMKETHFSMNYAQRAYSIFKEQKDAQGNLTYGKEMVQCQFVIFGNWLDKMCYEDALETAEKALKDALEIGEQHLIGSAHFNVGLCYNNLEELDNAEKHFQISYEIHKDRKHIYESKAIFNLAYVKAKKNDLKAALELYQEGQKVAARHNNQEVTEKLKLVKGLYLSFDLQTLREVFKFFEEKNLYGDMEEYAVAVADFLTNKEDRHDAVDFYQMAIEARKQIQRGKHLNEKM</ns2:sequence><ns2:name>GCA_905319135_rapP</ns2:name></ns2:Sequence></ns2:SequenceSet></ns3:vamsasModel><ns3:JSeq colour="-1" start="1" end="387" id="sq8"><ns3:features begin="236" end="236" type="N236T" description="N236T" featureGroup="Jalview" score="0.0"/><ns3:features begin="236" end="236" type="N236T" description="" featureGroup="Jalview" score="0.0"/></ns3:JSeq><ns3:JSeq colour="-1" start="1" end="387" id="sq68"><ns3:features begin="236" end="236" type="N236T" description="N236T" featureGroup="Jalview" score="0.0"/><ns3:features begin="236" end="236" type="N236T" description="" featureGroup="Jalview" score="0.0"/></ns3:JSeq><ns3:JSeq colour="-1" start="1" end="383" id="sq24"><ns3:features begin="236" end="236" type="N236T" description="N236T" featureGroup="Jalview" score="0.0"/><ns3:features begin="236" end="236" type="N236T" description="" featureGroup="Jalview" score="0.0"/></ns3:JSeq><ns3:JSeq colour="-1" start="1" end="387" id="sq28"><ns3:features begin="236" end="236" type="N236T" description="N236T" featureGroup="Jalview" score="0.0"/><ns3:features begin="236" end="236" type="N236T" description="" featureGroup="Jalview" score="0.0"/></ns3:JSeq><ns3:JSeq colour="-1" start="1" end="387" id="sq56"><ns3:features begin="236" end="236" type="N236T" description="N236T" featureGroup="Jalview" score="0.0"/><ns3:features begin="236" end="236" type="N236T" description="" featureGroup="Jalview" score="0.0"/></ns3:JSeq><ns3:JSeq colour="-1" start="1" end="387" id="sq36"><ns3:features begin="236" end="236" type="N236T" description="N236T" featureGroup="Jalview" score="0.0"/><ns3:features begin="236" end="236" type="N236T" description="" featureGroup="Jalview" score="0.0"/></ns3:JSeq><ns3:JSeq colour="-1" start="1" end="278" id="sq2"><ns3:features begin="127" end="127" type="N236T" description="N236T" featureGroup="Jalview" score="0.0"/><ns3:features begin="127" end="127" type="N236T" description="" featureGroup="Jalview" score="0.0"/></ns3:JSeq><ns3:JSeq colour="-1" start="1" end="387" id="sq70"><ns3:features begin="236" end="236" type="N236T" description="N236T" featureGroup="Jalview" score="0.0"/><ns3:features begin="236" end="236" type="N236T" description="" featureGroup="Jalview" score="0.0"/></ns3:JSeq><ns3:JSeq colour="-1" start="1" end="387" id="sq72"><ns3:features begin="236" end="236" type="N236T" description="N236T" featureGroup="Jalview" score="0.0"/><ns3:features begin="236" end="236" type="N236T" description="" featureGroup="Jalview" score="0.0"/></ns3:JSeq><ns3:JSeq colour="-1" start="1" end="278" id="sq4"><ns3:features begin="127" end="127" type="N236T" description="N236T" featureGroup="Jalview" score="0.0"/><ns3:features begin="127" end="127" type="N236T" description="" featureGroup="Jalview" score="0.0"/></ns3:JSeq><ns3:JSeq colour="-1" start="1" end="387" id="sq74"><ns3:features begin="236" end="236" type="N236T" description="N236T" featureGroup="Jalview" score="0.0"/><ns3:features begin="236" end="236" type="N236T" description="" featureGroup="Jalview" score="0.0"/></ns3:JSeq><ns3:JSeq colour="-1" start="1" end="387" id="sq76"><ns3:features begin="236" end="236" type="N236T" description="N236T" featureGroup="Jalview" score="0.0"/><ns3:features begin="236" end="236" type="N236T" description="" featureGroup="Jalview" score="0.0"/></ns3:JSeq><ns3:JSeq colour="-1" start="1" end="387" id="sq14"><ns3:features begin="236" end="236" type="N236T" description="N236T" featureGroup="Jalview" score="0.0"/><ns3:features begin="236" end="236" type="N236T" description="" featureGroup="Jalview" score="0.0"/></ns3:JSeq><ns3:JSeq colour="-1" start="1" end="387" id="sq54"><ns3:features begin="236" end="236" type="N236T" description="N236T" featureGroup="Jalview" score="0.0"/><ns3:features begin="236" end="236" type="N236T" description="" featureGroup="Jalview" score="0.0"/></ns3:JSeq><ns3:JSeq colour="-1" start="1" end="387" id="sq10"><ns3:features begin="236" end="236" type="N236T" description="N236T" featureGroup="Jalview" score="0.0"/><ns3:features begin="236" end="236" type="N236T" description="" featureGroup="Jalview" score="0.0"/></ns3:JSeq><ns3:JSeq colour="-1" start="1" end="387" id="sq78"><ns3:features begin="236" end="236" type="N236T" description="N236T" featureGroup="Jalview" score="0.0"/><ns3:features begin="236" end="236" type="N236T" description="" featureGroup="Jalview" score="0.0"/></ns3:JSeq><ns3:JSeq colour="-1" start="1" end="387" id="sq16"><ns3:features begin="236" end="236" type="N236T" description="N236T" featureGroup="Jalview" score="0.0"/><ns3:features begin="236" end="236" type="N236T" description="" featureGroup="Jalview" score="0.0"/></ns3:JSeq><ns3:JSeq colour="-1" start="1" end="387" id="sq12"><ns3:features begin="236" end="236" type="N236T" description="N236T" featureGroup="Jalview" score="0.0"/><ns3:features begin="236" end="236" type="N236T" description="" featureGroup="Jalview" score="0.0"/></ns3:JSeq><ns3:JSeq colour="-1" start="1" end="278" id="sq6"><ns3:features begin="127" end="127" type="N236T" description="N236T" featureGroup="Jalview" score="0.0"/><ns3:features begin="127" end="127" type="N236T" description="" featureGroup="Jalview" score="0.0"/></ns3:JSeq><ns3:JSeq colour="-1" start="1" end="387" id="sq58"><ns3:features begin="236" end="236" type="N236T" description="N236T" featureGroup="Jalview" score="0.0"/><ns3:features begin="236" end="236" type="N236T" description="" featureGroup="Jalview" score="0.0"/></ns3:JSeq><ns3:JSeq colour="-1" start="1" end="387" id="sq60"><ns3:features begin="236" end="236" type="N236T" description="N236T" featureGroup="Jalview" score="0.0"/><ns3:features begin="236" end="236" type="N236T" description="" featureGroup="Jalview" score="0.0"/></ns3:JSeq><ns3:JSeq colour="-1" start="1" end="387" id="sq80"><ns3:features begin="236" end="236" type="N236T" description="N236T" featureGroup="Jalview" score="0.0"/><ns3:features begin="236" end="236" type="N236T" description="" featureGroup="Jalview" score="0.0"/></ns3:JSeq><ns3:JSeq colour="-1" start="1" end="387" id="sq18"><ns3:features begin="236" end="236" type="N236T" description="N236T" featureGroup="Jalview" score="0.0"/><ns3:features begin="236" end="236" type="N236T" description="" featureGroup="Jalview" score="0.0"/></ns3:JSeq><ns3:JSeq colour="-1" start="1" end="387" id="sq20"><ns3:features begin="236" end="236" type="N236T" description="N236T" featureGroup="Jalview" score="0.0"/><ns3:features begin="236" end="236" type="N236T" description="" featureGroup="Jalview" score="0.0"/></ns3:JSeq><ns3:JSeq colour="-1" start="1" end="387" id="sq82"><ns3:features begin="236" end="236" type="N236T" description="N236T" featureGroup="Jalview" score="0.0"/><ns3:features begin="236" end="236" type="N236T" description="" featureGroup="Jalview" score="0.0"/></ns3:JSeq><ns3:JSeq colour="-1" start="1" end="387" id="sq32"><ns3:features begin="236" end="236" type="N236T" description="N236T" featureGroup="Jalview" score="0.0"/><ns3:features begin="236" end="236" type="N236T" description="" featureGroup="Jalview" score="0.0"/></ns3:JSeq><ns3:JSeq colour="-1" start="1" end="387" id="sq84"><ns3:features begin="236" end="236" type="N236T" description="N236T" featureGroup="Jalview" score="0.0"/><ns3:features begin="236" end="236" type="N236T" description="" featureGroup="Jalview" score="0.0"/></ns3:JSeq><ns3:JSeq colour="-1" start="1" end="387" id="sq62"><ns3:features begin="236" end="236" type="N236T" description="N236T" featureGroup="Jalview" score="0.0"/><ns3:features begin="236" end="236" type="N236T" description="" featureGroup="Jalview" score="0.0"/></ns3:JSeq><ns3:JSeq colour="-1" start="1" end="387" id="sq34"><ns3:features begin="236" end="236" type="N236T" description="N236T" featureGroup="Jalview" score="0.0"/><ns3:features begin="236" end="236" type="N236T" description="" featureGroup="Jalview" score="0.0"/></ns3:JSeq><ns3:JSeq colour="-1" start="1" end="387" id="sq40"><ns3:features begin="236" end="236" type="N236T" description="N236T" featureGroup="Jalview" score="0.0"/><ns3:features begin="236" end="236" type="N236T" description="" featureGroup="Jalview" score="0.0"/></ns3:JSeq><ns3:JSeq colour="-1" start="1" end="387" id="sq86"><ns3:features begin="236" end="236" type="N236T" description="N236T" featureGroup="Jalview" score="0.0"/><ns3:features begin="236" end="236" type="N236T" description="" featureGroup="Jalview" score="0.0"/></ns3:JSeq><ns3:JSeq colour="-1" start="1" end="387" id="sq42"><ns3:features begin="236" end="236" type="N236T" description="N236T" featureGroup="Jalview" score="0.0"/><ns3:features begin="236" end="236" type="N236T" description="" featureGroup="Jalview" score="0.0"/></ns3:JSeq><ns3:JSeq colour="-1" start="1" end="387" id="sq44"><ns3:features begin="236" end="236" type="N236T" description="N236T" featureGroup="Jalview" score="0.0"/><ns3:features begin="236" end="236" type="N236T" description="" featureGroup="Jalview" score="0.0"/></ns3:JSeq><ns3:JSeq colour="-1" start="1" end="387" id="sq46"><ns3:features begin="236" end="236" type="N236T" description="" featureGroup="Jalview" score="0.0"/></ns3:JSeq><ns3:JSeq colour="-1" start="1" end="387" id="sq30"><ns3:features begin="236" end="236" type="N236T" description="N236T" featureGroup="Jalview" score="0.0"/><ns3:features begin="236" end="236" type="N236T" description="" featureGroup="Jalview" score="0.0"/></ns3:JSeq><ns3:JSeq colour="-1" start="1" end="387" id="sq64"><ns3:features begin="236" end="236" type="N236T" description="N236T" featureGroup="Jalview" score="0.0"/><ns3:features begin="236" end="236" type="N236T" description="" featureGroup="Jalview" score="0.0"/></ns3:JSeq><ns3:JSeq colour="-1" start="1" end="387" id="sq88"><ns3:features begin="236" end="236" type="N236T" description="N236T" featureGroup="Jalview" score="0.0"/><ns3:features begin="236" end="236" type="N236T" description="" featureGroup="Jalview" score="0.0"/></ns3:JSeq><ns3:JSeq colour="-1" start="1" end="383" id="sq26"><ns3:features begin="236" end="236" type="N236T" description="N236T" featureGroup="Jalview" score="0.0"/><ns3:features begin="236" end="236" type="N236T" description="" featureGroup="Jalview" score="0.0"/></ns3:JSeq><ns3:JSeq colour="-1" start="1" end="387" id="sq66"><ns3:features begin="236" end="236" type="N236T" description="N236T" featureGroup="Jalview" score="0.0"/><ns3:features begin="236" end="236" type="N236T" description="" featureGroup="Jalview" score="0.0"/></ns3:JSeq><ns3:JSeq colour="-1" start="1" end="387" id="sq22"><ns3:features begin="236" end="236" type="N236T" description="N236T" featureGroup="Jalview" score="0.0"/><ns3:features begin="236" end="236" type="N236T" description="" featureGroup="Jalview" score="0.0"/></ns3:JSeq><ns3:JSeq colour="-1" start="1" end="387" id="sq38"><ns3:features begin="236" end="236" type="N236T" description="N236T" featureGroup="Jalview" score="0.0"/><ns3:features begin="236" end="236" type="N236T" description="" featureGroup="Jalview" score="0.0"/></ns3:JSeq><ns3:JSeq colour="-1" start="1" end="387" id="sq52"><ns3:features begin="236" end="236" type="N236T" description="N236T" featureGroup="Jalview" score="0.0"/><ns3:features begin="236" end="236" type="N236T" description="" featureGroup="Jalview" score="0.0"/></ns3:JSeq><ns3:JSeq colour="-1" start="1" end="387" id="sq48"><ns3:features begin="236" end="236" type="N236T" description="N236T" featureGroup="Jalview" score="0.0"/><ns3:features begin="236" end="236" type="N236T" description="" featureGroup="Jalview" score="0.0"/></ns3:JSeq><ns3:JSeq colour="-1" start="1" end="387" id="sq50"><ns3:features begin="236" end="236" type="N236T" description="N236T" featureGroup="Jalview" score="0.0"/><ns3:features begin="236" end="236" type="N236T" description="" featureGroup="Jalview" score="0.0"/></ns3:JSeq></ns3:JalviewModel>
