# Supplementary material for: Regulatory rewiring drives intraspecies competition in Bacillus subtilis
Source: PLoS Genet. 2026 Feb 17;22(2):e1012050. doi: 10.1371/journal.pgen.1012050 (PMC12935306; doi:10.1371/journal.pgen.1012050)
Supplement: S2 File — Results from the analysis of short read sequence data for a given strain against a complete genome sequence to identify genomic different. Each tab in the file indicates a different analysis where the test strain identification number is given first before the reference genome strain number used for analysis. (XLSX) [file pgen.1012050.s016.xlsx]

## Sheet: NRS7208 (NRS6105 L4P3)
evidence	position	mutation	annotation	gene	description
RA	326354	G→T	L42L (CTG→CTT)	amyE →	alpha‑amylase
RA	326363	A→G	P45P (CCA→CCG)	amyE →	alpha‑amylase
RA	326423	T→C	H65H (CAT→CAC)	amyE →	alpha‑amylase
RA	326498	C→T	N90N (AAC→AAT)	amyE →	alpha‑amylase
RA	326505	A→G	N93D (AAT→GAT)	amyE →	alpha‑amylase
RA	326534	C→G	L102L (CTC→CTG)	amyE →	alpha‑amylase
RA	326552	C→T	Y108Y (TAC→TAT)	amyE →	alpha‑amylase
RA	326576	A→T	G116G (GGA→GGT)	amyE →	alpha‑amylase
RA	326669	C→T	D147D (GAC→GAT)	amyE →	alpha‑amylase
RA	326690	2 bp→GG	coding (462‑463/1980 nt)	amyE →	alpha‑amylase
RA	327294	C→A	R356R (CGA→AGG)	amyE →	alpha‑amylase
RA	327296	A→G	R356R (CGA→AGG)	amyE →	alpha‑amylase
RA	327404	G→A	E392E (GAG→GAA)	amyE →	alpha‑amylase
RA	327416	A→G	P396P (CCA→CCG)	amyE →	alpha‑amylase
RA	327494	T→C	V422V (GTT→GTC)	amyE →	alpha‑amylase
RA	327507	C→G	P427A (CCA→GCA)	amyE →	alpha‑amylase
RA	327548	G→A	G440G (GGG→GGA)	amyE →	alpha‑amylase
RA	327551	A→G	A441A (GCA→GCG)	amyE →	alpha‑amylase
RA	327569	T→C	N447N (AAT→AAC)	amyE →	alpha‑amylase
RA	327608	G→A	V460V (GTG→GTA)	amyE →	alpha‑amylase
RA	327879	G→A	E551K (GAA→AAA)	amyE →	alpha‑amylase
RA	327908	T→G	A560A (GCT→GCG)	amyE →	alpha‑amylase
RA	327984	G→A	G586S (GGC→AGC)	amyE →	alpha‑amylase
RA	327989	G→A	R587R (CGG→CGA)	amyE →	alpha‑amylase
RA	327991	C→T	A588V (GCA→GTA)	amyE →	alpha‑amylase
RA	328043	T→C	D605D (GAT→GAC)	amyE →	alpha‑amylase
RA	328058	T→G	L610L (CTT→CTG)	amyE →	alpha‑amylase
RA	328091	C→A	A621A (GCC→GCA)	amyE →	alpha‑amylase
RA	328159	A→T	Q644L (CAA→CTA)	amyE →	alpha‑amylase
RA	328202	T→C	P658P (CCT→CCC)	amyE →	alpha‑amylase
RA	328215	T→G	intergenic (+7/‑170)	amyE → / → ldh	alpha‑amylase/L‑lactate dehydrogenase
RA	328246	T→A	intergenic (+38/‑139)	amyE → / → ldh	alpha‑amylase/L‑lactate dehydrogenase
RA	328289	C→T	intergenic (+81/‑96)	amyE → / → ldh	alpha‑amylase/L‑lactate dehydrogenase
RA	328343	G→C	intergenic (+135/‑42)	amyE → / → ldh	alpha‑amylase/L‑lactate dehydrogenase
MC JC	3407192	(T)8→5	intergenic (‑350/+34)	mdxF ← / ← mdxE_tr	maltodextrin ABC transporter permease/maltodextrin‑binding protein MdxE (truncated)
RA	3407243	T→C	A299A (GCA→GCG)	mdxE_tr ←	maltodextrin‑binding protein MdxE (truncated)
seq id	start	end	size	←reads	reads→	gene	description
NRS6105	326770	327206	437	8 [1]	[0] 12	amyE	alpha‑amylase

## Sheet: NRS7209 (NRS6105 L4P4)
evidence	position	mutation	annotation	gene	description
RA	326354	G→T	L42L (CTG→CTT)	amyE →	alpha‑amylase
RA	326363	A→G	P45P (CCA→CCG)	amyE →	alpha‑amylase
RA	326423	T→C	H65H (CAT→CAC)	amyE →	alpha‑amylase
RA	326498	C→T	N90N (AAC→AAT)	amyE →	alpha‑amylase
RA	326505	A→G	N93D (AAT→GAT)	amyE →	alpha‑amylase
RA	326534	C→G	L102L (CTC→CTG)	amyE →	alpha‑amylase
RA	326552	C→T	Y108Y (TAC→TAT)	amyE →	alpha‑amylase
RA	326576	A→T	G116G (GGA→GGT)	amyE →	alpha‑amylase
RA	326669	C→T	D147D (GAC→GAT)	amyE →	alpha‑amylase
RA	326690	2 bp→GG	coding (462‑463/1980 nt)	amyE →	alpha‑amylase
RA	327294	C→A	R356R (CGA→AGG)	amyE →	alpha‑amylase
RA	327296	A→G	R356R (CGA→AGG)	amyE →	alpha‑amylase
RA	327404	G→A	E392E (GAG→GAA)	amyE →	alpha‑amylase
RA	327416	A→G	P396P (CCA→CCG)	amyE →	alpha‑amylase
RA	327494	T→C	V422V (GTT→GTC)	amyE →	alpha‑amylase
RA	327507	C→G	P427A (CCA→GCA)	amyE →	alpha‑amylase
RA	327548	G→A	G440G (GGG→GGA)	amyE →	alpha‑amylase
RA	327551	A→G	A441A (GCA→GCG)	amyE →	alpha‑amylase
RA	327569	T→C	N447N (AAT→AAC)	amyE →	alpha‑amylase
RA	327608	G→A	V460V (GTG→GTA)	amyE →	alpha‑amylase
RA	327879	G→A	E551K (GAA→AAA)	amyE →	alpha‑amylase
RA	327908	T→G	A560A (GCT→GCG)	amyE →	alpha‑amylase
RA	327984	G→A	G586S (GGC→AGC)	amyE →	alpha‑amylase
RA	327989	G→A	R587R (CGG→CGA)	amyE →	alpha‑amylase
RA	327991	C→T	A588V (GCA→GTA)	amyE →	alpha‑amylase
RA	328043	T→C	D605D (GAT→GAC)	amyE →	alpha‑amylase
RA	328058	T→G	L610L (CTT→CTG)	amyE →	alpha‑amylase
RA	328091	C→A	A621A (GCC→GCA)	amyE →	alpha‑amylase
RA	328159	A→T	Q644L (CAA→CTA)	amyE →	alpha‑amylase
RA	328202	T→C	P658P (CCT→CCC)	amyE →	alpha‑amylase
RA	328215	T→G	intergenic (+7/‑170)	amyE → / → ldh	alpha‑amylase/L‑lactate dehydrogenase
RA	328246	T→A	intergenic (+38/‑139)	amyE → / → ldh	alpha‑amylase/L‑lactate dehydrogenase
RA	328289	C→T	intergenic (+81/‑96)	amyE → / → ldh	alpha‑amylase/L‑lactate dehydrogenase
RA	328343	G→C	intergenic (+135/‑42)	amyE → / → ldh	alpha‑amylase/L‑lactate dehydrogenase
MC JC	3106051	Δ51 bp	coding (1892‑1942/2298 nt)	comP ←	Sensor histidine kinase ComP
MC JC	3407192	(T)8→5	intergenic (‑350/+34)	mdxF ← / ← mdxE_tr	maltodextrin ABC transporter permease/maltodextrin‑binding protein MdxE (truncated)
RA	3407243	T→C	A299A (GCA→GCG)	mdxE_tr ←	maltodextrin‑binding protein MdxE (truncated)
seq id	start	end	size	←reads	reads→	gene	description
NRS6105	326770	327206	437	8 [1]	[0] 12	amyE	alpha‑amylase

## Sheet: NRS7687 (NRS6145 L1P3)
evidence	seq id	position	mutation	annotation	gene	description
RA	NRS6145	322292	C→A	R356R (CGA→AGG)	amyE →	alpha‑amylase
RA	NRS6145	322294	A→G	R356R (CGA→AGG)	amyE →	alpha‑amylase
RA	NRS6145	322402	G→A	E392E (GAG→GAA)	amyE →	alpha‑amylase
RA	NRS6145	322414	A→G	P396P (CCA→CCG)	amyE →	alpha‑amylase
RA	NRS6145	322492	T→C	V422V (GTT→GTC)	amyE →	alpha‑amylase
RA	NRS6145	322505	C→G	P427A (CCA→GCA)	amyE →	alpha‑amylase
RA	NRS6145	1041715	T→A	intergenic (+19/+22)	yhaL → / ← prsA	sporulation protein YhaL/foldase
seq id	start	end	size	←reads	reads→	gene	description
*	*	÷	NRS6145	321761	322217	457	13 [12]	[12] 13	amyE	alpha‑amylase

## Sheet: NRS7688(NRS6145 L1P4)
evidence	seq id	position	mutation	annotation	gene	description
RA	NRS6145	322292	C→A	R356R (CGA→AGG)	amyE →	alpha‑amylase
RA	NRS6145	322294	A→G	R356R (CGA→AGG)	amyE →	alpha‑amylase
RA	NRS6145	322402	G→A	E392E (GAG→GAA)	amyE →	alpha‑amylase
RA	NRS6145	322414	A→G	P396P (CCA→CCG)	amyE →	alpha‑amylase
RA	NRS6145	322492	T→C	V422V (GTT→GTC)	amyE →	alpha‑amylase
RA	NRS6145	322505	C→G	P427A (CCA→GCA)	amyE →	alpha‑amylase
RA	NRS6145	1041715	T→A	intergenic (+19/+22)	yhaL → / ← prsA	sporulation protein YhaL/foldase
RA	NRS6145	3101475	C→T	E510K (GAA→AAA)	comP ←	Sensor histidine kinase ComP
seq id	start	end	size	←reads	reads→	gene	description
*	*	÷	NRS6145	321744	322221	478	20 [17]	[19] 22	amyE	alpha‑amylase

## Sheet: NRS7690 (NRS6145 L6P3)
evidence	seq id	position	mutation	annotation	gene	description
RA	NRS6145	322292	C→A	R356R (CGA→AGG)	amyE →	alpha‑amylase
RA	NRS6145	322294	A→G	R356R (CGA→AGG)	amyE →	alpha‑amylase
RA	NRS6145	322402	G→A	E392E (GAG→GAA)	amyE →	alpha‑amylase
RA	NRS6145	322414	A→G	P396P (CCA→CCG)	amyE →	alpha‑amylase
RA	NRS6145	322492	T→C	V422V (GTT→GTC)	amyE →	alpha‑amylase
RA	NRS6145	322505	C→G	P427A (CCA→GCA)	amyE →	alpha‑amylase
RA	NRS6145	1041715	T→A	intergenic (+19/+22)	yhaL → / ← prsA	sporulation protein YhaL/foldase
RA	NRS6145	3242491	G→A	G323G (GGC→GGT)	liaS ←	sensor histidine kinase
seq id	start	end	size	←reads	reads→	gene	description
*	*	÷	NRS6145	321768	322204	437	9 [0]	[0] 16	amyE	alpha‑amylase

## Sheet: NRS7691 (NRS6145 L6P4)
evidence	seq id	position	mutation	annotation	gene	description
RA	NRS6145	322292	C→A	R356R (CGA→AGG)	amyE →	alpha‑amylase
RA	NRS6145	322294	A→G	R356R (CGA→AGG)	amyE →	alpha‑amylase
RA	NRS6145	322402	G→A	E392E (GAG→GAA)	amyE →	alpha‑amylase
RA	NRS6145	322414	A→G	P396P (CCA→CCG)	amyE →	alpha‑amylase
RA	NRS6145	322492	T→C	V422V (GTT→GTC)	amyE →	alpha‑amylase
RA	NRS6145	322505	C→G	P427A (CCA→GCA)	amyE →	alpha‑amylase
RA	NRS6145	1041715	T→A	intergenic (+19/+22)	yhaL → / ← prsA	sporulation protein YhaL/foldase
RA	NRS6145	1867913	A→G	intergenic (+280/+205)	xylB → / ← yncB	xylulokinase/endonuclease YncB
RA	NRS6145	3242491	G→A	G323G (GGC→GGT)	liaS ←	sensor histidine kinase
MC JC	NRS6145	3304086	Δ4,542 bp		[rghRA]–[opuBC]	[rghRA], rghRB, yvaP, yvaQ, opuBD, [opuBC]
seq id	start	end	size	←reads	reads→	gene	description
*	*	÷	NRS6145	321715	322238	524	26 [24]	[25] 27	amyE	alpha‑amylase

## Sheet:  (NRS6202 L6P3)
evidence	position	mutation	annotation	gene	description
RA	2294813	C→T	R308R (CGC→CGT)	yplP →	AAA family ATPase
RA	3384515	T→C	H277R (CAT→CGT)	pucG ←	purine catabolism protein PucG
seq id	start	end	size	←reads	reads→	gene	description
*	*	÷	NRS6202	327749	328198	450	276 [268]	[269] 284	amyE	alpha‑amylase

## Sheet: NRS7693 (NRS6202 L6P4)
evidence	position	mutation	annotation	gene	description
RA	2294813	C→T	R308R (CGC→CGT)	norR_1 →	Anaerobic nitric oxide reductase transcription regulator NorR
RA	3298556	(T)5→6	coding (204/2310 nt)	comP ←	Sensor histidine kinase ComP
RA	3384515	T→C	H277R (CAT→CGT)	pucG ←	(S)‑ureidoglycine‑‑glyoxylate transaminase
seq id	start	end	size	←reads	reads→	gene	description
*	*	÷	1	327752	328202	451	157 [142]	[146] 161	amyE	Alpha‑amylase

## Sheet: NRS8005vsNRS6105
evidence	position	mutation	annotation	gene	description
RA	65011	C→T	T227I (ACA→ATA)	yabM →	hypothetical protein
RA	109076	A→G	V296V (GTA→GTG)	yacL →	PIN/TRAM domain‑containing protein
RA	193083	G→T	intergenic (‑5/+8)	ybbJ ← / ← ybbK	GNAT family N‑acetyltransferase/hypothetical protein
RA	214010	G→A	A110T (GCC→ACC)	skfB →	sporulation killing factor system radical SAM maturase
RA	231359	A→T	I170F (ATT→TTT)	ybeC →	amino acid:proton symporter
RA	268965	A→C	E4D (GAA→GAC)	gudP →	MFS transporter
RA	326354	G→T	L42L (CTG→CTT)	amyE →	alpha‑amylase
RA	326363	A→G	P45P (CCA→CCG)	amyE →	alpha‑amylase
RA	326423	T→C	H65H (CAT→CAC)	amyE →	alpha‑amylase
RA	326498	C→T	N90N (AAC→AAT)	amyE →	alpha‑amylase
RA	326505	A→G	N93D (AAT→GAT)	amyE →	alpha‑amylase
RA	326534	C→G	L102L (CTC→CTG)	amyE →	alpha‑amylase
RA	326552	C→T	Y108Y (TAC→TAT)	amyE →	alpha‑amylase
RA	326576	A→T	G116G (GGA→GGT)	amyE →	alpha‑amylase
RA	326669	C→T	D147D (GAC→GAT)	amyE →	alpha‑amylase
RA	326690	2 bp→GG	coding (462‑463/1980 nt)	amyE →	alpha‑amylase
RA	327294	C→A	R356R (CGA→AGG)	amyE →	alpha‑amylase
RA	327296	A→G	R356R (CGA→AGG)	amyE →	alpha‑amylase
RA	327404	G→A	E392E (GAG→GAA)	amyE →	alpha‑amylase
RA	327416	A→G	P396P (CCA→CCG)	amyE →	alpha‑amylase
RA	327494	T→C	V422V (GTT→GTC)	amyE →	alpha‑amylase
RA	327507	C→G	P427A (CCA→GCA)	amyE →	alpha‑amylase
RA	327548	G→A	G440G (GGG→GGA)	amyE →	alpha‑amylase
RA	327551	A→G	A441A (GCA→GCG)	amyE →	alpha‑amylase
RA	327569	T→C	N447N (AAT→AAC)	amyE →	alpha‑amylase
RA	327608	G→A	V460V (GTG→GTA)	amyE →	alpha‑amylase
RA	327879	G→A	E551K (GAA→AAA)	amyE →	alpha‑amylase
RA	327908	T→G	A560A (GCT→GCG)	amyE →	alpha‑amylase
RA	327984	G→A	G586S (GGC→AGC)	amyE →	alpha‑amylase
RA	327989	G→A	R587R (CGG→CGA)	amyE →	alpha‑amylase
RA	327991	C→T	A588V (GCA→GTA)	amyE →	alpha‑amylase
RA	328043	T→C	D605D (GAT→GAC)	amyE →	alpha‑amylase
RA	328058	T→G	L610L (CTT→CTG)	amyE →	alpha‑amylase
RA	328091	C→A	A621A (GCC→GCA)	amyE →	alpha‑amylase
RA	328159	A→T	Q644L (CAA→CTA)	amyE →	alpha‑amylase
RA	328202	T→C	P658P (CCT→CCC)	amyE →	alpha‑amylase
RA	328215	T→G	intergenic (+7/‑170)	amyE → / → ldh	alpha‑amylase/L‑lactate dehydrogenase
RA	328246	T→A	intergenic (+38/‑139)	amyE → / → ldh	alpha‑amylase/L‑lactate dehydrogenase
RA	328289	C→T	intergenic (+81/‑96)	amyE → / → ldh	alpha‑amylase/L‑lactate dehydrogenase
RA	407036	T→A	I158I (ATA→ATT)	yczE ←	hypothetical protein
RA	460204	+GA	coding (993/1032 nt)	kipA →	KipI antagonist
RA	496513	A→C	M43L (ATG→CTG)	dctS →	C4‑dicarboxylate sensor kinase
RA	634072	C→T	N356N (AAC→AAT)	ydiP →	restriction endonuclease subunit M
RA	678034	C→T	intergenic (+32/‑42)	purB → / → purC	adenylosuccinate lyase/phosphoribosylaminoimidazolesuccinocarboxamide synthase
RA	678262	A→C	I63L (ATT→CTT)	purC →	phosphoribosylaminoimidazolesuccinocarboxamide synthase
RA	844057	T→G	L110F (TTA→TTC)	yfkC ←	mechanosensitive ion channel protein MscS
RA	927801	A→T	intergenic (+3164/‑48)	21605E_unicycler_00917 → / → 21605E_unicycler_00918	16S ribosomal RNA/5S ribosomal RNA
RA	956434	A→G	N36D (AAT→GAT)	yhcC →	hypothetical protein
MC JC	963215	Δ7 bp	intergenic (‑12/‑155)	dgcK ← / → tcyP	GGDEF domain‑containing protein/L‑cystine uptake protein TcyP
JC	971296	+ATAACT	coding (3502/3582 nt)	yhcR →	endonuclease YhcR
RA	1014755	A→G	S14P (TCG→CCG)	yhdW ←	glycerophosphodiester phosphodiesterase
RA	1131312	A→G	K387R (AAG→AGG)	wprA →	cell wall‑associated protease
RA	1142029	A→G	Y96H (TAT→CAT)	yisT ←	damage‑inducible protein DinB
RA	1150067	C→T	L126F (CTT→TTT)	yitD →	phosphosulfolactate synthase
RA	1166337	C→A	Q143K (CAG→AAG)	ipi →	intracellular proteinase inhibitor
RA	1182904	(A)5→4	intergenic (+6/‑84)	yjaV → / → med	hypothetical protein/transcriptional activator protein med
RA	1185091	C→G	H172D (CAC→GAC)	fabHA →	3‑oxoacyl‑ACP synthase III
RA	1208756	T→A	N437K (AAT→AAA)	pepF →	oligoendopeptidase F
RA	1362881	#VALUE!	coding (406/489 nt)	ispA_tr ←	major intracellular serine protease (truncated)
RA	1418682	C→T	intergenic (+581/+1)	ykvM → / ← ykvN	NADPH‑dependent 7‑cyano‑7‑deazaguanine reductase QueF/transcriptional regulator
RA	1782901	A→G	A4567A (GCA→GCG)	pksJ →	non‑ribosomal peptide synthetase
RA	1799795	+G	coding (1842/1845 nt)	pksM_tr →	polyketide synthase (truncated)
RA	1875718	C→T	V384I (GTT→ATT)	alrB ←	alanine racemase 2
MC JC	1886648	Δ13 bp	coding (1414‑1426/1560 nt)	yndD →	spore germination protein
RA	2000115	T→A	I211I (ATA→ATT)	21605E_unicycler_01951 ←	hypothetical protein
MC JC	2063956	Δ25 bp	intergenic (‑41/+12)	yobT ← / ← yobU	MBL fold metallo‑hydrolase/AraC family transcriptional regulator
RA	2073654	T→C	S163S (AGT→AGC)	desR →	DNA‑binding response regulator
RA	2101951	C→A	S370S (TCC→TCA)	yojI →	multidrug resistance protein NorM
RA	2383860	A→G	A271A (GCT→GCC)	spoIIIAA ←	stage III sporulation protein AA
RA	2388052	C→T	intergenic (‑171/‑59)	yqhR ← / → yqhQ	hypothetical protein/hypothetical protein
RA	2418599	C→T	L11L (CTG→CTA)	glcK ←	glucokinase
RA	2452306	A→G	I498T (ATT→ACT)	glyS ←	glycine‑‑tRNA ligase subunit beta
RA	2508811	A→C	V95V (GTT→GTG)	21605E_unicycler_02525 ←	hypothetical protein
JC	2544427	(GTCATCATGATGTTTCCAGTCACA)2→4	coding (742/921 nt)	21605E_unicycler_02568 ←	hypothetical protein
RA	2621082	G→T	D91Y (GAT→TAT)	yrhO →	TrmB family transcriptional regulator
RA	2637034	G→A	A365V (GCG→GTG)	yrhB ←	cystathionine gamma‑lyase
RA	2880649	A→G	N69D (AAC→GAC)	braB →	branched‑chain amino acid transport system carrier protein BraB
RA	2960009	C→T	D192N (GAT→AAT)	yttB ←	MFS transporter
RA	3023519	A→T	N96K (AAT→AAA)	glgB ←	glycogen‑branching enzyme
RA	3079553	C→T	G16E (GGA→GAA)	yugG ←	AsnC family transcriptional regulator
RA	3165754	T→A	T50T (ACA→ACT)	thrB ←	homoserine kinase
RA	3169187	A→G	V98A (GTG→GCG)	yutH ←	endospore coat‑associated protein YutH
RA	3252711	T→C	intergenic (‑19/+159)	yvqJ ← / ← yvqK	MFS transporter/cob(I)yrinic acid a'c‑diamide adenosyltransferase
RA	3301293	Δ1 bp	intergenic (‑258/+96)	yvaD ← / ← yvaF	hypothetical protein/TetR family transcriptional regulator
RA	3319121	G→T	L93I (CTT→ATT)	sdpI ←	immunity protein SdpI
RA	3360882	T→C	intergenic (‑19/+122)	cycB ← / ← ganR	cyclodextrin‑binding protein/transcriptional regulator
MC JC	3407192	(T)8→5	intergenic (‑350/+34)	mdxF ← / ← mdxE_tr	maltodextrin ABC transporter permease/maltodextrin‑binding protein MdxE (truncated)
RA	3407243	T→C	A299A (GCA→GCG)	mdxE_tr ←	maltodextrin‑binding protein MdxE (truncated)
RA	3428448	C→G	intergenic (‑331/+50)	cwlO ← / ← yvcD	peptidoglycan DL‑endopeptidase CwlO/hypothetical protein
RA	3553359	C→T	intergenic (‑392/‑392)	capB ← / → rbsR	poly‑gamma‑glutamate synthase CapB/LacI family transcriptional regulator
RA	3557062	T→C	R347R (CGT→CGC)	rbsA →	ribose import ATP‑binding protein RbsA
RA	3695937	C→A	intergenic (‑40/+96)	narK ← / ← argS	nitrite extrusion protein/arginine‑‑tRNA ligase
RA	3770110	T→C	A363A (GCA→GCG)	sacP ←	PTS sucrose EIIBC component
RA	3904062	C→T	A152A (GCG→GCA)	bglP ←	PTS beta‑glucoside transporter subunit EIIBCA
RA	3978842	T→C	G55G (GGT→GGC)	yxnA →	oxidoreductase
Unassigned missing coverage evidence
			seq id	start	end	size	←reads	reads→	gene	description
*	*	÷	NRS6105	160466–165230	165586–165242	13–5121	71 [56]	[65] 78	[21605E_unicycler_00181]–[21605E_unicycler_00183]	[21605E_unicycler_00181],21605E_unicycler_00182,[21605E_unicycler_00183]
*	*	÷	NRS6105	326761	327209	449	70 [69]	[52] 78	amyE	alpha‑amylase
*	*	÷	NRS6105	2509021–2509088	2510763–2510719	1632–1743	72 [62]	[69] 81	[21605E_unicycler_02525]–[21605E_unicycler_02528]	[21605E_unicycler_02525],csoR_1,21605E_unicycler_02527,[21605E_unicycler_02528]

## Sheet: NRS8009vsNRS6202
evidence	position	mutation	annotation	gene	description
RA	3384515	T→C	H277R (CAT→CGT)	pucG ←	(S)‑ureidoglycine‑‑glyoxylate transaminase

[truncated: 1 more sheets: NRS8001VsNRS6145]
