# Supplementary material for: Regulatory rewiring drives intraspecies competition in Bacillus subtilis
Source: PLoS Genet. 2026 Feb 17;22(2):e1012050. doi: 10.1371/journal.pgen.1012050 (PMC12935306; doi:10.1371/journal.pgen.1012050)
Supplement: S3 File — File that can be opened using open-source software containing all the sequence information linked to the analysis of comQXPA. https://www.jalview.org/ (JVP) [file pgen.1012050.s017.jvp]

Archive with 8 entries (8 files):
- comP_muscled.fasta.xml
- comA_muscled.fasta.xml
- comQ_muscled.fasta.xml
- operons_muscled.fasta.xml
- 59295713  Dataset for /Volumes/jabbott/Projects/JCA_NSW_comP/alignments/comP_muscled.fasta.xml
- 59295713  Dataset for /Volumes/jabbott/Projects/JCA_NSW_comP/alignments/comA_muscled.fasta.xml
- 59295713  Dataset for /Volumes/jabbott/Projects/JCA_NSW_comP/alignments/comQ_muscled.fasta.xml
- 59295713  Dataset for /Volumes/jabbott/Projects/JCA_NSW_comP/operon/operons_muscled.fasta.xml
