# Supplementary material for: Regulatory rewiring drives intraspecies competition in Bacillus subtilis
Source: PLoS Genet. 2026 Feb 17;22(2):e1012050. doi: 10.1371/journal.pgen.1012050 (PMC12935306; doi:10.1371/journal.pgen.1012050)
Supplement: S3 File — File that can be opened using open-source software containing all the sequence information linked to the analysis of comQXPA. https://www.jalview.org/ (JVP) [file pgen.1012050.s017.jvp › comP_muscled.fasta.xml]

<?xml version="1.0" encoding="UTF-8" standalone="yes"?><ns3:JalviewModel xmlns:ns2="www.vamsas.ac.uk/jalview/version2" xmlns:ns3="www.jalview.org"><ns3:creationDate>2024-09-06T15:37:23.120+01:00</ns3:creationDate><ns3:version>2.11.3.3</ns3:version><ns3:vamsasModel><ns2:SequenceSet gapChar="-" datasetId="ds01"><ns2:Sequence dsseqid="sq2" id="sq1" description="histidine kinase"><ns2:sequence>MY---------------------RYINVYKYLSLVFIILSFIYVIYLSYSFAFNIFVGADVKINEQGKLEVTNVLDYTDEYYSCVKKGDIILEVNGEKGS-DIQLKSGRLVNVE-SLIVERDNKSFHLQ----NV---SLIS---EENLFMYLIPVISYSICLFCIFFIYRINKVRKSTSAYILILFLLFVSVAYVSACGARRGEEISTYLLVLTLVSCPVLYIHFIYKYFIELGTKLFEKKI-LIIMYMLPLINLLLEDVLSNRLK-SS--AFLSNLNLISFFVLVLTVSILIHKG-IRKFKQKEQKSILKVLAYTNIFSFSPFIVFFAVPYVFFEKY-VSPFSLAAFTLVIPFSLVYQFMTNRLYNIDFVVGRLKYYGFLAITPTIIVVTIFNYIQQPKDIFYLVKLTIAIYVLMFAVFYFKEIIDFRFKLKRFTEKFNYQDGIFKFTQLIKQASSVDQVLNHFKNTILEVLNIDNACVYDNS-KGEITLLSKNNFKDLTYKNHEQYVKNFSGDIGKIKEFKQGFIIKIGERGDRSFLVLCFSSYNTFKLTRDEIAWLQTLAFYTNVSLENVMKIEELMVHLEDLKQQESNPVWLKKLMYTIEEKQRSDLARDLHDSVLQDLISLKRQCELFLGDFKKGDNPCREEVQDKLVQMNEQMSDVISMTRETCHELRPQLLYDLGLVKALSKLVAQQQERVPFHIRLNTGRFTASLDLDSQLNLYRIIQEFLSNAVKHSQATDVLIMLISIQNKIVLHYEDDGVGFDQEKNTEHSMSMGLSGIKERVRALDGRLRIETSEGKGFKADIEIEL</ns2:sequence><ns2:name>GCA_003665335_None</ns2:name></ns2:Sequence><ns2:Sequence dsseqid="sq4" id="sq3" description="histidine kinase"><ns2:sequence>MY---------------------RYINVYKYLSLVFIILSFIYVIYLSYSFAFNIFVGADVKINEQGKLEVTNVLDYTDEYYSGVKKGDIILEVNGEKGS-DIQLKSGRLVNVE-SLIVERDNKSFHLQ----NV---SLIS---EENLFMYLIPVISYSICLFCIFFIYRINKVRKSTSAYILILFLLFVSVAYVSACGARRGEEISTYLLVLTLVSCPVLYIHFIYKYFIELGTKLFEKKI-LIIMYMLPLINLLLEDVLSNRLK-SS--AFLSNLNLISFFVLVLTVSILIHKG-IRKFKQKEQKSILKVLAYTNIFSFSPFIVFFAVPYVFLEKY-VSPFSLAAFTLVIPFSLVYQFMTNRLYNIDFVVGRLKYYGFLAITPTIIVVTIFNYIQQPKDIFYLVKLTIAIYVLMFAVFYFKEIIDFRFKLKRFTEKFNYQDGIFKFTQLIKQASSVDQVLNHFKNTILEVLNIDNACVYDNS-KGEITLLSKNNFKDLTYKNHEQYVKNFSGDIGKIKEFKQGFIIKIGERGDKSFLVLCFSSYNTFKLTRDEIAWLQTLAFYTNVSLENVMKIEELMVHLEDLKQQESNPVWLKKLMYTIEEKQRSDLARDLHDSVLQDLISLKRQCELFLGDFKKDDNPCREEVQDKLVQMNEQMSDVISMTRETCHELRPQLLYDLGLVKALSKLVAQQQERVPFHIRLNTGRFTASLDLDSQLNLYRIIQEFLSNAVKHSQATDVLIMLISIQNKIVLHYEDDGVGFDQEKNTEHSMSMGLSGIKERVRALDGRLRIETSEGKGFKADIEIEL</ns2:sequence><ns2:name>GCA_039621415_None</ns2:name></ns2:Sequence><ns2:Sequence dsseqid="sq6" id="sq5" description="histidine kinase"><ns2:sequence>MY---------------------RYINVYKYLSLVFIILSFIYVIYLSYSFAFNIFVGADVKINEQGKLEVTNVLDYTDEYYSGVKKGDIILEVNGEKGS-DIQLKSGRLVNVE-SLIVERDNKSFHLQ----NV---SLIS---EENLFMYLIPVISYSICLFCIFFIYRINKVRKSTSAYILILFLLFVSVAYVSACGARRGEEISTYLLVLTLVSCPVLYIHFIYKYFIELGTKLFEKKI-LIIMYMLPLINLLLEDVLSNRLK-SS--AFLSNLNLISFFVLVLTVSILIHKG-IRKFKQKEQKSILKVLAYTNIFSFSPFIVFFAVPYVFLEKY-VSPFSLAAFTLVIPFSLVYQFMTNRLYNIDFVVGRLKYYGFLAITPTIIVVTIFNYIQQPKDIFYLVKLTIAIYVLMFAVFYFKEIIDFRFKLKRFTEKFNYQDGIFKFTQLIKQASSVDQVLNHFKNTILEVLNIDNACVYDNS-KGEITLLSKNNFKDLTYKNHEQYVKNFSGDIGKIKEFKQGFIIKIGERGDKSFLVLCFSSYNTFKLTRDEIAWLQTLAFYTNVSLENVMKIEELMVHLEDLKQQESNPVWLKKLMYTIEEKQRSDLARDLHDSVLQDLISLKRQCELFLGDFKKDDNPCREEVQDKLVQMNEQMSDVISMTRETCHELRPQLLYDLGLVKALSKLVAQQQERVPFHIRLNTGRFTASLDLDSQLNLYRIIQEFLSNAVKHSQATDVLIMLISIQNKIVLHYEDDGVGFDQEKNTEHSMSMGLSGIKERVRALDGRLRIETSEGKGFKADIEIEL</ns2:sequence><ns2:name>GCA_039621185_None</ns2:name></ns2:Sequence><ns2:Sequence dsseqid="sq8" id="sq7" description="histidine kinase"><ns2:sequence>MY---------------------RYINVYKYLSLVFIILSFIYVIYLSYSFAFNIFVGADVKINEQGKLEVTNVLDYTDEYYSGVKKGDIILEVNGEKGS-DIQLKSGRLVNVE-SLIVERDNKSFHLQ----NV---SLIS---EENLFMYLIPVISYSICLFCIFFIYRINKVRKSTSAYILILFLLFVSVAYVSACGARRGEEISTYLLVLTLVSCPVLYIHFIYKYFIELGTKLFEKKI-LIIMYMLPLINLLLEDVLSNRLK-SS--AFLSNLNLISFFVLVLTVSILIHKG-IRKFKQKEQKSILKVLAYTNIFSFSPFIVFFAVPYVFLEKY-VSPFSLAAFTLVIPFSLVYQFMTNRLYNIDFVVGRLKYYGFLAITPTIIVVTIFNYIQQPKDIFYLVKLTIAIYVLMFAVFYFKEIIDFRFKLKRFTEKFNYQDGIFKFTQLIKQASSVDQVLNHFKNTILEVLNIDNACVYDNS-KGEITLLSKNNFKDLTYKNHEQYVKNFSGDIGKIKEFKQGFIIKIGERGDKSFLVLCFSSYNTFKLTRDEIAWLQTLAFYTNVSLENVMKIEELMVHLEDLKQQESNPVWLKKLMYTIEEKQRSDLARDLHDSVLQDLISLKRQCELFLGDFKKDDNPCREEVQDKLVQMNEQMSDVISMTRETCHELRPQLLYDLGLVKALSKLVAQQQERVPFHIRLNTGRFTASLDLDSQLNLYRIIQEFLSNAVKHSQATDVLIMLISIQNKIVLHYEDDGVGFDQEKNTEHSMSMGLSGIKERVRALDGRLRIETSEGKGFKADIEIEL</ns2:sequence><ns2:name>GCA_039620435_None</ns2:name></ns2:Sequence><ns2:Sequence dsseqid="sq10" id="sq9" description="histidine kinase"><ns2:sequence>MY---------------------RYINVYKYLSLVFIILSFIYVIYLSYSFAFNIFVGADVKINEQGKLEVTNVLDYTDEYYSGVKKGDIILEVNGEKGS-DIQLKSGRLVNVE-SLIVERDNKSFHLQ----NV---SLIS---EENLFMYLIPVISYSICLFCIFFIYRINKVRKSTSAYILILFLLFVSVAYVSACGARRGEEISTYLLVLTLVSCPVLYIHFIYKYFIELGTKLFEKKI-LIIMYMLPLINLLLEDVLSNRLK-SS--AFLSNLNLISFFVLVLTVSILIHKG-IRKFKQKEQKSILKVLAYTNIFSFSPFIVFFAVPYVFLEKY-VSPFSLAAFTLVIPFSLVYQFMTNRLYNIDFVVGRLKYYGFLAITPTIIVVTIFNYIQQPKDIFYLVKLTIAIYVLMFAVFYFKEIIDFRFKLKRFTEKFNYQDGIFKFTQLIKQASSVDQVLNHFKNTILDVLNIDNACVYDNS-KGEITLLSKNNFKDLTYTNHEQYVKNFTGDIGKIKEFKQGFIIKIGERGDKSFLVLCFSSYNTFKLTRDEIAWLQTLAFYTNVSLENVMKIEELMVHLEDLKQQESNPVWLKKLMYTIEEKQRSDLARDLHDSVLQDLISLKRQCELFLGDFKKDDNPCREEVQDKLVQMNEQMSDVISMTRETCHELRPQLLYDLGLVKALSKLVAQQQERVPFHIRLNTGRFTASLDLDSQLNLYRIIQEFLSNAVKHSQATDVLIMLISIQNKIVLHYEDDGVGFDQEKNTEHSMSMGLSGIKERVRALDGRLRIETSEGKGFKADIEIEL</ns2:sequence><ns2:name>GCA_905310985_None</ns2:name></ns2:Sequence><ns2:Sequence dsseqid="sq12" id="sq11" description="histidine kinase"><ns2:sequence>MY---------------------RYINVYKYLSLVFIILSFIYVIYLSYSFAFNIFVGADVKINEQGKLEVTNVLDYTDEYYSGVKKGDIILEVNGEKGS-DIQLKSGRLVNVE-SLIVERDNKSFHLQ----NV---SLIS---EENLFMYLIPVISYSICLFCIFFIYRINKVRKSTSAYILILFLLFVSVAYVSACGARRGEEISTYLLVLTLVSCPVLYIHFIYKYFIELGTKLFEKKI-LIIMYMLPLINLLLEDVLSNRLK-SS--AFLSNLNLISFFVLVLTVSILIHKG-IRKFKQKEQKSILKVLAYTNIFSFSPFIVFFAVPYVFLEKY-VSPFSLAAFTLVIPFSLVYQFMTNRLYNIDFVVGRLKYYGFLAITPTIIVVTIFNYIQQPKDIFYLVKLTIAIYVLMFAVFYFKEIIDFRFKLKRFTEKFNYQDGIFKFTQLIKQASSVDQVLNHFKNTILDVLNIDNACVYDNS-KGEITLLSKNNFKDLTYTNHEQYVKNFTGDIGKIKEFKQGFIIKIGERGDKSFLVLCFSSYNTFKLTRDEIAWLQTLAFYTNVSLENVMKIEELMVHLEDLKQQESNPVWLKKLMYTIEEKQRSDLARDLHDSVLQDLISLKRQCELFLGDFKKDDNPCREEVQDKLVQMNEQMSDVISMTRETCHELRPQLLYDLGLVKALSKLVAQQQERVPFHIRLNTGRFTASLDLDSQLNLYRIIQEFLSNAVKHSQATDVLIMLISIQNKIVLHYEDDGVGFDQEKNTEHSMSMGLSGIKERVRALDGRLRIETSEGKGFKADIEIEL</ns2:sequence><ns2:name>GCA_905319545_None</ns2:name></ns2:Sequence><ns2:Sequence dsseqid="sq14" id="sq13" description="histidine kinase"><ns2:sequence>MY---------------------RYINVYKYLSLVFIILSFIYVIYLSYSFAFNIFVGADVKINEQGKLEVTNVLDYTDEYYSGVKKGDIILEVNGEKGS-DIQLKSGRLVNVE-SLIVERDNKSFHLQ----NV---SLIS---EENLFMYLIPVISYSICLFCIFFIYRINKVRKSTSAYILILFLLFVSVAYVSACGARRGEEISTYLLVLTLVSCPVLYIHFIYKYFIELGTKLFEKKI-LIIMYMLPLINLLLEDVLSNRLK-SS--AFLSNLNLISFFVLVLTVSILIHKG-IRKFKQKEQKSILKVLAYTNIFSFSPFIVFFAVPYVFLEKY-VSPFSLAAFTLVIPFSLVYQFMTNRLYNIDFVVGRLKYYGFLAITPTIIVVTIFNYIQQPKDIFYLVKLTIAIYVLMFAVFYFKEIIDFRFKLKRFTEKFNYQDGIFKFTQLIKQASSVDQVLNHFKNTILDVLNIDNACVYDNS-KGEITLLSKNNFKDLTYTNHEQYVKNFTGDIGKIKEFKQGFIIKIGERGDKSFLVLCFSSYNTFKLTRDEIAWLQTLAFYTNVSLENVMKIEELMVHLEDLKQQESNPVWLKKLMYTIEEKQRSDLARDLHDSVLQDLISLKRQCELFLGDFKKDDNPCREEVQDKLVQMNEQMSDVISMTRETCHELRPQLLYDLGLVKALSKLVAQQQERVPFHIRLNTGRFTASLDLDSQLNLYRIIQEFLSNAVKHSQATDVLIMLISIQNKIVLHYEDDGVGFDQEKNTEHSMSMGLSGIKERVRALDGRLRIETSEGKGFKADIEIEL</ns2:sequence><ns2:name>GCA_004101345_None</ns2:name></ns2:Sequence><ns2:Sequence dsseqid="sq16" id="sq15" description="histidine kinase"><ns2:sequence>MY---------------------RYINVYKYLSLVFIILSFIYVIYLSYSFAFNIFVGADVKINEQGKLEVTNVLDYTDEYYSGVKKGDIILEVNGEKGS-DIQLKSGRLVNVE-SLIVERDNKSFHLQ----NV---SLIS---EENLFMYLIPVISYSICLFCIFFIYRINKVRKSTSAYILILFLLFVSVAYVSACGARRGEEISTYLLVLTLVSCPVLYIHFIYKYFIELGTKLFEKKI-LIIMYMLPLINLLLEDVLSNRLK-SS--AFLSNLNLISFFVLVLTVSILIHKG-IRKFKQKEQKSILKVLAYTNIFSFSPFIVFFAVPYVFLEKY-VSPFSLAAFTLVIPFSLVYQFMTNRLYNIDFVVGRLKYYGFLAITPTIIVVTIFNYIQQPKDIFYLVKLTIAIYVLMFAVFYFKEIIDFRFKLKRFTEKFNYQDGIFKFTQLIKQASSVDQVLNHFKNTILDVLNIDNACVYDNS-KGEITLLSKNNFKDLTYTNHEQYVKNFTGDIGKIKEFKQGFIIKIGERGDKSFLVLCFSSYNTFKLTRDEIAWLQTLAFYTNVSLENVMKIEELMVHLEDLKQQESNPVWLKKLMYTIEEKQRSDLARDLHDSVLQDLISLKRQCELFLGDFKKDDNPCREEVQDKLVQMNEQMSDVISMTRETCHELRPQLLYDLGLVKALSKLVAQQQERVPFHIRLNTGRFTASLDLDSQLNLYRIIQEFLSNAVKHSQATDVLIMLISIQNKIVLHYEDDGVGFDQEKNTEHSMSMGLSGIKERVRALDGRLRIETSEGKGFKADIEIEL</ns2:sequence><ns2:name>GCA_029916985_None</ns2:name></ns2:Sequence><ns2:Sequence dsseqid="sq18" id="sq17" description="histidine kinase"><ns2:sequence>MY---------------------RYINVYKYLSLVFIILSFIYVIYLSYSFAFNIFVGADVKINEQGKLEVTNVLDYTDEYYSGVKKGDIILEVNGEKGS-DIQLKSGRLVNVE-SLIVERDNKSFHLQ----NV---SLIS---EENLFMYLIPVISYSICLFCIFFIYRINKVRKSTSAYILILFLLFVSVAYVSACGARRGEEISTYLLVLTLVSCPVLYIHFIYKYFIELGTKLFEKKI-LIIMYMLPLINLLLEDVLSNRLK-SS--AFLSNLNLISFFVLVLTVSILIHKG-IRKFKQKEQKSILKVLAYTNIFSFSPFIVFFAVPYVFLEKY-VSPFSLAAFTLVIPFSLVYQFMTNRLYNIDFVVGRLKYYGFLAITPTIIVVTIFNYIQQPKDIFYLVKLTIAIYVLMFAVFYFKEIIDFRFKLKRFTEKFNYQDGIFKFTQLIKQASSVDQVLNHFKNTILDVLNIDNACVYDNS-KGEITLLSKNNFKDLTYTNHEQYVKNFTGDIGKIKEFKQGFIIKIGERGDKSFLVLCFSSYNTFKLTRDEIAWLQTLAFYTNVSLENVMKIEELMVHLEDLKQQESNPVWLKKLMYTIEEKQRSDLARDLHDSVLQDLISLKRQCELFLGDFKKDDNPCREEVQDKLVQMNEQMSDVISMTRETCHELRPQLLYDLGLVKALSKLVAQQQERVPFHIRLNTGRFTASLDLDSQLNLYRIIQEFLSNAVKHSQATDVLIMLISIQNKIVLHYEDDGVGFDQEKNTEHSMSMGLSGIKERVRALDGRLRIETSEGKGFKADIEIEL</ns2:sequence><ns2:name>GCA_905319135_None</ns2:name></ns2:Sequence><ns2:Sequence dsseqid="sq20" id="sq19" description="histidine kinase"><ns2:sequence>MY---------------------RYINVYKYLSLVFIILSFIYVIYLSYSFAFNIFVGADVKINEQGKLEVTNVLDYTDEYYSGVKKGDIILEVNGEKGS-DIQLKSGRLVNVE-SLIVERDNKSFHLQ----NV---SLIS---EENLFMYLIPVISYSICLFCIFFIYRINKVRKSTSAYILILFLLFVSVAYVSACGARRGEEISTYLLVLTLVSCPVLYIHFIYKYFIELGTKLFEKKI-LIIMYMLPLINLLLEDVLSNRLK-SS--AFLSNLNLISFFVLVLTVSILIHKG-IRKFKQKEQKSILKVLAYTNIFSFSPFIVFFAVPYVFLEKY-VSPFSLAAFTLVIPFSLVYQFMTNRLYNIDFVVGRLKYYGFLAITPTIIVVTIFNYIQQPKDIFYLVKLTIAIYVLMFAVFYFKEIIDFRFKLKRFTEKFNYQDGIFKFTQLIKQASSVDQVLNHFKNTILDVLNIDNACVYDNS-KGEITLLSKNNFKDLTYTNHEQYVKNFTGDIGKIKEFKQGFIIKIGERGDKSFLVLCFSSYNTFKLTRDEIAWLQTLAFYTNVSLENVMKIEELMVHLEDLKQQESNPVWLKKLMYTIEEKQRSDLARDLHDSVLQDLISLKRQCELFLGDFKKDDNPCREEVQDKLVQMNEQMSDVISMTRETCHELRPQLLYDLGLVKALSKLVAQQQERVPFHIRLNTGRFTASLDLDSQLNLYRIIQEFLSNAVKHSQATDVLIMLISIQNKIVLHYEDDGVGFDQEKNTEHSMSMGLSGIKERVRALDGRLRIETSEGKGFKADIEIEL</ns2:sequence><ns2:name>GCA_024972835_None</ns2:name></ns2:Sequence><ns2:Sequence dsseqid="sq22" id="sq21" description="histidine kinase"><ns2:sequence>MY---------------------RYINVYKYLSLVFIILSFIYVIYLSYSFAFNIFVGADVKINEQGKLEVTNVLDYTDEYYSGVKKGDIILEVNGEKGS-DIQLKSGRLVNVE-SLIVERDNKSFHLQ----NV---SLIS---EENLFMYLIPVISYSICLFCIFFIYRINKVRKSTSAYILILFLLFVSVAYVSACGARRGEEISTYLLVLTLVSCPVLYIHFIYKYFIELGTKLFEKKI-LIIMYMLPLINLLLEDVLSNRLK-SS--AFLSNLNLISFFVLVLTVSILIHKG-IRKFKQKEQKSILKVLAYTNIFSFSPFIVFFAVPYVFLEKY-VSPFSLAAFTLVIPFSLVYQFMTNRLYNIDFVVGRLKYYGFLAITPTIIVVTIFNYIQQPKDIFYLVKLTIAIYVLMFAVFYFKEIIDFRFKLKRFTEKFNYQDGIFKFTQLIKQASSVDQVLNHFKNTILDVLNIDNACVYDNS-KGEITLLSKNNFKDLTYTNHEQYVKNFTGDIGKIKEFKQGFIIKIGERGDKSFLVLCFSSYNTFKLTRDEIAWLQTLAFYTNVSLENVMKIEELMVHLEDLKQQESNPVWLKKLMYTIEEKQRSDLARDLHDSVLQDLISLKRQCELFLGDFKKDDNPCREEVQDKLVQMNEQMSDVISMTRETCHELRPQLLYDLGLVKALSKLVAQQQERVPFHIRLNTGRFTASLDLDSQLNLYRIIQEFLSNAVKHSQATDVLIMLISIQNKIVLHYEDDGVGFDQEKNTEHSMSMGLSGIKERVRALDGRLRIETSEGKGFKADIEIEL</ns2:sequence><ns2:name>GCA_905311035_None</ns2:name></ns2:Sequence><ns2:Sequence dsseqid="sq24" id="sq23" description="histidine kinase"><ns2:sequence>MY---------------------RYINVYKYLSLVFIILSFIYVIYLSYSFAFNIFVGADVKINEQGKLEVTNVLDYTDEYYSGVKKGDIILEVNGEKGS-DIQLKSGRLVNVE-SLIVERDNKSFHLQ----NV---SLIS---EENLFMYLIPVISYSICLFCIFFIYRINKVRKSTSAYILILFLLFVSVAYVSACGARRGEEISTYLLVLTLVSCPVLYIHFIYKYFIELGTKLFEKKI-LIIMYMLPLINLLLEDVLSNRLK-SS--AFLSNLNLISFFVLVLTVSILIHKG-IRKFKQKEQKSILKVLAYTNIFSFSPFIVFFAVPYVFLEKY-VSPFSLAAFTLVIPFSLVYQFMTNRLYNIDFVVGRLKYYGFLAITPTIIVVTIFNYIQQPKDIFYLVKLTIAIYVLMFAVFYFKEIIDFRFKLKRFTEKFNYQDGIFKFTQLIKQASSVDQVLNHFKNTILDVLNIDNACVYDNS-KGEITLLSKNNFKDLTYTNHEQYVKNFTGDIGKIKEFKQGFIIKIGERGDKSFLVLCFSSYNTFKLTRDEIAWLQTLAFYTNVSLENVMKIEELMVHLEDLKQQESNPVWLKKLMYTIEEKQRSDLARDLHDSVLQDLISLKRQCELFLGDFKKDDNPCREEVQDKLVQMNEQMSDVISMTRETCHELRPQLLYDLGLVKALSKLVAQQQERVPFHIRLNTGRFTASLDLDSQLNLYRIIQEFLSNAVKHSQATDVLIMLISIQNKIVLHYEDDGVGFDQEKNTEHSMSMGLSGIKERVRALDGRLRIETSEGKGFKADIEIEL</ns2:sequence><ns2:name>GCA_905318255_None</ns2:name></ns2:Sequence><ns2:Sequence dsseqid="sq26" id="sq25" description="histidine kinase"><ns2:sequence>MY---------------------RYINVYKYLSLVFIILSFIYVIYLSYSFAFNIFVGADVKINEQGKLEVTNVLDYTDEYYSGVKKGDIILEVNGEKGS-DIQLKSGRLVNVE-SLIVERDNKSFHLQ----NV---SLIS---EENLFMYLIPVISYSICLFCIFFIYRINKVRKSTSAYILILFLLFVSVAYVSACGARRGEEISTYLLVLTLVSCPVLYIHFIYKYFIELGTKLFEKKI-LIIMYMLPLINLLLEDVLSNRLK-SS--AFLSNLNLISFFVLVLTVSILIHKG-IRKFKQKEQKSILKVLAYTNIFSFSPFIVFFAVPYVFLEKY-VSPFSLAAFTLVIPFSLVYQFMTNRLYNIDFVVGRLKYYGFLAITPTIIVVTIFNYIQQPKDIFYLVKLTIAIYVLMFAVFYFKEIIDFRFKLKRFTEKFNYQDGIFKFTQLIKQASSVDQVLNHFKNTILDVLNIDNACVYDNS-KGEITLLSKNNFKDLTYTNHEQYVKNFTGDIGKIKEFKQGFIIKIGERGDKSFLVLCFSSYNTFKLTRDEIAWLQTLAFYTNVSLENVMKIEELMVHLEDLKQQESNPVWLKKLMYTIEEKQRSDLARDLHDSVLQDLISLKRQCELFLGDFKKDDNPCREEVQDKLVQMNEQMSDVISMTRETCHELRPQLLYDLGLVKALSKLVAQQQERVPFHIRLNTGRFTASLDLDSQLNLYRIIQEFLSNAVKHSQATDVLIMLISIQNKIVLHYEDDGVGFDQEKNTEHSMSMGLSGIKERVRALDGRLRIETSEGKGFKADIEIEL</ns2:sequence><ns2:name>GCA_905315715_None</ns2:name></ns2:Sequence><ns2:Sequence dsseqid="sq28" id="sq27" description="histidine kinase"><ns2:sequence>MY---------------------RYINVYKYLSLVFIILSFIYVIYLSYSFAFNIFVGADVKINEQGKLEVTNVLDYTDEYYSGVKKGDIILEVNGEKGS-DIQLKSGRLVNVE-SLIVERDNKSFHLQ----NV---SLIS---EENLFMYLIPVISYSICLFCIFFIYRINKVRKSTSAYILILFLLFVSVAYVSACGARRGEEISTYLLVLTLVSCPVLYIHFIYKYFIELGTKLFEKKI-LIIMYMLPLINLLLEDVLSNRLK-SS--AFLSNLNLISFFVLVLTVSILIHKG-IRKFKQKEQKSILKVLAYTNIFSFSPFIVFFAVPYVFLEKY-VSPFSLAAFTLVIPFSLVYQFMTNRLYNIDFVVGRLKYYGFLAITPTIIVVTIFNYIQQPKDIFYLVKLTIAIYVLMFAVFYFKEIIDFRFKLKRFTEKFNYQDGIFKFTQLIKQASSVDQVLNHFKNTILDVLNIDNACVYDNS-KGEITLLSKNNFKDLTYTNHEQYVKNFTGDIGKIKEFKQGFIIKIGERGDKSFLVLCFSSYNTFKLTRDEIAWLQTLAFYTNVSLENVMKIEELMVHLEDLKQQESNPVWLKKLMYTIEEKQRSDLARDLHDSVLQDLISLKRQCELFLGDFKKDDNPCREEVQDKLVQMNEQMSDVISMTRETCHELRPQLLYDLGLVKALSKLVAQQQERVPFHIRLNTGRFTASLDLDSQLNLYRIIQEFLSNAVKHSQATDVLIMLISIQNKIVLHYEDDGVGFDQEKNTEHSMSMGLSGIKERVRALDGRLRIETSEGKGFKADIEIEL</ns2:sequence><ns2:name>GCA_905315015_None</ns2:name></ns2:Sequence><ns2:Sequence dsseqid="sq30" id="sq29" description="histidine kinase"><ns2:sequence>MY---------------------RYINVYKYLSLVFIILSFIYVIYLSYSFAFNIFVGADVKINEQGKLEVTNVLDYTDEYYSGVKKGDIILEVNGEKGS-DIQLKSGRLVNVE-SLIVERDNKSFHLQ----NV---SLIS---EENLFMYLIPVISYSICLFCIFFIYRINKVRKSTSAYILILFLLFVSVAYVSACGARRGEEISTYLLVLTLVSCPVLYIHFIYKYFIELGTKLFEKKI-LIIMYMLPLINLLLEDVLSNRLK-SS--AFLSNLNLISFFVLVLTVSILIHKG-IRKFKQKEQKSILKVLAYTNIFSFSPFIVFFAVPYVFLEKY-VSPFSLAAFTLVIPFSLVYQFMTNRLYNIDFVVGRLKYYGFLAITPTIIVVTIFNYIQQPKDIFYLVKLTIAIYVLMFAVFYFKEIIDFRFKLKRFTEKFNYQDGIFKFTQLIKQASSVDQVLNHFKNTILDVLNIDNACVYDNS-KGEITLLSKNNFKDLTYTNHEQYVKNFTGDIGKIKEFKQGFIIKIGERGDKSFLVLCFSSYNTFKLTRDEIAWLQTLAFYTNVSLENVMKIEELMVHLEDLKQQESNPVWLKKLMYTIEEKQRSDLARDLHDSVLQDLISLKRQCELFLGDFKKDDNPCREEVQDKLVQMNEQMSDVISMTRETCHELRPQLLYDLGLVKALSKLVAQQQERVPFHIRLNTGRFTASLDLDSQLNLYRIIQEFLSNAVKHSQATDVLIMLISIQNKIVLHYEDDGVGFDQEKNTEHSMSMGLSGIKERVRALDGRLRIETSEGKGFKADIEIEL</ns2:sequence><ns2:name>GCA_024585045_None</ns2:name></ns2:Sequence><ns2:Sequence dsseqid="sq32" id="sq31" description="histidine kinase"><ns2:sequence>MY---------------------RYINVYKYLSLVFIILSFIYVIYLSYSFAFNIFVGADVKINEQGKLEVTNVLDYTDEYYSGVKKGDIILEVNGEKGS-DIQLKSGRLVNVE-SLIVERDNKSFHLQ----NV---SLIS---EENLFMYLIPVISYSICLFCIFFIYRINKVRKSTSAYILILFLLFVSVAYVSACGARRGEEISTYLLVLTLVSCPVLYIHFIYKYFIELGTKLFEKKI-LIIMYMLPLINLLLEDVLSNRLK-SS--AFLSNLNLISFFVLVLTVSILIHKG-IRKFKQKEQKSILKVLAYTNIFSFSPFIVFFAVPYVFLEKY-VSPFSLAAFTLVIPFSLVYQFMTNRLYNIDFVVGRLKYYGFLAITPTIIVVTIFNYIQQPKDIFYLVKLTIAIYVLMFAVFYFKEIIDFRFKLKRFTEKFNYQDGIFKFTQLIKQASSVDQVLNHFKNTILDVLNIDNACVYDNS-KGEITLLSKNNFKDLTYTNHEQYVKNFTGDIGKIKEFKQGFIIKIGERGDKSFLVLCFSSYNTFKLTRDEIAWLQTLAFYTNVSLENVMKIEELMVHLEDLKQQESNPVWLKKLMYTIEEKQRSDLARDLHDSVLQDLISLKRQCELFLGDFKKDDNPCREEVQDKLVQMNEQMSDVISMTRETCHELRPQLLYDLGLVKALSKLVAQQQERVPFHIRLNTGRFTASLDLDSQLNLYRIIQEFLSNAVKHSQATDVLIMLISIQNKIVLHYEDDGVGFDQEKNTEHSMSMGLSGIKERVRALDGRLRIETSEGKGFKADIEIEL</ns2:sequence><ns2:name>GCA_009662195_None</ns2:name></ns2:Sequence><ns2:Sequence dsseqid="sq34" id="sq33" description="histidine kinase"><ns2:sequence>MY---------------------RYINVYKYLSLVFIILSFIYVIYLSYSFAFNIFVGADVKINEQGKLEVTNVLDYTDEYYSGVKKGDIILEVNGEKGS-DIQLKSGRLVNVE-SLIVERDNKSFHLQ----NV---SLIS---EENLFMYLIPVISYSICLFCIFFIYRINKVRKSTSAYILILFLLFVSVAYVSACGARRGEEISTYLLVLTLVSCPVLYIHFIYKYFIELGTKLFEKKI-LIIMYMLPLINLLLEDVLSNRLK-SS--AFLSNLNLISFFVLVLTVSILIHKG-IRKFKQKEQKSILKVLAYTNIFSFSPFIVFFAVPYVFLEKY-VSPFSLAAFTLVIPFSLVYQFMTNRLYNIDFVVGRLKYYDFLAITPTIIVVTIFNYIQQPKDIFYLVKLTIAIYVLMFAVFYFKEIIDFRFKLKRFTEKFNYQDGIFKFTQLIKQASSVDQVLNHFKNTILDVLNIDNACVYDNS-KGEITLLSKNNFKDLTYTNHEQYVKNFTGDIGKIKEFKQGFIIKIGERGDKSFLVLCFSSYNTFKLTRDEIAWLQTLAFYTNVSLENVMKIEELMVHLEDLKQQESNPVWLKKLMYTIEEKQRSDLARDLHDSVLQDLISLKRQCELFLGDFKKDDNPCREEVQDKLVQMNEQMSDVISMTRETCHELRPQLLYDLGLVKALSKLVAQQQERVPFHIRLNTGRFTASLDLDSQLNLYRIIQEFLSNAVKHSQATDVLIMLISIQNKIVLHYEDDGVGFDQEKNTEHSMSMGLSGIKERVRALDGRLRIETSEGKGFKADIEIEL</ns2:sequence><ns2:name>GCA_015602625_None</ns2:name></ns2:Sequence><ns2:Sequence dsseqid="sq36" id="sq35" description="histidine kinase"><ns2:sequence>MY---------------------RYINVYKYLSLVFIILSFIYVIYLSYSFAFNIFVGADVKINEQGKLEVTNVLDYTDEYYSGVKKGDIILEVNGEKGS-DIQLKSGRLVNVE-SLIVERDNKSFHLQ----NV---SLIS---EENLFMYLIPVISYSICLFCIFFIYRINKVRKSTSAYILILFLLFVSVAYVSACGARRGEEISTYLLVLTLVSCPVLYIHFIYKYFIELGTKLFEKKI-LIIMYMLPLINLLLEDVLSNRLK-SS--AFLSNLNLISFFVLVLTVSILIHKG-IRKFKQKEQKSILKVLAYTNIFSFSPFIVFFAVPYVFFEKY-VSPFSLAAFTLVIPFSLVYQFMTNRLYNIDFVVGRLKYYGFLAITPTIIVVTIFNYIQQPKDIFYLVKLTIAIYVLMFAVFYFKEIIDFRFKLKRFTEKFNYQDGIFKFTQLIKQASSVDQVLNHFKNTILDVLNIDNACVYDNS-KGEITLLSKNNFKDLTYTNHEQYVKNFTGDIGKIKEFKQGFIIKIGERGDKSFLVLCFSSYNTFKLTRDEIAWLQTLAFYTNVSLENVMKIEELMVHLEDLKQQESNPVWLKKLMYTIEEKQRSDLARDLHDSVLQDLISLKRQCELFLGDFKKDDNPCREEVQDKLVQMNEQMSDVISMTRETCHELRPQLLYDLGLVKALSKLVAQQQERVPFHIRLNTGRFTASLDLDSQLNLYRIIQEFLSNAVKHSQATDVLIMLISIQNKIVLHYEDDGVGFDQEKNTEHSMSMGLSGIKERVRALDGRLRIETSEGKGFKADIEIEL</ns2:sequence><ns2:name>GCA_003612735_None</ns2:name></ns2:Sequence><ns2:Sequence dsseqid="sq38" id="sq37" description="histidine kinase"><ns2:sequence>MY---------------------RYINVYKYLSLVFIILSFIYVIYLSYSFAFNIFVGADVKINEQGKLEVTNVLDYTDEYYSGVKKGDIILEVNGEKGS-DIQLKSGRLVNVE-SLIVERDNKSFHLQ----NV---SLIS---EENLFMYLIPVISYSICLFCIFFIYRINKVRKSTSAYILILFLLFVSVAYVSACGARRGEEISTYLLVLTLVSCPVLYIHFIYKYFIELGTKLFEKKI-LIIMYMLPLINLLLEDVLSNRLK-SS--AFLSNLNLISFFVLVLTVSILIHKG-IRKFKQKEQKSILKVLAYTNIFSFSPFIVFFAVPYVFFEKY-VSPFSLAAFTLVIPFSLVYQFMTNRLYNIDFVVGRLKYYGFLAITPTIIVVTIFNYIQQPKDIFYLVKLTIAIYVLMFAVFYFKEIIDFRFKLKRFTEKFNYQDGIFKFTQLIKQASSVDQVLNHFKNTILDVLNIDNACVYDNS-KGEITLLSKNNFKDLTYTNHEQYVKNFTGDIGKIKEFKQGFIIKIGERGDKSFLVLCFSSYNTFKLTRDEIAWLQTLAFYTNVSLENVMKIEELMVHLEDLKQQESNPVWLKKLMYTIEEKQRSDLARDLHDSVLQDLISLKRQCELFLGDFKKDDNPCREEVQDKLVQMNEQMSDVISMTRETCHELRPQLLYDLGLVKALSKLVAQQQERVPFHIRLNTGRFTASLDLDSQLNLYRIIQEFLSNAVKHSQATDVLIMLISIQNKIVLHYEDDGVGFDQEKNTEHSMSMGLSGIKERVRALDGRLRIETSEGKGFKADIEIEL</ns2:sequence><ns2:name>GCA_024799885_None</ns2:name></ns2:Sequence><ns2:Sequence dsseqid="sq40" id="sq39" description="histidine kinase"><ns2:sequence>MY---------------------RYINVYKYLSLVFIILSFIYVIYLSYSFAFNIFVGADVKINEQGKLEVTNVLDYTDEYYSGVKKGDIILEVNGEKGS-DIQLKSGRLVNVE-SLIVERDNKSFHLQ----NV---SLIS---EENLFMYLIPVISYSICLFCIFFIYRINKVRKSTSAYILILFLLFVSVAYVSACGARRGEEISTYLLVLTLVSCPVLYIHFIYKYFIELGTKLFEKKI-LIIMYMLPLINLLLEDVLSNRLK-SS--AFLSNLNLISFFVLVLTVSILIHKG-IRKFKQKEQKSILKVLAYTNIFSFSPFIVFFAVPYVFLEKY-VSPFSLAAFTLVIPFSLVYQFMTNRLYNIDFVVGRLKYYGFLAITPTIIVVTIFNYIQQPKDIFYLVKLTIAIYVLMFAVFYFKEIIDFRFKLKRFTEKFNYQDGIFKFTQLIKQASSVDQVLNHFKNTILDVLNIDNACVYDNS-KGEITLLSKNNFKDLTYKNHEQYVKNFTGDIGKIKEFKQGFIIKIGERGDKSFLVLCFSSYNTFKLTRDEIAWLQTLAFYTNVSLENVMKIEELMVHLEDLKQQESNPVWLKKLMYTIEEKQRSDLARDLHDSVLQDLISLKRQCELFLGDFKKGDNPCREEVQDKLVQMNEQMSDVISMTRETCHELRPQLLYDLGLVKALSKLVAQQQERVPFHIRLNTGRFTASLDLDSQLNLYRIIQEFLSNAVKHSQATDVLIMLISIQNKIVLHYEDDGVGFDQEKNTEHSMSMGLSGIKERVRALDGRLRIETSEGKGFKADIEIEL</ns2:sequence><ns2:name>GCA_004101565_None</ns2:name></ns2:Sequence><ns2:Sequence dsseqid="sq42" id="sq41" description="histidine kinase"><ns2:sequence>MY---------------------RYINVYKYLSLVFIILSFIYVIYLSYSFAFNIFVGADVKINEQGKLEVTNVLDYTDEYYSGVKKGDIILEVNGEKGS-DIQLKSGRLVNVE-SLIVERDNKSFHLQ----NV---SLIS---EENLFMYLIPVISYSICLFCIFFIYRINKVRKSTSAYILILFLLFVSVAYVSACGARRGEEISTYLLVLTLVSCPVLYIHFIYKYFIELGTKLFEKKI-LIIMYMLPLINLLLEDVLSNRLK-SS--AFLSNLNLISFFVLVLTVSILIHKG-IRKFKQKEQKSILKVLAYTNIFSFSPFIVFFAVPYVFLEKY-VSPFSLAAFTLVIPFSLVYQFMTNRLYNIDFVVGRLKYYGFLAITPTIIVVTIFNYIQQPKDIFYLVKLTIAIYVLMFAVFYFKEIIDFRFKLKRFTEKFNYQDGIFKFTQLIKQASSVDQVLNHFKNTILDVLNIDNACVYDNS-KGEITLLSKNNFKDLTYKNHEQYVKNFTGDIGKIKEFKQGFIIKIGERGDKSFLVLCFSSYNTFKLTRDEIAWLQTLAFYTNVSLENVMKIEELMVHLEDLKQQESNPVWLKKLMYTIEEKQRSDLARDLHDSVLQDLISLKRQCELFLGDFKKGDNPCREEVQDKLVQMNEQMSDVISMTRETCHELRPQLLYDLGLVKALSKLVAQQQERVPFHIRLNTGRFTASLDLDSQLNLYRIIQEFLSNAVKHSQATDVLIMLISIQNKIVLHYEDDGVGFDQEKNTEHSMSMGLSGIKERVRALDGRLRIETSEGKGFKADIEIEL</ns2:sequence><ns2:name>GCA_004101485_None</ns2:name></ns2:Sequence><ns2:Sequence dsseqid="sq44" id="sq43" description="histidine kinase"><ns2:sequence>MY---------------------RYINVYKYLSLVFIILSFIYVIYLSYSFAFNIFVGADVKINEQGKLEVTNVLDYTDEYYSGVKKGDIILEVNGEKGS-DIQLKSGRLVNVE-SLIVERDNKSFHLQ----NV---SLIS---EENLFMYLIPVISYSICLFCIFFIYRINKVRKSTSAYILILFLLFVSVAYVSACGSRRGEEISTYLLVLTLVSCPVLYIHFIYKYFIELGTKLFEKKI-LIIMYMLPLINLLLEDVLSNRLK-SS--AFLSNLNLISFFVLVLTVSILIHKG-IRKFKQKEQKSILKVLAYTNIFSFSPFIVFFAVPYVFLEKY-VSPFSLAAFTLVIPFSLVYQFMTNRLYNIDFVVGRLKYYGFLAITPTIIVVTIFNYIQQPKDIFYLVKLTIAIYVLMFAVFYFKEIIDFRFKLKRFTEKFNYQDGIFKFTQLIKQASSVDQVLNHFKNTILEVLNIDNACVYDNS-KGEITLLSKNNFKDLTYKNHEQYVKNFSGDIGKIKEFKQGFIIKIGERGDRSFLVLCFSSYNTFKLTRDEIAWLQTLAFYTNVSLENVMKIEELMVHLEDLKQQESNPVWLKKLMYTIEEKQRSDLARDLHDSVLQDLISLKRQCELFLGDFKKDDNPCREEVQDKLVQMNEQMSDVISMTRETCHELRPQLLYDLGLVKALSKLVAQQQERVPFHIRLNTGRFTASLDLDSQLNLYRIIQEFLSNAVKHSQATDVLIMLISIQNKIVLHYEDDGVGFDQEKNTEHSMSMGLSGIKERVRALDGRLRIETSEGKGFKADIEIEL</ns2:sequence><ns2:name>Bacillus_subtilis_PRO52_None</ns2:name></ns2:Sequence><ns2:Sequence dsseqid="sq46" id="sq45" description="histidine kinase"><ns2:sequence>MY---------------------RYINVYKYLSLVFIILSFIYVIYLSYSFAFNIFVGADVKINEQGKLEVTNVLDYTDEYYSGVKKGDIILEVNGEKGS-DIQLKSGRLVNVE-SLIVERDNKSFHLQ----NV---SLIS---EENLFMYLIPVISYSICLFCIFFIYRINKVRKSTSAYILILFLLFVSVAYVSACGARRGEEISTYLLVLTLVSCPVLYIHFIYKYFIELGTKLFEKKI-LIIMYMLPLINLLLEDVLSNRLK-SS--AFLSNLNLISFFVLVLTVSILIHKG-IRKFKQKEQKSILKVLAYTNIFSFSPFIVFFAVPYVFLEKY-VSPFSLAAFTLVIPFSLVYQFMTNRLYNIDFVVGRLKYYGFLAITPTIIVVTIFNYIQQPKDIFYLVKLTIAIYVLMFAVFYFKEIIDFRFKLKRFTEKFNYQDGIFKFTQLIKQASSVDQVLNHFKNTILEVLNIDNACVYDNS-KGEITLLSKNNFKDLTYKNHEQYVKNFSGDIGKIKEFKQGFIIKIGERGDRSFLVLCFSSYNTFKLTRDEIAWLQTLAFYTNVSLENVMKIEELMVHLEDLKQQESNPVWLKKLMYTIEEKQRSDLARDLHDSVLQDLISLKRQCELFLGDFKKDDNPCREEVQDKLVQMNEQMSDVISMTRETCHELRPQLLYDLGLVKALSKLVAQQQERVPFHIRLNTGRFTASLDLDSQLNLYRIIQEFLSNAVKHSQATDVLIMLISIQNKIVLHYEDDGVGFDQEKNTEHSMSMGLSGIKERVRALDGRLRIETSEGKGFKADIEIEL</ns2:sequence><ns2:name>Bacillus_subtilis_PRO121_None</ns2:name></ns2:Sequence><ns2:Sequence dsseqid="sq48" id="sq47" description="histidine kinase"><ns2:sequence>MY---------------------RYINVYKYLSLVFIILSFIYVIYLSYSFAFNIFVGADVKINEQGKLEVTNVLDYTDEYYSGVKKGDIILEVNGEKGS-DIQLKSGRLVNVE-SLIVERDNKSFHLQ----NV---SLIS---EENLFMYLIPVISYSICLFCIFFIYRINKVRKSTSAYILILFLLFVSVAYVSACGARRGEEISTYLLVLTLVSCPVLYIHFIYKYFIELGTKLFEKKI-LIIMYMLPLINLLLEDVLSNRLK-SS--AFLSNLNLISFFVLVLTVSILIHKG-IRKFKQKEQKSILKVLAYTNIFSFSPFIVFFAVPYVFLEKY-VSPFSLAAFTLVIPFSLVYQFMTNRLYNIDFVVGRLKYYGFLAITPTIIVVTIFNYIQQPKDIFYLVKLTIAIYVLMFAVFYFKEIIDFRFKLKRFTEKFNYQDGIFKFTQLIKQASSVDQVLNHFKNTILEVLNIDNACVYDNS-KGEITLLSKNNFKDLTYKNHEQYVKNFSGDIGKIKEFKQGFIIKIGERGDRSFLVLCFSSYNTFKLTRDEIAWLQTLAFYTNVSLENVMKIEELMSHLEEIKQQESNPVWLKKLMYTIEEKQRSDLARDLHDSVLQDLISLKRQCELFLGDFKKDDNPCREEVQDKLVQMNEQMSDVISMTRETCHELRPQLLYDLGLVKALSKLVAQQQERVPFHIRLNTGRFTASLDLDSQLNLYRIIQEFLSNAVKHSQATDVLIMLISIQNKIVLHYEDDGVGFDQEKNTEHSMSMGLSGIKERVRALDGRLRIETSEGKGFKADIEIEL</ns2:sequence><ns2:name>Bacillus_subtilis_PRO120_None</ns2:name></ns2:Sequence><ns2:Sequence dsseqid="sq50" id="sq49" description="histidine kinase"><ns2:sequence>MK---------------------A---WYNKVSIFLILVSLVYVTYLTYISSSKLLVGAAVAENQDNEVVITNIEEFSTAYYSGIQKGDVIKSINNHKVKRPLEVQKYNSNHVS-SIVVERDGEKVKIK----P----DLMN---DGNFTTFVIPLIFYIACLFCCFFILKINESKKLLSALILIIFLLSASLAYLSAGGSAKGDWLSRCIMVFTLTSVMFNYLLFLYQYFKELGTVLFNKKV-F-ILYAIPVLNLVFELL-RTQLF-FR--HYVPKINLLSFFISFIIVSVYFGSI-LIKSKDTEQAHIIKVLTIINILSFSPFLFLYIIPYVFLSTDGISSFVAASFMFLIPFSLVYQFMTNKIYNVDFILSRLKYYGILALTPTIILVTVFELIGNPAGDFYYFRLAILMYIIMVAVFYYKEVLDFRFRLKRVSEKFNYQDSIYKFTQLIRDSTSLTQVFEELKTTILEVSLVSRAHIYEVSVDGSIKLYEELNQNSF-EKVYEKEFRKVTSEIGKIVEFNKGFVMKIGERGGKSFVILCLSKMNTPRLTLEELSWLKTLAFYTNVSIENVMKIEELMSHLEEIKQQESNPVWLKKLMYTIEEKQRSDLARDLHDSVLQDLISLKRQCELFLGDFKKGDNPCREEVQDKLVQMNEQMSDVISMTRETCHELRPQLLYDLGLVKALSKLVAQQQERVPFHIRLNTGRFTASLDLDSQLNLYRIIQEFLSNAVKHSQATDVLIMLISIQNKIVLHYEDDGVGFDQEKNTEHSMSMGLSGIKERVRALDGRLRIETSEGKGFKADIEIEL</ns2:sequence><ns2:name>GCA_009662355_None</ns2:name></ns2:Sequence><ns2:Sequence dsseqid="sq52" id="sq51" description="histidine kinase"><ns2:sequence>MK---------------------A---WYNKVSIFLILVSLVYVTYLTYISSSKLLVGAAVAENQDNEVVITNIEEFSTAYYSGIQKGDVIKSINNHKVKRPLEVQKYNSNHVS-SIVVERDGEKVKIK----P----DLMN---DGNFTTFVIPLIFYIACLFCCFFILKINESKKLLSALILIIFLLSASLAYLSAGGSAKGDWLSRCIMVFTLTSVMFNYLLFLYQYFKELGTVLFNKKV-F-ILYAIPVLNLVFELL-RTQLF-FR--HYVPKINLLSFFISFIIVSVYFGSI-LIKSKDTEQAHIIKVLTIINILSFSPFLFLYIIPYVFLSTDGISSFVAASFMFLIPFSLVYQFMTNKIYNVDFILSRLKYYGILALTPTIILVTVFELIGNPAGDFYYFRLAILMYIIMVAVFYYKEVLDFRFRLKRVSEKFNYQDSIYKFTQLIRDSTSLTQVFEELKTTILEVSLVSRAHIYEVSVDGSIKLYEELNQNSF-EKVYEKEFRKVTSEIGKIVEFNKGFVMKIGERGGKSFVILCLSKMNTPRLTLEELSWLKTLAFYTNVSIENVMKIEELMSHLEEIKQQESNPVWLKKLMYTIEEKQRSDLARDLHDSVLQDLISLKRQCELFLGDFKKGDNPCREEVQDKLVQMNEQMSDVISMTRETCHELRPQLLYDLGLVKALSKLVAQQQERVPFHIRLNTGRFTASLDLDSQLNLYRIIQEFLSNAVKHSQATDVLIMLISIQNKIVLHYEDDGVGFDQEKNTEHSMSMGLSGIKERVRALDGRLRIETSEGKGFKADIEIEL</ns2:sequence><ns2:name>GCA_030122885_None</ns2:name></ns2:Sequence><ns2:Sequence dsseqid="sq54" id="sq53" description="histidine kinase"><ns2:sequence>MK---------------------A---WYNKVSIFLILVSLVYVTYLTYISSSKLLVGAAVAENQDNEVVITNIEEFSTAYYSGIQKGDVIKSINNHKVKRPLEVQKYNSNHVS-SIVVERDGEKVKIK----P----DLMN---DGNFTTFVIPLIFYIACLFCCFFILKINESKKLLSALILIIFLLSASLAYLSAGGSAKGDWLSRCIMVFTLTSVMFNYLLFLYQYFKELGTVLFNKKV-F-ILYAIPVLNLVFELL-RTQLF-FR--HYVPKINLLSFFISFIIVSVYFGSI-LIKSKDTEQAHIIKVLTIINILSFSPFLFLYIIPYVFLSTDGISSFVAASFMFLIPFSLVYQFMTNKIYNVDFILSRLKYYGILALTPTIILVTVFELIGNPAGDFYYFRLAILMYIIMVAVFYYKEVLDFRFRLKRVSEKFNYQDSIYKFTQLIRDSTSLTQVFEELKTTILEVSLVSRAHIYEVSVDGSIKLYEELNQNSF-EKVYEKEFRKVTSEIGKIVEFNKGFVMKIGERGGKSFVILCLSKMNTPRLTLEELSWLKTLAFYTNVSIENVMKIEELMSHLEEIKQQESNPVWLKKLMYTIEEKQRSDLARDLHDSVLQDLISLKRQCELFLGDFKKGDNPCREEVQDKLVQMNEQMSDVISMTRETCHELRPQLLYDLGLVKALSKLVAQQQERVPFHIRLNTGRFTASLDLDSQLNLYRIIQEFLSNAVKHSQATDVLIMLISIQNKIVLHYEDDGVGFDQEKNTEHSMSMGLSGIKERVRALDGRLRIETSEGKGFKADIEIEL</ns2:sequence><ns2:name>GCA_030122865_None</ns2:name></ns2:Sequence><ns2:Sequence dsseqid="sq56" id="sq55" description="histidine kinase"><ns2:sequence>MK---------------------A---WYNKVSIFLILVSLVYVTYLTYISSSKLLVGAAVAENQDNEVVITNIEEFSTAYYSGIQKGDVIKSINNHKVKRPLEVQKYNSNHVS-SIVVERDGEKVKIK----P----DLMN---DGNFTTFVIPLIFYIACLFCCFFILKINESKKLLSALILIIFLLSASLAYLSAGGSAKGDWLSRCIMVFTLTSVMFNYLLFLYQYFKELGTVLFNKKV-F-ILYAIPVLNLVFELL-RTQLF-FR--HYVPKINLLSFFISFIIVSVYFGSI-LIKSKDTEQAHIIKVLTIINILSFSPFLFLYIIPYVFLSTDGISSFVAASFMFLIPFSLVYQFMTNKIYNVDFILSRLKYYGILALTPTIILVTVFELIGNPAGDFYYFRLAILMYIIMVAVFYYKEVLDFRFRLKRVSEKFNYQDSIYKFTQLIRDSTSLTQVFEELKTTILEVSLVSRAHIYEVSVDGSIKLYEELNQNSF-EKVYEKEFRKVTSEIGKIVEFNKGFVMKIGERGGKSFVILCLSKMNTPRLTLEELSWLKTLAFYTNVSIENVMKIEELMSHLEEIKQQESNPVWLKKLMYTIEEKQRSDLARDLHDSVLQDLISLKRQCELFLGDFKKGDNPCREEVQDKLVQMNEQMSDVISMTRETCHELRPQLLYDLGLVKALSKLVAQQQERVPFHIRLNTGRFTASLDLDSQLNLYRIIQEFLSNAVKHSQATDVLIMLISIQNKIVLHYEDDGVGFDQEKNTEHSMSMGLSGIKERVRALDGRLRIETSEGKGFKADIEIEL</ns2:sequence><ns2:name>GCA_030123085_None</ns2:name></ns2:Sequence><ns2:Sequence dsseqid="sq58" id="sq57" description="histidine kinase"><ns2:sequence>MK---------------------A---WYNKVSIFLILVSLVYVTYLTYISSSKLLVGAAVAENQDNEVVITNIEEFSTAYYSGIQKGDVIKSINNHKVKRPLEVQKYNSNHVS-SIVVERDGEKVKIK----P----DLMN---DGNFTTFVIPLIFYIACLFCCFFILKINESKKLLSALILILFLLSASLAYLSAGGSAKGDWLSRCIMVFTLTSVMFNYLLFLYQYFKELGTVLFNKKV-F-ILYAIPVLNLVFELL-RTQLF-FR--HYVPKINLLSFFISFIIVSVYFGSI-LIKSKDTEQAHIIKVLTIINILSFSPFLFLYIIPYVFLSTDGISSFVAASFMFLIPFSLVYQFMTNKIYNVDFILSRLKYYGILALTPTIILVTVFELLGNPAGDFYYFRLAILMYIIMVAVFYYKEVLDFRFRLKRVSEKFNYQDSIYKFTQLIRDSTSLTQVFEELKTTILEVSLVSRAHIYEVSVDGSIKLYEELNQNSF-EKVYQKEFRKVTSEIGKIVEFNKGFVMKIGERGGKSFVILCLSKMNTPRLTLEELSWLKTLAFYTNVSIENVMKIEELMSHLEEIKQQESNPVWLKKLMYTIEEKQRSDLARDLHDSVLQDLISLKRQCELFLGDFKKGDNPCREEVQDKLVQMNEQMSDVISMTRETCHELRPQLLYDLGLVKALSKLVAQQQERVPFHIRLNTGRFTASLDLDSQLNLYRIIQEFLSNAVKHSQATDVLIMLISIQNKIVLHYEDDGVGFDQEKNTEHSMSMGLSGIKERVRALDGRLRIETSEGKGFKADIEIEL</ns2:sequence><ns2:name>GCA_009497795_None</ns2:name></ns2:Sequence><ns2:Sequence dsseqid="sq60" id="sq59" description="histidine kinase"><ns2:sequence>MK---------------------A---WYNKVSIFLILVSLVYVTYLTYISSSKLLVGAAVAENQDNEVVITNIEEFSTAYYSGIQKGDVIKSINNHKVKRPLEVQKYNSNHVS-SIVVERDGEKVKIK----P----DLMN---DGNFTTFVIPLIFYIACLFCCFFILKINESKKLLSALILIIFLLSASLAYLSAGGSAKGDWLSRCIMVFTLTSVMFNYLLFLYQYFKELGTVLFNKKV-F-ILYAIPVLNLVFELL-RTQLF-FR--HYVPKINLLSFFISFIIVSVYFGSI-LIKSKDTEQAHIIKVLTIINILSFSPFLFLYIIPYVFLSTDGISSFVAASFMFLIPFSLVYQFMTNKIYNVDFILSRLKYYGVLALTPTIILVTVFELIGNPAGDFYYFRLAILMYIIMVAVFYYKEVLDFKFRLKRVSEKFNYQDSIYKFTQLIRDSTSLIQVFEELKTTILEVSLVSRAHIYEVSVDGSIKLYEELNQNSF-EKVYQKEFRKVTSEIGKIVEFNKGFVMKIGERGGKSFVILCLSKMNTPRLTLEELSWLKTLAFYTNVSIENVMKIEELMSHLEEIKQQESNPVWLKKLMYTIEEKQRSDLARDLHDSVLQDLISLKRQCELFLGDFKKGDNPCREEVQDKLVQMNEQMSDVISMTRETCHELRPQLLNVPGLVKALSKLVAQQQERVPFHIRLNTGRFTASLDLDSQLNLYRIIQEFLSNAVKHSQATDVLIMLISIQNKIVLHYEDDGVGFDQEKNTEHSMSMGLSGIKERVRALDGRLRIETSEGKGFKADIEIEL</ns2:sequence><ns2:name>GCA_000338735_None</ns2:name></ns2:Sequence><ns2:Sequence dsseqid="sq62" id="sq61" description="histidine kinase"><ns2:sequence>MK---------------------A---WYNKVSIFLILVSLVYVTYLTYISSSKLLVGAAVAENQDNEVVITNIEEFSTAYYSGIQKGDVIKSINNHKVKRPLEVQKYNSNHVS-SIVVERDGEKVKIK----P----DLMN---DGNFTTFVIPLIFYIACLFCCFFILKINESKKLLSALILIIFLLSASLAYLSAGGSAKGDWLSRCIMVFTLTSVMFNYLLFLYQYFKELGTVLFNKKV-F-ILYAIPVLNLVFELL-RTQLF-FR--HYVPKINLLSFFISFIIVSVYFGSI-LIKSKDTEQAHIIKVLTIINILSFSPFLFLYIIPYVFLSTDGISSFVAASFMFLIPFSLVYQFMTNKIYNVDFILSRLKYYGVLALTPTIILVTVFELIGNPAGDFYYFRLAILMYIIMVAVFYYKEVLDFKFRLKRVSEKFNYQDSIYKFTQLIRDSTSLIQVFEELKTTILEVSLVSRAHIYEVSVDGSIKLYEELNQNSF-EKVYQKEFRKVTSEIGKIVEFNKGFVMKIGERGGKSFVILCLSKMNTPRLTLEELSWLKTLAFYTNVSIENVMKIEELMSHLEEIKQQESNPVWLKKLMYTIEEKQRSDLARDLHDSVLQDLISLKRQCELFLGDFKKGDNPCREEVQDKLVQMNEQMSDVISMTRETCHELRPQLLYDLGLVKALSKLVAQQQERVPFHIRLNTGRFTASLDLDSQLNLYRIIQEFLSNAVKHSQATDVLIMLISIQNKIVLHYEDDGVGFDQEKNTEHSMSMGLSGIKERVRALDGRLRIETSEGKGFKADIEIEL</ns2:sequence><ns2:name>GCA_001465815_None</ns2:name></ns2:Sequence><ns2:Sequence dsseqid="sq64" id="sq63" description="histidine kinase"><ns2:sequence>MK---------------------A---WYNKVSIFLILVSLVYVTYLTYISSSKLLVGAAVAENQDNEVVITNIEEFSTAYYSGIQKGDVIKSINNHKVKRPLEVQKYNSNHVS-SIVVERDGEKVKIK----P----DLMN---DGNFTTFVIPLIFYIACLFCCFFILKINESKKLLSALILIIFLLSASLAYLSAGGSAKGDWLSRCIMVFTLTSVMFNYLLFLYQYFKELGTVLFNKKV-F-ILYAIPVLNLVFELL-RTQLF-FR--HYVPKINLLSFFISFIIVSVYFGSI-LIKSKDTEQAHIIKVLTIINILSFSPFLFLYIIPYVFLSTDGISSFVAASFMFLIPFSLVYQFMTNKIYNVDFILSRLKYYGVLALTPTIILVTVFELIGNPAGDFYYFRLAILMYIIMVAVFYYKEVLDFKFRLKRVSEKFNYQDSIYKFTQLIRDSTSLIQVFEELKTTILEVSLVSRAHIYEVSVDGSIKLYEELNQNSF-EKVYQKEFRKVTSEIGKIVEFNKGFVMKIGERGGKSFVILCLSKMNTPRLTLEELSWLKTLAFYTNVSIENVMKIEELMSHLEEIKQQESNPVWLKKLMYTIEEKQRSDLARDLHDSVLQDLISLKRQCELFLGDFKKGDNPCREEVQDKLVQMNEQMSDVISMTRETCHELRPQLLYDLGLVKALSKLVAQQQERVPFHIRLNTGRFTASLDLDSQLNLYRIIQEFLSNAVKHSQATDVLIMLISIQNKIVLHYEDDGVGFDQEKNTEHSMSMGLSGIKERVRALDGRLRIETSEGKGFKADIEIEL</ns2:sequence><ns2:name>GCA_025426155_None</ns2:name></ns2:Sequence><ns2:Sequence dsseqid="sq66" id="sq65" description="histidine kinase"><ns2:sequence>MK---------------------A---WYNKVSIFLILVSLVYVTYLTYISSSKLLVGAAVAENQDNEVVITNIEEFSTAYYSGIQKGDVIKSINNHKVKRPLEVQKYNSNHVS-SIVVERDGEKVKIK----P----DLMN---DGNFTTFVIPLIFYIACLFCCFFILKINESKKLLSALILIIFLLSASLAYLSAGGSAKGDWLSRCIMVFTLTSVMFNYLLFLYQYFKELGTVLFNKKV-F-ILYAIPVLNLVFELL-RTQLF-FR--HYVPKINLLSFFISFIIVSVYFGSI-LIKSKDTEQAHIIKVLTIINILSFSPFLFLYIIPYVFLSTDGISSFVAASFMFLIPFSLVYQFMTNKIYNVDFILSRLKYYGVLALTPTIILVTVFELIGNPAGDFYYFRLAILMYIIMVAVFYYKEVLDFKFRLKRVSEKFNYQDSIYKFTQLIRDSTSLIQVFEELKTTILEVSLVSRAHIYEVSVDGSIKLYEELNQNSF-EKVYQKEFRKVTSEIGKIVEFNKGFVMKIGERGGKSFVILCLSKMNTPRLTLEELSWLKTLAFYTNVSIENVMKIEELMSHLEEIKQQESNPVWLKKLMYTIEEKQRSDLARDLHDSVLQDLISLKRQCELFLGDFKKGDNPCREEVQDKLVQMNEQMSDVISMTRETCHELRPQLLYDLGLVKALSKLVAQQQERVPFHIRLNTGRFTASLDLDSQLNLYRIIQEFLSNAVKHSQATDVLIMLISIQNKIVLHYEDDGVGFDQEKNTEHSMSMGLSGIKERVRALDGRLRIETSEGKGFKADIEIEL</ns2:sequence><ns2:name>GCA_024220155_None</ns2:name></ns2:Sequence><ns2:Sequence dsseqid="sq68" id="sq67" description="histidine kinase"><ns2:sequence>MK---------------------A---WYNKVSIFLILVSLVYVTYLTYISSSKLLVGAAVAENQDNEVVITNIEEFSTAYYSGIQKGDVIKSINNHKVKRPLEVQKYNSNHVS-SIVVERDGEKVKIK----P----DLMN---DGNFTTFVIPLIFYIACLFCCFFILKINESKKLLSALILIIFLLSASLAYLSAGGSAKGDWLSRCIMVFTLTSVMFNYLLFLYQYFKELGTVLFNKKV-F-ILYAIPVLNLVFELL-RTQLF-FR--HYVPKINLLSFFISFIIVSVYFGSI-LIKSKDTEQAHIIKVLTIINILSFSPFLFLYIIPYVFLSTDGISSFVAASFMFLIPFSLVYQFMTNKIYNVDFILSRLKYYGVLALTPTIILVTVFELIGNPAGDFYYFRLAILMYIIMVAVFYYKEVLDFKFRLKRVSEKFNYQDSIYKFTQLIRDSTSLIQVFEELKTTILEVSLVSRAHIYEVSVDGSIKLYEELNQNSF-EKVYQKEFRKVTSEIGKIVEFNKGFVMKIGERGGKSFVILCLSKMNTPRLTLEELSWLKTLAFYTNVSIENVMKIEELMSHLEEIKQQESNPVWLKKLMYTIEEKQRSDLARDLHDSVLQDLISLKRQCELFLGDFKKGDNPCREEVQDKLVQMNEQMSDVISMTRETCHELRPQLLYDLGLVKALSKLVAQQQERVPFHIRLNTGRFTASLDLDSQLNLYRIIQEFLSNAVKHSQATDVLIMLISIQNKIVLHYEDDGVGFDQEKNTEHSMSMGLSGIKERVRALDGRLRIETSEGKGFKADIEIEL</ns2:sequence><ns2:name>GCA_009665145_None</ns2:name></ns2:Sequence><ns2:Sequence dsseqid="sq70" id="sq69" description="histidine kinase"><ns2:sequence>MK---------------------A---WYNKVSIFLILVSLVYVTYLTYISSSKLLVGAAVAENQDNEVVITNIEEFSTAYYSGIQKGDVIKSINNHKVKRPLEVQKYNSNHVS-SIVVERDGEKVKIK----P----DLMN---DGNFTTFVIPLIFYIACLFCCFFILKINESKKLLSALILIIFLLSASLAYLSAGGSAKGDWLSRCIMVFTLTSVMFNYLLFLYQYFKELGTVLFNKKV-F-ILYAIPVLNLVFELL-RTQLF-FR--HYVPKINLLSFFISFIIVSVYFGSI-LIKSKDTEQAHIIKVLTIINILSFSPFLFLYIIPYVFLSTDGISSFVAASFMFLIPFSLVYQFMTNKIYNVDFILSRLKYYGVLALTPTIILVTVFELIGNPAGDFYYFRLAILMYIIMVAVFYYKEVLDFKFRLKRVSEKFNYQDSIYKFTQLIRDSTSLIQVFEELKTTILEVSLVSRAHIYEVSVDGSIKLYEELNQNSF-EKVYQKEFRKVTSEIGKIVEFNKGFVMKIGERGGKSFVILCLSKMNTPRLTLEELSWLKTLAFYTNVSIENVMKIEELMSHLEEIKQQESNPVWLKKLMYTIEEKQRSDLARDLHDSVLQDLISLKRQCELFLGDFKKGDNPCREEVQDKLVQMNEQMSDVISMTRETCHELRPQLLYDLGLVKALSKLVAQQQERVPFHIRLNTGRFTASLDLDSQLNLYRIIQEFLSNAVKHSQATDVLIMLISIQNKIVLHYEDDGVGFDQEKNTEHSMSMGLSGIKERVRALDGRLRIETSEGKGFKADIEIEL</ns2:sequence><ns2:name>GCA_002216085_None</ns2:name></ns2:Sequence><ns2:Sequence dsseqid="sq72" id="sq71" description="histidine kinase"><ns2:sequence>MK---------------------A---WYNKVSIFLILVSLVYVTYLTYISSSKLLVGAAVAENQDNEVVITNIEEFSTAYYSGIQKGDVIKSINNHKVKRPLEVQKYNSNHVS-SIVVERDGEKVKIK----P----DLMN---DGNFTTFVIPLIFYIACLFCCFFILKINESKKLLSALILIIFLLSASLAYLSAGGSAKGDWLSRCIMVFTLTSVMFNYLLFLYQYFKELGTVLFNKKV-F-ILYAIPVLNLVFELL-RTQLF-FR--HYVPKINLLSFFISFIIVSVYFGSI-LIKSKDTEQAHIIKVLTIINILSFSPFLFLYIIPYVFLSTDGISSFVAASFMFLIPFSLVYQFMTNKIYNVDFILSRLKYYGVLALTPTIILVTVFELIGNPAGDFYYFRLAILMYIIMVAVFYYKEVLDFKFRLKRVSEKFNYQDSIYKFTQLIRDSTSLIQVFEELKTTILEVSLVSRAHIYEVSVDGSIKLYEELNQNSF-EKVYQKEFRKVTSEIGKIVEFNKGFVMKIGERGGKSFVILCLSKMNTPRLTLEELSWLKTLAFYTNVSIENVMKIEELMSHLEEIKQQESNPVWLKKLMYTIEEKQRSDLARDLHDSVLQDLISLKRQCELFLGDFKKGDNPCREEVQDKLVQMNEQMSDVISMTRETCHELRPQLLYDLGLVKALSKLVAQQQERVPFHIRLNTGRFTASLDLDSQLNLYRIIQEFLSNAVKHSQATDVLIMLISIQNKIVLHYEDDGVGFDQEKNTEHSMSMGLSGIKERVRALDGRLRIETSEGKGFKADIEIEL</ns2:sequence><ns2:name>GCA_000973605_None</ns2:name></ns2:Sequence><ns2:Sequence dsseqid="sq74" id="sq73" description="histidine kinase"><ns2:sequence>MK---------------------A---WYNKVSIFLILVSLVYVTYLTYISSSKLLVGAAVAENQDNEVVITNIEEFSTAYYSGIQKGDVIKSINNHKVKRPLEVQKYNSNHVS-SIVVERDGEKVKIK----P----DLMN---DGNFTTFVIPLIFYIACLFCCFFILKINESKKLLSALILIIFLLSASLAYLSAGGSAKGDWLSRCIMVFTLTSVMFNYLLFLYQYFKELGTVLFNKKV-F-ILYAIPVLNLVFELL-RTQLF-FR--HYVPKINLLSFFISFIIVSVYFGSI-LIKSKDTEQAHIIKVLTIINILSFSPFLFLYIIPYVFLSTDGISSFVAASFMFLIPFSLVYQFMTNKIYNVDFILSRLKYYGVLALTPTIILVTVFELIGNPAGDFYYFRLAILMYIIMVAVFYYKEVLDFKFRLKRVSEKFNYQDSIYKFTQLIRDSTSLIQVFEELKTTILEVSLVSRAHIYEVSVDGSIKLYEELNQNSF-EKVYQKEFRKVTSEIGKIVEFNKGFVMKIGERGGKSFVILCLSKMNTPRLTLEELSWLKTLAFYTNVSIENVMKIEELMSHLEEIKQQESNPVWLKKLMYTIEEKQRSDLARDLHDSVLQDLISLKRQCELFLGDFKKGDNPCREEVQDKLVQMNEQMSDVISMTRETCHELRPQLLYDLGLVKALSKLVAQQQERVPFHIRLNTGRFTASLDLDSQLNLYRIIQEFLSNAVKHSQATDVLIMLISIQNKIVLHYEDDGVGFDQEKNTEHSMSMGLSGIKERVRALDGRLRIETSEGKGFKADIEIEL</ns2:sequence><ns2:name>GCA_025809235_None</ns2:name></ns2:Sequence><ns2:Sequence dsseqid="sq76" id="sq75" description="histidine kinase"><ns2:sequence>MK---------------------A---WYNKVSIFLILVSLVYVTYLTYISSSKLLVGAAVAENQDNEVVITNIEEFSTAYYSGIQKGDVIKSINNHKVKRPLEVQKYNSNHVS-SIVVERDGEKVKIK----P----DLMN---DGNFTTFVIPLIFYIACLFCCFFILKINESKKLLSALILIIFLLSASLAYLSAGGSAKGDWLSRCIMVFTLTSVMFNYLLFLYQYFKELGTVLFNKKV-F-ILYAIPVLNLVFELL-RTQLF-FR--HYVPKINLLSFFISFIIVSVYFGSI-LIKSKDTEQAHIIKVLTIINILSFSPFLFLYIIPYVFLSTDGISSFVAASFMFLIPFSLVYQFMTNKIYNVDFILSRLKYYGVLALTPTIILVTVFELIGNPAGDFYYFRLAILMYIIMVAVFYYKEVLDFKFRLKRVSEKFNYQDSIYKFTQLIRDSTSLIQVFEELKTTILEVSLVSRAHIYEVSVDGSIKLYEELNQNSF-EKVYQKEFRKVTSEIGKIVEFNKGFVMKIGERGGKSFVILCLSKMNTPRLTLEELSWLKTLAFYTNVSIENVMKIEELMSHLEEIKQQESNPVWLKKLMYTIEEKQRSDLARDLHDSVLQDLISLKRQCELFLGDFKKGDNPCREEVQDKLVQMNEQMSDVISMTRETCHDLRPQLLYDLGLVKALSKLVAQQQERVPFHIRLNTGRFTASLDLDSQLNLYRIIQEFLSNAVKHSQATDVLIMLISIQNKIVLHYEDDGVGFDQEKNTEHSMSMGLSGIKERVRALDGRLRIETSEGKGFKADIEIEL</ns2:sequence><ns2:name>GCA_000349795_None</ns2:name></ns2:Sequence><ns2:Sequence dsseqid="sq78" id="sq77" description="histidine kinase"><ns2:sequence>MK---------------------A---WYNKVSIFLILVSLVYVTYLTYISSSKLLVGAAVAENQDNEVVITNIEEFSTAYYSGIQKGDVIKSINNHKVKRPLEVQKYNSNHVS-SIVVERDGEKVKIK----P----DLMN---DGNFTTFVIPLIFYIACLFCCFFILKINESKKLLSALILIIFLLSASLAYLSAGGSAKGDWLSRCIMVFTLTSVMFNYLLFLYQYFKELGTVLFNKKV-F-ILYAIPVLNLVFELL-RTQLF-FR--HYVPKINLLSFFISFIIVSVYFGSI-LIKSKDTEQAHIIKVLTIINILSFSPFLFLYIIPYVFLSTDGISSFVAASFMFLIPFSLVYQFMTNKIYNVDFILSRLKYYGILALTPTIILVTVFELIGNPAGDFYYFRLAILMYIIMVAVFYYKEVLDFKFRLKRVSEKFNYQDSIYKFTQLIRDSTSLIQVFEELKTTILEVSLVSRAHIYEVSVDGSIKLYEELNQNSF-EKVYQKEFRKVTSEIGKIVEFNKGFVMKIGERGGKSFVILCLSKMNTPRLTLEELSWLKTLAFYTNVSIENVMKIEELMSHLEEIKQQESNPVWLKKLMYTIEEKQRSDLARDLHDSVLQDLISLKRQCELFLGDFKKGDNPCREEVQDKLVQMNEQMSDVISMTRETCHELRPQLLYDLGLVKALSKLVAQQQERVPFHIRLNTGRFTASLDLDSQLNLYRIIQEFLSNAVKHSQATDVLIMLISIQNKIVLHYEDDGVGFDQDKNTEHSMSMGLSGIKERVRALDGRLRIETSEGKGFKADIEIEL</ns2:sequence><ns2:name>GCA_031326005_None</ns2:name></ns2:Sequence><ns2:Sequence dsseqid="sq80" id="sq79" description="histidine kinase"><ns2:sequence>MK---------------------A---WYNKVSIFLILVSLVYVTYLTYISSSKLLVGAAVAENQDNEVVITNIEEFSTAYYSGIQKGDVIKSINNHKVKRPLEVQKYNSNHVS-SIVVERDGEKVKIK----P----DLMN---DGNFTTFVIPLIFYIACLFCCFFILKINESKKLLSALILIIFLLSASLAYLSAGGSAKGDWLSRCIMVFTLTSVMFNYLLFLYQYFKELGTVLFNKKV-F-ILYAIPVLNLVFELL-RTQLF-FR--LYVPKINLLSFFISFIIVSVYFGSI-LIKSKDTEQAHIIKVLTIINILSFSPFLFLYIIPYVFLSTDGISSFVAASFMFLIPFSLVYQFMTNKIYNVDFILSRLKYYGVLALTPTIILVTVFELIGNPAGDFYYFRLAILMYIIMVAVFYYKEVLDFKFRLKRVSEKFNYQDSIYKFTQLIRDSTSLIQVFEELKTTILEVSLVSRAHIYEVSVDGSIKLYEELNQNSF-EKVYQKEFRKVTSEIGKIVEFNKGFVMKIGERGGKSFVILCLSKMNTPRLTLEELSWLKTLAFYTNVSIENVMKIEELMSHLEEIKQQESNPVWLKKLMYTIEEKQRSDLARDLHDSVLQDLISLKRQCELFLGDFKKGDNPCREEVQDKLVQMNEQMSDVISMTRETCHELRPQLLYDLGLVKALSKLVAQQQERVPFHIRLNTGRFTASLDLDSQLNLYRIIQEFLSNAVKHSQATDVLIMLISIQNKIVLHYEDDGVGFDQEKNTEHSMSMGLSGIKERVRALDGRLRIETSEGKGFKADIEIEL</ns2:sequence><ns2:name>GCA_018394175_None</ns2:name></ns2:Sequence><ns2:Sequence dsseqid="sq82" id="sq81" description="histidine kinase"><ns2:sequence>MK---------------------A---WYNKVSIFLILVSLVYVTYLTYISSSKLLVGAAVAENQDNEVVITNIEEFSTAYYSGIQKGDVIKSINNHKVKRPLEVQKYNSNHVS-SIVVERDGEKVKIK----P----DLMN---DGNFTTFVIPLIFYIACLFCCFFILKINESKKLLSALILIIFLLSASLAYLSAGGSAKGDWLSRCIMVFTLTSVMFNYLLFLYQYFKELGTVLFNKKV-F-ILYAIPVLNLVFELL-RTQLF-FR--HYVPKINLLSFFISFIIVSVYFGSI-LIKSKDTEQAHIIKVLTIINILSFSPFLFLYIIPYVFLSTDGISSFVAASFMFLIPFSLVYQFMTNKIYNVDFILSRLKYYGILALTPTIILVTVFELIGNPAGDFYYFRLAILMYIIMVAVFYYKEVLDFRFRLKRVSEKFNYQDSIYKFTQLIRDSTSLTQVFEELKTTILEVSLVSRAHIYEVSVDGSIKLYEELNQNSF-EKVYEKEFRKVTSEIGKIVEFNKGFVMKIGERGGKSFVILCLSKMNTPRLTLEELSWLKTLAFYTNVSIENVMKIEELMSHLEEIKQQESNPVWLKKLMYTIEEKQRSDLARDLHDSVLQDLISLKRQCELFLGDFKKDDNPCREEVQDKLVQMNEQMSDVISMTRETCHELRPQLLYDLGLVKALSKLVAQQQERVPFHIRLNTGRFTASLDLDSQLNLYRIIQEFLSNAVKHSQATDVLIMLISIQNKIVLHYEDDGVGFDQEKNTEHSMSMGLSGIKERVRALDGRLRIETSEGKGFKADIEIEL</ns2:sequence><ns2:name>GCA_004119835_None</ns2:name></ns2:Sequence><ns2:Sequence dsseqid="sq84" id="sq83" description="histidine kinase"><ns2:sequence>MK---------------------A---WYNKVSIFLILVSLVYVTYLTYISSSKLLVGAAVAENQDNEVVITNIEEFSTAYYSGIQKGDVIKSINNHKVKRPLEVQKYNSNHVS-SIVVERDGEKVKIK----P----DLMN---DGNFTTFVIPLIFYIACLFCCFFILKINESKKLLSALILIIFLLSASLAYLSAGGSAKGDWLSRCIMVFTLTSVMFNYLLFLYQYFKELGTVLFNKKV-F-ILYAIPVLNLVFELL-RTQLF-FR--HYVPKINLLSFFISFIIVSVYFGSI-LIKSKDTEQAHIIKVLTIINILSFSPFLFLYIIPYVFLSTDGISSFVAASFMFLIPFSLVYQFMTNKIYNVDFILSRLKYYGILALTPTIILVTVFELIGNPAGDFYYFRLAILMYIIMVAVFYYKEVLDFRFRLKRVSEKFNYQDSIYKFTQLIRDSTSLTQVFEELKTTILEVSLVSRAHIYEVSVDGSIKLYEELNQNSF-EKVYEKEFRKVTSEIGKIVEFNKGFVMKIGERGGKSFVILCLSKMNTPRLTLEELSWLKTLAFYTNVSIENVMKIEELMSHLEEIKQQESNPVWLKKLMYTIEEKQRSDLARDLHDSVLQDLISLKRQCELFLGDFKKDDNPCREEVQDKLVQMNEQMSDVISMTRETCHELRPQLLYDLGLVKALSKLVAQQQERVPFHIRLNTGRFTASLDLDSQLNLYRIIQEFLSNAVKHSQATDVLIMLISIQNKIVLHYEDDGVGFDQEKNTEHSMSMGLSGIKERVRALDGRLRIETSEGKGFKADIEIEL</ns2:sequence><ns2:name>GCA_030847885_None</ns2:name></ns2:Sequence><ns2:Sequence dsseqid="sq86" id="sq85" description="histidine kinase"><ns2:sequence>MK---------------------A---WYNKVSIFLILVSLVYVTYLTYISSSKLLVGAAVAENQDNEVVITNIEEFSTAYYSGIQKGDVIKSINNHKVKRPLEVQKYNSNHVS-SIVVERDGEKVKIK----P----DLMN---DGNFTTFVIPLIFYIACLFCCFFILKINESKKLLSALILIIFLLSASLAYLSAGGSAKGDWLSRCIMVFTLTSVMFNYLLFLYQYFKELGTVLFNKKV-F-ILYAIPVLNLVFELL-RTQLF-FR--HYVPKINLLSFFISFIIVSVYFGSI-LIKSKDTEQAHIIKVLTIINILSFSPFLFLYIIPYVFLSTDGISSFVAASFMFLIPFSLVYQFMTNKIYNVDFILSRLKYYGILALTPTIILVTVFELIGNPAGDFYYFRLAILMYIIMVAVFYYKEVLDFRFRLKRVSEKFNYQDSIYKFTQLIRDSTSLTQVFEELKTTILEVSLVSRAHIYEVSVDGSIKLYEELNQNSF-EKVYEKEFRKVTSEIGKIVEFNKGFVMKIGERGGKSFVILCLSKMNTPRLTLEELSWLKTLAFYTNVSIENVMKIEELMSHLEEIKQQESNPVWLKKLMYTIEEKQRSDLARDLHDSVLQDLISLKRQCELFLGDFKKDDNPCREEVQDKLVQMNEQMSDVISMTRETCHELRPQLLYDLGLVKALSKLVAQQQERVPFHIRLNTGRFTASLDLDSQLNLYRIIQEFLSNAVKHSQATDVLIMLISIQNKIVLHYEDDGVGFDQEKNTEHSMSMGLSGIKERVRALDGRLRIETSEGKGFKADIEIEL</ns2:sequence><ns2:name>GCA_017753785_None</ns2:name></ns2:Sequence><ns2:Sequence dsseqid="sq88" id="sq87" description="histidine kinase"><ns2:sequence>MK---------------------A---WYNKVSIFLILVSLVYVTYLTYISSSKLLVGAAVAENQDNEVVITNIEEFSTAYYSGIQKGDVIKSINNHKVKRPLEVQKYNSNHVS-SIVVERDGEKVKIK----P----DLMN---DGNFTTFVIPLIFYIACLFCCFFILKINESKKLLSALILIIFLLSASLAYLSAGGSAKGDWLSRCIMVFTLTSVMFNYLLFLYQYFKELGTVLFNKKV-F-ILYAIPVLNLVFELL-RTQLF-FR--HYVPKINLLSFFISFIIVSVYFGSI-LIKSKDTEQAHIIKVLTIINILSFSPFLFLYIIPYVFLSTDGISSFVAASFMFLIPFSLVYQFMTNKIYNVDFILSRLKYYGILALTPTIILVTVFELIGNPAGDFYYFRLAILMYIIMVAVFYYKEVLDFRFRLKRVSEKFNYQDSIYKFTQLIRDSTSLTQVFEELKTTILEVSLVSRAHIYEVSVDGSIKLYEELNQNSF-EKVYEKEFRKVTSEIGKIVEFNKGFVMKIGERGGKSFVILCLSKMNTPRLTLEELSWLKTLAFYTNVSIENVMKIEELMSHLEEIKQQESNPVWLKKLMYTIEEKQRSDLARDLHDSVLQDLISLKRQCELFLGDFKKDDNPCREEVQDKLVQMNEQMSDVISMTRETCHELRPQLLYDLGLVKALSKLVAQQQERVPFHIRLNTGRFTASLDLDSQLNLYRIIQEFLSNAVKHSQATDVLIMLISIQNKIVLHYEDDGVGFDQEKNTEHSMSMGLSGIKERVRALDGRLRIETSEGKGFKADIEIEL</ns2:sequence><ns2:name>GCA_004103535_None</ns2:name></ns2:Sequence><ns2:Sequence dsseqid="sq90" id="sq89" description="histidine kinase"><ns2:sequence>MK---------------------A---WYNKVSIFLILVSLVYVTYLTYISSSKLLVGAAVAENQDNEVVITNIEEFSTAYYSGIQKGDVIKSINNHKVKRPLEVQKYNSNHVS-SIVVERDGEKVKIK----P----DLMN---DGNFTTFVIPLIFYIACLFCCFFILKINESKKLLSALILIIFLLSASLAYLSAGGSAKGDWLSRCIMVFTLTSVMFNYLLFLYQYFKELGTVLFNKKV-F-ILYAIPVLNLVFELL-RTQLF-FR--HYVPKINLLSFFISFIIVSVYFGSI-LIKSKDTEQAHIIKVLTIINILSFSPFLFLYIIPYVFLSTDGISSFVAASFMFLIPFSLVYQFMTNKIYNVDFILSRLKYYGILALTPTIILVTVFELIGNPAGDFYYFRLAILMYIIMVAVFYYKEVLDFRFRLKRVSEKFNYQDSIYKFTQLIRDSTSLTQVFEELKTTILEVSLVSRAHIYEVSVDGSIKLYEELNQNSF-EKVYEKEFRKVTSEIGKIVEFNKGFVMKIGERGGKSFVILCLSKMNTPRLTLEELSWLKTLAFYTNVSIENVMKIEELMSHLEEIKQQESNPVWLKKLMYTIEEKQRSDLARDLHDSVLQDLISLKRQCELFLGDFKKDDNPCREEVQDKLVQMNEQMSDVISMTRETCHELRPQLLYDLGLVKALSKLVAQQQERVPFHIRLNTGRFTASLDLDSQLNLYRIIQEFLSNAVKHSQATDVLIMLISIQNKIVLHYEDDGVGFDQEKNTEHSMSMGLSGIKERVRALDGRLRIETSEGKGFKADIEIEL</ns2:sequence><ns2:name>GCA_024507895_None</ns2:name></ns2:Sequence><ns2:Sequence dsseqid="sq92" id="sq91" description="histidine kinase"><ns2:sequence>MK---------------------A---WYNKVSIFLILVSLVYVTYLTYISSSKLLVGAAVAENQDNEVVITNIEEFSTAYYSGIQKGDVIKSINNHKVKRPLEVQKYNSNHVS-SIVVERDGEKVKIK----P----DLMN---DGNFTTFVIPLIFYIACLFCCFFILKINESKKLLSALILIIFLLSASLAYLSAGGSAKGDWLSRCIMVFTLTSVMFNYLLFLYQYFKELGTVLFNKKV-F-ILYAIPVLNLVFELL-RTQLF-FR--HYVPKINLLSFFISFIIVSVYFGSI-LIKSKDTEQAHIIKVLTIINILSFSPFLFLYIIPYVFLSTDGISSFVAASFMFLIPFSLVYQFMTNKIYNVDFILSRLKYYGILALTPTIILVTVFELIGNPAGDFYYFRLAILMYIIMVAVFYYKEVLDFRFRLKRVSEKFNYQDSIYKFTQLIRDSTSLTQVFEELKTTILEVSLVSRAHIYEVSVDGSIKLYEELNQNSF-EKVYEKEFRKVTSEIGKIVEFNKGFVMKIGERGGKSFVILCLSKMNTPRLTLEELSWLKTLAFYTNVSIENVMKIEELMSHLEEIKQQESNPVWLKKLMYTIEEKQRSDLARDLHDSVLQDLISLKRQCELFLGDFKKDDNPCREEVQDKLVQMNEQMSDVISMTRETCHELRPQLLYDLGLVKALSKLVAQQQERVPFHIRLNTGRFTASLDLDSQLNLYRIIQEFLSNAVKHSQATDVLIMLISIQNKIVLHYEDDGVGFDQEKNTEHSMSMGLSGIKERVRALDGRLRIETSEGKGFKADIEIEL</ns2:sequence><ns2:name>GCA_009913395_None</ns2:name></ns2:Sequence><ns2:Sequence dsseqid="sq94" id="sq93" description="histidine kinase"><ns2:sequence>MK---------------------A---WYNKVSIFLILVSLVYVTYLTYISSSKLLVGAAVAENQDNEVVITNIEEFSTAYYSGIQKGDVIKSINNHKVKRPLEVQKYNSNHVS-SIVVERDGEKVKIK----P----DLMN---DGNFTTFVIPLIFYIACLFCCFFILKINESKKLLSALILIIFLLSASLAYLSAGGSAKGDWLSRCIMVFTLTSVMFNYLLFLYQYFKELGTVLFNKKV-F-ILYAIPVLNLVFELL-RTQLF-FR--HYVPKINLLSFFISFIIVSVYFGSI-LIKSKDTEQAHIIKVLTIINILSFSPFLFLYIIPYVFLSTDGISSFVAASFMFLIPFSLVYQFMTNKIYNVDFILSRLKYYGILALTPTIILVTVFELIGNPAGDFYYFRLAILMYIIMVAVFYYKEVLDFRFRLKRVSEKFNYQDSIYKFTQLIRDSTSLTQVFEELKTTILEVSLVSRAHIYEVSVDGSIKLYEELNQNSF-EKVYEKEFRKVTSEIGKIVEFNKGFVMKIGERGGKSFVILCLSKMNTPRLTLEELSWLKTLAFYTNVSIENVMKIEELMSHLEEIKQQESNPVWLKKLMYTIEEKQRSDLARDLHDSVLQDLISLKRQCELFLGDFKKDDNPCREEVQDKLVQMNEQMSDVISMTRETCHELRPQLLYDLGLVKALSKLVAQQQERVPFHIRLNTGRFTASLDLDSQLNLYRIIQEFLSNAVKHSQATDVLIMLISIQNKIVLHYEDDGVGFDQEKNTEHSMSMGLSGIKERVRALDGRLRIETSEGKGFKADIEIEL</ns2:sequence><ns2:name>GCA_037201935_None</ns2:name></ns2:Sequence><ns2:Sequence dsseqid="sq96" id="sq95" description="histidine kinase"><ns2:sequence>MK---------------------A---WYNKVSIFLILVSLVYVTYLTYISSSKLLVGAAVAENQDNEVVITNIEEFSTAYYSGIQKGDVIKSINNHKVKRPLEVQKYNSNHVS-SIVVERDGEKVKIK----P----DLMN---DGNFTTFVIPLIFYIACLFCCFFILKINESKKLLSALILIIFLLSASLAYLSAGGSAKGDWLSRCIMVFTLTSVMFNYLLFLYQYFKELGTVLFNKKV-F-ILYAIPVLNLVFELL-RTQLF-FR--HYVPKINLLSFFISFIIVSVYFGSI-LIKSKDTEQAHIIKVLTIINILSFSPFLFLYIIPYVFLSTDGISSFVAASFMFLIPFSLVYQFMTNKIYNVDFILSRLKYYGILALTPTIILVTVFELIGNPAGDFYYFRLAILMYIIMVAVFYYKEVLDFRFRLKRVSEKFNYQDSIYKFTQLIRDSTSLTQVFEELKTTILEVSLVSRAHIYEVSVDGSIKLYEELNQNSF-EKVYEKEFRKVTSEIGKIVEFNKGFVMKIGERGGKSFVILCLSKMNTPRLTLEELSWLKTLAFYTNVSIENVMKIEELMSHLEEIKQQESNPVWLKKLMYTIEEKQRSDLARDLHDSVLQDLISLKRQCELFLGDFKKDDNPCREEVQDKLVQMNEQMSDVISMTRETCHELRPQLLYDLGLVKALSKLVAQQQERVPFHIRLNTGRFTASLDLDSQLNLYRIIQEFLSNAVKHSQATDVLIMLISIQNKIVLHYEDDGVGFDQEKNTEHSMSMGLSGIKERVRALDGRLRIETSEGKGFKADIEIEL</ns2:sequence><ns2:name>GCA_025502505_None</ns2:name></ns2:Sequence><ns2:Sequence dsseqid="sq98" id="sq97" description="histidine kinase"><ns2:sequence>MK---------------------A---WYNKVSIFLILVSLVYVTYLTYISSSKLLVGAAVAENQDNEVVITNIEEFSTAYYSGIQKGDVIKSINNHKVKRPLEVQKYNSNHVS-SIVVERDGEKVKIK----P----DLMN---DGNFTTFVIPLIFYIACLFCCFFILKINESKKLLSALILIIFLLSASLAYLSAGGSAKGDWLSRCIMVFTLTSVMFNYLLFLYQYFKELGTVLFNKKV-F-ILYAIPVLNLVFELL-RTQLF-FR--HYVPKINLLSFFISFIIVSVYFGSI-LIKSKDTEQAHIIKVLTIINILSFSPFLFLYIIPYVFLSTDGISSFVAASFMFLIPFSLVYQFMTNKIYNVDFILSRLKYYGILALTPTIILVTVFELIGNPAGDFYYFRLAILMYIIMVAVFYYKEVLDFRFRLKRVSEKFNYQDSIYKFTQLIRDSTSLTQVFEELKTTILEVSLVSRAHIYEVSVDGSIKLYEELNQNSF-EKVYEKEFRKVTSEIGKIVEFNKGFVMKIGERGGKSFVILCLSKMNTPRLTLEELSWLKTLAFYTNVSIENVMKIEELMSHLEEIKQQESNPVWLKKLMYTIEEKQRSDLARDLHDSVLQDLISLKRQCELFLGDFKKDDNPCREEVQDKLVQMNEQMSDVISMTRETCHELRPQLLYDLGLVKALSKLVAQQQERVPFHIRLNTGRFTASLDLDSQLNLYRIIQEFLSNAVKHSQATDVLIMLISIQNKIVLHYEDDGVGFDQEKNTEHSMSMGLSGIKERVRALDGRLRIETSEGKGFKADIEIEL</ns2:sequence><ns2:name>GCA_022370975_None</ns2:name></ns2:Sequence><ns2:Sequence dsseqid="sq100" id="sq99" description="histidine kinase"><ns2:sequence>MK---------------------A---WYNKVSIFLILVSLVYVTYLTYISSSKLLVGAAVAENQDNEVVITNIEEFSTAYYSGIQKGDVIKSINNHKVKRPLEVQKYNSNHVS-SIVVERDGEKVKIK----P----DLMN---DGNFTTFVIPLIFYIACLFCCFFILKINESKKLLSALILIIFLLSASLAYLSAGGSAKGDWLSRCIMVFTLTSVMFNYLLFLYQYFKELGTVLFNKKV-F-ILYAIPVLNLVFELL-RTQLF-FR--HYVPKINLLSFFISFIIVSVYFGSI-LIKSKDTEQAHIIKVLTIINILSFSPFLFLYIIPYVFLSTDGISSFVAASFMFLIPFSLVYQFMTNKIYNVDFILSRLKYYGILALTPTIILVTVFELIGNPAGDFYYFRLAILMYIIMVAVFYYKEVLDFRFRLKRVSEKFNYQDSIYKFTQLIRDSTSLTQVFEELKTTILEVSLVSRAHIYEVSVDGSIKLYEELNQNSF-EKVYEKEFRKVTSEIGKIVEFNKGFVMKIGERGGKSFVILCLSKMNTPRLTLEELSWLKTLAFYTNVSIENVMKIEELMSHLEEIKQQESNPVWLKKLMYTIEEKQRSDLARDLHDSVLQDLISLKRQCELFLGDFKKDDNPCREEVQDKLVQMNEQMSDVISMTRETCHELRPQLLYDLGLVKALSKLVAQQQERVPFHIRLNTGRFTASLDLDSQLNLYRIIQEFLSNAVKHSQATDVLIMLISIQNKIVLHYEDDGVGFDQEKNTEHSMSMGLSGIKERVRALDGRLRIETSEGKGFKADIEIEL</ns2:sequence><ns2:name>GCA_025502545_None</ns2:name></ns2:Sequence><ns2:Sequence dsseqid="sq102" id="sq101" description="histidine kinase"><ns2:sequence>MK---------------------A---WYNKVSIFLILVSLVYVTYLTYISSSKLLVGAAVAENQDNEVVITNIEEFSTAYYSGIQKGDVIKSINNHKVKRPLEVQKYNSNHVS-SIVVERDGEKVKIK----P----DLMN---DGNFTTFVIPLIFYIACLFCCFFILKINESKKLLSALILIIFLLSASLAYLSAGGSAKGDWLSRCIMVFTLTSVMFNYLLFLYQYFKELGTVLFNKKV-F-ILYAIPVLNLVFELL-RTQLF-FR--HYVPKINLLSFFISFIIVSVYFGSI-LIKSKDTEQAHIIKVLTIINILSFSPFLFLYIIPYVFLSTDGISSFVAASFMFLIPFSLVYQFMTNKIYNVDFILSRLKYYGILALTPTIILVTVFELIGNPAGDFYYFRLAILMYIIMVAVFYYKEVLDFRFRLKRVSEKFNYQDSIYKFTQLIRDSTSLTQVFEELKTTILEVSLVSRAHIYEVSVDGSIKLYEELNQNSF-EKVYEKEFRKVTSEIGKIVEFNKGFVMKIGERGGKSFVILCLSKMNTPRLTLEELSWLKTLAFYTNVSIENVMKIEELMSHLEEIKQQESNPVWLKKLMYTIEEKQRSDLARDLHDSVLQDLISLKRQCELFLGDFKKDDNPCREEVQDKLVQMNEQMSDVISMTRETCHELRPQLLYDLGLVKALSKLVAQQQERVPFHIRLNTGRFTASLDLDSQLNLYRIIQEFLSNAVKHSQATDVLIMLISIQNKIVLHYEDDGVGFDQEKNTEHSMSMGLSGIKERVRALDGRLRIETSEGKGFKADIEIEL</ns2:sequence><ns2:name>GCA_004101405_None</ns2:name></ns2:Sequence><ns2:Sequence dsseqid="sq104" id="sq103" description="histidine kinase"><ns2:sequence>MK---------------------A---WYNKVSIFLILVSLVYVTYLTYISSSKLLVGAAVAENQDNEVVITNIEEFSTAYYSGIQKGDVIKSINNHKVKRPLEVQKYNSNHVS-SIVVERDGEKVKIK----P----DLMN---DGNFTTFVIPLIFYIACLFCCFFILKINESKKLLSALILIIFLLSASLAYLSAGGSAKGDWLSRCIMVFTLTSVMFNYLLFLYQYFKELGTVLFNKKV-F-ILYAIPVLNLVFELL-RTQLF-FR--HYVPKINLLSFFISFIIVSVYFGSI-LIKSKDTEQAHIIKVLTIINILSFSPFLFLYIIPYVFLSTDGISSFVAASFMFLIPFSLVYQFMTNKIYNVDFILSRLKYYGILALTPTIILVTVFELIGNPAGDFYYFRLAILMYIIMVAVFYYKEVLDFRFRLKRVSEKFNYQDSIYKFTQLIRDSTSLTQVFEELKTTILEVSLVSRAHIYEVSVDGSIKLYEELNQNSF-EKVYEKEFRKVTSEIGKIVEFNKGFVMKIGERGGKSFVILCLSKMNTPRLTLEELSWLKTLAFYTNVSIENVMKIEELMSHLEEIKQQESNPVWLKKLMYTIEEKQRSDLARDLHDSVLQDLISLKRQCELFLGDFKKDDNPCREEVQDKLVQMNEQMSDVISMTRETCHELRPQLLYDLGLVKALSKLVAQQQERVPFHIRLNTGRFTASLDLDSQLNLYRIIQEFLSNAVKHSQATDVLIMLISIQNKIVLHYEDDGVGFDQEKNTEHSMSMGLSGIKERVRALDGRLRIETSEGKGFKADIEIEL</ns2:sequence><ns2:name>GCA_025161015_None</ns2:name></ns2:Sequence><ns2:Sequence dsseqid="sq106" id="sq105" description="histidine kinase"><ns2:sequence>MK---------------------A---WYNKVSIFLILVSLVYVTYLTYISSSKLLVGAAVAENQDNEVVITNIEEFSTAYYSGIQKGDVIKSINNHKVKRPLEVQKYNSNHVS-SIVVERDGEKVKIK----P----DLMN---DGNFTTFVIPLIFYIACLFCCFFILKINESKKLLSALILIIFLLSASLAYLSAGGSAKGDWLSRCIMVFTLTSVMFNYLLFLYQYFKELGTVLFNKKV-F-ILYAIPVLNLVFELL-RTQLF-FR--HYVPKINLLSFFISFIIVSVYFGSI-LIKSKDTEQAHIIKVLTIINILSFSPFLFLYIIPYVFLSTDGISSFVAASFMFLIPFSLVYQFMTNKIYNVDFILSRLKYYGILALTPTIILVTVFELIGNPAGDFYYFRLAILMYIIMVAVFYYKEVLDFRFRLKRVSEKFNYQDSIYKFTQLIRDSTSLTQVFEELKTTILEVSLVSRAHIYEVSVDGSIKLYEELNQNSF-EKVYEKEFRKVTSEIGKIVEFNKGFVMKIGERGGKSFVILCLSKMNTPRLTLEELSWLKTLAFYTNVSIENVMKIEELMSHLEEIKQQESNPVWLKKLMYTIEEKQRSDLARDLHDSVLQDLISLKRQCELFLGDFKKDDNPCREEVQDKLVQMNEQMSDVISMTRETCHELRPQLLYDLGLVKALSKLVAQQQERVPFHIRLNTGRFTASLDLDSQLNLYRIIQEFLSNAVKHSQATDVLIMLISIQNKIVLHYEDDGVGFDQEKNTEHSMSMGLSGIKERVRALDGRLRIETSEGKGFKADIEIEL</ns2:sequence><ns2:name>GCA_015654205_None</ns2:name></ns2:Sequence><ns2:Sequence dsseqid="sq108" id="sq107" description="histidine kinase"><ns2:sequence>MK---------------------A---WYNKVSIFLILVSLVYVTYLTYISSSKLLVGAAVAENQDNEVVITNIEEFSTAYYSGIQKGDVIKSINNHKVKRPLEVQKYNSNHVS-SIVVERDGEKVKIK----P----DLMN---DGNFTTFVIPLIFYIACLFCCFFILKINESKKLLSALILIIFLLSASLAYLSAGGSAKGDWLSRCIMVFTLTSVMFNYLLFLYQYFKELGTVLFNKKV-F-ILYAIPVLNLVFELL-RTQLF-FR--HYVPKINLLSFFISFIIVSVYFGSI-LIKSKDTEQAHIIKVLTIINILSFSPFLFLYIIPYVFLSTDGISSFVAASFMFLIPFSLVYQFMTNKIYNVDFILSRLKYYGILALTPTIILVTVFELIGNPAGDFYYFRLAILMYIIMVAVFYYKEVLDFRFRLKRVSEKFNYQDSIYKFTQLIRDSTSLTQVFEELKTTILEVSLVSRAHIYEVSVDGSIKLYEELNQNSF-EKVYEKEFRKVTSEIGKIVEFNKGFVMKIGERGGKSFVILCLSKMNTPRLTLEELSWLKTLAFYTNVSIENVMKIEELMSHLEEIKQQESNPVWLKKLMYTIEEKQRSDLARDLHDSVLQDLISLKRQCELFLGDFKKDDNPCREEVQDKLVQMNEQMSDVISMTRETCHELRPQLLYDLGLVKALSKLVAQQQERVPFHIRLNTGRFTASLDLDSQLNLYRIIQEFLSNAVKHSQATDVLIMLISIQNKIVLHYEDDGVGFDQEKNTEHSMSMGLSGIKERVRALDGRLRIETSEGKGFKADIEIEL</ns2:sequence><ns2:name>GCA_023078435_None</ns2:name></ns2:Sequence><ns2:Sequence dsseqid="sq110" id="sq109" description="histidine kinase"><ns2:sequence>MK---------------------A---WYNKVSIFLILVSLVYVTYLTYISSSKLLVGAAVAENQDNEVVITNIEEFSTAYYSGIQKGDVIKSINNHKVKRPLEVQKYNSNHVS-SIVVERDGEKVKIK----P----DLMN---DGNFTTFVIPLIFYIACLFCCFFILKINESKKLLSALILIIFLLSASLAYLSAGGSAKGDWLSRCIMVFTLTSVMFNYLLFLYQYFKELGTVLFNKKV-F-ILYAIPVLNLVFELL-RTQLF-FR--HYVPKINLLSFFISFIIVSVYFGSI-LIKSKDTEQAHIIKVLTIINILSFSPFLFLYIIPYVFLSTDGISSFVAASFMFLIPFSLVYQFMTNKIYNVDFILSRLKYYGILALTPTIILVTVFELIGNPAGDFYYFRLAILMYIIMVAVFYYKEVLDFRFRLKRVSEKFNYQDSIYKFTQLIRDSTSLTQVFEELKTTILEVSLVSRAHIYEVSVDGSIKLYEELNQNSF-EKVYEKEFRKVTSEIGKIVEFNKGFVMKIGERGGKSFVILCLSKMNTPRLTLEELSWLKTLAFYTNVSIENVMKIEELMSHLEEIKQQESNPVWLKKLMYTIEEKQRSDLARDLHDSVLQDLISLKRQCELFLGDFKKDDNPCREEVQDKLVQMNEQMSDVISMTRETCHELRPQLLYDLGLVKALSKLVAQQQERVPFHIRLNTGRFTASLDLDSQLNLYRIIQEFLSNAVKHSQATDVLIMLISIQNKIVLHYEDDGVGFDQEKNTEHSMSMGLSGIKERVRALDGRLRIETSEGKGFKADIEIEL</ns2:sequence><ns2:name>GCA_024507835_None</ns2:name></ns2:Sequence><ns2:Sequence dsseqid="sq112" id="sq111" description="histidine kinase"><ns2:sequence>MK---------------------A---WYNKVSIFLILVSLVYVTYLTYISSSKLLVGAAVAENQDNEVVITNIEEFSTAYYSGIQKGDVIKSINNHKVKRPLEVQKYNSNHVS-SIVVERDGEKVKIK----P----DLMN---DGNFTTFVIPLIFYIACLFCCFFILKINESKKLLSALILIIFLLSASLAYLSAGGSAKGDWLSRCIMVFTLTSVMFNYLLFLYQYFKELGTVLFNKKV-F-ILYAIPVLNLVFELL-RTQLF-FR--HYVPKINLLSFFISFIIVSVYFGSI-LIKSKDTEQAHIIKVLTIINILSFSPFLFLYIIPYVFLSTDGISSFVAASFMFLIPFSLVYQFMTNKIYNVDFILSRLKYYGILALTPTIILVTVFELIGNPAGDFYYFRLAILMYIIMVAVFYYKEVLDFRFRLKRVSEKFNYQDSIYKFTQLIRDSTSLTQVFEELKTTILEVSLVSRAHIYEVSVDGSIKLYEELNQNSF-EKVYEKEFRKVTSEIGKIVEFNKGFVMKIGERGGKSFVILCLSKMNTPRLTLEELSWLKTLAFYTNVSIENVMKIEELMSHLEEIKQQESNPVWLKKLMYTIEEKQRSDLARDLHDSVLQDLISLKRQCELFLGDFKKDDNPCREEVQDKLVQMNEQMSDVISMTRETCHELRPQLLYDLGLVKALSKLVAQQQERVPFHIRLNTGRFTASLDLDSQLNLYRIIQEFLSNAVKHSQATDVLIMLISIQNKIVLHYEDDGVGFDQEKNTEHSMSMGLSGIKERVRALDGRLRIETSEGKGFKADIEIEL</ns2:sequence><ns2:name>GCA_004328925_None</ns2:name></ns2:Sequence><ns2:Sequence dsseqid="sq114" id="sq113" description="histidine kinase"><ns2:sequence>MK---------------------A---WYNKVSIFLILVSLVYVTYLTYISSSKLLVGAAVAENQDNEVVITNIEEFSTAYYSGIQKGDVIKSINNHKVKRPLEVQKYNSNHVS-SIVVERDGEKVKIK----P----DLMN---DGNFTTFVIPLIFYIACLFCCFFILKINESKKLLSALILIIFLLSASLAYLSAGGSAKGDWLSRCIMVFTLTSVMFNYLLFLYQYFKELGTVLFNKKV-F-ILYAIPVLNLVFELL-RTQLF-FR--HYVPKINLLSFFISFIIVSVYFGSI-LIKSKDTEQAHIIKVLTIINILSFSPFLFLYIIPYVFLSTDGISSFVAASFMFLIPFSLVYQFMTNKIYNVDFILSRLKYYGILALTPTIILVTVFELIGNPAGDFYYFRLAILMYIIMVAVFYYKEVLDFRFRLKRVSEKFNYQDSIYKFTQLIRDSTSLTQVFEELKTTILEVSLVSRAHIYEVSVDGSIKLYEELNQNSF-EKVYEKEFRKVTSEIGKIVEFNKGFVMKIGERGGKSFVILCLSKMNTPRLTLEELSWLKTLAFYTNVSIENVMKIEELMSHLEEIKQQESNPVWLKKLMYTIEEKQRSDLARDLHDSVLQDLISLKRQCELFLGDFKKDDNPCREEVQDKLVQMNEQMSDVISMTRETCHELRPQLLYDLGLVKALSKLVAQQQERVPFHIRLNTGRFTASLDLDSQLNLYRIIQEFLSNAVKHSQATDVLIMLISIQNKIVLHYEDDGVGFDQEKNTEHSMSMGLSGIKERVRALDGRLRIETSEGKGFKADIEIEL</ns2:sequence><ns2:name>GCA_004101445_None</ns2:name></ns2:Sequence><ns2:Sequence dsseqid="sq116" id="sq115" description="histidine kinase"><ns2:sequence>MK---------------------A---WYNKVSIFLILVSLVYVTYLTYISSSKLLVGAAVAENQDNEVVITNIEEFSTAYYSGIQKGDVIKSINNHKVKRPLEVQKYNSNHVS-SIVVERDGEKVKIK----P----DLMN---DGNFTTFVIPLIFYIACLFCCFFILKINESKKLLSALILIIFLLSASLAYLSAGGSAKGDWLSRCIMVFTLTSVMFNYLLFLYQYFKELGTVLFNKKV-F-ILYAIPVLNLVFELL-RTQLF-FR--HYVPKINLLSFFISFIIVSVYFGSI-LIKSKDTEQAHIIKVLTIINILSFSPFLFLYIIPYVFLSTDGISSFVAASFMFLIPFSLVYQFMTNKIYNVDFILSRLKYYGILALTPTIILVTVFELIGNPAGDFYYFRLAILMYIIMVAVFYYKEVLDFRFRLKRVSEKFNYQDSIYKFTQLIRDSTSLTQVFEELKTTILEVSLVSRAHIYEVSVDGSIKLYEELNQNSF-EKVYEKEFRKVTSEIGKIVEFNKGFVMKIGERGGKSFVILCLSKMNTPRLTLEELSWLKTLAFYTNVSIENVMKIEELMSHLEEIKQQESNPVWLKKLMYTIEEKQRSDLARDLHDSVLQDLISLKRQCELFLGDFKKDDNPCREEVQDKLVQMNEQMSDVISMTRETCHELRPQLLYDLGLVKALSKLVAQQQERVPFHIRLNTGRFTASLDLDSQLNLYRIIQEFLSNAVKHSQATDVLIMLISIQNKIVLHYEDDGVGFDQEKNTEHSMSMGLSGIKERVRALDGRLRIETSEGKGFKADIEIEL</ns2:sequence><ns2:name>GCA_030123145_None</ns2:name></ns2:Sequence><ns2:Sequence dsseqid="sq118" id="sq117" description="histidine kinase"><ns2:sequence>MK---------------------A---WYNKVSIFLILVSLVYVTYLTYISSSKLLVGAAVAENQDNEVVITNIEEFSTAYYSGIQKGDVIKSINNHKVKRPLEVQKYNSNHVS-SIVVERDGEKVKIK----P----DLMN---DGNFTTFVIPLIFYIACLFCCFFILKINESKKLLSALILIIFLLSASLAYLSAGGSAKGDWLSRCIMVFTLTSVMFNYLLFLYQYFKELGTVLFNKKV-F-ILYAIPVLNLVFELL-RTQLF-FR--HYVPKINLLSFFISFIIVSVYFGSI-LIKSKDTEQAHIIKVLTIINILSFSPFLFLYIIPYVFLSTDGISSFVAASFMFLIPFSLVYQFMTNKIYNVDFILSRLKYYGILALTPTIILVTVFELIGNPAGDFYYFRLAILMYIIMVAVFYYKEVLDFRFRLKRVSEKFNYQDSIYKFTQLIRDSTSLTQVFEELKTTILEVSLVSRAHIYEVSVDGSIKLYEELNQNSF-EKVYEKEFRKVTSEIGKIVEFNKGFVMKIGERGGKSFVILCLSKMNTPRLTLEELSWLKTLAFYTNVSIENVMKIEELMSHLEEIKQQESNPVWLKKLMYTIEEKQRSDLARDLHDSVLQDLISLKRQCELFLGDFKKDDNPCREEVQDKLVQMNEQMSDVISMTRETCHELRPQLLYDLGLVKALSKLVAQQQERVPFHIRLNTGRFTASLDLDSQLNLYRIIQEFLSNAVKHSQATDVLIMLISIQNKIVLHYEDDGVGFDQEKNTEHSMSMGLSGIKERVRALDGRLRIETSEGKGFKADIEIEL</ns2:sequence><ns2:name>GCA_009913255_None</ns2:name></ns2:Sequence><ns2:Sequence dsseqid="sq120" id="sq119" description="histidine kinase"><ns2:sequence>MK---------------------A---WYNKVSIFLILVSLVYVTYLTYISSSKLLVGAAVAENQDNEVVITNIEEFSTAYYSGIQKGDVIKSINNHKVKRPLEVQKYNSNHVS-SIVVERDGEKVKIK----P----DLMN---DGNFTTFVIPLIFYIACLFCCFFILKINESKKLLSALILIIFLLSASLAYLSAGGSAKGDWLSRCIMVFTLTSVMFNYLLFLYQYFKELGTVLFNKKV-F-ILYAIPVLNLVFELL-RTQLF-FR--HYVPKINLLSFFISFIIVSVYFGSI-LIKSKDTEQAHIIKVLTIINILSFSPFLFLYIIPYVFLSTDGISSFVAASFMFLIPFSLVYQFMTNKIYNVDFILSRLKYYGILALTPTIILVTVFELIGNPAGDFYYFRLAILMYIIMVAVFYYKEVLDFRFRLKRVSEKFNYQDSIYKFTQLIRDSTSLTQVFEELKTTILEVSLVSRAHIYEVSVDGSIKLYEELNQNSF-EKVYEKEFRKVTSEIGKIVEFNKGFVMKIGERGGKSFVILCLSKMNTPRLTLEELSWLKTLAFYTNVSIENVMKIEELMSHLEEIKQQESNPVWLKKLMYTIEEKQRSDLARDLHDSVLQDLISLKRQCELFLGDFKKDDNPCREEVQDKLVQMNEQMSDVISMTRETCHELRPQLLYDLGLVKALSKLVAQQQERVPFHIRLNTGRFTASLDLDSQLNLYRIIQEFLSNAVKHSQATDVLIMLISIQNKIVLHYEDDGVGFDQEKNTEHSMSMGLSGIKERVRALDGRLRIETSEGKGFKADIEIEL</ns2:sequence><ns2:name>GCA_009913535_None</ns2:name></ns2:Sequence><ns2:Sequence dsseqid="sq122" id="sq121" description="histidine kinase"><ns2:sequence>MK---------------------A---WYNKVSIFLILVSLVYVTYLTYISSSKLLVGAAVAENQDNEVVITNIEEFSTAYYSGIQKGDVIKSINNHKVKRPLEVQKYNSNHVS-SIVVERDGEKVKIK----P----DLMN---DGNFTTFVIPLIFYIACLFCCFFILKINESKKLLSALILIIFLLSASLAYLSAGGSAKGDWLSRCIMVFTLTSVMFNYLLFLYQYFKELGTVLFNKKV-F-ILYAIPVLNLVFELL-RTQLF-FR--HYVPKINLLSFFISFIIVSVYFGSI-LIKSKDTEQAHIIKVLTIINILSFSPFLFLYIIPYVFLSTDGISSFVAASFMFLIPFSLVYQFMTNKIYNVDFILSRLKYYGILALTPTIILVTVFELIGNPAGDFYYFRLAILMYIIMVAVFYYKEVLDFRFRLKRVSEKFNYQDSIYKFTQLIRDSTSLTQVFEELKTTILEVSLVSRAHIYEVSVDGSIKLYEELNQNSF-EKVYEKEFRKVTSEIGKIVEFNKGFVMKIGERGGKSFVILCLSKMNTPRLTLEELSWLKTLAFYTNVSIENVMKIEELMSHLEEIKQQESNPVWLKKLMYTIEEKQRSDLARDLHDSVLQDLISLKRQCELFLGDFKKDDNPCREEVQDKLVQMNEQMSDVISMTRETCHELRPQLLYDLGLVKALSKLVAQQQERVPFHIRLNTGRFTASLDLDSQLNLYRIIQEFLSNAVKHSQATDVLIMLISIQNKIVLHYEDDGVGFDQEKNTEHSMSMGLSGIKERVRALDGRLRIETSEGKGFKADIEIEL</ns2:sequence><ns2:name>GCA_024508175_None</ns2:name></ns2:Sequence><ns2:Sequence dsseqid="sq124" id="sq123" description="histidine kinase"><ns2:sequence>MK---------------------A---WYNKVSIFLILVSLVYVTYLTYISSSKLLVGAAVAENQDNEVVITNIEEFSTAYYSGIQKGDVIKSINNHKVKRPLEVQKYNSNHVS-SIVVERDGEKVKIK----P----DLMN---DGNFTTFVIPLIFYIACLFCCFFILKINESKKLLSALILIIFLLSASLAYLSAGGSAKGDWLSRCIMVFTLTSVMFNYLLFLYQYFKELGTVLFNKKV-F-ILYAIPVLNLVFELL-RTQLF-FR--HYVPKINLLSFFISFIIVSVYFGSI-LIKSKDTEQAHIIKVLTIINILSFSPFLFLYIIPYVFLSTDGISSFVAASFMFLIPFSLVYQFMTNKIYNVDFILSRLKYYGILALTPTIILVTVFELIGNPAGDFYYFRLAILMYIIMVAVFYYKEVLDFRFRLKRVSEKFNYQDSIYKFTQLIRDSTSLTQVFEELKTTILEVSLVSRAHIYEVSVDGSIKLYEELNQNSF-EKVYEKEFRKVTSEIGKIVEFNKGFVMKIGERGGKSFVILCLSKMNTPRLTLEELSWLKTLAFYTNVSIENVMKIEELMSHLEEIKQQESNPVWLKKLMYTIEEKQRSDLARDLHDSVLQDLISLKRQCELFLGDFKKDDNPCREEVQDKLVQMNEQMSDVISMTRETCHELRPQLLYDLGLVKALSKLVAQQQERVPFHIRLNTGRFTASLDLDSQLNLYRIIQEFLSNAVKHSQATDVLIMLISIQNKIVLHYEDDGVGFDQEKNTEHSMSMGLSGIKERVRALDGRLRIETSEGKGFKADIEIEL</ns2:sequence><ns2:name>GCA_027912355_None</ns2:name></ns2:Sequence><ns2:Sequence dsseqid="sq126" id="sq125" description="histidine kinase"><ns2:sequence>MK---------------------A---WYNKVSIFLILVSLVYVTYLTYISSSKLLVGAAVAENQDNEVVITNIEEFSTAYYSGIQKGDVIKSINNHKVKRPLEVQKYNSNHVS-SIVVERDGEKVKIK----P----DLMN---DGNFTTFVIPLIFYIACLFCCFFILKINESKKLLSALILIIFLLSASLAYLSAGGSAKGDWLSRCIMVFTLTSVMFNYLLFLYQYFKELGTVLFNKKV-F-ILYAIPVLNLVFELL-RTQLF-FR--HYVPKINLLSFFISFIIVSVYFGSI-LIKSKDTEQAHIIKVLTIINILSFSPFLFLYIIPYVFLSTDGISSFVAASFMFLIPFSLVYQFMTNKIYNVDFILSRLKYYGILALTPTIILVTVFELIGNPAGDFYYFRLAILMYIIMVAVFYYKEVLDFRFRLKRVSEKFNYQDSIYKFTQLIRDSTSLTQVFEELKTTILEVSLVSRAHIYEVSVDGSIKLYEELNQNSF-EKVYEKEFRKVTSEIGKIVEFNKGFVMKIGERGGKSFVILCLSKMNTPRLTLEELSWLKTLAFYTNVSIENVMKIEELMSHLEEIKQQESNPVWLKKLMYTIEEKQRSDLARDLHDSVLQDLISLKRQCELFLGDFKKDDNPCREEVQDKLVQMNEQMSDVISMTRETCHELRPQLLYDLGLVKALSKLVAQQQERVPFHIRLNTGRFTASLDLDSQLNLYRIIQEFLSNAVKHSQATDVLIMLISIQNKIVLHYEDDGVGFDQEKNTEHSMSMGLSGIKERVRALDGRLRIETSEGKGFKADIEIEL</ns2:sequence><ns2:name>GCA_034054115_None</ns2:name></ns2:Sequence><ns2:Sequence dsseqid="sq128" id="sq127" description="histidine kinase"><ns2:sequence>MK---------------------A---WYNKVSIFLILVSLVYVTYLTYISSSKLLVGAAVAENQDNEVVITNIEEFSTAYYSGIQKGDVIKSINNHKVKRPLEVQKYNSNHVS-SIVVERDGEKVKIK----P----DLMN---DGNFTTFVIPLIFYIACLFCCFFILKINESKKLLSALILIIFLLSASLAYLSAGGSAKGDWLSRCIMVFTLTSVMFNYLLFLYQYFKELGTVLFNKKV-F-ILYAIPVLNLVFELL-RTQLF-FR--HYVPKINLLSFFISFIIVSVYFGSI-LIKSKDTEQAHILKVLTIINILSFSPFLFLYIIPYVFLSTDGISSFVAASFMFLIPFSLVYQFMTNKIYNVDFILSRLKYYGILALTPTIILVTVFELIGNPAGDFYYFRLAILMYIIMVAVFYYKEVLDFRFRLKRVSEKFNYQDSIYKFTQLIRDSTSLTQVFEELKTTILEVSLVSRAHIYEVSVDGSIKLYEELNQNSF-EKVYQKEFRKVTSEIGKIVEFNKGFVMKIGERGGKSFVILCLSKMNTPRLTLEELSWLKTLAFYTNVSIENVMKIEELMSHLEEIKQQESNPVWLKKLMYTIEEKQRSDLARDLHDSVLQDLISLKRQCELFLGDFKKDDNPCREEVQDKLVQMNEQMSDVISMTRETCHELRPQLLYDLGLVKALSKLVAQQQERVPFHIRLNTGRFTASLDLDSQLNLYRIIQEFLSNAVKHSQATDVLIMLISIQNKIVLHYEDDGVGFDQEKNTEHSMSMGLSGIKERVRALDGRLRIETSEGKGFKADIEIEL</ns2:sequence><ns2:name>GCA_023521275_None</ns2:name></ns2:Sequence><ns2:Sequence dsseqid="sq130" id="sq129" description="histidine kinase"><ns2:sequence>MK---------------------A---WYNKVSIFLILVSLVYVTYLTYISSSKLLVGAAVAENQDNEVVITNIEEFSTAYYSGIQKGDVIKSINNHKVKRPLEVQKYNSNHVS-SIVVERDGEKVKIK----P----DLMN---DGNFTTFVIPLIFYIACLFCCFFILKINESKKLLSALILIIFLLSASLAYLSAGGSAKGDWLSRCIMVFTLTSVMFNYLLFLYQYFKELGTVLFNKKV-F-ILYAIPVLNLVFELL-RTQLF-FR--HYVPKINLLSFFISFIIVSVYFGSI-LIKSKDTEQAHILKVLTIINILSFSPFLFLYIIPYVFLSTDGISSFVAASFMFLIPFSLVYQFMTNKIYNVDFILSRLKYYGILALTPTIILVTVFELIGNPAGDFYYFRLAILMYIIMVAVFYYKEVLDFRFRLKRVSEKFNYQDSIYKFTQLIRDSTSLTQVFEELKTTILEVSLVSRAHIYEVSVDGSIKLYEELNQNSF-EKVYQKEFRKVTSEIGKIVEFNKGFVMKIGERGGKSFVILCLSKMNTPRLTLEELSWLKTLAFYTNVSIENVMKIEELMSHLEEIKQQESNPVWLKKLMYTIEEKQRSDLARDLHDSVLQDLISLKRQCELFLGDFKKDDNPCREEVQDKLVQMNEQMSDVISMTRETCHELRPQLLYDLGLVKALSKLVAQQQERVPFHIRLNTGRFTASLDLDSQLNLYRIIQEFLSNAVKHSQATDVLIMLISIQNKIVLHYEDDGVGFDQEKNTEHSMSMGLSGIKERVRALDGRLRIETSEGKGFKADIEIEL</ns2:sequence><ns2:name>GCA_023521615_None</ns2:name></ns2:Sequence><ns2:Sequence dsseqid="sq132" id="sq131" description="histidine kinase"><ns2:sequence>MK---------------------A---WYNKVSIFLILVSLVYVTYLTYISSSKLLVGAAVAENQDNEVVITNIEEFSTAYYSGIQKGDVIKSINNHKVKRPLEVQKYNSNHVS-SIVVERDGEKVKIK----P----DLMN---DGNFTTFVIPLIFYIACLFCCFFILKINESKKLLSALILIIFLLSASLAYLSAGGSAKGDWLSRCIMVFTLTSVMFNYLLFLYQYFKELGTVLFNKKV-F-ILYAIPVLNLVFELL-RTQLF-FR--HYVPKINLLSFFISFIIVSVYFGSI-LIKSKDTEQAHILKVLTIINILSFSPFLFLYIIPYVFLSTDGISSFVAASFMFLIPFSLVYQFMTNKIYNVDFILSRLKYYGILALTPTIILVTVFELIGNPAGDFYYFRLAILMYIIMVAVFYYKEVLDFRFRLKRVSEKFNYQDSIYKFTQLIRDSTSLTQVFEELKTTILEVSLVSRAHIYEVSVDGSIKLYEELNQNSF-EKVYQKEFRKVTSEIGKIVEFNKGFVMKIGERGGKSFVILCLSKMNTPRLTLEELSWLKTLAFYTNVSIENVMKIEELMSHLEEIKQQESNPVWLKKLMYTIEEKQRSDLARDLHDSVLQDLISLKRQCELFLGDFKKDDNPCREEVQDKLVQMNEQMSDVISMTRETCHELRPQLLYDLGLVKALSKLVAQQQERVPFHIRLNTGRFTASLDLDSQLNLYRIIQEFLSNAVKHSQATDVLIMLISIQNKIVLHYEDDGVGFDQEKNTEHSMSMGLSGIKERVRALDGRLRIETSEGKGFKADIEIEL</ns2:sequence><ns2:name>GCA_023521635_None</ns2:name></ns2:Sequence><ns2:Sequence dsseqid="sq134" id="sq133" description="histidine kinase"><ns2:sequence>MK---------------------A---WYNKVSIFLILVSLVYVTYLTYISSSKLLVGAAVAENQDNEVVITNIEEFSTAYYSGIQKGDVIKSINNHKVKRPLEVQKYNSNHVS-SIVVERDGEKVKIK----P----DLMN---DGNFTTFVIPLIFYIACLFCCFFILKINESKKLLSALILIIFLLSASLAYLSAGGSAKGDWLSRCIMVFTLTSVMFNYLLFLYQYFKELGTVLFNKKV-F-ILYAIPVLNLVFELL-RTQLF-FR--HYVPKINLLSFFISFIIVSVYFGSI-LIKSKDTEQAHILKVLTIINILSFSPFLFLYIIPYVFLSTDGISSFVAASFMFLIPFSLVYQFMTNKIYNVDFILSRLKYYGILALTPTIILVTVFELIGNPAGDFYYFRLAILMYIIMVAVFYYKEVLDFRFRLKRVSEKFNYQDSIYKFTQLIRDSTSLTQVFEELKTTILEVSLVSRAHIYEVSVDGSIKLYEELNQNSF-EKVYQKEFRKVTSEIGKIVEFNKGFVMKIGERGGKSFVILCLSKMNTPRLTLEELSWLKTLAFYTNVSIENVMKIEELMSHLEEIKQQESNPVWLKKLMYTIEEKQRSDLARDLHDSVLQDLISLKRQCELFLGDFKKDDNPCREEVQDKLVQMNEQMSDVISMTRETCHELRPQLLYDLGLVKALSKLVAQQQERVPFHIRLNTGRFTASLDLDSQLNLYRIIQEFLSNAVKHSQATDVLIMLISIQNKIVLHYEDDGVGFDQEKNTEHSMSMGLSGIKERVRALDGRLRIETSEGKGFKADIEIEL</ns2:sequence><ns2:name>GCA_003600785_None</ns2:name></ns2:Sequence><ns2:Sequence dsseqid="sq136" id="sq135" description="histidine kinase"><ns2:sequence>MK---------------------A---WYNKVSIFLILVSLVYVTYLTYISSSKLLVGAAVAENQDNEVVITNIEEFSTAYYSGIQKGDVIKSINNHKVKRPLEVQKYNSNHVS-SIVVERDGEKVKIK----P----DLMN---DGNFTTFVIPLIFYIACLFCCFFILKINESKKLLSALILIIFLLSASLAYLSAGGSAKGDWLSRCIMVFTLTSVMFNYLLFLYQYFKELGTVLFNKKV-F-ILYAIPVLNLVFELL-RTQLF-FR--HYVPKINLLSFFISFIIVSVYFGSI-LIKSKDTEQAHIIKVLTIINILSFSPFLFLYIIPYVFLSTDGISSFVAASFMFLIPFSLVYQFMTNKIYNVDFILSRLKYYGILALTPTIILVTVFELIGNPAGDFYYFRLAILMYIIMVAVFYYKEVLDFKFRLKRVSEKFNYQDSIYKFTQLIRDSTSLIQVFEELKTTILEVSLVSRAHIYEVSVDGSIKLYEELNQNSF-EKVYQKEFRKVTSEIGKIVEFNKGFVMKIGERGGKSFVILCLSKMNTPRLTLEELSWLKTLAFYTNVSIENVMKIEELMSHLEEIKQQESNPVWLKKLMYTIEEKQRSDLARDLHDSVLQDLISLKRQCELFLGDFKKDDNPCREEVQDKLVQMNEQMSDVISMTRETCHELRPQLLYDLGLVKALSKLVA---------------------------------------------------------------------------------------------------------------------</ns2:sequence><ns2:name>GCA_002556525_None</ns2:name></ns2:Sequence><ns2:Sequence dsseqid="sq138" id="sq137" description="histidine kinase"><ns2:sequence>MK---------------------A---WYNKVSIFLILVSLVYVTYLTYISSSKLLVGAAVAENQDNEVVITNIEEFSTAYYSGIQKGDVIKSINNHKVKRPLEVQKYNSNHVS-SIVVERDGEKVKIK----P----DLMN---DGNFTTFVIPLIFYIACLFCCFFILKINESKKLLSALILIIFLLSASLAYLSAGGSAKGDWLSRCIMVFTLTSVMFNYLLFLYQYFKELGTVLFNKKV-F-ILYAIPVLNLVFELL-RTQLF-FR--HYVPKINLLSFFISFIIVSVYFGSI-LIKSKDTEQAHIIKVLTIINILSFSPFLFLYIIPYVFLSTDGISSFVAASFMFLIPFSLVYQFMTNKIYNVDFILSRLKYYGILALTPTIILVTVFELIGNPAGDFYYFRLAILMYIIMVAVFYYKEVLDFKFRLKRVSEKFNYQDSIYKFTQLIRDSTSLIQVFEELKTTILEVSLVSRAHIYEVSVDGSIKLYEELNQNSF-EKVYQKEFRKVTSEIGKIVEFNKGFVMKIGERGGKSFVILCLSKMNTPRLTLEELSWLKTLAFYTNVSIENVMKIEELMSHLEEIKQQESNPVWLKKLMYTIEEKQRSDLARDLHDSVLQDLISLKRQCELFLGDFKKDDNPCREEVQDKLVQMNEQMSDVISMTRETCHELRPQLLYDLGLVKALSKLVA---------------------------------------------------------------------------------------------------------------------</ns2:sequence><ns2:name>GCA_018884165_None</ns2:name></ns2:Sequence><ns2:Sequence dsseqid="sq140" id="sq139" description="histidine kinase"><ns2:sequence>MK---------------------A---WYNKVSIFLILVSLVYVTYLTYISSSKLLVGAAVAENQDNEVVITNIEEFSTAYYSGIQKGDVIKSINNHKVKRPLEVQKYNSNHVS-SIVVERDGEKVKIK----P----DLMN---DGNFTTFVIPLIFYIACLFCCFFILKINESKKLLSALILIIFLLSASLAYLSAGGSAKGDWLSRCIMVFTLTSVMFNYLLFLYQYFKELGTVLFNKKV-F-ILYAIPVLNLVFELL-RTQLF-FR--HYVPKINLLSFFISFIIVSVYFGSI-LIKSKDTEQAHIIKVLTIINILSFSPFLFLYIIPYVFLSTDGISSFVAASFMFLIPFSLVYQFMTNKIYNVDFILSRLKYYGILALTPTIILVTVFELIGNPAGDFYYFRLAILMYIIMVAVFYYKEVLDFRFRLKRVSEKFNYQDSIYKFTQLIRDSTSLTQVFEELKTTILEVSLVSRAHIYEVSVDGSIKLYEELNQNSF-EKVYEKEFRKVTSEIGKIVEFNKGFVMKIGERGGKSFVILCLSKMNTPRLTLEELSWLKTLAFYTNVSIENVMKIEELMSHLEEIKQQESNPVWLKKLMYTIEEKQRSDLARDLHDSVLQDLISLKRQCELFLGDFKKDDNPCREEVQDKLVQMNEQMSDVISMTRETCHELRPQLLYDLGLVKALSKLVAQQQERVPFHIRLNTGRFTASLDLDSQLNLYRIIQEFLSNAVKHSQATDVLIMLISIQNKIVLHYEDDGVGFDQEKNTEHSMSMGQ------------------GESQGFRW--APSD</ns2:sequence><ns2:name>GCA_025732155_None</ns2:name></ns2:Sequence><ns2:Sequence dsseqid="sq142" id="sq141" description="histidine kinase"><ns2:sequence>MK---------------------S---RNNKISVVLVVLSLIYVIYLTYISNNNLLVGATVSKGKNGDIVITNVDEFSMASYSGIEKGDIVKSINNKKIN-TNEIKMNKLKNVS-SMIVERNGHNLELK----M----TLFN---DKNFTTYLIPLIFYIVCLFCCFFILKINESKNLLSAVVLIIFLLSASIAFISAGGSAKGDMLSRLIMVVTLISVPLNYLLFLYQYFKELGTKLFNKKV-F-ILYLIPVINVVCEIF-RSHLF-FR--DYVPKLNLLAFFFLFIIVGVYFSII-LIKNKDTEQAHIIKVLTIINIFSFSPFLCLYLIPYVFLNAHYVSSFLAASFMLLIPFSLVFQFMTNKIYNVDFILSRLRYYGFLALTPTIILISTIELISSPDSDFYSVKLTFLIYIIMLAVFYYKEVLDFRFRLKRVSEKFNYQDSIYKFTQMIRDSTSLSQVFEELKNTILEVSLVSRAHVYEVSADGNIKLYDDENVNSF-EKVYQKEFRKVTSEIGKIVEFNKGFVMKIGERGGKSFVILCLSKMNTPRLTLEELSWLKTLAFYTNVSIENVMKIEELMSHLEEIKQQESNPVWLKKLMYTIEEKQRSDLARDLHDSVLQDLISLKRQCELFLGDFKKDDNPCREEVQDKLVQMNEQMSDVISMTRETCHELRPQLLYDLGLVKALSKLVAQQQERVPFHIRLNTGRFTASLDLDSQLNLYRIIQEFLSNAVKHSQATDVLIMLISIQNKIVLHYEDDGVGFDQEKNTEHSMSMGLSGIKERVRALDGRLRIETSEGKGFKADIEIEL</ns2:sequence><ns2:name>GCA_009662255_None</ns2:name></ns2:Sequence><ns2:Sequence dsseqid="sq144" id="sq143" description="histidine kinase"><ns2:sequence>MK---------------------S---RNNKISVVLVVLSLIYVIYLTYISNNNLLVGATVSKGKNGDIVITNVDEFSMASYSGIEKGDIVKSINNKKIN-TNEIKMNKLKNVS-SMIVERNGHNLELK----M----TLFN---DKNFTTYLIPLIFYIVCLFCCFFILKINESKNLLSAVVLIIFLLSASIAFISAGGSAKGDMLSRLIMVVTLISVPLNYLLFLYQYFKELGTKLFNKKV-F-ILYLIPVINVVCEIF-RSHLF-FR--DYVPKLNLLAFFFLFIIVGVYFSII-LIKNKDTEQAHIIKVLTIINIFSFSPFLCLYLIPYVFLNAHYVSSFLAASFMLLIPFSLVFQFMTNKIYNVDFILSRLRYYGFLALTPTIILISTIELISSPDSDFYSVKLTFLIYIIMLAVFYYKEVLDFRFRLKRVSEKFNYQDSIYKFTQMIRDSTSLSQVFEELKNTILEVSLVSRAHVYEVSADGNIKLYDDENVNSF-EKVYQKEFRKVTSEIGKIVEFNKGFVMKIGERGGKSFVILCLSKMNTPRLTLEELSWLKTLAFYTNVSIENVMKIEELMSHLEEIKQQESNPVWLKKLMYTIEEKQRSDLARDLHDSVLQDLISLKRQCELFLGDFKKDDNPCREEVQDKLVQMNEQMSDVISMTRETCHELRPQLLYDLGLVKALSKLVAQQQERVPFHIRLNTGRFTASLDLDSQLNLYRIIQEFLSNAVKHSQATDVLIMLISIQNKIVLHYEDDGVGFDQEKNTEHSMSMGLSGIKERVRALDGRLRIETSEGKGFKADIEIEL</ns2:sequence><ns2:name>GCA_009662375_None</ns2:name></ns2:Sequence><ns2:Sequence dsseqid="sq146" id="sq145" description="histidine kinase"><ns2:sequence>MK---------------------S---RNNKISVVLVVLSLIYVIYLTYISNNNLLVGATVSKGKNGDIVITNVDEFSMASYSGIEKGDIVKSINNKKIN-TNEIKMNKLKNVS-SMIVERNGHNLELK----M----TLFN---DKNFTTYLIPLIFYIVCLFCCFFILKINESKNLLSAVVLIIFLLSASIAFISAGGSAKGDMLSRLIMVVTLISVPLNYLLFLYQYFKELGTKLFNKKV-F-ILYLIPVINVVCEIF-RSHLF-FR--DYVPKLNLLAFFFLFIIVGVYFSII-LIKNKDTEQAHIIKVLTIINIFSFSPFLCLYLIPYVFLNAHYVSSFLAASFMLLIPFSLVFQFMTNKIYNVDFILSRLRYYGFLALTPTIILISTIELISSPDSDFYSVKLTFLIYIIMLAVFYYKEVLDFRFRLKRVSEKFNYQDSIYKFTQMIRDSTSLSQVFEELKNTILEVSLVSRAHVYEVSADGNIKLYDDENVNSF-EKVYQKEFRKVTSEIGKIVEFNKGFVMKIGERGGKSFVILCLSKMNTPRLTLEELSWLKTLAFYTNVSIENVMKIEELMSHLEEIKQQESNPVWLKKLMYTIEEKQRSDLARDLHDSVLQDLISLKRQCELFLGDFKKDDNPCREEVQDKLVQMNEQMSDVISMTRETCHELRPQLLYDLGLVKALSKLVAQQQERVPFHIRLNTGRFTASLDLDSQLNLYRIIQEFLSNAVKHSQATDVLIMLISIQNKIVLHYEDDGVGFDQEKNTEHSMSMGLSGIKERVRALDGRLRIETSEGKGFKADIEIEL</ns2:sequence><ns2:name>GCA_905315045_None</ns2:name></ns2:Sequence><ns2:Sequence dsseqid="sq148" id="sq147" description="histidine kinase"><ns2:sequence>MK---------------------S---RNNKISVVLVVLSLIYVIYLTYISNNNLLVGATVSKGKNGDIVITNVDEFSMASYSGIEKGDIVKSINNKKIN-TNEIKMNKLKNVS-SMIVERNGHNLELK----M----TLFN---DKNFTTYLIPLIFYIVCLFCCFFILKINESKNLLSAVVLIIFLLSASIAFISAGGSAKGDMLSRLIMVVTLISVPLNYLLFLYQYFKELGTKLFNKKV-F-ILYLIPVINVVCEIF-RSHLF-FR--DYVPKLNLLAFFFLFIIVGVYFSII-LIKNKDTEQAHIIKVLTIINIFSFSPFLCLYLIPYVFLNAHYVSSFLAASFMLLIPFSLVFQFMTNKIYNVDFILSRLRYYGFLALTPTIILISTIELISSPDSDFYSVKLTFLIYIIMLAVFYYKEVLDFRFRLKRVSEKFNYQDSIYKFTQMIRDSTSLSQVFEELKNTILEVSLVSRAHVYEVSADGNIKLYDDENVNSF-EKVYQKEFRKVTSEIGKIVEFNKGFVMKIGERGGKSFVILCLSKMNTPRLTLEELSWLKTLAFYTNVSIENVMKIEELMSHLEEIKQQESNPVWLKKLMYTIEEKQRSDLARDLHDSVLQDLISLKRQCELFLGDFKKDDNPCREEVQDKLVQMNEQMSDVISMTRETCHELRPQLLYDLGLVKALSKLVAQQQERVPFHIRLNTGRFTASLDLDSQLNLYRIIQEFLSNAVKHSQATDVLIMLISIQNKIVLHYEDDGVGFDQEKNTEHSMSMGLSGIKERVRALDGRLRIETSEGKGFKADIEIEL</ns2:sequence><ns2:name>GCA_020311615_None</ns2:name></ns2:Sequence><ns2:Sequence dsseqid="sq150" id="sq149" description="histidine kinase"><ns2:sequence>MK---------------------S---RNNKISVVLVVLSLIYVIYLTYISNNNLLVGATVSKGKNGDIVITNVDEFSMASYSGIEKGDIVKSINNKKIN-TNEIKMNKLKNVS-SMIVERNGHNLELK----M----TLFN---DKNFTTYLIPLIFYIVCLFCCFFILKINESKNLLSAVVLIIFLLSASIAFISAGGSAKGDMLSRLIMVVTLISVPLNYLLFLYQYFKELGTKLFNKKV-F-ILYLIPVINVVCEIF-RSHLF-FR--DYVPKLNLLAFFFLFIIVGVYFSII-LIKNKDTEQAHIIKVLTIINIFSFSPFLCLYLIPYVFLNAHYVSSFLAASFMLLIPFSLVFQFMTNKIYNVDFILSRLRYYGFLALTPTIILISTIELISSPDSDFYSVKLTFLIYIIMLAVFYYKEVLDFRFRLKRVSEKFNYQDSIYKFTQMIRDSTSLSQVFEELKNTILEVSLVSRAHVYEVSADGNIKLYDDENVNSF-EKVYQKEFRKVTSEIGKIVEFNKGFVMKIGERGGKSFVILCLSKMNTPRLTLEELSWLKTLAFYTNVSIENVMKIEELMSHLEEIKQQESNPVWLKKLMYTIEEKQRSDLARDLHDSVLQDLISLKRQCELFLGDFKKDDNPCREEVQDKLVQMNEQMSDVISMTRETCHELRPQLLYDLGLVKALSKLVAQQQERVPFHIRLNTGRFTASLDLDSQLNLYRIIQEFLSNAVKHSQATDVLIMLISIQNKIVLHYEDDGVGFDQEKNTEHSMSMGLSGIKERVRALDGRLRIETSEGKGFKADIEIEL</ns2:sequence><ns2:name>GCA_905315055_None</ns2:name></ns2:Sequence><ns2:Sequence dsseqid="sq152" id="sq151" description="histidine kinase"><ns2:sequence>MK---------------------S---RNNKISVVLVVLSLIYVIYLTYISNNNLLVGATVSKGKNGDIVITNVDEFSMASYSGIEKGDIVKSINNKKIN-TNEIKMNKLKNVS-SMIVERNGHNLELK----M----TLFN---DKNFTTYLIPLIFYIVCLFCCFFILKINESKNLLSAVVLIIFLLSASIAFISAGGSAKGDMLSRLIMVVTLISVPLNYLLFLYQYFKELGTKLFNKKV-F-ILYLIPVINVVCEIF-RSHLF-FR--DYVPKLNLLAFFFLFIIVGVYFSII-LIKNKDTEQAHIIKVLTIINIFSFSPFLCLYLIPYVFLNAHYVSSFLAASFMLLIPFSLVFQFMTNKIYNVDFILSRLRYYGFLALTPTIILISTIELISSPDSDFYSVKLTFLIYIIMLAVFYYKEVLDFRFRLKRVSEKFNYQDSIYKFTQMIRDSTSLSQVFEELKNTILEVSLVSRAHVYEVSADGNIKLYDDENVNSF-EKVYQKEFRKVTSEIGKIVEFNKGFVMKIGERGGKSFVILCLSKMNTPRLTLEELSWLKTLAFYTNVSIENVMKIEELMSHLEEIKQQESNPVWLKKLMYTIEEKQRSDLARDLHDSVLQDLISLKRQCELFLGDFKKDDNPCREEVQDKLVQMNEQMSDVISMTRETCHELRPQLLYDLGLVKALSKLVAQQQERVPFHIRLNTGRFTASLDLDSQLNLYRIIQEFLSNAVKHSQATDVLIMLISIQNKIVLHYEDDGVGFDQEKNTEHSMSMGLSGIKERVRALDGRLRIETSEGKGFKADIEIEL</ns2:sequence><ns2:name>GCA_009662175_None</ns2:name></ns2:Sequence><ns2:Sequence dsseqid="sq154" id="sq153" description="histidine kinase"><ns2:sequence>MK---------------------S---RNNKISVVLVVLSLIYVIYLTYISNNNLLVGATVSKGKNGDIVITNVDEFSMASYSGIEKGDIVKSINNKKIN-TNEIKMNKLKNVS-SMIVERNGHNLELK----M----TLFN---DKNFTTYLIPLIFYIVCLFCCFFILKINESKNLLSAVVLIIFLLSASIAFISAGGSAKGDMLSRLIMVVTLISVPLNYLLFLYQYFKELGTKLFNKKV-F-ILYLIPVINVVCEIF-RSHLF-FR--DYVPKLNLLAFFFLFIIVGVYFSII-LIKNKDTEQAHIIKVLTIINIFSFSPFLCLYLIPYVFLNAHYVSSFLAASFMLLIPFSLVFQFMTNKIYNVDFILSRLRYYGFLALTPTIILISTIELISSPDSDFYSVKLTFLIYIIMLAVFYYKEVLDFRFRLKRVSEKFNYQDSIYKFTQMIRDSTSLSQVFEELKNTILEVSLVSRAHVYEVSADGNIKLYDDENVNSF-EKVYQKEFRKVTSEIGKIVEFNKGFVMKIGERGGKSFVILCLSKMNTPRLTLEELSWLKTLAFYTNVSIENVMKIEELMSHLEEIKQQESNPVWLKKLMYTIEEKQRSDLARDLHDSVLQDLISLKRQCELFLGDFKKDDNPCREEVQDKLVQMNEQMSDVISMTRETCHELRPQLLYDLGLVKALSKLVAQQQERVPFHIRLNTGRFTASLDLDSQLNLYRIIQEFLSNAVKHSQATDVLIMLISIQNKIVLHYEDDGVGFDQEKNTEHSMSMGLSGIKERVRALDGRLRIETSEGKGFKADIEIEL</ns2:sequence><ns2:name>GCA_905310995_None</ns2:name></ns2:Sequence><ns2:Sequence dsseqid="sq156" id="sq155" description="histidine kinase"><ns2:sequence>MK---------------------S---RNNKISVVLVVLSLIYVIYLTYISNNNLLVGATVSKGKNGDIVITNVDEFSMASYSGIEKGDIVKSINNKKIN-TNEIKMNKLKNVS-SMIVERNGHNLELK----M----TLFN---DKNFTTYLIPLIFYIVCLFCCFFILKINESKNLLSAVVLIIFLLSASIAFISAGGSAKGDMLSRLIMVVTLISVPLNYLLFLYQYFKELGTKLFNKKV-F-ILYLIPVINVVCEIF-RSHLF-FR--DYVPKLNLLAFFFLFIIVGVYFSII-LIKNKDTEQAHIIKVLTIINIFSFSPFLCLYLIPYVFLNAHYVSSFLAASFMLLIPFSLVFQFMTNKIYNVDFILSRLRYYGFLALTPTIILISTIELISSPDSDFYSVKLTFLIYIIMLAVFYYKEVLDFRFRLKRVSEKFNYQDSIYKFTQMIRDSTSLSQVFEELKNTILEVPLVSRAHVYEVSADGNIKLYDDENVNSF-EKVYQKEFRKVTSEIGKIVEFNKGFVMKIGERGGKSFVILCLSKMNTPRLTLEELSWLKTLAFYTNVSIENVMKIEELMSHLEEIKQQESNPVWLKKLMYTIEEKQRSDLARDLHDSVLQDLISLKRQCELFLGDFKKDDNPCREEVQDKLVQMNEQMSDVISMTRETCHELRPQLLYDLGLVKALSKLVAQQQERVPFHIRLNTGRFTASLDLDSQLNLYRIIQEFLSNAVKHSQATDVLIMLISIQNKIVLHYEDDGVGFDQEKNTEHSMSMGLSGIKERVRALDGRLRIETSEGKGFKADIEIEL</ns2:sequence><ns2:name>GCA_026639155_None</ns2:name></ns2:Sequence><ns2:Sequence dsseqid="sq158" id="sq157" description="histidine kinase"><ns2:sequence>MK---------------------S---RNNKISVVLVVLSLIYVIYLTYISNNNLLVGATVSKGKNGDIVITNVDEFSMASYSGIEKGDIVKSINNKKIN-TNEIKMNKLKNVS-SMIVERNGHNLELK----M----TLFN---DKNFPTYLIPLIFYIVCLFCCFFILKINESKNLLSAVVLIIFLLSASIAFISAGGSAKGDMLSRLIMVVTLISVPLNYLLFLYQYFKELGTKLFNKKV-F-ILYLIPVINVVCEIF-RSHLF-FR--DYVPKLNLLAFFFLFIIVGVYFSII-LIKNKDTEQAHIIKVLTIINIFSFSPFLCLYLIPYVFLNAHYVSSFLAASFMLLIPFSLVFQFMTNKIYNVDFILSRLRYYGFLALTPTIILISTIELISSPDSDFYSVKLTFLIYIIMLAVFYYKEVLDFRFRLKRVSEKFNYQDSIYKFTQMIRDSTSLSQVFEELKNTILEVSLVSRAHVYEVSADGNIKLYDDENVNSF-EKVYQKEFRKVTSEIGKIVEFNKGFVMKIGERGGKSFVILCLSKMNTPRLTLEELSWLKTLAFYTNVSIENVMKIEELMSHLEEIKQQESNPVWLKKLMYTIEEKQRSDLARDLHDSVLQDLISLKRQCELFLSDFKKDDNPCREEVQDKLVQMNEQMSDVISMTRETCHELRPQLLYDLGLVKALSKLVAQQQERVPFHIRLNTGRFTASLDLDSQLNLYRIIQEFLSNAVKHSQATDVLIMLISIQNKIVLHYEDDGVGFDQEKNTEHSMSMGLSGIKERVRALDGRLRIETSEGKGFKADIEIEL</ns2:sequence><ns2:name>GCA_002202035_None</ns2:name></ns2:Sequence><ns2:Sequence dsseqid="sq160" id="sq159" description="histidine kinase"><ns2:sequence>MK---------------------S---RNNKISVVLVVLSLIYVIYLTYISNNNLLVGATVSKGKNGDIVITNVDEFSMASYSGIEKGDIVKRINNKKIN-TNEIKMNKLKNVS-SMIVERNGHNLELK----M----TLFN---DKNFTTYLIPLIFYIVCLFCCFFILKINESKNLLSAVVLIIFLLSASIAFISAGGSAKGDMLSRLIMVVTLISVPLNYLLFLYQYFKELGTKLFNKKV-F-ILYLIPVINVVCEIF-RSHLF-FR--DYVPKLNLLAFFFLFIIVGVYFSII-LIKNKDTEQAHIIKVLTIINIFSFSPFLCLYLIPYVFLNAHYVSSFLAASFMLLIPFSLVFQFMTNKIYNVDFILSRLRYYGFLALTPTIILISTIELISSPDSDFYSVKLTFLIYIIMLAVFYYKEVLDFRFRLKRVSEKFNYQDSIYKFTQMIRDSTSLSQVFEELKNTILEVSLVSRAHVYEVSADGSIKLYDDENVNSF-EKVYEKEFRKVTSEIGKIVEFNKGFVMKIGERGGKSFVILCLSKMNTPRLTLEELSWLKTLAFYTNVSIENVMKIEELMSHLEEIKQQESNPVWLKKLMYTIEEKQRSDLARDLHDSVLQDLISLKRQCELFLADFKKDDDPCREEVQDKLVQMNEQMSDVISMTRETCHELRPQLLYDLGLVKALSKLVAQQQERVPFHIRLNTGRFTASLDLDSQLNLYRIIQEFLSNAVKHSQATDVLIMLISIQNKIVLHYEDDGVGFDQEKNTEHSMSMGLSGIKERVRALDGRLRIETSEGKGFKADIEIEL</ns2:sequence><ns2:name>Bacillus_subtilis_DSM13019_None</ns2:name></ns2:Sequence><ns2:Sequence dsseqid="sq162" id="sq161" description="histidine kinase"><ns2:sequence>MK---------------------S---RNNKISVVLVVLSLIYVIYLTYISNNNLLVGATVSKGKNGDIVITNVDEFSMASYSGIEKGDIVKRINNKKIN-TNEIKMNKLKNVS-SMIVERNGHNLELK----M----TLFN---DKNFTTYLIPLIFYIVCLFCCFFILKINESKNLLSAVVLIIFLLSASIAFISAGGSAKGDMLSRLIMVVTLISVPLNYLLFLYQYFKELGTKLFNKKV-F-ILYLIPVINVVCEIF-RSHLF-FR--DYVPKLNLLAFFFLFIIVGVYFSII-LIKNKDTEQAHIIKVLTIINIFSFSPFLCLYLIPYVFLNAHYVSSFLAASFMLLIPFSLVFQFMTNKIYNVDFILSRLRYYGFLALTPTIILISTIELISSPDSDFYSVKLTFLIYIIMLAVFYYKEVLDFRFRLKRVSEKFNYQDSIYKFTQMIRDSTSLSQVFEELKNTILEVSLVSRAHVYEVSADGSIKLYDDENVNSF-EKVYQKEFRKVTSEIGKIVEFNKGFVMKIGERGGKSFVILCLSKMNTPRLTLEELSWLKTLAFYTNVSIENVMKIEELMSHLEEIKQQESNPVWLKKLMYTIEEKQRSDLARDLHDSVLQDLISLKRQCELFLGDFKKDDNPCREEVQDKLVQMNEQMSDVISMTRETCHELRPQLLYDLGLVKALSKLVAQQQERVPFHIRLNTGRFTASLDLDSQLNLYRIIQEFLSNAVKHSQATDVLIMLISIQNKIVLHYEDDGVGFDQEKNTEHSMSMGLSGIKERVRALDGRLRIETSEGKGFKADIEIEL</ns2:sequence><ns2:name>GCA_023520855_None</ns2:name></ns2:Sequence><ns2:Sequence dsseqid="sq164" id="sq163" description="histidine kinase"><ns2:sequence>MK---------------------S---RTNKISVLLVVISLLYVIYLTYISNNNLLVGATVSKGKNGDVVITNVDEYSMASYSGIEKGDIVKRINNQKIN-TKEIKMNKLKNVS-SMVVERNGKDVELK----L----TLFN---DKNFSTYLIPLMFYIVCLFCCLFIIKINESKDLPSALVLIIFLLSASIAYISAGVSVKGDILCRCIMVVTLISVPLNYLLFLYHYFRELGTTLFDKKV-F-ILYLVPIINVVCEMF-RSHLF-FR--DYVPKLSLLSFFFLFIIVGIYFCII-LIKNKDTEQAHIIKVLTIINIFSFSPFLCLYLIPYVFLNAHYVSSFLAASFMMLIPFSLVFQFMTNKIYNVDFILSRLRYYGFLALTPTIILISTIELISSPDSDFYSVKLTFLIYIIMLAVFYYKEVLDFRFRLKRVSEKFNYQDSIYKFTQMIRDSTSLSQVFEELKNTILEVSLVSRAHVYEVSADGNIKLYDAENVNSF-EKVYEKEFRKVTSEIGKIVEFNKGFVMKIGERGGKSFVILCLSKMNTPRLTLEELSWLKTLAFYTNVSIENVMKIEELMSHLEEIKQQESNPVWLKKLMYTIEEKQRSDLARDLHDSVLQDLISLKRQCELFLGDFKKDDNPCREEVQDKLVQMNEQMSDVISMTRETCHELRPQLLYDLGLVKALSKLVAQQQERVPFHIRLNTGRFTASLDLDSQLNLYRIIQEFLSNAVKHSQATDVLIMLISIQNKIVLHYEDDGVGFDQEKNTEHSMSMGLSGIKERVRALDGRLRIETSEGKGFKADIEIEL</ns2:sequence><ns2:name>GCA_001720505_None</ns2:name></ns2:Sequence><ns2:Sequence dsseqid="sq166" id="sq165" description="histidine kinase"><ns2:sequence>MK---------------------S---RTNKISVLLVVISLLYVIYLTYISNNNLLVGATVSKGKNGDVVITNVDEYSMASYSGIEKGDIVKRINNQKIN-TKEIKMNKLKNVS-SMVVERNGKDVELK----L----TLFN---DKNFSTYLIPLMFYIVCLFCCLFIIKINESKDLPSALVLIIFLLSASIAYISAGVSVKGDILCRCIMVVTLISVPLNYLLFLYHYFRELGTTLFDKKV-F-ILYLVPIINVVCEMF-RSHLF-FR--DYVPKLSLLSFFFLFIIVGIYFCII-LIKNKDTEQAHIIKVLTIINIFSFSPFLCLYLIPYVFLNAHYVSSFLAASFMMLIPFSLVFQFMTNKIYNVDFILSRLRYYGFLALTPTIILISTIELISSPDSDFYSVKLTFLIYIIMLAVFYYKEVLDFRFRLKRVSEKFNYQDSIYKFTQMIRDSTSLSQVFEELKNTILEVSLVSRAHVYEVSADGNIKLYDAENVNSF-EKVYEKEFRKVTSEIGKIVEFNKGFVMKIGERGGKSFVILCLSKMNTPRLTLEELSWLKTLAFYTNVSIENVMKIEELMSHLEEIKQQESNPVWLKKLMYTIEEKQRSDLARDLHDSVLQDLISLKRQCELFLGDFKKDDNPCREEVQDKLVQMNEQMSDVISMTRETCHELRPQLLYDLGLVKALSKLVAQQQERVPFHIRLNTGRFTASLDLDSQLNLYRIIQEFLSNAVKHSQATDVLIMLISIQNKIVLHYEDDGVGFDQEKNTEHSMSMGLSGIKERVRALDGRLRIETSEGKGFKADIEIEL</ns2:sequence><ns2:name>GCA_014879275_None</ns2:name></ns2:Sequence><ns2:Sequence dsseqid="sq168" id="sq167" description="histidine kinase"><ns2:sequence>MK---------------------S---RTNKISVLLVVISLLYVIYLTYISNNNLLVGATVSKGKNGDVVITNVDEYSMASYSGIEKGDIVKRINNQKIN-TKEIKMNKLKNVS-SMVVERNGKDVELK----L----TLFN---DKNFSTYLIPLMFYIVCLFCCLFIIKINESKDLPSALVLIIFLLSASIAYISAGVSVKGDILCRCIMVVTLISVPLNYLLFLYHYFRELGTTLFDKKV-F-ILYLVPIINVVCEMF-RSHLF-FR--DYVPKLSLLSFFFLFIIVGIYFCII-LIKNKDTEQAHIIKVLTIINIFSFSPFLCLYLIPYVFLNAHYVSSFLAASFMMLIPFSLVFQFMTNKIYNVDFILSRLRYYGFLALTPTIILISTIELISSPDSDFYSVKLTFLIYIIMLAVFYYKEVLDFRFRLKRVSEKFNYQDSIYKFTQMIRDSTSLSQVFEELKNTILEVSLVSRAHVYEVSADGNIKLYDAENVNSF-EKVYEKEFRKVTSEIGKIVEFNKGFVMKIGERGGKSFVILCLSKMNTPRLTLEELSWLKTLAFYTNVSIENVMKIEELMSHLEEIKQQESNPVWLKKLMYTIEEKQRSDLARDLHDSVLQDLISLKRQCELFLGDFKKDDNPCREEVQDKLVQMNEQMSDVISMTRETCHELRPQLLYDLGLVKALSKLVAQQQERVPFHIRLNTGRFTASLDLDSQLNLYRIIQEFLSNAVKHSQATDVLIMLISIQNKIVLHYEDDGVGFDQEKNTEHSMSMGLSGIKERVRALDGRLRIETSEGKGFKADIEIEL</ns2:sequence><ns2:name>GCA_009857115_None</ns2:name></ns2:Sequence><ns2:Sequence dsseqid="sq170" id="sq169" description="histidine kinase"><ns2:sequence>MK---------------------S---RTNKISVLLVVISLLYVIYLTYISNNNLLVGATVSKGKNGDVVITNVDEYSMASYSGIEKGDIVKRINNQKIN-TKEIKMNKLKNVS-SMVVERNGKDVELK----L----TLFN---DKNFSTYLIPLMFYIVCLFCCLFIIKINESKDLPSALVLIIFLLSASIAYISAGVSVKGDILCRCIMVVTLISVPLNYLLFLYHYFRELGTTLFDKKV-F-ILYLVPIINVVCEMF-RSHLF-FR--DYVPKLSLLSFFFLFIIVGIYFCII-LIKNKDTEQAHIIKVLTIINIFSFSPFLCLYLIPYVFLNAHYVSSFLAASFMMLIPFSLVFQFMTNKIYNVDFILSRLRYYGFLALTPTIILISTIELISSPDSDFYSVKLTFLIYIIMLAVFYYKEVLDFRFRLKRVSEKFNYQDSIYKFTQMIRDSTSLSQVFEELKNTILEVSLVSRAHVYEVSADGNIKLYDAENVNSF-EKVYEKEFRKVTSEIGKIVEFNKGFVMKIGERGGKSFVILCLSKMNTPRLTLEELSWLKTLAFYTNVSIENVMKIEELMSHLEEIKQQESNPVWLKKLMYTIEEKQRSDLARDLHDSVLQDLISLKRQCELFLGDFKKDDNPCREEVQDKLVQMNEQMSDVISMTRETCHELRPQLLYDLGLVKALSKLVAQQQERVPFHIRLNTGRFTASLDLDSQLNLYRIIQEFLSNAVKHSQATDVLIMLISIQNKIVLHYEDDGVGFDQEKNTEHSMSMGLSGIKERVRALDGRLRIETSEGKGFKADIEIEL</ns2:sequence><ns2:name>GCA_905315685_None</ns2:name></ns2:Sequence><ns2:Sequence dsseqid="sq172" id="sq171" description="histidine kinase"><ns2:sequence>MK---------------------S---RTNKISVLLVVISLLYVIYLTYISNNNLLVGATVSKGKNGDVVITNVDEYSMASYSGIEKGDIVKRINNQKIN-TKEIKMNKLKNVS-SMVVERNGKDVELK----L----TLFN---DKNFSTYLIPLMFYIVCLFCCLFIIKINESKDLPSALVLIIFLLSASIAYISAGVSVKGDILCRCIMVVTLISVPLNYLLFLYHYFRELGTTLFDKKV-F-ILYLVPIINVVCEMF-RSHLF-FR--DYVPKLSLLSFFFLFIIVGIYFCII-LIKNKDTEQAHIIKVLTIINIFSFSPFLCLYLIPYVFLNAHYVSSFLAASFMMLIPFSLVFQFMTNKIYNVDFILSRLRYYGFLALTPTIILISTIELISSPDSDFYSVKLTFLIYIIMLAVFYYKEVLDFRFRLKRVSEKFNYQDSIYKFTQMIRDSTSLSQVFEELKNTILEVSLVSRAHVYEVSADGNIKLYDAENVNSF-EKVYEKEFRKVTSEIGKIVEFNKGFVMKIGERGGKSFVILCLSKMNTPRLTLEELSWLKTLAFYTNVSIENVMKIEELMSHLEEIKQQESNPVWLKKLMYTIEEKQRSDLARDLHDSVLQDLISLKRQCELFLGDFKKDDNPCREEVQDKLVQMNEQMSDVISMTRETCHELRPQLLYDLGLVKALSKLVAQQQERVPFHIRLNTGRFTASLDLDSQLNLYRIIQEFLSNAVKHSQATDVLIMLISIQNKIVLHYEDDGVGFDQEKNTEHSMSMGLSGIKERVRALDGRLRIETSEGKGFKADIEIEL</ns2:sequence><ns2:name>GCA_905311425_None</ns2:name></ns2:Sequence><ns2:Sequence dsseqid="sq174" id="sq173" description="histidine kinase"><ns2:sequence>MK---------------------S---RTNKISVLLVVISLLYVIYLTYISNNNLLVGATVSKGKNGDVVITNVDEYSMASYSGIEKGDIVKRINNQKIN-TKEIKMNKLKNVS-SMVVERNGKDVELK----L----TLFN---DKNFSTYLIPLMFYIVCLFCCLFIIKINESKDLPSALVLIIFLLSASIAYISAGVSVKGDILCRCIMVVTLISVPLNYLLFLYHYFRELGTTLFDKKV-F-ILYLVPIINVVCEMF-RSHLF-FR--DYVPKLSLLSFFFLFIIVGIYFCII-LIKNKDTEQAHIIKVLTIINIFSFSPFLCLYLIPYVFLNAHYVSSFLAASFMMLIPFSLVFQFMTNKIYNVDFILSRLRYYGFLALTPTIILISTIELISSPDSDFYSVKLTFLIYIIMLAVFYYKEVLDFRFRLKRVSEKFNYQDSIYKFTQMIRDSTSLSQVFEELKNTILEVSLVSRAHVYEVSADGNIKLYDAENVNSF-EKVYEKEFRKVTSEIGKIVEFNKGFVMKIGERGGKSFVMLCLSKMNTPRLTLEELSWLKTLAFYTNVSIENVMKIEELMSHLEEIKQQESNPVWLKKLMYTIEEKQRSDLARDLHDSVLQDLISLKRQCELFLGDFKKDDNPCREEVQDKLVQMNEQMSDVISMTRETCHELRPQLLYDLGLVKALSKLVAQQQERVPFHIRLNTGRFTASLDLDSQLNLYRIIQEFLSNAVKHSQATDVLIMLISIQNKIVLHYEDDGVGFDQEKNTEHSMSMGLSGIKERVRALDGRLRIETSEGKGFKADIEIEL</ns2:sequence><ns2:name>GCA_019464335_None</ns2:name></ns2:Sequence><ns2:Sequence dsseqid="sq176" id="sq175" description="histidine kinase"><ns2:sequence>MK---------------------S---RTNKISVLLVVISLLYVIYLTYISNNNLLVGATVSKGKNGDVVITNVDEYSMASYSGIEKGDIVKRINNQKIN-TKEIKMNKLKNVS-SMVVERNGKDVELK----L----TLFN---DKNFSTYLIPLMFYIVCLFCCLFIIKINESKDLPSALVLIIFLLSASIAYISAGVSVKGDILCRCIMVVTLISVPLNYLLFLYHYFRELGTTLFDKKV-F-ILYLVPIINVVCEMF-RSHLF-FR--DYVPKLSLLSFFFLFIIVGIYFCII-LIKNKDTEQAHIIKVLTIINIFSFSPFLCLYLIPYVFLNAHYVSSFLAASFMMLIPFSLVFQFMTNKIYNVDFILSRLRYYGFLALTPTIILISTIELISSPDSDFYSVKLTFLIYIIMLAVFYYKEVLDFRFRLKRVSEKFNYQDSIYKFTQMIRDSTSLSQVFEELKNTILEVSLVSRAHVYEVSADGNIKLYDAENVNSF-EKVYEKEFRKVTSEIGKIVEFNKGFVMKIGERGGKSFVILCLSKMNTPRLTLEELSWLKTLAFYTNVSIENVMKIEELMSHLEEIKQQESNPVWLKKLMYTIEEKQRSDLARDLHDSVLQDLISLKRQCELFLGDFKKGDNPCREEVQDKLVQMNEQMSDVISMTRETCHELRPQLLYDLGLVKALSKLVAQQQERVPFHIRLNTGRFTASLDLDSQLNLYRIIQEFLSNAVKHSQATDVLIMLISIQNKIVLHYEDDGVGFDQEKNTEHSMSMGLSGIKERVRALDGRLRIETSEGKGFKADIEIEL</ns2:sequence><ns2:name>GCA_004119675_None</ns2:name></ns2:Sequence><ns2:Sequence dsseqid="sq178" id="sq177" description="histidine kinase"><ns2:sequence>MK---------------------S---RTNKISVLLVVISLLYVIYLTYISNNNLLVGATVSKGKNGDVVITNVDEYSMASYSGIEKGDIVKRINNQKIN-TKEIKMNKLKNVS-SMVVERNGKDVELK----L----TLFN---DKNFSTYLIPLMFYIVCLFCCLFIIKINESKDLPSALVLIIFLLSASIAYISAGVSVKGDILCRCIMVVTLISVPLNYLLFLYHYFRELGTTLFDKKV-F-ILYLVPIINVVCEMF-RSHLF-FR--DYVPKLSLLSFFFLFIIVGIYFCII-LIKNKDTEQAHIIKVLTIINIFSFSPFLCLYLIPYVFLNAHYVSSFLAASFMMLIPFSLVFQFMTNKIYNVDFILSRLRYYGFLALTPTIILISTIELISSPDSDFYSVKLTFLIYIIMLAVFYYKEVLDFRFRLKRVSEKFNYQDSIYKFTQMIRDSTSLSQVFEELKNTILEVSLVSRAHVYEVSADGNIKLYDAENVNSF-EKVYEKEFRKVTSEIGKIVEFNKGFVMKIGERGGKSFVILCLSKMNTPRLTLEELSWLKTLAFYTNVSIENVMKIEELMSHLEEIKQQESNPVWLKKLMYTIEEKQRSDLARDLHDSVLQDLISLKRQCELFLGDFKKGDNPCREEVQDKLVQMNEQMSDVISMTRETCHELRPQLLYDLGLVKALSKLVAQQQERVPFHIRLNTGRFTASLDLDSQLNLYRIIQEFLSNAVKHSQATDVLIMLISIQNKIVLHYEDDGVGFDQEKNTEHSMSMGLSGIKERVRALDGRLRIETSEGKGFKADIEIEL</ns2:sequence><ns2:name>GCA_002173695_None</ns2:name></ns2:Sequence><ns2:Sequence dsseqid="sq180" id="sq179" description="histidine kinase"><ns2:sequence>MK---------------------S---RTNKISVLLVVISLLYVIYLTYISNNNLLVGATVSKGKNGDVVITNVDEYSMASYSGIEKGDIVKRINNQKIN-TKEIKMNKLKNVS-SMVVERNGKDVELK----L----TLFN---DKNFSTYLIPLMFYIVCLFCCLFIIKINESKDLPSALVLIIFLLSASIAYISAGVSVKGDILCRCIMVVTLISVPLNYLLFLYHYFRELGTTLFDKKV-F-ILYLVPIINVVCEMF-RSHLF-FR--DYVPKLSLLSFFFLFIIVGIYFCII-LIKNKDTEQAHIIKVLTIINIFSFSPFLCLYLIPYVFLNAHYVSSFLAASFMMLIPFSLVFQFMTNKIYNVDFILSRLRYYGFLALTPTIILISTIELISSPDSDFYSVKLTFLIYIIMLAVFYYKEVLDFRFRLKRVSEKFNYQDSIYKFTQMIRDSTSLSQVFEELKNTILEVSLVSRAHVYEVSADGNIKLYDAENVNSF-EKVYEKEFRKVTSEIGKIVEFNKGFVMKIGERGGKSFVILCLSKMNTPRLTLEELSWLKTLAFYTNVSIENVMKIEELMSHLEEIKQQESNPVWLKKLMYTIEEKQRSDLARDLHDSVLQDLISLKRQCELFLGDFKKGDNPCREEVQDKLVQMNEQMSDVISMTRETCHELRPQLLYDLGLVKALSKLVAQQQERVPFHIRLNTGRFTASLDLDSQLNLYRIIQEFLSNAVKHSQATDVLIMLISIQNKIVLHYEDDGVGFDQEKNTEHSMSMGLSGIKERVRALDGRLRIETSEGKGFKADIEIEL</ns2:sequence><ns2:name>GCA_002173715_None</ns2:name></ns2:Sequence><ns2:Sequence dsseqid="sq182" id="sq181" description="histidine kinase"><ns2:sequence>MK---------------------S---RTNKISVLLVVISLLYVIYLTYISNNNLLVGATVSKGKNGDVVITNVDEYSMASYSGIEKGDIVKRINNQKIN-TKEIKMNKLKNVS-SMVVERNGKDVELK----L----TLFN---DKNFSTYLIPLMFYIVCLFCCLFIIKINESKDLPSALVLIIFLLSASIAYISAGVSVKGDILCRCIMVVTLISVPLNYLLFLYHYFRELGTTLFDKKV-F-ILYLVPIINVVCEMF-RSHLF-FR--DYVPKLSLLSFFFLFIIVGIYFCII-LIKNKDTEQAHIIKVLTIINIFSFSPFLCLYLIPYVFLNAHYVSSFLAASFMMLIPFSLVFQFMTNKIYNVDFILSRLRYYGFLALTPTIILISTIELISSPDSDFYSVKLTFLIYIIMLAVFYYKEVLDFRFRLKRVSEKFNYQDSIYKFTQMIRDSTSLSQVFEELKNTILEVSLVSRAHVYEVSADGNIKLYDAENVNSF-EKVYEKEFRKVTSEIGKIVEFNKGFVMKIGERGGKSFVILCLSKMNTPRLTLEELSWLKTLAFYTNVSIENVMKIEELMSHLEEIKQQESNPVWLKKLMYTIEEKQRSDLARDLHDSVLQDLISLKRQCELFLGDFKKGDNPCREEVQDKLVQMNEQMSDVISMTRETCHELRPQLLYDLGLVKALSKLVAQQQERVPFHIRLNTGRFTASLDLDSQLNLYRIIQEFLSNAVKHSQATDVLIMLISIQNKIVLHYEDDGVGFDQEKNTEHSMSMGLSGIKERVRALDGRLRIETSEGKGFKADIEIEL</ns2:sequence><ns2:name>GCA_030413125_None</ns2:name></ns2:Sequence><ns2:Sequence dsseqid="sq184" id="sq183" description="histidine kinase"><ns2:sequence>MK---------------------S---RTNKISVLLVVISLLYVIYLTYISNNNLLVGATVSKGKNGDVVITNVDEYSMASYSGIEKGDIVKRINNQKIN-TKEIKMNKLKNVS-SMVVERNGKDVELK----L----TLFN---DKNFSTYLIPLMFYIVCLFCCLFIIKINESKDLPSALVLIIFLLSASIAYISAGVSVKGDILCRCIMVVTLISVPLNYLLFLYHYFRELGTTLFDKKV-F-ILYLVPIINVVCEMF-RSHLF-FR--DYVPKLSLLSFFFLFIIVGIYFCII-LIKNKDTEQAHIIKVLTIINIFSFSPFLCLYLIPYVFLNAHYVSSFLAASFMMLIPFSLVFQFMTNKIYNVDFILSRLRYYGFLALTPTIILISTIELISSPDSDFYSVKLTFLIYIIMLAVFYYKEVLDFRFRLKRVSEKFNYQDSIYKFTQMIRDSTSLSQVFEELKNTILEVSLVSRAHVYEVSADGNIKLYDAENVNSF-EKVYEKEFRKVTSEIGKIVEFNKGFVMKIGERGGKSFVILCLSKMNTPRLTLEELSWLKTLAFYTNVSIENVMKIEELMSHLEEIKQQESNPVWLKKLMYTIEEKQRSDLARDLHDSVLQDLISLKRQCELFLGDFKKGDNPCREEVQDKLVQMNEQMSDVISMTRETCHELRPQLLYDLGLVKALSKLVAQQQERVPFHIRLNTGRFTASLDLDSQLNLYRIIQEFLSNAVKHSQATDVLIMLISIQNKIVLHYEDDGVGFDQEKNTEHSMSMGLSGIKERVRALDGRLRIETSEGKGFKADIEIEL</ns2:sequence><ns2:name>GCA_025449235_None</ns2:name></ns2:Sequence><ns2:Sequence dsseqid="sq186" id="sq185" description="histidine kinase"><ns2:sequence>MK---------------------S---RTNKISVLLVVISLLYVIYLTYISNNNLLVGATVSKGKNGDVVITNVDEYSMASYSGIEKGDIVKRINNQKIN-TKEIKMNKLKNVS-SMVVERNGKDVELK----L----TLFN---DKNFSTYLIPLMFYIVCLFCCLFIIKINESKDLPSALVLIIFLLSASIAYISAGVSVKGDILCRCIMVVTLISVPLNYLLFLYHYFRELGTTLFDKKV-F-ILYLVPIINVVCEMF-RSHLF-FR--DYVPKLSLLSFFFLFIIVGIYFCII-LIKNKDTEQAHIIKVLTIINIFSFSPFLCLYLIPYVFLNAHYVSSFLAASFMMLIPFSLVFQFMTNKIYNVDFILSRLRYYGFLALTPTIILISTIELISSPDSDFYSVKLTFLIYIIMLAVFYYKEVLDFRFRLKRVSEKFNYQDSIYKFTQMIRDSTSLSQVFEELKNTILEVSLVSRAHVYEVSADGNIKLYDAENVNSF-EKVYEKEFRKVTSEIGKIVEFNKGFVMKIGERGGKSFVILCLSKMNTPRLTLEELSWLKTLAFYTNVSIENVMKIEELMSHLEEIKQQESNPVWLKKLMYTIEEKQRSDLARDLHDSVLQDLISLKRQCELFLGDFKKGDNPCREEVQDKLVQMNEQMSDVISMTRETCHELRPQLLYDLGLVKALSKLVAQQQERVPFHIRLNTGRFTASLDLDSQLNLYRIIQEFLSNAVKHSQATDVLIMLISIQNKIVLHYEDDGVGFDQEKNTEHSMSMGLSGIKERVRALDGRLRIETSEGKGFKADIEIEL</ns2:sequence><ns2:name>GCA_004119555_None</ns2:name></ns2:Sequence><ns2:Sequence dsseqid="sq188" id="sq187" description="histidine kinase"><ns2:sequence>MK---------------------S---RTNKISVLLVVISLLYVIYLTYISNNNLLVGATVSKGKNGDVVITNVDEYSMASYSGIEKGDIVKRINNQKIN-TKEIKMNKLKNVS-SMVVERNGKDVELK----L----TLFN---DKNFSTYLIPLMFYIVCLFCCLFIIKINESKDLPSALVLIIFLLSASIAYISAGVSVKGDILCRCIMVVTLISVPLNYLLFLYHYFRELGTTLFDKKV-F-ILYLVPIINVVCEMF-RSHLF-FR--DYVPKLSLLSFFFLFIIVGIYFCII-LIKNKDTEQAHIIKVLTIINIFSFSPFLCLYLIPYVFLNAHYVSSFLAASFMMLIPFSLVFQFMTNKIYNVDFILSRLRYYGFLALTPTIILISTIELISSPDSDFYSVKLTFLIYIIMLAVFYYKEVLDFRFRLKRVSEKFNYQDSIYKFTQMIRDSTSLSQVFEELKNTILEVSLVSRAHVYEVSADGNIKLYDAENVNSF-EKVYEKEFRKVTSEIGKIVEFNKGFVMKIGERGGKSFVILCLSKMNTPRLTLEELSWLKTLAFYTNVSIENVMKIEELMSHLEEIKQQESNPVWLKKLMYTIEEKQRSDLARDLHDSVLQDLISLKRQCELFLGDFKKGDNPCREEVQDKLVQMNEQMSDVISMTRETCHELRPQLLYDLGLVKALSKLVAQQQERVPFHIRLNTGRFTASLDLDSQLNLYRIIQEFLSNAVKHSQATDVLIMLISIQNKIVLHYEDDGVGFDQEKNTEHSMSMGLSGIKERVRALDGRLRIETSEGKGFKADIEIEL</ns2:sequence><ns2:name>GCA_009662335_None</ns2:name></ns2:Sequence><ns2:Sequence dsseqid="sq190" id="sq189" description="histidine kinase"><ns2:sequence>MK---------------------S---RTNKISVLLVVISLLYVIYLTYISNNNLLVGATVSKGKNGDVVITNVDEYSMASYSGIEKGDIVKRINNQKIN-TKEIKMNKLKNVS-SMVVERNGKDVELK----L----TLFN---DKNFSTYLIPLMFYIVCLFCCLFIIKINESKDLPSALVLIIFLLSASIAYISAGVSVKGDILCRCIMVVTLISVPLNYLLFLYHYFRELGTTLFDKKV-F-ILYLVPIINVVCEMF-RSHLF-FR--DYVPKLSLLSFFFLFIIVGIYFCII-LIKNKDTEQAHIIKVLTIINIFSFSPFLCLYLIPYVFLNAHYVSSFLAASFMMLIPFSLVFQFMTNKIYNVDFILSRLRYYGFLALTPTIILISTIELISSPDSDFYSVKLTFLIYIIMLAVFYYKEVLDFRFRLKRVSEKFNYQDSIYKFTQMIRDSTSLSQVFEELKNTILEVSLVSRAHVYEVSADGNIKLYDAENVNSF-EKVYEKEFRKVTSEIGKIVEFNKGFVMKIGERGGKSFVILCLSKMNTPRLTLEELSWLKTLAFYTNVSIENVMKIEELMSHLEEIKQQESNPVWLKKLMYTIEEKQRSDLARDLHDSVLQDLISLKRQCELFLGDFKKGDNPCREEVQDKLVQMNEQMSDVISMTRETCHELRPQLLYDLGLVKALSKLVAQQQERVPFHIRLNTGRFTASLDLDSQLNLYRIIQEFLSNAVKHSQATDVLIMLISIQNKIVLHYEDDGVGFDQEKNTEHSMSMGLSGIKERVRALDGRLRIETSEGKGFKADIEIEL</ns2:sequence><ns2:name>GCA_004119875_None</ns2:name></ns2:Sequence><ns2:Sequence dsseqid="sq192" id="sq191" description="histidine kinase"><ns2:sequence>MK---------------------S---RTNKISVLLVVISLLYVIYLTYISNNNLLVGATVSKGKNGDVVITNVDEYSMASYSGIEKGDIVKRINNQKIN-TKEIKMNKLKNVS-SMVVERNGKDVELK----L----TLFN---DKNFSTYLIPLMFYIVCLFCCLFIIKINESKDLPSALVLIIFLLSASIAYISAGVSVKGDILCRCIMVVTLISVPLNYLLFLYHYFRELGTTLFDKKV-F-ILYLVPIINVVCEMF-RSHLF-FR--DYVPKLSLLSFFFLFIIVGIYFCII-LIKNKDTEQAHIIKVLTIINIFSFSPFLCLYLIPYVFLNAHYVSSFLAASFMMLIPFSLVFQFMTNKIYNVDFILSRLRYYGFLALTPTIILISTIELISSPDSDFYSVKLTFLIYIIMLAVFYYKEVLDFRFRLKRVSEKFNYQDSIYKFTQMIRDSTSLSQVFEELKNTILEVSLVSRAHVYEVSADGNIKLYDAENVNSF-EKVYEKEFRKVTSEIGKIVEFNKGFVMKIGERGGKSFVILCLSKMNTPRLTLEELSWLKTLAFYTNVSIENVMKIEELMSHLEEIKQQESNPVWLKKLMYTIEEKQRSDLARDLHDSVLQDLISLKRQCELFLGDFKKGDNPCREEVQDKLVQMNEQMSDVISMTRETCHELRPQLLYDLGLVKALSKLVAQQQERVPFHIRLNTGRFTASLDLDSQLNLYRIIQEFLSNAVKHSQATDVLIMLISIQNKIVLHYEDDGVGFDQEKNTEHSMSMGLSGIKERVRALDGRLRIETSEGKGFKADIEIEL</ns2:sequence><ns2:name>GCA_002201955_None</ns2:name></ns2:Sequence><ns2:Sequence dsseqid="sq194" id="sq193" description="histidine kinase"><ns2:sequence>MK---------------------S---RTNKISVLLVVISLLYVIYLTYISNNNLLVGATVSKGKNGDVVITNVDEYSMASYSGIEKGDIVKRINNQKIN-TKEIKMNKLKNVS-SMVVERNGKDVELK----L----TLFN---DKNFSTYLIPLMFYIVCLFCCLFIIKINESKDLPSALVLIIFLLSASIAYISAGVSVKGDILCRCIMVVTLISVPLNYLLFLYHYFRELGTTLFDKKV-F-ILYLVPIINVVCEMF-RSHLF-FR--DYVPKLSLLSFFFLFIIVGIYFCII-LIKNKDTEQAHIIKVLTIINIFSFSPFLCLYLIPYVFLNAHYVSSFLAASFMMLIPFSLVFQFMTNKIYNVDFILSRLRYYGFLALTPTIILISTIELISSPDSDFYSVKLTFLIYIIMLAVFYYKEVLDFRFRLKRVSEKFNYQDSIYKFTQMIRDSTSLSQVFEELKNTILEVSLVSRAHVYEVSADGNIKLYDAENVNSF-EKVYEKEFRKVTSEIGKIVEFNKGFVMKIGERGGKSFVILCLSKMNTPRLTLEELSWLKTLAFYTNVSIENVMKIEELMSHLEEIKQQESNPVWLKKLMYTIEEKQRSDLARDLHDSVLQDLISLKRQCELFLGDFKKGDNPCREEVQDKLVQMNEQMSDVISMTRETCHELRPQLLYDLGLVKALSKLVAQQQERVPFHIRLNTGRFTASLDLDSQLNLYRIIQEFLSNAVKHSQATDVLIMLISIQNKIVLHYEDDGVGFDQEKNTEHSMSMGLSGIKERVRALDGRLRIETSEGKGFKADIEIEL</ns2:sequence><ns2:name>GCA_030438175_None</ns2:name></ns2:Sequence><ns2:Sequence dsseqid="sq196" id="sq195" description="histidine kinase"><ns2:sequence>MK---------------------S---RTNKISVLLVVISLLYVIYLTYISNNNLLVGATVSKGKNGDVVITNVDEYSMASYSGIEKGDIVKRINNQKIN-TKEIKMNKLKNVS-SMVVERNGKDVELK----L----TLFN---DKNFSTYLIPLMFYIVCLFCCLFIIKINESKNLPSALVLIIFLLSASIAYISAGVSVKGDILCRCIMVVTLISVPLNYLLFLYHYFRELGTTLFDKKV-F-ILYLVPIINVVCEMF-RSHLF-FR--DYVPKLSLLSFFFLFIIVGIYFCII-LIKNKDTEQAHIIKVLTIINIFSFSPFLCLYLIPYVFLNAHYVSSFLAASFMMLIPFSLVFQFMTNKIYNVDFILSRLRYYGFLALTPTIILISTIELISSPDSDFYSVKLTFLIYIIMLAVFYYKEVLDFRFRLKRVSEKFNYQDSIYKFTQMIRDSTSLSQVFEELKNTILEVSLVSRAHVYEVSADGNIKLYDAENVNSF-EKVYEKEFRKVTSEIGKIVEFNKGFVMKIGERGGKSFVILCLSKMNTPRLTLEELSWLKTLAFYTNVSIENVMKIEELMSHLEEIKQQESNPVWLKKLMYTIEEKQRSDLARDLHDSVLQDLISLKRQCELFLGDFKKDDNPCREEVQDKLVQMNEQMSDVISMTRETCHELRPQLLYDLGLVKALSKLVAQQQERVPFHIRLNTGRFTASLDLDSQLNLYRIIQEFLSNAVKHSQATDVLIMLISIQNKIVLHYEDDGVGFDQEKNTEHSMSMGLSGIKERVRALDGRLRIETSEGKGFKADIEIEL</ns2:sequence><ns2:name>GCA_905315025_None</ns2:name></ns2:Sequence><ns2:Sequence dsseqid="sq198" id="sq197" description="histidine kinase"><ns2:sequence>MK---------------------S---RTNKISVLLVVISLLYVIYLTYISNNNLLVGATVSKGKNGDVVITNVDEYSMASYSGIEKGDIVKRINNQKIN-TKEIKMNKLKNVS-SMVVERNGKDVELK----L----TLFN---DKNFSTYLIPLMFYIVCLFCCLFIIKINESKDLPSALVLIIFLLSASIAYISAGVSVKGDILCRCIMVVTLISVPLNYLLFLYHYFRELGTTLFDKKV-F-ILYLVPIINVVCEMF-RSHLF-FR--DYVPKLSLLSFFFLFIIVGIYFCII-LIKNKDTEQAHIIKVLTIINIFSFSPFLCLYLIPYVFLNAHYVSSFLAASFMMLIPFSLVFQFMTNKIYNVDFILSRLRYYGFLALTPTIILISTIELISSPDSDFYSVKLTFLIYIIMLAVFYYKEVLDFRFRLKRVSEKFNYQDSIYKFTQMIRDSTSLSQVFEELKNTILEVSLVSRAHVYEVSADGNIKLYDDENVNSF-EKVYQKEFRKVTSEIGKIVEFNKGFVMKIGERGGKSFVILCLSKMNTPRLTLEELSWLKTLAFYTNVSIENVMKIEELMSHLEEIKQQESNPVWLKKLMYTIEEKQRSDLARDLHDSVLQDLISLKRLCELFLGDFKKDDNPCREEVQDKLVQMNEQMSDVISMTRETCHELRPQLLYDLGLVKALSKLVAQQQERVPFHIRLNTGRFTASLDLDSQLNLYRIIQEFLSNAVKHSQATDVLIMLISIQNKIVLHYEDDGVGFDQEKNTEHSMSMGLSGIKERVRALDGRLRIETSEGKGFKADIEIEL</ns2:sequence><ns2:name>Bacillus_subtilis_PRO93_None</ns2:name></ns2:Sequence><ns2:Sequence dsseqid="sq200" id="sq199" description="histidine kinase"><ns2:sequence>MK---------------------S---RTNKISVLLVVISLLYVIYLTYISNNNLLVGATVSKGKNGDVVITNVDEYSMASYSGIEKGDIVKRINNQKIN-TKEIKMNKLKNVS-SMVVERNGKDVELK----L----TLFN---DKNFSTYLIPLMFYIVCLFCCLFIIKINESKDLPSALVLIIFLLSASIAYISAGVSVKGDILCRCIMVVTLISVPLNYLLFLYHYFRELGTTLFDKKV-F-ILYLVPIINVVCEMF-RSHLF-FR--DYVPKLSLLSFFFLFIIVGIYFCII-LIKNKDTEQAHIIKVLTIINIFSFSPFLCLYLIPYVFLNAHYVSSFLAASFMMLIPFSLVFQFMTNKIYNVDFILSRLRYYGFLALTPTIILISTIELISSPDSDFYSVKLTFLIYIIMLAVFYYKEVLDFRFRLKRVSEKFNYQDSIYKFTQMIRDSTSLSQVFEELKNTILEVSLVSRAHVYEVSADGNIKLYDDENVNSF-EKVYQKEFRKVTSEIGKIVEFNKGFVMKIGERGGKSFVILCLSKMNTPRLTLEELSWLKTLAFYTNVSIENVMKIEELMSHLEEIKQQESNPVWLKKLMYTIEEKQRSDLARDLHDSVLQDLISLKRLCELFLGDFKKDDNPCREEVQDKLVQMNEQMSDVISMTRETCHELRPQLLYDLGLVKALSKLVAQQQERVPFHIRLNTGRFTASLDLDSQLNLYRIIQEFLSNAVKHSQATDVLIMLISIQNKIVLHYEDDGVGFDQEKNTEHSMSMGLSGIKERVRALDGRLRIETSEGKGFKADIEIEL</ns2:sequence><ns2:name>Bacillus_subtilis_PRO73_None</ns2:name></ns2:Sequence><ns2:Sequence dsseqid="sq202" id="sq201" description="histidine kinase"><ns2:sequence>MK---------------------S---RTNKISVLLVVISLLYVIYLTYISNNNLLVGATVSKGKNGDVVITNVDEYSMASYSGIEKGDIVKRINNQKIN-TKEIKMNKLKNVS-SMVVERNGKDVELK----L----TLFN---DKNFSTYLIPLMFYIVCLFCCLFIIKINESKDLPSALVLIIFLLSASIAYISAGVSVKGDILCRCIMVVTLISVPLNYLLFLYHYFRELGTTLFDKKV-F-ILYLVPIINVVCEMF-RSHLF-FR--DYVPKLSLLSFFFLFIIVGIYFCII-LIKNKDTEQAHIIKVLTIINIFSFSPFLCLYLIPYVFLNAHYVSSFLAASFMMLIPFSLVFQFMTNKIYNVDFILSRLRYYGFLALTPTIILISTIELISSPDSDFYSVKLTFLIYIIMLAVFYYKEVLDFRFRLKRVSEKFNYQDSIYKFTQMIRDSTSLSQVFEELKNTILEVSLVSRAHVYEVSADGNIKLYDDENVNSF-EKVYQKEFRKVTSEIGKIVEFNKGFVMKIGERGGKSFVILCLSKMNTPRLTLEELSWLKTLAFYTNVSIENVMKIEELMSHLEEIKQQESNPVWLKKLMYTIEEKQRSDLARDLHDSVLQDLISLKRLCELFLGDFKKDDNPCREEVQDKLVQMNEQMSDVISMTRETCHELRPQLLYDLGLVKALSKLVAQQQERVPFHIRLNTGRFTASLDLDSQLNLYRIIQEFLSNAVKHSQATDVLIMLISIQNKIVLHYEDDGVGFDQEKNTEHSMSMGLSGIKERVRALDGRLRIETSEGKGFKADIEIEL</ns2:sequence><ns2:name>Bacillus_subtilis_PRO64_None</ns2:name></ns2:Sequence><ns2:Sequence dsseqid="sq204" id="sq203" description="histidine kinase"><ns2:sequence>MK---------------------S---RTNKISVLLVVISLLYVIYLTYISNNNLLVGATVSKGKNGDVVITNVDEYSMASYSGIEKGDIVKRINNQKIN-TKEIKMNKLKNVS-SMVVERNGKDVELK----L----TLFN---DKNFSTYLIPLMFYIVCLFCCLFIIKINESKDLPSALVLIIFLLSASIAYISAGVSVKGDILCRCIMVVTLISVPLNYLLFLYHYFRELGTTLFDKKV-F-ILYLVPIINVVCEMF-RSHLF-FR--DYVPKLSLLSFFFLFIIVGIYFCII-LIKNKDTEQAHIIKVLTIINIFSFSPFLCLYLIPYVFLNAHYVSSFLAASFMMLIPFSLVFQFMTNKIYNVDFILSRLRYYGFLALTPTIILISTIELISSPDSDFYSVKLTFLIYIIMLAVFYYKEVLDFRFRLKRVSEKFNYQDSIYKFTQMIRDSTSLSQVFEELKNTILEVSLVSRAHVYEVSADGNIKLYDDENVNSF-EKVYQKEFRKVTSEIGKIVEFNKGFVMKIGERGGKSFVILCLSKMNTPRLTLEELSWLKTLAFYTNVSIENVMKIEELMSHLEEIKQQESNPVWLKKLMYTIEEKQRSDLARDLHDSVLQDLISLKRLCELFLGDFKKDDNPCREEVQDKLVQMNEQMSDVISMTRETCHELRPQLLYDLGLVKALSKLVAQQQERVPFHIRLNTGRFTASLDLDSQLNLYRIIQEFLSNAVKHSQATDVLIMLISIQNKIVLHYEDDGVGFDQEKNTEHSMSMGLSGIKERVRALDGRLLIETSEGKGFKADIEIEL</ns2:sequence><ns2:name>Bacillus_subtilis_PRO56_None</ns2:name></ns2:Sequence><ns2:Sequence dsseqid="sq206" id="sq205" description="histidine kinase"><ns2:sequence>MK---------------------S---RTNKISVLLVVISLLYVIYLTYISNNNLLVGATVSKGKNGDVVITNVDEYSMASYSGIEKGDIVKRINNQKIN-TKEIKMNKLKNVS-SMVVERNGKDVELK----L----TLFN---DKNFSTYLIPLMFYIVCLFCCLFIIKINESKDLPSALVLIIFLLSASIAYISAGVSVKGDILCRCIMVVTLISVPLNYLLFLYHYFRELGTTLFDKKV-F-ILYLVPIINVVCEMF-RSHLF-FR--DYVPKLSLLSFFFLFIIVGIYFCII-LIKNKDTEQAHIIKVLTIINIFSFSPFLCLYLIPYVFLNAHYVSSFLAASFMMLIPFSLVFQFMTNKIYNVDFILSRLRYYGFLALTPTIILISTIELISSPDSDFYSVKLTFLIYIIMLAVFYYKEVLDFRFRLKRVSEKFNYQDSIYKFTQMIRDSTSLSQVFEELKNTILEVSLVSRAHVYEVSADGNIKLYDDENVNSF-EKVYQKEFRKVTSEIGKIVEFNKGFVMKIGERGGKSFVILCLSKMNTPRLTLEELSWLKTLAFYTNVSIENVMKIEELMSHLEEIKQQESNPVWLKKLMYTIEEKQRSDLARDLHDSVLQDLISLKRQCELFLGDFKKDDNPCREEVQDKLVQMNEQMSDVISMTRETCHELRPQLLYDLGLVKALSKLVAQQQERVPFHIRLNTGRFTASLDLDSQLNLYRIIQEFLSNAVKHSQATDVLIMLISIQNKIVLHYEDDGVGFDQEKNTEHSMSMGLSGIKERVRALDGRLRIETSEGKGFKADIEIEL</ns2:sequence><ns2:name>GCA_004119815_None</ns2:name></ns2:Sequence><ns2:Sequence dsseqid="sq208" id="sq207" description="histidine kinase"><ns2:sequence>MK---------------------S---RTNKISVLLVVISLLYVIYLTYISNNNLLVGATVSKGKNGDVVITNVDEYSMASYSGIEKGDIVKRINNQKIN-TKEIKMNKLKNVS-SMVVERNGKDVELK----L----TLFN---DKNFSTYLIPLMFYIVCLFCCLFIIKINESKDLPSALVLIIFLLSASIAYISAGVSVKGDILCRCIMVVTLISVPLNYLLFLYHYFRELGTTLFDKKV-F-ILYLVPIINVVCEMF-RSHLF-FR--DYVPKLSLLSFFFLFIIVGIYFCII-LIKNKDTEQAHIIKVLTIINIFSFSPFLCLYLIPYVFLNAHYVSSFLAASFMMLIPFSLVFQFMTNKIYNVDFILSRLRYYGFLALTPTIILISTIELISSPDSDFYSVKLTFLIYIIMLAVFYYKEVLDFRFRLKRVSEKFNYQDSIYKFTQMIRDSTSLSQVFEELKNTILEVSLVSRAHVYEVSADGNIKLYDDENVNSF-EKVYQKEFRKVTSEIGKIVEFNKGFVMKIGERGGKSFVILCLSKMNTPRLTLEELSWLKTLAFYTNVSIENVMKIEELMSHLEEIKQQESNPVWLKKLMYTIEEKQRSDLARDLHDSVLQDLISLKRQCELFLGDFKKDDNPCREEVQDKLVQMNEQMSDVISMTRETCHELRPQLLYDLGLVKALSKLVAQQQERVPFHIRLNTGRFTASLDLDSQLNLYRIIQEFLSNAVKHSQATDVLIMLISIQNKIVLHYEDDGVGFDQEKNTEHSMSMGLSGIKERVRALDGRLRIETSEGKGFKADIEIEL</ns2:sequence><ns2:name>GCA_039619305_None</ns2:name></ns2:Sequence><ns2:Sequence dsseqid="sq210" id="sq209" description="histidine kinase"><ns2:sequence>MK---------------------S---RTNKISVLLVVISLLYVIYLTYISNNNLLVGATVSKGKNGDVVITNVDEYSMASYSGIEKGDIVKRINNQKIN-TKEIKMNKLKNVS-SMVVERNGKDVELK----L----TLFN---DKNFSTYLIPLMFYIVCLFCCLFIIKINESKDLPSALVLIIFLLSASIAYISAGVSVKGDILCRCIMVVTLISVPLNYLLFLYHYFRELGTTLFDKKV-F-ILYLVPIINVVCEMF-RSHLF-FR--DYVPKLSLLSFFFLFIIVGIYFCII-LIKNKDTEQAHIIKVLTIINIFSFSPFLCLYLIPYVFLNAHYVSSFLAASFMMLIPFSLVFQFMTNKIYNVDFILSRLRYYGFLALTPTIILISTIELISSPDSDFYSVKLTFLIYIIMLAVFYYKEVLDFRFRLKRVSEKFNYQDSIYKFTQMIRDSTSLSQVFEELKNTILEVSLVSRAHVYEVSADGSIKLYDNEAVNSF-EKVYQKEFRKVTSEIGKIVEFNKGFVMKIGERGGKSFVILCLSKMNTPRLTLEELSWLKTLAFYTNVSIENVMKIEELMSHLEEIKQQESNPVWLKKLMYTIEEKQRSDLARDLHDSVLQDLISLKRQCELFLGDFKKDDNPCREEVQDKLVQMNEQMSDVISMTRETCHELRPQLLYDLGLVKALSKLVAQQQERVPFHIRLNTGRFTASLDLDSQLNLYRIIQEFLSNAVKHSQATDVLIMLISIQNKIVLHYEDDGVGFDQEKNTEHSMSMGLSGIKERVRALDGRLRIETSEGKGFKADIEIEL</ns2:sequence><ns2:name>GCA_000227485_None</ns2:name></ns2:Sequence><ns2:Sequence dsseqid="sq212" id="sq211" description="histidine kinase"><ns2:sequence>MK---------------------S---RTNKISVLLVVISLLYVIYLTYISNNNLLVGATVSKGKNGDVVITNVDEYSMASYSGIEKGDIVKRINNQKIN-TKEIKMNKLKNVS-SMVVERNGKDVELK----L----TLFN---DKNFSTYLIPLMFYIVCLFCCLFIIKINESKDLPSALVLIIFLLSASIAYISAGVSVKGDILCRCIMVVTLISVPLNYLLFLYHYFRELGTTLFDKKV-F-ILYLVPIINVVCEMF-RSHLF-FR--DYVPKLSLLSFFFLFIIVGIYFCII-LIKNKDTEQAHIIKVLTIINIFSFSPFLCLYLIPYVFLNAHYVSSFLAASFMMLIPFSLVFQFMTNKIYNVDFILSRLRYYGFLALTPTIILISTIELISSPDSDFYSVKLTFLIYIIMLAVFYYKEVLDFRFRLKRVSEKFNYQDSIYKFTQMIRDSTSLSQVFEELKNTILEVSLVSRAHVYEVSADGSIKLYDNEAVNSF-EKVYQKEFRKVTSEIGKIVEFNKGFVMKIGERGGKSFVILCLSKMNTPRLTLEELSWLKTLAFYTNVSIENVMKIEELMSHLEEIKQQESNPVWLKKLMYTIEEKQRSDLARDLHDSVLQDLISLKRQCELFLGDFKKDDNPCREEVQDKLVQMNEQMSDVISMTRETCHELRPQLLYDLGLVKALSKLVAQQQERVPFHIRLNTGRFTASLDLDSQLNLYRIIQEFLSNAVKHSQATDVLIMLISIQNKIVLHYEDDGVGFDQEKNTEHSMSMGLSGIKERVRALDGRLRIETSEGKGFKADIEIEL</ns2:sequence><ns2:name>GCA_024917175_None</ns2:name></ns2:Sequence><ns2:Sequence dsseqid="sq214" id="sq213" description="histidine kinase"><ns2:sequence>MK---------------------N---LKRNFSIVLVLFSLLYFAYIVYFTQNGILVGTYVSETANHELKVEKMTKATYGKYMGLKEGDLILEVSGKKPT-SENVKRNYLAKAE-HLKVKRDNHEIQLH----NTEYISLNN---SYSFFIYIIPCIFFALSLLCAFYIYRVNRVKNTYSAYILINFLLFISIAYLSAGGVTRGYEINRYINLFTFLNVPVLYLHFLYQYFKELSIKFSSRYIVN-ILYTLPIINVIIEFI-QKYLP-SGIITNISNINLVTFLIEITVVYFCIIYYGI-IYRKKDHYYLLKVLLISNTVAFFPFTVLYIMPEVLFGQYIYSAIVTAPFLIIIPLALVYQFVVNKIYDIDFILGRIRYYSLLSIIPTIGIVWLSIIFDSKRADFNIILITLCTFIIFLSVFYIKELLDYKFRLKRFSEKYNYQDSIFKYTQLIKGVSALDQVFKNLKTTILEVLPVSKAYIFEVGADREIIYFDKQSVEPN-WRLYKTEFEKVTKEIGKIIEINQGFLIKVGEKGTSSYVLLCLSSINTPRLTRDEISWLKTLSFYTSVSMENVVQIEELMDHLQALKREGANPVWLKKLMYTIEEKQRSDLARDLHDSVLQDLISLKRQCELFLGDFKKDDNPCREEVQDKLVQMNEQMSDVISMTRETCHELRPQLLYDLGLVKALSKLVAQQQERVPFHIRLNTGRFTASLDLDSQLNLYRIIQEFLSNAVKHSQATDVLIMLISIQNKIVLHYEDDGVGFDQEKNTEHSMSMGLSGIKERVRALDGRLRIETSEGKGFKADIEIEL</ns2:sequence><ns2:name>Bacillus_subtilis_PRO53_None</ns2:name></ns2:Sequence><ns2:Sequence dsseqid="sq216" id="sq215" description="histidine kinase"><ns2:sequence>MK---------------------N---LKRNFSIVLVLFSLLYFAYIVYFTQNGILVGTYVSETANHELKVEKMTKATYGKYMGLKEGDLILEVSGKKPT-SENVKRNYLAKAE-HLKVKRDNHEIQLH----NTEYISLNN---SYSFFIYIIPCIFFALSLLCAFYIYRVNRVKNTYSAYILINFLLFISIAYLSAGGVTRGYEINRYINLFTFLNVPVLYLHFLYQYFKELSIKFSSRYIVN-ILYTLPIINVIIEFI-QKYLP-SGIITNISNINLVTFLIEITVVYFCIIYYGI-IYRKKDHYYLLKVLLISNTVAFFPFTVLYIMPEVLFGQYIYSAIVTAPFLIIIPLALVYQFVVNKIYDIDFILGRIRYYSLLSIIPTIGIVWLSIIFDSKRADFNIILITLCTFIIFLSVFYIKELLDYKFRLKRFSEKYNYQDSIFKYTQLIKGVSALDQVFKNLKTTILEVLPVSKAYIFEVGADREIIYFDKQSVEPN-WRLYKTEFEKVTKEIGKIIEINQGFLIKVGEKGTSSYVLLCLSSINTPRLTRDEISWLKTLSFYTSVSMENVVQIEELMDHLQALKREGANPVWLKKLMYTIEEKQRSDLARDLHDSVLQDLISLKRQCELFLGDFKKDDNPCREEVQDKLVQMNEQMSDVISMTRETCHELRPQLLYDLGLVKALSKLVAQQQERVPFHIRLNTGRFTASLDLDSQLNLYRIIQEFLSNAVKHSQATDVLIMLISIQNKIVLHYEDDGVGFDQEKNTEHSMSMGLSGIKERVRALDGRLRIETSEGKGFKADIEIEL</ns2:sequence><ns2:name>Bacillus_subtilis_PRO112_None</ns2:name></ns2:Sequence><ns2:Sequence dsseqid="sq218" id="sq217" description="histidine kinase"><ns2:sequence>MK---------------------N---LKRNFSIVLVLFSLLYFAYIVYFTQNGILVGTYVSETANHELKVEKMTKATYGKYMGLKEGDLILEVSGKKPT-SENVKRNYLAKAE-HLKVKRDNHEIQLH----NTEYISLNN---SYSFFIYIIPCIFFALSLLCAFYIYRVNRVKNTYSAYILINFLLFISIAYLSAGGVTRGYEINRYINLFTFLNVPVLYLHFLYQYFKELSIKFSSRYIVN-ILYTLPIINVIIEFI-QKYLP-SGIITNISNINLVTFLIEITVVYFCIIYYGI-IYRKKDHYYLLKVLLISNTVAFFPFTVLYIMPEVLFGQYIYSAIVTAPFLIIIPLALVYQFVVNKIYDIDFILGRIRYYSLLSIIPTIGIVWLSIIFDSKRADFNIILITLCTFIIFLSVFYIKELLDYKFRLKRFSEKYNYQDSIFKYTQLIKGVSALDQVFKNLKTTILEVLPVSKAYIFEVGADREIIYFDKQSVEPN-WRLYKTEFEKVTKEIGKIIEINQGFLIKVGEKGTSSYVLLCLSSINTPRLTRDEISWLKTLSFYTSVSMENVVQIEELMDHLQALKREGANPVWLKKLMYTIEEKQRSDLARDLHDSVLQDLISLKRQCELFLGDFKKDDNPCREEVQDKLVQMNEQMSDVISMTRETCHELRPQLLYDLGLVKALSKLVAQQQERVPFHIRLNTGRFTASLDLDSQLNLYRIIQEFLSNAVKHSQATDVLIMLISIQNKIVLHYEDDGVGFDQEKNTEHSMSMGLSGIKERVRALDGRLRIETSEGKGFKADIEIEL</ns2:sequence><ns2:name>GCA_023521475_None</ns2:name></ns2:Sequence><ns2:Sequence dsseqid="sq220" id="sq219" description="histidine kinase"><ns2:sequence>MR---------------------Y---FIKHLSIALLIFSFFYIAHIIYFTQNGILVGTYVVETSKHEFEVVKITKSSYGRYLNLKEGDKILQINGHMPS-SQNIKNGYLAKAN-NLKVERRNHEIQLHGSEDL----SLNS---SVSFFIYIVPCILFALSLLCIFYIYKVNRIKNTVSAYILICFLIFISIAYLSAGGVTRGYEINRYVNLFTFLNVPVLYLHFLYQYFKELKIKFSAKSIVY-ILYCLPVLNIVTELF-RYR-Y-DL--YFVRDMNLLSFFIEILIVYMYIVYY-AIIYRKRDHAYLLKVLLISNTIAFLPFTVLYLLSEVILGQYIYSAIVTAPFLLIIPLALVYQFVVNKIYDIDFLLGRIRYYSFLSIVPTIGVVWLSILYESKGNHFNTIQITLYVFLIFLAVFYTKEVLDYKFRLKRFSEKYNYQDSIYKYTQLLKSVSALNQVFMNLKKTILDVLPVSKAYIFEISSDGDILYFDKQNIEPN-WQPYKKEFDKVTSEIGKIIEVNQGFLMKIGERGANSYILLCLSSINTPRLTRDEISWLKTLSFYTSVSMENILQIEELMNHLQDLKQQGSNPVWLKKLMFTIEEKQRSDLARDLHDSVLQDLISLKRQCELFLADFKKE-EPCHIEVQDKLHQMNEQMSDVILMTRETCHELRPQLLYDLGLVKAVSKLAAQQQERAPFHIRLNTGRFTAALDLDTQLNLYRIIQEFLSNAMKHSQANEVLIMLISIQNKVILHYEDDGVGCNQEEGSGQAMSMGLSGIKERVRALDGRMKIDTSEGNGFKADIEMEL</ns2:sequence><ns2:name>GCA_000772125_None</ns2:name></ns2:Sequence><ns2:Sequence dsseqid="sq222" id="sq221" description="two-component system sensor histidine kinase ComP"><ns2:sequence>MK---------------------N---LIKKFTIAVIVLSILYISYTTYISMNGIIIGTKIHKNDKSQFMIEEISESSYGQFVGLRQGDIILKINKEKPS-DKHLKWGYLSHIN-SLDILRSGKKIHLK----DF---DLVTLNRPYSFFLFVLPLFFYFLSIICIFYILKVNKKRRSFAAYILILLLLDISIAYISAGGPFRGHIINRYINLFTFISSPILYLQFIQRYLGEIGKTFLNR-I-S-FLYIIPIFNLGIEFF-QDYLQVDI--DFLATLNLVSFATLTLFSFSAIYLH-LNKYKYAEHSFILKLLILTNTLSFAPFLIFFVLPIIFTGNYIFPALASASLLVLIPFGLVYQFVANKMFDIEFILGRMRYYALLAMIPTLLIVGALVLFDVMDIQMNPVRQTVFFFVVMFAVFYFKEVMDFKFRLKRFSEKFNYQDSIFKYTQLMRGVTSLQQVFKELKNTILDVLLVSKAYTFEVTPDHKVIFLDKHEVGPD-WNFYQEEFENVTSEIGKIIEVNQGFLMKVGERGGSSYVLLCLSNINTPRLTRDEISWLKTLSFYTSVSMENVLHIEELMEHLKDLKQEGTNPIWLKKLMFAIEEKQRSGLARDLHDSVLQDLISLKRQCELFLGDFKKDDNPCREEVQDKLVQMNEQMSDVISMTRETCHELRPQLLYDLGLVKALSKLVAQQQERVPFHIRLNTGRFTASLDLDSQLNLYRIIQEFLSNAVKHSQATDVLIMLISIQNKIVLHYEDDGVGFDQEKNTEHSMSMGLSGIKERVRALDGRLRIETSEGKGFKADIEIEL</ns2:sequence><ns2:name>GCA_000699465_comP</ns2:name></ns2:Sequence><ns2:Sequence dsseqid="sq224" id="sq223" description="two-component system sensor histidine kinase ComP"><ns2:sequence>MK---------------------N---LIKKFTIAVIVLSILYISYTTYISMNGIIIGTKIHKNDKSQFMIEEISESSYGQFVGLRQGDIILKINKEKPS-DKHLKWGYLSHIN-SLDILRSGKKIHLK----DF---DLVTLNRPYSFFLFVLPLFFYFLSIICIFYILKVNKKRRSFAAYILILLLLDISIAYISAGGPFRGHIINRYINLFTFISSPILYLQFIQRYLGEIGKTFLNR-I-S-FLYIIPIFNLGIEFF-QDYLQVDI--DFLATLNLVSFATLTLFSFSAIYLH-LNKYKYAEHSFILKLLILTNTLSFAPFLIFFVLPIIFTGNYIFPALASASLLVLIPFGLVYQFVANKMFDIEFILGRMRYYALLAMIPTLLIVGALVLFDVMDIQMNPVRQTVFFFVVMFAVFYFKEVMDFKFRLKRFSEKFNYQDSIFKYTQLMRGVTSLQQVFKELKNTILDVLLVSKAYTFEVTPDHKVIFLDKHEVGPD-WNFYQEEFENVTSEIGKIIEVNQGFLMKVGERGGSSYVLLCLSNINTPRLTRDEISWLKTLSFYTSVSMENVLHIEELMEHLKDLKQEGTNPIWLKKLMFAIEEKQRSGLARDLHDSVLQDLISLKRQCELFLGDFKKDDNPCREEVQDKLVQMNEQMSDVISMTRGTCHELRPQLLYDLGLVKALSKLVAQQQERVPFHIRLNTGRFTASLDLDSQLNLYRIIQEFLSNAVKHSQATDVLIMLISIQNKIVLHYEDDGVGFDQEKNTEHSMSMGLSGIKERVRALDGRLRIETSEGKGFKADIEIEL</ns2:sequence><ns2:name>GCA_003610955_comP</ns2:name></ns2:Sequence><ns2:Sequence dsseqid="sq226" id="sq225" description="two-component system sensor histidine kinase ComP"><ns2:sequence>MK---------------------N---LIKKFTIAVIVLSILYISYTTYISMNGIIIGTKIHKNDKSQFMIEEISESSYGQFVGLRQGDIILKINKEKPS-DKHLKWGYLSHIN-SLDILRSGKKIHLK----DF---DLVTLNRPYSFFLFVLPLFFYFLSIICIFYILKVNKKRRSFAAYILILLLLDISIAYISAGGPFRGHIINRYINLFTFISSPILYLQFIQRYLGEIGKTFLNR-I-S-FLYIIPIFNLGIEFF-QDYLQVDI--DFLATLNLVSFATLTLFSFSAIYLH-LNKYKYAEHSFILKLLILTNTLSFAPFLIFFVLPIIFTGNYIFPALASASLLVLIPFGLVYQFVANKMFDIEFILGRMRYYALLAMIPTLLIVGALVLFDVMDIQMNPVRQTVFFFVVMFAVFYFKEVMDFKFRLKRFSEKFNYQDSIFKYTQLMRGVTSLQQVFKELKNTILDVLLVSKAYTFEVTPDHKVIFLDKHEVGPD-WNFYQEEFENVTSEIGKIIEVNQGFLMKVGERGGSSYVLLCLSNINTPRLTRDEISWLKTLSFYTSVSMENVLHIEELMEHLKDLKQEGTNPIWLKKLMFAIEEKQRSGLARDLHDSVLQDLISLKRQCELFLGDFKKDDNPCREEVQDKLVQMNEQMSDVISMTRGTCHELRPQLLYDLGLVKALSKLVAQQQERVPFHIRLNTGRFTASLDLDSQLNLYRIIQEFLSNAVKHSQATDVLIMLISIQNKIVLHYEDDGVGFDQEKNTEHSMSMGLSGIKERVRALDGRLRIETSEGKGFKADIEIEL</ns2:sequence><ns2:name>GCA_019704355_comP</ns2:name></ns2:Sequence><ns2:Sequence dsseqid="sq228" id="sq227" description="two-component system sensor histidine kinase ComP"><ns2:sequence>MK---------------------N---LIKKFTIAVIVLSILYISYTTYISMNGIIIGTKIHKNDKSQFMIEEISESSYGQFVGLRQGDIILKINKEKPS-DKHLKWGYLSHIN-SLDILRSGKKIHLK----DF---DLVTLNRPYSFFLFVLPLFFYFLSIICIFYILKVNKKRRSFAAYILILLLLDISIAYISAGGPFRGHIINRYINLFTFISSPILYLQFIQRYLGEIGKTFLNR-I-S-FLYIIPIFNLGIEFF-QDYLQVDI--DFLATLNLVSFATLTLFSFSAIYLH-LNKYKYAEHSFILKLLILTNTLSFAPFLIFFVLPIIFTGNYIFPALASASLLVLIPFGLVYQFVANKMFDIEFILGRMRYYALLAMIPTLLIVGALVLFDVMDIQMNPVRQTVFFFVVMFAVFYFKEVMDFKFRLKRFSEKFNYQDSIFKYTQLMRGVTSLQQVFKELKNTILDVLLVSKAYTFEVTPDHKVIFLDKHEVGPD-WNFYQEEFENVTSEIGKIIEVNQGFLMKVGERGGSSYVLLCLSNINTPRLTRDEISWLKTLSFYTSVSMENVLHIEELMEHLKDLKQEGTNPIWLKKLMFAIEEKQRSGLARDLHDSVLQDLISLKRQCELFLGDFKKDDNPCREEVQDKLVQMNEQMSDVISMTRGTCHELRPQLLYDLGLVKALSKLVAQQQERVPFHIRLNTGRFTASLDLDSQLNLYRIIQEFLSNAVKHSQATDVLIMLISIQNKIVLHYEDDGVGFDQEKNTEHSMSMGLSGIKERVRALDGRLRIETSEGKGFKADIEIEL</ns2:sequence><ns2:name>GCA_024508095_comP</ns2:name></ns2:Sequence><ns2:Sequence dsseqid="sq230" id="sq229" description="two-component system sensor histidine kinase ComP"><ns2:sequence>MK---------------------N---LIKKFTIAVIVLSILYISYTTYISMNGIIIGTKIHKNDKSQFMIEEISESSYGQFVGLRQGDIILKINKEKPS-DKHLKWGYLSHIN-SLDILRSGKKIHLK----DF---DLVTLNRPYSFFLFVLPLFFYFLSIICIFYILKVNKKRRSFAAYILILLLLDISIAYISAGGPFRGHIINRYINLFTFISSPILYLQFIQRYLGEIGKTFLNR-I-S-FLYIIPIFNLGIEFF-QDYLQVDI--DFLATLNLVSFATLTLFSFSAIYLH-LNKYKYAEHSFILKLLILTNTLSFAPFLIFFVLPIIFTGNYIFPALASASLLVLIPFGLVYQFVANKMFDIEFILGRMRYYALLAMIPTLLIVGALVLFDVMDIQMNPVRQTVFFFVVMFAVFYFKEVMDFKFRLKRFSEKFNYQDSIFKYTQLMRGVTSLQQVFKELKNTILDVLLVSKAYTFEVTPDHKVIFLDKHEVGPD-WNFYQEEFENVTSEIGKIIEVNQGFLMKVGERGGSSYVLLCLSNINTPRLTRDEISWLKTLSFYTSVSMENVLHIEELMEHLKDLKQEGTNPIWLKKLMFAIEEKQRSGLARDLHDSVLQDLISLKRQCELFLGDFKKDDNPCREEVQDKLVQMNEQMSDVISMTRGTCHELRPQLLYDLGLVKALSKLVAQQQERVPFHIRLNTGRFTASLDLDSQLNLYRIIQEFLSNAVKHSQATDVLIMLISIQNKIVLHYEDDGVGFDQEKNTEHSMSMGLSGIKERVRALDGRLRIETSEGKGFKADIEIEL</ns2:sequence><ns2:name>GCA_000953615_comP</ns2:name></ns2:Sequence><ns2:Sequence dsseqid="sq232" id="sq231" description="two-component system sensor histidine kinase ComP"><ns2:sequence>MK---------------------N---LIKKFTIAVIVLSILYISYTTYISMNGIIIGTKIHKNDKSQFMIEEISESSYGQFVGLRQGDIILKINKEKPS-DKHLKWGYLSHIN-SLDILRSGKKIHLK----DF---DLVTLNRPYSFFLFVLPLFFYFLSIICIFYILKVNKKRRSFAAYILILLLLDISIAYISAGGPFRGHIINRYINLFTFISSPILYLQFIQRYLGEIGKTFLNR-I-S-FLYIIPIFNLGIEFF-QDYLQVDI--DFLATLNLVSFATLTLFSFSAIYLH-LNKYKYAEHSFILKLLILTNTLSFAPFLIFFVLPIIFTGNYIFPALASASLLVLIPFGLVYQFVANKMFDIEFILGRMRYYALLAMIPTLLIVGALVLFDVMDIQMNPVRQTVFFFVVMFAVFYFKEVMDFKFRLKRFSEKFNYQDSIFKYTQLMRGVTSLQQVFKELKNTILDVLLVSKAYTFEVTPDHKVIFLDKHEVGPD-WNFYQEEFENVTSEIGKIIEVNQGFLMKVGERGGSSYVLLCLSNINTPRLTRDEISWLKTLSFYTSVSMENVLHIEELMEHLKDLKQEGTNPIWLKKLMFAIEEKQRSGLARDLHDSVLQDLISLKRQCELFLGDFKKDDNPCREEVQDKLVQMNEQMSDVISMTRGTCHELRPQLLYDLGLVKALSKLVAQQQERVPFHIRLNTGRFTASLDLDSQLNLYRIIQEFLSNAVKHSQATDVLIMLISIQNKIVLHYEDDGVGFDQEKNTEHSMSMGLSGIKERVRALDGRLRIETSEGKGFKADIEIEL</ns2:sequence><ns2:name>GCA_019704395_comP</ns2:name></ns2:Sequence><ns2:Sequence dsseqid="sq234" id="sq233" description="two-component system sensor histidine kinase ComP"><ns2:sequence>MK---------------------N---LIKKFTIAVIVLSILYISYTTYISMNGIIIGTKIHKNDKSQFMIEEISESSYGQFVGLRQGDIILKINKEKPS-DKHLKWGYLSHIN-SLDILRSGKKIHLK----DF---DLVTLNRPYSFFLFVLPLFFYFLSIICIFYILKVNKKRRSFAAYILILLLLDISIAYISAGGPFRGHIINRYINLFTFISSPILYLQFIQRYLGEIGKTFLNR-I-S-FLYIIPIFNLGIEFF-QDYLQVDI--DFLATLNLVSFATLTLFSFSAIYLH-LNKYKYAEHSFILKLLILTNTLSFAPFLIFFVLPIIFTGNYIFPALASASLLVLIPFGLVYQFVANKMFDIEFILGRMRYYALLAMIPTLLIVGALVLFDVMDIQMNPVRQTVFFFVVMFAVFYFKEVMDFKFRLKRFSEKFNYQDSIFKYTQLMRGVTSLQQVFKELKNTILDVLLVSKAYTFEVTPDHKVIFLDKHEVGPD-WNFYQEEFENVTSEIGKIIEVNQGFLMKVGERGGSSYVLLCLSNINTPRLTRDEISWLKTLSFYTSVSMENVLHIEELMEHLKDLKQEGTNPIWLKKLMFAIEEKQRSGLARDLHDSVLQDLISLKRQCELFLGDFKKDDNPCREEVQDKLVQMNEQMSDVISMTRGTCHELRPQLLYDLGLVKALSKLVAQQQERVPFHIRLNTGRFTASLDLDSQLNLYRIIQEFLSNAVKHSQATDVLIMLISIQNKIVLHYEDDGVGFDQEKNTEHSMSMGLSGIKERVRALDGRLRIETSEGKGFKADIEIEL</ns2:sequence><ns2:name>GCA_000952895_comP</ns2:name></ns2:Sequence><ns2:Sequence dsseqid="sq236" id="sq235" description="two-component system sensor histidine kinase ComP"><ns2:sequence>MK---------------------N---LIKKFTIAVIVLSILYISYTTYISMNGIIIGTKIHKNDKSQFMIEEISESSYGQFVGLRQGDIILKINKEKPS-DKHLKWGYLSHIN-SLDILRSGKKIHLK----DF---DLVTLNRPYSFFLFVLPLFFYFLSIICIFYILKVNKKRRSFAAYILILLLLDISIAYISAGGPFRGHIINRYINLFTFISSPILYLQFIQRYLGEIGKTFLNR-I-S-FLYIIPIFNLGIEFF-QDYLQVDI--DFLATLNLVSFATLTLFSFSAIYLH-LNKYKYAEHSFILKLLILTNTLSFAPFLIFFVLPIIFTGNYIFPALASASLLVLIPFGLVYQFVANKMFDIEFILGRMRYYALLAMIPTLLIVGALVLFDVMDIQMNPVRQTVFFFVVMFAVFYFKEVMDFKFRLKRFSEKFNYQDSIFKYTQLMRGVTSLQQVFKELKNTILDVLLVSKAYTFEVTPDHKVIFLDKHEVGPD-WNFYQEEFENVTSEIGKIIEVNQGFLMKVGERGGSSYVLLCLSNINTPRLTRDEISWLKTLSFYTSVSMENVLHIEELMEHLKDLKQEGTNPIWLKKLMFAIEEKQRSGLARDLHDSVLQDLISLKRQCELFLGDFKKDDNPCREEVQDKLVQMNEQMSDVISMTRGTCHELRPQLLYDLGLVKALSKLVAQQQERVPFHIRLNTGRFTASLDLDSQLNLYRIIQEFLSNAVKHSQATDVLIMLISIQNKIVLHYEDDGVGFDQEKNTEHSMSMGLSGIKERVRALDGRLRIETSEGKGFKADIEIEL</ns2:sequence><ns2:name>GCA_019704335_comP</ns2:name></ns2:Sequence><ns2:Sequence dsseqid="sq238" id="sq237" description="two-component system sensor histidine kinase ComP"><ns2:sequence>MK---------------------N---LIKKFTIAVIVLSILYISYTTYISMNGIIIGTKIHKNDKSQFMIEEISESSYGQFVGLRQGDIILKINKEKPS-DKHLKWGYLSHIN-SLDILRSGKKIHLK----DF---DLVTLNRPYSFFLFVLPLFFYFLSIICIFYILKVNKKRRSFAAYILILLLLDISIAYISAGGPFRGHIINRYINLFTFISSPILYLQFIQRYLGEIGKTFLNR-I-S-FLYIIPIFNLGIEFF-QDYLQVDI--DFLATLNLVSFATLTLFSFSAIYLH-LNKYKYAEHSFILKLLILTNTLSFAPFLIFFVLPIIFTGNYIFPALASASLLVLIPFGLVYQFVANKMFDIEFILGRMRYYALLAMIPTLLIVGALVLFDVMDIQMNPVRQTVFFFVVMFAVFYFKEVMDFKFRLKRFSEKFNYQDSIFKYTQLMRGVTSLQQVFKELKNTILDVLLVSKAYTFEVTPDHKVIFLDKHEVGPD-WNFYQEEFENVTSEIGKIIEVNQGFLMKVGERGGSSYVLLCLSNINTPRLTRDEISWLKTLSFYTSVSMENVLHIEELMEHLKDLKQEGTNPIWLKKLMFAIEEKQRSGLARDLHDSVLQDLISLKRQCELFLGDFKKDDNPCREEVQDKLVQMNEQMSDVISMTRGTCHELRPQLLYDLGLVKALSKLVAQQQERVPFHIRLNTGRFTASLDLDSQLNLYRIIQEFLSNAVKHSQATDVLIMLISIQNKIVLHYEDDGVGFDQEKNTEHSMSMGLSGIKERVRALDGRLRIETSEGKGFKADIEIEL</ns2:sequence><ns2:name>GCA_019704415_comP</ns2:name></ns2:Sequence><ns2:Sequence dsseqid="sq240" id="sq239" description="two-component system sensor histidine kinase ComP"><ns2:sequence>MK---------------------N---LIKKFTIAVIVLSILYISYTTYISMNGIIIGTKIHKNDKSQFMIEEISESSYGQFVGLRQGDIILKINKEKPS-DKHLKWGYLSHIN-SLDILRSGKKIHLK----DF---DLVTLNRPYSFFLFVLPLFFYFLSIICIFYILKVNKKRRSFAAYILILLLLDISIAYISAGGPFRGHIINRYINLFTFISSPILYLQFIQRYLGEIGKTFLNR-I-S-FLYIIPIFNLGIEFF-QDYLQVDI--DFLATLNLVSFATLTLFSFSAIYLH-LNKYKYAEHSFILKLLILTNTLSFAPFLIFFVLPIIFTGNYIFPALASASLLVLIPFGLVYQFVANKMFDIEFILGRMRYYALLAMIPTLLIVGALVLFDVMDIQMNPVRQTVFFFVVMFAVFYFKEVMDFKFRLKRFSEKFNYQDSIFKYTQLMRGVTSLQQVFKELKNTILDVLLVSKAYTFEVTPDHKVIFLDKHEVGPD-WNFYQEEFENVTSEIGKIIEVNQGFLMKVGERGGSSYVLLCLSNINTPRLTRDEISWLKTLSFYTSVSMENVLHIEELMEHLKDLKQEGTNPIWLKKLMFAIEEKQRSGLARDLHDSVLQDLISLKRQCELFLGDFKKDDNPCREEVQDKLVQMNEQMSDVISMTRGTCHELRPQLLYDLGLVKALSKLVAQQQERVPFHIRLNTGRFTASLDLDSQLNLYRIIQEFLSNAVKHSQATDVLIMLISIQNKIVLHYEDDGVGFDQEKNTEHSMSMGLSGIKERVRALDGRLRIETSEGKGFKADIEIEL</ns2:sequence><ns2:name>Bacillus_subtilis_DSM23521_comP</ns2:name></ns2:Sequence><ns2:Sequence dsseqid="sq242" id="sq241" description="two-component system sensor histidine kinase ComP"><ns2:sequence>MK---------------------N---LIKKFTIAVIVLSILYISYTTYISMNGIIIGTKIHKNDKSQFMIEEISESSYGQFVGLRQGDIILKINKEKPS-DKHLKWGYLSHIN-SLDILRSGKKIHLK----DF---DLVTLNRPYSFFLFVLPLFFYFLSIICIFYILKVNKKRRSFAAYILILLLLDISIAYISAGGPFRGHIINRYINLFTFISSPILYLQFIQRYLGEIGKTFLNR-I-S-FLYIIPIFNLGIEFF-QDYLQVDI--DFLATLNLVSFATLTLFSFSAIYLH-LNKYKYAEHSFILKLLILTNTLSFAPFLIFFVLPIIFTGNYIFPALASASLLVLIPFGLVYQFVANKMFDIEFILGRMRYYALLAMIPTLLIVGALVLFDVMDIQMNPVRQTVFFFVVMFAVFYFKEVMDFKFRLKRFSEKFNYQDSIFKYTQLMRGVTSLQQVFKELKNTILDVLLVSKAYTFEVTPDHKVIFLDKHEVGPD-WNFYQEEFENVTSEIGKIIEVNQGFLMKVGERGGSSYVLLCLSNINTPRLTRDEISWLKTLSFYTSVSMENVLHIEELMEHLKDLKQEGTNPIWLKKLMFAIEEKQRSGLARDLHDSVLQDLISLKRQCELFLGDFKKDDNPCREEVQDKLVQMNEQMSDVISMTRGTCHELRPQLLYDLGLVKALSKLVAQQQERVPFHIRLNTGRFTASLDLDSQLNLYRIIQEFLSNAVKHSQATDVLIMLISIQNKIVLHYEDDGVGFDQEKNTEHSMSMGLSGIKERVRALDGRLRIETSEGKGFKADIEIEL</ns2:sequence><ns2:name>GCA_019704375_comP</ns2:name></ns2:Sequence><ns2:Sequence dsseqid="sq244" id="sq243" description="two-component system sensor histidine kinase ComP"><ns2:sequence>MK---------------------N---LIKKFTIAVIVLSILYISYTTYISMNGIIIGTKIHKNDKSQFMIEEISESSYGQFVGLRQGDIILKINKEKPS-DKHLKWGYLSHIN-SLDILRSGKKIHLK----DF---DLVTLNRPYSFFLFVLPLFFYFLSIICIFYILKVNKKRRSFAAYILILLLLDISIAYISAGGPFRGHIINRYINLFTFISSPILYLQFIQRYLGEIGKTFLNR-I-S-FLYIIPIFNLGIEFF-QDYLQVDI--DFLATLNLVSFATLTLFSFSAIYLH-LNKYKYAEHSFILKLLILTNTLSFAPFLIFFVLPIIFTGNYIFPALASASLLVLIPFGLVYQFVANKMFDIEFILGRMRYYALLAMIPTLLIVGALVLFDVMDIQMNPVRQTVFFFVVMFAVFYFKEVMDFKFRLKRFSEKFNYQDSIFKYTQLMRGVTSLQQVFKELKNTILDVLLVSKAYTFEVTPDHKVIFLDKHEVGPD-WNFYQEEFENVTSEIGKIIEVNQGFLMKVGERGGSSYVLLCLSNINTPRLTRDEISWLKTLSFYTSVSMENVLHIEELMEHLKDLKQEGTNPIWLKKLMFAIEEKQRSGLARDLHDSVLQDLISLKRQCELFLGDFKKDDNPCREEVQDKLVQMNEQMSDVISMTRETCHELRPQLLYDLGLVKALSKLVAQQQERVPFHIRLNTGRFTASLDLDSQLNLYRIIQEFLSNAVKHSQATDVLIMLISIQNKIVLHYEDDGVGFDQEKNTEHSMSMGLSGIKERVRALDGRLRIETSEGKGFKADIEIEL</ns2:sequence><ns2:name>GCA_012030675_comP</ns2:name></ns2:Sequence><ns2:Sequence dsseqid="sq246" id="sq245" description="two-component system sensor histidine kinase ComP"><ns2:sequence>MK---------------------N---LIKKFTIAVIVLSILYISYTTYISMNGIIIGTKIHKNDKSQFMIEEISESSYGQFVGLRQGDIILKINKEKPS-DKHLKWGYLSHIN-SLDILRSGKKIHLK----DF---DLVTLNRPYSFFLFVLPLFFYFLSIICIFYILKVNKKRRSFAAYILILLLLDISIAYISAGGPFRGHIINRYINLFTFISSPILYLQFIQRYLGEIGKTFLNR-I-S-FLYIIPIFNLGIEFF-QDYLQVDI--DFLATLNLVSFATLTLFSFSAIYLH-LNKYKYAEHSFILKLLILTNTLSFAPFLIFFVLPIIFTGNYIFPALASASLLVLIPFGLVYQFVANKMFDIEFILGRMRYYALLAMIPTLLIVGALVLFDVMDIQMNPVRQTVFFFVVMFAVFYFKEVMDFKFRLKRFSEKFNYQDSIFKYTQLMRGVTSLQQVFKELKNTILDVLLVSKAYTFEVTPDHKVIFLDKHEVGPD-WNFYQEEFENVTSEIGKIIEVNQGFLMKVGERGGSSYVLLCLSNINTPRLTRDEISWLKTLSFYTSVSMENVLHIEELMEHLKDLKQEGTNPIWLKKLMFAIEEKQRSGLARDLHDSVLQDLISLKRQCELFLGDFKKDDNPCREEVQDKLVQMNEQMSDVISMTRETCHELRPQLLYDLGLVKALSKLVAQQQERVPFHIRLNTGRFTASLDLDSQLNLYRIIQEFLSNAVKHSQATDVLIMLISIQNKIVLHYEDDGVGFDQEKNTEHSMSMGLSGIKERVRALDGRLRIETSEGKGFKADIEIEL</ns2:sequence><ns2:name>GCA_001697265_comP</ns2:name></ns2:Sequence><ns2:Sequence dsseqid="sq248" id="sq247" description="two-component system sensor histidine kinase ComP"><ns2:sequence>MK---------------------N---LIKKFTIAVIVLSILYISYTTYISMNGIIIGTKIHKNDKSQFMIEEISESSYGQFVGLRQGDIILKINKEKPS-DKHLKWGYLSHIN-SLDILRSGKKIHLK----DF---DLVTLNRPYSFFLFVLPLFFYFLSIICIFYILKVNKKRRSFAAYILILLLLDISIAYISAGGPFRGHIINRYINLFTFISSPILYLQFIQRYLGEIGKTFLNR-I-S-FLYIIPIFNLGIEFF-QDYLQVDI--DFLATLNLVSFATLTLFSFSAIYLH-LNKYKYAEHSFILKLLILTNTLSFAPFLIFFVLPIIFTGNYIFPALASASLLVLIPFGLVYQFVANKMFDIEFILGRMRYYALLAMIPTLLIVGALVLFDVMDIQMNPVRQTVFFFVVMFAVFYFKEVMDFKFRLKRFSEKFNYQDSIFKYTQLMRGVTSLQQVFKELKNTILDVLLVSKAYTFEVTPDHKVIFLDKHEVGPD-WNFYQEEFENVTSEIGKIIEVNQGFLMKVGERGGSSYVLLCLSNINTPRLTRDEISWLKTLSFYTSVSMENVLHIEELMEHLKDLKQEGTNPIWLKKLMFAIEEKQRSGLARDLHDSVLQDLISLKRQCELFLGDFKKDDNPCREEVQDKLVQMNEQMSDVISMTRETCHELRPQLLYDLGLVKALSKLVAQQQERVPFHIRLNTGRFTASLDLDSQLNLYRIIQEFLSNAVKHSQATDVLIMLISIQNKIVLHYEDDGVGFDQEKNTEHSMSMGLSGIKERVRALDGRLRIETSEGKGFKADIEIEL</ns2:sequence><ns2:name>GCA_000699525_comP</ns2:name></ns2:Sequence><ns2:Sequence dsseqid="sq250" id="sq249" description="two-component system sensor histidine kinase ComP"><ns2:sequence>MK---------------------N---LIKKFTIAVIVLSILYISYTTYISMNGIIIGTKIHKNDKSQFMIEEISESSYGQFVGLRQGDIILKINKEKPS-DKHLKWGYLSHIN-SLDILRSGKKIHLK----DF---DLVTLNRPYSFFLFVLPLFFYFLSIICIFYILKVNKKRRSFAAYILILLLLDISIAYISAGGPFRGHIINRYINLFTFISSPILYLQFIQRYLGEIGKTFLNR-I-S-FLYIIPIFNLGIEFF-QDYLQVDI--DFLATLNLVSFATLTLFSFSAIYLH-LNKYKYAEHSFILKLLILTNTLSFAPFLIFFVLPIIFTGNYIFPALASASLLVLIPFGLVYQFVANKMFDIEFILGRMRYYALLAMIPTLLIVGALVLFDVMDIQMNPVRQTVFFFVVMFAVFYFKEVMDFKFRLKRFSEKFNYQDSIFKYTQLMRGVTSLQQVFKELKNTILDVLLVSKAYTFEVTPDHKVIFLDKHEVGPD-WNFYQEEFENVTSEIGKIIEVNQGFLMKVGERGGSSYVLLCLSNINTPRLTRDEISWLKTLSFYTSVSMENVLHIEELMEHLKDLKQEGTNPIWLKKLMFAIEEKQRSGLARDLHDSVLQDLISLKRQCELFLGDFKKDDNPCREEVQDKLVQMNEQMSDVISMTRETCHELRPQLLYDLGLVKALSKLVAQQQERVPFHIRLNTGRFTASLDLDSQLNLYRIIQEFLSNAVKHSQATDVLIMLISIQNKIVLHYEDDGVGFDQEKNTEHSMSMGLSGIKERVRALDGRLRIETSEGKGFKADIEIEL</ns2:sequence><ns2:name>GCA_000827065_comP</ns2:name></ns2:Sequence><ns2:Sequence dsseqid="sq252" id="sq251"><ns2:sequence>MK---------------------N---LIKKFTIAVIVLSILYISYTTYISMNGIIIGTKIHKNDKSQFMIEEISESSYGQFVGLRQGDIILKINKEKPS-DKHLKWGYLSHIN-SLDILRSGKKIHLK----DF---DLVTLNRPYSFFLFVLPLFFYFLSIICIFYILKVNKKRRSFAAYILILLLLDISIAYISAGGPFRGHIINRYINLFTFISSPILYLQFIQRYLGEIGKTFLNR-I-S-FLYIIPIFNLGIEFF-QDYLQVDI--DFLATLNLVSFATLTLFSFSAIYLH-LNKYKYAEHSFILKLLILTNTLSFAPFLIFFVLPIIFTGNYIFPALASASLLVLIPFGLVYQFVANKMFDIEFILGRMRYYALLAMIPTLLIVGALVLFDVMDIQMNPVRQTVFFFVVMFAVFYFKEVMDFKFRLKRFSEKFNYQDSIFKYTQLMRGVTSLQQVFKELKNTILDVLLVSKAYTFEVTPDHKVIFLDKHEVGPD-WNFYQEEFENVTSEIGKIIEVNQGFLMKVGERGGSSYVLLCLSNINTPRLTRDEISWLKTLSFYTSVSMENVLHIEELMEHLKDLKQEGTNPIWLKKLMFAIEEKQRSGLARDLHDSVLQDLISLKRQCELFLGDFKKDDNPCREEVQDKLVQMNEQMSDVISMTRETCHELRPQLLYDLGLVKALSKLVAQQQERVPFHIRLNTGRFTASLDLDSQLNLYRIIQEFLSNAVKHSQATDVLIMLISIQNKIVLHYEDDGVGFDQEKNTEHSMSMGLSGIKERVRALDGRLRIETSEGKGFKADIEIEL</ns2:sequence><ns2:name>Bacillus_subtilis_168_ComP</ns2:name></ns2:Sequence><ns2:Sequence dsseqid="sq254" id="sq253" description="two-component system sensor histidine kinase ComP"><ns2:sequence>MK---------------------N---LIKKFTIAVIVLSILYISYTTYISMNGIIIGTKIHKNDKSQFMIEEISESSYGQFVGLRQGDIILKINKEKPS-DKHLKWGYLSHIN-SLDILRSGKKIHLK----DF---DLVTLNRPYSFFLFVLPLFFYFLSIICIFYILKVNKKRRSFAAYILILLLLDISIAYISAGGPFRGHIINRYINLFTFISSPILYLQFIQRYLGEIGKTFLNR-I-S-FLYIIPIFNLGIEFF-QDYLQVDI--DFLATLNLVSFATLTLFSFSAIYLH-LNKYKYAEHSFILKLLILTNTLSFAPFLIFFVLPIIFTGNYIFPALASASLLVLIPFGLVYQFVANKMFDIEFILGRMRYYALLAMIPTLLIVGALVLFDVMDIQMNPVRQTVFFFVVMFAVFYFKEVMDFKFRLKRFSEKFNYQDSIFKYTQLMRGVTSLQQVFKELKNTILDVLLVSKAYTFEVTPDHKVIFLDKHEVGPD-WNFYQEEFENVTSEIGKIIEVNQGFLMKVGERGGSSYVLLCLSNINTPRLTRDEISWLKTLSFYTSVSMENVLHIEELMEHLKDLKQEGTNPIWLKKLMFAIEEKQRSGLARDLHDSVLQDLISLKRQCELFLGDFKKDDNPCREEVQDKLVQMNEQMSDVISMTRETCHELRPQLLYDLGLVKALSKLVAQQQERVPFHIRLNTGRFTASLDLDSQLNLYRIIQEFLSNAVKHSQATDVLIMLISIQNKIVLHYEDDGVGFDQEKNTEHSMSMGLSGIKERVRALDGRLRIETSEGKGFKADIEIEL</ns2:sequence><ns2:name>GCA_000293765_comP</ns2:name></ns2:Sequence><ns2:Sequence dsseqid="sq256" id="sq255" description="two-component system sensor histidine kinase ComP"><ns2:sequence>MK---------------------N---LIKKFTIAVIVLSILYISYTTYISMNGIIIGTKIHKNDKSQFMIEEISESSYGQFVGLRQGDIILKINKEKPS-DKHLKWGYLSHIN-SLDILRSGKKIHLK----DF---DLVTLNRPYSFFLFVLPLFFYFLSIICIFYILKVNKKRRSFAAYILILLLLDISIAYISAGGPFRGHIINRYINLFTFISSPILYLQFIQRYLGEIGKTFLNR-I-S-FLYIIPIFNLGIEFF-QDYLQVDI--DFLATLNLVSFATLTLFSFSAIYLH-LNKYKYAEHSFILKLLILTNTLSFAPFLIFFVLPIIFTGNYIFPALASASLLVLIPFGLVYQFVANKMFDIEFILGRMRYYALLAMIPTLLIVGALVLFDVMDIQMNPVRQTVFFFVVMFAVFYFKEVMDFKFRLKRFSEKFNYQDSIFKYTQLMRGVTSLQQVFKELKNTILDVLLVSKAYTFEVTPDHKVIFLDKHEVGPD-WNFYQEEFENVTSEIGKIIEVNQGFLMKVGERGGSSYVLLCLSNINTPRLTRDEISWLKTLSFYTSVSMENVLHIEELMEHLKDLKQEGTNPIWLKKLMFAIEEKQRSGLARDLHDSVLQDLISLKRQCELFLGDFKKDDNPCREEVQDKLVQMNEQMSDVISMTRETCHELRPQLLYDLGLVKALSKLVAQQQERVPFHIRLNTGRFTASLDLDSQLNLYRIIQEFLSNAVKHSQATDVLIMLISIQNKIVLHYEDDGVGFDQEKNTEHSMSMGLSGIKERVRALDGRLRIETSEGKGFKADIEIEL</ns2:sequence><ns2:name>GCA_002055965_comP</ns2:name></ns2:Sequence><ns2:Sequence dsseqid="sq258" id="sq257" description="two-component system sensor histidine kinase ComP"><ns2:sequence>MK---------------------N---LIKKFTIAVIVLSILYISYTTYISMNGIIIGTKIHKNDKSQFMIEEISESSYGQFVGLRQGDIILKINKEKPS-DKHLKWGYLSHIN-SLDILRSGKKIHLK----DF---DLVTLNRPYSFFLFVLPLFFYFLSIICIFYILKVNKKRRSFAAYILILLLLDISIAYISAGGPFRGHIINRYINLFTFISSPILYLQFIQRYLGEIGKTFLNR-I-S-FLYIIPIFNLGIEFF-QDYLQVDI--DFLATLNLVSFATLTLFSFSAIYLH-LNKYKYAEHSFILKLLILTNTLSFAPFLIFFVLPIIFTGNYIFPALASASLLVLIPFGLVYQFVANKMFDIEFILGRMRYYALLAMIPTLLIVGALVLFDVMDIQMNPVRQTVFFFVVMFAVFYFKEVMDFKFRLKRFSEKFNYQDSIFKYTQLMRGVTSLQQVFKELKNTILDVLLVSKAYTFEVTPDHKVIFLDKHEVGPD-WNFYQEEFENVTSEIGKIIEVNQGFLMKVGERGGSSYVLLCLSNINTPRLTRDEISWLKTLSFYTSVSMENVLHIEELMEHLKDLKQEGTNPIWLKKLMFAIEEKQRSGLARDLHDSVLQDLISLKRQCELFLGDFKKDDNPCREEVQDKLVQMNEQMSDVISMTRETCHELRPQLLYDLGLVKALSKLVAQQQERVPFHIRLNTGRFTASLDLDSQLNLYRIIQEFLSNAVKHSQATDVLIMLISIQNKIVLHYEDDGVGFDQEKNTEHSMSMGLSGIKERVRALDGRLRIETSEGKGFKADIEIEL</ns2:sequence><ns2:name>GCA_000789295_comP</ns2:name></ns2:Sequence><ns2:Sequence dsseqid="sq260" id="sq259" description="two-component system sensor histidine kinase ComP"><ns2:sequence>MK---------------------N---LIKKFTIAVIVLSILYISYTTYISMNGIIIGTKIHKNDKSQFMIEEISESSYGQFVGLRQGDIILKINKEKPS-DKHLKWGYLSHIN-SLDILRSGKKIHLK----DF---DLVTLNRPYSFFLFVLPLFFYFLSIICIFYILKVNKKRRSFAAYILILLLLDISIAYISAGGPFRGHIINRYINLFTFISSPILYLQFIQRYLGEIGKTFLNR-I-S-FLYIIPIFNLGIEFF-QDYLQVDI--DFLATLNLVSFATLTLFSFSAIYLH-LNKYKYAEHSFILKLLILTNTLSFAPFLIFFVLPIIFTGNYIFPALASASLLVLIPFGLVYQFVANKMFDIEFILGRMRYYALLAMIPTLLIVGALVLFDVMDIQMNPVRQTVFFFVVMFAVFYFKEVMDFKFRLKRFSEKFNYQDSIFKYTQLMRGVTSLQQVFKELKNTILDVLLVSKAYTFEVTPDHKVIFLDKHEVGPD-WNFYQEEFENVTSEIGKIIEVNQGFLMKVGERGGSSYVLLCLSNINTPRLTRDEISWLKTLSFYTSVSMENVLHIEELMEHLKDLKQEGTNPIWLKKLMFAIEEKQRSGLARDLHDSVLQDLISLKRQCELFLGDFKKDDNPCREEVQDKLVQMNEQMSDVISMTRETCHELRPQLLYDLGLVKALSKLVAQQQERVPFHIRLNTGRFTASLDLDSQLNLYRIIQEFLSNAVKHSQATDVLIMLISIQNKIVLHYEDDGVGFDQEKNTEHSMSMGLSGIKERVRALDGRLRIETSEGKGFKADIEIEL</ns2:sequence><ns2:name>GCA_026410045_comP</ns2:name></ns2:Sequence><ns2:Sequence dsseqid="sq262" id="sq261" description="two-component system sensor histidine kinase ComP"><ns2:sequence>MK---------------------N---LIKKFTIAVIVLSILYISYTTYISMNGIIIGTKIHKNDKSQFMIEEISESSYGQFVGLRQGDIILKINKEKPS-DKHLKWGYLSHIN-SLDILRSGKKIHLK----DF---DLVTLNRPYSFFLFVLPLFFYFLSIICIFYILKVNKKRRSFAAYILILLLLDISIAYISAGGPFRGHIINRYINLFTFISSPILYLQFIQRYLGEIGKTFLNR-I-S-FLYIIPIFNLGIEFF-QDYLQVDI--DFLATLNLVSFATLTLFSFSAIYLH-LNKYKYAEHSFILKLLILTNTLSFAPFLIFFVLPIIFTGNYIFPALASASLLVLIPFGLVYQFVANKMFDIEFILGRMRYYALLAMIPTLLIVGALVLFDVMDIQMNPVRQTVFFFVVMFAVFYFKEVMDFKFRLKRFSEKFNYQDSIFKYTQLMRGVTSLQQVFKELKNTILDVLLVSKAYTFEVTPDHKVIFLDKHEVGPD-WNFYQEEFENVTSEIGKIIEVNQGFLMKVGERGGSSYVLLCLSNINTPRLTRDEISWLKTLSFYTSVSMENVLHIEELMEHLKDLKQEGTNPIWLKKLMFAIEEKQRSGLARDLHDSVLQDLISLKRQCELFLGDFKKDDNPCREEVQDKLVQMNEQMSDVISMTRETCHELRPQLLYDLGLVKALSKLVAQQQERVPFHIRLNTGRFTASLDLDSQLNLYRIIQEFLSNAVKHSQATDVLIMLISIQNKIVLHYEDDGVGFDQEKNTEHSMSMGLSGIKERVRALDGRLRIETSEGKGFKADIEIEL</ns2:sequence><ns2:name>GCA_033451645_comP</ns2:name></ns2:Sequence><ns2:Sequence dsseqid="sq264" id="sq263" description="two-component system sensor histidine kinase ComP"><ns2:sequence>MK---------------------N---LIKKFTIAVIVLSILYISYTTYISMNGIIIGTKIHKNDKSQFMIEEISESSYGQFVGLRQGDIILKINKEKPS-DKHLKWGYLSHIN-SLDILRSGKKIHLK----DF---DLVTLNRPYSFFLFVLPLFFYFLSIICIFYILKVNKKRRSFAAYILILLLLDISIAYISAGGPFRGHIINRYINLFTFISSPILYLQFIQRYLGEIGKTFLNR-I-S-FLYIIPIFNLGIEFF-QDYLQVDI--DFLATLNLVSFATLTLFSFSAIYLH-LNKYKYAEHSFILKLLILTNTLSFAPFLIFFVLPIIFTGNYIFPALASASLLVLIPFGLVYQFVANKMFDIEFILGRMRYYALLAMIPTLLIVGALVLFDVMDIQMNPVRQTVFFFVVMFAVFYFKEVMDFKFRLKRFSEKFNYQDSIFKYTQLMRGVTSLQQVFKELKNTILDVLLVSKAYTFEVTPDHKVIFLDKHEVGPD-WNFYQEEFENVTSEIGKIIEVNQGFLMKVGERGGSSYVLLCLSNINTPRLTRDEISWLKTLSFYTSVSMENVLHIEELMEHLKDLKQEGTNPIWLKKLMFAIEEKQRSGLARDLHDSVLQDLISLKRQCELFLGDFKKDDNPCREEVQDKLVQMNEQMSDVISMTRETCHELRPQLLYDLGLVKALSKLVAQQQERVPFHIRLNTGRFTASLDLDSQLNLYRIIQEFLSNAVKHSQATDVLIMLISIQNKIVLHYEDDGVGFDQEKNTEHSMSMGLSGIKERVRALDGRLRIETSEGKGFKADIEIEL</ns2:sequence><ns2:name>GCA_000328745_comP</ns2:name></ns2:Sequence><ns2:Sequence dsseqid="sq266" id="sq265" description="two-component system sensor histidine kinase ComP"><ns2:sequence>MK---------------------N---LIKKFTIAVIVLSILYISYTTYISMNGIIIGTKIHKNDKSQFMIEEISESSYGQFVGLRQGDIILKINKEKPS-DKHLKWGYLSHIN-SLDILRSGKKIHLK----DF---DLVTLNRPYSFFLFVLPLFFYFLSIICIFYILKVNKKRRSFAAYILILLLLDISIAYISAGGPFRGHIINRYINLFTFISSPILYLQFIQRYLGEIGKTFLNR-I-S-FLYIIPIFNLGIEFF-QDYLQVDI--DFLATLNLVSFATLTLFSFSAIYLH-LNKYKYAEHSFILKLLILTNTLSFAPFLIFFVLPIIFTGNYIFPALASASLLVLIPFGLVYQFVANKMFDIEFILGRMRYYALLAMIPTLLIVGALVLFDVMDIQMNPVRQTVFFFVVMFAVFYFKEVMDFKFRLKRFSEKFNYQDSIFKYTQLMRGVTSLQQVFKELKNTILDVLLVSKAYTFEVTPDHKVIFLDKHEVGPD-WNFYQEEFENVTSEIGKIIEVNQGFLMKVGERGGSSYVLLCLSNINTPRLTRDEISWLKTLSFYTSVSMENVLHIEELMEHLKDLKQEGTNPIWLKKLMFAIEEKQRSGLARDLHDSVLQDLISLKRQCELFLGDFKKDDNPCREEVQDKLVQMNEQMSDVISMTRETCHELRPQLLYDLGLVKALSKLVAQQQERVPFHIRLNTGRFTASLDLDSQLNLYRIIQEFLSNAVKHSQATDVLIMLISIQNKIVLHYEDDGVGFDQEKNTEHSMSMGLSGIKERVRALDGRLRIETSEGKGFKADIEIEL</ns2:sequence><ns2:name>GCA_001541905_comP</ns2:name></ns2:Sequence><ns2:Sequence dsseqid="sq268" id="sq267" description="two-component system sensor histidine kinase ComP"><ns2:sequence>MK---------------------N---LIKKFTIAVIVLSILYISYTTYISMNGIIIGTKIHKNDKSQFMIEEISESSYGQFVGLRQGDIILKINKEKPS-DKHLKWGYLSHIN-SLDILRSGKKIHLK----DF---DLVTLNRPYSFFLFVLPLFFYFLSIICIFYILKVNKKRRSFAAYILILLLLDISIAYISAGGPFRGHIINRYINLFTFISSPILYLQFIQRYLGEIGKTFLNR-I-S-FLYIIPIFNLGIEFF-QDYLQVDI--DFLATLNLVSFATLTLFSFSAIYLH-LNKYKYAEHSFILKLLILTNTLSFAPFLIFFVLPIIFTGNYIFPALASASLLVLIPFGLVYQFVANKMFDIEFILGRMRYYALLAMIPTLLIVGALVLFDVMDIQMNPVRQTVFFFVVMFAVFYFKEVMDFKFRLKRFSEKFNYQDSIFKYTQLMRGVTSLQQVFKELKNTILDVLLVSKAYTFEVTPDHKVIFLDKHEVGPD-WNFYQEEFENVTSEIGKIIEVNQGFLMKVGERGGSSYVLLCLSNINTPRLTRDEISWLKTLSFYTSVSMENVLHIEELMEHLKDLKQEGTNPIWLKKLMFAIEEKQRSGLARDLHDSVLQDLISLKRQCELFLGDFKKDDNPCREEVQDKLVQMNEQMSDVISMTRETCHELRPQLLYDLGLVKALSKLVAQQQERVPFHIRLNTGRFTASLDLDSQLNLYRIIQEFLSNAVKHSQATDVLIMLISIQNKIVLHYEDDGVGFDQEKNTEHSMSMGLSGIKERVRALDGRLRIETSEGKGFKADIEIEL</ns2:sequence><ns2:name>GCA_019931715_comP</ns2:name></ns2:Sequence><ns2:Sequence dsseqid="sq270" id="sq269" description="two-component system sensor histidine kinase ComP"><ns2:sequence>MK---------------------N---LIKKFTIAVIVLSILYISYTTYISMNGIIIGTKIHKNDKSQFMIEEISESSYGQFVGLRQGDIILKINKEKPS-DKHLKWGYLSHIN-SLDILRSGKKIHLK----DF---DLVTLNRPYSFFLFVLPLFFYFLSIICIFYILKVNKKRRSFAAYILILLLLDISIAYISAGGPFRGHIINRYINLFTFISSPILYLQFIQRYLGEIGKTFLNR-I-S-FLYIIPIFNLGIEFF-QDYLQVDI--DFLATLNLVSFATLTLFSFSAIYLH-LNKYKYAEHSFILKLLILTNTLSFAPFLIFFVLPIIFTGNYIFPALASASLLVLIPFGLVYQFVANKMFDIEFILGRMRYYALLAMIPTLLIVGALVLFDVMDIQMNPVRQTVFFFVVMFAVFYFKEVMDFKFRLKRFSEKFNYQDSIFKYTQLMRGVTSLQQVFKELKNTILDVLLVSKAYTFEVTPDHKVIFLDKHEVGPD-WNFYQEEFENVTSEIGKIIEVNQGFLMKVGERGGSSYVLLCLSNINTPRLTRDEISWLKTLSFYTSVSMENVLHIEELMEHLKDLKQEGTNPIWLKKLMFAIEEKQRSGLARDLHDSVLQDLISLKRQCELFLGDFKKDDNPCREEVQDKLVQMNEQMSDVISMTRETCHELRPQLLYDLGLVKALSKLVAQQQERVPFHIRLNTGRFTASLDLDSQLNLYRIIQEFLSNAVKHSQATDVLIMLISIQNKIVLHYEDDGVGFDQEKNTEHSMSMGLSGIKERVRALDGRLRIETSEGKGFKADIEIEL</ns2:sequence><ns2:name>GCA_000497485_comP</ns2:name></ns2:Sequence><ns2:Sequence dsseqid="sq272" id="sq271" description="two-component system sensor histidine kinase ComP"><ns2:sequence>MK---------------------N---LIKKFTIAVIVLSILYISYTTYISMNGIIIGTKIHKNDKSQFMIEEISESSYGQFVGLRQGDIILKINKEKPS-DKHLKWGYLSHIN-SLDILRSGKKIHLK----DF---DLVTLNRPYSFFLFVLPLFFYFLSIICIFYILKVNKKRRSFAAYILILLLLDISIAYISAGGPFRGHIINRYINLFTFISSPILYLQFIQRYLGEIGKTFLNR-I-S-FLYIIPIFNLGIEFF-QDYLQVDI--DFLATLNLVSFATLTLFSFSAIYLH-LNKYKYAEHSFILKLLILTNTLSFAPFLIFFVLPIIFTGNYIFPALASASLLVLIPFGLVYQFVANKMFDIEFILGRMRYYALLAMIPTLLIVGALVLFDVMDIQMNPVRQTVFFFVVMFAVFYFKEVMDFKFRLKRFSEKFNYQDSIFKYTQLMRGVTSLQQVFKELKNTILDVLLVSKAYTFEVTPDHKVIFLDKHEVGPD-WNFYQEEFENVTSEIGKIIEVNQGFLMKVGERGGSSYVLLCLSNINTPRLTRDEISWLKTLSFYTSVSMENVLHIEELMEHLKDLKQEGTNPIWLKKLMFAIEEKQRSGLARDLHDSVLQDLISLKRQCELFLGDFKKDDNPCREEVQDKLVQMNEQMSDVISMTRETCHELRPQLLYDLGLVKALSKLVAQQQERVPFHIRLNTGRFTASLDLDSQLNLYRIIQEFLSNAVKHSQATDVLIMLISIQNKIVLHYEDDGVGFDQEKNTEHSMSMGLSGIKERVRALDGRLRIETSEGKGFKADIEIEL</ns2:sequence><ns2:name>GCA_013388335_comP</ns2:name></ns2:Sequence><ns2:Sequence dsseqid="sq274" id="sq273" description="two-component system sensor histidine kinase ComP"><ns2:sequence>MK---------------------N---LIKKFTIAVIVLSILYISYTTYISMNGIIIGTKIHKNDKSQFMIEEISESSYGQFVGLRQGDIILKINKEKPS-DKHLKWGYLSHIN-SLDILRSGKKIHLK----DF---DLVTLNRPYSFFLFVLPLFFYFLSIICIFYILKVNKKRRSFAAYILILLLLDISIAYISAGGPFRGHIINRYINLFTFISSPILYLQFIQRYLGEIGKTFLNR-I-S-FLYIIPIFNLGIEFF-QDYLQVDI--DFLATLNLVSFATLTLFSFSAIYLH-LNKYKYAEHSFILKLLILTNTLSFAPFLIFFVLPIIFTGNYIFPALASASLLVLIPFGLVYQFVANKMFDIEFILGRMRYYALLAMIPTLLIVGALVLFDVMDIQMNPVRQTVFFFVVMFAVFYFKEVMDFKFRLKRFSEKFNYQDSIFKYTQLMRGVTSLQQVFKELKNTILDVLLVSKAYTFEVTPDHKVIFLDKHEVGPD-WNFYQEEFENVTSEIGKIIEVNQGFLMKVGERGGSSYVLLCLSNINTPRLTRDEISWLKTLSFYTSVSMENVLHIEELMEHLKDLKQEGTNPIWLKKLMFAIEEKQRSGLARDLHDSVLQDLISLKRQCELFLGDFKKDDNPCREEVQDKLVQMNEQMSDVISMTRETCHELRPQLLYDLGLVKALSKLVAQQQERVPFHIRLNTGRFTASLDLDSQLNLYRIIQEFLSNAVKHSQATDVLIMLISIQNKIVLHYEDDGVGFDQEKNTEHSMSMGLSGIKERVRALDGRLRIETSEGKGFKADIEIEL</ns2:sequence><ns2:name>GCA_006741845_comP</ns2:name></ns2:Sequence><ns2:Sequence dsseqid="sq276" id="sq275" description="two-component system sensor histidine kinase ComP"><ns2:sequence>MK---------------------N---LIKKFTIAVIVLSILYISYTTYISMNGIIIGTKIHKNDKSQFMIEEISESSYGQFVGLRQGDIILKINKEKPS-DKHLKWGYLSHIN-SLDILRSGKKIHLK----DF---DLVTLNRPYSFFLFVLPLFFYFLSIICIFYILKVNKKRRSFAAYILILLLLDISIAYISAGGPFRGHIINRYINLFTFISSPILYLQFIQRYLGEIGKTFLNR-I-S-FLYIIPIFNLGIEFF-QDYLQVDI--DFLATLNLVSFATLTLFSFSAIYLH-LNKYKYAEHSFILKLLILTNTLSFAPFLIFFVLPIIFTGNYIFPALASASLLVLIPFGLVYQFVANKMFDIEFILGRMRYYALLAMIPTLLIVGALVLFDVMDIQMNPVRQTVFFFVVMFAVFYFKEVMDFKFRLKRFSEKFNYQDSIFKYTQLMRGVTSLQQVFKELKNTILDVLLVSKAYTFEVTPDHKVIFLDKHEVGPD-WNFYQEEFENVTSEIGKIIEVNQGFLMKVGERGGSSYVLLCLSNINTPRLTRDEISWLKTLSFYTSVSMENVLHIEELMEHLKDLKQEGTNPIWLKKLMFAIEEKQRSGLARDLHDSVLQDLISLKRQCELFLGDFKKDDNPCREEVQDKLVQMNEQMSDVISMTRETCHELRPQLLYDLGLVKALSKLVAQQQERVPFHIRLNTGRFTASLDLDSQLNLYRIIQEFLSNAVKHSQATDVLIMLISIQNKIVLHYEDDGVGFDQEKNTEHSMSMGLSGIKERVRALDGRLRIETSEGKGFKADIEIEL</ns2:sequence><ns2:name>GCA_009914705_comP</ns2:name></ns2:Sequence><ns2:Sequence dsseqid="sq278" id="sq277" description="two-component system sensor histidine kinase ComP"><ns2:sequence>MK---------------------N---LIKKFTIAVIVLSILYISYTTYISMNGIIIGTKIHKNDKSQFMIEEISESSYGQFVGLRQGDIILKINKEKPS-DKHLKWGYLSHIN-SLDILRSGKKIHLK----DF---DLVTLNRPYSFFLFVLPLFFYFLSIICIFYILKVNKKRRSFAAYILILLLLDISIAYISAGGPFRGHIINRYINLFTFISSPILYLQFIQRYLGEIGKTFLNR-I-S-FLYIIPIFNLGIEFF-QDYLQVDI--DFLATLNLVSFATLTLFSFSAIYLH-LNKYKYAEHSFILKLLILTNTLSFAPFLIFFVLPIIFTGNYIFPALASASLLVLIPFGLVYQFVANKMFDIEFILGRMRYYALLAMIPTLLIVGALVLFDVMDIQMNPVRQTVFFFVVMFAVFYFKEVMDFKFRLKRFSEKFNYQDSIFKYTQLMRGVTSLQQVFKELKNTILDVLLVSKAYTFEVTPDHKVIFLDKHEVGPD-WNFYQEEFENVTSEIGKIIEVNQGFLMKVGERGGSSYVLLCLSNINTPRLTRDEISWLKTLSFYTSVSMENVLHIEELMEHLKDLKQEGTNPIWLKKLMFAIEEKQRSGLARDLHDSVLQDLISLKRQCELFLGDFKKDDNPCREEVQDKLVQMNEQMSDVISMTRETCHELRPQLLYDLGLVKALSKLVAQQQERVPFHIRLNTGRFTASLDLDSQLNLYRIIQEFLSNAVKHSQATDVLIMLISIQNKIVLHYEDDGVGFDQEKNTEHSMSMGLSGIKERVRALDGRLRIETSEGKGFKADIEIEL</ns2:sequence><ns2:name>GCA_009662435_comP</ns2:name></ns2:Sequence><ns2:Sequence dsseqid="sq280" id="sq279" description="two-component system sensor histidine kinase ComP"><ns2:sequence>MK---------------------N---LIKKFTIAVIVLSILYISYTTYISMNGIIIGTKIHKNDKSQFMIEEISESSYGQFVGLRQGDIILKINKEKPS-DKHLKWGYLSHIN-SLDILRSGKKIHLK----DF---DLVTLNRPYSFFLFVLPLFFYFLSIICIFYILKVNKKRRSFAAYILILLLLDISIAYISAGGPFRGHIINRYINLFTFISSPILYLQFIQRYLGEIGKTFLNR-I-S-FLYIIPIFNLGIEFF-QDYLQVDI--DFLATLNLVSFATLTLFSFSAIYLH-LNKYKYAEHSFILKLLILTNTLSFAPFLIFFVLPIIFTGNYIFPALASASLLVLIPFGLVYQFVANKMFDIEFILGRMRYYALLAMIPTLLIVGALVLFDVMDIQMNPVRQTVFFFVVMFAVFYFKEVMDFKFRLKRFSEKFNYQDSIFKYTQLMRGVTSLQQVFKELKNTILDVLLVSKAYTFEVTPDHKVIFLDKHEVGPD-WNFYQEEFENVTSEIGKIIEVNQGFLMKVGERGGSSYVLLCLSNINTPRLTRDEISWLKTLSFYTSVSMENVLHIEELMEHLKDLKQEGTNPIWLKKLMFAIEEKQRSGLARDLHDSVLQDLISLKRQCELFLGDFKKDDNPCREEVQDKLVQMNEQMSDVISMTRETCHELRPQLLYDLGLVKALSKLVAQQQERVPFHIRLNTGRFTASLDLDSQLNLYRIIQEFLSNAVKHSQATDVLIMLISIQNKIVLHYEDDGVGFDQEKNTEHSMSMGLSGIKERVRALDGRLRIETSEGKGFKADIEIEL</ns2:sequence><ns2:name>GCA_005160425_comP</ns2:name></ns2:Sequence><ns2:Sequence dsseqid="sq282" id="sq281" description="two-component system sensor histidine kinase ComP"><ns2:sequence>MK---------------------N---LIKKFTIAVIVLSILYISYTTYISMNGIIIGTKIHKNDKSQFMIEEISESSYGQFVGLRQGDIILKINKEKPS-DKHLKWGYLSHIN-SLDILRSGKKIHLK----DF---DLVTLNRPYSFFLFVLPLFFYFLSIICIFYILKVNKKRRSFAAYILILLLLDISIAYISAGGPFRGHIINRYINLFTFISSPILYLQFIQRYLGEIGKTFLNR-I-S-FLYIIPIFNLGIEFF-QDYLQVDI--DFLATLNLVSFATLTLFSFSAIYLH-LNKYKYAEHSFILKLLILTNTLSFAPFLIFFVLPIIFTGNYIFPALASASLLVLIPFGLVYQFVANKMFDIEFILGRMRYYALLAMIPTLLIVGALVLFDVMDIQMNPVRQTVFFFVVMFAVFYFKEVMDFKFRLKRFSEKFNYQDSIFKYTQLMRGVTSLQQVFKELKNTILDVLLVSKAYTFEVTPDHKVIFLDKHEVGPD-WNFYQEEFENVTSEIGKIIEVNQGFLMKVGERGGSSYVLLCLSNINTPRLTRDEISWLKTLSFYTSVSMENVLHIEELMEHLKDLKQEGTNPIWLKKLMFAIEEKQRSGLARDLHDSVLQDLISLKRQCELFLGDFKKDDNPCREEVQDKLVQMNEQMSDVISMTRETCHELRPQLLYDLGLVKALSKLVAQQQERVPFHIRLNTGRFTASLDLDSQLNLYRIIQEFLSNAVKHSQATDVLIMLISIQNKIVLHYEDDGVGFDQEKNTEHSMSMGLSGIKERVRALDGRLRIETSEGKGFKADIEIEL</ns2:sequence><ns2:name>GCA_001703495_comP</ns2:name></ns2:Sequence><ns2:Sequence dsseqid="sq284" id="sq283" description="two-component system sensor histidine kinase ComP"><ns2:sequence>MK---------------------N---LIKKFTIAVIVLSILYISYTTYISMNGIIIGTKIHKNDKSQFMIEEISESSYGQFVGLRQGDIILKINKEKPS-DKHLKWGYLSHIN-SLDILRSGKKIHLK----DF---DLVTLNRPYSFFLFVLPLFFYFLSIICIFYILKVNKKRRSFAAYILILLLLDISIAYISAGGPFRGHIINRYINLFTFISSPILYLQFIQRYLGEIGKTFLNR-I-S-FLYIIPIFNLGIEFF-QDYLQVDI--DFLATLNLVSFATLTLFSFSAIYLH-LNKYKYAEHSFILKLLILTNTLSFAPFLIFFVLPIIFTGNYIFPALASASLLVLIPFGLVYQFVANKMFDIEFILGRMRYYALLAMIPTLLIVGALVLFDVMDIQMNPVRQTVFFFVVMFAVFYFKEVMDFKFRLKRFSEKFNYQDSIFKYTQLMRGVTSLQQVFKELKNTILDVLLVSKAYTFEVTPDHKVIFLDKHEVGPD-WNFYQEEFENVTSEIGKIIEVNQGFLMKVGERGGSSYVLLCLSNINTPRLTRDEISWLKTLSFYTSVSMENVLHIEELMEHLKDLKQEGTNPIWLKKLMFAIEEKQRSGLARDLHDSVLQDLISLKRQCELFLGDFKKDDNPCREEVQDKLVQMNEQMSDVISMTRETCHELRPQLLYDLGLVKALSKLVAQQQERVPFHIRLNTGRFTASLDLDSQLNLYRIIQEFLSNAVKHSQATDVLIMLISIQNKIVLHYEDDGVGFDQEKNTEHSMSMGLSGIKERVRALDGRLRIETSEGKGFKADIEIEL</ns2:sequence><ns2:name>GCA_000523045_comP</ns2:name></ns2:Sequence><ns2:Sequence dsseqid="sq286" id="sq285" description="two-component system sensor histidine kinase ComP"><ns2:sequence>MK---------------------N---LIKKFTIAVIVLSILYISYTTYISMNGIIIGTKIHKNDKSQFMIEEISESSYGQFVGLRQGDIILKINKEKPS-DKHLKWGYLSHIN-SLDILRSGKKIHLK----DF---DLVTLNRPYSFFLFVLPLFFYFLSIICIFYILKVNKKRRSFAAYILILLLLDISIAYISAGGPFRGHIINRYINLFTFISSPILYLQFIQRYLGEIGKTFLNR-I-S-FLYIIPIFNLGIEFF-QDYLQVDI--DFLATLNLVSFATLTLFSFSAIYLH-LNKYKYAEHSFILKLLILTNTLSFAPFLIFFVLPIIFTGNYIFPALASASLLVLIPFGLVYQFVANKMFDIEFILGRMRYYALLAMIPTLLIVGALVLFDVMDIQMNPVRQTVFFFVVMFAVFYFKEVMDFKFRLKRFSEKFNYQDSIFKYTQLMRGVTSLQQVFKELKNTILDVLLVSKAYTFEVTPDHKVIFLDKHEVGPD-WNFYQEEFENVTSEIGKIIEVNQGFLMKVGERGGSSYVLLCLSNINTPRLTRDEISWLKTLSFYTSVSMENVLHIEELMEHLKDLKQEGTNPIWLKKLMFAIEEKQRSGLARDLHDSVLQDLISLKRQCELFLGDFKKDDNPCREEVQDKLVQMNEQMSDVISMTRETCHELRPQLLYDLGLVKALSKLVAQQQERVPFHIRLNTGRFTASLDLDSQLNLYRIIQEFLSNAVKHSQATDVLIMLISIQNKIVLHYEDDGVGFDQEKNTEHSMSMGLSGIKERVRALDGRLRIETSEGKGFKADIEIEL</ns2:sequence><ns2:name>GCA_029027845_comP</ns2:name></ns2:Sequence><ns2:Sequence dsseqid="sq288" id="sq287" description="two-component system sensor histidine kinase ComP"><ns2:sequence>MK---------------------N---LIKKFTIAVIVLSILYISYTTYISMNGIIIGTKIHKNDKSQFMIEEISESSYGQFVGLRQGDIILKINKEKPS-DKHLKWGYLSHIN-SLDILRSGKKIHLK----DF---DLVTLNRPYSFFLFVLPLFFYFLSIICIFYILKVNKKRRSFAAYILILLLLDISIAYISAGGPFRGHIINRYINLFTFISSPILYLQFIQRYLGEIGKTFLNR-I-S-FLYIIPIFNLGIEFF-QDYLQVDI--DFLATLNLVSFATLTLFSFSAIYLH-LNKYKYAEHSFILKLLILTNTLSFAPFLIFFVLPIIFTGNYIFPALASASLLVLIPFGLVYQFVANKMFDIEFILGRMRYYALLAMIPTLLIVGALVLFDVMDIQMNPVRQTVFFFVVMFAVFYFKEVMDFKFRLKRFSEKFNYQDSIFKYTQLMRGVTSLQQVFKELKNTILDVLLVSKAYTFEVTPDHKVIFLDKHEVGPD-WNFYQEEFENVTSEIGKIIEVNQGFLMKVGERGGSSYVLLCLSNINTPRLTRDEISWLKTLSFYTSVSMENVLHIEELMEHLKDLKQEGTNPIWLKKLMFAIEEKQRSGLARDLHDSVLQDLISLKRQCELFLGDFKKDDNPCREEVQDKLVQMNEQMSDVISMTRETCHELRPQLLYDLGLVKALSKLVAQQQERVPFHIRLNTGRFTASLDLDSQLNLYRIIQEFLSNAVKHSQATDVLIMLISIQNKIVLHYEDDGVGFDQEKNTEHSMSMGLSGIKERVRALDGRLRIETSEGKGFKADIEIEL</ns2:sequence><ns2:name>GCA_009662415_comP</ns2:name></ns2:Sequence><ns2:Sequence dsseqid="sq290" id="sq289" description="two-component system sensor histidine kinase ComP"><ns2:sequence>MK---------------------N---LIKKFTIAVIVLSILYISYTTYISMNGIIIGTKIHKNDKSQFMIEEISESSYGQFVGLRQGDIILKINKEKPS-DKHLKWGYLSHIN-SLDILRSGKKIHLK----DF---DLVTLNRPYSFFLFVLPLFFYFLSIICIFYILKVNKKRRSFAAYILILLLLDISIAYISAGGPFRGHIINRYINLFTFISSPILYLQFIQRYLGEIGKTFLNR-I-S-FLYIIPIFNLGIEFF-QDYLQVDI--DFLATLNLVSFATLTLFSFSAIYLH-LNKYKYAEHSFILKLLILTNTLSFAPFLIFFVLPIIFTGNYIFPALASASLLVLIPFGLVYQFVANKMFDIEFILGRMRYYALLAMIPTLLIVGALVLFDVMDIQMNPVRQTVFFFVVMFAVFYFKEVMDFKFRLKRFSEKFNYQDSIFKYTQLMRGVTSLQQVFKELKNTILDVLLVSKAYTFEVTPDHKVIFLDKHEVGPD-WNFYQEEFENVTSEIGKIIEVNQGFLMKVGERGGSSYVLLCLSNINTPRLTRDEISWLKTLSFYTSVSMENVLHIEELMEHLKDLKQEGTNPIWLKKLMFAIEEKQRSGLARDLHDSVLQDLISLKRQCELFLGDFKKDDNPCREEVQDKLVQMNEQMSDVISMTRETCHELRPQLLYDLGLVKALSKLVAQQQERVPFHIRLNTGRFTASLDLDSQLNLYRIIQEFLSNAVKHSQATDVLIMLISIQNKIVLHYEDDGVGFDQEKNTEHSMSMGLSGIKERVRALDGRLRIETSEGKGFKADIEIEL</ns2:sequence><ns2:name>GCA_000789275_comP</ns2:name></ns2:Sequence><ns2:Sequence dsseqid="sq292" id="sq291" description="two-component system sensor histidine kinase ComP"><ns2:sequence>MK---------------------N---LIKKFTIAVIVLSILYISYTTYISMNGIIIGTKIHKNDKSQFMIEEISESSYGQFVGLRQGDIILKINKEKPS-DKHLKWGYLSHIN-SLDILRSGKKIHLK----DF---DLVTLNRPYSFFLFVLPLFFYFLSIICIFYILKVNKKRRSFAAYILILLLLDISIAYISAGGPFRGHIINRYINLFTFISSPILYLQFIQRYLGEIGKTFLNR-I-S-FLYIIPIFNLGIEFF-QDYLQVDI--DFLATLNLVSFATLTLFSFSAIYLH-LNKYKYAEHSFILKLLILTNTLSFAPFLIFFVLPIIFTGNYIFPALASASLLVLIPFGLVYQFVANKMFDIEFILGRMRYYALLAMIPTLLIVGALVLFDVMDIQMNPVRQTVFFFVVMFAVFYFKEVMDFKFRLKRFSEKFNYQDSIFKYTQLMRGVTSLQQVFKELKNTILDVLLVSKAYTFEVTPDHKVIFLDKHEVGPD-WNFYQEEFENVTSEIGKIIEVNQGFLMKVGERGGSSYVLLCLSNINTPRLTRDEISWLKTLSFYTSVSMENVLHIEELMEHLKDLKQEGTNPIWLKKLMFAIEEKQRSGLARDLHDSVLQDLISLKRQCELFLGDFKKDENPCREEVQDKLVQMNEQMSDVISMTRETCHELRPQLLYDLGLVKALSKLVAQQQERVPFHIRLNTGRFTASLDLDSQLNLYRIIQEFLSNAVKHSQATDVLIMLISIQNKIVLHYEDDGVGFDQEKNTEHSMSMGLSGIKERVRALDGRLRIETSEGKGFKADIEIEL</ns2:sequence><ns2:name>GCA_018454405_comP</ns2:name></ns2:Sequence><ns2:Sequence dsseqid="sq294" id="sq293" description="two-component system sensor histidine kinase ComP"><ns2:sequence>MK---------------------N---LIKKFTIAVIVLSILYISYTTYISMNGIIIGTKIHKNDKSQFMIEEISESSYGQFVGLRQGDIILKINKEKPS-DKHLKWGYLSHIN-SLDILRSGKKIHLK----DF---DLVTLNRLYSFFLFVLPLFFYFLSIICIFYILKVNKKRRSFAAYILILLLLDISIAYISAGGPFRGHIINRYINLFTFISSPILYLQFIQRYLGEIGKTFLNR-I-S-FLYIIPIFNLGIEFF-QDYLQVDI--DFLATLNLVSFATLTLFSFSAIYLH-LNKYKYAEHSFILKLLILTNTLSFAPFLIFFVLPIIFTGNYIFPALASASLLVLIPFGLVYQFVANKMFDIEFILGRMRYYALLAMIPTLLIVGALVLFDVMDIQMNPVRQTVFFFVVMFAVFYFKEVMDFKFRLKRFSEKFNYQDSIFKYTQLMRGVTSLQQVFKELKNTILDVLLVSKAYTFEVTPDHKVIFLDKHEVGPD-WNFYQEEFENVTSEIGKIIEVNQGFLMKVGERGGSSYVLLCLSNINTPRLTRDEISWLKTLSFYTSVSMENVLHIEELMEHLKDLKQEGTNPIWLKKLMFAIEEKQRSGLARDLHDSVLQDLISLKRQCELFLGDFKKDDNPCREEVQDKLVQMNEQMSDVISMTRETCHELRPQLLYDLGLVKALSKLVAQQQERVPFHIRLNTGRFTASLDLDSQLNLYRIIQEFLSNAVKHSQATDVLIMLISIQNKIVLHYEDDGVGFDQEKNTEHSMSMGLSGIKERVRALDGRLRIETSEGKGFKADIEIEL</ns2:sequence><ns2:name>Bacillus_subtilis_DSM10_comP</ns2:name></ns2:Sequence><ns2:Sequence dsseqid="sq296" id="sq295" description="two-component system sensor histidine kinase ComP"><ns2:sequence>MK---------------------N---LIKKFTIAVIVLSILYISYTTYISMNGIIIGTKIHKNDKSQFMIEEISESSYGQFVGLRQGDIILKINKEKPS-DKHLKWGYLSHIN-SLDILRSGKKIHLK----DF---DLVTLNRPYSFFLFVLPLVFYFLSIICIFYILKVNKKRRSFAAYILILLLLDISIAYISAGGPFRGHIINRYINLFTFISSPILYLQFIQRYLGEIGKTFLNR-I-S-FLYIIPIFNLGIEFF-QDYLQVDI--DFLATLNLVSFATLTLFSFSAIYLH-LNKYKYAEHSFILKLLILTNTLSFAPFLIFFVLPIIFTGNYIFPALASASLLVLIPFGLVYQFVANKMFDIEFILGRMRYYALLAMIPTLLIVGALVLFDVMDIQMNPVRQTVFFFVVMFAVFYFKEVMDFKFRLKRFSEKFNYQDSIFKYTQLMRGVTSLQQVFKELKNTILDVLLVSKAYTFEVTPDHKVIFLDKHEVGPD-WNFYQEEFENVTSEIGKIIEVNQGFLMKVGERGGSSYVLLCLSNINTPRLTRDEISWLKTLSFYTSVSMENVLHIEELMEHLKDLKQEGTNPIWLKKLMFAIEEKQRSGLARDLHDSVLQDLISLKRQCELFLGDFKKDDNPCREEVQDKLVQMNEQMSDVISMTRETCHELRPQLLYDLGLVKALSKLVAQQQERVPFHIRLNTGRFTASLDLDSQLNLYRIIQEFLSNAVKHSQATDVLIMLISIQNKIVLHYEDDGVGFDQEKNTEHSMSMGLSGIKERVRALDGRLRIETSEGKGFKADIEIEL</ns2:sequence><ns2:name>GCA_009662215_comP</ns2:name></ns2:Sequence><ns2:Sequence dsseqid="sq298" id="sq297" description="two-component system sensor histidine kinase ComP"><ns2:sequence>MK---------------------N---LIKKFTIAVIVLSILYISYTTYISMNGIIIGTKIHKNDKSQFMIEEISESSYGQFVGLRQGDIILKINKEKPS-DKHLKWGYLSHIN-SLDILRSGKKIHLK----DF---DLVTLNRPYSFFLFVLPLVFYFLSIICIFYILKVNKKRRSFAAYILILLLLDISIAYISAGGPFRGHIINRYINLFTFISSPILYLQFIQRYLGEIGKTFLNR-I-S-FLYIIPIFNLGIEFF-QDYLQVDI--DFLATLNLVSFATLTLFSFSAIYLH-LNKYKYAEHSFILKLLILTNTLSFAPFLIFFVLPIIFTGNYIFPALASASLLVLIPFGLVYQFVANKMFDIEFILGRMRYYALLAMIPTLLIVGALVLFDVMDIQMNPVRQTVFFFVVMFAVFYFKEVMDFKFRLKRFSEKFNYQDSIFKYTQLMRGVTSLQQVFKELKNTILDVLLVSKAYTFEVTPDHKVIFLDKHEVGPD-WNFYQEEFENVTSEIGKIIEVNQGFLMKVGERGGSSYVLLCLSNINTPRLTRDEISWLKTLSFYTSVSMENVLHIEELMEHLKDLKQEGTNPIWLKKLMFAIEEKQRSGLARDLHDSVLQDLISLKRQCELFLGDFKKDDNPCREEVQDKLVQMNEQMSDVISMTRETCHELRPQLLYDLGLVKALSKLVAQQQERVPFHIRLNTGRFTASLDLDSQLNLYRIIQEFLSNAVKHSQATDVLIMLISIQNKIVLHYEDDGVGFDQEKNTEHSMSMGLSGIKERVRALDGRLRIETSEGKGFKADIEIEL</ns2:sequence><ns2:name>GCA_905319565_comP</ns2:name></ns2:Sequence><ns2:Sequence dsseqid="sq300" id="sq299" description="two-component system sensor histidine kinase ComP"><ns2:sequence>MK---------------------N---LIKKFTIAVIVLSILYISYTTYISMNGIIIGTKIHKNDKSQFMIEEISESSYGQFVGLRQGDIILKINKEKPS-DKHLKWGYLSHIN-SLDILRSGKKIHLK----DF---DLVTLNRPYSFFLFVLPLVFYFLSIICIFYILKVNKKRRSFAAYILILLLLDISIAYISAGGPFRGHIINRYINLFTFISSPILYLQFIQRYLGEIGKTFLNR-I-S-FLYIIPIFNLGIEFF-QDYLQVDI--DFLATLNLVSFATLTLFSFSAIYLH-LNKYKYAEHSFILKLLILTNTLSFAPFLIFFVLPIIFTGNYIFPALASASLLVLIPFGLVYQFVANKMFDIEFILGRMRYYALLAMIPTLLIVGALVLFDVMDIQMNPVRQTVFFFVVMFAVFYFKEVMDFKFRLKRFSEKFNYQDSIFKYTQLMRGVTSLQQVFKELKNTILDVLLVSKAYTFEVTPDHKVIFLDKHEVGPD-WNFYQEEFENVTSEIGKIIEVNQGFLMKVGERGGSSYVLLCLSNINTPRLTRDEISWLKTLSFYTSVSMENVLHIEELMEHLKDLKQEGTNPIWLKKLMFAIEEKQRSGLARDLHDSVLQDLISLKRQCELFLGDFKKDDNPCREEVQDKLVQMNEQMSDVISMTRETCHELRPQLLYDLGLVKALSKLVAQQQERVPFHIRLNTGRFTASLDLDSQLNLYRIIQEFLSNAVKHSQATDVLIMLISIQNKIVLHYEDDGVGFDQEKNTEHSMSMGLSGIKERVRALDGRLRIETSEGKGFKADIEIEL</ns2:sequence><ns2:name>GCA_000321395_comP</ns2:name></ns2:Sequence><ns2:Sequence dsseqid="sq302" id="sq301" description="two-component system sensor histidine kinase ComP"><ns2:sequence>MK---------------------N---LIKKFTIAVIVLSILYISYTTYISMNGIIIGTKIHKNDKSQFMIEEISESSYGQFVGLRQGDIILKINKEKPS-DKHLKWGYLSHIN-SLDILRSGKKIHLK----DF---DLVTLNRPYSFFLFVLPLVFYFLSIICIFYILKVNKKRRSFAAYILILLLLDISIAYISAGGPFRGHIINRYINLFTFISSPILYLQFIQRYLGEIGKTFLNR-I-S-FLYIIPIFNLGIEFF-QDYLQVDI--DFLATLNLVSFATLTLFSFSAIYLH-LNKYKYAEHSFILKLLILTNTLSFAPFLIFFVLPIIFTGNYIFPALASASLLVLIPFGLVYQFVANKMFDIEFILGRMRYYALLAMIPTLLIVGALVLFDVMDIQMNPVRQTVFFFVVMFAVFYFKEVMDFKFRLKRFSEKFNYQDSIFKYTQLMRGVTSLQQVFKELKNTILDVLLVSKAYTFEVTPDHKVIFLDKHEVGPD-WNFYQEEFENVTSEIGKIIEVNQGFLMKVGERGGSSYVLLCLSNINTPRLTRDEISWLKTLSFYTSVSMENVLHIEELMEHLKDLKQEGTNPIWLKKLMFAIEEKQRSGLARDLHDSVLQDLISLKRQCELFLGDFKKDDNPCREEVQDKLVQMNEQMSDVISMTRETCHELRPQLLYDLGLVKALSKLVAQQQERVPFHIRLNTGRFTASLDLDSQLNLYRIIQEFLSNAVKHSQATDVLIMLISIQNKIVLHYEDDGVGFDQEKNTEHSMSMGLSGIKERVRALDGRLRIETSEGKGFKADIEIEL</ns2:sequence><ns2:name>GCA_905311405_comP</ns2:name></ns2:Sequence><ns2:Sequence dsseqid="sq304" id="sq303" description="two-component system sensor histidine kinase ComP"><ns2:sequence>MK---------------------N---LIKKFTIAVIVLSILYISYTTYISMNGIIIGTKIHKNDKSQFMIEEISESSYGQFVGLRQGDIILKINKEKPS-DKHLKWGYLSHIN-SLDILRSGKKIHLK----DF---DLVTLNRPYSFFLFVLPLVFYFLSIICIFYILKVNKKRRSFAAYILILLLLDISIAYISAGGPFRGHIINRYINLFTFISSPILYLQFIQRYLGEIGKTFLNR-I-S-FLYIIPIFNLGIEFF-QDYLQVDI--DFLATLNLVSFATLTLFSFSAIYLH-LNKYKYAEHSFILKLLILTNTLSFAPFLIFFVLPIIFTGNYIFPALASASLLVLIPFGLVYQFVANKMFDIEFILGRMRYYALLAMIPTLLIVGALVLFDVMDIQMNPVRQTVFFFVVMFAVFYFKEVMDFKFRLKRFSEKFNYQDSIFKYTQLMRGVTSLQQVFKELKNTILDVLLVSKAYTFEVTPDHKVIFLDKHEVGPD-WNFYQEEFENVTSEIGKIIEVNQGFLMKVGERGGSSYVLLCLSNINTPRLTRDEISWLKTLSFYTSVSMENVLHIEELMEHLKDLKQEGTNPIWLKKLMFAIEEKQRSGLARDLHDSVLQDLISLKRQCELFLGDFKKDDNPCREEVQDKLVQMNEQMSDVISMTRETCHELRPQLLYDLGLVKALSKLVAQQQERVPFHIRLNTGRFTASLDLDSQLNLYRIIQEFLSNAVKHSQATDVLIMLISIQNKIVLHYEDDGVGFDQEKNTEHSMSMGLSGIKERVRALDGRLRIETSEGKGFKADIEIEL</ns2:sequence><ns2:name>GCA_905311385_comP</ns2:name></ns2:Sequence><ns2:Sequence dsseqid="sq306" id="sq305" description="two-component system sensor histidine kinase ComP"><ns2:sequence>MK---------------------N---LIKKFTIAVIVLSILYISYTTYISMNGIIIGTKIHKNDKSQFMIEEISESSYGQFVGLRQGDIILKINKEKPS-DKHLKWGYLSHIN-SLDILRSGKKIHLK----DF---DLVTLNRPYSFFLFVLPLVFYFLSIICIFYILKVNKKRRSFAAYILILLLLDISIAYISAGGPFRGHIINRYINLFTFISSPILYLQFIQRYLGEIGKTFLNR-I-S-FLYIIPIFNLGIEFF-QDYLQVDI--DFLATLNLVSFATLTLFSFSAIYLH-LNKYKYAEHSFILKLLILTNTLSFAPFLIFFVLPIIFTGNYIFPALASASLLVLIPFGLVYQFVANKMFDIEFILGRMRYYALLAMIPTLLIVGALVLFDVMDIQMNPVRQTVFFFVVMFAVFYFKEVMDFKFRLKRFSEKFNYQDSIFKYTQLMRGVTSLQQVFKELKNTILDVLLVSKAYTFEVTPDHKVIFLDKHEVGPD-WNFYQEEFENVTSEIGKIIEVNQGFLMKVGERGGSSYVLLCLSNINTPRLTRDEISWLKTLSFYTSVSMENVLHIEELMEHLKDLKQEGTNPIWLKKLMFAIEEKQRSGLARDLHDSVLQDLISLKRQCELFLGDFKKDDNPCREEVQDKLVQMNEQMSDVISMTRETCHELRPQLLYDLGLVKALSKLVAQQQERVPFHIRLNTGRFTASLDLDSQLNLYRIIQEFLSNAVKHSQATDVLIMLISIQNKIVLHYEDDGVGFDQEKNTEHSMSMGLSGIKERVRALDGRLRIETSEGKGFKADIEIEL</ns2:sequence><ns2:name>GCA_004119715_comP</ns2:name></ns2:Sequence><ns2:Sequence dsseqid="sq308" id="sq307" description="two-component system sensor histidine kinase ComP"><ns2:sequence>MK---------------------N---LIKKFTIAVIVLSILYISYTTYISMNGIIIGTKIHKNDKSQFMIEEISESSYGQFVGLRQGDIILKINKEKPS-DKHLKWGYLSHIN-SLDILRSGKKIHLK----DF---DLVTLNRPYSFFLFVLPLVFYFLSIICIFYILKVNKKRRSFAAYILILLLLDISIAYISAGGPFRGHIINRYINLFTFISSPILYLQFIQRYLGEIGKTFLNR-I-S-FLYIIPIFNLGIEFF-QDYLQVDI--DFLATLNLVSFATLTLFSFSAIYLH-LNKYKYAEHSFILKLLILTNTLSFAPFLIFFVLPIIFTGNYIFPALASASLLVLIPFGLVYQFVANKMFDIEFILGRMRYYALLAMIPTLLIVGALVLFDVMDIQMNPVRQTVFFFVVMFAVFYFKEVMDFKFRLKRFSEKFNYQDSIFKYTQLMRGVTSLQQVFKELKNTILDVLLVSKAYTFEVTPDHKVIFLDKHEVGPD-WNFYQEEFENVTSEIGKIIEVNQGFLMKVGERGGSSYVLLCLSNINTPRLTRDEISWLKTLSFYTSVSMENVLHIEELMEHLKDLKQEGTNPIWLKKLMFAIEEKQRSGLARDLHDSVLQDLISLKRQCELFLGDFKKDDNPCREEVQDKLVQMNEQMSDVISMTRETCHELRPQLLYDLGLVKALSKLVAQQQERVPFHIRLNTGRFTASLDLDSQLNLYRIIQEFLSNAVKHSQATDVLIMLISIQNKIVLHYEDDGVGFDQEKNTEHSMSMGLSGIKERVRALDGRLRIETSEGKGFKADIEIEL</ns2:sequence><ns2:name>GCA_009662155_comP</ns2:name></ns2:Sequence><ns2:Sequence dsseqid="sq310" id="sq309" description="two-component system sensor histidine kinase ComP"><ns2:sequence>MK---------------------N---LIKKFTIAVIVLSILYISYTTYISMNGIIIGTKIHKNDKSQFMIEEISESSYGQFVGLRQGDIILKINKEKPS-DKHLKWGYLSHIN-SLDILRSGKKIHLK----DF---DLVTLNRPYSFFLFVLPLVFYFLSIICIFYILKVNKKRRSFAAYILILLLLDISIAYISAGGPFRGHIINRYINLFTFISSPILYLQFIQRYLGEIGKTFLNR-I-S-FLYIIPIFNLGIEFF-QDYLQVDI--DFLATLNLVSFATLTLFSFSAIYLH-LNKYKYAEHSFILKLLILTNTLSFAPFLIFFVLPIIFTGNYIFPALASASLLVLIPFGLVYQFVANKMFDIEFILGRMRYYALLAMIPTLLIVGALVLFDVMDIQMNPVRQTVFFFVVMFAVFYFKEVMDFKFRLKRFSEKFNYQDSIFKYTQLMRGVTSLQQVFKELKNTILDVLLVSKAYTFEVTPDHKVIFLDKHEVGPD-WNFYQEEFENVTSEIGKIIEVNQGFLMKVGERGGSSYVLLCLSNINTPRLTRDEISWLKTLSFYTSVSMENVLHIEELMEHLKDLKQEGTNPIWLKKLMFAIEEKQRSGLARDLHDSVLQDLISLKRQCELFLGDFKKDDNPCREEVQDKLVQMNEQMSDVISMTRETCHELRPQLLYDLGLVKALSKLVAQQQERVPFHIRLNTGRFTASLDLDSQLNLYRIIQEFLSNAVKHSQATDVLIMLISIQNKIVLHYEDDGVGFDQEKNTEHSMSMGLSGIKERVRALDGRLRIETSEGKGFKADIEIEL</ns2:sequence><ns2:name>GCA_009914155_comP</ns2:name></ns2:Sequence><ns2:Sequence dsseqid="sq312" id="sq311" description="two-component system sensor histidine kinase ComP"><ns2:sequence>MK---------------------N---LIKKFTIAVIVLSILYISYTTYISMNGIIIGTKIHKNDKSQFMIEEISESSYGQFVGLRQGDIILKINKEKPS-DKHLKWGYLSHIN-SLDILRSGKKIHLK----DF---DLVTLNRPYSFFLFVLPLVFYFLSIICIFYILKVNKKRRSFAAYILILLLLDISIAYISAGGPFRGHIINRYINLFTFISSPILYLQFIQRYLGEIGKTFLNR-I-S-FLYIIPIFNLGIEFF-QDYLQVDI--DFLATLNLVSFATLTLFSFSAIYLH-LNKYKYAEHSFILKLLILTNTLSFAPFLIFFVLPIIFTGNYIFPALASASLLVLIPFGLVYQFVANKMFDIEFILGRMRYYALLAMIPTLLIVGALVLFDVMDIQMNPVRQTVFFFVVMFAVFYFKEVMDFKFRLKRFSEKFNYQDSIFKYTQLMRGVTSLQQVFKELKNTILDVLLVSKAYTFEVTPDHKVIFLDKHEVGPD-WNFYQEEFENVTSEIGKIIEVNQGFLMKVGERGGSSYVLLCLSNINTPRLTRDEISWLKTLSFYTSVSMENVLHIEELMEHLKDLKQEGTNPIWLKKLMFAIEEKQRSGLARDLHDSVLQDLISLKRQCELFLGDFKKDDNPCREEVQDKLVQMNEQMSDVISMTRETCHELRPQLLYDLGLVKALSKLVAQQQERVPFHIRLNTGRFTASLDLDSQLNLYRIIQEFLSNAVKHSQATDVLIMLISIQNKIVLHYEDDGVGFDQEKNTEHSMSMGLSGIKERVRALDGRLRIETSEGKGFKADIEIEL</ns2:sequence><ns2:name>GCA_905315035_comP</ns2:name></ns2:Sequence><ns2:Sequence dsseqid="sq314" id="sq313" description="two-component system sensor histidine kinase ComP"><ns2:sequence>MK---------------------N---LIKKFTIAVIVLSILYISYTTYISMNGIIIGTKIHKNDKSQFMIEEISESSYGQFVGLRQGDIILKINKEKPS-DKHLKWGYLSHIN-SLDILRSGKKIHLK----DF---DLVTLNRPYSFFLFVLPLVFYFLSIICIFYILKVNKKRRSFAAYILILLLLDISIAYISAGGPFRGHIINRYINLFTFISSPILYLQFIQRYLGEIGKTFLNR-I-S-FLYIIPIFNLGIEFF-QDYLQVDI--DFLATLNLVSFATLTLFSFSAIYLH-LNKYKYAEHSFILKLLILTNTLSFAPFLIFFVLPIIFTGNYIFPALASASLLVLIPFGLVYQFVANKMFDIEFILGRMRYYALLAMIPTLLIVGALVLFDVMDIQMNPVRQTVFFFVVMFAVFYFKEVMDFKFRLKRFSEKFNYQDSIFKYTQLMRGVTSLQQVFKELKNTILDVLLVSKAYTFEVTPDHKVIFLDKHEVGPD-WNFYQEEFENVTSEIGKIIEVNQGFLMKVGERGGSSYVLLCLSNINTPRLTRDEISWLKTLSFYTSVSMENVLHIEELMEHLKDLKQEGTNPIWLKKLMFAIEEKQRSGLARDLHDSVLQDLISLKRQCELFLGDFKKDDNPCREEVQDKLVQMNEQMSDVISMTRETCHELRPQLLYDLGLVKALSKLVAQQQERVPFHIRLNTGRFTASLDLDSQLNLYRIIQEFLSNAVKHSQATDVLIMLISIQNKIVLHYEDDGVGFDQEKNTEHSMSMGLSGIKERVRALDGRLRIETSEGKGFKADIEIEL</ns2:sequence><ns2:name>GCA_004119695_comP</ns2:name></ns2:Sequence><ns2:Sequence dsseqid="sq316" id="sq315" description="two-component system sensor histidine kinase ComP"><ns2:sequence>MK---------------------N---LIKKFTIAVIVLSILYISYTTYISMNGIIIGTKIHKNDKSQFMIEEISESSYGQFVGLRQGDIILKINKEKPS-DKHLKWGYLSHIN-SLDILRSGKKIHLK----DF---DLVTLNRPYSFFLFVLPLVFYFLSIICIFYILKVNKKRRSFAAYILILLLLDISIAYISAGGPFRGHIINRYINLFTFISSPILYLQFIQRYLGEIGKTFLNR-I-S-FLYIIPIFNLGIEFF-QDYLQVDI--DFLATLNLVSFATLTLFSFSAIYLH-LNKYKYAEHSFILKLLILTNTLSFAPFLIFFVLPIIFTGNYIFPALASASLLVLIPFGLVYQFVANKMFDIEFILGRMRYYALLAMIPTLLIVGALVLFDVMDIQMNPVRQTVFFFVVMFAVFYFKEVMDFKFRLKRFSEKFNYQDSIFKYTQLMRGVTSLQQVFKELKNTILDVLLVSKAYTFEVTPDHKVIFLDKHEVGPD-WNFYQEEFENVTSEIGKIIEVNQGFLMKVGERGGSSYVLLCLSNINTPRLTRDEISWLKTLSFYTSVSMENVLHIEELMEHLKDLKQEGTNPIWLKKLMFAIEEKQRSGLARDLHDSVLQDLISLKRQCELFLGDFKKDDNPCREEVQDKLVQMNEQMSDVISMTRETCHELRPQLLYDLGLVKALSKLVAQQQERVPFHIRLNTGRFTASLDLDSQLNLYRIIQEFLSNAVKHSQATDVLIMLISIQNKIVLHYEDDGVGFDQEKNTEHSMSMGLSGIKERVRALDGRLRIETSEGKGFKADIEIEL</ns2:sequence><ns2:name>GCA_004101425_comP</ns2:name></ns2:Sequence><ns2:Sequence dsseqid="sq318" id="sq317" description="two-component system sensor histidine kinase ComP"><ns2:sequence>MK---------------------N---LIKKFTIAVIVLSILYISYTTYISMNGIIIGTKIHKNDKSQFMIEEISESSYGQFVGLRQGDIILKINKEKPS-DKHLKWGYLSHIN-SLDILRSGKKIHLK----DF---DLVTLNRPYSFFLFVLPLVFYFLSIICIFYILKVNKKRRSFAAYILILLLLDISIAYISAGGPFRGHIINRYINLFTFISSPILYLQFIQRYLGEIGKTFLNR-I-S-FLYIIPIFNLGIEFF-QDYLQVDI--DFLATLNLVSFATLTLFSFSAIYLH-LNKYKYAEHSFILKLLILTNTLSFAPFLIFFVLPIIFTGNYIFPALASASLLVLIPFGLVYQFVANKMFDIEFILGRMRYYALLAMIPTLLIVGALVLFDVMDIQMNPVRQTVFFFVVMFAVFYFKEVMDFKFRLKRFSEKFNYQDSIFKYTQLMRGVTSLQQVFKELKNTILDVLLVSKAYTFEVTPDHKVIFLDKHEVGPD-WNFYQEEFENVTSEIGKIIEVNQGFLMKVGERGGSSYVLLCLSNINTPRLTRDEISWLKTLSFYTSVSMENVLHIEELMEHLKDLKQEGTNPIWLKKLMFAIEEKQRSGLARDLHDSVLQDLISLKRQCELFLGDFKKDDNPCREEVQDKLVQMNEQMSDVISMTRETCHELRPQLLYDLGLVKALSKLVAQQQERVPFHIRLNTGRFTASLDLDSQLNLYRIIQEFLSNAVKHSQATDVLIMLISIQNKIVLHYEDDGVGFDQEKNTEHSMSMGLSGIKERVRALDGRLRIETSEGKGFKADIEIEL</ns2:sequence><ns2:name>GCA_905311435_comP</ns2:name></ns2:Sequence><ns2:Sequence dsseqid="sq320" id="sq319" description="two-component system sensor histidine kinase ComP"><ns2:sequence>MK---------------------N---LIKKFTIAVIVLSILYISYTTYISMNGIIIGTKIHKNDKSQFMIEEISESSYGQFVGLRQGDIILKINKEKPS-DKHLKWGYLSHIN-SLDILRSGKKIHLK----DF---DLVTLNRPYSFFLFVLPLVFYFLSIICIFYILKVNKKRRSFAAYILILLLLDISIAYISAGGPFRGHIINRYINLFTFISSPILYLQFIQRYLGEIGKTFLNR-I-S-FLYIIPIFNLGIEFF-QDYLQVDI--DFLATLNLVSFATLTLFSFSAIYLH-LNKYKYAEHSFILKLLILTNTLSFAPFLIFFVLPIIFTGNYIFPALASASLLVLIPFGLVYQFVANKMFDIEFILGRMRYYALLAMIPTLLIVGALVLFDVMDIQMNPVRQTVFFFVVMFAVFYFKEVMDFKFRLKRFSEKFNYQDSIFKYTQLMRGVTSLQQVFKELKNTILDVLLVSKAYTFEVTPDHKVIFLDKHEVGPD-WNFYQEEFENVTSEIGKIIEVNQGFLMKVGERGGSSYVLLCLSNINTPRLTRDEISWLKTLSFYTSVSMENVLHIEELMEHLKDLKQEGTNPIWLKKLMFAIEEKQRSGLARDLHDSVLQDLISLKRQCELFLGDFKKDDNPCREEVQDKLVQMNEQMSDVISMTRETCHELRPQLLYDLGLVKALSKLVAQQQERVPFHIRLNTGRFTASLDLDSQLNLYRIIQEFLSNAVKHSQATDVLIMLISIQNKIVLHYEDDGVGFDQEKNTEHSMSMGLSGIKERVRALDGRLRIETSEGKGFKADIEIEL</ns2:sequence><ns2:name>GCA_028748025_comP</ns2:name></ns2:Sequence><ns2:Sequence dsseqid="sq322" id="sq321" description="two-component system sensor histidine kinase ComP"><ns2:sequence>MK---------------------N---LIKKFTIAVIVLSILYISYTTYISMNGIIIGTKIHKNDKSQFMIEEISESSYGQFVGLRQGDIILKINKEKPS-DKHLKWGYLSHIN-SLDILRSGKKIHLK----DF---DLVTLNRPYSFFLFVLPLVFYFLSIICIFYILKVNKKRRSFAAYILILLLLDISIAYISAGGPFRGHIINRYINLFTFISSPILYLQFIQRYLGEIGKTFLNR-I-S-FLYIIPIFNLGIEFF-QDYLQVDI--DFLATLNLVSFATLTLFSFSAIYLH-LNKYKYAEHSFILKLLILTNTLSFAPFLIFFVLPIIFTGNYIFPALASASLLVLIPFGLVYQFVANKMFDIEFILGRMRYYALLAMIPTLLIVGALVLFDVMDIQMNPVRQTVFFFVVMFAVFYFKEVMDFKFRLKRFSEKFNYQDSIFKYTQLMRGVTSLQQVFKELKNTILDVLLVSKAYTFEVTPDHKVIFLDKHEVGPD-WNFYQEEFENVTSEIGKIIEVNQGFLMKVGERGGSSYVLLCLSNINTPRLTRDEISWLKTLSFYTSVSMENVLHIEELMEHLKDLKQEGTNPIWLKKLMFAIEEKQRSGLARDLHDSVLQDLISLKRQCELFLGDFKKDDNPCREEVQDKLVQMNEQMSDVISMTRETCHELRPQLLYDLGLVKALSKLVAQQQERVPFHIRLNTGRFTASLDLDSQLNLYRIIQEFLSNAVKHSQATDVLIMLISIQNKIVLHYEDDGVGFDQEKNTEHSMSMGLSGIKERVRALDGRLRIETSEGKGFKADIEIEL</ns2:sequence><ns2:name>GCA_905319155_comP</ns2:name></ns2:Sequence><ns2:Sequence dsseqid="sq324" id="sq323" description="two-component system sensor histidine kinase ComP"><ns2:sequence>MK---------------------N---LIKKFTIAVIVLSILYISYTTYISMNGIIIGTKIHKNDKSQFMIEEISESSYGQFVGLRQGDIILKINKEKPS-DKHLKWGYLSHIN-SLDILRSGKKIHLK----DF---DLVTLNRPYSFFLFVLPLVFYFLSIICIFYILKVNKKRRSFAAYILILLLLDISIAYISAGGPFRGHIINRYINLFTFISSPILYLQFIQRYLGEIGKTFLNR-I-S-FLYIIPIFNLGIEFF-QDYLQVDI--DFLATLNLVSFATLTLFSFSAIYLH-LNKYKYAEHSFILKLLILTNTLSFAPFLIFFVLPIIFTGNYIFPALASASLLVLIPFGLVYQFVANKMFDIEFILGRMRYYALLAMIPTLLIVGALVLFDVMDIQMNPVRQTVFFFVVMFAVFYFKEVMDFKFRLKRFSEKFNYQDSIFKYTQLMRGVTSLQQVFKELKNTILDVLLVSKAYTFEVTPDHKVIFLDKHEVGPD-WNFYQEEFENVTSEIGKIIEVNQGFLMKVGERGGSSYVLLCLSNINTPRLTRDEISWLKTLSFYTSVSMENVLHIEELMEHLKDLKQEGTNPIWLKKLMFAIEEKQRSGLARDLHDSVLQDLISLKRQCELFLGDFKKDDNPCREEVQDKLVQMNEQMSDVISMTRETCHELRPQLLYDLGLVKALSKLVAQQQERVPFHIRLNTGRFTASLDLDSQLNLYRIIQEFLSNAVKHSQATDVLIMLISIQNKIVLHYEDDGVGFDQEKNTEHSMSMGLSGIKERVRALDGRLRIETSEGKGFKADIEIEL</ns2:sequence><ns2:name>GCA_905315705_comP</ns2:name></ns2:Sequence><ns2:Sequence dsseqid="sq326" id="sq325" description="two-component system sensor histidine kinase ComP"><ns2:sequence>MK---------------------N---LIKKFTIAVIVLSILYISYTTYISMNGIIIGTKIHKNDKSQFMIEEISESSYGQFVGLRQGDIILKINKEKPS-DKHLKWGYLSHIN-SLDILRSGKKIHLK----DF---DLVTLNRPYSFFLFVLPLVFYFLSIICIFYILKVNKKRRSFAAYILILLLLDISIAYISAGGPFRGHIINRYINLFTFISSPILYLQFIQRYLGEIGKTFLNR-I-S-FLYIIPIFNLGIEFF-QDYLQVDI--DFLATLNLVSFATLTLFSFSAIYLH-LNKYKYAEHSFILKLLILTNTLSFAPFLIFFVLPIIFTGNYIFPALASASLLVLIPFGLVYQFVANKMFDIEFILGRMRYYALLAMIPTLLIVGALVLFDVMDIQMNPVRQTVFFFVVMFAVFYFKEVMDFKFRLKRFSEKFNYQDSIFKYTQLMRGVTSLQQVFKELKNTILDVLLVSKAYTFEVTPDHKVIFLDKHEVGPD-WNFYQEEFENVTSEIGKIIEVNQGFLMKVGERGGSSYVLLCLSNINTPRLTRDEISWLKTLSFYTSVSMENVLHIEELMEHLKDLKQEGTNPIWLKKLMFAIEEKQRSGLARDLHDSVLQDLISLKRQCELFLGDFKKDDNPCREEVQDKLVQMNEQMSDVISMTRETCHELRPQLLYDLGLVKALSKLVAQQQERVPFHIRLNTGRFTASLDLDSQLNLYRIIQEFLSNAVKHSQATDVLIMLISIQNKIVLHYEDDGVGFDQEKNTEHSMSMGLSGIKERVRALDGRLRIETSEGKGFKADIEIEL</ns2:sequence><ns2:name>GCA_009662275_comP</ns2:name></ns2:Sequence><ns2:Sequence dsseqid="sq328" id="sq327" description="two-component system sensor histidine kinase ComP"><ns2:sequence>MK---------------------N---LIKKFTIAVIVLSILYISYTTYISMNGIIIGTKIHKNDKSQFMIEEISESSYGQFVGLRQGDIILKINKEKPS-DKHLKWGYLSHIN-SLDILRSGKKIHLK----DF---DLVTLNRPYSFFLFVLPLVFYFLSIICIFYILKVNKKRRSFAAYILILLLLDISIAYISAGGPFRGHIINRYINLFTFISSPILYLQFIQRYLGEIGKTFLNR-I-S-FLYIIPIFNLGIEFF-QDYLQVDI--DFLATLNLVSFATLTLFSFSAIYLH-LNKYKYAEHSFILKLLILTNTLSFAPFLIFFVLPIIFTGNYIFPALASASLLVLIPFGLVYQFVANKMFDIEFILGRMRYYALLAMIPTLLIVGALVLFDVMDIQMNPVRQTVFFFVVMFAVFYFKEVMDFKFRLKRFSEKFNYQDSIFKYTQLMRGVTSLQQVFKELKNTILDVLLVSKAYTFEVTPDHKVIFLDKHEVGPD-WNFYQEEFENVTSEIGKIIEVNQGFLMKVGERGGSSYVLLCLSNINTPRLTRDEISWLKTLSFYTSVSMENVLHIEELMEHLKDLKQEGTNPIWLKKLMFAIEEKQRSGLARDLHDSVLQDLISLKRQCELFLGDFKKDDNPCREEVQDKLVQMNEQMSDVISMTRETCHELRPQLLYDLGLVKALSKLVAQQQERVPFHIRLNTGRFTASLDLDSQLNLYRIIQEFLSNAVKHSQATDVLIMLISIQNKIVLHYEDDGVGFDQEKNTEHSMSMGLSGIKERVRALDGRLRIETSEGKGFKADIEIEL</ns2:sequence><ns2:name>GCA_905315395_comP</ns2:name></ns2:Sequence><ns2:Sequence dsseqid="sq330" id="sq329" description="two-component system sensor histidine kinase ComP"><ns2:sequence>MK---------------------N---LIKKFTIAVIVLSILYISYTTYISMNGIIIGTKIHKNDKSQFMIEEISESSYGQFVGLRQGDIILKINKEKPS-DKHLKWGYLSHIN-SLDILRSGKKIHLK----DF---DLVTLNRPYSFFLFVLPLVFYFLSIICIFYILKVNKKRRSFAAYILILLLLDISIAYISAGGPFRGHIINRYINLFTFISSPILYLQFIQRYLGEIGKTFLNR-I-S-FLYIIPIFNLGIEFF-QDYLQVDI--DFLATLNLVSFATLTLFSFSAIYLH-LNKYKYAEHSFILKLLILTNTLSFAPFLIFFVLPIIFTGNYIFPALASASLLVLIPFGLVYQFVANKMFDIEFILGRMRYYALLAMIPTLLIVGALVLFDVMDIQMNPVRQTVFFFVVMFAVFYFKEVMDFKFRLKRFSEKFNYQDSIFKYTQLMRGVTSLQQVFKELKNTILDVLLVSKAYTFEVTPDHKVIFLDKHEVGPD-WNFYQEEFENVTSEIGKIIEVNQGFLMKVGERGGSSYVLLCLSNINTPRLTRDEISWLKTLSFYTSVSMENVLHIEELMEHLKDLKQEGTNPIWLKKLMFAIEEKQRSGLARDLHDSVLQDLISLKRQCELFLGDFKKDDNPCREEVQDKLVQMNEQMSDVISMTRETCHELRPQLLYDLGLVKALSKLVAQQQERVPFHIRLNTGRFTASLDLDSQLNLYRIIQEFLSNAVKHSQATDVLIMLISIQNKIVLHYEDDGVGFDQEKNTEHSMSMGLSGIKERVRALDGRLRIETSEGKGFKADIEIEL</ns2:sequence><ns2:name>GCA_009662235_comP</ns2:name></ns2:Sequence><ns2:Sequence dsseqid="sq332" id="sq331" description="two-component system sensor histidine kinase ComP"><ns2:sequence>MK---------------------N---LIKKFTIAVIVLSILYISYTTYISMNGIIIGTKIHKNDKSQFMIEEISESSYGQFVGLRQGDIILKINKEKPS-DKHLKWGYLSHIN-SLDILRSGKKIHLK----DF---DLVTLNRPYSFFLFVLPLVFYFLSIICIFYILKVNKKRRSFAAYILILLLLDISIAYISAGGPFRGHIINRYINLFTFISSPILYLQFIQRYLGEIGKTFLNR-I-S-FLYIIPIFNLGIEFF-QDYLQVDI--DFLATLNLVSFATLTLFSFSAIYLH-LNKYKYAEHSFILKLLILTNTLSFAPFLIFFVLPIIFTGNYIFPALASASLLVLIPFGLVYQFVANKMFDIEFILGRMRYYALLAMIPTLLIVGALVLFDVMDIQMNPVRQTVFFFVVMFAVFYFKEVMDFKFRLKRFSEKFNYQDSIFKYTQLMRGVTSLQQVFKELKNTILDVLLVSKAYTFEVTPDHKVIFLDKHEVGPD-WNFYQEEFENVTSEIGKIIEVNQGFLMKVGERGGSSYVLLCLSNINTPRLTRDEISWLKTLSFYTSVSMENVLHIEELMEHLKDLKQEGTNPIWLKKLMFAIEEKQRSGLARDLHDSVLQDLISLKRQCELFLGDFKKDDNPCREEVQDKLVQMNEQMSDVISMTRETCHELRPQLLYDLGLVKALSKLVAQQQERVPFHIRLNTGRFTASLDLDSQLNLYRIIQEFLSNAVKHSQATDVLIMLISIQNKIVLHYEDDGVGFDQEKNTEHSMSMGLSGIKERVRALDGRLRIETSEGKGFKADIEIEL</ns2:sequence><ns2:name>GCA_032598945_comP</ns2:name></ns2:Sequence><ns2:Sequence dsseqid="sq334" id="sq333" description="two-component system sensor histidine kinase ComP"><ns2:sequence>MK---------------------N---LIKKFTIAVIVLSILYISYTTYISMNGIIIGTKIHKNDKSQFMIEEISESSYGQFVGLRQGDIILKINKEKPS-DKHLKWGYLSHIN-SLDILRSGKKIHLK----DF---DLVTLNKPYSFFLFVLPLVFYFLSIICIFYILKVNKKRRSFAAYILILLLLDISIAYISAGGPFRGHIINRYINLFTFISSPILYLQFIQRYLGEIGKTFLNR-I-S-FLYIIPIFNLGIEFF-QDYLQVDI--DFLATLNLVSFATLTLFSFSAIYLH-LNKYKYAEHSFILKLLILTNTLSFAPFLIFFVLPIIFTGNYIFPALASASLLVLIPFGLVYQFVANKMFDIEFILGRMRYYALLAMIPTLLIVGALVLFDVMDIQMNPVRQTVFFFVVMFAVFYFKEVMDFKFRLKRFSEKFNYQDSIFKYTQLMRGVTSLQQVFKELKNTILDVLLVSKAYTFEVTPDHKVIFLDKHEVGPD-WNFYQEEFENVTSEIGKIIEVNQGFLMKVGERGGSSYVLLCLSNINTPRLTRDEISWLKTLSFYTSVSMENVLHIEELMEHLKDLKQEGTNPIWLKKLMFAIEEKQRSGLARDLHDSVLQDLISLKRQCELFLGDFKKDDNPCREEVQDKLVQMNEQMSDVISMTRETCHELRPQLLYDLGLVKALSKLVAQQQERVPFHIRLNTGRFTASLDLDSQLNLYRIIQEFLSNAVKHSQATDVLIMLISIQNKIVLHYEDDGVGFDQEKNTEHSMSMGLSGIKERVRALDGRLRIETSEGKGFKADIEIEL</ns2:sequence><ns2:name>GCA_001604995_comP</ns2:name></ns2:Sequence><ns2:Sequence dsseqid="sq336" id="sq335" description="two-component system sensor histidine kinase ComP"><ns2:sequence>MK---------------------N---LIKKFTIAVIVLSILYISYTTYISMNGIIIGTKIHKNDKSQFMIEEISESSYGQFVGLRQGDIILKINKEKPS-DKHLKWGYLSHIN-SLDILRSGKKIHLK----DF---DLVTLNKPYSFFLFVLPLVFYFLSIICIFYILKVNKKRRSFAAYILILLLLDISIAYISAGGPFRGHIINRYINLFTFISSPILYLQFIQRYLGEIGKTFLNR-I-S-FLYIIPIFNLGIEFF-QDYLQVDI--DFLATLNLVSFATLTLFSFSAIYLH-LNKYKYAEHSFILKLLILTNTLSFAPFLIFFVLPIIFTGNYIFPALASASLLVLIPFGLVYQFVANKMFDIEFILGRMRYYALLAMIPTLLIVGALVLFDVMDIQMNPVRQTVFFFVVMFAVFYFKEVMDFKFRLKRFSEKFNYQDSIFKYTQLMRGVTSLQQVFKELKNTILDVLLVSKAYTFEVTPDHKVIFLDKHEVGPD-WNFYQEEFENVTSEIGKIIEVNQGFLMKVGERGGSSYVLLCLSNINTPRLTRDEISWLKTLSFYTSVSMENVLHIEELMEHLKDLKQEGTNPIWLKKLMFAIEEKQRSGLARDLHDSVLQDLISLKRQCELFLGDFKKDDNPCREEVQDKLVQMNEQMSDVISMTRETCHELRPQLLYDLGLVKALSKLVAQQQERVPFHIRLNTGRFTASLDLDSQLNLYRIIQEFLSNAVKHSQATDVLIMLISIQNKIVLHYEDDGVGFDQEKNTEHSMSMGLSGIKERVRALDGRLRIETSEGKGFKADIEIEL</ns2:sequence><ns2:name>GCA_905319535_comP</ns2:name></ns2:Sequence><ns2:Sequence dsseqid="sq338" id="sq337" description="two-component system sensor histidine kinase ComP"><ns2:sequence>MK---------------------N---LIKKFTIAVIVLSILYISYTTYISMNGIIIGTKIHKNDKSQFMIEEISESSYGQFVGLRQGDIILKINKEKPS-DKHLKWGYLSHIN-SLDILRSGKKIHLK----DF---DLVTLNRPYSFFLFVLPLVFYFLSIICIFYILKVNKKRRSFAAYILILLLLDTSIAYISAGGPFRGHIINRYINLFTFISSPILYLQFIQRYLGEIGKTFLNR-I-S-FLYIIPIFNLGIEFF-QDYLQVDI--DFLATLNLVSFATLTLFSFSAIYLH-LNKYKYAEHSFILKLLILTNTLSFAPFLIFFVLPIIFTGNYIFPALASASLLVLIPFGLVYQFVANKMFDIEFILGRMRYYALLAMIPTLLIVGALVLFDVMDIQMNPVRQTVFFFVVMFAVFYFKEVMDFKFRLKRFSEKFNYQDSIFKYTQLMRGVTSLQQVFKELKNTILDVLLVSKAYTFEVTPDHKVIFLDKHEVGPD-WNFYQEEFENVTSEIGKIIEVNQGFLMKVGERGGSSYVLLCLSNINTPRLTRDEISWLKTLSFYTSVSMENVLHIEELMEHLKDLKQEGTNPIWLKKLMFAIEEKQRSGLARDLHDSVLQDLISLKRQCELFLGDFKKDDNPCREEVQDKLVQMNEQMSDVISMTRETCHELRPQLLYDLGLVKALSKLVAQQQERVPFHIRLNTGRFTASLDLDSQLNLYRIIQEFLSNAVKHSQATDVLIMLISIQNKIVLHYEDDGVGFDQEKNTEHSMSMGLSGIKERVRALDGRLRIETSEGKGFKADIEIEL</ns2:sequence><ns2:name>GCA_009662455_comP</ns2:name></ns2:Sequence><ns2:Sequence dsseqid="sq340" id="sq339" description="two-component system sensor histidine kinase ComP"><ns2:sequence>MK---------------------N---LMKKFTIAVIVLSILYISYTTYISMNGIIIGTKVQKNDKSQFVIEEISKSSYGQFVGLRQGDIILKINEEKPS-DKHLKWGYLSHIN-SLDILRSGKKIHLK----DF---DLVTLNRSYSFFLFVLPLVFYFLSIICIFYIFKVNKKRRSFAAYILILLLLDISIAYISAGGPFRGHIINRYINLFTFISSPILYLQFIQTYLGEIGKTFLNR-I-S-FLYIIPIFNLGIEFF-QDYLQVDI--DFLATVNLVSFAILTLFSFSAIYFH-LNKYKYAEHSFILKLLILTNTLSFAPFLIFFVLPIIFTGNYIFPALASASLLVLIPFGLVYQFVANKMFDIEFILGRMRYYALLAMIPTLLIVGALVLFDVMEIQMNPLRQTVFFFVVMFAVFYLKEVIDFKFRLKRFSEKFNYQDSIFKYTQLMRGVTSLQQVFKELKNTILDVLLVSKAYTFEVTPDHKVIFLDKHEIGPD-WHFYQEEFENVTSEIGKIIEVNQGFLMKVGERGGSSYVLLCLSNINTPRLTRDEISWLKTLSFYTSVSMENVMHIEELMEHLKDLKQEGTNPIWLKKLMFAIEEKQRSGLARDLHDSVLQDLISLKRQCELFLGDFKKDENPCREEVQDKLVQMNEQMSDVISMTRETCHELRPQLLYDLGLVKALSKLVAQQQERVPFHIRLNTGRFTASLDLDSQLNLYRIIQEFLSNAVKHSQATDVLIMLISIQNKIVLHYEDDGVGFDQEKNTEHSMSMGLSGIKERVRALDGRLRIETSEGKGFKADIEIEL</ns2:sequence><ns2:name>GCA_017901775_comP</ns2:name></ns2:Sequence><ns2:Sequence dsseqid="sq342" id="sq341" description="two-component system sensor histidine kinase ComP"><ns2:sequence>MK---------------------N---LMKKFTIAVIVLSILYISYTTYISMNGIIIGTKVQKNDKSQFVIEEISKSSYGQFVGLRQGDIILKINEEKPS-DKHLKWGYLSHINSSLDILRSGKKIHLK----DF---DLVTLNRSYSFFLFVLPLVFYFLSIICIFYIFKVNKKRRSFAAYILILLLLDISIAYISAGGPFRGHIINRYINLFTFISSPILYLQFIQTYLGEIGKTFLNR-I-S-FLYIIPIFNLGIEFF-QDYLQVDI--DFLATVNLVSFAILTLFSFSAIYFH-LNKYKYAEHSFILKLLILTNTLSFAPFLIFFVLPIIFTGNYIFPALASASLLVLIPFGLVYQFVANKMFDIEFILGRMRYYALLAMIPTLLIVGALVLFDVMEIQMNPLRQTVFFFVVMFAVFYLKEVIDFKFRLKRFSEKFNYQDSIFKYTQLMRGVTSLQQVFKELKNTILDVLLVSKAYTFEVTPDHKVIFLDKHEIGPD-WHFYQEEFENVTSEIGKIIEVNQGFLMKVGERGGSSYVLLCLSNINTPRLTRDEISWLKTLSFYTSVSMENVMHIEELMEHLKDLKQEGTNPIWLKKLMFAIEEKQRSGLARDLHDSVLQDLISLKRQCELFLGDFKKDENPCREEVQDKLVQMNEQMSDVISMTRETCHELRPQLLYDLGLVKALSKLVAQQQERVPFHIRLNTGRFTASLDLDSQLNLYRIIQEFLSNAVKHSQATDVLIMLISIQNKIVLHYEDDGVGFDQEKNTEHSMSMGLSGIKERVRALDGRLRIETSEGKGFKADIEIEL</ns2:sequence><ns2:name>GCA_003665215_comP</ns2:name></ns2:Sequence><ns2:Sequence dsseqid="sq344" id="sq343" description="two-component system sensor histidine kinase ComP"><ns2:sequence>MK---------------------N---LMKKFTIAVIVLSILYISYTTYISMNGIIIGTKVQKNDKSQFVIEEISKSSYGQFVGLRQGDIILKINEEKPS-DKHLKWGYLSHIN-SLDILRSGKKIHLK----DF---DLVTLNRSYSFFLFVLPLVFYFLSIICIFYIFKVNKKRRSFAAYILILLLLDISIAYISAGGPFRGHIINRYINLFTFISSPILYLQFIQTYLGEIGKTFLNR-I-S-FLYIIPIFNLGIEFF-QDYLQVDI--DFLATVNLVSFAILTLFSFSAIYFH-LNKYKYAEHSFILKLLILTNTLSFAPFLIFFVLPIIFTGNYIFPALASASLLVLIPFGLVYQFVANKMFDIEFILGRMRYYALLAMIPTLLIVGALVLFDVMEIQMNPLRQTVFFFVVMFAVFYLKEVIDFKFRLKRFSEKFNYQDSIFKYTQLMRGVTSLQQVFKELKNTILDVLLVSKAYTFEVTPDHKVIFLDKHEIGPD-WHFYQEEFENVTSEIGKIIEVNQGFLMKVGERGGSSYVLLCLSNINTPRLTRDEISWLKTLSFYTSVSMENVMHIEELMEHLKDLKQEGTNPIWLKKLMFAIEEKQRSGLARDLHDSVLQDLISLKRQCELFLGDFKKDDNPCREEVQDKLVQMNEQMSDVISMTRETCHELRPQLLYDLGLVKALSKLVAQQQERVPFHIRLNTGRFTASLDLDSQLNLYRIIQEFLSNAVKHSQATDVLIMLISIQNKIVLHYEDDGVGFDQEKNTEHSMSMGLSGIKERVRALDGRLRIETSEGKGFKADIEIEL</ns2:sequence><ns2:name>GCA_905312035_comP</ns2:name></ns2:Sequence><ns2:Sequence dsseqid="sq346" id="sq345" description="two-component system sensor histidine kinase ComP"><ns2:sequence>MK---------------------N---LMKKFTIAVIVLSILYISYTTYISMNGIIIGTKVQKNDKSQFVIEEISKSSYGQFVGLRQGDIILKINEEKPS-DKHLKWGYLSHIN-SLDILRSGKKIHLK----DF---DLVTLNRSYSFFLFVLPLVFYFLSIICIFYIFKVNKKRRSFAAYILILLLLDISIAYISAGGPFRGHIINRYINLFTFISSPILYLQFIQTYLGEIGKTFLNR-I-S-FLYIIPIFNLGIEFF-QDYLQVDI--DFLATVNLVSFAILTLFSFSAIYFH-LNKYKYAEHSFILKLLILTNTLSFAPFLIFFVLPIIFTGNYIFPALASASLLVLIPFGLVYQFVANKMFDIEFILGRMRYYALLAMIPTLLIVGALVLFDVMEIQMNPLRQTVFFFVVMFAVFYLKEDIDFKFRLKRFSEKFNYQDSIFKYTQLMRGVTSLQQVFKELKNTILDVLLVSKAYTFEVTPDHKVIFLDKHEIGPD-WHFYQEEFENVTSEIGKIIEVNQGFLMKVGERGGSSYVLLCLSNINTPRLTRDEISWLKTLSFYTSVSMENVMHIEELMEHLKDLKQEGTNPIWLKKLMFAIEEKQRSGLARDLHDSVLQDLISLKRQCELFLGDFKKDDNPCREEVQDKLVQMNEQMSDVISMTRETCHELRPQLLYDLGLVKALSKLVAQQQERVPFHIRLNTGRFTASLDLDSQLNLYRIIQEFLSNAVKHSQATDVLIMLISIQNKIVLHYEDDGVGFDQEKNTEHSMSMGLSGIKERVRALDGRLRIETSEGKGFKADIEIEL</ns2:sequence><ns2:name>Bacillus_subtilis_PRO49_comP</ns2:name></ns2:Sequence><ns2:Sequence dsseqid="sq348" id="sq347" description="two-component system sensor histidine kinase ComP"><ns2:sequence>MK---------------------N---LMKKFTIAVIVLSILYISYTTYISMNGIIIGTKVQKNDKSQFVIEEISKSSYGQFVGLRQGDIILKINEEKPS-DKHLKWGYLSHIN-SLDILRSGKKIHLK----DF---DLVTLNRSYSFFLFVLPLVFYFLSIICIFYIFKVNKKRRSFAAYILILLLLDISIAYISAGGPFRGHIINRYINLFTFISSPILYLQFIQTYLGEIGKTFLNR-I-S-FLYIIPIFNLGIEFF-QDYLQVDI--DFLATVNLVSFAILTLFSFSAIYFH-LNKYKYAEHSFILKLLILTNTLSFAPFLIFFVLPIIFTGNYIFPALASASLLVLIPFGLVYQFVANKMFDIEFILGRMRYYALLAMIPTLLIVGALVLFDVMEIQMNPLRQTVFFFVVMFAVFYLKEDIDFKFRLKRFSEKFNYQDSIFKYTQLMRGVTSLQQVFKELKNTILDVLLVSKAYTFEVTPDHKVIFLDKHEIGPD-WHFYQEEFENVTSEIGKIIEVNQGFLMKVGERGGSSYVLLCLSNINTPRLTRDEISWLKTLSFYTSVSMENVMHIEELMEHLKDLKQEGTNPIWLKKLMFAIEEKQRSGLARDLHDSVLQDLISLKRQCELFLGDFKKDDNPCREEVQDKLVQMNEQMSDVISMTRETCHELRPQLLYDLGLVKALSKLVAQQQERVPFHIRLNTGRFTASLDLDSQLNLYRIIQEFLSNAVKHSQATDVLIMLISIQNKIVLHYEDDGVGFDQEKNTEHSMSMGLSGIKERVRALDGRLRIETSEGKGFKADIEIEL</ns2:sequence><ns2:name>Bacillus_subtilis_PRO31_comP</ns2:name></ns2:Sequence><ns2:Sequence dsseqid="sq350" id="sq349" description="two-component system sensor histidine kinase ComP"><ns2:sequence>MK---------------------N---LMKKFTIAVIVLSILYISYTTYISMNGIIIGTKVQKNDKSQFVIEEISKSSYGQFVGLRQGDIILKINEEKPS-DKHLKWGYLSHIN-SLDILRSGKKIHLK----DF---DLVTLNRSYSFFLFVLPLVFYFLSIICIFYIFKVNKKRRSFAAYILILLLLDISIAYISAGGPFRGHIINRYINLFTFISSPILYLQFIQTYLGEIGKTFLNR-I-S-FLYIIPIFNLGIEFF-QDYLQVDI--DFLATVNLVSFAILTLFSFSAIYFH-LNKYKYAEHSFILKLLILTNTLSFAPFLIFFVLPIIFTGNYIFPALASASLLALIPLGLVYQFVANKMFDIEFILGRMRYYALLAMIPTLLIVGALVLFDVLDIQMNPVRQTVFFFVVMFAVFYFKEVIDFKFRLKRFSEKFNYQDSIFKYTQLMRGVTSLQQVFKELKNTILDVLLVSKAYTFEVTPDHKVIFLDKHEIEPD-WHFYQEEFENVTSEIGKIIEVNQGFLMKVGERGGSSYVLLCLSNINTPRLTRDEISWLKTLSFYTSVSMENVMHIEELMEHLKDLKQEGTNPIWLKKLMFAIEEKQRSGLARDLHDSVLQDLISLKRQCELFLGDFKKDDNPCREEVQDKLVQMNEQMSDVISMTRETCHELRPQLLYDLGLVKALSKLVAQQQERVPFHIRLNTGRFTASLDLDSQLNLYRIIQEFLSNAVKHSQATDVLIMLISIQNKIVLHYEDDGVGFDQEKNTEHSMSMGLSGIKERVRALDGRLRIETSEGKGFKADIEIEL</ns2:sequence><ns2:name>GCA_024706255_comP</ns2:name></ns2:Sequence><ns2:Sequence dsseqid="sq352" id="sq351" description="two-component system sensor histidine kinase ComP"><ns2:sequence>MK---------------------N---LIKKFTIAVIVLSILYISYTTYISMNGIIIGTKVQKNDKSQFVIEEISKSSYGQFVGLRQGDIILKINEEKPS-DKHLKWGYLSHIN-SLDILXXXHSLHLK----DF---DLVTLNRSYSFFLFVLPLVFYFLSIICIFYIFKVNKKRRSFAAYILILLLLDISIAYISAGGPFRGHIINRYINLFTFISSPILYLQFIQTYLGEIGKTFLNR-I-S-FLYIIPIFNLGIEFF-QDYLQVDI--DFLATVNLVSFAILTLFSFSAIYFH-LNKYKYAEHSFILKLLILTNTLSFAPFLIFFVLPIIFTGNYIFPALASASLLVLIPFGLVYQFVANKMFDIEFILGRMRYYALLAMIPTLLIVGALVLFDVMEIQMNPLRQTVFFFVVMFAVFYFKEVIDFKFRLKRFSEKFNYQDSIFKYTQLMRGVTSLQQVFKELKKTILDVLHVSKAYTFEVTPDHKVIFLDKHEIEPE-WHLYKEEFENVTSEIGKIIEVNQGFLMKVGERGGSSYVLLCLSNINTPRLTRDEISWLKTLSFYTSVSMENVLHIEELMEHLKDLKQEGTNPIWLKKLMFAIEEKQRSGLARDLHDSVLQDLISLKRQCELFLGDFKKDDNPCREEVQDKLVQMNEQMSDVISMTRETCHELRPQLLYDLGLVKALSKLVAQQQERVPFHIRLNTGRFTASLDLDSQLNLYRIIQEFLSNAVKHSQATDVLIMLISIQNKIVLHYEDDGVGFDQEKNTEHSMSMGLSGIKERVRALDGRLRIETSEGKGFKADIEIEL</ns2:sequence><ns2:name>GCA_002142595_comP</ns2:name></ns2:Sequence><ns2:Sequence dsseqid="sq354" id="sq353" description="two-component system sensor histidine kinase ComP"><ns2:sequence>MK---------------------N---LIKKFTIAVIVLSILYISYTTYISMNGIIIGTKVQKNDKSQFVIEEISKSSYGQFVGLRQGDIILKINEEKPS-DKHLKWGYLSHIN-SLDILRSGKKIHLK----DF---DLVTLNRSYSFFLFVLPLVFYFLSIICIFYIFKVNKKRRSFAAYILILLLLDISIAYISAGGPFRGHIINRYINLFTFISSPILYLQFIQTYLGEIGKTFLNR-I-S-FLYIIPIFNLGIEFF-QDYLQVDI--DFLATVNLVSFAILTLFSFSAIYFH-LNKYKYAEHSFILKLLILTNTLSFAPFLIFFVLPIIFTGNYIFPALASASLLVLIPFGLVYQFVANKMFDIEFILGRMRYYALLAMIPTLLIVGALVLFDVMEIQMNPLRQTVFFFVVMFAVFYFKEVIDFKFRLKRFSEKFNYQDSIFKYTQLMRGVTSLQQVFKELKKTILDVLHVSKAYTFEVTPDHKVIFLDKHEIEPE-WHLYKEEFENVTSEIGKIIEVNQGFLMKVGERGGSSYVLLCLSNINTPRLTRDEISWLKTLSFYTSVSMENVLHIEELMEHLKDLKQEGTNPIWLKKLMFAIEEKQRSGLARDLHDSVLQDLISLKRQCELFLGDFKKDDNPCREEVQDKLVQMNEQMSDVISMTRETCHELRPQLLYDLGLVKALSKLVAQQQERVPFHIRLNTGRFTASLDLDSQLNLYRIIQEFLSNAVKHSQATDVLIMLISIQNKIVLHYEDDGVGFDQEKNTEHSMSMGLSGIKERVRALDGRLRIETSEGKGFKADIEIEL</ns2:sequence><ns2:name>GCA_009913595_comP</ns2:name></ns2:Sequence><ns2:Sequence dsseqid="sq356" id="sq355" description="two-component system sensor histidine kinase ComP"><ns2:sequence>MK---------------------N---LMKKFTIAVIVLSILYISYTTYISMNGIIIGTKVHKSDKGQFVIEEISESSYGQFVGLKKGDIILKINEEKPA-DKHLKWGYLSHIN-SLDILRSGKKIHLK----DF---DLVTLNGPYSFFLFVLPLVFYFLSIICIFYILKVNKIRRSFAGYILILLLLDISIAYISAGGPFRGHIINRYINLFTFISSPILYLQFIQRYLGEIGKTFLNR-I-S-FLYIIPIFNAVIEFF-QTYLQIDI--DFLATVNLVSFAILTLFSFSAIYFH-LNKYKYAEHSFILKLLILTNTLSFAPFLVFYVLPIIITGNYIFPALASASLLALIPLGLVYQFVANKMFDIEFILGRMRYYALLAMIPTLLIVGALVLFDVLDIQMNPVRQTVFFFVVMFAVFYFKEVIDFKFRLKRFSEKFNYQDSIFKYTQLMRGVISLQQVFKELKNTILDVLLVSKAYTFEVTPDHKVIFLDKHEIGPD-WHFYQEEFENVTSEIGKIIEVNQGFLMKVGERGGSSYVLLCLSNINTPRLTRDEISWLKTLSFYTSVSMENVMHIEELMEHLKDLKQEGTNPIWLKKLMFAIEEKQRSGLARDLHDSVLQDLISLKRQCELFLGDFKKDDNPCREEVQDKLVQMNEQMSDVISMTRETCHELRPQLLYDLGLVKALSKLVAQQQERVPFHIRLNTGRFTASLDLDSQLNLYRIIQEFLSNAVKHSQATDVLIMLISIQNKIVLHYEDDGVGFDQEKNTEHSMSMGLSGIKERVRALDGRLRIETSEGKGFKADIEIEL</ns2:sequence><ns2:name>GCA_003148355_comP</ns2:name></ns2:Sequence><ns2:Sequence dsseqid="sq358" id="sq357" description="two-component system sensor histidine kinase ComP"><ns2:sequence>MK---------------------N---LIKKFTLAVIVLSILYIFYITYITMNGIIIGTKVLKNDKSQFVIEEISESSYGQFVGLRQGDIILKINEEKPS-DKHLKWGYLSHIN-SLDILRSGKKIHLK----DF---DLVTLNRPYSFFLFVLPLVFYFLSIICIFYILKVNKIRRSFAGYILILLLLDISIAYISAGGPFRGHRINRYINLFTFISSPILYLQFIQGYLREIGKAFLNR-I-Y-FLYIIPIFNLGIEFF-RAYLQVDI--DFLATVNLVSFAILTLFAFSSIYFH-LNKYKYAEHSFILKLLILTNTLSFAPFLIFYVLPIIFTGNYVFPALVSASLLVLIPFGLVYQFVANKMFDIEFILGRMRYYALLAMIPTLFIVGALVWLDVMKIQMNPVRQTVFFFVVMFAVFYFKEVMDFKFRLKRFSEKFNYQDSIFKYTQLMRGVTSLQQVFKELKNTILDVLLVSKAYTFEVTPDHKVIFLDKHEIGPD-WHLYQEEFENVTSEIGKIIEVNQGFLMKVGERGGSSYVLLCLSNINTPRLTRDEISWLKTLSFYTSVSMENVMHIEELMEHLKDLKQEGTNPIWLKKLMFAIEEKQRSGLARDLHDSVLQDLISLKRQCELFLGDFKKDDNPCREEVQDKLVQMNEQMSDVISMTRETCHELRPQLLYDLGLVKALSKLVAQQQERVPFHIRLNTGRFTASLDLDSQLNLYRIIQEFLSNAVKHSQATDVLIMLISIQNKIVLHYEDDGVGFDQEKNTEHSMSMGLSGIKERVRALDGRLRIETSEGKGFKADIEIEL</ns2:sequence><ns2:name>GCA_004119775_comP</ns2:name></ns2:Sequence><ns2:Sequence dsseqid="sq360" id="sq359" description="two-component system sensor histidine kinase ComP"><ns2:sequence>MK---------------------N---LIKKFTLAVIVLSILYIFYITYITMNGIIIGTKVLKNDKSQFVIEEISESSYGQFVGLRQGDIILKINEEKPS-DKHLKWGYLSHIN-SLDILRSGKKIHLK----DF---DLVTLNRPYSFFLFVLPLVFYFLSIICIFYILKVNKIRRSFAGYILILLLLDISIAYISAGGPFRGHRINRYINLFTFISSPILYLQFIQGYLREIGKAFLNR-I-Y-FLYIIPIFNLGIEFF-RAYLQVDI--DFLATVNLVSFAILTLFAFSSIYFH-LNKYKYAEHSFILKLLILTNTLSFAPFLIFYVLPIIFTGNYVFPALVSASLLVLIPFGLVYQFVANKMFDIEFILGRMRYYALLAMIPTLFIVGALVWLDVMKIQMNPVRQTVFFFVVMFTVFYFKEVMDFKFRLKRFSEKFNYQDSIFKYTQLMRGVTSLQQVFKELKNTILDVLLVSKAYTFEVTPDHKVIFLDKHEIGPD-WHLYQEEFENVTSEIGKIIEVNQGFLMKVGERGGSSYVLLCLSNINTPRLTRDEISWLKTLSFYTSVSMENVMHIEELMEHLKDLKQEGTNPIWLKKLMFAIEEKQRSGLARDLHDSVLQDLISLKRQCELFLGDFKKDDNPCREEVQDKLVQMNEQMSDVISMTRETCHELRPQLLYDLGLVKALSKLVAQQQERVPFHIRLNTGRFTASLDLDSQLNLYRIIQEFLSNAVKHSQATDVLIMLISIQNKIVLHYEDDGVGFDQEKNTEHSMSMGLSGIKERVRALDGRLRIETSEGKGFKADIEIEL</ns2:sequence><ns2:name>GCA_022097155_comP</ns2:name></ns2:Sequence><ns2:Sequence dsseqid="sq362" id="sq361" description="two-component system sensor histidine kinase ComP"><ns2:sequence>MK---------------------N---LIKKFTLAVIVLSILYIFYITYITMNGIIIGTKVLKNDKSQFVIEEISESSYGQFVGLRQGDIILKINEEKPS-DKHLKWGYLSHIN-SLDILRSGKKIHLK----DF---DLVTLNRPYSFFLFVLPLVFYFLSIICIFYILKVNKIRRSFAGYILILLLLDISIAYISAGGPFRGHRINRYINLFTFISSPILYLQFIQGYLREIGKAFLNR-I-Y-FLYIIPIFNLGIEFF-RAYLQVDI--DFLATVNLVSFAILTLFAFSSIYFH-LNKYKYAEHSFILKLLILTNTLSFAPFLIFYVLPIIFTGNYVFPALVSASLLVLIPFGLVYQFVANKMFDIEFILGRMRYYALLAMIPTLFIVGALVWLDVMKIQMNPVRQTVFFFVVMFAVFYFKEVMDFKFRLKRFSEKFNYQDSIFKYTQLMRGVTSLQQVFKELKNTILDVLLVSKAYTFEVTPDHKVIFLDKHEIGPD-WHLYQEEFENVTSEIGKIIEVNQGFLMKVGERGGSSYVLLCLSNINTPRLTRDEISWLKTLSFYTSVSMENVMHIEELMEHLKDLKQEGTNPIWLKKLMFAIEEKQRSGLARDLHDSVLQDLISLKRQCELFLGDFKKGDNPCREEVQDKLVQMNEQMSDVISMTRETCHELRPQLLYDLGLVKALSKLVAQQQERVPFHIRLNTGRFTASLDLDSQLNLYRIIQEFLSNAVKHSQATDVLIMLISIQNKIVLHYEDDGVGFDQEKNTEHSMSMGLSGIKERVRALDGRLRIETSEGKGFKADIEIEL</ns2:sequence><ns2:name>GCA_004103595_comP</ns2:name></ns2:Sequence><ns2:Sequence dsseqid="sq364" id="sq363" description="two-component system sensor histidine kinase ComP"><ns2:sequence>MK---------------------N---LIKKFTLAVIVLSILYIFYITYITMNGIIIGTKVLKNDKSQFVIEEISESSYGQFVGLRQGDIILKINEEKPS-DKHLKWGYLSHIN-SLDILRSGKKIHLK----DF---DLVTLNRPYSFFLFVLPLVFYFLSIICIFYILKVNKIRRSFAGYILILLLLDISIAYISAGGPFRGHRINRYINLFTFISSPILYLQFIQGYLREIGKAFLNR-I-Y-FLYIIPIFNLGIEFF-RAYLQVDI--DFLATVNLVSFAILTLFAFSSIYFH-LNKYKYAEHSFILKLLILTNTLSFAPFLIFYVLPIIFTGNYVFPALVSASLLVLIPFGLVYQFVANKMFDIEFILGRMRYYALLAMIPTLFIVGALVWLDVMKIQMNPVRQTVFFFVVMFAVFYFKEVMDFKFRLKRFSEKFNYQDSIFKYTQLMRGVTSLQQVFKELKNTILDVLLVSKAYTFEVTPDHKVIFLDKHEIGPD-WHLYQEEFENVTSEIGKIIEVNQGFLMKVGERGGSSYVLLCLSNINTPRLTRDEISWLKTLSFYTSVSMENVMHIEELMEHLKDLKQEGTNPIWLKKLMFAIEEKQRSGLARDLHDSVLQDLISLKRQCELFLGDFKKGDNPCREEVQDKLVQMNEQMSDVISMTRETCHELRPQLLYDLGLVKALSKLVAQQQERVPFHIRLNTGRFTASLDLDSQLNLYRIIQEFLSNAVKHSQATDVLIMLISIQNKIVLHYEDDGVGFDQEKNTEHSMSMGLSGIKERVRALDGRLRIETSEGKGFKADIEIEL</ns2:sequence><ns2:name>GCA_905310975_comP</ns2:name></ns2:Sequence><ns2:Sequence dsseqid="sq366" id="sq365" description="two-component system sensor histidine kinase ComP"><ns2:sequence>MK---------------------N---LIKKFTLAVIVLSILYIFYITYITMNGIIIGTKVLKNDKSQFVIEEISESSYGQFVGLRQGDIILKINEEKPS-DKHLKWGYLSHIN-SLDILRSGKKIHLK----DF---DLVTLNRPYSFFLFVLPLVFYFLSIICIFYILKVNKIRRSFAGYILILLLLDISIAYISAGGPFRGHRINRYINLFTFISSPILYLQFIQGYLREIGKAFLNR-I-H-FLYIIPIFNVGIEFF-RAYLQVDI--DFLATVNLVSFAILTLFAFSSIYFH-LNKYKYAEHSFILKLLILTNTLSFAPFLIFYVLPIIFTGNYVFPALVSASLLVLIPFGLVYQFVANKMFDIEFILGRMRYYALLAMIPTLFIVGALVWLDVMKIQMNPVRQTVFFFVVMFAVFYFKEVMDFKFRLKRFSEKFNYQDSIFKYTQLMRGVTSLQQVFKELKNTILDVLLVSKAYTFEVTPDHKVIFLDKHEIGPD-WHFYQVEFENVTSEIGKIIEVNQGFLMKVGERGGSSYVLLCLSNINTPRLTRDEISWLKTLSFYTSVSMENVMHIEELMEHLKDLKQEGTNPIWLKKLMFAIEEKQRSGLARDLHDSVLQDLISLKRQCELFLGDFKKGDNPCREEVQDKLVQMNEQMSDVISMTRETCHELRPQLLYDLGLVKALSKLVAQQQERVPFHIRLNTGRFTASLDLDSQLNLYRIIQEFLSNAVKHSQATDVLIMLISIQNKIVLHYEDDGVGFDQEKNTEHSMSMGLSGIKERVRALDGRLRIETSEGKGFKADIEIEL</ns2:sequence><ns2:name>GCA_004119535_comP</ns2:name></ns2:Sequence><ns2:Sequence dsseqid="sq368" id="sq367" description="two-component system sensor histidine kinase ComP"><ns2:sequence>MKRLKGATQANGVLNNWWDESLKK---FSKQITILFIILSIVYVCYINYINLNGIIIGTKVVATENNEYKIVEMTETSYGKFVGLEQGDIIYKINNNKPS-KKNLKGDYLYHIK-SLDVMRDGEKIHLK----DF---DIVNLNGSYSYFLTVLPLVFYFLSLVCIFYVLKVSKIRKSFAGYVLILFLLDVAIAYMSAGGPARGHGFNRYINLFTFISSPIFYLKFIQEYFKELGKKFANSLV-S-FLYIIPMLNIGVELF-HR-HF-PQ--DFITNLNLVSFFFVTVSGFILVFFH-LYKYKYSEHAYILKILILTNTLSFAPFLVFYVVPTILTGEYIFDALSSASLLSLIPFGLVYQFVANKMFDIEFILGRMRYYALLALIPTLFTVGALALFDSFNIQMSPARQTVFIFIVMFAVFYFKEVIDFKFRLKRFSEKFNYQDSIFKYTQLMRGVTSLQQVFKELKKTILDVLLVSKAYTFEVTPDHKVIFLDKHEIGPD-WHFYQEEFENVTSEIGKIIEVNQGFLMKVGERGGSSYVLLCLSNINTPRLTRDEISWLKTLSFYTSVSMENVMHIEERMEHLKDLKQEGTNPIWLKKLMFAIEEKQRSGLARDLHDSVLQDLISLKRQCELFLGDFKKDDNPCREEVQDKLVQMNEQMSDVISMTRETCHELRPQLLYDLGLVKALSKLVAQQQERVPFHIRLNTGRFTASLDLDSQLNLYRIIQEFLSNAVKHSQATDVLIMLISIQNKIVLHYEDDGVGFDQEKNTEHSMSMGLSGIKERVRALDGRLRIETSEGKGFKADIEIEL</ns2:sequence><ns2:name>GCA_001808235_comP</ns2:name></ns2:Sequence><ns2:Sequence dsseqid="sq370" id="sq369" description="histidine kinase"><ns2:sequence>MY---------------------RYINVYKYLSLVFIILSFIYVIYLSYSFAFNIFVGADVKINEQGKLEVTNVLDYTDEYYSGVKKGDIILEVNGEKGS-DIQLKSGRLVNVE-SLIVERDNKSFHLQ----NV---SLIS---EENLFMYLIPVISYSICLFCIFFIYRINKVRKSTSAYILILFLLFVSVAYVSACGARRGEEISTYLLVLTLVSCPVLYIHFIYKYFIELGTKLFEKKI-LIIMYMLPLINLLLEDVLSNRLK-SS--AFLSNLNLISFFVLVLTVSILIHKG-IRKFKQKEQKSILKVLAYTNIFSFSPFIVFFAVPYVFLEKY-VSPFSLAAFTLVIPFSLVYQFMTNRLYNIDFVVGRLKYYGFLAITPTIIVVTIFNYIQQPKDIFYLVKLTIAIYVLMFAVFYFKEIIDFRFKLKRFTEKFNYQDGIFKFTQLIKQASSVDQVLNHFKNTILDVLNIDNACVYDNS-KGEITLLSKNNFKDLTYKNHEQYVKNFTGDIGKIKEFKQGFIIKIGERGDKSFLVLCFSSYNTFKLTRDEIAWLQTLAFYTNVSLENVMKIEELMVHLEDLKQQESNPVWLKKLMYTIEEKQRSDLARDLHDSVLQDLISLKRQCELFLGDFKKGDNPCREEVQDKLVQMNE--------------------------------------------------------------------------------------------------------------------------------------------------------</ns2:sequence><ns2:name>GCA_023369715_None</ns2:name></ns2:Sequence><ns2:Sequence dsseqid="sq372" id="sq371" description="histidine kinase"><ns2:sequence>MY---------------------RYINVYKYLSLVFIILSFIYVIYLSYSFAFNIFVGADVKINEQGKLEVTNVLDYTDEYYSGVKKGDIILEVNGEKGS-DIQLKSGRLVNVE-SLIVERDNKSFHLQ----NV---SLIS---EENLFMYLIPVISYSICLFCIFFIYRINKVRKSTSAYILILFLLFVSVAYVSACGARRGEEISTYLLVLTLVSCPVLYIHFIYKYFIELGTKLFEKKI-LIIMYMLPLINLLLEDVLSNRLK-SS--AFLSNLNLISFFVLVLTVSILIHKG-IRKFKQKEQKSILKVLAYTNIFSFSPFIVFFAVPYVFLEKY-VSPFSLAAFTLVIPFSLVYQFMTNRLYNIDFVVGRLKYYGFLAITPTIIVVTIFNYIQQPKDIFYLVKLTIAIYVLMFAVFYFKEIIDFRFKLKRFTEKFNYQDGIFKFTQLIKQASSVDQVLNHFKNTILDVLNIDNACVYDNS-KGEITLLSKNNFKDLTYKNHEQYVKNFTGDIGKIKEFKQGFIIKIGERGDKSFLVLCFSSYNTFKLTRDEIAWLQTLAFYTNVSLENVMKIEELMVHLEDLKQQESNPVWLKKLMYTIEEKQRSDLARDLHDSVLQDLISLKRQCELFLGDFKKGDNPCREEVQDKLVQMNE--------------------------------------------------------------------------------------------------------------------------------------------------------</ns2:sequence><ns2:name>GCA_032680865_None</ns2:name></ns2:Sequence><ns2:Sequence dsseqid="sq374" id="sq373" description="PDZ domain-containing protein"><ns2:sequence>MK---------------------S---RTNKISVLLVVISLLYVIYLTYISNNNLLVGATVSKGKNGDVVITNVDEYSMASYSGIEKGDIVKRINNQKIN-TKEIKMNKLKNVS-SMVVERNGKDVELK----L----TLFN---DKNFSTYLIPLMFYIVCLFCCLFIIKINESKDQR--------------------------------------------------------------------------------------------------------------------------------------------------------------------------------------------------------------------------------------------------------------------------------------------------------------------------------------------------------------------------------------------------------------------------------------------------------------------------------------------------------------------------------------------------------------------------------------------------------------------------------------------------IYHLL</ns2:sequence><ns2:name>GCA_030863625_None</ns2:name></ns2:Sequence><ns2:Sequence dsseqid="sq376" id="sq375" description="PDZ domain-containing protein"><ns2:sequence>MK---------------------S---RTNKISVLLVVISLLYVIYLTYISNNNLLVGATVSKGKNGDVVITNVDEYSMASYSGIEKGDIVKRINNQKIN-TKEIKMNKLKNVS-SMVVERNGKDVELK----L----TLFN---DKNFSTYLIPLMFYIVCLFCCLFIIKINESKDLPSALVLIIFLLSASIA----------------------------------------------------------------------------------------------------------------------------------------------------------------------------------------------------------------------------------------------------------------------------------------------------------------------------------------------------------------------------------------------------------------------------------------------------------------------------------------------------------------------------------------------------------------------------------------------------------------------------------------</ns2:sequence><ns2:name>GCA_001037985_None</ns2:name></ns2:Sequence><ns2:Sequence dsseqid="sq378" id="sq377" description="PDZ domain-containing protein"><ns2:sequence>MK---------------------S---RTNKISVLLVVISLLYVIYLTYISNNNLLVGATVSKGKNGDVVITNVDEYSMASYSGIEKGDIVKRINNQKIN-TKEIKMNKLKNVS-SMVVERNGKDVELK----L----TLFN---DKNFSTYLIPLMFYIVCLFCCLFIIKINESKDLPSALVLIIFLLSASIA----------------------------------------------------------------------------------------------------------------------------------------------------------------------------------------------------------------------------------------------------------------------------------------------------------------------------------------------------------------------------------------------------------------------------------------------------------------------------------------------------------------------------------------------------------------------------------------------------------------------------------------</ns2:sequence><ns2:name>GCA_000737405_None</ns2:name></ns2:Sequence><ns2:Sequence dsseqid="sq380" id="sq379" description="hypothetical protein"><ns2:sequence>MK---------------------N---LIKKFTIAVIVLSILYISYTTYISMNGIIIGTKIHKNDKSQFMIEEISESSYGQFVGLRQGDIILKINKEKPS-DKHLKWGYLSHIN-SLDILRSGKKIHLK----DF---DLVTLNRPYSFFLFVLPLVFYFLSIICIFIYLK---------------------------------------------------------------------------------------------------------------------------------------------------------------------------------------------------------------------------------------------------------------------------------------------------------------------------------------------------------------------------------------------------------------------------------------------------------------------------------------------------------------------------------------------------------------------------------------------------------------------------------------------------------------</ns2:sequence><ns2:name>GCA_022453545_None</ns2:name></ns2:Sequence><ns2:Sequence dsseqid="sq382" id="sq381" description="hypothetical protein"><ns2:sequence>MY---------------------RYINVYKYLSLVFIILSFIYVIYLSYSFAFNIFVGADVKINEQGKLEVTNVLDYTDEYYSCVKKGDIILEVNGEKGS-DIQLKSGRLVNVE-SLIVERDNKSFHFT----SV--------------------------------------------------------------------------------------------------------------------------------------------------------------------------------------------------------------------------------------------------------------------------------------------------------------------------------------------------------------------------------------------------------------------------------------------------------------------------------------------------------------------------------------------------------------------------------------------------------------------------------------------------------------------------------------------------A</ns2:sequence><ns2:name>GCA_039880435_None</ns2:name></ns2:Sequence><ns2:Sequence dsseqid="sq384" id="sq383" description="hypothetical protein"><ns2:sequence>MY---------------------RYINVYKYLSLVFIILSFIYVIYLSYSFAFNIFVGADVKINEQGKLEVTNVLDYTDEYYSCVKKGDIILEVNGEKGS-DIQLKSGRLVNVE-SLIVERDNKSFHFT----SV--------------------------------------------------------------------------------------------------------------------------------------------------------------------------------------------------------------------------------------------------------------------------------------------------------------------------------------------------------------------------------------------------------------------------------------------------------------------------------------------------------------------------------------------------------------------------------------------------------------------------------------------------------------------------------------------------A</ns2:sequence><ns2:name>GCA_039880445_None</ns2:name></ns2:Sequence><ns2:Sequence dsseqid="sq386" id="sq385" description="hypothetical protein"><ns2:sequence>MY---------------------RYINVYKYLSLVFIILSFIYVIYLSYSFAFNIFVGADVKINEQGKLEVTNVLDYTDEYYSCVKKGDIILEVNGEKGS-DIQLKSGRLVNVE-SLIVERDNKSFHFT----SV--------------------------------------------------------------------------------------------------------------------------------------------------------------------------------------------------------------------------------------------------------------------------------------------------------------------------------------------------------------------------------------------------------------------------------------------------------------------------------------------------------------------------------------------------------------------------------------------------------------------------------------------------------------------------------------------------A</ns2:sequence><ns2:name>GCA_034440835_None</ns2:name></ns2:Sequence><ns2:Sequence dsseqid="sq388" id="sq387" description="hypothetical protein"><ns2:sequence>MY---------------------RYINVYKYLSLVFIILSFIYVIYLSYSFAFNIFVGADVKINEQGKLEVTNVLDYTDEYYSCVKKGDIILEVNGEKGS-DIQLKSGRLVNVE-SLIVERDNKSFHFT----SV--------------------------------------------------------------------------------------------------------------------------------------------------------------------------------------------------------------------------------------------------------------------------------------------------------------------------------------------------------------------------------------------------------------------------------------------------------------------------------------------------------------------------------------------------------------------------------------------------------------------------------------------------------------------------------------------------A</ns2:sequence><ns2:name>GCA_039903365_None</ns2:name></ns2:Sequence><ns2:Sequence dsseqid="sq390" id="sq389" description="hypothetical protein"><ns2:sequence>MK---------------------N---LIKKFTIAVIVLSILYISYTTYISMNGIIIGTKIHKNDKSQFMIEEISESSYGQFVGLRQGDIILKINKEKTF-RQT-------------------------------------------------------------------------------------------------------------------------------------------------------------------------------------------------------------------------------------------------------------------------------------------------------------------------------------------------------------------------------------------------------------------------------------------------------------------------------------------------------------------------------------------------------------------------------------------------------------------------------------------------------------------------------------------------------------------------FEMGIFESY</ns2:sequence><ns2:name>GCA_024802585_None</ns2:name></ns2:Sequence><ns2:Sequence dsseqid="sq392" id="sq391" description="hypothetical protein"><ns2:sequence>MY---------------------RYINVYKYLSLVFIILSFIYVIYLSYSFAFNIFVGADVKINEQGKLEVTNVLDYTDEYYSCVKKGDIILEVNGEKGS-DIQLKSGRLVNVE-SLIVERDNKSFHLQ----NV---SLIS---EENLFMYLIPVISYSICLFCIFFIYRINKVRKSTSAYILILFLF-TSVAL--------------------------------------------------------------------------------------------------------------------------------------------------------------------------------------------------------------------------------------------------------------------------------------------------------------------------------------------------------------------------------------------------------------------------------------------------------------------------------------------------------------------------------------------------------------------------------------------------------------------------------------K</ns2:sequence><ns2:name>GCA_024507815_None</ns2:name></ns2:Sequence><ns2:Sequence dsseqid="sq394" id="sq393" description="hypothetical protein"><ns2:sequence>MK---------------------A---WYNKVSIFLILVSLVYVTYLTYISSSKLLVGAAVAENQDNEVVITNIEEFSTAYYSGIQKGDVIKSINNHKVKRPLEVQKYNSNHVS-SIVVERDGEKVKIK----P----DLMN---DGNFTTFVIPLIFYIACLFCCFFILKINESKKLLSALILIIFLLSASLAYLSAGGSAKGDWLSRCIMVFTLTSVMFNYLLFLYQYFKELGTVLFNKKV-L-Y-Y----------------------------------------------------------------------------------------------------------------------------------------------------------------------------------------------------------------------------------------------------------------------------------------------------------------------------------------------------------------------------------------------------------------------------------------------------------------------------------------------------------------------------------------------------------------------------MQFQY</ns2:sequence><ns2:name>Bacillus_subtilis_DSM5611_None</ns2:name></ns2:Sequence><ns2:Sequence dsseqid="sq396" id="sq395" description="hypothetical protein"><ns2:sequence>MK---------------------A---WYNKVSIFLILVSLVYVTYLTYISSSKLLVGAAVAENQDNEVVITNIEEFSTAYYSGIQKGDVIKSINNHKVKRPLEVQKYNSNHVS-SIVVERDGEKVKIK----P----DLMN---DGNFTTFVIPLIFYIACLFCCFFILKINESKKLLSALILIIFLLSASLAYLSAGGSAKGDWLSRCIMVFTLTSVMFNYLLFLYQYFKELGTVLFNKKV-G-S------------------------------------------------------------------------------------------------------------------------------------------------------------------------------------------------------------------------------------------------------------------------------------------------------------------------------------------------------------------------------------------------------------------------------------------------------------------------------------------------------------------------------------------------------------------------------VILTV</ns2:sequence><ns2:name>GCA_004101945_None</ns2:name></ns2:Sequence><ns2:Sequence dsseqid="sq398" id="sq397" description="hypothetical protein"><ns2:sequence>MY---------------------RYINVYKYLSLVFIILSFIYVIYLSYSFAFNIFVGADVKINEQGKLEVTNVLDYTDEYYSGVKKGDIILEVNGEKGS-DIQLKSGRLVNVE-SLIVERDNKSFHLQ----NV---SLIS---EENLFMYLIPVISYSICLFCIFFIYRINKVRKSTSAYILILFLLFVSVAYVSACGARRGEEISTYLLVLTLVSCPVLYIHFIYKYFIELGTKLFEKKI-LIIMYMLPLINLLLEDVLSNRLK-SS--AFLS------------------------------------------------------------------------------------------------------------------------------------------------------------------------------------------------------------------------------------------------------------------------------------------------------------------------------------------------------------------------------------------------------------------------------------------------------------------------------------------------------------------------------------------------------</ns2:sequence><ns2:name>GCA_016894165_None</ns2:name></ns2:Sequence><ns2:Sequence dsseqid="sq400" id="sq399" description="hypothetical protein"><ns2:sequence>MY---------------------RYINVYKYLSLVFIILSFIYVIYLSYSFAFNIFVGADVKINEQGKLEVTNVLDYTDEYYSCVKKGDIILEVNGEKGS-DIQLKSGRLVNVE-SLIVERDNKSFHLQ----NV---SLIS---EENLFMYLIPVISYSICLFCIFFIYRINKVRKSTSAYILILFLLFVSVAYVSACGARRGEEISTYLLVLTLVSCPVLYIHFIYKYFIELGTKLFEKKI-LIIMYMLPLINLLLEDVLSNRLK-SS--AF-----------------------------------------------------------------------------------------------------------------------------------------------------------------------------------------------------------------------------------------------------------------------------------------------------------------------------------------------------------------------------------------------------------------------------------------------------------------------------------------------------------------------------------------------------CLI</ns2:sequence><ns2:name>GCA_039614745_None</ns2:name></ns2:Sequence><ns2:Sequence dsseqid="sq402" id="sq401" description="hypothetical protein"><ns2:sequence>MY---------------------RYINVYKYLSLVFIILSFIYVIYLSYSFAFNIFVGADVKINEQGKLEVTNVLDYTDEYYSCVKKGDIILEVNGEKGS-DIQLKSGRLVNVE-SLIVERDNKSFHLQ----NV---SLIS---EENLFMYLIPVISYSICLFCIFFIYRINKVRKSTSAYILILFLLFVSVAYVSACGARRGEEISTYLLVLTLVSCPVLYIHFIYKYFIELGTKLFEKKI-LIIMYMLPLINLLLEDVLSNRLR-AC----------------------------------------------------------------------------------------------------------------------------------------------------------------------QEK------------------------------------------------------------------------------------------------------------------------------------------------------------------------------------------------------------------------------------------------------------------CVSYSRYFFTRSFRW-------------------------------------------------------------------------------------------------S</ns2:sequence><ns2:name>GCA_025914075_None</ns2:name></ns2:Sequence><ns2:Sequence dsseqid="sq404" id="sq403" description="hypothetical protein"><ns2:sequence>MY---------------------RYINVYKYLSLVFIILSFIYVIYLSYSFAFNIFVGADVKINEQGKLEVTNVLDYTDEYYSCVKKGDIILEVNGEKGS-DIQLKSGRLVNVE-SLIVERDNKSFHLQ----NV---SLIS---EENLFMYLIPVISYSICLFCIFFIYRINKVRKSTSAYILILFLLFVSVAYVSACGARRGEEISTYLLVLTLVSCPVLYIHFIYKYFIELGTKLFEKKI-LIIMYMLPLINLLLEDVLSNRLK-SS--AFLSNLNLISFFVLVLTVSILIHKG-IRKFKQKEQKSILKGLS------------------------------------------------------------------------------------------------------------------------------------------------------------------------------------------------------------------------------------------------------------------------------------------------------------------------RKVCKLF--------------------------------------------------------------------------------------------------------------------------------------------------------------------------------</ns2:sequence><ns2:name>GCA_024508195_None</ns2:name></ns2:Sequence><ns2:Sequence dsseqid="sq406" id="sq405" description="hypothetical protein"><ns2:sequence>MK---------------------N---LIKKFTIAVIVLSILYISYTTYISMNGIIIGTKIHKNDKSQFMIEEISESSYGQFVGLRQGDIILKINKEKPS-DKHLKWGYLSHIN-SLDILRSGKKIHLK----DF---DLVTLNRPYSFFLFVLPLVFYFLSIICIFYILKVNKKRRSFAAYILILLLLDISIAYISAGGPFRGHIINRYINLFTFISSPILYLQFIQRYLGEIGKTFLNR-I-S-FLYIIPIFNLGIEFF-QDYLQVDI--DFLATLNLVSFATLTLFSFS------------------------------------------------------------------------------------------------------------------------------------------------------------------------------------------------------------------------------------------------------------------------------------------------------------------------------------------------------------------------------------------------------------------------------------------------------------------------------------------------------------------------------------AI</ns2:sequence><ns2:name>GCA_013285325_None</ns2:name></ns2:Sequence><ns2:Sequence dsseqid="sq408" id="sq407" description="histidine kinase"><ns2:sequence>MY---------------------RYINVYKYLSLVFIILSFIYVIYLSYSFAFNIFVGADVKINEQGKLEVTNVLDYTDEYYSCVKKGDIILEVNGEKGS-DIQLKSGRLVNVE-SLIVERDNKSFHLQ----NV---SLIS---EENLFMYLIPVISYSICLFCIFFIYRINKVRKSTSAYILILFLLFVSVAYVSACGARRGEEISTYLLVLTLVSCPVLYIHFIYKYFIELGTKLFEKKI-LIIMYMLPLINLLLEDVLSNRLK-SS--AFLSNLNLISFFVLVLTVSILIHKG-IRKFKQKEQKSILKVLAYTNIFSFSPFIVFFAVPYVFFEKY-VSPFSLAAFTLVIPFSLVYQFMTNRLYNIDFVVGRLKYYGFLAITPTIIVVTIFNYIQQPKDIFYLVKLTIAIYVLMFAVFYFKEIIDFRFKLKRFTEKFNYQDGIFKFTQLIKQASSVDQVLNHFKNTILEVLNIDNACVYDNS-KGEITLLSKNNFKDLTYKNHEQYVKNFSGDIGKIKEFKQGFIIKIGERGDRSFLVLCFSSYNTFKLTRDEIAWLQTLAFYTNVSLENVMKIEELMVHLEDLKQQESNPVWLKKLMYTIEEKQRSDLARDLHDSVLQDLISLKRQCELFLGDFKKDDNPCREEVQDKLVQMNEQMSDVISMTRETCHELRPQLLYDLGLVKALSKLVAQQQERVPFHIRLNTGRFTASLDLDSQLNLYRIIQEFLSNAVKHSQATDVLIMLISIQNKIVLHYEDDGVGFDQEKNTEHSM---------------------------------IWH</ns2:sequence><ns2:name>GCA_009884005_None</ns2:name></ns2:Sequence><ns2:Sequence dsseqid="sq410" id="sq409" description="histidine kinase"><ns2:sequence>MH---------------------RNNNFYKYLSLAFIILSFVYVIYLSYISVFNIFVGADVKINEQGKLEVTKVVDYTDEYYSGVKKGDIILEVNGQKGS-EIQLESGRLVNVE-SLTVERDNKSFHLQ----NV---SLIS---EENLFMYLIPLISYSICLFCIFFVYRINKVRKSPSAFVLILFLLFVSVAYVSACGARRGEEVSTYLLVLTLVSCPILYIHFIYKYFAELGTKLFKKKI-LIIMYILPLVNLLLEAVLSNRLN-SS--AFLSNLNLISFFVLVLTVSILIHQG-IRKIKQNEQKSILKILAYINILSFSPFIIFFVIPYVLFDKY-LSPFSLAAFTLVIPFSLVYQFMTNRLYNIDFVVGRLKYYGFLAITPTVIVVTIFNYIQKPEDNFYSVKLTVVIYLLMFAVFYFKEIIDFRFKLKRFTEKFNYQDGIFKFTQLIKQASSVDQVLNHFKNTILEVLNIDNACVYDNS-KGEITLLSKNNFKDLTYKNHEQYVKNFSGDIGKIKEFKQGFIIKIGERGDRSFLVLCFSSYNTFKLTRDEIAWLQTLAFYTNVSLENVMKIEELMVHLEDLKQQESNPVWLKKLMYTIEEKQRSDLARDLHDSVLQDLISLKRQCELFLGDFKKDDNPCREEVQDKLVQMNEQMSDVISMTRETCHELRPQLLYDLGLVKALSKLVAQQQERVPFHIRLNTGRFTASLDLDSQLNLYRIIQEFLSNAVKHSQATDVLIMLISIQNKIVLHYEDDGVGFDQEKNTEHSMSMGLSGIKERVRALDGRLRIETSEGKGFKADIEIEL</ns2:sequence><ns2:name>GCA_029542145_None</ns2:name></ns2:Sequence><ns2:Sequence dsseqid="sq412" id="sq411" description="histidine kinase"><ns2:sequence>MH---------------------RNNNFYKYLSLAFIILSFVYVIYLSYISVFNIFVGADVKINEQGKLEVTKVVDYTDEYYSGVKKGDIILEVNGQKGS-EIQLESGRLVNVE-SLTVERDNKSFHLQ----NV---SLIS---EENLFMYLIPLISYSICLFCIFFVYRINKVRKSPSAFVLILFLLFVSVAYVSACGARRGEEVSTYLLVLTLVSCPILYIHFIYKYFAELGTKLFKKKI-LIIMYILPLVNLLLEAVLSNRLN-SS--AFLSNLNLISFFVLVLTVSILIHQG-IRKIKQNEQKSILKILAYINILSFSPFIIFFVIPYVLFDKY-LSPFSLAAFTLVIPFSLVYQFMTNRLYNIDFVVGRLKYYGFLAITPTVIVVTIFNYIQKPEDNFYSVKLTVVIYLLMFAVFYFKEIIDFRFKLKRFTEKFNYQDGIFKFTQLIKQASSVDQVLNHFKNTILEVLNIDNACVYDNS-KGEITLLSKNNFKDLTYKNHEQYVKNFSGDIGKIKEFKQGFIIKIGERGDRSFLVLCFSSYNTFKLTRDEIAWLQTLAFYTNVSLENVMKIEELMVHLEDLKQQESNPVWLKKLMYTIEEKQRSDLARDLHDSVLQDLISLKRQCELFLGDFKKDDNPCREEVQDKLVQMNEQMSDVISMTRETCHELRPQLLYDLGLVKALSKLVAQQQERVPFHIRLNTGRFTASLDLDSQLNLYRIIQEFLSNAVKHSQATDVLIMLISIQNKIVLHYEDDGVGFDQEKNTEHSMSMGLSGIKERVRALDGRLRIETSEGKGFKADIEIEL</ns2:sequence><ns2:name>GCA_009913575_None</ns2:name></ns2:Sequence><ns2:Sequence dsseqid="sq414" id="sq413" description="histidine kinase"><ns2:sequence>MH---------------------RNNNFYKYLSLAFIILSFVYVIYLSYISVFNIFVGADVKINEQGKLEVTKVVDYTDEYYSGVKKGDIILEVNGQKGS-EIQLESGRLVNVE-SLTVERDNKSFHLQ----NV---SLIS---EENLFMYLIPLISYSICLFCIFFVYRINKVRKSPSAFVLILFLLFVSVAYVSACGARRGEEVSTYLLVLTLVSCPILYIHFIYKYFAELGTKLFKKKI-LIIMYILPLVNLLLEAVLSNRLN-SS--AFLSNLNLISFFVLVLTVSILIHQG-IRKIKQNEQKSILKILAYINILSFSPFIIFFVIPYVLFDKY-LSPFSLAAFTLVIPFSLVYQFMTNRLYNIDFVVGRLKYYGFLAITPTVIVVTIFNYIQKPEDNFYSVKLTVVIYLLMFAVFYFKEIIDFRFKLKRFTEKFNYQDGIFKFTQLIKQASSVDQVLNHFKNTILEVLNIDNACVYDNS-KGEITLLSKNNFKDLTYKNHEQYVKNFSGDIGKIKEFKQGFIIKIGERGDRSFLVLCFSSYNTFKLTRDEIAWLQTLAFYTNVSLENVMKIEELMVHLEDLKQQESNPVWLKKLMYTIEEKQRSDLARDLHDSVLQDLISLKRQCELFLGDFKKDDNPCREEVQDKLVQMNEQMSDVISMTRETCHELRPQLLYDLGLVKALSKLVAQQQERVPFHIRLNTGRFTASLDLDSQLNLYRIIQEFLSNAVKHSQATDVLIMLISIQNKIVLHYEDDGVGFDQEKNTEHSMSMGLSGIKERVRALDGRLRIETSEGKGFKADIEIEL</ns2:sequence><ns2:name>GCA_001015095_None</ns2:name></ns2:Sequence><ns2:Sequence dsseqid="sq416" id="sq415" description="histidine kinase"><ns2:sequence>MH---------------------RNNNFYKYLSLAFIILSFVYVIYLSYISVFNIFVGADVKINEQGKLEVTKVVDYTDEYYSGVKKGDIILEVNGQKGS-EIQLESGRLVNVE-SLTVERDNKSFHLQ----NV---SLIS---EENLFMYLIPLISYSICLFCIFFVYRINKVRKSPSAFVLILFLLFVSVAYVSACGARRGEEVSTYLLVLTLVSCPILYIHFIYKYFAELGTKLFKKKI-LIIMYILPLVNLLLEAVLSNRLN-SS--AFLSNLNLISFFVLVLTVSILIHQG-IRKIKQNEQKSILKILAYINILSFSPFIIFFVIPYVLFDKY-LSPFSLAAFTLVIPFSLVYQFMTNRLYNIDFVVGRLKYYGFLAITPTVIVVTIFNYIQKPEDNFYSVKLTVVIYLLMFAVFYFKEIIDFRFKLKRFTEKFNYQDGIFKFTQLIKQASSVDQVLNHFKNTILEVLNIDNACVYDNS-KGEITLLSKNNFKDLTYKNHEQYVKNFSGDIGKIKEFKQGFIIKIGERGDRSFLVLCFSSYNTFKLTRDEIAWLQTLAFYTNVSLENVMKIEELMVHLEDLKQQESNPVWLKKLMYTIEEKQRSDLARDLHDSVLQDLISLKRQCELFLGDFKKDDNPCREEVQDKLVQMNEQMSDVISMTRETCHELRPQLLYDLGLVKALSKLVAQQQERVPFHIRLNTGRFTASLDLDSQLNLYRIIQEFLSNAVKHSQATDVLIMLISIQNKIVLHYEDDGVGFDQEKNTEHSMSMGLSGIKERVRALDGRLRIETSEGKGFKADIEIEL</ns2:sequence><ns2:name>GCA_003665255_None</ns2:name></ns2:Sequence><ns2:Sequence dsseqid="sq418" id="sq417" description="histidine kinase"><ns2:sequence>MH---------------------RNNNFYKYLSLAFIILSFVYVIYLSYISVFNIFVGADVKINEQGKLEVTKVVDYTDEYYSGVKKGDIILEVNGQKGS-EIQLESGRLVNVE-SLTVERDNKSFHLQ----NV---SLIS---EENLFMYLIPLISYSICLFCIFFVYRINKVRKSPSAFVLILFLLFVSVAYVSACGARRGEEVSTYLLVLTLVSCPILYIHFIYKYFAELGTKLFKKKI-LIIMYILPLVNLLLEAVLSNRLN-SS--AFLSNLNLISFFVLVLTVSILIHQG-IRKIKQNEQKSILKILAYINILSFSPFIIFFVIPYVLFDKY-LSPFSLAAFTLVIPFSLVYQFMTNRLYNIDFVVGRLKYYGFLAITPTVIVVTIFNYIQKPEDNFYSVKLTVVIYLLMFAVFYFKEIIDFRFKLKRFTEKFNYQDGIFKFTQLIKQASSVDQVLNHFKNTILEVLNIDNACVYDNS-KGEITLLSKNNFKDLTYKNHEQYVKNFSGDIGKIKEFKQGFIIKIGERGDRSFLVLCFSSYNTFKLTRDEIAWLQTLAFYTNVSLENVMKIEELMVHLEDLKQQESNPVWLKKLMYTIEEKQRSDLARDLHDSVLQDLISLKRQCELFLGDFKKDDNPCREEVQDKLVQMNEQMSDVISMTRETCHELRPQLLYDLGLVKALSKLVAQQQERVPFHIRLNTGRFTASLDLDSQLNLYRIIQEFLSNAVKHSQATDVLIMLISIQNKIVLHYEDDGVGFDQEKNTEHSMSMGLSGIKERVRALDGRLRIETSEGKGFKADIEIEL</ns2:sequence><ns2:name>GCA_022570515_None</ns2:name></ns2:Sequence><ns2:Sequence dsseqid="sq420" id="sq419" description="histidine kinase"><ns2:sequence>MH---------------------RNNNFYKYLSLAFIILSFVYVIYLSYISVFNIFVGADVKINEQGKLEVTKVVDYTDEYYSGVKKGDIILEVNGQKGS-EIQLESGRLVNVE-SLTVERDNKSFHLQ----NV---SLIS---EENLFMYLIPLISYSICLFCIFFVYRINKVRKSPSAFVLILFLLFVSVAYVSACGARRGEEVSTYLLVLTLVSCPILYIHFIYKYFAELGTKLFKKKI-LIIMYILPLVNLLLEAVLSNRLN-SS--AFLSNLNLISFFVLVLTVSILIHQG-IRKIKQNEQKSILKILAYINILSFSPFIIFFVIPYVLFDKY-LSPFSLAAFTLVIPFSLVYQFMTNRLYNIDFVVGRLKYYGFLAITPTVIVVTIFNYIQKPEDNFYSVKLTVVIYLLMFAVFYFKEIIDFRFKLKRFTEKFNYQDGIFKFTQLIKQASSVDQVLNHFKNTILEVLNIDNACVYDNS-KGEITLLSKNNFKDLTYKNHEQYVKNFSGDIGKIKEFKQGFIIKIGERGDRSFLVLCFSSYNTFKLTRDEIAWLQTLAFYTNVSLENVMKIEELMVHLEDLKQQESNPVWLKKLMYTIEEKQRSDLARDLHDSVLQDLISLKRQCELFLGDFKKDDNPCREEVQDKLVQMNEQMSDVISMTRETCHELRPQLLYDLGLVKALSKLVAQQQERVPFHIRLNTGRFTASLDLDSQLNLYRIIQEFLSNAVKHSQATDVLIMLISIQNKIVLHYEDDGVGFDQEKNTEHSMSMGLSGIKERVRALDGRLRIETSEGKGFKADIEIEL</ns2:sequence><ns2:name>GCA_037201685_None</ns2:name></ns2:Sequence><ns2:Sequence dsseqid="sq422" id="sq421" description="histidine kinase"><ns2:sequence>MH---------------------RNNNFYKYLSLAFIILSFVYVVYLSYISVFNIFVGADVKINEQGKLEVTKVVDYTDEYYSGVKKGDIILEVNGQKGS-EIQLESGRLVNVE-SLTVERDNKSFHLQ----NV---SLIS---EENLFMYLIPLISYSICLFCIFFVYRINKVRKSPSAFVLILFLLFVSVAYVSACGARRGEEVSTYLLVLTLVSCPILYIHFIYKYFAELGTKLFKKKI-LIIMYILPLVNLLLEAVLSNRLN-SS--AFLSNLNLISFFVLVLTVSILIHQG-IRKIKQNEQKSILKILAYINILSFSPFIIFFVIPYVLFDKY-LSPFSLAAFTLVIPFSLVYQFMTNRLYNIDFVVGRLKYYRFLAITPTVIVVTIFNYIQKPEDNFYSVKLTVVIYLLMFAVFYFKEIIDFRFKLKRFTEKFNYQDGIFKFTQLIKQASSVDQVLNHFKNTILEVLNIDNACVYDNS-KGEITLLSKNNFKDLTYKNHEQYVKNFSGDIGKIKEFKQGFIIKIGERGDRSFLVLCFSSYNTFKLTRDEIAWLQTLAFYTNVSLENVMKIEELMVHLEDLKQQESNPVWLKKLMYTIEEKQRSDLARDLHDSVLQDLISLKRQCELFLGDFKKDDNPCREEVQDKLVQMNEQMSDVISMTRETCHELRPQLLYDLGLVKALSKLVAQQQERVPFHIRLNTGRFTASLDLDSQLNLYRIIQEFLSNAVKHSQATDVLIMLISIQNKIVLHYEDDGVGFDQEKNTEHSMSMGLSGIKERVRALDGRLRIETSEGKGFKADIEIEL</ns2:sequence><ns2:name>GCA_014298115_None</ns2:name></ns2:Sequence><ns2:Sequence dsseqid="sq424" id="sq423" description="histidine kinase"><ns2:sequence>MH---------------------RNNNFYKYLSLAFIILSFVYVIYLSYISVFNIFVGADVKINEQGKLEVTKVVDYTDEYYSGVKKGDIILEVNGQKGS-EIQLESGRLVNVE-SLTVERDNKSFHLQ----NV---SLIS---EENLFMYLIPLISYSICLFCIFFVYRINKVRKSPSAFVLILFLLFVSVAYVSACGARRGEEVSTYLLVLTLVSCPILYIHFIYKYFAELGTKLFKKKI-LIIMYILPLVNLLLEAVLSNRLN-SS--AFLSNLNLISFFVLVLTVSILIHQG-IRKIKQNEQKSILKILAYINILSFSPFIIFFVIPYVLFDKY-LSPFSLAAFTLVIPFSLVYQFMTNRLYNIDFVVGRLKYYGFLAITPTVIVVTIFNYIQKPEDNFYSVKLTVVIYLLMFAVFYFKEIIDFRFKLKRFTEKFNYQDGIFKFTQLIKQASSVDQVLNHFKNTILEVLNIDNACVYDNS-KGEITLLSKNNFKDLTYKNHEQYVKNFSGDIGKIKEFKQGFIIKIGERGDRSFLVLCFSSYNTFRLTRDEIAWLQTLAFYTNVSLENVMKIEELMVHLEDLKQQESNPVWLKKLMYTIEEKQRSDLARDLHDSVLQDLISLKRQCELFLGDFKKGDNPCREEVQDKLVQMNEQMSDVISMTRETCHELRPQLLYDLGLVKALSKLVAQQQERVPFHIRLNTGRFTASLDLDSQLNLYRIIQEFLSNAVKHSQATDVLIMLISIQNKIVLHYEDDGVGFDQEKNTEHSMSMGLSGIKERVRALDGRLRIETSEGKGFKADIEIEL</ns2:sequence><ns2:name>GCA_014171535_None</ns2:name></ns2:Sequence><ns2:Sequence dsseqid="sq426" id="sq425" description="histidine kinase"><ns2:sequence>MH---------------------RNNNFYKYLSLAFIILSFVYVIYLSYISVFNIFVGADVKINEQGKLEVTKVVDYTDEYYSGVKKGDIILEVNGQKGS-EIQLESGRLVNVE-SLTVERDNKSFHLQ----NV---SLIS---EENLFMYLIPLISYSICLFCIFFVYRINKVRKSPSAFVLILFLLFVSVAYVSACGARRGEEVSTYLLVLTLVSCPILYIHFIYKYFAELGTKLFKKKI-LIIMYILPLVNLLLEAVLSNRLN-SS--AFLSNLNLISFFVLVLTVSILIHQG-IRKIKQNEQKSILKILAYINILSFSPFIIFFVIPYVLFDKY-LSPFSLAAFTLVIPFSLVYQFMTNRLYNIDFVVGRLKYYGFLAITPTVIVVTIFNYIQKPEDNFYSVKLTVVIYLLMFAVFYFKEIIDFRFKLKRFTEKFNYQDGIFKFTQLIKQASSVDQVLNHFKNTILEVLNIDNACVYDNS-KGEITLLSKNNFKDLTYKNHEQYVKNFSGDIGKIKEFKQGFIIKIGERGDRSFLVLCFSSYNTFRLTRDEIAWLQTLAFYTNVSLENVMKIEELMVHLEDLKQQESNPVWLKKLMYTIEEKQRSDLARDLHDSVLQDLISLKRQCELFLGDFKKGDNPCREEVQDKLVQMNEQMSDVISMTRETCHELRPQLLYDLGLVKALSKLVAQQQERVPFHIRLNTGRFTASLDLDSQLNLYRIIQEFLSNAVKHSQATDVLIMLISIQNKIVLHYEDDGVGFDQEKNTEHSMSMGLSGIKERVRALDGRLRIETSEGKGFKADIEIEL</ns2:sequence><ns2:name>GCA_009913275_None</ns2:name></ns2:Sequence><ns2:Sequence dsseqid="sq428" id="sq427" description="histidine kinase"><ns2:sequence>MH---------------------RNNNFYKYLSLAFIILSFVYVIYLSYISVFNIFVGADVKINEQGKLEVTKVVDYTDEYYSGVKKGDIILEVNGQKGS-EIQLESGRLVNVE-SLTVERDNKSFHLQ----NV---SLIS---EENLFMYLIPLISYSICLFCIFFVYRINKVRKSPSAFVLILFLLFVSVAYVSACGARRGEEVSTYLLVLTLVSCPILYIHFIYKYFAELGTKLFKKKI-LIIMYILPLVNLLLEAVLSNRLN-SS--AFLSNLNLISFFVLVLTVSILIHQG-IRKIKQNEQKSILKILAYINILSFSPFIIFFVIPYVLFDKY-LSPFSLAAFTLVIPFSLVYQFMTNRLYNIDFVVGRLKYYGFLAITPTVIVVTIFNYIQKPEDNFYSVKLTVVIYLLMFAVFYFKEIIDFRFKLKRFTEKFNYQDGIFKFTQLIKQASSVDQVLNHFKNTILEVLNIDNACVYDNS-KGEITLLSKNNFKDLTYKNHEQYVKNFSGDIGKIKEFKQGFIIKIGERGDRSFLVLCFSSYNTFRLTRDEIAWLQTLAFYTNVSLENVMKIEELMVHLEDLKQQESNPVWLKKLMYTIEEKQRSDLARDLHDSVLQDLISLKRQCELFLGDFKKGDNPCREEVQDKLVQMNEQMSDVISMTRETCHELRPQLLYDLGLVKALSKLVAQQQERVPFHIRLNTGRFTASLDLDSQLNLYRIIQEFLSNAVKHSQATDVLIMLISIQNKIVLHYEDDGVGFDQEKNTEHSMSMGLSGIKERVRALDGRLRIETSEGKGFKADIEIEL</ns2:sequence><ns2:name>GCA_004119175_None</ns2:name></ns2:Sequence><ns2:Sequence dsseqid="sq430" id="sq429" description="histidine kinase"><ns2:sequence>MH---------------------RNNNFYKYLSLAFIILSFVYVIYLSYISVFNIFVGADVKINEQGKLEVTKVVDYTDEYYSGVKKGDIILEVNGQKGS-EIQLESGRLVNVE-SLTVERDNKSFHLQ----NV---SLIS---EENLFMYLIPLISYSICLFCIFFVYRINKVRKSPSAFVLILFLLFVSVAYVSACGARRGEEVSTYLLVLTLVSCPILYIHFIYKYFAELGTKLFKKKI-LIIMYILPLVNLLLEAVLSNRLN-SS--AFLSNLNLISFFVLVLTVSILIHQG-IRKIKQNEQKSILKILAYINILSFSPFIIFFVIPYVLFDKY-LSPFSLAAFTLVIPFSLVYQFMTNRLYNIDFVVGRLKYYGFLAITPTVIVVTIFNYIQKPEDNFYSVKLTVVIYLLMFAVFYFKEIIDFRFKLKRFTEKFNYQDGIFKFTQLIKQASSVDQVLNHFKNTILEVLNIDNACVYDNS-KGEITLLSKNNFKDLTYKNHEQYVKNFSGDIGKIKEFKQGFIIKIGERGDRSFLVLCFSSYNTFRLTRDEIAWLQTLAFYTNVSLENVMKIEELMVHLEDLKQQESNPVWLKKLMYTIEEKQRSDLARDLHDSVLQDLISLKRQCELFLGDFKKGDNPCREEVQDKLVQMNEQMSDVISMTRETCHELRPQLLYDLGLVKALSKLVAQQQERVPFHIRLNTGRFTASLDLDSQLNLYRIIQEFLSNAVKHSQATDVLIMLISIQNKIVLHYEDDGVGFDQEKNTEHSMSMGLSGIKERVRALDGRLRIETSEGKGFKADIEIEL</ns2:sequence><ns2:name>GCA_001704095_None</ns2:name></ns2:Sequence><ns2:Sequence dsseqid="sq432" id="sq431" description="histidine kinase"><ns2:sequence>MH---------------------RNNNFYKYLSLAFIILSFVYVIYLSYISVFNIFVGADVKINEQGKLEVTKVVDYTDEYYSGVKKGDIILEVNGQKGS-EIQLESGRLVNVE-SLTVERDNKSFHLQ----NV---SLIS---EENLFMYLIPLISYSICLFCIFFVYRINKVRKSPSAFVLILFLLFVSVAYVSACGARRGEEVSTYLLVLTLVSCPILYIHFIYKYFAELGTKLFKKKI-LIIMYILPLVNLLLEAVLSNRLN-SS--AFLSNLNLISFFVLVLTVSILIHQG-IRKIKQNEQKSILKILAYINILSFSPFIIFFVIPYVLFDKY-LSPFSLAAFTLVIPFSLVYQFMTNRLYNIDFVVGRLKYYGFLAITPTVIVVTIFNYIQKPEDNFYSVKLTVVIYLLMFAVFYFKEIIDFRFKLKRFTEKFNYQDGIFKFTQLIKQASSVDQVLNHFKNTILEVLNIDNACVYDNS-KGEITLLSKNNFKDLTYKNHEQYVKNFSGDIGKIKEFKQGFIIKIGERGDRSFLVLCFSSYNTFRLTRDEIAWLQTLAFYTNVSLENVMKIEELMVHLEDLKQQESNPVWLKKLMYTIEEKQRSDLARDLHDSVLQDLISLKRQCELFLGDFKKGDNPCREEVQDKLVQMNEQMSDVISMTRETCHELRPQLLYDLGLVKALSKLVAQQQERVPFHIRLNTGRFTASLDLDSQLNLYRIIQEFLSNAVKHSQATDVLIMLISIQNKIVLHYEDDGVGFDQEKNTEHSMSMGLSGIKERVRALDGRLRIETSEGKGFKADIEIEL</ns2:sequence><ns2:name>GCA_008831405_None</ns2:name></ns2:Sequence><ns2:Sequence dsseqid="sq434" id="sq433" description="histidine kinase"><ns2:sequence>MH---------------------RNNNFYKYLSLAFIILSFVYVIYLSYISVFNIFVGADVKINEQGKLEVTKVVDYTDEYYSGVKKGDIILEVNGQKGS-EIQLESGRLVNVE-SLTVERDNKSFHLQ----NV---SLIS---EENLFMYLIPLISYSICLFCIFFVYRINKVRKSPSAFVLILFLLFVSVAYVSACGARRGEEVSTYLLVLTLVSCPILYIHFIYKYFAELGTKLFKKKI-LIIMYILPLVNLLLEAVLSNRLN-SS--AFLSNLNLISFFVLVLTVSILIHQG-IRKIKQNEQKSILKILAYINILSFSPFIIFFVIPYVLFDKY-LSPFSLAAFTLVIPFSLVYQFMTNRLYNIDFVVGRLKYYGFLAITPTVIVVTIFNYIQKPEDNFYSVKLTVVIYLLMFAVFYFKEIIDFRFKLKRFTEKFTYQDGIFKFTQLIKQASSVDQVLNHFKNTILEVLNIDNACVYDNS-KGEITLLSKNNFKDLTYKNHEQYVKNFSGDIGKIKEFKQGFIIKIGERGDRSFLVLCFSSYNTFRLTRDEIAWLQTLAFYTNVSLENVMKIEELMVHLEDLKQQESNPVWLKKLMYTIEEKQRSDLARDLHDSVLQDLISLKRQCELFLGDFKKGDNPCREEVQDKLVQMNEQMSDVISMTRETCHELRPQLLYDLGLVKALSKLVAQQQERVPFHIRLNTGRFTASLDLDSQLNLYRIIQEFLSNAVKHSQATDVLIMLISIQNKIVLHYEDDGVGFDQEKNTEHSMSMGLSGIKERVRALDGRLRIETSEGKGFKADIEIEL</ns2:sequence><ns2:name>GCA_000706705_None</ns2:name></ns2:Sequence><ns2:Sequence dsseqid="sq436" id="sq435" description="histidine kinase"><ns2:sequence>MH---------------------RNNNFYKYLSLAFIILSFVYVIYLSYISVFNIFVGADVKINEQGKLEVTKVVDYTDEYYSGVKKGDIILEVNGQKGS-EIQLESGRLVNVE-SLTVERDNKSFHLQ----NV---SLIS---EENLFMYLIPLISYSICLFCIFFVYRINKVRKSPSAFVLILFLLFVSVAYVSAGGARRGEEVSTYLLVLTLVSCPILYIHFIYKYFAELGTKLFKKKI-LIIMYILPLVNLLLEAVLSNRLN-SS--AFLSNLNLISFFVLVLTVSILIHQG-IRKIKQNEQKSILKILAYINILSFSPFIIFFVIPYVLFDKY-LSPFSLAAFTLVIPFSLVYQFMTNRLYNIDFVVGRLKYYGFLAITPTVIVVTIFNYIQKPEDNFYSVKLTVVIYLLMFAVFYFKEIIDFRFKLKRFTEKFNYQDGIFKFTQLIKQASSVDQVLNHFKNTILEVLNIDNACVYDNS-KGEITLLSKNNFKDLTYKNHEQYVKNFSGDIGKIKEFKQGFIIKIGERGDRSFLVLCFSSYNTFRLTRDEIAWLQTLAFYTNVSLENVMKIEELMVHLEDLKQQESNPVWLKKLMYTIEEKQRSDLARDLHDSVLQDLISLKRQCELFLGDFKKGDNPCREEVQDKLVQMNEQMSDVISMTRETCHELRPQLLYDLGLVKALSKLVAQQQERVPFHIRLNTGRFTASLDLDSQLNLYRIIQEFLSNAVKHSQATDVLIMLISIQNKIVLHYEDDGVGFDQEKNTEHSMSMGLSGIKERVRALDGRLRIETSEGKGFKADIEIEL</ns2:sequence><ns2:name>GCA_023612315_None</ns2:name></ns2:Sequence><ns2:Sequence dsseqid="sq438" id="sq437" description="histidine kinase"><ns2:sequence>MH---------------------RNNNFYKYLSLAFIILSFVYVIYLSYISVFNIFVGADVKINEQGKLEVTKVVDYTDEYYSGVKKGDIILEVNGQKGS-EIQLESGRLVNVE-SLTVERDNKSFHLQ----NV---SLIS---EENLFMYLIPLISYSICLFCIFFVYRINKVRKSPSAFVLILFLLFVSVAYVSACGARRGEEVSTYLLVLTLVSCPILYIHFIYKYFAELGTKLFKKKI-LIIMYILPLVNLLLEAVLSNRLN-SS--AFLSNLNLISFFVLVLTVSILIHQG-IRKIKQNEQKSILKILAYINILSFSPFIIFFVIPYVLFDKY-LSPFSLAAFTLVIPFSLVYQFMTNRLYNIDFVVGRLKYYGFLAITPTVIVVTIFNYIQKPEDNFYSVKLTVVIYLLMFAVFYFKEIIDFRFKLKRFTEKFNYQDGIFKFTQLIKQASSVDQVLNHFKNTILEVLNIDNACVYDNS-KGEITLLSKNNFKDLTYKNHEQYVKNFSGDIGKIKEFKQGFIIKIGERGDRSFLVLCFSSYNTFKLTRDEIAWLQTLAFYTNVSLENVMKIEELMVHLEDLKQQESNPVWLKKLMYTIEEKQRSDLARDLHDSVLQDLISLKRQCELFLGDFKKGDNPCREEVQDKLVQMNEQMSDVISMTRETCHELRPQLLYDLGLVKALSKLVAQQQERVPFHIRLNTGRFTASLDLDSQLNLYRIIQEFLSNAVKHSQATDVLIMLISIQNKIVLHYEDDGVGFDQEKNTEHSMSMGLSGIKERVRALDGRLRIETSEGKGFKADIEIEL</ns2:sequence><ns2:name>GCA_028463925_None</ns2:name></ns2:Sequence><ns2:Sequence dsseqid="sq440" id="sq439" description="histidine kinase"><ns2:sequence>MH---------------------RNNNFYKYLSLAFIILSFVYVIYLSYISVFNIFVGADVKINEQGKLEVTKVVDYTDEYYSGVKKGDIILEVNGQKGS-EIQLESGRLVNVE-SLTVERDNKSFHLQ----NV---SLIS---EENLFMYLIPLISYSICLFCIFFVYRINKVRKSPSAFVLILFLLFVSVAYVSACGARRGEEVSTYLLVLTLVSCPILYIHFIYKYFAELGTKLFKKKI-LIIMYILPLVNLLLEAVLSNRLN-SS--AFLSNLNLISFFVLVLTVSILIHQG-IRKIKQNEQKSILKILAYINILSFSPFIIFFVIPYVLFDKY-LSPFSLAAFTLVIPFSLVYQFMTNRLYNIDFVVGRLKYYGFLAITPTVIVVTIFNYIQKPEDNFYSVKLTVVIYLLMFAVFYFKEIIDFRFKLKRFTEKFNYQDGIFKFTQLIKQASSVDQVLNHFKNTILEVLNIDNACVYDNS-KGEITLLSKNNFKDLTYKNHEQYVKNFSGDIGKIKEFKQGFIIKIGERGDRSFLVLCFSSYNTFKLTRDEIAWLQTLAFYTNVSLENVMKIEELMVHLEDLKQQESNPVWLKKLMYTIEEKQRSDLARDLHDSVLQDLISLKRQCELFLGDFKKGDNPCREEVQDKLVQMNEQMSDVISMTRETCHELRPQLLYDLGLVKALSKLVAQQQERVPFHIRLNTGRFTASLDLDSQLNLYRIIQEFLSNAVKHSQATDVLIMLISIQNKIVLHYEDDGVGFDQEKNTEHSMSMGLSGIKERVRALDGRLRIETSEGKGFKADIEIEL</ns2:sequence><ns2:name>GCA_005234095_None</ns2:name></ns2:Sequence><ns2:Sequence dsseqid="sq442" id="sq441" description="histidine kinase"><ns2:sequence>MH---------------------RNNNFYKYLSLAFIILSFVYVIYLSYISVFNIFVGADVKINEQGKLEVTKVVDYTDEYYSGVKKGDIILEVNGQKGS-EIQLESGRLVNVE-SLTVERDNKSFHLQ----NV---SLIS---EENLFMYLIPLISYSICLFCIFFVYRINKVRKSPSAFVLILFLLFVSVAYVSACGARRGEEVSTYLLVLTLVSCPILYIHFIYKYFAELGTKLFKKKI-LIIMYILPLVNLLLEAVLSNRLN-SS--AFLSNLNLISFFVLVLTVSILIHQG-IRKIKQNEQKSILKILAYINILSFSPFIIFFVIPYVLFDKY-LSPFSLAAFTLVIPFSLVYQFMTNRLYNIDFVVGRLKYYGFLAITPTVIVVTIFNYIQKPEDNFYSVKLTVVIYLLMFAVFYFKEIIDFRFKLKRFTEKFNYQDGIFKFTQLIKQASSVDQVLNHFKNTILDVLNIDNACVYDNS-KGEITLLSKNNFKDLTYTNHEQYVKNFTGDIGKIKEFKQGFIIKIGERGDKSFLVLCFSSYNTFKLTRDEIAWLQTLAFYTNVSLENVMKIEELMVHLEDLKQQESNPVWLKKLMYTIEEKQRSDLARDLHDSVLQDLISLKRQCELFLGDFKKDDNPCREEVQDKLVQMNEQMSDVISMTRETCHELRPQLLYDLGLVKALSKLVAQQQERVPFHIRLNTGRFTASLDLDSQLNLYRIIQEFLSNAVKHSQATDVLIMLISIQNKIVLHYEDDGVGFDQEKNTEHSMSMGLSGIKERVRALDGRLRIETSEGKGFKADIEIEL</ns2:sequence><ns2:name>GCA_026153475_None</ns2:name></ns2:Sequence><ns2:Sequence dsseqid="sq444" id="sq443" description="histidine kinase"><ns2:sequence>MH---------------------RNNNFYKYLSLAFIILSFVYVIYLSYISVFNIFVGADVKINEQGKLEVTKVVDYTDEYYSGVKKGDIILEVNGQKGS-EIQLESGRLVNVE-SLTVERDNKSFHLQ----NV---SLIS---EENLFMYLIPLISYSICLFCIFFVYRINKVRKSPSAFVLILFLLFVSVAYVSACGARRGEEVSTYLLVLTLVSCPILYIHFIYKYFAELGTKLFKKKI-LIIMYILPLVNLLLEAVLSNRLN-SS--AFLSNLNLISFFVLVLTVSILIHQG-IRKIKQNEQKSILKILAYINILSFSPFIIFFVIPYVLFDKY-LSPFSLAAFTLVIPFSLVYQFMTNRLYNIDFVVGRLKYYGFLAITPTVIVVTIFNYIQKPEDNFYSVKLTVVIYLLMFAVFYFKEIIDFRFKLKRFTEKFNYQDGIFKFTQLIKQASSVDQVLNHFKNTILDVLNIDNACVYDNS-KGEITLLSKNNFKDLTYTNHEQYVKNFTGDIGKIKEFKQGFIIKIGERGDKSFLVLCFSSYNTFKLTRDEIAWLQTLAFYTNVSLENVMKIEELMVHLEDLKQQESNPVWLKKLMYTIEEKQRSDLARDLHDSVLQDLISLKRQCELFLGDFKKDDNPCREEVQDKLVQMNEQMSDVISMTRETCHELRPQLLYDLGLVKALSKLVAQQQERVPFHIRLNTGRFTASLDLDSQLNLYRIIQEFLSNAVKHSQATDVLIMLISIQNKIVLHYEDDGVGFDQEKNTEHSMSMGLSGIKERVRALDGRLRIETSEGKGFKADIEIEL</ns2:sequence><ns2:name>GCA_027942395_None</ns2:name></ns2:Sequence><ns2:Sequence dsseqid="sq446" id="sq445" description="histidine kinase"><ns2:sequence>MH---------------------RNNNFYKYLSLAFIILSFVYVIYLSYISVFNIFVGADVKINEQGKLEVTKVVDYTDEYYSGVKKGDIILEVNGQKGS-EIQLESGRLVNVE-SLTVERDNKSFHLQ----NV---SLIS---EENLFMYLIPLISYSICLFCIFFVYRINKVRKSPSAFVLILFLLFVSVAYVSACGARRGEEVSTYLLVLTLVSCPILYIHFIYKYFAELGTKLFKKKI-LIIMYILPLVNLLLEAVLSNRLN-SS--AFLSNLNLISFFVLVLTVSILIHQG-IRKIKQNEQKSILKILAYINILSFSPFIIFFVIPYVLFDKY-LSPFSLAAFTLVIPCSLVYQFMTNRLYNIDFVVGRLKYYGFLAITPTVIVVTIFNYIQKPEDNFYSVKLTVVIYLLMFAVFYFKEIIDFRFKLKRFTEKFNYQDGIFKFTQLIKQASSVDQVLNHFKNTILDVLNIDNACVYDNS-KGEITLLSKNNFKDLTYTNHEQYVKNFTGDIGKIKEFKQGFIIKIGERGDKSFLVLCFSSYNTFKLTRDEIAWLQTLAFYTNVSLENVMKIEELMVHLEDLKQQESNPVWLKKLMYTIEEKQRSDLARDLHDSVLQDLISLKRQCELFLGDFKKDDNPCREEVQDKLVQMNEQMSDVISMTRETCHELRPQLLYDLGLVKALSKLVAQQQERVPFHIRLNTGRFTASLDLDSQLNLYRIIQEFLSNAVKHSQATDVLIMLISIQNKIVLHYEDDGVGFDQEKNTEHSMSMGLSGIKERVRALDGRLRIETSEGKGFKADIEIEL</ns2:sequence><ns2:name>GCA_000186745_None</ns2:name></ns2:Sequence><ns2:Sequence dsseqid="sq448" id="sq447" description="Sensor histidine kinase ComP"><ns2:sequence>MH---------------------RNNNFYKYLSLAFIILSFVYVIYLSYISVFNIFVGADVKINEQGKLEVTKVVDYTDEYYSGVKKGDIILEVNGQKGS-EIQLESGRLVNVE-SLTVERDNKSFHLQ----NV---SLIS---EENLFMYLIPLISYSICLFCIFFVYRINKVRKSPSAFVLILFLLFVSVAYVSACGARRGEEVSTYLLVLTLVSCPILYIHFIYKYFAELGTKLFKKKI-LIIMYILPLVNLLLEAVLSNRLN-SS--AFLSNLNLISFFVLVLTVSILIHQG-IRKIKQNEQKSILKILAYINILSFSPFIIFFVIPYVLFDKY-LSPFSLAAFTLVIPFSLVYQFMTNRLYNIDFVVGRLKYYGFLAITPTVIVVTIFNYIQKPEDNFYSVKLTVVIYLLMFAVFYFKEIIDFRFKLKRFTEKFNYQDGIFKFTQLIKQASSVDQVLNHFKDL--------------------------------TYKNHEQYVKNFSGDIGKIKEFKQGFIIKIGERGDRSFLVLCFSSYNTFKLTRDEIAWLQTLAFYTNVSLENVMKIEELMVHLEDLKQQESNPVWLKKLMYTIEEKQRSDLARDLHDSVLQDLISLKRQCELFLGDFKKDDNPCREEVQDKLVQMNEQMSDVISMTRETCHELRPQLLYDLGLVKALSKLVAQQQERVPFHIRLNTGRFTASLDLDSQLNLYRIIQEFLSNAVKHSQATDVLIMLISIQNKIVLHYEDDGVGFDQEKNTEHSMSMGLSGIKERVRALDGRLRIETSEGKGFKADIEIEL</ns2:sequence><ns2:name>GCA_038762065_comP</ns2:name></ns2:Sequence><ns2:Sequence dsseqid="sq450" id="sq449" description="histidine kinase"><ns2:sequence>MY---------------------RYINVYKYLSLVFIILSFIYVIYLSYSFAFNIFVGADVKINEQGKLEVTNVLDYTDEYYSGVKKGDIILEVNGEKGS-DIQLKSGRLVNVE-SLIVERDNKSFHLQ----NV---SLIS---EENLFMYLIPVISYSICLFCIFFIYRINKVRKSTSAYILILFLLFVSVAYVSACGARRGEEISTYLLVLTLVSCPVLYIHFIYKYFIELGTKLFEKKI-LIIMYMLPLINLLLEDVLSNRLK-SS--AFLSNLNLISFFVLVLTVSILIHKG-IRKFKQKEQKSILKVLAYTNIFSFSPFIVFFAVPYVFFEKY-VSPFSLAAFTLVIPFSLVYQFMTNRLYNIDFVVGRLKYYGFLAITPTIIVVTIFNYIQQPKDIFYLVKLTIAIYVLMFAVFYFKEIIDFRFKLKRFTEKFNYQDGIFKFTQLIKQASSVDQVLNHFKNTILEVLNIDNACVYDNS-KGEITLLSKNNFKDLTYKNHEQYVKNFSGDIGKIKEFKQGFIIKIGERGDRSFLVLCFSSYNTFKLTRDEIAWLQTLAFYTNVSLENVMKIEELMVHLEDLKQQESNPVWLKKLMYTIEEKQRSDLARDLHDSVLQDLISLKRQCELFLGDFKKDDNPCREEVQDKLVQMNEQMSDVISMTRETCHELRPQ-----------------QQERVPFHIRLNTGRFTASLDLDSQLNLYRIIQEFLSNAVKHSQATDVLIMLISIQNKIVLHYEDDGVGFDQEKNTEHSMSMGLSGIKERVRALDGRLRIETSEGKGFKADIEIEL</ns2:sequence><ns2:name>GCA_005849145_None</ns2:name></ns2:Sequence><ns2:Sequence dsseqid="sq452" id="sq451" description="histidine kinase"><ns2:sequence>MY---------------------RYINVYKYLSLVFIILSFIYVIYLSYSFAFNIFVGADVKINEQGKLEVTNVLDYTDEYYSGVKKGDIILEVNGEKGS-DIQLKSGRLVNVE-SLIVERDNKSFHLQ----NV---SLIS---EENLFMYLIPVISYSICLFCIFFIYRINKVRKSTSAYILILFLLFVSVAYVSACGARRGEEISTYLLVLTLVSCPVLYIHFIYKYFIELGTKLFEKKI-LIIMYMLPLINLLLEDVLSNRLK-SS--AFLSNLNLISFFVLVLTVSILIHKG-IRKFKQKEQKSILKVLAYTNIFSFSPFIVFFAVPYVFFEKY-VSPFSLAAFTLVIPFSLVYQFMTNRLYNIDFVVGRLKYYGFLAITPTIIVVTIFNYIQQPKDIFYLVKLTIAIYVLMFAVFYFKEIIDFRFKLKRFTEKFNYQDGIFKFTQLIKQASSVDQVLNHFKNTILEVLNIDNACVYDNS-KGEITLLSKNNFKDLTYKNHEQYVKNFSGDIGKIKEFKQGFIIKIGERGDRSFLVLCFSSYNTFKLTRDEIAWLQTLAFYTNVSLENVMKIEELMVHLEDLKQQESNPVWLKKLMYTIEEKQRSDLARDLHDSVLQDLISLKRQCELFLGDFKKDDNPCREEVQDKLVQMNEQMSDVISMTRETCHELRPQ-----------------QQERVPFHIRLNTGRFTASLDLDSQLNLYRIIQEFLSNAVKHSQATDVLIMLISIQNKIVLHYEDDGVGFDQEKNTEHSMSMGLSGIKERVRALDGRLRIETSEGKGFKADIEIEL</ns2:sequence><ns2:name>GCA_002072735_None</ns2:name></ns2:Sequence><ns2:Sequence dsseqid="sq454" id="sq453" description="histidine kinase"><ns2:sequence>MY---------------------RYINVYKYLSLVFIILSFIYVIYLSYSFAFNIFVGADVKINEQGKLEVTNVLDYTDEYYSGVKKGDIILEVNGEKGS-DIQLKSGRLVNVE-SLIVERDNKSFHLQ----NV---SLIS---EENLFMYLIPVISYSICLFCIFFIYRINKVRKSTSAYILILFLLFVSVAYVSACGARRGEEISTYLLVLTLVSCPVLYIHFIYKYFIELGTKLFEKKI-LIIMYMLPLINLLLEDVLSNRLK-SS--AFLSNLNLISFFVLVLTVSILIHKG-IRKFKQKEQKSILKVLAYTNIFSFSPFIVFFAVPYVFFEKY-VSPFSLAAFTLVIPFSLVYQFMTNRLYNIDFVVGRLKYYGFLAITPTIIVVTIFNYIQQPKDIFYLVKLTIAIYVLMFAVFYFKEIIDFRFKLKRFTEKFNYQDGIFKFTQLIKQASSVDQVLNHFKNTILEVLNIDNACVYDNS-KGEITLLSKNNFKDLTYKNHEQYVKNFSGDIGKIKEFKQGFIIKIGERGDRSFLVLCFSSYNTFKLTRDEIAWLQTLAFYTNVSLENVMKIEELMVHLEDLKQQESNPVWLKKLMYTIEEKQRSDLARDLHDSVLQDLISLKRQCELFLGDFKKDDNPCREEVQDKLVQMNEQMSDVISMTRETCHELRPQLLYDLGLVKALSKLVAQQQERVPFHIRLNTGRFTASLDLDSQLNLYRIIQEFLSNAVKHSQATDVLIMLISIQNKIVLHYEDDGVGFDQEKNTEHSMSMGLSGIKERVRALDGRLRIETSEGKGFKADIEIEL</ns2:sequence><ns2:name>GCA_006165085_None</ns2:name></ns2:Sequence><ns2:Sequence dsseqid="sq456" id="sq455" description="histidine kinase"><ns2:sequence>MY---------------------RYINVYKYLSLVFIILSFIYVIYLSYSFAFNIFVGADVKINEQGKLEVTNVLDYTDEYYSGVKKGDIILEVNGEKGS-DIQLKSGRLVNVE-SLIVERDNKSFHLQ----NV---SLIS---EENLFMYLIPVISYSICLFCIFFIYRINKVRKSTSAYILILFLLFVSVAYVSACGARRGEEISTYLLVLTLVSCPVLYIHFIYKYFIELGTKLFEKKI-LIIMYMLPLINLLLEDVLSNRLK-SS--AFLSNLNLISFFVLVLTVSILIHKG-IRKFKQKEQKSILKVLAYTNIFSFSPFIVFFAVPYVFFEKY-VSPFSLAAFTLVIPFSLVYQFMTNRLYNIDFVVGRLKYYGFLAITPTIIVVTIFNYIQQPKDIFYLVKLTIAIYVLMFAVFYFKEIIDFRFKLKRFTEKFNYQDGIFKFTQLIKQASSVDQVLNHFKNTILEVLNIDNACVYDNS-KGEITLLSKNNFKDLTYKNHEQYVKNFSGDIGKIKEFKQGFIIKIGERGDRSFLVLCFSSYNTFKLTRDEIAWLQTLAFYTNVSLENVMKIEELMVHLEDLKQQESNPVWLKKLMYTIEEKQRSDLARDLHDSVLQDLISLKRQCELFLGDFKKDDNPCREEVQDKLVQMNEQMSDVISMTRETCHELRPQLLYDLGLVKALSKLVAQQQERVPFHIRLNTGRFTASLDLDSQLNLYRIIQEFLSNAVKHSQATDVLIMLISIQNKIVLHYEDDGVGFDQEKNTEHSMSMGLSGIKERVRALDGRLRIETSEGKGFKADIEIEL</ns2:sequence><ns2:name>GCA_000782835_None</ns2:name></ns2:Sequence><ns2:Sequence dsseqid="sq458" id="sq457" description="histidine kinase"><ns2:sequence>MY---------------------RYINVYKYLSLVFIILSFIYVIYLSYSFAFNIFVGADVKINEQGKLEVTNVLDYTDEYYSGVKKGDIILEVNGEKGS-DIQLKSGRLVNVE-SLIVERDNKSFHLQ----NV---SLIS---EENLFMYLIPVISYSICLFCIFFIYRINKVRKSTSAYILILFLLFVSVAYVSACGARRGEEISTYLLVLTLVSCPVLYIHFIYKYFIELGTKLFEKKI-LIIMYMLPLINLLLEDVLSNRLK-SS--AFLSNLNLISFFVLVLTVSILIHKG-IRKFKQKEQKSILKVLAYTNIFSFSPFIVFFAVPYVFFEKY-VSPFSLAAFTLVIPFSLVYQFMTNRLYNIDFVVGRLKYYGFLAITPTIIVVTIFNYIQQPKDIFYLVKLTIAIYVLMFAVFYFKEIIDFRFKLKRFTEKFNYQDGIFKFTQLIKQASSVDQVLNHFKNTILEVLNIDNACVYDNS-KGEITLLSKNNFKDLTYKNHEQYVKNFSGDIGKIKEFKQGFIIKIGERGDRSFLVLCFSSYNTFKLTRDEIAWLQTLAFYTNVSLENVMKIEELMVHLEDLKQQESNPVWLKKLMYTIEEKQRSDLARDLHDSVLQDLISLKRQCELFLGDFKKDDNPCREEVQDKLVQMNEQMSDVISMTRETCHELRPQLLYDLGLVKALSKLVAQQQERVPFHIRLNTGRFTASLDLDSQLNLYRIIQEFLSNAVKHSQATDVLIMLISIQNKIVLHYEDDGVGFDQEKNTEHSMSMGLSGIKERVRALDGRLRIETSEGKGFKADIEIEL</ns2:sequence><ns2:name>GCA_009913515_None</ns2:name></ns2:Sequence><ns2:Sequence dsseqid="sq460" id="sq459" description="histidine kinase"><ns2:sequence>MY---------------------RYINVYKYLSLVFIILSFIYVIYLSYSFAFNIFVGADVKINEQGKLEVTNVLDYTDEYYSGVKKGDIILEVNGEKGS-DIQLKSGRLVNVE-SLIVERDNKSFHLQ----NV---SLIS---EENLFMYLIPVISYSICLFCIFFIYRINKVRKSTSAYILILFLLFVSVAYVSACGARRGEEISTYLLVLTLVSCPVLYIHFIYKYFIELGTKLFEKKI-LIIMYMLPLINLLLEDVLSNRLK-SS--AFLSNLNLISFFVLVLTVSILIHKG-IRKFKQKEQKSILKVLAYTNIFSFSPFIVFFAVPYVFFEKY-VSPFSLAAFTLVIPFSLVYQFMTNRLYNIDFVVGRLKYYGFLAITPTIIVVTIFNYIQQPKDIFYLVKLTIAIYVLMFAVFYFKEIIDFRFKLKRFTEKFNYQDGIFKFTQLIKQASSVDQVLNHFKNTILEVLNIDNACVYDNS-KGEITLLSKNNFKDLTYKNHEQYVKNFSGDIGKIKEFKQGFIIKIGERGDRSFLVLCFSSYNTFKLTRDEIAWLQTLAFYTNVSLENVMKIEELMVHLEDLKQQESNPVWLKKLMYTIEEKQRSDLARDLHDSVLQDLISLKRQCELFLGDFKKDDNPCREEVQDKLVQMNEQMSDVISMTRETCHELRPQLLYDLGLVKALSKLVAQQQERVPFHIRLNTGRFTASLDLDSQLNLYRIIQEFLSNAVKHSQATDVLIMLISIQNKIVLHYEDDGVGFDQEKNTEHSMSMGLSGIKERVRALDGRLRIETSEGKGFKADIEIEL</ns2:sequence><ns2:name>GCA_012648345_None</ns2:name></ns2:Sequence><ns2:Sequence dsseqid="sq462" id="sq461" description="histidine kinase"><ns2:sequence>MY---------------------RYINVYKYLSLVFIILSFIYVIYLSYSFAFNIFVGADVKINEQGKLEVTNVLDYTDEYYSGVKKGDIILEVNGEKGS-DIQLKSGRLVNVE-SLIVERDNKSFHLQ----NV---SLIS---EENLFMYLIPVISYSICLFCIFFIYRINKVRKSTSAYILILFLLFVSVAYVSACGARRGEEISTYLLVLTLVSCPVLYIHFIYKYFIELGTKLFEKKI-LIIMYMLPLINLLLEDVLSNRLK-SS--AFLSNLNLISFFVLVLTVSILIHKG-IRKFKQKEQKSILKVLAYTNIFSFSPFIVFFAVPYVFFEKY-VSPFSLAAFTLVIPFSLVYQFMTNRLYNIDFVVGRLKYYGFLAITPTIIVVTIFNYIQQPKDIFYLVKLTIAIYVLMFAVFYFKEIIDFRFKLKRFTEKFNYQDGIFKFTQLIKQASSVDQVLNHFKNTILEVLNIDNACVYDNS-KGEITLLSKNNFKDLTYKNHEQYVKNFSGDIGKIKEFKQGFIIKIGERGDRSFLVLCFSSYNTFKLTRDEIAWLQTLAFYTNVSLENVMKIEELMVHLEDLKQQESNPVWLKKLMYTIEEKQRSDLARDLHDSVLQDLISLKRQCELFLGDFKKDDNPCREEVQDKLVQMNEQMSDVISMTRETCHELRPQLLYDLGLVKALSKLVAQQQERVPFHIRLNTGRFTASLDLDSQLNLYRIIQEFLSNAVKHSQATDVLIMLISIQNKIVLHYEDDGVGFDQEKNTEHSMSMGLSGIKERVRALDGRLRIETSEGKGFKADIEIEL</ns2:sequence><ns2:name>GCA_012648205_None</ns2:name></ns2:Sequence><ns2:Sequence dsseqid="sq464" id="sq463" description="histidine kinase"><ns2:sequence>MY---------------------RYINVYKYLSLVFIILSFIYVIYLSYSFAFNIFVGADVKINEQGKLEVTNVLDYTDEYYSGVKKGDIILEVNGEKGS-DIQLKSGRLVNVE-SLIVERDNKSFHLQ----NV---SLIS---EENLFMYLIPVISYSICLFCIFFIYRINKVRKSTSAYILILFLLFVSVAYVSACGARRGEEISTYLLVLTLVSCPVLYIHFIYKYFIELGTKLFEKKI-LIIMYMLPLINLLLEDVLSNRLK-SS--AFLSNLNLISFFVLVLTVSILIHKG-IRKFKQKEQKSILKVLAYTNIFSFSPFIVFFAVPYVFFEKY-VSPFSLAAFTLVIPFSLVYQFMTNRLYNIDFVVGRLKYYGFLAITPTIIVVTIFNYIQQPKDIFYLVKLTIAIYVLMFAVFYFKEIIDFRFKLKRFTEKFNYQDGIFKFTQLIKQASSVDQVLNHFKNTILEVLNIDNACVYDNS-KGEITLLSKNNFKDLTYKNHEQYVKNFSGDIGKIKEFKQGFIIKIGERGDRSFLVLCFSSYNTFKLTRDEIAWLQTLAFYTNVSLENVMKIEELMVHLEDLKQQESNPVWLKKLMYTIEEKQRSDLARDLHDSVLQDLISLKRQCELFLGDFKKDDNPCREEVQDKLVQMNEQMSDVISMTRETCHELRPQLLYDLGLVKALSKLVAQQQERVPFHIRLNTGRFTASLDLDSQLNLYRIIQEFLSNAVKHSQATDVLIMLISIQNKIVLHYEDDGVGFDQEKNTEHSMSMGLSGIKERVRALDGRLRIETSEGKGFKADIEIEL</ns2:sequence><ns2:name>GCA_015535655_None</ns2:name></ns2:Sequence><ns2:Sequence dsseqid="sq466" id="sq465" description="histidine kinase"><ns2:sequence>MY---------------------RYINVYKYLSLVFIILSFIYVIYLSYSFAFNIFVGADVKINEQGKLEVTNVLDYTDEYYSGVKKGDIILEVNGEKGS-DIQLKSGRLVNVE-SLIVERDNKSFHLQ----NV---SLIS---EENLFMYLIPVISYSICLFCIFFIYRINKVRKSTSAYILILFLLFVSVAYVSACGARRGEEISTYLLVLTLVSCPVLYIHFIYKYFIELGTKLFEKKI-LIIMYMLPLINLLLEDVLSNRLK-SS--AFLSNLNLISFFVLVLTVSILIHKG-IRKFKQKEQKSILKVLAYTNIFSFSPFIVFFAVPYVFFEKY-VSPFSLAAFTLVIPFSLVYQFMTNRLYNIDFVVGRLKYYGFLAITPTIIVVTIFNYIQQPKDIFYLVKLTIAIYVLMFAVFYFKEIIDFRFKLKRFTEKFNYQDGIFKFTQLIKQASSVDQVLNHFKNTILEVLNIDNACVYDNS-KGEITLLSKNNFKDLTYKNHEQYVKNFSGDIGKIKEFKQGFIIKIGERGDRSFLVLCFSSYNTFKLTRDEIAWLQTLAFYTNVSLENVMKIEELMVHLEDLKQQESNPVWLKKLMYTIEEKQRSDLARDLHDSVLQDLISLKRQCELFLGDFKKDDNPCREEVQDKLVQMNEQMSDVISMTRETCHELRPQLLYDLGLVKALSKLVAQQQERVPFHIRLNTGRFTASLDLDSQLNLYRIIQEFLSNAVKHSQATDVLIMLISIQNKIVLHYEDDGVGFDQEKNTEHSMSMGLSGIKERVRALDGRLRIETSEGKGFKADIEIEL</ns2:sequence><ns2:name>GCA_019599105_None</ns2:name></ns2:Sequence><ns2:Sequence dsseqid="sq468" id="sq467" description="histidine kinase"><ns2:sequence>MY---------------------RYINVYKYLSLVFIILSFIYVIYLSYSFAFNIFVGADVKINEQGKLEVTNVLDYTDEYYSGVKKGDIILEVNGEKGS-DIQLKSGRLVNVE-SLIVERDNKSFHLQ----NV---SLIS---EENLFMYLIPVISYSICLFCIFFIYRINKVRKSTSAYILILFLLFVSVAYVSACGARRGEEISTYLLVLTLVSCPVLYIHFIYKYFIELGTKLFEKKI-LIIMYMLPLINLLLEDVLSNRLK-SS--AFLSNLNLISFFVLVLTVSILIHKG-IRKFKQKEQKSILKVLAYTNIFSFSPFIVFFAVPYVFFEKY-VSPFSLAAFTLVIPFSLVYQFMTNRLYNIDFVVGRLKYYGFLAITPTIIVVTIFNYIQQPKDIFYLVKLTIAIYVLMFAVCYFKEIIDFRFKLKRFTEKFNYQDGIFKFTQLIKQASSVDQVLNHFKNTILEVLNIDNACVYDNS-KGEITLLSKNNFKDLTYKNHEQYVKNFSGDIGKIKEFKQGFIIKIGERGDRSFLVLCFSSYNTFKLTRDEIAWLQTLAFYTNVSLENVMKIEELMVHLEDLKQQESNPVWLKKLMYTIEEKQRSDLARDLHDSVLQDLISLKRQCELFLGDFKKDDNPCREEVQDKLVQMNEQMSDVISMTRETCHELRPQLLYDLGLVKALSKLVAQQQERVPFHIRLNTGRFTASLDLDSQLNLYRIIQEFLSNAVKHSQATDVLIMLISIQNKIVLHYEDDGVGFDQEKNTEHSMSMGLSGIKERVRALDGRLRIETSEGKGFKADIEIEL</ns2:sequence><ns2:name>GCA_030643845_None</ns2:name></ns2:Sequence><ns2:Sequence dsseqid="sq470" id="sq469" description="histidine kinase"><ns2:sequence>MY---------------------RYINVYKYLSLVFIILSFIYVIYLSYSFAFNIFVGADVKINEQGKLEVTNVLDYTDEYYSGVKKGDIILEVNGEKGS-DIQLKSGRLVNVE-SLIVERDNKSFHLQ----NV---SLIS---EENLFMYLIPVISYSICLFCIFFIYRINKVRKSTSAYILILFLLFVSVAYVSACGARRGEEISTYLLVLTLVSCPVLYIHFIYKYFIELGTKLFEKKI-LIIMYMLPLINLLLEDVLSNRLK-SS--AFLSNLNLISFFVLVLTVSILIHKG-IRKFKQKEQKSILKVLAYTNIFSFSPFIVFFAVPYVFFEKY-VSPFSLAAFTLVIPFSLVYQFMTNRLYNIDFVVGRLKYYGFLAITPTIIVVTIFNYIQQPKDIFYLVKLTIAIYVLMFAVFYFKEIIDFRFKLKRFTEKFNYQDGIFKFTQLIKQASSVDQVLNHFKNTILEVLNIDNACVYDNS-KGEITLLSKNNFKDLTYKNHEQYVKNFSGDIGKIKEFKQGFIIKIGERGDRSFLVLCFSSYNTFKLTRDEIAWLQTLAFYTNVSLENVMKIEELMVHLEDLKQQESNPVGLKKLMYTIEEKQRSDLARDLHDSVLQDLISLKRQCELFLGDFKKDDNPCREEVQDKLVQMNEQMSDVISMTRETCHELRPQLLYDLGLVKALSKLVAQQQERVPFHIRLNTGRFTASLDLDSQLNLYRIIQEFLSNAVKHSQATDVLIMLISIQNKIVLHYEDDGVGFDQEKNTEHSMSMGLSGIKERVRALDGRLRIETSEGKGFKADIEIEL</ns2:sequence><ns2:name>GCA_036512515_None</ns2:name></ns2:Sequence><ns2:Sequence dsseqid="sq472" id="sq471" description="histidine kinase"><ns2:sequence>MY---------------------RYINVYKYLSLVFIILSFIYVIYLSYSFAFNIFVGADVKINEQGKLEVTNVLDYTDEYYSCVKKGDIILEVNGEKGS-DIQLKSGRLVNVE-SLIVERDNKSFHLQ----NV---SLIS---EENLFMYLIPVISYSICLFCIFFIYRINKVRKSTSAYILILFLLFVSVAYVSACGARRGEEISTYLLVLTLVSCPVLYIHFIYKYFIELGTKLFEKKI-LIIMYMLPLINLLLEDVLSNRLK-SS--AFLSNLNLISFFVLVLTVSILIHKG-IRKFKQKEQKSILKVLAYTNIFSFSPFIVFFAVPYVFFEKY-VSPFSLAAFTLVIPFSLVYQFMTNRLYNIDFVVGRLKYYGFLAITPTIIVVTIFNYIQQPKDIFYLVKLTIAIYVLMFAVFYFKEIIDFRFKLKRFTEKFNYQDGIFKFTQLIKQASSVDQVLNHFKNTILEVLNIDNACVYDNS-KGEITLLSKNNFKDLTYKNHEQYVKNFSGDIGKIKEFKQGFIIKIGERGDRSFLVLCFSSYNTFKLTRDEIAWLQTLAFYTNVSLENVMKIEELMVHLEDLKQQESNPVWLKKLMYTIEEKQRSDLARDLHDSVLQDLISLKRQCELFLGDFKKDENPCREEVQDKLVQMNEQMSDVISMTRETCHELRPQLLYDLGLVKALSKLVAQQQERVPFHIRLNTGRFTASLDLDSQLNLYRIIQEFLSNAVKHSQATDVLIMLISIQNKIVLHYEDDGVGFDQEKNTEHSMSMGLSGIKERVRALDGRLRIETSEGKGFKADIEIEL</ns2:sequence><ns2:name>GCA_004119615_None</ns2:name></ns2:Sequence><ns2:Sequence dsseqid="sq474" id="sq473" description="histidine kinase"><ns2:sequence>MY---------------------RYINVYKYLSLVFIILSFIYVIYLSYSFAFNIFVGADVKINEQGKLEVTNVLDYTDEYYSCVKKGDIILEVNGEKGS-DIQLKSGRLVNVE-SLIVERDNKSFHLQ----NV---SLIS---EENLFMYLIPVISYSICLFCIFFIYRINKVRKSTSAYILILFLLFVSVAYVSACGARRGEEISTYLLVLTLVSCPVLYIHFIYKYFIELGTKLFEKKI-LIIMYMLPLINLLLEDVLSNRLK-SS--AFLSNLNLISFFVLVLTVSILIHKG-IRKFKQKEQKSILKVLAYTNIFSFSPFIVFFAVPYVFFEKY-VSPFSLAAFTLVIPFSLVYQFMTNRLYNIDFVVGRLKYYGFLAITPTIIVVTIFNYIQQPKDIFYLVKLTIAIYVLMFAVFYFKEIIDFRFKLKRFTEKFNYQDGIFKFTQLIKQASSVDQVLNHFKNTILEVLNIDNACVYDNS-KGEIILLSKNNFKDLTYKNHEQYVKNFSGDIGKIKEFKQGFIIKIGERGDRSFLVLCFSSYNTFKLTRDEIAWLQTLAFYTNVSLENVMKIEELMVHLEDLKQQESNPVWLKKLMYTIEEKQRSDLARDLHDSVLQDLISLKRQCELFLGDFKKDENPCREEVQDKLVQMNEQMSDVISMTRETCHELRPQLLYDLGLVKALSKLVAQQQERVPFHIRLNTGRFTASLDLDSQLNLYRIIQEFLSNAVKHSQATDVLIMLISIQNKIVLHYEDDGIGFDQEKNTEHSMSMGLSGIKERVRALDGRLRIETSEGKGFKADIEIEL</ns2:sequence><ns2:name>GCA_025021505_None</ns2:name></ns2:Sequence><ns2:Sequence dsseqid="sq476" id="sq475" description="histidine kinase"><ns2:sequence>MY---------------------RYINVYKYLSLVFIILSFIYVIYLSYSFAFNIFVGADVKINEQGKLEVTNVLDYTDEYYSCVKKGDIILEVNGEKGS-DIQLKSGRLVNVE-SLIVERDNKSFHLQ----NV---SLIS---EENLFMYLIPVISYSICLFCIFFIYRINKVRKSTSAYILILFLLFVSVAYVSACGARRGEEISTYLLVLTLVSCPVLYIHFIYKYFIELGTKLFEKKI-LIIMYMLPLINLLLEDVLSNRLK-SS--AFLSNLNLISFFVLVLTVSILIHKG-IRKFKQKEQKSILKVLAYTNIFSFSPFIVFFAVPYVFFEKY-VSPFSLAAFTLVIPFSLVYQFMTNRLYNIDFVVGRLKYYGFLAITPTIIVVTIFNYIQQPKDIFYLVKLTIAIYVLMFAVFYFKEIIDFRFKLKRFTEKFNYQDGIFKFTQLIKQASSVDQVLNHFKNTILEVLNIDNACVYDNS-KGEIILLSKNNFKDLTYKNHEQYVKNFSGDIGKIKEFKQGFIIKIGERGDRSFLVLCFSSYNTFKLTRDEIAWLQTLAFYTNVSLENVMKIEELMVHLEDLKQQESNPVWLKKLMYTIEEKQRSDLARDLHDSVLQDLISLKRQCELFLGDFKKDENPCREEVQDKLVQMNEQMSDVISMTRETCHELRPQLLYDLGLVKALSKLVAQQQERVPFHIRLNTGRFTASLDLDSQLNLYRIIQEFLSNAVKHSQATDVLIMLISIQNKIVLHYEDDGIGFDQEKNTEHSMSMGLSGIKERVRALDGRLRIETSEGKGFKADIEIEL</ns2:sequence><ns2:name>GCA_001746575_None</ns2:name></ns2:Sequence><ns2:Sequence dsseqid="sq478" id="sq477" description="histidine kinase"><ns2:sequence>MY---------------------RYINVYKYLSLVFIILSFIYVIYLSYSFAFNIFVGADVKINEQGKLEVTNVLDYTDEYYSCVKKGDIILEVNGEKGS-DIQLKSGRLVNVE-SLIVERDNKSFHLQ----NV---SLIS---EENLFMYLIPVISYSICLFCIFFIYRINKVRKSTSAYILILFLLFVSVAYVSACGARRGEEISTYLLVLTLVSCPVLYIHFIYKYFIELGTKLFEKKI-LIIMYMLPLINLLLEDVLSNRLK-SS--AFLSNLNLISFFVLVLTVSILIHKG-IRKFKQKEQKSILKVLAYTNIFSFSPFIVFFAVPYVFFEKY-VSPFSLAAFTLVIPFSLVYQFMTNRLYNIDFVVGRLKYYGFLAITPTIIVVTIFNYIQQPKDIFYLVKLTIAIYVLMFAVFYFKEIIDFRFKLKRFTEKFNYQDGIFKFTQLIKQASSVDQVLNHFKNTILEVLNIDNACVYDNS-KGEIILLSKNNFKDLTYKNHEQYVKNFSGDIGKIKEFKQGFIIKIGERGDRSFLVLCFSSYNTFKLTRDEIAWLQTLAFYTNVSLENVMKIEELMVHLEDLKQQESNPVWLKKLMYTIEEKQRSDLARDLHDSVLQDLISLKRQCELFLGDFKKDENPCREEVQDKLVQMNEQMSDVISMTRETCHELRPQLLYDLGLVKALSKLVAQQQERVPFHIRLNTGRFTASLDLDSQLNLYRIIQEFLSNAVKHSQATDVLIMLISIQNKIVLHYEDDGIGFDQEKNTEHSMSMGLSGIKERVRALDGRLRIETSEGKGFKADIEIEL</ns2:sequence><ns2:name>GCA_033113625_None</ns2:name></ns2:Sequence><ns2:Sequence dsseqid="sq480" id="sq479" description="histidine kinase"><ns2:sequence>MY---------------------RYINVYKYLSLVFIILSFIYVIYLSYSFAFNIFVGADVKINEQGKLEVTNVLDYTDEYYSCVKKGDIILEVNGEKGS-DIQLKSGRLVNVE-SLIVERDNKSFHLQ----NV---SLIS---EENLFMYLIPVISYSICLFCIFFIYRINKVRKSTSAYILILFLLFVSVAYVSACGARRGEEISTYLLVLTLVSCPVLYIHFIYKYFIELGTKLFEKKI-LIIMYMLPLINLLLEDVLSNRLK-SS--AFLSNLNLISFFVLVLTVSILIHKG-IRKFKQKEQKSILKVLAYTNIFSFSPFIVFFAVPYVFFEKY-VSPFSLAAFTLVIPFSLVYQFMTNRLYNIDFVVGRLKYYGFLAITPTIIVVTIFNYIQQPKDIFYLVKLTIAIYVLMFAVFYFKEIIDFRFKLKRFTEKFNYQDGIFKFTQLIKQASSVDQVLNHFKNTILEVLNIDNACVYDNS-KGEITLLSKNNFKDLTYKNHEQYVKNFSGDIGKIKEFKQGFIIKIGERGDRSFLVLCFSSYNTFKLTRDEIAWLQTLAFYTNVSLENVMKIEELMVHLEDLKQQESNPVWLKKLMYTIEEKQRSDLARDLHDSVLQDLISLKRQCELFLGDFKKDENPCREEVQDKLVQMNEQMSDVISMTRETCHELRPQLLYDLGLVKALSKLVAQQQERVPFHIRLNTGRFTASLDLDSQLNLYRIIQEFLSNAVKHSQATDVLIMLISIQNKIVLHYEDDGVGFDQEKNTEHSMSMGLSGIKERVRALDGRLRIETSEGKGFKADIEIEL</ns2:sequence><ns2:name>GCA_035621695_None</ns2:name></ns2:Sequence><ns2:Sequence dsseqid="sq482" id="sq481" description="histidine kinase"><ns2:sequence>MY---------------------RYINVYKYLSLVFIILSFIYVIYLSYSFAFNIFVGADVKINEQGKLEVTNVLDYTDEYYSCVKKGDIILEVNGEKGS-DIQLKSGRLVNVE-SLIVERDNKSFHLQ----NV---SLIS---EENLFMYLIPVISYSICLFCIFFIYRINKVRKSTSAYILILFLLFVSVAYVSACGARRGEEISTYLLVLTLVSCPVLYIHFIYKYFIELGTKLFEKKI-LIIMYMLPLINLLLEDVLSNRLK-SS--AFLSNLNLISFFVLVLTVSILIHKG-IRKFKQKEQKSILKVLAYTNIFSFSPFIVFFAVPYVFFEKY-VSPFSLAAFTLVIPFSLVYQFMTNRLYNIDFVVGRLKYYGFLAITPTIIVVTIFNYIQQPKDIFYLVKLTIAIYVLMFAVFYFKEIIDFRFKLKRFTEKFNYQDGIFKFTQLIKQASSVDQVLNHFKNTILEVLNIDNACVYDNS-KGEITLLSKNNFKDLTYKNHEQYVKNFSGDIGKIKEFKQGFIIKIGERGDRSFLVLCFSSYNTFKLTRDEIAWLQTLAFYTNVSLENVMKIEELMVHLEDLKQQESNPVWLKKLMYTIEEKQRSDLARDLHDSVLQDLISLKRQCELFLGDFKKDENPCREEVQDKLVQMNEQMSDVISMTRETCHELRPQLLYDLGLVKALSKLVAQQQERVPFHIRLNTGRFTASLDLDSQLNLYRIIQEFLSNAVKHSQATDVLIMLISIQNKIVLHYEDDGVGFDQEKNTEHSMSMGLSGIKERVRALDGRLRIETSEGKGFKADIEIEL</ns2:sequence><ns2:name>GCA_003665235_None</ns2:name></ns2:Sequence><ns2:Sequence dsseqid="sq484" id="sq483" description="histidine kinase"><ns2:sequence>MY---------------------RYINVYKYLSLVFIILSFIYVIYLSYSFAFNIFVGADVKINEQGKLEVTNVLDYTDEYYSCVKKGDIILEVNGEKGS-DIQLKSGRLVNVE-SLIVERDNKSFHLQ----NV---SLIS---EENLFMYLIPVISYSICLFCIFFIYRINKVRKSTSAYILILFLLFVSVAYVSACGARRGEEISTYLLVLTLVSCPVLYIHFIYKYFIELGTKLFEKKI-LIIMYMLPLINLLLEDVLSNRLK-SS--AFLSNLNLISFFVLVLTVSILIHKG-IRKFKQKEQKSILKVLAYTNIFSFSPFIVFFAVPYVFFEKY-VSPFSLAAFTLVIPFSLVYQFMTNRLYNIDFVVGRLKYYGFLAITPTIIVVTIFNYIQQPKDIFYLVKLTIAIYVLMFAVFYFKEIIDFRFKLKRFTEKFNYQDGIFKFTQLIKQASSVDQVLNHFKNTILEVLNIDNACVYDNS-KGEITLLSKNNFKDLTYKNHEQYVKNFSGDIGKIKEFKQGFIIKIGERGDRSFLVLCFSSYNTFKLTRDEIAWLQTLAFYTNVSLENVMKIEELMVHLEDLKQQESNPVWLKKLMYTIEEKQRSDLARDLHDSVLQDLISLKRQCELFLGDFKKDENPCREEVQDKLVQMNEQMSDVISMTRETCHELRPQLLYDLGLVKALSKLVAQQQERVPFHIRLNTGRFTASLDLDSQLNLYRIIQEFLSNAVKHSQATDVLIMLISIQNKIVLHYEDDGVGFDQEKNTEHSMSMGLSGIKERVRALDGRLRIETSEGKGFKADIEIEL</ns2:sequence><ns2:name>GCA_024800645_None</ns2:name></ns2:Sequence><ns2:Sequence dsseqid="sq486" id="sq485" description="histidine kinase"><ns2:sequence>MY---------------------RYINVYKYLSLVFIILSFIYVIYLSYSFAFNIFVGADVKINEQGKLEVTNVLDYTDEYYSCVKKGDIILEVNGEKGS-DIQLKSGRLVNVE-SLIVERDNKSFHLQ----NV---SLIS---EENLFMYLIPVISYSICLFCIFFIYRINKVRKSTSAYILILFLLFVSVAYVSACGARRGEEISTYLLVLTLVSCPVLYIHFIYKYFIELGTKLFEKKI-LIIMYMLPLINLLLEDVLSNRLK-SS--AFLSNLNLISFFVLVLTVSILIHKG-IRKFKQKEQKSILKVLAYTNIFSFSPFIVFFAVPYVFFEKY-VSPFSLAAFTLVIPFSLVYQFMTNRLYNIDFVVGRLKYYGFLAITPTIIVVTIFNYIQQPKDIFYLVKLTIAIYVLMFAVFYFKEIIDFRFKLKRFTEKFNYQDGIFKFTQLIKQASSVDQVLNHFKNTILEVLNIDNACVYDNS-KGEITLLSKNNFKDLTYKNHEQYVKNFSGDIGKIKEFKQGFIIKIGERGDRSFLVLCFSSYNTFKLTRDEIAWLQTLAFYTNVSLENVMKIEELMVHLEDLKQQESNPVWLKKLMYTIEEKQRSDLARDLHDSVLQDLISLKRQCELFLGDFKKDENPCREEVQDKLVQMNEQMSDVISMTRETCHELRPQLLYDLGLVKALSKLVAQQQERVPFHIRLNTGRFTASLDLDSQLNLYRIIQEFLSNAVKHSQATDVLIMLISIQNKIVLHYEDDGVGFDQEKNTEHSMSMGLSGIKERVRALDGRLRIETSEGKGFKADIEIEL</ns2:sequence><ns2:name>GCA_035319605_None</ns2:name></ns2:Sequence><ns2:Sequence dsseqid="sq488" id="sq487" description="histidine kinase"><ns2:sequence>MY---------------------RYINVYKYLSLVFIILSFIYVIYLSYSFAFNIFVGADVKINEQGKLEVTNVLDYTDEYYSCVKKGDIILEVNGEKGS-DIQLKSGRLVNVE-SLIVERDNKSFHLQ----NV---SLIS---EENLFMYLIPVISYSICLFCIFFIYRINKVRKSTSAYILILFLLFVSVAYVSACGARRGEEISTYLLVLTLVSCPVLYIHFIYKYFIELGTKLFEKKI-LIIMYMLPLINLLLEDVLSNRLK-SS--AFLSNLNLISFFVLVLTVSILIHKG-IRKFKQKEQKSILKVLAYTNIFSFSPFIVFFAVPYVFFEKY-VSPFSLAAFTLVIPFSLVYQFMTNRLYNIDFVVGRLKYYGFLAITPTIIVVTIFNYIQQPKDIFYLVKLTIAIYVLMFAVFYFKEIIDFRFKLKRFTEKFNYQDGIFKFTQLIKQASSVDQVLNHFKNTILEVLNIDNACVYDNS-KGEITLLSKNNFKDLTYKNHEQYVKNFSGDIGKIKEFKQGFIIKIGERGDRSFLVLCFSSYNTFKLTRDEIAWLQTLAFYTNVSLENVMKIEELMVHLEDLKQQESNPVWLKKLMYTIEEKQRSDLARDLHDSVLQDLISLKRQCELFLGDFKKDENPCREEVQDKLVQMNEQMSDVISMTRETCHELRPQLLYDLGLVKALSKLVAQQQERVPFHIRLNTGRFTASLDLDSQLNLYRIIQEFLSNAVKHSQATDVLIMLISIQNKIVLHYEDDGVGFDQEKNTEHSMSMGLSGIKERVRALDGRLRIETSEGKGFKADIEIEL</ns2:sequence><ns2:name>GCA_018986855_None</ns2:name></ns2:Sequence><ns2:Sequence dsseqid="sq490" id="sq489" description="histidine kinase"><ns2:sequence>MY---------------------RYINVYKYLSLVFIILSFIYVIYLSYSFAFNIFVGADVKINEQGKLEVTNVLDYTDEYYSCVKKGDIILEVNGEKGS-DIQLKSGRLVNVE-SLIVERDNKSFHLQ----NV---SLIS---EENLFMYLIPVISYSICLFCIFFIYRINKVRKSTSAYILILFLLFVSVAYVSACGARRGEEISTYLLVLTLVSCPVLYIHFIYKYFIELGTKLFEKKI-LIIMYMLPLINLLLEDVLSNRLK-SS--AFLSNLNLISFFVLVLTVSILIHKG-IRKFKQKEQKSILKVLAYTNIFSFSPFIVFFAVPYVFFEKY-VSPFSLAAFTLVIPFSLVYQFMTNRLYNIDFVVGRLKYYGFLAITPTIIVVTIFNYIQQPKDIFYLVKLTIAIYVLMFAVFYFKEIIDFRFKLKRFTEKFNYQDGIFKFTQLIKQASSVDQVLNHFKNTILEVLNIDNACVYDNS-KGEITLLSKNNFKDLTYKNHEQYVKNFSGDIGKIKEFKQGFIIKIGERGDRSFLVLCFSSYNTFKLTRDEIAWLQTLAFYTNVSLENVMKIEELMVHLEDLKQQESNPVWLKKLMYTIEEKQRSDLARDLHDSVLQDLISLKRQCELFLGDFKKDENPCREEVQDKLVQMNEQMSDVISMTRETCHELRPQLLYDLGLVKALSKLVAQQQERVPFHIRLNTGRFTASLDLDSQLNLYRIIQEFLSNAVKHSQATDVLIMLISIQNKIVLHYEDDGVGFDQEKNTEHSMSMGLSGIKERVRALDGRLRIETSEGKGFKADIEIEL</ns2:sequence><ns2:name>GCA_004119635_None</ns2:name></ns2:Sequence><ns2:Sequence dsseqid="sq492" id="sq491" description="histidine kinase"><ns2:sequence>MY---------------------RYINVYKYLSLVFIILSFIYVIYLSYSFAFNIFVGADVKINEQGKLEVTNVLDYTDEYYSCVKKGDIILEVNGEKGS-DIQLKSGRLVNVE-SLIVERDNKSFHLQ----NV---SLIS---EENLFMYLIPVISYSICLFCIFFIYRINKVRKSTSAYILILFLLFVSVAYVSACGARRGEEISTYLLVLTLVSCPVLYIHFIYKYFIELGTKLFEKKI-LIIMYMLPLINLLLEDVLSNRLK-SS--AFLSNLNLISFFVLVLTVSILIHKG-IRKFKQKEQKSILKVLAYTNIFSFSPFIVFFAVPYVFFEKY-VSPFSLAAFTLVIPFSLVYQFMTNRLYNIDFVVGRLKYYGFLAITPTIIVVTIFNYIQQPKDIFYLVKLTIAIYVLMFAVFYFKEIIDFRFKLKRFTEKFNYQDGIFKFTQLIKQASSVDQVLNHFKNTILEVLNIDNACVYDNS-KGEITLLSKNNFKDLTYKNHEQYVKNFSGDIGKIKEFKQGFIIKIGERGDRSFLVLCFSSYNTFKLTRDEIAWLQTLAFYTNVSLENVMKIEELMVHLEDLKQQESNPVWLKKLMYTIEEKQRSDLARDLHDSVLQDLISLKRQCELFLGDFKKDENPCREEVQDKLVQMNEQMSDVISMTRETCHELRPQLLYDLGLVKALSKLVAQQQERVPFHIRLNTGRFTASLDLDSQLNLYRIIQEFLSNAVKHSQATDVLIMLISIQNKIVLHYEDDGVGFDQEKNTEHSMSMGLSGIKERVRALDGRLRIETSEGKGFKADIEIEL</ns2:sequence><ns2:name>GCA_009363835_None</ns2:name></ns2:Sequence><ns2:Sequence dsseqid="sq494" id="sq493" description="histidine kinase"><ns2:sequence>MY---------------------RYINVYKYLSLVFIILSFIYVIYLSYSFAFNIFVGADVKINEQGKLEVTNVLDYTDEYYSCVKKGDIILEVNGEKGS-DIQLKSGRLVNVE-SLIVERDNKSFHLQ----NV---SLIS---EENLFMYLIPVISYSICLFCIFFIYRINKVRKSTSAYILILFLLFVSVAYVSACGARRGEEISTYLLVLTLVSCPVLYIHFIYKYFIELGTKLFEKKI-LIIMYMLPLINLLLEDVLSNRLK-SS--AFLSNLNLISFFVLVLTVSILIHKG-IRKFKQKEQKSILKVLAYTNIFSFSPFIVFFAVPYVFFEKY-VSPFSLAAFTLVIPFSLVYQFMTNRLYNIDFVVGRLKYYGFLAITPTIIVVTIFNYIQQPKDIFYLVKLTIAIYVLMFAVFYFKEIIDFRFKLKRFTEKFNYQDGIFKFTQLIKQASSVDQVLNHFKNTILEVLNIDNACVYDNS-KGEITLLSKNNFKDLTYKNHEQYVKNFSGDIGKIKEFKQGFIIKIGERGDRSFLVLCFSSYNTFKLTRDEIAWLQTLAFYTNVSLENVMKIEELMVHLEDLKQQESNPVWLKKLMYTIEEKQRSDLARDLHDSVLQDLISLKRQCELFLGDFKKDDNPCREEVQDKLVQMNEQMSDVISMTRETCHELRPQLLYDLGLVKALSKLVAQQQERVPFHIRLNTGRFTASLDLDSQLNLYRIIQEFLSNAVKHSQATDVLIMLISIQNKIVLHYEDDGVGFDQEKNTEHSMSMGLSGIKERVRALDGRLRIETSEGKGFKADIEIEL</ns2:sequence><ns2:name>GCA_022647025_None</ns2:name></ns2:Sequence><ns2:Sequence dsseqid="sq496" id="sq495" description="histidine kinase"><ns2:sequence>MY---------------------RYINVYKYLSLVFIILSFIYVIYLSYSFAFNIFVGADVKINEQGKLEVTNVLDYTDEYYSCVKKGDIILEVNGEKGS-DIQLKSGRLVNVE-SLIVERDNKSFHLQ----NV---SLIS---EENLFMYLIPVISYSICLFCIFFIYRINKVRKSTSAYILILFLLFVSVAYVSACGARRGEEISTYLLVLTLVSCPVLYIHFIYKYFIELGTKLFEKKI-LIIMYMLPLINLLLEDVLSNRLK-SS--AFLSNLNLISFFVLVLTVSILIHKG-IRKFKQKEQKSILKVLAYTNIFSFSPFIVFFAVPYVFFEKY-VSPFSLAAFTLVIPFSLVYQFMTNRLYNIDFVVGRLKYYGFLAITPTIIVVTIFNYIQQPKDIFYLVKLTIAIYVLMFAVFYFKEIIDFRFKLKRFTEKFNYQDGIFKFTQLIKQASSVDQVLNHFKNTILEVLNIDNACVYDNS-KGEITLLSKNNFKDLTYKNHEQYVKNFSGDIGKIKEFKQGFIIKIGERGDRSFLVLCFSSYNTFKLTRDEIAWLQTLAFYTNVSLENVMKIEELMVHLEDLKQQESNPVWLKKLMYTIEEKQRSDLARDLHDSVLQDLISLKRQCELFLGDFKKDDNPCREEVQDKLVQMNEQMSDVISMTRETCHELRPQLLYDLGLVKALSKLVAQQQERVPFHIRLNTGRFTASLDLDSQLNLYRIIQEFLSNAVKHSQATDVLIMLISIQNKIVLHYEDDGVGFDQEKNTEHSMSMGLSGIKERVRALDGRLRIETSEGKGFKADIEIEL</ns2:sequence><ns2:name>GCA_004103555_None</ns2:name></ns2:Sequence><ns2:Sequence dsseqid="sq498" id="sq497" description="histidine kinase"><ns2:sequence>MY---------------------RYINVYKYLSLVFIILSFIYVIYLSYSFAFNIFVGADVKINEQGKLEVTNVLDYTDEYYSCVKKGDIILEVNGEKGS-DIQLKSGRLVNVE-SLIVERDNKSFHLQ----NV---SLIS---EENLFMYLIPVISYSICLFCIFFIYRINKVRKSTSAYILILFLLFVSVAYVSACGARRGEEISTYLLVLTLVSCPVLYIHFIYKYFIELGTKLFEKKI-LIIMYMLPLINLLLEDVLSNRLK-SS--AFLSNLNLISFFVLVLTVSILIHKG-IRKFKQKEQKSILKVLAYTNIFSFSPFIVFFAVPYVFFEKY-VSPFSLAAFTLVIPFSLVYQFMTNRLYNIDFVVGRLKYYGFLAITPTIIVVTIFNYIQQPKDIFYLVKLTIAIYVLMFAVFYFKEIIDFRFKLKRFTEKFNYQDGIFKFTQLIKQASSVDQVLNHFKNTILEVLNIDNACVYDNS-KGEITLLSKNNFKDLTYKNHEQYVKNFSGDIGKIKEFKQGFIIKIGERGDRSFLVLCFSSYNTFKLTRDEIAWLQTLAFYTNVSLENVMKIEELMVHLEDLKQQESNPVWLKKLMYTIEEKQRSDLARDLHDSVLQDLISLKRQCELFLGDFKKDDNPCREEVQDKLVQMNEQMSDVISMTRETCHELRPQLLYDLGLVKALSKLVAQQQERVPFHIRLNTGRFTASLDLDSQLNLYRIIQEFLSNAVKHSQATDVLIMLISIQNKIVLHYEDDGVGFDQEKNTEHSMSMGLSGIKERVRALDGRLRIETSEGKGFKADIEIEL</ns2:sequence><ns2:name>GCA_004119595_None</ns2:name></ns2:Sequence><ns2:Sequence dsseqid="sq500" id="sq499" description="histidine kinase"><ns2:sequence>MY---------------------RYINVYKYLSLVFIILSFIYVIYLSYSFAFNIFVGADVKINEQGKLEVTNVLDYTDEYYSCVKKGDIILEVNGEKGS-DIQLKSGRLVNVE-SLIVERDNKSFHLQ----NV---SLIS---EENLFMYLIPVISYSICLFCIFFIYRINKVRKSTSAYILILFLLFVSVAYVSACGARRGEEISTYLLVLTLVSCPVLYIHFIYKYFIELGTKLFEKKI-LIIMYMLPLINLLLEDVLSNRLK-SS--AFLSNLNLISFFVLVLTVSILIHKG-IRKFKQKEQKSILKVLAYTNIFSFSPFIVFFAVPYVFFEKY-VSPFSLAAFTLVIPFSLVYQFMTNRLYNIDFVVGRLKYYGFLAITPTIIVVTIFNYIQQPKDIFYLVKLTIAIYVLMFAVFYFKEIIDFRFKLKRFTEKFNYQDGIFKFTQLIKQASSVDQVLNHFKNTILEVLNIDNACVYDNS-KGEITLLSKNNFKDLTYKNHEQYVKNFSGDIGKIKEFKQGFIIKIGERGDRSFLVLCFSSYNTFKLTRDEIAWLQTLAFYTNVSLENVMKIEELMVHLEDLKQQESNPVWLKKLMYTIEEKQRSDLARDLHDSVLQDLISLKRQCELFLGDFKKDDNPCREEVQDKLVQMNEQMSDVISMTRETCHELRPQLLYDLGLVKALSKLVAQQQERVPFHIRLNTGRFTASLDLDSQLNLYRIIQEFLSNAVKHSQATDVLIMLISIQNKIVLHYEDDGVGFDQEKNTEHSMSMGLSGIKERVRALDGRLRIETSEGKGFKADIEIEL</ns2:sequence><ns2:name>GCA_004101465_None</ns2:name></ns2:Sequence><ns2:Sequence dsseqid="sq502" id="sq501" description="histidine kinase"><ns2:sequence>MY---------------------RYINVYKYLSLVFIILSFIYVIYLSYSFAFNIFVGADVKINEQGKLEVTNVLDYTDEYYSCVKKGDIILEVNGEKGS-DIQLKSGRLVNVE-SLIVERDNKSFHLQ----NV---SLIS---EENLFMYLIPVISYSICLFCIFFIYRINKVRKSTSAYILILFLLFVSVAYVSACGARRGEEISTYLLVLTLVSCPVLYIHFIYKYFIELGTKLFEKKI-LIIMYMLPLINLLLEDVLSNRLK-SS--AFLSNLNLISFFVLVLTVSILIHKG-IRKFKQKEQKSILKVLAYTNIFSFSPFIVFFAVPYVFFEKY-VSPFSLAAFTLVIPFSLVYQFMTNRLYNIDFVVGRLKYYGFLAITPTIIVVTIFNYIQQPKDIFYLVKLTIAIYVLMFAVFYFKEIIDFRFKLKRFTEKFNYQDGIFKFTQLIKQASSVDQVLNHFKNTILEVLNIDNACVYDNS-KGEITLLSKNNFKDLTYKNHEQYVKNFSGDIGKIKEFKQGFIIKIGERGDRSFLVLCFSSYNTFKLTRDEIAWLQTLAFYTNVSLENVMKIEELMVHLEDLKQQESNPVWLKKLMYTIEEKQRSDLARDLHDSVLQDLISLKRQCELFLGDFKKDDNPCREEVQDKLVQMNEQMSDVISMTRETCHELRPQLLYDLGLVKALSKLVAQQQERVPFHIRLNTGRFTASLDLDSQLNLYRIIQEFLSNAVKHSQATDVLIMLISIQNKIVLHYEDDGVGFDQEKNTEHSMSMGLSGIKERVRALDGRLRIETSEGKGFKADIEIEL</ns2:sequence><ns2:name>GCA_031326045_None</ns2:name></ns2:Sequence><ns2:Sequence dsseqid="sq504" id="sq503" description="histidine kinase"><ns2:sequence>MY---------------------RYINVYKYLSLVFIILSFIYVIYLSYSFAFNIFVGADVKINEQGKLEVTNVLDYTDEYYSCVKKGDIILEVNGEKGS-DIQLKSGRLVNVE-SLIVERDNKSFHLQ----NV---SLIS---EENLFMYLIPVISYSICLFCIFFIYRINKVRKSTSAYILILFLLFVSVAYVSACGARRGEEISTYLLVLTLVSCPVLYIHFIYKYFIELGTKLFEKKI-LIIMYMLPLINLLLEDVLSNRLK-SS--AFLSNLNLISFFVLVLTVSILIHKG-IRKFKQKEQKSILKVLAYTNIFSFSPFIVFFAVPYVFFEKY-VSPFSLAAFTLVIPFSLVYQFMTNRLYNIDFVVGRLKYYGFLAITPTIIVVTIFNYIQQPKDIFYLVKLTIAIYVLMFAVFYFKEIIDFRFKLKRFTEKFNYQDGIFKFTQLIKQASSVDQVLNHFKNTILEVLNIDNACVYDNS-KGEITLLSKNNFKDLTYKNHEQYVKNFSGDIGKIKEFKQGFIIKIGERGDRSFLVLCFSSYNTFKLTRDEIAWLQTLAFYTNVSLENVMKIEELMVHLEDLKQQESNPVWLKKLMYTIEEKQRSDLARDLHDSVLQDLISLKRQCELFLGDFKKDDNPCREEVQDKLVQMNEQMSDVISMTRETCHELRPQLLYDLGLVKALSKLVAQQQERVPFHIRLNTGRFTASLDLDSQLNLYRIIQEFLSNAVKHSQATDVLIMLISIQNKIVLHYEDDGVGFDQEKNTEHSMSMGLSGIKERVRALDGRLRIETSEGKGFKADIEIEL</ns2:sequence><ns2:name>GCA_009866865_None</ns2:name></ns2:Sequence><ns2:Sequence dsseqid="sq506" id="sq505" description="histidine kinase"><ns2:sequence>MY---------------------RYINVYKYLSLVFIILSFIYVIYLSYSFAFNIFVGADVKINEQGKLEVTNVLDYTDEYYSCVKKGDIILEVNGEKGS-DIQLKSGRLVNVE-SLIVERDNKSFHLQ----NV---SLIS---EENLFMYLIPVISYSICLFCIFFIYRINKVRKSTSAYILILFLLFVSVAYVSACGARRGEEISTYLLVLTLVSCPVLYIHFIYKYFIELGTKLFEKKI-LIIMYMLPLINLLLEDVLSNRLK-SS--AFLSNLNLISFFVLVLTVSILIHKG-IRKFKQKEQKSILKVLAYTNIFSFSPFIVFFAVPYVFFEKY-VSPFSLAAFTLVIPFSLVYQFMTNRLYNIDFVVGRLKYYGFLAITPTIIVVTIFNYIQQPKDIFYLVKLTIAIYVLMFAVFYFKEIIDFRFKLKRFTEKFNYQDGIFKFTQLIKQASSVDQVLNHFKNTILEVLNIDNACVYDNS-KGEITLLSKNNFKDLTYKNHEQYVKNFSGDIGKIKEFKQGFIIKIGERGDRSFLVLCFSSYNTFKLTRDEIAWLQTLAFYTNVSLENVMKIEELMVHLEDLKQQESNPVWLKKLMYTIEEKQRSDLARDLHDSVLQDLISLKRQCELFLGDFKKDDNPCREEVQDKLVQMNEQMSDVISMTRETCHELRPQLLYDLGLVKALSKLVAQQQERVPFHIRLNTGRFTASLDLDSQLNLYRIIQEFLSNAVKHSQATDVLIMLISIQNKIVLHYEDDGVGFDQEKNTEHSMSMGLSGIKERVRALDGRLRIETSEGKGFKADIEIEL</ns2:sequence><ns2:name>GCA_029637165_None</ns2:name></ns2:Sequence><ns2:Sequence dsseqid="sq508" id="sq507" description="histidine kinase"><ns2:sequence>MY---------------------RYINVYKYLSLVFIILSFIYVIYLSYSFAFNIFVGADVKINEQGKLEVTNVLDYTDEYYSCVKKGDIILEVNGEKGS-DIQLKSGRLVNVE-SLIVERDNKSFHLQ----NV---SLIS---EENLFMYLIPVISYSICLFCIFFIYRINKVRKSTSAYILILFLLFVSVAYVSACGARRGEEISTYLLVLTLVSCPVLYIHFIYKYFIELGTKLFEKKI-LIIMYMLPLINLLLEDVLSNRLK-SS--AFLSNLNLISFFVLVLTVSILIHKG-IRKFKQKEQKSILKVLAYTNIFSFSPFIVFFAVPYVFFEKY-VSPFSLAAFTLVIPFSLVYQFMTNRLYNIDFVVGRLKYYGFLAITPTIIVVTIFNYIQQPKDIFYLVKLTIAIYVLMFAVFYFKEIIDFRFKLKRFTEKFNYQDGIFKFTQLIKQASSVDQVLNHFKNTILEVLNIDNACVYDNS-KGEITLLSKNNFKDLTYKNHEQYVKNFSGDIGKIKEFKQGFIIKIGERGDRSFLVLCFSSYNTFKLTRDEIAWLQTLAFYTNVSLENVMKIEELMVHLEDLKQQESNPVWLKKLMYTIEEKQRSDLARDLHDSVLQDLISLKRQCELFLGDFKKDDNPCREEVQDKLVQMNEQMSDVISMTRETCHELRPQLLYDLGLVKALSKLVAQQQERVPFHIRLNTGRFTASLDLDSQLNLYRIIQEFLSNAVKHSQATDVLIMLISIQNKIVLHYEDDGVGFDQEKNTEHSMSMGLSGIKERVRALDGRLRIETSEGKGFKADIEIEL</ns2:sequence><ns2:name>GCA_009913555_None</ns2:name></ns2:Sequence><ns2:Sequence dsseqid="sq510" id="sq509" description="histidine kinase"><ns2:sequence>MY---------------------RYINVYKYLSLVFIILSFIYVIYLSYSFAFNIFVGADVKINEQGKLEVTNVLDYTDEYYSCVKKGDIILEVNGEKGS-DIQLKSGRLVNVE-SLIVERDNKSFHLQ----NV---SLIS---EENLFMYLIPVISYSICLFCIFFIYRINKVRKSTSAYILILFLLFVSVAYVSACGARRGEEISTYLLVLTLVSCPVLYIHFIYKYFIELGTKLFEKKI-LIIMYMLPLINLLLEDVLSNRLK-SS--AFLSNLNLISFFVLVLTVSILIHKG-IRKFKQKEQKSILKVLAYTNIFSFSPFIVFFAVPYVFFEKY-VSPFSLAAFTLVIPFSLVYQFMTNRLYNIDFVVGRLKYYGFLAITPTIIVVTIFNYIQQPKDIFYLVKLTIAIYVLMFAVFYFKEIIDFRFKLKRFTEKFNYQDGIFKFTQLIKQASSVDQVLNHFKNTILEVLNIDNACVYDNS-KGEITLLSKNNFKDLTYKNHEQYVKNFSGDIGKIKEFKQGFIIKIGERGDRSFLVLCFSSYNTFKLTRDEIAWLQTLAFYTNVSLENVMKIEELMVHLEDLKQQESNPVWLKKLMYTIEEKQRSDLARDLHDSVLQDLISLKRQCELFLGDFKKDDNPCREEVQDKLVQMNEQMSDVISMTRETCHELRPQLLYDLGLVKALSKLVAQQQERVPFHIRLNTGRFTASLDLDSQLNLYRIIQEFLSNAVKHSQATDVLIMLISIQNKIVLHYEDDGVGFDQEKNTEHSMSMGLSGIKERVRALDGRLRIETSEGKGFKADIEIEL</ns2:sequence><ns2:name>GCA_003184225_None</ns2:name></ns2:Sequence><ns2:Sequence dsseqid="sq512" id="sq511" description="histidine kinase"><ns2:sequence>MY---------------------RYINVYKYLSLVFIILSFIYVIYLSYSFAFNIFVGADVKINEQGKLEVTNVLDYTDEYYSCVKKGDIILEVNGEKGS-DIQLKSGRLVNVE-SLIVERDNKSFHLQ----NV---SLIS---EENLFMYLIPVISYSICLFCIFFIYRINKVRKSTSAYILILFLLFVSVAYVSACGARRGEEISTYLLVLTLVSCPVLYIHFIYKYFIELGTKLFEKKI-LIIMYMLPLINLLLEDVLSNRLK-SS--AFLSNLNLISFFVLVLTVSILIHKG-IRKFKQKEQKSILKVLAYTNIFSFSPFIVFFAVPYVFFEKY-VSPFSLAAFTLVIPFSLVYQFMTNRLYNIDFVVGRLKYYGFLAITPTIIVVTIFNYIQQPKDIFYLVKLTIAIYVLMFAVFYFKEIIDFRFKLKRFTEKFNYQDGIFKFTQLIKQASSVDQVLNHFKNTILEVLNIDNACVYDNS-KGEITLLSKNNFKDLTYKNHEQYVKNFSGDIGKIKEFKQGFIIKIGERGDRSFLVLCFSSYNTFKLTRDEIAWLQTLAFYTNVSLENVMKIEELMVHLEDLKQQESNPVWLKKLMYTIEEKQRSDLARDLHDSVLQDLISLKRQCELFLGDFKKDDNPCREEVQDKLVQMNEQMSDVISMTRETCHELRPQLLYDLGLVKALSKLVAQQQERVPFHIRLNTGRFTASLDLDSQLNLYRIIQEFLSNAVKHSQATDVLIMLISIQNKIVLHYEDDGVGFDQEKNTEHSMSMGLSGIKERVRALDGRLRIETSEGKGFKADIEIEL</ns2:sequence><ns2:name>GCA_030028395_None</ns2:name></ns2:Sequence><ns2:Sequence dsseqid="sq514" id="sq513" description="histidine kinase"><ns2:sequence>MY---------------------RYINVYKYLSLVFIILSFIYVIYLSYSFAFNIFVGADVKINEQGKLEVTNVLDYTDEYYSCVKKGDIILEVNGEKGS-DIQLKSGRLVNVE-SLIVERDNKSFHLQ----NV---SLIS---EENLFMYLIPVISYSICLFCIFFIYRINKVRKSTSAYILILFLLFVSVAYVSACGARRGEEISTYLLVLTLVSCPVLYIHFIYKYFIELGTKLFEKKI-LIIMYMLPLINLLLEDVLSNRLK-SS--AFLSNLNLISFFVLVLTVSILIHKG-IRKFKQKEQKSILKVLAYTNIFSFSPFIVFFAVPYVFFEKY-VSPFSLAAFTLVIPFSLVYQFMTNRLYNIDFVVGRLKYYGFLAITPTIIVVTIFNYIQQPKDIFYLVKLTIAIYVLMFAVFYFKEIIDFRFKLKRFTEKFNYQDGIFKFTQLIKQASSVDQVLNHFKNTILEVLNIDNACVYDNS-KGEITLLSKNNFKDLTYKNHEQYVKNFSGDIGKIKEFKQGFIIKIGERGDRSFLVLCFSSYNTFKLTRDEIAWLQTLAFYTNVSLENVMKIEELMVHLEDLKQQESNPVWLKKLMYTIEEKQRSDLARDLHDSVLQDLISLKRQCELFLGDFKKGDNPCREEVQDKLVQMNEQMSDVISMTRETCHELRPQLLYDLGLVKALSKLVAQQQERVPFHIRLNTGRFTASLDLDSQLNLYRIIQEFLSNAVKHSQATDVLIMLISIQNKIVLHYEDDGVGFDQEKNTEHSMSMGLSGIKERVRALDGRLRIETSEGKGFKADIEIEL</ns2:sequence><ns2:name>GCA_002269195_None</ns2:name></ns2:Sequence><ns2:Sequence dsseqid="sq516" id="sq515" description="histidine kinase"><ns2:sequence>MY---------------------RYINVYKYLSLVFIILSFIYVIYLSYSFAFNIFVGADVKINEQGKLEVTNVLDYTDEYYSCVKKGDIILEVNGEKGS-DIQLKSGRLVNVE-SLIVERDNKSFHLQ----NV---SLIS---EENLFMYLIPVISYSICLFCIFFIYRINKVRKSTSAYILILFLLFVSVAYVSACGARRGEEISTYLLVLTLVSCPVLYIHFIYKYFIELGTKLFEKKI-LIIMYMLPLINLLLEDVLSNRLK-SS--AFLSNLNLISFFVLVLTVSILIHKG-IRKFKQKEQKSILKVLAYTNIFSFSPFIVFFAVPYVFFEKY-VSPFSLAAFTLVIPFSLVYQFMTNRLYNIDFVVGRLKYYGFLAITPTIIVVTIFNYIQQPKDIFYLVKLTIAIYVLMFAVFYFKEIIDFRFKLKRFTEKFNYQDGIFKFTQLIKQASSVDQVLNHFKNTILEVLNIDNACVYDNS-KGEITLLSKNNFKDLTYKNHEQYVKNFSGDIGKIKEFKQGFIIKIGERGDRSFLVLCFSSYNTFKLTRDEIAWLQTLAFYTNVSLENVMKIEELMVHLEDLKQQESNPVWLKKLMYTIEEKQRSDLARDLHDSVLQDLISLKRQCELFLGDFKKGDNPCREEVQDKLVQMNEQMSDVISMTRETCHELRPQLLYDLGLVKALSKLVAQQQERVPFHIRLNTGRFTASLDLDSQLNLYRIIQEFLSNAVKHSQATDVLIMLISIQNKIVLHYEDDGVGFDQEKNTEHSMSMGLSGIKERVRALDGRLRIETSEGKGFKADIEIEL</ns2:sequence><ns2:name>GCA_014961985_None</ns2:name></ns2:Sequence><ns2:Sequence dsseqid="sq518" id="sq517" description="histidine kinase"><ns2:sequence>MY---------------------RYINVYKYLSLVFIILSFIYVIYLSYSFAFNIFVGADVKINEQGKLEVTNVLDYTDEYYSCVKKGDIILEVNGEKGS-DIQLKSGRLVNVE-SLIVERDNKSFHLQ----NV---SLIS---EENLFMYLIPVISYSICLFCIFFIYRINKVRKSTSAYILILFLLFVSVAYVSACGARRGEEISTYLLVLTLVSCPVLYIHFIYKYFIELGTKLFEKKI-LIIMYMLPLINLLLEDVLSNRLK-SS--AFLSNLNLISFFVLVLTVSILIHKG-IRKFKQKEQKSILKVLAYTNIFSFSPFIVFFAVPYVFFEKY-VSPFSLAAFTLVIPFSLVYQFMTNRLYNIDFVVGRLKYYGFLAITPTIIVVTIFNYIQQPKDIFYLVKLTIAIYVLMFAVFYFKEIIDFRFKLKRFTEKFNYQDGIFKFTQLIKQASSVDQVLNHFKNTILEVLNIDNACVYDNS-KGEITLLSKNNFKDLTYKNHEQYVKNFSGDIGKIKEFKQGFIIKIGERGDRSFLVLCFSSYNTFKLTRDEIAWLQTLAFYTNVSLENVMKIEELMVHLEDLKQQESNPVWLKKLMYTIEEKQRSDLARDLHDSVLQDLISLKRQCELFLGDFKKGDNPCREEVQDKLVQMNEQMSDVISMTRETCHELRPQLLYDLGLVKALSKLVAQQQERVPFHIRLNTGRFTASLDLDSQLNLYRIIQEFLSNAVKHSQATDVLIMLISIQNKIVLHYEDDGVGFDQEKNTEHSMSMGLSGIKERVRALDGRLRIETSEGKGFKADIEIEL</ns2:sequence><ns2:name>GCA_004119655_None</ns2:name></ns2:Sequence><ns2:Sequence dsseqid="sq520" id="sq519" description="histidine kinase"><ns2:sequence>MY---------------------RYINVYKYLSLVFIILSFIYVIYLSYSFAFNIFVGADVKINEQGKLEVTNVLDYTDEYYSCVKKGDIILEVNGEKGS-DIQLKSGRLVNVE-SLIVERDNKSFHLQ----NV---SLIS---EENLFMYLIPVISYSICLFCIFFIYRINKVRKSTSAYILILFLLFVSVAYVSACGARRGEEISTYLLVLTLVSCPVLYIHFIYKYFIELGTKLFEKKI-LIIMYMLPLINLLLEDVLSNRLK-SS--AFLSNLNLISFFVLVLTVSILIHKG-IRKFKQKEQKSILKVLAYTNIFSFSPFIVFFAVPYVFFEKY-VSPFSLAAFTLVIPFSLVYQFMTNRLYNIDFVVGRLKYYGFLAITPTIIVVTIFNYIQQPKDIFYLVKLTIAIYVLMFAVFYFKEIIDFRFKLKRFTEKFNYQDGIFKFTQLIKQASSVDQVLNHFKNTILEVLNIDNACVYDNS-KGEITLLSKNNFKDLTYKNHEQYVKNFSGDIGKIKEFKQGFIIKIGERGDRSFLVLCFSSYNTFKLTRDEIAWLQTLAFYTNVSLENVMKIEELMVHLEDLKQQESNPVWLKKLMYTIEEKQRSDLARDLHDSVLQDLISLKRQCELFLGDFKKGDNPCREEVQDKLVQMNEQMSDVISMTRETCHELRPQLLYDLGLVKALSKLVAQQQERVPFHIRLNTGRFTASLDLDSQLNLYRIIQEFLSNAVKHSQATDVLIMLISIQNKIVLHYEDDGVGFDQEKNTEHSMSMGLSGIKERVRALDGRLRIETSEGKGFKADIEIEL</ns2:sequence><ns2:name>GCA_019704435_None</ns2:name></ns2:Sequence><ns2:Sequence dsseqid="sq522" id="sq521" description="histidine kinase"><ns2:sequence>MY---------------------RYINVYKYLSLVFIILSFIYVIYLSYSFAFNIFVGADVKINEQGKLEVTNVLDYTDEYYSCVKKGDIILEVNGEKGS-DIQLKSGRLVNVE-SLIVERDNKSFHLQ----NV---SLIS---EENLFMYLIPVISYSICLFCIFFIYRINKVRKSTSAYILILFLLFVSVAYVSACGARRGEEISTYLLVLTLVSCPVLYIHFIYKYFIELGTKLFEKKI-LIIMYMLPLINLLLEDVLSNRLK-SS--AFLSNLNLISFFVLVLTVSILIHKG-IRKFKQKEQKSILKVLAYTNIFSFSPFIVFFAVPYVFFEKY-VSPFSLAAFTLVIPFSLVYQFMTNRLYNIDFVVGRLKYYGFLAITPTIIVVTIFNYIQQPKDIFYLVKLTIAIYVLMFAVFYFKEIIDFRFKLKRFTEKFNYQDGIFKFTQLIKQASSVDQVLNHFKNTILEVLNIDNACVYDNS-KGEITLLSKNNFKDLTYKNHEQYVKNFSGDIGKIKEFKQGFIIKIGERGDRSFLVLCFSSYNTFKLTRDEIAWLQTLAFYTNVSLENVMKIEELMVHLEDLKQQESNPVWLKKLMYTIEEKQRSDLARDLHDSVLQDLISLKRQCELFLGDFKKGDNPCREEVQDKLVQMNEQMSDVISMTRETCHELRPQLLYDLGLVKALSKLVAQQQERVPFHIRLNTGRFTASLDLDSQLNLYRIIQEFLSNAVKHSQATDVLIMLISIQNKIVLHYEDDGVGFDQEKNTEHSMSMGLSGIKERVRALDGRLRIETSEGKGFKADIEIEL</ns2:sequence><ns2:name>GCA_035658515_None</ns2:name></ns2:Sequence><ns2:Sequence dsseqid="sq524" id="sq523" description="histidine kinase"><ns2:sequence>MY---------------------RYINVYKYLSLVFIILSFIYVIYLSYSFAFNIFVGADVKINEQGKLEVTNVLDYTDEYYSCVKKGDIILEVNGEKGS-DIQLKSGRLVNVE-SLIVERDNKSFHLQ----NV---SLIS---EENLFMYLIPVISYSICLFCIFFIYRINKVRKSTSAYILILFLLFVSVAYVSACGARRGEEISTYLLVLTLVSCPVLYIHFIYKYFIELGTKLFEKKI-LIIMYMLPLINLLLEDVLSNRLK-SS--AFLSNLNLISFFVLVLTVSILIHKG-IRKFKQKEQKSILKVLAYTNIFSFSPFIVFFAVPYVFFEKY-VSPFSLAAFTLVIPFSLVYQFMTNRLYNIDFVVGRLKYYGFLAITPTIIVVTIFNYIQQPKDIFYLVKLTIAIYVLMFAVFYFKEIIDFRFKLKRFTEKFNYQDGIFKFTQLIKQASSVDQVLNHFKNTILEVLNIDNACVYDNS-KGEITLLSKNNFKDLTYKNHEQYVKNFSGDIGKIKEFKQGFIIKIGERGDRSFLVLCFSSYNTFKLTRDEIAWLQTLAFYTNVSLENVMKIEELMVHLEDLKQQESNPVWLKKLMYTIEEKQRSDLARDLHDSVLQDLISLKRQCELFLGDFKKGDNPCREEVQDKLVQMNEQMSDVISMTRETCHELRPQLLYDLGLVKALSKLVAQQQERVPFHIRLNTGRFTASLDLDSQLNLYRIIQEFLSNAVKHSQATDVLIMLISIQNKIVLHYEDDGVGFDQEKNTEHSMSMGLSGIKERVRALDGRLRIETSEGKGFKADIEIEL</ns2:sequence><ns2:name>GCA_022701095_None</ns2:name></ns2:Sequence><ns2:Sequence dsseqid="sq526" id="sq525" description="histidine kinase"><ns2:sequence>MY---------------------RYINVYKYLSLVFIILSFIYVIYLSYSFAFNIFVGADVKINEQGKLEVTNVLDYTDEYYSCVKKGDIILEVNGEKGS-DIQLKSGRLVNVE-SLIVERDNKSFHLQ----NV---SLIS---EENLFMYLIPVISYSICLFCIFFIYRINKVRKSTSAYILILFLLFVSVAYVSACGARRGEEISTYLLVLTLVSCPVLYIHFIYKYFIELGTKLFEKKI-LIIMYMLPLINLLLEDVLSNRLK-SS--AFLSNLNLISFFVLVLTVSILIHKG-IRKFKQKEQKSILKVLAYTNIFSFSPFIVFFAVPYVFFEKY-VSPFSLAAFTLVIPFSLVYQFMTNRLYNIDFVVGRLKYYGFLAITPTIIVVTIFNYIQQPKDIFYLVKLTIAIYVLMFAVFYFKEIIDFRFKLKRFTEKFNYQDGIFKFTQLIKQASSVDQVLNHFKNTILEVLNIDNACVYDNS-KGEITLLSKNNFKDLTYKNHEQYVKNFSGDIGKIKEFKQGFIIKIGERGDRSFLVLCFSSYNTFKLTRDEIAWLQTLAFYTNVSLENVMKIEELMVHLEDLKQQESNPVWLKKLMYTIEEKQRSDLARDLHDSVLQDLISLKRQCELFLGDFKKGDNPCREEVQDKLVQMNEQMSDVISMTRETCHELRPQLLYDLGLVKALSKLVAQQQERVPFHIRLNTGRFTASLDLDSQLNLYRIIQEFLSNAVKHSQATDVLIMLISIQNKIVLHYEDDGVGFDQEKNTEHSMSMGLSGIKERVRALDGRLRIETSEGKGFKADIEIEL</ns2:sequence><ns2:name>GCA_023702515_None</ns2:name></ns2:Sequence><ns2:Sequence dsseqid="sq528" id="sq527" description="histidine kinase"><ns2:sequence>MY---------------------RYINVYKYLSLVFIILSFIYVIYLSYSFAFNIFVGADVKINEQGKLEVTNVLDYTDEYYSCVKKGDIILEVNGEKGS-DIQLKSGRLVNVE-SLIVERDNKSFHLQ----NV---SLIS---EENLFMYLIPVISYSICLFCIFFIYRINKVRKSTSAYILILFLLFVSVAYVSACGARRGEEISTYLLVLTLVSCPVLYIHFIYKYFIELGTKLFEKKI-LIIMYMLPLINLLLEDVLSNRLK-SS--AFLSNLNLISFFVLVLTVSILIHKG-IRKFKQKEQKSILKVLAYTNIFSFSPFIVFFAVPYVFFEKY-VSPFSLAAFTLVIPFSLVYQFMTNRLYNIDFVVGRLKYYGFLAITPTIIVVTIFNYIQQPKDIFYLVKLTIAIYVLMFAVFYFKEIIDFRFKLKRFTEKFNYQDGIFKFTQLIKQASSVDQVLNHFKNTILEVLNIDNACVYDNS-KGEITLLSKNNFKDLTYKNHEQYVKNFSGDIGKIKEFKQGFIIKIGERGDRSFLVLCFSSYNTFKLTRDEIAWLQTLAFYTNVSLENVMKIEELMVHLEDLKQQESNPVWLKKLMYTIEEKQRSDLARDLHDSVLQDLISLKRQCELFLGDFKKGDNPCREEVQDKLVQMNEQMSDVISMTRETCHELRPQLLYDLGLVKALSKLVAQQQERVPFHIRLNTGRFTASLDLDSQLNLYRIIQEFLSNAVKHSQATDVLIMLISIQNKIVLHYEDDGVGFDQEKNTEHSMSMGLSGIKERVRALDGRLRIETSEGKGFKADIEIEL</ns2:sequence><ns2:name>GCA_033413615_None</ns2:name></ns2:Sequence><ns2:Sequence dsseqid="sq530" id="sq529" description="histidine kinase"><ns2:sequence>MY---------------------RYINVYKYLSLVFIILSFIYVIYLSYSFAFNIFVGADVKINEQGKLEVTNVLDYTDEYYSCVKKGDIILEVNGEKGS-DIQLKSGRLVNVE-SLIVERDNKSFHLQ----NV---SLIS---EENLFMYLIPVISYSICLFCIFFIYRINKVRKSTSAYILILFLLFVSVAYVSACGARRGEEISTYLLVLTLVSCPVLYIHFIYKYFIELGTKLFEKKI-LIIMYMLPLINLLLEDVLSNRLK-SS--AFLSNLNLISFFVLVLTVSILIHKG-IRKFKQKEQKSILKVLAYTNIFSFSPFIVFFAVPYVFFEKY-VSPFSLAAFTLVIPFSLVYQFMTNRLYNIDFVVGRLKYYGFLAITPTIIVVTIFNYIQQPKDIFYLVKLTIAIYVLMFAVFYFKEIIDFRFKLKRFTEKFNYQDGIFKFTQLIKQASSVDQVLNHFKNTILEVLNIDNACVYDNS-KGEITLLSKNNFKDLTYKNHEQYVKNFSGDIGKIKEFKQGFIIKIGERGDRSFLVLCFSSYNTFKLTRDEIAWLQTLAFYTNVSLENVMKIEELMVHLEDLKQQESNPVWLKKLMYTIEEKQRSDLARDLHDSVLQDLISLKRQCELFLGDFKKGDNPCREEVQDKLVQMNEQMSDVISMTRETCHELRPQLLYDLGLVKALSKLVAQQQERVPFHIRLNTGRFTASLDLDSQLNLYRIIQEFLSNAVKHSQATDVLIMLISIQNKIVLHYEDDGVGFDQEKNTEHSMSMGLSGIKERVRALDGRLRIETSEGKGFKADIEIEL</ns2:sequence><ns2:name>GCA_001890405_None</ns2:name></ns2:Sequence><ns2:Sequence dsseqid="sq532" id="sq531" description="histidine kinase"><ns2:sequence>MY---------------------RYINVYKYLSLVFIILSFIYVIYLSYSFAFNIFVGADVKINEQGKLEVTNVLDYTDEYYSCVKKGDIILEVNGEKGS-DIQLKSGRLVNVE-SLIVERDNKSFHLQ----NV---SLIS---EENLFMYLIPVISYSICLFCIFFIYRINKVRKSTSAYILILFLLFVSVAYVSACGARRGEEISTYLLVLTLVSCPVLYIHFIYKYFIELGTKLFEKKI-LIIMYMLPLINLLLEDVLSNRLK-SS--AFLSNLNLISFFVLVLTVSILIHKG-IRKFKQKEQKSILKVLAYTNIFSFSPFIVFFAVPYVFFEKY-VSPFSLAAFTLVIPFSLVYQFMTNRLYNIDFVVGRLKYYGFLAITPTIIVVTIFNYIQQPKDIFYLVKLTIAIYVLMFAVFYFKEIIDFRFKLKRFTEKFNYQDGIFKFTQLIKQASSVDQVLNHFKNTILEVLNIDNACVYDNS-KGEITLLSKNNFKDLTYKNHEQYVKNFSGDIGKIKEFKQGFIIKIGERGDRSFLVLCFSSYNTFKLTRDEIAWLQTLAFYTNVSLENVMKIEELMVHLEDLKQQESNPVWLKKLMYTIEEKQRSDLARDLHDSVLQDLISLKRQCELFLGDFKKGDNPCREEVQDKLVQMNEQMSDVISMTRETCHELRPQLLYDLGLVKALSKLVAQQQERVPFHIRLNTGRFTASLDLDSQLNLYRIIQEFLSNAVKHSQATDVLIMLISIQNKIVLHYEDDGVGFDQEKNTEHSMSMGLSGIKERVRALDGRLRIETSEGKGFKADIEIEL</ns2:sequence><ns2:name>GCA_001565875_None</ns2:name></ns2:Sequence><ns2:Sequence dsseqid="sq534" id="sq533" description="histidine kinase"><ns2:sequence>MY---------------------RYINVYKYLSLVFIILSFIYVIYLSYSFAFNIFVGADVKINEQGKLEVTNVLDYTDEYYSCVKKGDIILEVNGEKGS-DIQLKSGRLVNVE-SLIVERDNKSFHLQ----NV---SLIS---EENLFMYLIPVISYSICLFCIFFIYRINKVRKSTSAYILILFLLFVSVAYVSACGARRGEEISTYLLVLTLVSCPVLYIHFIYKYFIELGTKLFEKKI-LIIMYMLPLINLLLEDVLSNRLK-SS--AFLSNLNLISFFVLVLTVSILIHKG-IRKFKQKEQKSILKVLAYTNIFSFSPFIVFFAVPYVFFEKY-VSPFSLAAFTLVIPFSLVYQFMTNRLYNIDFVVGRLKYYGFLAITPTIIVVTIFNYIQQPKDIFYLVKLTIAIYVLMFAVFYFKEIIDFRFKLKRFTEKFNYQDGIFKFTQLIKQASSVDQVLNHFKNTILEVLNIDNACVYDNS-KGEITLLSKNNFKDLTYKNHEQYVKNFSGDIGKIKEFKQGFIIKIGERGDRSFLVLCFSSYNTFKLTRDEIAWLQTLAFYTNVSLENVMKIEELMVHLEDLKQQESNPVWLKKLMYTIEEKQRSDLARDLHDSVLQDLISLKRQCELFLGDFKKGDNPCREEVQDKLVQMNEQMSDVISMTRETCHELRPQLLYDLGLVKALSKLVAQQQERVPFHIRLNTGRFTASLDLDSQLNLYRIIQEFLSNAVKHSQATDVLIMLISIQNKIVLHYEDDGVGFDQEKNTEHSMSMGLSGIKERVRALDGRLRIETSEGKGFKADIEIEL</ns2:sequence><ns2:name>GCA_002201995_None</ns2:name></ns2:Sequence><ns2:Sequence dsseqid="sq536" id="sq535" description="histidine kinase"><ns2:sequence>MY---------------------RYINVYKYLSLVFIILSFIYVIYLSYSFAFNIFVGADVKINEQGKLEVTNVLDYTDEYYSCVKKGDIILEVNGEKGS-DIQLKSGRLVNVE-SLIVERDNKSFHLQ----NV---SLIS---EENLFMYLIPVISYSICLFCIFFIYRINKVRKSTSAYILILFLLFVSVAYVSACGARRGEEISTYLLVLTLVSCPVLYIHFIYKYFIELGTKLFEKKI-LIIMYMLPLINLLLEDVLSNRLK-SS--AFLSNLNLISFFVLVLTVSILIHKG-IRKFKQKEQKSILKVLAYTNIFSFSPFIVFFAVPYVFFEKY-VSPFSLAAFTLVIPFSLVYQFMTNRLYNIDFVVGRLKYYGFLAITPTIIVVTIFNYIQQPKDIFYLVKLTIAIYVLMFAVFYFKEIIDFRFKLKRFTEKFNYQDGIFKFTQLIKQASSVDQVLNHFKNTILEVLNIDNACVYDNS-KGEITLLSKNNFKDLTYKNHEQYVKNFSGDIGKIKEFKQGFIIKIGERGDRSFLVLCFSSYNTFKLTRDEIAWLQTLAFYTNVSLENVMKIEELMVHLEDLKQQESNPVWLKKLMYTIEEKQRSDLARDLHDSVLQDLISLKRQCELFLGDFKKGDNPCREEVQDKLVQMNEQMSDVISMTRETCHELRPQLLYDLGLVKALSKLVAQQQERVPFHIRLNTGRFTASLDLDSQLNLYRIIQEFLSNAVKHSQATDVLIMLISIQNKIVLHYEDDGVGFDQEKNTEHSMSMGLSGIKERVRALDGRLRIETSEGKGFKADIEIEL</ns2:sequence><ns2:name>GCA_002982175_None</ns2:name></ns2:Sequence><ns2:Sequence dsseqid="sq538" id="sq537" description="histidine kinase"><ns2:sequence>MY---------------------RYINVYKYLSLVFIILSFIYVIYLSYSFAFNIFVGADVKINEQGKLEVTNVLDYTDEYYSCVKKGDIILEVNGEKGS-DIQLKSGRLVNVE-SLIVERDNKSFHLQ----NV---SLIS---EENLFMYLIPVISYSICLFCIFFIYRINKVRKSTSAYILILFLLFVSVAYVSACGARRGEEISTYLLVLTLVSCPVLYIHFIYKYFIELGTKLFEKKI-LIIMYMLPLINLLLEDVLSNRLK-SS--AFLSNLNLISFFVLVLTVSILIHKG-IRKFKQKEQKSILKVLAYTNIFSFSPFIVFFAVPYVFFEKY-VSPFSLAAFTLVIPFSLVYQFMTNRLYNIDFVVGRLKYYGFLAITPTIIVVTIFNYIQQPKDIFYLVKLTIAIYVLMFAVFYFKEIIDFRFKLKRFTEKFNYQDGIFKFTQLIKQASSVDQVLNHFKNTILEVLNIDNACVYDNS-KGEITLLSKNNFKDLTYKNHEQYVKNFSGDIGKIKEFKQGFIIKIGERGDRSFLVLCFSSYNTFKLTRDEIAWLQTLAFYTNVSLENVMKIEELMVHLEDLKQQESNPVWLKKLMYTIEEKQRSDLARDLHDSVLQDLISLKRQCELFLGDFKKGDNPCREEVQDKLVQMNEQMSDVISMTRETCHELRPQLLYDLGLVKALSKLVAQQQERVPFHIRLNTGRFTASLDLDSQLNLYRIIQEFLSNAVKHSQATDVLIMLISIQNKIVLHYEDDGVGFDQEKNTEHSMSMGLSGIKERVRALDGRLRIETSEGKGFKADIEIEL</ns2:sequence><ns2:name>GCA_001902555_None</ns2:name></ns2:Sequence><ns2:Sequence dsseqid="sq540" id="sq539" description="histidine kinase"><ns2:sequence>MY---------------------RYINVYKYLSLVFIILSFIYVIYLSYSFAFNIFVGADVKINEQGKLEVTNVLDYTDEYYSCVKKGDIILEVNGEKGS-DIQLKSGRLVNVE-SLIVERDNKSFHLQ----NV---SLIS---EENLFMYLIPVISYSICLFCIFFIYRINKVRKSTSAYILILFLLFVSVAYVSACGARRGEEISTYLLVLTLVSCPVLYIHFIYKYFIELGTKLFEKKI-LIIMYMLPLINLLLEDVLSNRLK-SS--AFLSNLNLISFFVLVLTVSILIHKG-IRKFKQKEQKSILKVLAYTNIFSFSPFIVFFAVPYVFFEKY-VSPFSLAAFTLVIPFSLVYQFMTNRLYNIDFVVGRLKYYGFLAITPTIIVVTIFNYIQQPKDIFYLVKLTIAIYVLMFAVFYFKEIIDFRFKLKRFTEKFNYQDGIFKFTQLIKQASSVDQVLNHFKNTILEVLNIDNACVYDNS-KGEITLLSKNNFKDLTYKNHEQYVKNFSGDIGKIKEFKQGFIIKIGERGDRSFLVLCFSSYNTFKLTRDEIAWLQTLAFYTNVSLENVMKIEELMVHLEDLKQQESNPVWLKKLMYTIEEKQRSDLARDLHDSVLQDLISLKRQCELFLGDFKKGDNPCREEVQDKLVQMNEQMSDVISMTRETCHELRPQLLYDLGLVKALSKLVAQQQERVPFHIRLNTGRFTASLDLDSQLNLYRIIQEFLSNAVKHSQATDVLIMLISIQNKIVLHYEDDGVGFDQEKNTEHSMSMGLSGIKERVRALDGRLRIETSEGKGFKADIEIEL</ns2:sequence><ns2:name>GCA_021497525_None</ns2:name></ns2:Sequence><ns2:Sequence dsseqid="sq542" id="sq541" description="histidine kinase"><ns2:sequence>MY---------------------RYINVYKYLSLVFIILSFIYVIYLSYSFAFNIFVGADVKINEQGKLEVTNVLDYTDEYYSCVKKGDIILEVNGEKGS-DIQLKSGRLVNVE-SLIVERDNKSFHLQ----NV---SLIS---EENLFMYLIPVISYSICLFCIFFIYRINKVRKSTSAYILILFLLFVSVAYVSACGARRGEEISTYLLVLTLVSCPVLYIHFIYKYFIELGTKLFEKKI-LIIMYMLPLINLLLEDVLSNRLK-SS--AFLSNLNLISFFVLVLTVSILIHKG-IRKFKQKEQKSILKVLAYTNIFSFSPFIVFFAVPYVFFEKY-VSPFSLAAFTLVIPFSLVYQFMTNRLYNIDFVVGRLKYYGFLAITPTIIVVTIFNYIQQPKDIFYLVKLTIAIYVLMFAVFYFKEIIDFRFKLKRFTEKFNYQDGIFKFTQLIKQASSVDQVLNHFKNTILEVLNIDNACVYDNS-KGEITLLSKNNFKDLTYKNHEQYVKNFSGDIGKIKEFKQGFIIKIGERGDRSFLVLCFSSYNTFKLTRDEIAWLQTLAFYTNVSLENVMKIEELMVHLEDLKQQESNPVWLKKLMYTIEEKQRSDLARDLHDSVLQDLISLKRQCELFLGDFKKGDNPCREEVQDKLVQMNEQMSDVISMTRETCHELRPQLLYDLGLVKALSKLVAQQQERVPFHIRLNTGRFTASLDLDSQLNLYRIIQEFLSNAVKHSQATDVLIMLISIQNKIVLHYEDDGVGFDQEKNTEHSMSMGLSGIKERVRALDGRLRIETSEGKGFKADIEIEL</ns2:sequence><ns2:name>GCA_003665195_None</ns2:name></ns2:Sequence><ns2:Sequence dsseqid="sq544" id="sq543" description="histidine kinase"><ns2:sequence>MY---------------------RYINVYKYLSLVFIILSFIYVIYLSYSFAFNIFVGADVKINEQGKLEVTNVLDYTDEYYSCVKKGDIILEVNGEKGS-DIQLKSGRLVNVE-SLIVERDNKSFHLQ----NV---SLIS---EENLFMYLIPVISYSICLFCIFFIYRINKVRKSTSAYILILFLLFVSVAYVSACGARRGEEISTYLLVLTLVSCPVLYIHFIYKYFIELGTKLFEKKI-LIIMYMLPLINLLLEDVLSNRLK-SS--AFLSNLNLISFFVLVLTVSILIHKG-IRKFKQKEQKSILKVLAYTNIFSFSPFIVFFAVPYVFFEKY-VSPFSLAAFTLVIPFSLVYQFMTNRLYNIDFVVGRLKYYGFLAITPTIIVVTIFNYIQQPKDIFYLVKLTIAIYVLMFAVFYFKEIIDFRFKLKRFTEKFNYQDGIFKFTQLIKQASSVDQVLNHFKNTILEVLNIDNACVYDNS-KGEITLLSKNNFKDLTYKNHEQYVKNFSGDIGKIKEFKQGFIIKIGERGDRSFLVLCFSSYNTFKLTRDEIAWLQTLAFYTNVSLENVMKIEELMVHLEDLKQQESNPVWLKKLMYTIEEKQRSDLARDLHDSVLQDLISLKRQCELFLGDFKKGDNPCREEVQDKLVQMNEQMSDVISMTRETCHELRPQLLYDLGLVKALSKLVAQQQERVPFHIRLNTGRFTASLDLDSQLNLYRIIQEFLSNAVKHSQATDVLIMLISIQNKIVLHYEDDGVGFDQEKNTEHSMSMGLSGIKERVRALDGRLRIETSEGKGFKADIEIEL</ns2:sequence><ns2:name>GCA_002173615_None</ns2:name></ns2:Sequence><ns2:Sequence dsseqid="sq546" id="sq545" description="histidine kinase"><ns2:sequence>MY---------------------RYINVYKYLSLVFIILSFIYVIYLSYSFAFNIFVGADVKINEQGKLEVTNVLDYTDEYYSCVKKGDIILEVNGEKGS-DIQLKSGRLVNVE-SLIVERDNKSFHLQ----NV---SLIS---EENLFMYLIPVISYSICLFCIFFIYRINKVRKSTSAYILILFLLFVSVAYVSACGARRGEEISTYLLVLTLVSCPVLYIHFIYKYFIELGTKLFEKKI-LIIMYMLPLINLLLEDVLSNRLK-SS--AFLSNLNLISFFVLVLTVSILIHKG-IRKFKQKEQKSILKVLAYTNIFSFSPFIVFFAVPYVFFEKY-VSPFSLAAFTLVIPFSLVYQFMTNRLYNIDFVVGRLKYYGFLAITPTIIVVTIFNYIQQPKDIFYLVKLTIAIYVLMFAVFYFKEIIDFRFKLKRFTEKFNYQDGIFKFTQLIKQASSVDQVLNHFKNTILEVLNIDNACVYDNS-KGEITLLSKNNFKDLTYKNHEQYVKNFSGDIGKIKEFKQGFIIKIGERGDRSFLVLCFSSYNTFKLTRDEIAWLQTLAFYTNVSLENVMKIEELMVHLEDLKQQESNPVWLKKLMYTIEEKQRSDLARDLHDSVLQDLISLKRQCELFLGDFKKGDNPCREEVQDKLVQMNEQMSDVISMTRETCHELRPQLLYDLGLVKALSKLVAQQQERVPFHIRLNTGRFTASLDLDSQLNLYRIIQEFLSNAVKHSQATDVLIMLISIQNKIVLHYEDDGVGFDQEKNTEHSMSMGLSGIKERVRALDGRLRIETSEGKGFKADIEIEL</ns2:sequence><ns2:name>GCA_004101365_None</ns2:name></ns2:Sequence><ns2:Sequence dsseqid="sq548" id="sq547" description="histidine kinase"><ns2:sequence>MY---------------------RYINVYKYLSLVFIILSFIYVIYLSYSFAFNIFVGADVKINEQGKLEVTNVLDYTDEYYSCVKKGDIILEVNGEKGS-DIQLKSGRLVNVE-SLIVERDNKSFHLQ----NV---SLIS---EENLFMYLIPVISYSICLFCIFFIYRINKVRKSTSAYILILFLLFVSVAYVSACGARRGEEISTYLLVLTLVSCPVLYIHFIYKYFIELGTKLFEKKI-LIIMYMLPLINLLLEDVLSNRLK-SS--AFLSNLNLISFFVLVLTVSILIHKG-IRKFKQKEQKSILKVLAYTNIFSFSPFIVFFAVPYVFFEKY-VSPFSLAAFTLVIPFSLVYQFMTNRLYNIDFVVGRLKYYGFLAITPTIIVVTIFNYIQQPKDIFYLVKLTIAIYVLMFAVFYFKEIIDFRFKLKRFTEKFNYQDGIFKFTQLIKQASSVDQVLNHFKNTILEVLNIDNACVYDNS-KGEITLLSKNNFKDLTYKNHEQYVKNFSGDIGKIKEFKQGFIIKIGERGDRSFLVLCFSSYNTFKLTRDEIAWLQTLAFYTNVSLENVMKIEELMVHLEDLKQQESNPVWLKKLMYTIEEKQRSDLARDLHDSVLQDLISLKRQCELFLGDFKKGDNPCREEVQDKLVQMNEQMSDVISMTRETCHELRPQLLYDLGLVKALSKLVAQQQERVPFHIRLNTGRFTASLDLDSQLNLYRIIQEFLSNAVKHSQATDVLIMLISIQNKIVLHYEDDGVGFDQEKNTEHSMSMGLSGIKERVRALDGRLRIETSEGKGFKADIEIEL</ns2:sequence><ns2:name>GCA_030169085_None</ns2:name></ns2:Sequence><ns2:Sequence dsseqid="sq550" id="sq549" description="histidine kinase"><ns2:sequence>MY---------------------RYINVYKYLSLVFIILSFIYVIYLSYSFAFNIFVGADVKINEQGKLEVTNVLDYTDEYYSCVKKGDIILEVNGEKGS-DIQLKSGRLVNVE-SLIVERDNKSFHLQ----NV---SLIS---EENLFMYLIPVISYSICLFCIFFIYRINKVRKSTSAYILILFLLFVSVAYVSACGARRGEEISTYLLVLTLVSCPVLYIHFIYKYFIELGTKLFEKKI-LIIMYMLPLINLLLEDVLSNRLK-SS--AFLSNLNLISFFVLVLTVSILIHKG-IRKFKQKEQKSILKVLAYTNIFSFSPFIVFFAVPYVFFEKY-VSPFSLAAFTLVIPFSLVYQFMTNRLYNIDFVVGRLKYYGFLAITPTIIVVTIFNYIQQPKDIFYLVKLTIAIYVLMFAVFYFKEIIDFRFKLKRFTEKFNYQDGIFKFTQLIKQASSVDQVLNHFKNTILEVLNIDNACVYDNS-KGEITLLSKNNFKDLTYKNHEQYVKNFSGDIGKIKEFKQGFIIKIGERGDRSFLVLCFSSYNTFKLTRDEIAWLQTLAFYTNVSLENVMKIEELMVHLEDLKQQESNPVWLKKLMYTIEEKQRSDLARDLHDSVLQDLISLKRQCELFLGDFKKGDNPCREEVQDKLVQMNEQMSDVISMTRETCHELRPQLLYDLGLVKALSKLVAQQQERVPFHIRLNTGRFTASLDLDSQLNLYRIIQEFLSNAVKHSQATDVLIMLISIQNKIVLHYEDDGVGFDQEKNTEHSMSMGLSGIKERVRALDGRLRIETSEGKGFKADIEIEL</ns2:sequence><ns2:name>GCA_003665395_None</ns2:name></ns2:Sequence><ns2:Sequence dsseqid="sq552" id="sq551" description="histidine kinase"><ns2:sequence>MY---------------------RYINVYKYLSLVFIILSFIYVIYLSYSFAFNIFVGADVKINEQGKLEVTNVLDYTDEYYSCVKKGDIILEVNGEKGS-DIQLKSGRLVNVE-SLIVERDNKSFHLQ----NV---SLIS---EENLFMYLIPVISYSICLFCIFFIYRINKVRKSTSAYILILFLLFVSVAYVSACGARRGEEISTYLLVLTLVSCPVLYIHFIYKYFIELGTKLFEKKI-LIIMYMLPLINLLLEDVLSNRLK-SS--AFLSNLNLISFFVLVLTVSILIHKG-IRKFKQKEQKSILKVLAYTNIFSFSPFIVFFAVPYVFFEKY-VSPFSLAAFTLVIPFSLVYQFMTNRLYNIDFVVGRLKYYGFLAITPTIIVVTIFNYIQQPKDIFYLVKLTIAIYVLMFAVFYFKEIIDFRFKLKRFTEKFNYQDGIFKFTQLIKQASSVDQVLNHFKNTILEVLNIDNACVYDNS-KGEITLLSKNNFKDLTYKNHEQYVKNFSGDIGKIKEFKQGFIIKIGERGDRSFLVLCFSSYNTFKLTRDEIAWLQTLAFYTNVSLENVMKIEELMVHLEDLKQQESNPVWLKKLMYTIEEKQRSDLARDLHDSVLQDLISLKRQCELFLGDFKKGDNPCREEVQDKLVQMNEQMSDVISMTRETCHELRPQLLYDLGLVKALSKLVAQQQERVPFHIRLNTGRFTASLDLDSQLNLYRIIQEFLSNAVKHSQATDVLIMLISIQNKIVLHYEDDGVGFDQEKNTEHSMSMGLSGIKERVRALDGRLRIETSEGKGFKADIEIEL</ns2:sequence><ns2:name>GCA_021497545_None</ns2:name></ns2:Sequence><ns2:Sequence dsseqid="sq554" id="sq553" description="histidine kinase"><ns2:sequence>MY---------------------RYINVYKYLSLVFIILSFIYVIYLSYSFAFNIFVGADVKINEQGKLEVTNVLDYTDEYYSCVKKGDIILEVNGEKGS-DIQLKSGRLVNVE-SLIVERDNKSFHLQ----NV---SLIS---EENLFMYLIPVISYSICLFCIFFIYRINKVRKSTSAYILILFLLFVSVAYVSACGARRGEEISTYLLVLTLVSCPVLYIHFIYKYFIELGTKLFEKKI-LIIMYMLPLINLLLEDVLSNRLK-SS--AFLSNLNLISFFVLVLTVSILIHKG-IRKFKQKEQKSILKVLAYTNIFSFSPFIVFFAVPYVFFEKY-VSPFSLAAFTLVIPFSLVYQFMTNRLYNIDFVVGRLKYYGFLAITPTIIVVTIFNYIQQPKDIFYLVKLTIAIYVLMFAVFYFKEIIDFRFKLKRFTEKFNYQDGIFKFTQLIKQASSVDQVLNHFKNTILEVLNIDNACVYDNS-KGEITLLSKNNFKDLTYKNHEQYVKNFSGDIGKIKEFKQGFIIKIGERGDRSFLVLCFSSYNTFKLTRDEIAWLQTLAFYTNVSLENVMKIEELMVHLEDLKQQESNPVWLKKLMYTIEEKQRSDLARDLHDSVLQDLISLKRQCELFLGDFKKGDNPCREEVQDKLVQMNEQMSDVISMTRETCHELRPQLLYDLGLVKALSKLVAQQQERVPFHIRLNTGRFTASLDLDSQLNLYRIIQEFLSNAVKHSQATDVLIMLISIQNKIVLHYEDDGVGFDQEKNTEHSMSMGLSGIKERVRALDGRLRIETSEGKGFKADIEIEL</ns2:sequence><ns2:name>GCA_000209795_None</ns2:name></ns2:Sequence><ns2:Sequence dsseqid="sq556" id="sq555" description="histidine kinase"><ns2:sequence>MY---------------------RYINVYKYLSLVFIILSFIYVIYLSYSFAFNIFVGADVKINEQGKLEVTNVLDYTDEYYSCVKKGDIILEVNGEKGS-DIQLKSGRLVNVE-SLIVERDNKSFHLQ----NV---SLIS---EENLFMYLIPVISYSICLFCIFFIYRINKVRKSTSAYILILFLLFVSVAYVSACGARRGEEISTYLLVLTLVSCPVLYIHFIYKYFIELGTKLFEKKI-LIIMYMLPLINLLLEDVLSNRLK-SS--AFLSNLNLISFFVLVLTVSILIHKG-IRKFKQKEQKSILKVLAYTNIFSFSPFIVFFAVPYVFFEKY-VSPFSLAAFTLVIPFSLVYQFMTNRLYNIDFVVGRLKYYGFLAITPTIIVVTIFNYIQQPKDIFYLVKLTIAIYVLMFAVFYFKEIIDFRFKLKRFTEKFNYQDGIFKFTQLIKQASSVDQVLNHFKNTILEVLNIDNACVYDNS-KGEITLLSKNNFKDLTYKNHEQYVKNFSGDIGKIKEFKQGFIIKIGERGDRSFLVLCFSSYNTFKLTRDEIAWLQTLAFYTNVSLENVMKIEELMVHLEDLKQQESNPVWLKKLMYTIEEKQRSDLARDLHDSVLQDLISLKRQCELFLGDFKKGDNPCREEVQDKLVQMNEQMSDVISMTRETCHELRPQLLYDLGLVKALSKLVAQQQERVPFHIRLNTGRFTASLDLDSQLNLYRIIQEFLSNAVKHSQATDVLIMLISIQNKIVLHYEDDGVGFDQEKNTEHSMSMGLSGIKERVRALDGRLRIETSEGKGFKADIEIEL</ns2:sequence><ns2:name>GCA_024918995_None</ns2:name></ns2:Sequence><ns2:Sequence dsseqid="sq558" id="sq557" description="histidine kinase"><ns2:sequence>MY---------------------RYINVYKYLSLVFIILSFIYVIYLSYSFAFNIFVGADVKINEQGKLEVTNVLDYTDEYYSCVKKGDIILEVNGEKGS-DIQLKSGRLVNVE-SLIVERDNKSFHLQ----NV---SLIS---EENLFMYLIPVISYSICLFCIFFIYRINKVRKSTSAYILILFLLFVSVAYVSACGARRGEEISTYLLVLTLVSCPVLYIHFIYKYFIELGTKLFEKKI-LIIMYMLPLINLLLEDVLSNRLK-SS--AFLSNLNLISFFVLVLTVSILIHKG-IRKFKQKEQKSILKVLAYTNIFSFSPFIVFFAVPYVFFEKY-VSPFSLAAFTLVIPFSLVYQFMTNRLYNIDFVVGRLKYYGFLAITPTIIVVTIFNYIQQPKDIFYLVKLTIAIYVLMFAVFYFKEIIDFRFKLKRFTEKFNYQDGIFKFTQLIKQASSVDQVLNHFKNTILEVLNIDNACVYDNS-KGEITLLSKNNFKDLTYKNHEQYVKNFSGDIGKIKEFKQGFIIKIGERGDRSFLVLCFSSYNTFKLTRDEIAWLQTLAFYTNVSLENVMKIEELMVHLEDLKQQESNPVWLKKLMYTIEEKQRSDLARDLHDSVLQDLISLKRQCELFLGDFKKGDNPCREEVQDKLVQMNEQMSDVISMTRETCHELRPQLLYDLGLVKALSKLVAQQQERVPFHIRLNTGRFTASLDLDSQLNLYRIIQEFLSNAVKHSQATDVLIMLISIQNKIVLHYEDDGVGFDQEKNTEHSMSMGLSGIKERVRALDGRLRIETSEGKGFKADIEIEL</ns2:sequence><ns2:name>GCA_019704455_None</ns2:name></ns2:Sequence><ns2:Sequence dsseqid="sq560" id="sq559" description="histidine kinase"><ns2:sequence>MY---------------------RYINVYKYLSLVFIILSFIYVIYLSYSFAFNIFVGADVKINEQGKLEVTNVLDYTDEYYSCVKKGDIILEVNGEKGS-DIQLKSGRLVNVE-SLIVERDNKSFHLQ----NV---SLIS---EENLFMYLIPVISYSICLFCIFFIYRINKVRKSTSAYILILFLLFVSVAYVSACGARRGEEISTYLLVLTLVSCPVLYIHFIYKYFIELGTKLFEKKI-LIIMYMLPLINLLLEDVLSNRLK-SS--AFLSNLNLISFFVLVLTVSILIHKG-IRKFKQKEQKSILKVLAYTNIFSFSPFIVFFAVPYVFFEKY-VSPFSLAAFTLVIPFSLVYQFMTNRLYNIDFVVGRLKYYGFLAITPTIIVVTIFNYIQQPKDIFYLVKLTIAIYVLMFAVFYFKEIIDFRFKLKRFTEKFNYQDGIFKFTQLIKQASSVDQVLNHFKNTILEVLNIDNACVYDNS-KGEITLLSKNNFKDLTYKNHEQYVKNFSGDIGKIKEFKQGFIIKIGERGDRSFLVLCFSSYNTFKLTRDEIAWLQTLAFYTNVSLENVMKIEELMVHLEDLKQQESNPVWLKKLMYTIEEKQRSDLARDLHDSVLQDLISLKRQCELFLGDFKKGDNPCREEVQDKLVQMNEQMSDVISMTRETCHELRPQLLYDLGLVKALSKLVAQQQERVPFHIRLNTGRFTASLDLDSQLNLYRIIQEFLSNAVKHSQATDVLIMLISIQNKIVLHYEDDGVGFDQEKNTEHSMSMGLSGIKERVRALDGRLRIETSEGKGFKADIEIEL</ns2:sequence><ns2:name>GCA_027497435_None</ns2:name></ns2:Sequence><ns2:Sequence dsseqid="sq562" id="sq561" description="histidine kinase"><ns2:sequence>MY---------------------RYINVYKYLSLVFIILSFIYVIYLSYSFAFNIFVGADVKINEQGKLEVTNVLDYTDEYYSCVKKGDIILEVNGEKGS-DIQLKSGRLVNVE-SLIVERDNKSFHLQ----NV---SLIS---EENLFMYLIPVISYSICLFCIFFIYRINKVRKSTSAYILILFLLFVSVAYVSACGARRGEEISTYLLVLTLVSCPVLYIHFIYKYFIELGTKLFEKKI-LIIMYMLPLINLLLEDVLSNRLK-SS--AFLSNLNLISFFVLVLTVSILIHKG-IRKFKQKEQKSILKVLAYTNIFSFSPFIVFFAVPYVFFEKY-VSPFSLAAFTLVIPFSLVYQFMTNRLYNIDFVVGRLKYYGFLAITPTIIVVTIFNYIQQPKDIFYLVKLTIAIYVLMFAVFYFKEIIDFRFKLKRFTEKFNYQDGIFKFTQLIKQASSVDQVLNHFKNTILEVLNIDNACVYDNS-KGEITLLSKNNFKDLTYKNHEQYVKNFSGDIGKIKEFKQGFIIKIGERGDRSFLVLCFSSYNTFKLTRDEIAWLQTLAFYTNVSLENVMKIEELMVHLEDLKQQESNPVWLKKLMYTIEEKQRSDLARDLHDSVLQDLISLKRQCELFLGDFKKGDNPCREEVQDKLVQMNEQMSDVISMTRETCHELRPQLLYDLGLVKALSKLVAQQQERVPFHIRLNTGRFTASLDLDSQLNLYRIIQEFLSNAVKHSQATDVLIMLISIQNKIVLHYEDDGVGFDQEKNTEHSMSMGLSGIKERVRALDGRLRIETSEGKGFKADIEIEL</ns2:sequence><ns2:name>GCA_001747445_None</ns2:name></ns2:Sequence><ns2:Sequence dsseqid="sq564" id="sq563" description="histidine kinase"><ns2:sequence>MY---------------------RYINVYKYLSLVFIILSFIYVIYLSYSFAFNIFVGADVKINEQGKLEVTNVLDYTDEYYSCVKKGDIILEVNGEKGS-DIQLKSGRLVNVE-SLIVERDNKSFHLQ----NV---SLIS---EENLFMYLIPVISYSICLFCIFFIYRINKVRKSTSAYILILFLLFVSVAYVSACGARRGEEISTYLLVLTLVSCPVLYIHFIYKYFIELGTKLFEKKI-LIIMYMLPLINLLLEDVLSNRLK-SS--AFLSNLNLISFFVLVLTVSILIHKG-IRKFKQKEQKSILKVLAYTNIFSFSPFIVFFAVPYVFFEKY-VSPFSLAAFTLVIPFSLVYQFMTNRLYNIDFVVGRLKYYGFLAITPTIIVVTIFNYIQQPKDIFYLVKLTIAIYVLMFAVFYFKEIIDFRFKLKRFTEKFNYQDGIFKFTQLIKQASSVDQVLNHFKNTILEVLNIDNACVYDNS-KGEITLLSKNNFKDLTYKNHEQYVKNFSGDIGKIKEFKQGFIIKIGERGDRSFLVLCFSSYNTFKLTRDEIAWLQTLAFYTNVSLENVMKIEELMVHLEDLKQQESNPVWLKKLMYTIEEKQRSDLARDLHDSVLQDLISLKRQCELFLGDFKKGDNPCREEVQDKLVQMNEQMSDVISMTRETCHELRPQLLYDLGLVKALSKLVAQQQERVPFHIRLNTGRFTASLDLDSQLNLYRIIQEFLSNAVKHSQATDVLIMLISIQNKIVLHYEDDGVGFDQEKNTEHSMSMGLSGIKERVRALDGRLRIETSEGKGFKADIEIEL</ns2:sequence><ns2:name>GCA_027923485_None</ns2:name></ns2:Sequence><ns2:Sequence dsseqid="sq566" id="sq565" description="histidine kinase"><ns2:sequence>MY---------------------RYINVYKYLSLVFIILSFIYVIYLSYSFAFNIFVGADVKINEQGKLEVTNVLDYTDEYYSCVKKGDIILEVNGEKGS-DIQLKSGRLVNVE-SLIVERDNKSFHLQ----NV---SLIS---EENLFMYLIPVISYSICLFCIFFIYRINKVRKSTSAYILILFLLFVSVAYVSACGARRGEEISTYLLVLTLVSCPVLYIHFIYKYFIELGTKLFEKKI-LIIMYMLPLINLLLEDVLSNRLK-SS--AFLSNLNLISFFVLVLTVSILIHKG-IRKFKQKEQKSILKVLAYTNIFSFSPFIVFFAVPYVFFEKY-VSPFSLAAFTLVIPFSLVYQFMTNRLYNIDFVVGRLKYYGFLAITPTIIVVTIFNYIQQPKDIFYLVKLTIAIYVLMFAVFYFKEIIDFRFKLKRFTEKFNYQDGIFKFTQLIKQASSVDQVLNHFKNTILEVLNIDNACVYDNS-KGEITLLSKNNFKDLTYKNHEQYVKNFSGDIGKIKEFKQGFIIKIGERGDRSFLVLCFSSYNTFKLTRDEIAWLQTLAFYTNVSLENVMKIEELMVHLEDLKQQESNPVWLKKLMYTIEEKQRSDLARDLHDSVLQDLISLKRQCELFLGDFKKGDNPCREEVQDKLVQMNEQMSDVISMTRETCHELRPQLLYDLGLVKALSKLVAQQQERVPFHIRLNTGRFTASLDLDSQLNLYRIIQEFLSNAVKHSQATDVLIMLISIQNKIVLHYEDDGVGFDQEKNTEHSMSMGLSGIKERVRALDGRLRIETSEGKGFKADIEIEL</ns2:sequence><ns2:name>GCA_023650935_None</ns2:name></ns2:Sequence><ns2:Sequence dsseqid="sq568" id="sq567" description="histidine kinase"><ns2:sequence>MY---------------------RYINVYKYLSLVFIILSFIYVIYLSYSFAFNIFVGADVKINEQGKLEVTNVLDYTDEYYSCVKKGDIILEVNGEKGS-DIQLKSGRLVNVE-SLIVERDNKSFHLQ----NV---SLIS---EENLFMYLIPVISYSICLFCIFFIYRINKVRKSTSAYILILFLLFVSVAYVSACGARRGEEISTYLLVLTLVSCPVLYIHFIYKYFIELGTKLFEKKI-LIIMYMLPLINLLLEDVLSNRLK-SS--AFLSNLNLISFFVLVLTVSILIHKG-IRKFKQKEQKSILKVLAYTNIFSFSPFIVFFAVPYVFFEKY-VSPFSLAAFTLVIPFSLVYQFMTNRLYNIDFVVGRLKYYGFLAITPTIIVVTIFNYIQQPKDIFYLVKLTIAIYVLMFAVFYFKEIIDFRFKLKRFTEKFNYQDGIFKFTQLIKQASSVDQVLNHFKNTILEVLNIDNACVYDNS-KGEITLLSKNNFKDLTYKNHEQYVKNFSGDIGKIKEFKQGFIIKIGERGDRSFLVLCFSSYNTFKLTRDEIAWLQTLAFYTNVSLENVMKIEELMVHLEDLKQQESNPVWLKKLMYTIEEKQRSDLARDLHDSVLQDLISLKRQCELFLGDFKKGDNPCREEVQDKLVQMNEQMSDVISMTRETCHELRPQLLYDLGLVKALSKLVAQQQERVPFHIRLNTGRFTASLDLDSQLNLYRIIQEFLSNAVKHSQATDVLIMLISIQNKIVLHYEDDGVGFDQEKNTEHSMSMGLSGIKERVRALDGRLRIETSEGKGFKADIEIEL</ns2:sequence><ns2:name>GCA_003665315_None</ns2:name></ns2:Sequence><ns2:Sequence dsseqid="sq570" id="sq569" description="histidine kinase"><ns2:sequence>MY---------------------RYINVYKYLSLVFIILSFIYVIYLSYSFAFNIFVGADVKINEQGKLEVTNVLDYTDEYYSCVKKGDIILEVNGEKGS-DIQLKSGRLVNVE-SLIVERDNKSFHLQ----NV---SLIS---EENLFMYLIPVISYSICLFCIFFIYRINKVRKSTSAYILILFLLFVSVAYVSACGARRGEEISTYLLVLTLVSCPVLYIHFIYKYFIELGTKLFEKKI-LIIMYMLPLINLLLEDVLSNRLK-SS--AFLSNLNLISFFVLVLTVSILIHKG-IRKFKQKEQKSILKVLAYTNIFSFSPFIVFFAVPYVFFEKY-VSPFSLAAFTLVIPFSLVYQFMTNRLYNIDFVVGRLKYYGFLAITPTIIVVTIFNYIQQPKDIFYLVKLTIAIYVLMFAVFYFKEIIDFRFKLKRFTEKFNYQDGIFKFTQLIKQASSVDQVLNHFKNTILEVLNIDNACVYDNS-KGEITLLSKNNFKDLTYKNHEQYVKNFSGDIGKIKEFKQGFIIKIGERGDRSFLVLCFSSYNTFKLTRDEIAWLQTLAFYTNVSLENVMKIEELMVHLEDLKQQESNPVWLKKLMYTIEEKQRSDLARDLHDSVLQDLISLKRQCELFLGDFKKGDNPCREEVQDKLVQMNEQMSDVISMTRETCHELRPQLLYDLGLVKALSKLVAQQQERVPFHIRLNTGRFTASLDLDSQLNLYRIIQEFLSNAVKHSQATDVLIMLISIQNKIVLHYEDDGVGFDQEKNTEHSMSMGLSGIKERVRALDGRLRIETSEGKGFKADIEIEL</ns2:sequence><ns2:name>GCA_003665355_None</ns2:name></ns2:Sequence><ns2:Sequence dsseqid="sq572" id="sq571" description="histidine kinase"><ns2:sequence>MY---------------------RYINVYKYLSLVFIILSFIYVIYLSYSFAFNIFVGADVKINEQGKLEVTNVLDYTDEYYSCVKKGDIILEVNGEKGS-DIQLKSGRLVNVE-SLIVERDNKSFHLQ----NV---SLIS---EENLFMYLIPVISYSICLFCIFFIYRINKVRKSTSAYILILFLLFVSVAYVSACGARRGEEISTYLLVLTLVSCPVLYIHFIYKYFIELGTKLFEKKI-LIIMYMLPLINLLLEDVLSNRLK-SS--AFLSNLNLISFFVLVLTVSILIHKG-IRKFKQKEQKSILKVLAYTNIFSFSPFIVFFAVPYVFFEKY-VSPFSLAAFTLVIPFSLVYQFMTNRLYNIDFVVGRLKYYGFLAITPTIIVVTIFNYIQQPKDIFYLVKLTIAIYVLMFAVFYFKEIIDFRFKLKRFTEKFNYQDGIFKFTQLIKQASSVDQVLNHFKNTILEVLNIDNACVYDNS-KGEITLLSKNNFKDLTYKNHEQYVKNFSGDIGKIKEFKQGFIIKIGERGDRSFLVLCFSSYNTFKLTRDEIAWLQTLAFYTNVSLENVMKIEELMVHLEDLKQQESNPVWLKKLMYTIEEKQRSDLARDLHDSVLQDLISLKRQCELFLGDFKKGDNPCREEVQDKLVQMNEQMSDVISMTRETCHELRPQLLYDLGLVKALSKLVAQQQERVPFHIRLNTGRFTASLDLDSQLNLYRIIQEFLSNAVKHSQATDVLIMLISIQNKIVLHYEDDGVGFDQEKNTEHSMSMGLSGIKERVRALDGRLRIETSEGKGFKADIEIEL</ns2:sequence><ns2:name>GCA_003665275_None</ns2:name></ns2:Sequence><ns2:Sequence dsseqid="sq574" id="sq573" description="histidine kinase"><ns2:sequence>MY---------------------RYINVYKYLSLVFIILSFIYVIYLSYSFAFNIFVGADVKINEQGKLEVTNVLDYTDEYYSCVKKGDIILEVNGEKGS-DIQLKSGRLVNVE-SLIVERDNKSFHLQ----NV---SLIS---EENLFMYLIPVISYSICLFCIFFIYRINKVRKSTSAYILILFLLFVSVAYVSACGARRGEEISTYLLVLTLVSCPVLYIHFIYKYFIELGTKLFEKKI-LIIMYMLPLINLLLEDVLSNRLK-SS--AFLSNLNLISFFVLVLTVSILIHKG-IRKFKQKEQKSILKVLAYTNIFSFSPFIVFFAVPYVFFEKY-VSPFSLAAFTLVIPFSLVYQFMTNRLYNIDFVVGRLKYYGFLAITPTIIVVTIFNYIQQPKDIFYLVKLTIAIYVLMFAVFYFKEIIDFRFKLKRFTEKFNYQDGIFKFTQLIKQASSVDQVLNHFKNTILEVLNIDNACVYDNS-KGEITLLSKNNFKDLTYKNHEQYVKNFSGDIGKIKEFKQGFIIKIGERGDRSFLVLCFSSYNTFKLTRDEIAWLQTLAFYTNVSLENVMKIEELMVHLEDLKQQESNPVWLKKLMYTIEEKQRSDLARDLHDSVLQDLISLKRQCELFLGDFKKGDNPCREEVQDKLVQMNEQMSDVISMTRETCHELRPQLLYDLGLVKALSKLVAQQQERVPFHIRLNTGRFTASLDLDSQLNLYRIIQEFLSNAVKHSQATDVLIMLISIQNKIVLHYEDDGVGFDQEKNTEHSMSMGLSGIKERVRALDGRLRIETSEGKGFKADIEIEL</ns2:sequence><ns2:name>GCA_019704475_None</ns2:name></ns2:Sequence><ns2:Sequence dsseqid="sq576" id="sq575" description="histidine kinase"><ns2:sequence>MY---------------------RYINVYKYLSLVFIILSFIYVIYLSYSFAFNIFVGADVKINEQGKLEVTNVLDYTDEYYSCVKKGDIILEVNGEKGS-DIQLKSGRLVNVE-SLIVERDNKSFHLQ----NV---SLIS---EENLFMYLIPVISYSICLFCIFFIYRINKVRKSTSAYILILFLLFVSVAYVSACGARRGEEISTYLLVLTLVSCPVLYIHFIYKYFIELGTKLFEKKI-LIIMYMLPLINLLLEDVLSNRLK-SS--AFLSNLNLISFFVLVLTVSILIHKG-IRKFKQKEQKSILKVLAYTNIFSFSPFIVFFAVPYVFFEKY-VSPFSLAAFTLVIPFSLVYQFMTNRLYNIDFVVGRLKYYGFLAITPTIIVVTIFNYIQQPKDIFYLVKLTIAIYVLMFAVFYFKEIIDFRFKLKRFTEKFNYQDGIFKFTQLIKQASSVDQVLNHFKNTILEVLNIDNACVYDNS-KGEITLLSKNNFKDLTYKNHEQYVKNFSGDIGKIKEFKQGFIIKIGERGDRSFLVLCFSSYNTFKLTRDEIAWLQTLAFYTNVSLENVMKIEELMVHLEDLKQQESNPVWLKKLMYTIEEKQRSDLARDLHDSVLQDLISLKRQCELFLGDFKKGDNPCREEVQDKLVQMNEQMSDVISMTRETCHELRPQLLYDLGLVKALSKLVAQQQERVPFHIRLNTGRFTASLDLDSQLNLYRIIQEFLSNAVKHSQATDVLIMLISIQNKIVLHYEDDGVGFDQEKNTEHSMSMGLSGIKERVRALDGRLRIETSEGKGFKADIEIEL</ns2:sequence><ns2:name>GCA_020773035_None</ns2:name></ns2:Sequence><ns2:Sequence dsseqid="sq578" id="sq577" description="histidine kinase"><ns2:sequence>MY---------------------RYINVYKYLSLVFIILSFIYVIYLSYSFAFNIFVGADVKINEQGKLEVTNVLDYTDEYYSCVKKGDIILEVNGEKGS-DIQLKSGRLVNVE-SLIVERDNKSFHLQ----NV---SLIS---EENLFMYLIPVISYSICLFCIFFIYRINKVRKSTSAYILILFLLFVSVAYVSACGARRGEEISTYLLVLTLVSCPVLYIHFIYKYFIELGTKLFEKKI-LIIMYMLPLINLLLEDVLSNRLK-SS--AFLSNLNLISFFVLVLTVSILIHKG-IRKFKQKEQKSILKVLAYTNIFSFSPFIVFFAVPYVFFEKY-VSPFSLAAFTLVIPFSLVYQFMTNRLYNIDFVVGRLKYYGFLAITPTIIVVTIFNYIQQPKDIFYLVKLTIAIYVLMFAVFYFKEIIDFRFKLKRFTEKFNYQDGIFKFTQLIKQASSVDQVLNHFKNTILEVLNIDNACVYDNS-KGEITLLSKNNFKDLTYKNHEQYVKNFSGDIGKIKEFKQGFIIKIGERGDRSFLVLCFSSYNTFKLTRDEIAWLQTLAFYTNVSLENVMKIEELMVHLEDLKQQESNPVWLKKLMYTIEEKQRSDLARDLHDSVLQDLISLKRQCELFLGDFKKGDNPCREEVQDKLVQMNEQMSDVISMTRETCHELRPQLLYDLGLVKALSKLVAQQQERVPFHIRLNTGRFTASLDLDSQLNLYRIIQEFLSNAVKHSQATDVLIMLISIQNKIVLHYEDDGVGFDQEKNTEHSMSMGLSGIKERVRALDGRLRIETSEGKGFKADIEIEL</ns2:sequence><ns2:name>GCA_003665295_None</ns2:name></ns2:Sequence><ns2:Sequence dsseqid="sq580" id="sq579" description="histidine kinase"><ns2:sequence>MY---------------------RYINVYKYLSLVFIILSFIYVIYLSYSFAFNIFVGADVKINEQGKLEVTNVLDYTDEYYSCVKKGDIILEVNGEKGS-DIQLKSGRLVNVE-SLIVERDNKSFHLQ----NV---SLIS---EENLFMYLIPVISYSICLFCIFFIYRINKVRKSTSAYILILFLLFVSVAYVSACGARRGEEISTYLLVLTLVSCPVLYIHFIYKYFIELGTKLFEKKI-LIIMYMLPLINLLLEDVLSNRLK-SS--AFLSNLNLISFFVLVLTVSILIHKG-IRKFKQKEQKSILKVLAYTNIFSFSPFIVFFAVPYVFFEKY-VSPFSLAAFTLVIPFSLVYQFMTNRLYNIDFVVGRLKYYGFLAITPTIIVVTIFNYIQQPKDIFYLVKLTIAIYVLMFAVFYFKEIIDFRFKLKRFTEKFNYQDGIFKFTQLIKQASSVDQVLNHFKNTILEVLNIDNACVYDNS-KGEITLLSKNNFKDLTYKNHEQYVKNFSGDIGKIKEFKQGFIIKIGERGDRSFLVLCFSSYNTFKLTRDEIAWLQTLAFYTNVSLENVMKIEELMVHLEDLKQQESNPVWLKKLMYTIEEKQRSDLARDLHDSVLQDLISLKRQCELFLGDFKKGDNPCREEVQDKLVQMNEQMSDVISMTRETCHELRPQLLYDLGLVKALSKLVAQQQERVPFHIRLNTGRFTASLDLDSQLNLYRIIQEFLSNAVKHSQATDVLIMLISIQNKIVLHYEDDGVGFDQEKNTEHSMSMGLSGIKERVRALDGRLRIETSEGKGFKADIEIEL</ns2:sequence><ns2:name>GCA_002269175_None</ns2:name></ns2:Sequence><ns2:Sequence dsseqid="sq582" id="sq581" description="histidine kinase"><ns2:sequence>MY---------------------RYINVYKYLSLVFIILSFIYVIYLSYSFAFNIFVGADVKINEQGKLEVTNVLDYTDEYYSCVKKGDIILEVNGEKGS-DIQLKSGRLVNVE-SLIVERDNKSFHLQ----NV---SLIS---EENLFMYLIPVISYSICLFCIFFIYRINKVRKSTSAYILILFLLFVSVAYVSACGARRGEEISTYLLVLTLVSCPVLYIHFIYKYFIELGTKLFEKKI-LIIMYMLPLINLLLEDVLSNRLK-SS--AFLSNLNLISFFVLVLTVSILIHKG-IRKFKQKEQKSILKVLAYTNIFSFSPFIVFFAVPYVFFEKY-VSPFSLAAFTLVIPFSLVYQFMTNRLYNIDFVVGRLKYYGFLAITPTIIVVTIFNYIQQPKDIFYLVKLTIAIYVLMFAVFYFKEIIDFRFKLKRFTEKFNYQDGIFKFTQLIKQASSVDQVLNHFKNTILEVLNIDNACVYDNS-KGEITLLSKNNFKDLTYKNHEQYVKNFSGDIGKIKEFKQGFIIKIGERGDRSFLVLCFSSYNTFKLTRDEIAWLQTLAFYTNVSLENVMKIEELMVHLEDLKQQESNPVWLKKLMYTIEEKQRSDLARDLHDSVLQDLISLKRQCELFLGDFKKGDNPCREEVQDKLVQMNEQMSDVISMTRETCHELRPQLLYDLGLVKALSKLVAQQQERVPFHIRLNTGRFTASLDLDSQLNLYRIIQEFLSNAVKHSQATDVLIMLISIQNKIVLHYEDDGVGFDQEKNTEHSMSMGLSGIKERVRALDGRLRIETSEGKGFKADIEIEL</ns2:sequence><ns2:name>GCA_002096095_None</ns2:name></ns2:Sequence><ns2:Sequence dsseqid="sq584" id="sq583" description="histidine kinase"><ns2:sequence>MY---------------------RYINVYKYLSLVFIILSFIYVIYLSYSFAFNIFVGADVKINEQGKLEVTNVLDYTDEYYSCVKKGDIILEVNGEKGS-DIQLKSGRLVNVE-SLIVERDNKSFHLQ----NV---SLIS---EENLFMYLIPVISYSICLFCIFFIYRINKVRKSTSAYILILFLLFVSVAYVSACGARRGEEISTYLLVLTLVSCPVLYIHFIYKYFIELGTKLFEKKI-LIIMYMLPLINLLLEDVLSNRLK-SS--AFLSNLNLISFFVLVLTVSILIHKG-IRKFKQKEQKSILKVLAYTNIFSFSPFIVFFAVPYVFFEKY-VSPFSLAAFTLVIPFSLVYQFMTNRLYNIDFVVGRLKYYGFLAITPTIIVVTIFNYIQQPKDIFYLVKLTIAIYVLMFAVFYFKEIIDFRFKLKRFTEKFNYQDGIFKFTQLIKQASSVDQVLNHFKNTILEVLNIDNACVYDNS-KGEITLLSKNNFKDLTYKNHEQYVKNFSGDIGKIKEFKQGFIIKIGERGDRSFLVLCFSSYNTFKLTRDEIAWLQTLAFYTNVSLENVMKIEELMVHLEDLKQQESNPVWLKKLMYTIEEKQRSDLARDLHDSVLQDLISLKRQCELFLGDFKKGDNPCREEVQDKLVQMNEQMSDVISMTRETCHELRPQLLYDLGLVKALSKLVAQQQERVPFHIRLNTGRFTASLDLDSQLNLYRIIQEFLSNAVKHSQATDVLIMLISIQNKIVLHYEDDGVGFDQEKNTEHSMSMGLSGIKERVRALDGRLRIETSEGKGFKADIEIEL</ns2:sequence><ns2:name>GCA_030297075_None</ns2:name></ns2:Sequence><ns2:Annotation graph="true" graphType="1" graphGroup="-1" graphHeight="40" id="ann26" scoreOnly="false" visible="true" centreColLabels="false" scaleColLabels="false" showAllColLabels="false" autoCalculated="true" belowAlignment="true" calcId=""><ns2:annotationElement position="0" colour="-6656"><ns2:displayCharacter>*</ns2:displayCharacter><ns2:description>hydrophobic !aliphatic !aromatic !charged !negative !polar !positive !proline !small !tiny</ns2:description><ns2:value>11.0</ns2:value></ns2:annotationElement><ns2:annotationElement position="1" colour="-4288000"><ns2:displayCharacter>7</ns2:displayCharacter><ns2:description>hydrophobic polar !aliphatic !negative !proline !small !tiny</ns2:description><ns2:value>7.0</ns2:value></ns2:annotationElement><ns2:annotationElement position="2" colour="-11730944"><ns2:displayCharacter>-</ns2:displayCharacter><ns2:description></ns2:description><ns2:value>0.0</ns2:value></ns2:annotationElement><ns2:annotationElement position="3" colour="-11730944"><ns2:displayCharacter>-</ns2:displayCharacter><ns2:description></ns2:description><ns2:value>0.0</ns2:value></ns2:annotationElement><ns2:annotationElement position="4" colour="-11730944"><ns2:displayCharacter>-</ns2:displayCharacter><ns2:description></ns2:description><ns2:value>0.0</ns2:value></ns2:annotationElement><ns2:annotationElement position="5" colour="-11730944"><ns2:displayCharacter>-</ns2:displayCharacter><ns2:description></ns2:description><ns2:value>0.0</ns2:value></ns2:annotationElement><ns2:annotationElement position="6" colour="-11730944"><ns2:displayCharacter>-</ns2:displayCharacter><ns2:description></ns2:description><ns2:value>0.0</ns2:value></ns2:annotationElement><ns2:annotationElement position="7" colour="-11730944"><ns2:displayCharacter>-</ns2:displayCharacter><ns2:description></ns2:description><ns2:value>0.0</ns2:value></ns2:annotationElement><ns2:annotationElement position="8" colour="-11730944"><ns2:displayCharacter>-</ns2:displayCharacter><ns2:description></ns2:description><ns2:value>0.0</ns2:value></ns2:annotationElement><ns2:annotationElement position="9" colour="-11730944"><ns2:displayCharacter>-</ns2:displayCharacter><ns2:description></ns2:description><ns2:value>0.0</ns2:value></ns2:annotationElement><ns2:annotationElement position="10" colour="-11730944"><ns2:displayCharacter>-</ns2:displayCharacter><ns2:description></ns2:description><ns2:value>0.0</ns2:value></ns2:annotationElement><ns2:annotationElement position="11" colour="-11730944"><ns2:displayCharacter>-</ns2:displayCharacter><ns2:description></ns2:description><ns2:value>0.0</ns2:value></ns2:annotationElement><ns2:annotationElement position="12" colour="-11730944"><ns2:displayCharacter>-</ns2:displayCharacter><ns2:description></ns2:description><ns2:value>0.0</ns2:value></ns2:annotationElement><ns2:annotationElement position="13" colour="-11730944"><ns2:displayCharacter>-</ns2:displayCharacter><ns2:description></ns2:description><ns2:value>0.0</ns2:value></ns2:annotationElement><ns2:annotationElement position="14" colour="-11730944"><ns2:displayCharacter>-</ns2:displayCharacter><ns2:description></ns2:description><ns2:value>0.0</ns2:value></ns2:annotationElement><ns2:annotationElement position="15" colour="-11730944"><ns2:displayCharacter>-</ns2:displayCharacter><ns2:description></ns2:description><ns2:value>0.0</ns2:value></ns2:annotationElement><ns2:annotationElement position="16" colour="-11730944"><ns2:displayCharacter>-</ns2:displayCharacter><ns2:description></ns2:description><ns2:value>0.0</ns2:value></ns2:annotationElement><ns2:annotationElement position="17" colour="-11730944"><ns2:displayCharacter>-</ns2:displayCharacter><ns2:description></ns2:description><ns2:value>0.0</ns2:value></ns2:annotationElement><ns2:annotationElement position="18" colour="-11730944"><ns2:displayCharacter>-</ns2:displayCharacter><ns2:description></ns2:description><ns2:value>0.0</ns2:value></ns2:annotationElement><ns2:annotationElement position="19" colour="-11730944"><ns2:displayCharacter>-</ns2:displayCharacter><ns2:description></ns2:description><ns2:value>0.0</ns2:value></ns2:annotationElement><ns2:annotationElement position="20" colour="-11730944"><ns2:displayCharacter>-</ns2:displayCharacter><ns2:description></ns2:description><ns2:value>0.0</ns2:value></ns2:annotationElement><ns2:annotationElement position="21" colour="-11730944"><ns2:displayCharacter>-</ns2:displayCharacter><ns2:description></ns2:description><ns2:value>0.0</ns2:value></ns2:annotationElement><ns2:annotationElement position="22" colour="-11730944"><ns2:displayCharacter>-</ns2:displayCharacter><ns2:description></ns2:description><ns2:value>0.0</ns2:value></ns2:annotationElement><ns2:annotationElement position="23" colour="-7515392"><ns2:displayCharacter>4</ns2:displayCharacter><ns2:description> !aliphatic !aromatic !negative !proline</ns2:description><ns2:value>4.0</ns2:value></ns2:annotationElement><ns2:annotationElement position="24" colour="-11730944"><ns2:displayCharacter>-</ns2:displayCharacter><ns2:description></ns2:description><ns2:value>0.0</ns2:value></ns2:annotationElement><ns2:annotationElement position="25" colour="-11730944"><ns2:displayCharacter>-</ns2:displayCharacter><ns2:description></ns2:description><ns2:value>0.0</ns2:value></ns2:annotationElement><ns2:annotationElement position="26" colour="-11730944"><ns2:displayCharacter>-</ns2:displayCharacter><ns2:description></ns2:description><ns2:value>0.0</ns2:value></ns2:annotationElement><ns2:annotationElement position="27" colour="-8569088"><ns2:displayCharacter>3</ns2:displayCharacter><ns2:description> !negative !proline !tiny</ns2:description><ns2:value>3.0</ns2:value></ns2:annotationElement><ns2:annotationElement position="28" colour="-6395904"><ns2:displayCharacter>5</ns2:displayCharacter><ns2:description> !charged !negative !positive !proline !tiny</ns2:description><ns2:value>5.0</ns2:value></ns2:annotationElement><ns2:annotationElement position="29" colour="-5341952"><ns2:displayCharacter>6</ns2:displayCharacter><ns2:description>polar !aliphatic !aromatic !negative !proline !tiny</ns2:description><ns2:value>6.0</ns2:value></ns2:annotationElement><ns2:annotationElement position="30" colour="-4288000"><ns2:displayCharacter>7</ns2:displayCharacter><ns2:description>hydrophobic polar !aliphatic !negative !proline !small !tiny</ns2:description><ns2:value>7.0</ns2:value></ns2:annotationElement><ns2:annotationElement position="31" colour="-4288000"><ns2:displayCharacter>7</ns2:displayCharacter><ns2:description>hydrophobic !charged !negative !polar !positive !proline !tiny</ns2:description><ns2:value>7.0</ns2:value></ns2:annotationElement><ns2:annotationElement position="32" colour="-3234048"><ns2:displayCharacter>8</ns2:displayCharacter><ns2:description>polar small !aliphatic !aromatic !charged !negative !positive !proline</ns2:description><ns2:value>8.0</ns2:value></ns2:annotationElement><ns2:annotationElement position="33" colour="-2114560"><ns2:displayCharacter>9</ns2:displayCharacter><ns2:description>aliphatic hydrophobic !aromatic !charged !negative !polar !positive !proline !tiny</ns2:description><ns2:value>9.0</ns2:value></ns2:annotationElement><ns2:annotationElement position="34" colour="-5341952"><ns2:displayCharacter>6</ns2:displayCharacter><ns2:description>hydrophobic !charged !negative !polar !positive !proline</ns2:description><ns2:value>6.0</ns2:value></ns2:annotationElement><ns2:annotationElement position="35" colour="-4288000"><ns2:displayCharacter>7</ns2:displayCharacter><ns2:description>hydrophobic !charged !negative !polar !positive !proline !tiny</ns2:description><ns2:value>7.0</ns2:value></ns2:annotationElement><ns2:annotationElement position="36" colour="-2114560"><ns2:displayCharacter>9</ns2:displayCharacter><ns2:description>aliphatic hydrophobic !aromatic !charged !negative !polar !positive !proline !tiny</ns2:description><ns2:value>9.0</ns2:value></ns2:annotationElement><ns2:annotationElement position="37" colour="-2114560"><ns2:displayCharacter>9</ns2:displayCharacter><ns2:description>aliphatic hydrophobic !aromatic !charged !negative !polar !positive !proline !tiny</ns2:description><ns2:value>9.0</ns2:value></ns2:annotationElement><ns2:annotationElement position="38" colour="-2114560"><ns2:displayCharacter>9</ns2:displayCharacter><ns2:description>aliphatic hydrophobic !aromatic !charged !negative !polar !positive !proline !tiny</ns2:description><ns2:value>9.0</ns2:value></ns2:annotationElement><ns2:annotationElement position="39" colour="-6656"><ns2:displayCharacter>*</ns2:displayCharacter><ns2:description>polar small tiny !aliphatic !aromatic !charged !hydrophobic !negative !positive !proline</ns2:description><ns2:value>11.0</ns2:value></ns2:annotationElement><ns2:annotationElement position="40" colour="-3234048"><ns2:displayCharacter>8</ns2:displayCharacter><ns2:description>hydrophobic !charged !negative !polar !positive !proline !small !tiny</ns2:description><ns2:value>8.0</ns2:value></ns2:annotationElement><ns2:annotationElement position="41" colour="-2114560"><ns2:displayCharacter>9</ns2:displayCharacter><ns2:description>aliphatic hydrophobic !aromatic !charged !negative !polar !positive !proline !tiny</ns2:description><ns2:value>9.0</ns2:value></ns2:annotationElement><ns2:annotationElement position="42" colour="-6656"><ns2:displayCharacter>*</ns2:displayCharacter><ns2:description>aromatic hydrophobic polar !aliphatic !charged !negative !positive !proline !small !tiny</ns2:description><ns2:value>11.0</ns2:value></ns2:annotationElement><ns2:annotationElement position="43" colour="-2114560"><ns2:displayCharacter>9</ns2:displayCharacter><ns2:description>aliphatic hydrophobic !aromatic !charged !negative !polar !positive !proline !tiny</ns2:description><ns2:value>9.0</ns2:value></ns2:annotationElement><ns2:annotationElement position="44" colour="-6395904"><ns2:displayCharacter>5</ns2:displayCharacter><ns2:description> !aromatic !charged !negative !positive !proline</ns2:description><ns2:value>5.0</ns2:value></ns2:annotationElement><ns2:annotationElement position="45" colour="-1060608"><ns2:displayCharacter>+</ns2:displayCharacter><ns2:description>aromatic hydrophobic polar !aliphatic !charged !negative !positive !proline !small !tiny</ns2:description><ns2:value>10.0</ns2:value></ns2:annotationElement><ns2:annotationElement position="46" colour="-4288000"><ns2:displayCharacter>7</ns2:displayCharacter><ns2:description>hydrophobic !aromatic !charged !negative !positive !proline !tiny</ns2:description><ns2:value>7.0</ns2:value></ns2:annotationElement><ns2:annotationElement position="47" colour="-3234048"><ns2:displayCharacter>8</ns2:displayCharacter><ns2:description>polar small !aliphatic !aromatic !charged !negative !positive !proline</ns2:description><ns2:value>8.0</ns2:value></ns2:annotationElement><ns2:annotationElement position="48" colour="-6656"><ns2:displayCharacter>*</ns2:displayCharacter><ns2:description>aromatic hydrophobic polar !aliphatic !charged !negative !positive !proline !small !tiny</ns2:description><ns2:value>11.0</ns2:value></ns2:annotationElement><ns2:annotationElement position="49" colour="-6395904"><ns2:displayCharacter>5</ns2:displayCharacter><ns2:description> !aromatic !charged !negative !positive !proline</ns2:description><ns2:value>5.0</ns2:value></ns2:annotationElement><ns2:annotationElement position="50" colour="-6395904"><ns2:displayCharacter>5</ns2:displayCharacter><ns2:description> !aliphatic !charged !negative !positive !proline</ns2:description><ns2:value>5.0</ns2:value></ns2:annotationElement><ns2:annotationElement position="51" colour="-6395904"><ns2:displayCharacter>5</ns2:displayCharacter><ns2:description> !aromatic !charged !negative !positive !proline</ns2:description><ns2:value>5.0</ns2:value></ns2:annotationElement><ns2:annotationElement position="52" colour="-6395904"><ns2:displayCharacter>5</ns2:displayCharacter><ns2:description> !aliphatic !charged !negative !positive !proline</ns2:description><ns2:value>5.0</ns2:value></ns2:annotationElement><ns2:annotationElement position="53" colour="-7515392"><ns2:displayCharacter>4</ns2:displayCharacter><ns2:description> !aliphatic !aromatic !negative !proline</ns2:description><ns2:value>4.0</ns2:value></ns2:annotationElement><ns2:annotationElement position="54" colour="-1060608"><ns2:displayCharacter>+</ns2:displayCharacter><ns2:description>aliphatic hydrophobic !aromatic !charged !negative !polar !positive !proline !small !tiny</ns2:description><ns2:value>10.0</ns2:value></ns2:annotationElement><ns2:annotationElement position="55" colour="-3234048"><ns2:displayCharacter>8</ns2:displayCharacter><ns2:description>hydrophobic !charged !negative !polar !positive !proline !small !tiny</ns2:description><ns2:value>8.0</ns2:value></ns2:annotationElement><ns2:annotationElement position="56" colour="-2114560"><ns2:displayCharacter>9</ns2:displayCharacter><ns2:description>aliphatic hydrophobic !aromatic !charged !negative !polar !positive !proline !tiny</ns2:description><ns2:value>9.0</ns2:value></ns2:annotationElement><ns2:annotationElement position="57" colour="-6656"><ns2:displayCharacter>*</ns2:displayCharacter><ns2:description>hydrophobic small tiny !aliphatic !aromatic !charged !negative !polar !positive !proline</ns2:description><ns2:value>11.0</ns2:value></ns2:annotationElement><ns2:annotationElement position="58" colour="-3234048"><ns2:displayCharacter>8</ns2:displayCharacter><ns2:description>hydrophobic small !aliphatic !aromatic !charged !negative !positive !proline</ns2:description><ns2:value>8.0</ns2:value></ns2:annotationElement><ns2:annotationElement position="59" colour="-8569088"><ns2:displayCharacter>3</ns2:displayCharacter><ns2:description> !aliphatic !aromatic !proline</ns2:description><ns2:value>3.0</ns2:value></ns2:annotationElement><ns2:annotationElement position="60" colour="-2114560"><ns2:displayCharacter>9</ns2:displayCharacter><ns2:description>aliphatic hydrophobic !aromatic !charged !negative !polar !positive !proline !tiny</ns2:description><ns2:value>9.0</ns2:value></ns2:annotationElement><ns2:annotationElement position="61" colour="-8569088"><ns2:displayCharacter>3</ns2:displayCharacter><ns2:description> !aliphatic !negative !proline</ns2:description><ns2:value>3.0</ns2:value></ns2:annotationElement><ns2:annotationElement position="62" colour="-7515392"><ns2:displayCharacter>4</ns2:displayCharacter><ns2:description> !aromatic !proline !small !tiny</ns2:description><ns2:value>4.0</ns2:value></ns2:annotationElement><ns2:annotationElement position="63" colour="-4288000"><ns2:displayCharacter>7</ns2:displayCharacter><ns2:description>small !aliphatic !aromatic !charged !negative !positive !proline</ns2:description><ns2:value>7.0</ns2:value></ns2:annotationElement><ns2:annotationElement position="64" colour="-6395904"><ns2:displayCharacter>5</ns2:displayCharacter><ns2:description>polar !aliphatic !aromatic !proline !tiny</ns2:description><ns2:value>5.0</ns2:value></ns2:annotationElement><ns2:annotationElement position="65" colour="-6395904"><ns2:displayCharacter>5</ns2:displayCharacter><ns2:description>polar !aliphatic !aromatic !proline !tiny</ns2:description><ns2:value>5.0</ns2:value></ns2:annotationElement><ns2:annotationElement position="66" colour="-4288000"><ns2:displayCharacter>7</ns2:displayCharacter><ns2:description>small !aliphatic !aromatic !charged !negative !positive !proline</ns2:description><ns2:value>7.0</ns2:value></ns2:annotationElement><ns2:annotationElement position="67" colour="-6395904"><ns2:displayCharacter>5</ns2:displayCharacter><ns2:description>polar !aliphatic !aromatic !proline !tiny</ns2:description><ns2:value>5.0</ns2:value></ns2:annotationElement><ns2:annotationElement position="68" colour="-4288000"><ns2:displayCharacter>7</ns2:displayCharacter><ns2:description>hydrophobic !charged !negative !polar !positive !proline !tiny</ns2:description><ns2:value>7.0</ns2:value></ns2:annotationElement><ns2:annotationElement position="69" colour="-7515392"><ns2:displayCharacter>4</ns2:displayCharacter><ns2:description> !aromatic !positive !proline !tiny</ns2:description><ns2:value>4.0</ns2:value></ns2:annotationElement><ns2:annotationElement position="70" colour="-2114560"><ns2:displayCharacter>9</ns2:displayCharacter><ns2:description>aliphatic hydrophobic !aromatic !charged !negative !polar !positive !proline !tiny</ns2:description><ns2:value>9.0</ns2:value></ns2:annotationElement><ns2:annotationElement position="71" colour="-5341952"><ns2:displayCharacter>6</ns2:displayCharacter><ns2:description>polar !aliphatic !aromatic !positive !proline !tiny</ns2:description><ns2:value>6.0</ns2:value></ns2:annotationElement><ns2:annotationElement position="72" colour="-6395904"><ns2:displayCharacter>5</ns2:displayCharacter><ns2:description>polar !aliphatic !aromatic !proline !tiny</ns2:description><ns2:value>5.0</ns2:value></ns2:annotationElement><ns2:annotationElement position="73" colour="-2114560"><ns2:displayCharacter>9</ns2:displayCharacter><ns2:description>aliphatic hydrophobic !aromatic !charged !negative !polar !positive !proline !tiny</ns2:description><ns2:value>9.0</ns2:value></ns2:annotationElement><ns2:annotationElement position="74" colour="-8569088"><ns2:displayCharacter>3</ns2:displayCharacter><ns2:description> !aromatic !positive !proline</ns2:description><ns2:value>3.0</ns2:value></ns2:annotationElement><ns2:annotationElement position="75" colour="-5341952"><ns2:displayCharacter>6</ns2:displayCharacter><ns2:description>charged polar !aliphatic !aromatic !proline !tiny</ns2:description><ns2:value>6.0</ns2:value></ns2:annotationElement><ns2:annotationElement position="76" colour="-6395904"><ns2:displayCharacter>5</ns2:displayCharacter><ns2:description> !aliphatic !charged !negative !positive !proline</ns2:description><ns2:value>5.0</ns2:value></ns2:annotationElement><ns2:annotationElement position="77" colour="-3234048"><ns2:displayCharacter>8</ns2:displayCharacter><ns2:description>polar small !aliphatic !aromatic !charged !negative !positive !proline</ns2:description><ns2:value>8.0</ns2:value></ns2:annotationElement><ns2:annotationElement position="78" colour="-7515392"><ns2:displayCharacter>4</ns2:displayCharacter><ns2:description> !aliphatic !positive !proline !tiny</ns2:description><ns2:value>4.0</ns2:value></ns2:annotationElement><ns2:annotationElement position="79" colour="-7515392"><ns2:displayCharacter>4</ns2:displayCharacter><ns2:description> !aliphatic !aromatic !positive !proline</ns2:description><ns2:value>4.0</ns2:value></ns2:annotationElement><ns2:annotationElement position="80" colour="-5341952"><ns2:displayCharacter>6</ns2:displayCharacter><ns2:description>polar !aliphatic !charged !negative !positive !proline</ns2:description><ns2:value>6.0</ns2:value></ns2:annotationElement><ns2:annotationElement position="81" colour="-2114560"><ns2:displayCharacter>9</ns2:displayCharacter><ns2:description>aromatic hydrophobic !aliphatic !charged !negative !positive !proline !small !tiny</ns2:description><ns2:value>9.0</ns2:value></ns2:annotationElement><ns2:annotationElement position="82" colour="-5341952"><ns2:displayCharacter>6</ns2:displayCharacter><ns2:description>small !aromatic !charged !negative !positive !proline</ns2:description><ns2:value>6.0</ns2:value></ns2:annotationElement><ns2:annotationElement position="83" colour="-2114560"><ns2:displayCharacter>9</ns2:displayCharacter><ns2:description>hydrophobic small !aliphatic !aromatic !charged !negative !polar !positive !proline</ns2:description><ns2:value>9.0</ns2:value></ns2:annotationElement><ns2:annotationElement position="84" colour="-2114560"><ns2:displayCharacter>9</ns2:displayCharacter><ns2:description>aliphatic hydrophobic !aromatic !charged !negative !polar !positive !proline !tiny</ns2:description><ns2:value>9.0</ns2:value></ns2:annotationElement><ns2:annotationElement position="85" colour="-5341952"><ns2:displayCharacter>6</ns2:displayCharacter><ns2:description>polar !aliphatic !aromatic !proline !small !tiny</ns2:description><ns2:value>6.0</ns2:value></ns2:annotationElement><ns2:annotationElement position="86" colour="-4288000"><ns2:displayCharacter>7</ns2:displayCharacter><ns2:description>polar !aliphatic !aromatic !negative !proline !small !tiny</ns2:description><ns2:value>7.0</ns2:value></ns2:annotationElement><ns2:annotationElement position="87" colour="-6656"><ns2:displayCharacter>*</ns2:displayCharacter><ns2:description>hydrophobic small tiny !aliphatic !aromatic !charged !negative !polar !positive !proline</ns2:description><ns2:value>11.0</ns2:value></ns2:annotationElement><ns2:annotationElement position="88" colour="-6656"><ns2:displayCharacter>*</ns2:displayCharacter><ns2:description>charged negative polar small !aliphatic !aromatic !hydrophobic !positive !proline !tiny</ns2:description><ns2:value>11.0</ns2:value></ns2:annotationElement><ns2:annotationElement position="89" colour="-2114560"><ns2:displayCharacter>9</ns2:displayCharacter><ns2:description>aliphatic hydrophobic !aromatic !charged !negative !polar !positive !proline !tiny</ns2:description><ns2:value>9.0</ns2:value></ns2:annotationElement><ns2:annotationElement position="90" colour="-2114560"><ns2:displayCharacter>9</ns2:displayCharacter><ns2:description>aliphatic hydrophobic !aromatic !charged !negative !polar !positive !proline !tiny</ns2:description><ns2:value>9.0</ns2:value></ns2:annotationElement><ns2:annotationElement position="91" colour="-5341952"><ns2:displayCharacter>6</ns2:displayCharacter><ns2:description>hydrophobic !aromatic !negative !proline !small !tiny</ns2:description><ns2:value>6.0</ns2:value></ns2:annotationElement><ns2:annotationElement position="92" colour="-7515392"><ns2:displayCharacter>4</ns2:displayCharacter><ns2:description>polar !aliphatic !aromatic !proline</ns2:description><ns2:value>4.0</ns2:value></ns2:annotationElement><ns2:annotationElement position="93" colour="-2114560"><ns2:displayCharacter>9</ns2:displayCharacter><ns2:description>aliphatic hydrophobic !aromatic !charged !negative !polar !positive !proline !tiny</ns2:description><ns2:value>9.0</ns2:value></ns2:annotationElement><ns2:annotationElement position="94" colour="-1060608"><ns2:displayCharacter>+</ns2:displayCharacter><ns2:description>polar small !aliphatic !aromatic !charged !hydrophobic !negative !positive !proline !tiny</ns2:description><ns2:value>10.0</ns2:value></ns2:annotationElement><ns2:annotationElement position="95" colour="-8569088"><ns2:displayCharacter>3</ns2:displayCharacter><ns2:description> !aliphatic !aromatic !proline</ns2:description><ns2:value>3.0</ns2:value></ns2:annotationElement><ns2:annotationElement position="96" colour="-6395904"><ns2:displayCharacter>5</ns2:displayCharacter><ns2:description>polar !aliphatic !proline !small !tiny</ns2:description><ns2:value>5.0</ns2:value></ns2:annotationElement><ns2:annotationElement position="97" colour="-1060608"><ns2:displayCharacter>+</ns2:displayCharacter><ns2:description>charged hydrophobic polar positive !aliphatic !aromatic !negative !proline !small !tiny</ns2:description><ns2:value>10.0</ns2:value></ns2:annotationElement><ns2:annotationElement position="98" colour="-6395904"><ns2:displayCharacter>5</ns2:displayCharacter><ns2:description> !aromatic !charged !negative !polar !positive</ns2:description><ns2:value>5.0</ns2:value></ns2:annotationElement><ns2:annotationElement position="99" colour="-6395904"><ns2:displayCharacter>5</ns2:displayCharacter><ns2:description>polar !aliphatic !aromatic !negative !proline</ns2:description><ns2:value>5.0</ns2:value></ns2:annotationElement><ns2:annotationElement position="100" colour="-11730944"><ns2:displayCharacter>-</ns2:displayCharacter><ns2:description></ns2:description><ns2:value>0.0</ns2:value></ns2:annotationElement><ns2:annotationElement position="101" colour="-7515392"><ns2:displayCharacter>4</ns2:displayCharacter><ns2:description> !aliphatic !aromatic !positive !tiny</ns2:description><ns2:value>4.0</ns2:value></ns2:annotationElement><ns2:annotationElement position="102" colour="-7515392"><ns2:displayCharacter>4</ns2:displayCharacter><ns2:description> !aromatic !negative !proline !tiny</ns2:description><ns2:value>4.0</ns2:value></ns2:annotationElement><ns2:annotationElement position="103" colour="-6395904"><ns2:displayCharacter>5</ns2:displayCharacter><ns2:description>polar !aliphatic !proline !small !tiny</ns2:description><ns2:value>5.0</ns2:value></ns2:annotationElement><ns2:annotationElement position="104" colour="-2114560"><ns2:displayCharacter>9</ns2:displayCharacter><ns2:description>aliphatic hydrophobic !aromatic !charged !negative !polar !positive !proline !tiny</ns2:description><ns2:value>9.0</ns2:value></ns2:annotationElement><ns2:annotationElement position="105" colour="-5341952"><ns2:displayCharacter>6</ns2:displayCharacter><ns2:description>polar !aliphatic !aromatic !proline !small !tiny</ns2:description><ns2:value>6.0</ns2:value></ns2:annotationElement><ns2:annotationElement position="106" colour="-8569088"><ns2:displayCharacter>3</ns2:displayCharacter><ns2:description> !aliphatic !negative !proline</ns2:description><ns2:value>3.0</ns2:value></ns2:annotationElement><ns2:annotationElement position="107" colour="-6395904"><ns2:displayCharacter>5</ns2:displayCharacter><ns2:description> !aliphatic !charged !negative !positive !proline</ns2:description><ns2:value>5.0</ns2:value></ns2:annotationElement><ns2:annotationElement position="108" colour="-6395904"><ns2:displayCharacter>5</ns2:displayCharacter><ns2:description>polar !aliphatic !negative !proline !tiny</ns2:description><ns2:value>5.0</ns2:value></ns2:annotationElement><ns2:annotationElement position="109" colour="-6395904"><ns2:displayCharacter>5</ns2:displayCharacter><ns2:description> !aromatic !charged !negative !positive !proline</ns2:description><ns2:value>5.0</ns2:value></ns2:annotationElement><ns2:annotationElement position="110" colour="-8569088"><ns2:displayCharacter>3</ns2:displayCharacter><ns2:description> !aromatic !negative !proline</ns2:description><ns2:value>3.0</ns2:value></ns2:annotationElement><ns2:annotationElement position="111" colour="-6395904"><ns2:displayCharacter>5</ns2:displayCharacter><ns2:description>polar !aliphatic !negative !proline !tiny</ns2:description><ns2:value>5.0</ns2:value></ns2:annotationElement><ns2:annotationElement position="112" colour="-2114560"><ns2:displayCharacter>9</ns2:displayCharacter><ns2:description>aliphatic hydrophobic !aromatic !charged !negative !polar !positive !proline !tiny</ns2:description><ns2:value>9.0</ns2:value></ns2:annotationElement><ns2:annotationElement position="113" colour="-5341952"><ns2:displayCharacter>6</ns2:displayCharacter><ns2:description>polar !aliphatic !aromatic !hydrophobic !positive !proline</ns2:description><ns2:value>6.0</ns2:value></ns2:annotationElement><ns2:annotationElement position="114" colour="-11730944"><ns2:displayCharacter>-</ns2:displayCharacter><ns2:description></ns2:description><ns2:value>0.0</ns2:value></ns2:annotationElement><ns2:annotationElement position="115" colour="-1060608"><ns2:displayCharacter>+</ns2:displayCharacter><ns2:description>polar small tiny !aliphatic !aromatic !charged !hydrophobic !negative !positive !proline</ns2:description><ns2:value>10.0</ns2:value></ns2:annotationElement><ns2:annotationElement position="116" colour="-2114560"><ns2:displayCharacter>9</ns2:displayCharacter><ns2:description>hydrophobic !aromatic !charged !negative !polar !positive !proline !small !tiny</ns2:description><ns2:value>9.0</ns2:value></ns2:annotationElement><ns2:annotationElement position="117" colour="-7515392"><ns2:displayCharacter>4</ns2:displayCharacter><ns2:description> !aromatic !positive !proline !tiny</ns2:description><ns2:value>4.0</ns2:value></ns2:annotationElement><ns2:annotationElement position="118" colour="-2114560"><ns2:displayCharacter>9</ns2:displayCharacter><ns2:description>aliphatic hydrophobic !aromatic !charged !negative !polar !positive !proline !tiny</ns2:description><ns2:value>9.0</ns2:value></ns2:annotationElement><ns2:annotationElement position="119" colour="-6395904"><ns2:displayCharacter>5</ns2:displayCharacter><ns2:description> !aromatic !positive !proline !small !tiny</ns2:description><ns2:value>5.0</ns2:value></ns2:annotationElement><ns2:annotationElement position="120" colour="-1060608"><ns2:displayCharacter>+</ns2:displayCharacter><ns2:description>charged polar positive !aliphatic !aromatic !hydrophobic !negative !proline !small !tiny</ns2:description><ns2:value>10.0</ns2:value></ns2:annotationElement><ns2:annotationElement position="121" colour="-4288000"><ns2:displayCharacter>7</ns2:displayCharacter><ns2:description>polar small !aliphatic !aromatic !hydrophobic !positive !proline</ns2:description><ns2:value>7.0</ns2:value></ns2:annotationElement><ns2:annotationElement position="122" colour="-4288000"><ns2:displayCharacter>7</ns2:displayCharacter><ns2:description>small !aliphatic !aromatic !charged !negative !positive !proline</ns2:description><ns2:value>7.0</ns2:value></ns2:annotationElement><ns2:annotationElement position="123" colour="-5341952"><ns2:displayCharacter>6</ns2:displayCharacter><ns2:description>charged polar !aliphatic !proline !small !tiny</ns2:description><ns2:value>6.0</ns2:value></ns2:annotationElement><ns2:annotationElement position="124" colour="-7515392"><ns2:displayCharacter>4</ns2:displayCharacter><ns2:description>polar !aliphatic !aromatic !proline</ns2:description><ns2:value>4.0</ns2:value></ns2:annotationElement><ns2:annotationElement position="125" colour="-4288000"><ns2:displayCharacter>7</ns2:displayCharacter><ns2:description>hydrophobic !charged !negative !polar !positive !proline !tiny</ns2:description><ns2:value>7.0</ns2:value></ns2:annotationElement><ns2:annotationElement position="126" colour="-5341952"><ns2:displayCharacter>6</ns2:displayCharacter><ns2:description>charged polar !aliphatic !proline !small !tiny</ns2:description><ns2:value>6.0</ns2:value></ns2:annotationElement><ns2:annotationElement position="127" colour="-1060608"><ns2:displayCharacter>+</ns2:displayCharacter><ns2:description>aliphatic hydrophobic !aromatic !charged !negative !polar !positive !proline !small !tiny</ns2:description><ns2:value>10.0</ns2:value></ns2:annotationElement><ns2:annotationElement position="128" colour="-4288000"><ns2:displayCharacter>7</ns2:displayCharacter><ns2:description>polar !aliphatic !aromatic !negative !proline !small !tiny</ns2:description><ns2:value>7.0</ns2:value></ns2:annotationElement><ns2:annotationElement position="129" colour="-11730944"><ns2:displayCharacter>-</ns2:displayCharacter><ns2:description></ns2:description><ns2:value>0.0</ns2:value></ns2:annotationElement><ns2:annotationElement position="130" colour="-11730944"><ns2:displayCharacter>-</ns2:displayCharacter><ns2:description></ns2:description><ns2:value>0.0</ns2:value></ns2:annotationElement><ns2:annotationElement position="131" colour="-11730944"><ns2:displayCharacter>-</ns2:displayCharacter><ns2:description></ns2:description><ns2:value>0.0</ns2:value></ns2:annotationElement><ns2:annotationElement position="132" colour="-11730944"><ns2:displayCharacter>-</ns2:displayCharacter><ns2:description></ns2:description><ns2:value>0.0</ns2:value></ns2:annotationElement><ns2:annotationElement position="133" colour="-8569088"><ns2:displayCharacter>3</ns2:displayCharacter><ns2:description> !aromatic !positive !tiny</ns2:description><ns2:value>3.0</ns2:value></ns2:annotationElement><ns2:annotationElement position="134" colour="-11730944"><ns2:displayCharacter>-</ns2:displayCharacter><ns2:description></ns2:description><ns2:value>0.0</ns2:value></ns2:annotationElement><ns2:annotationElement position="135" colour="-11730944"><ns2:displayCharacter>-</ns2:displayCharacter><ns2:description></ns2:description><ns2:value>0.0</ns2:value></ns2:annotationElement><ns2:annotationElement position="136" colour="-11730944"><ns2:displayCharacter>-</ns2:displayCharacter><ns2:description></ns2:description><ns2:value>0.0</ns2:value></ns2:annotationElement><ns2:annotationElement position="137" colour="-11730944"><ns2:displayCharacter>-</ns2:displayCharacter><ns2:description></ns2:description><ns2:value>0.0</ns2:value></ns2:annotationElement><ns2:annotationElement position="138" colour="-5341952"><ns2:displayCharacter>6</ns2:displayCharacter><ns2:description>polar small !aliphatic !aromatic !positive !proline</ns2:description><ns2:value>6.0</ns2:value></ns2:annotationElement><ns2:annotationElement position="139" colour="-1060608"><ns2:displayCharacter>+</ns2:displayCharacter><ns2:description>aliphatic hydrophobic !aromatic !charged !negative !polar !positive !proline !small !tiny</ns2:description><ns2:value>10.0</ns2:value></ns2:annotationElement><ns2:annotationElement position="140" colour="-4288000"><ns2:displayCharacter>7</ns2:displayCharacter><ns2:description>hydrophobic !charged !negative !polar !positive !proline !tiny</ns2:description><ns2:value>7.0</ns2:value></ns2:annotationElement><ns2:annotationElement position="141" colour="-3234048"><ns2:displayCharacter>8</ns2:displayCharacter><ns2:description>polar small !aliphatic !aromatic !charged !negative !positive !proline</ns2:description><ns2:value>8.0</ns2:value></ns2:annotationElement><ns2:annotationElement position="142" colour="-11730944"><ns2:displayCharacter>-</ns2:displayCharacter><ns2:description></ns2:description><ns2:value>0.0</ns2:value></ns2:annotationElement><ns2:annotationElement position="143" colour="-11730944"><ns2:displayCharacter>-</ns2:displayCharacter><ns2:description></ns2:description><ns2:value>0.0</ns2:value></ns2:annotationElement><ns2:annotationElement position="144" colour="-11730944"><ns2:displayCharacter>-</ns2:displayCharacter><ns2:description></ns2:description><ns2:value>0.0</ns2:value></ns2:annotationElement><ns2:annotationElement position="145" colour="-7515392"><ns2:displayCharacter>4</ns2:displayCharacter><ns2:description> !aliphatic !aromatic !hydrophobic !positive</ns2:description><ns2:value>4.0</ns2:value></ns2:annotationElement><ns2:annotationElement position="146" colour="-9623040"><ns2:displayCharacter>2</ns2:displayCharacter><ns2:description> !aliphatic !proline</ns2:description><ns2:value>2.0</ns2:value></ns2:annotationElement><ns2:annotationElement position="147" colour="-2114560"><ns2:displayCharacter>9</ns2:displayCharacter><ns2:description>polar small !aliphatic !aromatic !charged !hydrophobic !negative !positive !proline</ns2:description><ns2:value>9.0</ns2:value></ns2:annotationElement><ns2:annotationElement position="148" colour="-3234048"><ns2:displayCharacter>8</ns2:displayCharacter><ns2:description>hydrophobic !charged !negative !polar !positive !proline !small !tiny</ns2:description><ns2:value>8.0</ns2:value></ns2:annotationElement><ns2:annotationElement position="149" colour="-6395904"><ns2:displayCharacter>5</ns2:displayCharacter><ns2:description> !aliphatic !charged !negative !positive !proline</ns2:description><ns2:value>5.0</ns2:value></ns2:annotationElement><ns2:annotationElement position="150" colour="-4288000"><ns2:displayCharacter>7</ns2:displayCharacter><ns2:description>hydrophobic !aromatic !charged !negative !positive !proline !tiny</ns2:description><ns2:value>7.0</ns2:value></ns2:annotationElement><ns2:annotationElement position="151" colour="-2114560"><ns2:displayCharacter>9</ns2:displayCharacter><ns2:description>aromatic hydrophobic !aliphatic !charged !negative !positive !proline !small !tiny</ns2:description><ns2:value>9.0</ns2:value></ns2:annotationElement><ns2:annotationElement position="152" colour="-2114560"><ns2:displayCharacter>9</ns2:displayCharacter><ns2:description>aliphatic hydrophobic !aromatic !charged !negative !polar !positive !proline !tiny</ns2:description><ns2:value>9.0</ns2:value></ns2:annotationElement><ns2:annotationElement position="153" colour="-1060608"><ns2:displayCharacter>+</ns2:displayCharacter><ns2:description>aliphatic hydrophobic !aromatic !charged !negative !polar !positive !proline !small !tiny</ns2:description><ns2:value>10.0</ns2:value></ns2:annotationElement><ns2:annotationElement position="154" colour="-6656"><ns2:displayCharacter>*</ns2:displayCharacter><ns2:description>proline small !aliphatic !aromatic !charged !hydrophobic !negative !polar !positive !tiny</ns2:description><ns2:value>11.0</ns2:value></ns2:annotationElement><ns2:annotationElement position="155" colour="-2114560"><ns2:displayCharacter>9</ns2:displayCharacter><ns2:description>aliphatic hydrophobic !aromatic !charged !negative !polar !positive !proline !tiny</ns2:description><ns2:value>9.0</ns2:value></ns2:annotationElement><ns2:annotationElement position="156" colour="-4288000"><ns2:displayCharacter>7</ns2:displayCharacter><ns2:description>hydrophobic !charged !negative !polar !positive !proline !tiny</ns2:description><ns2:value>7.0</ns2:value></ns2:annotationElement><ns2:annotationElement position="157" colour="-6395904"><ns2:displayCharacter>5</ns2:displayCharacter><ns2:description> !aliphatic !charged !negative !positive !proline</ns2:description><ns2:value>5.0</ns2:value></ns2:annotationElement><ns2:annotationElement position="158" colour="-1060608"><ns2:displayCharacter>+</ns2:displayCharacter><ns2:description>aromatic hydrophobic polar !aliphatic !charged !negative !positive !proline !small !tiny</ns2:description><ns2:value>10.0</ns2:value></ns2:annotationElement><ns2:annotationElement position="159" colour="-7515392"><ns2:displayCharacter>4</ns2:displayCharacter><ns2:description> !charged !negative !positive !proline</ns2:description><ns2:value>4.0</ns2:value></ns2:annotationElement><ns2:annotationElement position="160" colour="-4288000"><ns2:displayCharacter>7</ns2:displayCharacter><ns2:description>hydrophobic !aromatic !charged !negative !polar !positive !proline</ns2:description><ns2:value>7.0</ns2:value></ns2:annotationElement><ns2:annotationElement position="161" colour="-4288000"><ns2:displayCharacter>7</ns2:displayCharacter><ns2:description>small !aliphatic !aromatic !charged !negative !positive !proline</ns2:description><ns2:value>7.0</ns2:value></ns2:annotationElement><ns2:annotationElement position="162" colour="-1060608"><ns2:displayCharacter>+</ns2:displayCharacter><ns2:description>aliphatic hydrophobic !aromatic !charged !negative !polar !positive !proline !small !tiny</ns2:description><ns2:value>10.0</ns2:value></ns2:annotationElement><ns2:annotationElement position="163" colour="-3234048"><ns2:displayCharacter>8</ns2:displayCharacter><ns2:description>hydrophobic !charged !negative !polar !positive !proline !small !tiny</ns2:description><ns2:value>8.0</ns2:value></ns2:annotationElement><ns2:annotationElement position="164" colour="-6656"><ns2:displayCharacter>*</ns2:displayCharacter><ns2:description>hydrophobic small !aliphatic !aromatic !charged !negative !polar !positive !proline !tiny</ns2:description><ns2:value>11.0</ns2:value></ns2:annotationElement><ns2:annotationElement position="165" colour="-3234048"><ns2:displayCharacter>8</ns2:displayCharacter><ns2:description>hydrophobic !aromatic !charged !negative !polar !positive !proline !tiny</ns2:description><ns2:value>8.0</ns2:value></ns2:annotationElement><ns2:annotationElement position="166" colour="-3234048"><ns2:displayCharacter>8</ns2:displayCharacter><ns2:description>hydrophobic !charged !negative !polar !positive !proline !small !tiny</ns2:description><ns2:value>8.0</ns2:value></ns2:annotationElement><ns2:annotationElement position="167" colour="-2114560"><ns2:displayCharacter>9</ns2:displayCharacter><ns2:description>aromatic hydrophobic !aliphatic !charged !negative !positive !proline !small !tiny</ns2:description><ns2:value>9.0</ns2:value></ns2:annotationElement><ns2:annotationElement position="168" colour="-2114560"><ns2:displayCharacter>9</ns2:displayCharacter><ns2:description>aliphatic hydrophobic !aromatic !charged !negative !polar !positive !proline !tiny</ns2:description><ns2:value>9.0</ns2:value></ns2:annotationElement><ns2:annotationElement position="169" colour="-4288000"><ns2:displayCharacter>7</ns2:displayCharacter><ns2:description>hydrophobic !charged !negative !positive !proline !small !tiny</ns2:description><ns2:value>7.0</ns2:value></ns2:annotationElement><ns2:annotationElement position="170" colour="-2114560"><ns2:displayCharacter>9</ns2:displayCharacter><ns2:description>charged polar positive !aliphatic !aromatic !negative !proline !small !tiny</ns2:description><ns2:value>9.0</ns2:value></ns2:annotationElement><ns2:annotationElement position="171" colour="-2114560"><ns2:displayCharacter>9</ns2:displayCharacter><ns2:description>aliphatic hydrophobic !aromatic !charged !negative !polar !positive !proline !tiny</ns2:description><ns2:value>9.0</ns2:value></ns2:annotationElement><ns2:annotationElement position="172" colour="-1060608"><ns2:displayCharacter>+</ns2:displayCharacter><ns2:description>polar small !aliphatic !aromatic !charged !hydrophobic !negative !positive !proline !tiny</ns2:description><ns2:value>10.0</ns2:value></ns2:annotationElement><ns2:annotationElement position="173" colour="-4288000"><ns2:displayCharacter>7</ns2:displayCharacter><ns2:description>charged polar !aliphatic !aromatic !proline !small !tiny</ns2:description><ns2:value>7.0</ns2:value></ns2:annotationElement><ns2:annotationElement position="174" colour="-8569088"><ns2:displayCharacter>3</ns2:displayCharacter><ns2:description> !aromatic !negative !proline</ns2:description><ns2:value>3.0</ns2:value></ns2:annotationElement><ns2:annotationElement position="175" colour="-2114560"><ns2:displayCharacter>9</ns2:displayCharacter><ns2:description>charged polar positive !aliphatic !aromatic !negative !proline !small !tiny</ns2:description><ns2:value>9.0</ns2:value></ns2:annotationElement><ns2:annotationElement position="176" colour="-6395904"><ns2:displayCharacter>5</ns2:displayCharacter><ns2:description>polar !aliphatic !aromatic !proline !tiny</ns2:description><ns2:value>5.0</ns2:value></ns2:annotationElement><ns2:annotationElement position="177" colour="-6395904"><ns2:displayCharacter>5</ns2:displayCharacter><ns2:description> !aromatic !charged !negative !positive !proline</ns2:description><ns2:value>5.0</ns2:value></ns2:annotationElement><ns2:annotationElement position="178" colour="-7515392"><ns2:displayCharacter>4</ns2:displayCharacter><ns2:description> !charged !negative !positive !tiny</ns2:description><ns2:value>4.0</ns2:value></ns2:annotationElement><ns2:annotationElement position="179" colour="-3234048"><ns2:displayCharacter>8</ns2:displayCharacter><ns2:description>small tiny !aliphatic !aromatic !charged !negative !positive !proline</ns2:description><ns2:value>8.0</ns2:value></ns2:annotationElement><ns2:annotationElement position="180" colour="-1060608"><ns2:displayCharacter>+</ns2:displayCharacter><ns2:description>hydrophobic small tiny !aliphatic !aromatic !charged !negative !polar !positive !proline</ns2:description><ns2:value>10.0</ns2:value></ns2:annotationElement><ns2:annotationElement position="181" colour="-5341952"><ns2:displayCharacter>6</ns2:displayCharacter><ns2:description>hydrophobic !charged !negative !positive !proline !tiny</ns2:description><ns2:value>6.0</ns2:value></ns2:annotationElement><ns2:annotationElement position="182" colour="-2114560"><ns2:displayCharacter>9</ns2:displayCharacter><ns2:description>aliphatic hydrophobic !aromatic !charged !negative !polar !positive !proline !tiny</ns2:description><ns2:value>9.0</ns2:value></ns2:annotationElement><ns2:annotationElement position="183" colour="-6656"><ns2:displayCharacter>*</ns2:displayCharacter><ns2:description>aliphatic hydrophobic !aromatic !charged !negative !polar !positive !proline !small !tiny</ns2:description><ns2:value>11.0</ns2:value></ns2:annotationElement><ns2:annotationElement position="184" colour="-6656"><ns2:displayCharacter>*</ns2:displayCharacter><ns2:description>aliphatic hydrophobic !aromatic !charged !negative !polar !positive !proline !small !tiny</ns2:description><ns2:value>11.0</ns2:value></ns2:annotationElement><ns2:annotationElement position="185" colour="-1060608"><ns2:displayCharacter>+</ns2:displayCharacter><ns2:description>aliphatic hydrophobic !aromatic !charged !negative !polar !positive !proline !small !tiny</ns2:description><ns2:value>10.0</ns2:value></ns2:annotationElement><ns2:annotationElement position="186" colour="-3234048"><ns2:displayCharacter>8</ns2:displayCharacter><ns2:description>hydrophobic !charged !negative !polar !positive !proline !small !tiny</ns2:description><ns2:value>8.0</ns2:value></ns2:annotationElement><ns2:annotationElement position="187" colour="-6656"><ns2:displayCharacter>*</ns2:displayCharacter><ns2:description>aliphatic hydrophobic !aromatic !charged !negative !polar !positive !proline !small !tiny</ns2:description><ns2:value>11.0</ns2:value></ns2:annotationElement><ns2:annotationElement position="188" colour="-1060608"><ns2:displayCharacter>+</ns2:displayCharacter><ns2:description>aliphatic hydrophobic !aromatic !charged !negative !polar !positive !proline !small !tiny</ns2:description><ns2:value>10.0</ns2:value></ns2:annotationElement><ns2:annotationElement position="189" colour="-8569088"><ns2:displayCharacter>3</ns2:displayCharacter><ns2:description> !aliphatic !positive !proline</ns2:description><ns2:value>3.0</ns2:value></ns2:annotationElement><ns2:annotationElement position="190" colour="-4288000"><ns2:displayCharacter>7</ns2:displayCharacter><ns2:description>hydrophobic !aromatic !charged !negative !polar !positive !proline</ns2:description><ns2:value>7.0</ns2:value></ns2:annotationElement><ns2:annotationElement position="191" colour="-1060608"><ns2:displayCharacter>+</ns2:displayCharacter><ns2:description>polar small tiny !aliphatic !aromatic !charged !hydrophobic !negative !positive !proline</ns2:description><ns2:value>10.0</ns2:value></ns2:annotationElement><ns2:annotationElement position="192" colour="-2114560"><ns2:displayCharacter>9</ns2:displayCharacter><ns2:description>aliphatic hydrophobic !aromatic !charged !negative !polar !positive !proline !tiny</ns2:description><ns2:value>9.0</ns2:value></ns2:annotationElement><ns2:annotationElement position="193" colour="-6656"><ns2:displayCharacter>*</ns2:displayCharacter><ns2:description>hydrophobic small tiny !aliphatic !aromatic !charged !negative !polar !positive !proline</ns2:description><ns2:value>11.0</ns2:value></ns2:annotationElement><ns2:annotationElement position="194" colour="-9623040"><ns2:displayCharacter>2</ns2:displayCharacter><ns2:description>aromatic hydrophobic</ns2:description><ns2:value>2.0</ns2:value></ns2:annotationElement><ns2:annotationElement position="195" colour="-9623040"><ns2:displayCharacter>2</ns2:displayCharacter><ns2:description>aliphatic hydrophobic</ns2:description><ns2:value>2.0</ns2:value></ns2:annotationElement><ns2:annotationElement position="196" colour="-8569088"><ns2:displayCharacter>3</ns2:displayCharacter><ns2:description>polar small tiny</ns2:description><ns2:value>3.0</ns2:value></ns2:annotationElement><ns2:annotationElement position="197" colour="-8569088"><ns2:displayCharacter>3</ns2:displayCharacter><ns2:description>hydrophobic small tiny</ns2:description><ns2:value>3.0</ns2:value></ns2:annotationElement><ns2:annotationElement position="198" colour="-9623040"><ns2:displayCharacter>2</ns2:displayCharacter><ns2:description>hydrophobic small</ns2:description><ns2:value>2.0</ns2:value></ns2:annotationElement><ns2:annotationElement position="199" colour="-9623040"><ns2:displayCharacter>2</ns2:displayCharacter><ns2:description>hydrophobic small</ns2:description><ns2:value>2.0</ns2:value></ns2:annotationElement><ns2:annotationElement position="200" colour="-10676992"><ns2:displayCharacter>1</ns2:displayCharacter><ns2:description>small</ns2:description><ns2:value>1.0</ns2:value></ns2:annotationElement><ns2:annotationElement position="201" colour="-11730944"><ns2:displayCharacter>0</ns2:displayCharacter><ns2:description></ns2:description><ns2:value>0.0</ns2:value></ns2:annotationElement><ns2:annotationElement position="202" colour="-8569088"><ns2:displayCharacter>3</ns2:displayCharacter><ns2:description>charged polar positive</ns2:description><ns2:value>3.0</ns2:value></ns2:annotationElement><ns2:annotationElement position="203" colour="-8569088"><ns2:displayCharacter>3</ns2:displayCharacter><ns2:description>hydrophobic small tiny</ns2:description><ns2:value>3.0</ns2:value></ns2:annotationElement><ns2:annotationElement position="204" colour="-9623040"><ns2:displayCharacter>2</ns2:displayCharacter><ns2:description>charged polar</ns2:description><ns2:value>2.0</ns2:value></ns2:annotationElement><ns2:annotationElement position="205" colour="-11730944"><ns2:displayCharacter>0</ns2:displayCharacter><ns2:description></ns2:description><ns2:value>0.0</ns2:value></ns2:annotationElement><ns2:annotationElement position="206" colour="-9623040"><ns2:displayCharacter>2</ns2:displayCharacter><ns2:description>aliphatic hydrophobic</ns2:description><ns2:value>2.0</ns2:value></ns2:annotationElement><ns2:annotationElement position="207" colour="-10676992"><ns2:displayCharacter>1</ns2:displayCharacter><ns2:description>small</ns2:description><ns2:value>1.0</ns2:value></ns2:annotationElement><ns2:annotationElement position="208" colour="-10676992"><ns2:displayCharacter>1</ns2:displayCharacter><ns2:description>polar</ns2:description><ns2:value>1.0</ns2:value></ns2:annotationElement><ns2:annotationElement position="209" colour="-10676992"><ns2:displayCharacter>1</ns2:displayCharacter><ns2:description>hydrophobic</ns2:description><ns2:value>1.0</ns2:value></ns2:annotationElement><ns2:annotationElement position="210" colour="-9623040"><ns2:displayCharacter>2</ns2:displayCharacter><ns2:description>aliphatic hydrophobic</ns2:description><ns2:value>2.0</ns2:value></ns2:annotationElement><ns2:annotationElement position="211" colour="-11730944"><ns2:displayCharacter>0</ns2:displayCharacter><ns2:description></ns2:description><ns2:value>0.0</ns2:value></ns2:annotationElement><ns2:annotationElement position="212" colour="-9623040"><ns2:displayCharacter>2</ns2:displayCharacter><ns2:description>aliphatic hydrophobic</ns2:description><ns2:value>2.0</ns2:value></ns2:annotationElement><ns2:annotationElement position="213" colour="-10676992"><ns2:displayCharacter>1</ns2:displayCharacter><ns2:description>hydrophobic</ns2:description><ns2:value>1.0</ns2:value></ns2:annotationElement><ns2:annotationElement position="214" colour="-8569088"><ns2:displayCharacter>3</ns2:displayCharacter><ns2:description>hydrophobic polar small</ns2:description><ns2:value>3.0</ns2:value></ns2:annotationElement><ns2:annotationElement position="215" colour="-10676992"><ns2:displayCharacter>1</ns2:displayCharacter><ns2:description>hydrophobic</ns2:description><ns2:value>1.0</ns2:value></ns2:annotationElement><ns2:annotationElement position="216" colour="-10676992"><ns2:displayCharacter>1</ns2:displayCharacter><ns2:description>hydrophobic</ns2:description><ns2:value>1.0</ns2:value></ns2:annotationElement><ns2:annotationElement position="217" colour="-8569088"><ns2:displayCharacter>3</ns2:displayCharacter><ns2:description>polar small tiny</ns2:description><ns2:value>3.0</ns2:value></ns2:annotationElement><ns2:annotationElement position="218" colour="-10676992"><ns2:displayCharacter>1</ns2:displayCharacter><ns2:description>small</ns2:description><ns2:value>1.0</ns2:value></ns2:annotationElement><ns2:annotationElement position="219" colour="-11730944"><ns2:displayCharacter>0</ns2:displayCharacter><ns2:description></ns2:description><ns2:value>0.0</ns2:value></ns2:annotationElement><ns2:annotationElement position="220" colour="-10676992"><ns2:displayCharacter>1</ns2:displayCharacter><ns2:description>hydrophobic</ns2:description><ns2:value>1.0</ns2:value></ns2:annotationElement><ns2:annotationElement position="221" colour="-11730944"><ns2:displayCharacter>0</ns2:displayCharacter><ns2:description></ns2:description><ns2:value>0.0</ns2:value></ns2:annotationElement><ns2:annotationElement position="222" colour="-8569088"><ns2:displayCharacter>3</ns2:displayCharacter><ns2:description>aromatic hydrophobic polar</ns2:description><ns2:value>3.0</ns2:value></ns2:annotationElement><ns2:annotationElement position="223" colour="-9623040"><ns2:displayCharacter>2</ns2:displayCharacter><ns2:description>aliphatic hydrophobic</ns2:description><ns2:value>2.0</ns2:value></ns2:annotationElement><ns2:annotationElement position="224" colour="-11730944"><ns2:displayCharacter>0</ns2:displayCharacter><ns2:description></ns2:description><ns2:value>0.0</ns2:value></ns2:annotationElement><ns2:annotationElement position="225" colour="-9623040"><ns2:displayCharacter>2</ns2:displayCharacter><ns2:description>aromatic hydrophobic</ns2:description><ns2:value>2.0</ns2:value></ns2:annotationElement><ns2:annotationElement position="226" colour="-9623040"><ns2:displayCharacter>2</ns2:displayCharacter><ns2:description>aliphatic hydrophobic</ns2:description><ns2:value>2.0</ns2:value></ns2:annotationElement><ns2:annotationElement position="227" colour="-10676992"><ns2:displayCharacter>1</ns2:displayCharacter><ns2:description>polar</ns2:description><ns2:value>1.0</ns2:value></ns2:annotationElement><ns2:annotationElement position="228" colour="-10676992"><ns2:displayCharacter>1</ns2:displayCharacter><ns2:description>polar</ns2:description><ns2:value>1.0</ns2:value></ns2:annotationElement><ns2:annotationElement position="229" colour="-8569088"><ns2:displayCharacter>3</ns2:displayCharacter><ns2:description>aromatic hydrophobic polar</ns2:description><ns2:value>3.0</ns2:value></ns2:annotationElement><ns2:annotationElement position="230" colour="-10676992"><ns2:displayCharacter>1</ns2:displayCharacter><ns2:description>hydrophobic</ns2:description><ns2:value>1.0</ns2:value></ns2:annotationElement><ns2:annotationElement position="231" colour="-11730944"><ns2:displayCharacter>0</ns2:displayCharacter><ns2:description></ns2:description><ns2:value>0.0</ns2:value></ns2:annotationElement><ns2:annotationElement position="232" colour="-8569088"><ns2:displayCharacter>3</ns2:displayCharacter><ns2:description>charged negative polar</ns2:description><ns2:value>3.0</ns2:value></ns2:annotationElement><ns2:annotationElement position="233" colour="-9623040"><ns2:displayCharacter>2</ns2:displayCharacter><ns2:description>aliphatic hydrophobic</ns2:description><ns2:value>2.0</ns2:value></ns2:annotationElement><ns2:annotationElement position="234" colour="-8569088"><ns2:displayCharacter>3</ns2:displayCharacter><ns2:description>hydrophobic small tiny</ns2:description><ns2:value>3.0</ns2:value></ns2:annotationElement><ns2:annotationElement position="235" colour="-9623040"><ns2:displayCharacter>2</ns2:displayCharacter><ns2:description>hydrophobic polar</ns2:description><ns2:value>2.0</ns2:value></ns2:annotationElement><ns2:annotationElement position="236" colour="-10676992"><ns2:displayCharacter>1</ns2:displayCharacter><ns2:description>hydrophobic</ns2:description><ns2:value>1.0</ns2:value></ns2:annotationElement><ns2:annotationElement position="237" colour="-10676992"><ns2:displayCharacter>1</ns2:displayCharacter><ns2:description>hydrophobic</ns2:description><ns2:value>1.0</ns2:value></ns2:annotationElement><ns2:annotationElement position="238" colour="-10676992"><ns2:displayCharacter>1</ns2:displayCharacter><ns2:description>hydrophobic</ns2:description><ns2:value>1.0</ns2:value></ns2:annotationElement><ns2:annotationElement position="239" colour="-10676992"><ns2:displayCharacter>1</ns2:displayCharacter><ns2:description>polar</ns2:description><ns2:value>1.0</ns2:value></ns2:annotationElement><ns2:annotationElement position="240" colour="-8569088"><ns2:displayCharacter>3</ns2:displayCharacter><ns2:description>charged polar positive</ns2:description><ns2:value>3.0</ns2:value></ns2:annotationElement><ns2:annotationElement position="241" colour="-11730944"><ns2:displayCharacter>-</ns2:displayCharacter><ns2:description></ns2:description><ns2:value>0.0</ns2:value></ns2:annotationElement><ns2:annotationElement position="242" colour="-9623040"><ns2:displayCharacter>2</ns2:displayCharacter><ns2:description>aliphatic hydrophobic</ns2:description><ns2:value>2.0</ns2:value></ns2:annotationElement><ns2:annotationElement position="243" colour="-11730944"><ns2:displayCharacter>-</ns2:displayCharacter><ns2:description></ns2:description><ns2:value>0.0</ns2:value></ns2:annotationElement><ns2:annotationElement position="244" colour="-11730944"><ns2:displayCharacter>0</ns2:displayCharacter><ns2:description></ns2:description><ns2:value>0.0</ns2:value></ns2:annotationElement><ns2:annotationElement position="245" colour="-11730944"><ns2:displayCharacter>-</ns2:displayCharacter><ns2:description></ns2:description><ns2:value>0.0</ns2:value></ns2:annotationElement><ns2:annotationElement position="246" colour="-10676992"><ns2:displayCharacter>1</ns2:displayCharacter><ns2:description>hydrophobic</ns2:description><ns2:value>1.0</ns2:value></ns2:annotationElement><ns2:annotationElement position="247" colour="-10676992"><ns2:displayCharacter>1</ns2:displayCharacter><ns2:description>hydrophobic</ns2:description><ns2:value>1.0</ns2:value></ns2:annotationElement><ns2:annotationElement position="248" colour="-8569088"><ns2:displayCharacter>3</ns2:displayCharacter><ns2:description>aromatic hydrophobic polar</ns2:description><ns2:value>3.0</ns2:value></ns2:annotationElement><ns2:annotationElement position="249" colour="-10676992"><ns2:displayCharacter>1</ns2:displayCharacter><ns2:description>hydrophobic</ns2:description><ns2:value>1.0</ns2:value></ns2:annotationElement><ns2:annotationElement position="250" colour="-9623040"><ns2:displayCharacter>2</ns2:displayCharacter><ns2:description>aliphatic hydrophobic</ns2:description><ns2:value>2.0</ns2:value></ns2:annotationElement><ns2:annotationElement position="251" colour="-9623040"><ns2:displayCharacter>2</ns2:displayCharacter><ns2:description>proline small</ns2:description><ns2:value>2.0</ns2:value></ns2:annotationElement><ns2:annotationElement position="252" colour="-9623040"><ns2:displayCharacter>2</ns2:displayCharacter><ns2:description>aliphatic hydrophobic</ns2:description><ns2:value>2.0</ns2:value></ns2:annotationElement><ns2:annotationElement position="253" colour="-10676992"><ns2:displayCharacter>1</ns2:displayCharacter><ns2:description>hydrophobic</ns2:description><ns2:value>1.0</ns2:value></ns2:annotationElement><ns2:annotationElement position="254" colour="-9623040"><ns2:displayCharacter>2</ns2:displayCharacter><ns2:description>polar small</ns2:description><ns2:value>2.0</ns2:value></ns2:annotationElement><ns2:annotationElement position="255" colour="-9623040"><ns2:displayCharacter>2</ns2:displayCharacter><ns2:description>aliphatic hydrophobic</ns2:description><ns2:value>2.0</ns2:value></ns2:annotationElement><ns2:annotationElement position="256" colour="-10676992"><ns2:displayCharacter>1</ns2:displayCharacter><ns2:description>hydrophobic</ns2:description><ns2:value>1.0</ns2:value></ns2:annotationElement><ns2:annotationElement position="257" colour="-10676992"><ns2:displayCharacter>1</ns2:displayCharacter><ns2:description>hydrophobic</ns2:description><ns2:value>1.0</ns2:value></ns2:annotationElement><ns2:annotationElement position="258" colour="-8569088"><ns2:displayCharacter>3</ns2:displayCharacter><ns2:description>charged negative polar</ns2:description><ns2:value>3.0</ns2:value></ns2:annotationElement><ns2:annotationElement position="259" colour="-11730944"><ns2:displayCharacter>0</ns2:displayCharacter><ns2:description></ns2:description><ns2:value>0.0</ns2:value></ns2:annotationElement><ns2:annotationElement position="260" colour="-10676992"><ns2:displayCharacter>1</ns2:displayCharacter><ns2:description>hydrophobic</ns2:description><ns2:value>1.0</ns2:value></ns2:annotationElement><ns2:annotationElement position="261" colour="-11730944"><ns2:displayCharacter>-</ns2:displayCharacter><ns2:description></ns2:description><ns2:value>0.0</ns2:value></ns2:annotationElement><ns2:annotationElement position="262" colour="-10676992"><ns2:displayCharacter>1</ns2:displayCharacter><ns2:description>polar</ns2:description><ns2:value>1.0</ns2:value></ns2:annotationElement><ns2:annotationElement position="263" colour="-9623040"><ns2:displayCharacter>2</ns2:displayCharacter><ns2:description>polar small</ns2:description><ns2:value>2.0</ns2:value></ns2:annotationElement><ns2:annotationElement position="264" colour="-10676992"><ns2:displayCharacter>1</ns2:displayCharacter><ns2:description>polar</ns2:description><ns2:value>1.0</ns2:value></ns2:annotationElement><ns2:annotationElement position="265" colour="-9623040"><ns2:displayCharacter>2</ns2:displayCharacter><ns2:description>aliphatic hydrophobic</ns2:description><ns2:value>2.0</ns2:value></ns2:annotationElement><ns2:annotationElement position="266" colour="-11730944"><ns2:displayCharacter>0</ns2:displayCharacter><ns2:description></ns2:description><ns2:value>0.0</ns2:value></ns2:annotationElement><ns2:annotationElement position="267" colour="-11730944"><ns2:displayCharacter>-</ns2:displayCharacter><ns2:description></ns2:description><ns2:value>0.0</ns2:value></ns2:annotationElement><ns2:annotationElement position="268" colour="-11730944"><ns2:displayCharacter>0</ns2:displayCharacter><ns2:description></ns2:description><ns2:value>0.0</ns2:value></ns2:annotationElement><ns2:annotationElement position="269" colour="-11730944"><ns2:displayCharacter>0</ns2:displayCharacter><ns2:description></ns2:description><ns2:value>0.0</ns2:value></ns2:annotationElement><ns2:annotationElement position="270" colour="-11730944"><ns2:displayCharacter>-</ns2:displayCharacter><ns2:description></ns2:description><ns2:value>0.0</ns2:value></ns2:annotationElement><ns2:annotationElement position="271" colour="-11730944"><ns2:displayCharacter>-</ns2:displayCharacter><ns2:description></ns2:description><ns2:value>0.0</ns2:value></ns2:annotationElement><ns2:annotationElement position="272" colour="-11730944"><ns2:displayCharacter>0</ns2:displayCharacter><ns2:description></ns2:description><ns2:value>0.0</ns2:value></ns2:annotationElement><ns2:annotationElement position="273" colour="-9623040"><ns2:displayCharacter>2</ns2:displayCharacter><ns2:description>aromatic hydrophobic</ns2:description><ns2:value>2.0</ns2:value></ns2:annotationElement><ns2:annotationElement position="274" colour="-9623040"><ns2:displayCharacter>2</ns2:displayCharacter><ns2:description>aliphatic hydrophobic</ns2:description><ns2:value>2.0</ns2:value></ns2:annotationElement><ns2:annotationElement position="275" colour="-10676992"><ns2:displayCharacter>1</ns2:displayCharacter><ns2:description>small</ns2:description><ns2:value>1.0</ns2:value></ns2:annotationElement><ns2:annotationElement position="276" colour="-10676992"><ns2:displayCharacter>1</ns2:displayCharacter><ns2:description>polar</ns2:description><ns2:value>1.0</ns2:value></ns2:annotationElement><ns2:annotationElement position="277" colour="-9623040"><ns2:displayCharacter>2</ns2:displayCharacter><ns2:description>aliphatic hydrophobic</ns2:description><ns2:value>2.0</ns2:value></ns2:annotationElement><ns2:annotationElement position="278" colour="-9623040"><ns2:displayCharacter>2</ns2:displayCharacter><ns2:description>polar small</ns2:description><ns2:value>2.0</ns2:value></ns2:annotationElement><ns2:annotationElement position="279" colour="-9623040"><ns2:displayCharacter>2</ns2:displayCharacter><ns2:description>aliphatic hydrophobic</ns2:description><ns2:value>2.0</ns2:value></ns2:annotationElement><ns2:annotationElement position="280" colour="-9623040"><ns2:displayCharacter>2</ns2:displayCharacter><ns2:description>aliphatic hydrophobic</ns2:description><ns2:value>2.0</ns2:value></ns2:annotationElement><ns2:annotationElement position="281" colour="-9623040"><ns2:displayCharacter>2</ns2:displayCharacter><ns2:description>small tiny</ns2:description><ns2:value>2.0</ns2:value></ns2:annotationElement><ns2:annotationElement position="282" colour="-9623040"><ns2:displayCharacter>2</ns2:displayCharacter><ns2:description>aromatic hydrophobic</ns2:description><ns2:value>2.0</ns2:value></ns2:annotationElement><ns2:annotationElement position="283" colour="-10676992"><ns2:displayCharacter>1</ns2:displayCharacter><ns2:description>hydrophobic</ns2:description><ns2:value>1.0</ns2:value></ns2:annotationElement><ns2:annotationElement position="284" colour="-10676992"><ns2:displayCharacter>1</ns2:displayCharacter><ns2:description>hydrophobic</ns2:description><ns2:value>1.0</ns2:value></ns2:annotationElement><ns2:annotationElement position="285" colour="-11730944"><ns2:displayCharacter>0</ns2:displayCharacter><ns2:description></ns2:description><ns2:value>0.0</ns2:value></ns2:annotationElement><ns2:annotationElement position="286" colour="-10676992"><ns2:displayCharacter>1</ns2:displayCharacter><ns2:description>hydrophobic</ns2:description><ns2:value>1.0</ns2:value></ns2:annotationElement><ns2:annotationElement position="287" colour="-9623040"><ns2:displayCharacter>2</ns2:displayCharacter><ns2:description>aliphatic hydrophobic</ns2:description><ns2:value>2.0</ns2:value></ns2:annotationElement><ns2:annotationElement position="288" colour="-10676992"><ns2:displayCharacter>1</ns2:displayCharacter><ns2:description>hydrophobic</ns2:description><ns2:value>1.0</ns2:value></ns2:annotationElement><ns2:annotationElement position="289" colour="-10676992"><ns2:displayCharacter>1</ns2:displayCharacter><ns2:description>small</ns2:description><ns2:value>1.0</ns2:value></ns2:annotationElement><ns2:annotationElement position="290" colour="-11730944"><ns2:displayCharacter>0</ns2:displayCharacter><ns2:description></ns2:description><ns2:value>0.0</ns2:value></ns2:annotationElement><ns2:annotationElement position="291" colour="-11730944"><ns2:displayCharacter>0</ns2:displayCharacter><ns2:description></ns2:description><ns2:value>0.0</ns2:value></ns2:annotationElement><ns2:annotationElement position="292" colour="-10676992"><ns2:displayCharacter>1</ns2:displayCharacter><ns2:description>hydrophobic</ns2:description><ns2:value>1.0</ns2:value></ns2:annotationElement><ns2:annotationElement position="293" colour="-10676992"><ns2:displayCharacter>1</ns2:displayCharacter><ns2:description>hydrophobic</ns2:description><ns2:value>1.0</ns2:value></ns2:annotationElement><ns2:annotationElement position="294" colour="-11730944"><ns2:displayCharacter>0</ns2:displayCharacter><ns2:description></ns2:description><ns2:value>0.0</ns2:value></ns2:annotationElement><ns2:annotationElement position="295" colour="-11730944"><ns2:displayCharacter>0</ns2:displayCharacter><ns2:description></ns2:description><ns2:value>0.0</ns2:value></ns2:annotationElement><ns2:annotationElement position="296" colour="-10676992"><ns2:displayCharacter>1</ns2:displayCharacter><ns2:description>hydrophobic</ns2:description><ns2:value>1.0</ns2:value></ns2:annotationElement><ns2:annotationElement position="297" colour="-11730944"><ns2:displayCharacter>-</ns2:displayCharacter><ns2:description></ns2:description><ns2:value>0.0</ns2:value></ns2:annotationElement><ns2:annotationElement position="298" colour="-9623040"><ns2:displayCharacter>2</ns2:displayCharacter><ns2:description>aliphatic hydrophobic</ns2:description><ns2:value>2.0</ns2:value></ns2:annotationElement><ns2:annotationElement position="299" colour="-11730944"><ns2:displayCharacter>0</ns2:displayCharacter><ns2:description></ns2:description><ns2:value>0.0</ns2:value></ns2:annotationElement><ns2:annotationElement position="300" colour="-7515392"><ns2:displayCharacter>4</ns2:displayCharacter><ns2:description>charged hydrophobic polar positive</ns2:description><ns2:value>4.0</ns2:value></ns2:annotationElement><ns2:annotationElement position="301" colour="-11730944"><ns2:displayCharacter>0</ns2:displayCharacter><ns2:description></ns2:description><ns2:value>0.0</ns2:value></ns2:annotationElement><ns2:annotationElement position="302" colour="-7515392"><ns2:displayCharacter>4</ns2:displayCharacter><ns2:description>charged hydrophobic polar positive</ns2:description><ns2:value>4.0</ns2:value></ns2:annotationElement><ns2:annotationElement position="303" colour="-10676992"><ns2:displayCharacter>1</ns2:displayCharacter><ns2:description>polar</ns2:description><ns2:value>1.0</ns2:value></ns2:annotationElement><ns2:annotationElement position="304" colour="-11730944"><ns2:displayCharacter>0</ns2:displayCharacter><ns2:description></ns2:description><ns2:value>0.0</ns2:value></ns2:annotationElement><ns2:annotationElement position="305" colour="-8569088"><ns2:displayCharacter>3</ns2:displayCharacter><ns2:description>charged negative polar</ns2:description><ns2:value>3.0</ns2:value></ns2:annotationElement><ns2:annotationElement position="306" colour="-10676992"><ns2:displayCharacter>1</ns2:displayCharacter><ns2:description>polar</ns2:description><ns2:value>1.0</ns2:value></ns2:annotationElement><ns2:annotationElement position="307" colour="-11730944"><ns2:displayCharacter>0</ns2:displayCharacter><ns2:description></ns2:description><ns2:value>0.0</ns2:value></ns2:annotationElement><ns2:annotationElement position="308" colour="-11730944"><ns2:displayCharacter>0</ns2:displayCharacter><ns2:description></ns2:description><ns2:value>0.0</ns2:value></ns2:annotationElement><ns2:annotationElement position="309" colour="-9623040"><ns2:displayCharacter>2</ns2:displayCharacter><ns2:description>aliphatic hydrophobic</ns2:description><ns2:value>2.0</ns2:value></ns2:annotationElement><ns2:annotationElement position="310" colour="-9623040"><ns2:displayCharacter>2</ns2:displayCharacter><ns2:description>aliphatic hydrophobic</ns2:description><ns2:value>2.0</ns2:value></ns2:annotationElement><ns2:annotationElement position="311" colour="-7515392"><ns2:displayCharacter>4</ns2:displayCharacter><ns2:description>charged hydrophobic polar positive</ns2:description><ns2:value>4.0</ns2:value></ns2:annotationElement><ns2:annotationElement position="312" colour="-9623040"><ns2:displayCharacter>2</ns2:displayCharacter><ns2:description>aliphatic hydrophobic</ns2:description><ns2:value>2.0</ns2:value></ns2:annotationElement><ns2:annotationElement position="313" colour="-9623040"><ns2:displayCharacter>2</ns2:displayCharacter><ns2:description>aliphatic hydrophobic</ns2:description><ns2:value>2.0</ns2:value></ns2:annotationElement><ns2:annotationElement position="314" colour="-10676992"><ns2:displayCharacter>1</ns2:displayCharacter><ns2:description>hydrophobic</ns2:description><ns2:value>1.0</ns2:value></ns2:annotationElement><ns2:annotationElement position="315" colour="-10676992"><ns2:displayCharacter>1</ns2:displayCharacter><ns2:description>hydrophobic</ns2:description><ns2:value>1.0</ns2:value></ns2:annotationElement><ns2:annotationElement position="316" colour="-10676992"><ns2:displayCharacter>1</ns2:displayCharacter><ns2:description>hydrophobic</ns2:description><ns2:value>1.0</ns2:value></ns2:annotationElement><ns2:annotationElement position="317" colour="-9623040"><ns2:displayCharacter>2</ns2:displayCharacter><ns2:description>polar small</ns2:description><ns2:value>2.0</ns2:value></ns2:annotationElement><ns2:annotationElement position="318" colour="-10676992"><ns2:displayCharacter>1</ns2:displayCharacter><ns2:description>hydrophobic</ns2:description><ns2:value>1.0</ns2:value></ns2:annotationElement><ns2:annotationElement position="319" colour="-10676992"><ns2:displayCharacter>1</ns2:displayCharacter><ns2:description>hydrophobic</ns2:description><ns2:value>1.0</ns2:value></ns2:annotationElement><ns2:annotationElement position="320" colour="-8569088"><ns2:displayCharacter>3</ns2:displayCharacter><ns2:description>polar small tiny</ns2:description><ns2:value>3.0</ns2:value></ns2:annotationElement><ns2:annotationElement position="321" colour="-9623040"><ns2:displayCharacter>2</ns2:displayCharacter><ns2:description>aromatic hydrophobic</ns2:description><ns2:value>2.0</ns2:value></ns2:annotationElement><ns2:annotationElement position="322" colour="-9623040"><ns2:displayCharacter>2</ns2:displayCharacter><ns2:description>small tiny</ns2:description><ns2:value>2.0</ns2:value></ns2:annotationElement><ns2:annotationElement position="323" colour="-9623040"><ns2:displayCharacter>2</ns2:displayCharacter><ns2:description>proline small</ns2:description><ns2:value>2.0</ns2:value></ns2:annotationElement><ns2:annotationElement position="324" colour="-9623040"><ns2:displayCharacter>2</ns2:displayCharacter><ns2:description>aromatic hydrophobic</ns2:description><ns2:value>2.0</ns2:value></ns2:annotationElement><ns2:annotationElement position="325" colour="-9623040"><ns2:displayCharacter>2</ns2:displayCharacter><ns2:description>aliphatic hydrophobic</ns2:description><ns2:value>2.0</ns2:value></ns2:annotationElement><ns2:annotationElement position="326" colour="-10676992"><ns2:displayCharacter>1</ns2:displayCharacter><ns2:description>hydrophobic</ns2:description><ns2:value>1.0</ns2:value></ns2:annotationElement><ns2:annotationElement position="327" colour="-10676992"><ns2:displayCharacter>1</ns2:displayCharacter><ns2:description>hydrophobic</ns2:description><ns2:value>1.0</ns2:value></ns2:annotationElement><ns2:annotationElement position="328" colour="-9623040"><ns2:displayCharacter>2</ns2:displayCharacter><ns2:description>aromatic hydrophobic</ns2:description><ns2:value>2.0</ns2:value></ns2:annotationElement><ns2:annotationElement position="329" colour="-10676992"><ns2:displayCharacter>1</ns2:displayCharacter><ns2:description>hydrophobic</ns2:description><ns2:value>1.0</ns2:value></ns2:annotationElement><ns2:annotationElement position="330" colour="-9623040"><ns2:displayCharacter>2</ns2:displayCharacter><ns2:description>aliphatic hydrophobic</ns2:description><ns2:value>2.0</ns2:value></ns2:annotationElement><ns2:annotationElement position="331" colour="-9623040"><ns2:displayCharacter>2</ns2:displayCharacter><ns2:description>proline small</ns2:description><ns2:value>2.0</ns2:value></ns2:annotationElement><ns2:annotationElement position="332" colour="-10676992"><ns2:displayCharacter>1</ns2:displayCharacter><ns2:description>hydrophobic</ns2:description><ns2:value>1.0</ns2:value></ns2:annotationElement><ns2:annotationElement position="333" colour="-9623040"><ns2:displayCharacter>2</ns2:displayCharacter><ns2:description>aliphatic hydrophobic</ns2:description><ns2:value>2.0</ns2:value></ns2:annotationElement><ns2:annotationElement position="334" colour="-10676992"><ns2:displayCharacter>1</ns2:displayCharacter><ns2:description>hydrophobic</ns2:description><ns2:value>1.0</ns2:value></ns2:annotationElement><ns2:annotationElement position="335" colour="-10676992"><ns2:displayCharacter>1</ns2:displayCharacter><ns2:description>hydrophobic</ns2:description><ns2:value>1.0</ns2:value></ns2:annotationElement><ns2:annotationElement position="336" colour="-11730944"><ns2:displayCharacter>0</ns2:displayCharacter><ns2:description></ns2:description><ns2:value>0.0</ns2:value></ns2:annotationElement><ns2:annotationElement position="337" colour="-11730944"><ns2:displayCharacter>0</ns2:displayCharacter><ns2:description></ns2:description><ns2:value>0.0</ns2:value></ns2:annotationElement><ns2:annotationElement position="338" colour="-10676992"><ns2:displayCharacter>1</ns2:displayCharacter><ns2:description>polar</ns2:description><ns2:value>1.0</ns2:value></ns2:annotationElement><ns2:annotationElement position="339" colour="-11730944"><ns2:displayCharacter>-</ns2:displayCharacter><ns2:description></ns2:description><ns2:value>0.0</ns2:value></ns2:annotationElement><ns2:annotationElement position="340" colour="-10676992"><ns2:displayCharacter>1</ns2:displayCharacter><ns2:description>hydrophobic</ns2:description><ns2:value>1.0</ns2:value></ns2:annotationElement><ns2:annotationElement position="341" colour="-10676992"><ns2:displayCharacter>1</ns2:displayCharacter><ns2:description>small</ns2:description><ns2:value>1.0</ns2:value></ns2:annotationElement><ns2:annotationElement position="342" colour="-10676992"><ns2:displayCharacter>1</ns2:displayCharacter><ns2:description>small</ns2:description><ns2:value>1.0</ns2:value></ns2:annotationElement><ns2:annotationElement position="343" colour="-10676992"><ns2:displayCharacter>1</ns2:displayCharacter><ns2:description>hydrophobic</ns2:description><ns2:value>1.0</ns2:value></ns2:annotationElement><ns2:annotationElement position="344" colour="-11730944"><ns2:displayCharacter>0</ns2:displayCharacter><ns2:description></ns2:description><ns2:value>0.0</ns2:value></ns2:annotationElement><ns2:annotationElement position="345" colour="-11730944"><ns2:displayCharacter>0</ns2:displayCharacter><ns2:description></ns2:description><ns2:value>0.0</ns2:value></ns2:annotationElement><ns2:annotationElement position="346" colour="-8569088"><ns2:displayCharacter>3</ns2:displayCharacter><ns2:description>hydrophobic small tiny</ns2:description><ns2:value>3.0</ns2:value></ns2:annotationElement><ns2:annotationElement position="347" colour="-9623040"><ns2:displayCharacter>2</ns2:displayCharacter><ns2:description>small tiny</ns2:description><ns2:value>2.0</ns2:value></ns2:annotationElement><ns2:annotationElement position="348" colour="-10676992"><ns2:displayCharacter>1</ns2:displayCharacter><ns2:description>hydrophobic</ns2:description><ns2:value>1.0</ns2:value></ns2:annotationElement><ns2:annotationElement position="349" colour="-10676992"><ns2:displayCharacter>1</ns2:displayCharacter><ns2:description>hydrophobic</ns2:description><ns2:value>1.0</ns2:value></ns2:annotationElement><ns2:annotationElement position="350" colour="-10676992"><ns2:displayCharacter>1</ns2:displayCharacter><ns2:description>hydrophobic</ns2:description><ns2:value>1.0</ns2:value></ns2:annotationElement><ns2:annotationElement position="351" colour="-9623040"><ns2:displayCharacter>2</ns2:displayCharacter><ns2:description>aliphatic hydrophobic</ns2:description><ns2:value>2.0</ns2:value></ns2:annotationElement><ns2:annotationElement position="352" colour="-9623040"><ns2:displayCharacter>2</ns2:displayCharacter><ns2:description>aliphatic hydrophobic</ns2:description><ns2:value>2.0</ns2:value></ns2:annotationElement><ns2:annotationElement position="353" colour="-9623040"><ns2:displayCharacter>2</ns2:displayCharacter><ns2:description>proline small</ns2:description><ns2:value>2.0</ns2:value></ns2:annotationElement><ns2:annotationElement position="354" colour="-9623040"><ns2:displayCharacter>2</ns2:displayCharacter><ns2:description>aromatic hydrophobic</ns2:description><ns2:value>2.0</ns2:value></ns2:annotationElement><ns2:annotationElement position="355" colour="-9623040"><ns2:displayCharacter>2</ns2:displayCharacter><ns2:description>small tiny</ns2:description><ns2:value>2.0</ns2:value></ns2:annotationElement><ns2:annotationElement position="356" colour="-9623040"><ns2:displayCharacter>2</ns2:displayCharacter><ns2:description>aliphatic hydrophobic</ns2:description><ns2:value>2.0</ns2:value></ns2:annotationElement><ns2:annotationElement position="357" colour="-8569088"><ns2:displayCharacter>3</ns2:displayCharacter><ns2:description>aliphatic hydrophobic small</ns2:description><ns2:value>3.0</ns2:value></ns2:annotationElement><ns2:annotationElement position="358" colour="-9623040"><ns2:displayCharacter>2</ns2:displayCharacter><ns2:description>aromatic hydrophobic</ns2:description><ns2:value>2.0</ns2:value></ns2:annotationElement><ns2:annotationElement position="359" colour="-10676992"><ns2:displayCharacter>1</ns2:displayCharacter><ns2:description>polar</ns2:description><ns2:value>1.0</ns2:value></ns2:annotationElement><ns2:annotationElement position="360" colour="-9623040"><ns2:displayCharacter>2</ns2:displayCharacter><ns2:description>aromatic hydrophobic</ns2:description><ns2:value>2.0</ns2:value></ns2:annotationElement><ns2:annotationElement position="361" colour="-10676992"><ns2:displayCharacter>1</ns2:displayCharacter><ns2:description>hydrophobic</ns2:description><ns2:value>1.0</ns2:value></ns2:annotationElement><ns2:annotationElement position="362" colour="-9623040"><ns2:displayCharacter>2</ns2:displayCharacter><ns2:description>hydrophobic small</ns2:description><ns2:value>2.0</ns2:value></ns2:annotationElement><ns2:annotationElement position="363" colour="-9623040"><ns2:displayCharacter>2</ns2:displayCharacter><ns2:description>polar small</ns2:description><ns2:value>2.0</ns2:value></ns2:annotationElement><ns2:annotationElement position="364" colour="-8569088"><ns2:displayCharacter>3</ns2:displayCharacter><ns2:description>charged polar positive</ns2:description><ns2:value>3.0</ns2:value></ns2:annotationElement><ns2:annotationElement position="365" colour="-10676992"><ns2:displayCharacter>1</ns2:displayCharacter><ns2:description>hydrophobic</ns2:description><ns2:value>1.0</ns2:value></ns2:annotationElement><ns2:annotationElement position="366" colour="-9623040"><ns2:displayCharacter>2</ns2:displayCharacter><ns2:description>aromatic hydrophobic</ns2:description><ns2:value>2.0</ns2:value></ns2:annotationElement><ns2:annotationElement position="367" colour="-9623040"><ns2:displayCharacter>2</ns2:displayCharacter><ns2:description>polar small</ns2:description><ns2:value>2.0</ns2:value></ns2:annotationElement><ns2:annotationElement position="368" colour="-9623040"><ns2:displayCharacter>2</ns2:displayCharacter><ns2:description>aliphatic hydrophobic</ns2:description><ns2:value>2.0</ns2:value></ns2:annotationElement><ns2:annotationElement position="369" colour="-8569088"><ns2:displayCharacter>3</ns2:displayCharacter><ns2:description>charged negative polar</ns2:description><ns2:value>3.0</ns2:value></ns2:annotationElement><ns2:annotationElement position="370" colour="-9623040"><ns2:displayCharacter>2</ns2:displayCharacter><ns2:description>aromatic hydrophobic</ns2:description><ns2:value>2.0</ns2:value></ns2:annotationElement><ns2:annotationElement position="371" colour="-9623040"><ns2:displayCharacter>2</ns2:displayCharacter><ns2:description>aliphatic hydrophobic</ns2:description><ns2:value>2.0</ns2:value></ns2:annotationElement><ns2:annotationElement position="372" colour="-9623040"><ns2:displayCharacter>2</ns2:displayCharacter><ns2:description>aliphatic hydrophobic</ns2:description><ns2:value>2.0</ns2:value></ns2:annotationElement><ns2:annotationElement position="373" colour="-9623040"><ns2:displayCharacter>2</ns2:displayCharacter><ns2:description>small tiny</ns2:description><ns2:value>2.0</ns2:value></ns2:annotationElement><ns2:annotationElement position="374" colour="-8569088"><ns2:displayCharacter>3</ns2:displayCharacter><ns2:description>charged polar positive</ns2:description><ns2:value>3.0</ns2:value></ns2:annotationElement><ns2:annotationElement position="375" colour="-10676992"><ns2:displayCharacter>1</ns2:displayCharacter><ns2:description>hydrophobic</ns2:description><ns2:value>1.0</ns2:value></ns2:annotationElement><ns2:annotationElement position="376" colour="-8569088"><ns2:displayCharacter>3</ns2:displayCharacter><ns2:description>charged polar positive</ns2:description><ns2:value>3.0</ns2:value></ns2:annotationElement><ns2:annotationElement position="377" colour="-8569088"><ns2:displayCharacter>3</ns2:displayCharacter><ns2:description>aromatic hydrophobic polar</ns2:description><ns2:value>3.0</ns2:value></ns2:annotationElement><ns2:annotationElement position="378" colour="-8569088"><ns2:displayCharacter>3</ns2:displayCharacter><ns2:description>aromatic hydrophobic polar</ns2:description><ns2:value>3.0</ns2:value></ns2:annotationElement><ns2:annotationElement position="379" colour="-8569088"><ns2:displayCharacter>3</ns2:displayCharacter><ns2:description>hydrophobic small tiny</ns2:description><ns2:value>3.0</ns2:value></ns2:annotationElement><ns2:annotationElement position="380" colour="-10676992"><ns2:displayCharacter>1</ns2:displayCharacter><ns2:description>hydrophobic</ns2:description><ns2:value>1.0</ns2:value></ns2:annotationElement><ns2:annotationElement position="381" colour="-9623040"><ns2:displayCharacter>2</ns2:displayCharacter><ns2:description>aliphatic hydrophobic</ns2:description><ns2:value>2.0</ns2:value></ns2:annotationElement><ns2:annotationElement position="382" colour="-8569088"><ns2:displayCharacter>3</ns2:displayCharacter><ns2:description>hydrophobic small tiny</ns2:description><ns2:value>3.0</ns2:value></ns2:annotationElement><ns2:annotationElement position="383" colour="-10676992"><ns2:displayCharacter>1</ns2:displayCharacter><ns2:description>hydrophobic</ns2:description><ns2:value>1.0</ns2:value></ns2:annotationElement><ns2:annotationElement position="384" colour="-10676992"><ns2:displayCharacter>1</ns2:displayCharacter><ns2:description>hydrophobic</ns2:description><ns2:value>1.0</ns2:value></ns2:annotationElement><ns2:annotationElement position="385" colour="-9623040"><ns2:displayCharacter>2</ns2:displayCharacter><ns2:description>proline small</ns2:description><ns2:value>2.0</ns2:value></ns2:annotationElement><ns2:annotationElement position="386" colour="-8569088"><ns2:displayCharacter>3</ns2:displayCharacter><ns2:description>hydrophobic polar small</ns2:description><ns2:value>3.0</ns2:value></ns2:annotationElement><ns2:annotationElement position="387" colour="-9623040"><ns2:displayCharacter>2</ns2:displayCharacter><ns2:description>aliphatic hydrophobic</ns2:description><ns2:value>2.0</ns2:value></ns2:annotationElement><ns2:annotationElement position="388" colour="-9623040"><ns2:displayCharacter>2</ns2:displayCharacter><ns2:description>aliphatic hydrophobic</ns2:description><ns2:value>2.0</ns2:value></ns2:annotationElement><ns2:annotationElement position="389" colour="-9623040"><ns2:displayCharacter>2</ns2:displayCharacter><ns2:description>aliphatic hydrophobic</ns2:description><ns2:value>2.0</ns2:value></ns2:annotationElement><ns2:annotationElement position="390" colour="-9623040"><ns2:displayCharacter>2</ns2:displayCharacter><ns2:description>aliphatic hydrophobic</ns2:description><ns2:value>2.0</ns2:value></ns2:annotationElement><ns2:annotationElement position="391" colour="-10676992"><ns2:displayCharacter>1</ns2:displayCharacter><ns2:description>small</ns2:description><ns2:value>1.0</ns2:value></ns2:annotationElement><ns2:annotationElement position="392" colour="-10676992"><ns2:displayCharacter>1</ns2:displayCharacter><ns2:description>hydrophobic</ns2:description><ns2:value>1.0</ns2:value></ns2:annotationElement><ns2:annotationElement position="393" colour="-10676992"><ns2:displayCharacter>1</ns2:displayCharacter><ns2:description>hydrophobic</ns2:description><ns2:value>1.0</ns2:value></ns2:annotationElement><ns2:annotationElement position="394" colour="-11730944"><ns2:displayCharacter>0</ns2:displayCharacter><ns2:description></ns2:description><ns2:value>0.0</ns2:value></ns2:annotationElement><ns2:annotationElement position="395" colour="-10676992"><ns2:displayCharacter>1</ns2:displayCharacter><ns2:description>hydrophobic</ns2:description><ns2:value>1.0</ns2:value></ns2:annotationElement><ns2:annotationElement position="396" colour="-10676992"><ns2:displayCharacter>1</ns2:displayCharacter><ns2:description>hydrophobic</ns2:description><ns2:value>1.0</ns2:value></ns2:annotationElement><ns2:annotationElement position="397" colour="-11730944"><ns2:displayCharacter>0</ns2:displayCharacter><ns2:description></ns2:description><ns2:value>0.0</ns2:value></ns2:annotationElement><ns2:annotationElement position="398" colour="-11730944"><ns2:displayCharacter>0</ns2:displayCharacter><ns2:description></ns2:description><ns2:value>0.0</ns2:value></ns2:annotationElement><ns2:annotationElement position="399" colour="-11730944"><ns2:displayCharacter>0</ns2:displayCharacter><ns2:description></ns2:description><ns2:value>0.0</ns2:value></ns2:annotationElement><ns2:annotationElement position="400" colour="-11730944"><ns2:displayCharacter>0</ns2:displayCharacter><ns2:description></ns2:description><ns2:value>0.0</ns2:value></ns2:annotationElement><ns2:annotationElement position="401" colour="-11730944"><ns2:displayCharacter>0</ns2:displayCharacter><ns2:description></ns2:description><ns2:value>0.0</ns2:value></ns2:annotationElement><ns2:annotationElement position="402" colour="-11730944"><ns2:displayCharacter>0</ns2:displayCharacter><ns2:description></ns2:description><ns2:value>0.0</ns2:value></ns2:annotationElement><ns2:annotationElement position="403" colour="-10676992"><ns2:displayCharacter>1</ns2:displayCharacter><ns2:description>hydrophobic</ns2:description><ns2:value>1.0</ns2:value></ns2:annotationElement><ns2:annotationElement position="404" colour="-10676992"><ns2:displayCharacter>1</ns2:displayCharacter><ns2:description>polar</ns2:description><ns2:value>1.0</ns2:value></ns2:annotationElement><ns2:annotationElement position="405" colour="-11730944"><ns2:displayCharacter>0</ns2:displayCharacter><ns2:description></ns2:description><ns2:value>0.0</ns2:value></ns2:annotationElement><ns2:annotationElement position="406" colour="-10676992"><ns2:displayCharacter>1</ns2:displayCharacter><ns2:description>hydrophobic</ns2:description><ns2:value>1.0</ns2:value></ns2:annotationElement><ns2:annotationElement position="407" colour="-8569088"><ns2:displayCharacter>3</ns2:displayCharacter><ns2:description>charged polar positive</ns2:description><ns2:value>3.0</ns2:value></ns2:annotationElement><ns2:annotationElement position="408" colour="-11730944"><ns2:displayCharacter>0</ns2:displayCharacter><ns2:description></ns2:description><ns2:value>0.0</ns2:value></ns2:annotationElement><ns2:annotationElement position="409" colour="-9623040"><ns2:displayCharacter>2</ns2:displayCharacter><ns2:description>hydrophobic small</ns2:description><ns2:value>2.0</ns2:value></ns2:annotationElement><ns2:annotationElement position="410" colour="-10676992"><ns2:displayCharacter>1</ns2:displayCharacter><ns2:description>hydrophobic</ns2:description><ns2:value>1.0</ns2:value></ns2:annotationElement><ns2:annotationElement position="411" colour="-10676992"><ns2:displayCharacter>1</ns2:displayCharacter><ns2:description>hydrophobic</ns2:description><ns2:value>1.0</ns2:value></ns2:annotationElement><ns2:annotationElement position="412" colour="-10676992"><ns2:displayCharacter>1</ns2:displayCharacter><ns2:description>hydrophobic</ns2:description><ns2:value>1.0</ns2:value></ns2:annotationElement><ns2:annotationElement position="413" colour="-9623040"><ns2:displayCharacter>2</ns2:displayCharacter><ns2:description>aromatic hydrophobic</ns2:description><ns2:value>2.0</ns2:value></ns2:annotationElement><ns2:annotationElement position="414" colour="-9623040"><ns2:displayCharacter>2</ns2:displayCharacter><ns2:description>aliphatic hydrophobic</ns2:description><ns2:value>2.0</ns2:value></ns2:annotationElement><ns2:annotationElement position="415" colour="-9623040"><ns2:displayCharacter>2</ns2:displayCharacter><ns2:description>aliphatic hydrophobic</ns2:description><ns2:value>2.0</ns2:value></ns2:annotationElement><ns2:annotationElement position="416" colour="-10676992"><ns2:displayCharacter>1</ns2:displayCharacter><ns2:description>hydrophobic</ns2:description><ns2:value>1.0</ns2:value></ns2:annotationElement><ns2:annotationElement position="417" colour="-10676992"><ns2:displayCharacter>1</ns2:displayCharacter><ns2:description>hydrophobic</ns2:description><ns2:value>1.0</ns2:value></ns2:annotationElement><ns2:annotationElement position="418" colour="-8569088"><ns2:displayCharacter>3</ns2:displayCharacter><ns2:description>hydrophobic small tiny</ns2:description><ns2:value>3.0</ns2:value></ns2:annotationElement><ns2:annotationElement position="419" colour="-8569088"><ns2:displayCharacter>3</ns2:displayCharacter><ns2:description>aliphatic hydrophobic small</ns2:description><ns2:value>3.0</ns2:value></ns2:annotationElement><ns2:annotationElement position="420" colour="-9623040"><ns2:displayCharacter>2</ns2:displayCharacter><ns2:description>aromatic hydrophobic</ns2:description><ns2:value>2.0</ns2:value></ns2:annotationElement><ns2:annotationElement position="421" colour="-8569088"><ns2:displayCharacter>3</ns2:displayCharacter><ns2:description>aromatic hydrophobic polar</ns2:description><ns2:value>3.0</ns2:value></ns2:annotationElement><ns2:annotationElement position="422" colour="-9623040"><ns2:displayCharacter>2</ns2:displayCharacter><ns2:description>aromatic hydrophobic</ns2:description><ns2:value>2.0</ns2:value></ns2:annotationElement><ns2:annotationElement position="423" colour="-7515392"><ns2:displayCharacter>4</ns2:displayCharacter><ns2:description>charged hydrophobic polar positive</ns2:description><ns2:value>4.0</ns2:value></ns2:annotationElement><ns2:annotationElement position="424" colour="-8569088"><ns2:displayCharacter>3</ns2:displayCharacter><ns2:description>charged negative polar</ns2:description><ns2:value>3.0</ns2:value></ns2:annotationElement><ns2:annotationElement position="425" colour="-9623040"><ns2:displayCharacter>2</ns2:displayCharacter><ns2:description>aliphatic hydrophobic</ns2:description><ns2:value>2.0</ns2:value></ns2:annotationElement><ns2:annotationElement position="426" colour="-10676992"><ns2:displayCharacter>1</ns2:displayCharacter><ns2:description>hydrophobic</ns2:description><ns2:value>1.0</ns2:value></ns2:annotationElement><ns2:annotationElement position="427" colour="-7515392"><ns2:displayCharacter>4</ns2:displayCharacter><ns2:description>charged negative polar small</ns2:description><ns2:value>4.0</ns2:value></ns2:annotationElement><ns2:annotationElement position="428" colour="-9623040"><ns2:displayCharacter>2</ns2:displayCharacter><ns2:description>aromatic hydrophobic</ns2:description><ns2:value>2.0</ns2:value></ns2:annotationElement><ns2:annotationElement position="429" colour="-8569088"><ns2:displayCharacter>3</ns2:displayCharacter><ns2:description>charged polar positive</ns2:description><ns2:value>3.0</ns2:value></ns2:annotationElement><ns2:annotationElement position="430" colour="-9623040"><ns2:displayCharacter>2</ns2:displayCharacter><ns2:description>aromatic hydrophobic</ns2:description><ns2:value>2.0</ns2:value></ns2:annotationElement><ns2:annotationElement position="431" colour="-8569088"><ns2:displayCharacter>3</ns2:displayCharacter><ns2:description>charged polar positive</ns2:description><ns2:value>3.0</ns2:value></ns2:annotationElement><ns2:annotationElement position="432" colour="-9623040"><ns2:displayCharacter>2</ns2:displayCharacter><ns2:description>aliphatic hydrophobic</ns2:description><ns2:value>2.0</ns2:value></ns2:annotationElement><ns2:annotationElement position="433" colour="-7515392"><ns2:displayCharacter>4</ns2:displayCharacter><ns2:description>charged hydrophobic polar positive</ns2:description><ns2:value>4.0</ns2:value></ns2:annotationElement><ns2:annotationElement position="434" colour="-8569088"><ns2:displayCharacter>3</ns2:displayCharacter><ns2:description>charged polar positive</ns2:description><ns2:value>3.0</ns2:value></ns2:annotationElement><ns2:annotationElement position="435" colour="-10676992"><ns2:displayCharacter>1</ns2:displayCharacter><ns2:description>hydrophobic</ns2:description><ns2:value>1.0</ns2:value></ns2:annotationElement><ns2:annotationElement position="436" colour="-9623040"><ns2:displayCharacter>2</ns2:displayCharacter><ns2:description>polar small</ns2:description><ns2:value>2.0</ns2:value></ns2:annotationElement><ns2:annotationElement position="437" colour="-8569088"><ns2:displayCharacter>3</ns2:displayCharacter><ns2:description>charged negative polar</ns2:description><ns2:value>3.0</ns2:value></ns2:annotationElement><ns2:annotationElement position="438" colour="-7515392"><ns2:displayCharacter>4</ns2:displayCharacter><ns2:description>charged hydrophobic polar positive</ns2:description><ns2:value>4.0</ns2:value></ns2:annotationElement><ns2:annotationElement position="439" colour="-9623040"><ns2:displayCharacter>2</ns2:displayCharacter><ns2:description>aromatic hydrophobic</ns2:description><ns2:value>2.0</ns2:value></ns2:annotationElement><ns2:annotationElement position="440" colour="-9623040"><ns2:displayCharacter>2</ns2:displayCharacter><ns2:description>polar small</ns2:description><ns2:value>2.0</ns2:value></ns2:annotationElement><ns2:annotationElement position="441" colour="-8569088"><ns2:displayCharacter>3</ns2:displayCharacter><ns2:description>aromatic hydrophobic polar</ns2:description><ns2:value>3.0</ns2:value></ns2:annotationElement><ns2:annotationElement position="442" colour="-10676992"><ns2:displayCharacter>1</ns2:displayCharacter><ns2:description>polar</ns2:description><ns2:value>1.0</ns2:value></ns2:annotationElement><ns2:annotationElement position="443" colour="-7515392"><ns2:displayCharacter>4</ns2:displayCharacter><ns2:description>charged negative polar small</ns2:description><ns2:value>4.0</ns2:value></ns2:annotationElement><ns2:annotationElement position="444" colour="-9623040"><ns2:displayCharacter>2</ns2:displayCharacter><ns2:description>small tiny</ns2:description><ns2:value>2.0</ns2:value></ns2:annotationElement><ns2:annotationElement position="445" colour="-9623040"><ns2:displayCharacter>2</ns2:displayCharacter><ns2:description>aliphatic hydrophobic</ns2:description><ns2:value>2.0</ns2:value></ns2:annotationElement><ns2:annotationElement position="446" colour="-9623040"><ns2:displayCharacter>2</ns2:displayCharacter><ns2:description>aromatic hydrophobic</ns2:description><ns2:value>2.0</ns2:value></ns2:annotationElement><ns2:annotationElement position="447" colour="-7515392"><ns2:displayCharacter>4</ns2:displayCharacter><ns2:description>charged hydrophobic polar positive</ns2:description><ns2:value>4.0</ns2:value></ns2:annotationElement><ns2:annotationElement position="448" colour="-9623040"><ns2:displayCharacter>2</ns2:displayCharacter><ns2:description>aromatic hydrophobic</ns2:description><ns2:value>2.0</ns2:value></ns2:annotationElement><ns2:annotationElement position="449" colour="-8569088"><ns2:displayCharacter>3</ns2:displayCharacter><ns2:description>hydrophobic polar small</ns2:description><ns2:value>3.0</ns2:value></ns2:annotationElement><ns2:annotationElement position="450" colour="-10676992"><ns2:displayCharacter>1</ns2:displayCharacter><ns2:description>polar</ns2:description><ns2:value>1.0</ns2:value></ns2:annotationElement><ns2:annotationElement position="451" colour="-10676992"><ns2:displayCharacter>1</ns2:displayCharacter><ns2:description>hydrophobic</ns2:description><ns2:value>1.0</ns2:value></ns2:annotationElement><ns2:annotationElement position="452" colour="-10676992"><ns2:displayCharacter>1</ns2:displayCharacter><ns2:description>hydrophobic</ns2:description><ns2:value>1.0</ns2:value></ns2:annotationElement><ns2:annotationElement position="453" colour="-8569088"><ns2:displayCharacter>3</ns2:displayCharacter><ns2:description>charged polar positive</ns2:description><ns2:value>3.0</ns2:value></ns2:annotationElement><ns2:annotationElement position="454" colour="-11730944"><ns2:displayCharacter>0</ns2:displayCharacter><ns2:description></ns2:description><ns2:value>0.0</ns2:value></ns2:annotationElement><ns2:annotationElement position="455" colour="-10676992"><ns2:displayCharacter>1</ns2:displayCharacter><ns2:description>small</ns2:description><ns2:value>1.0</ns2:value></ns2:annotationElement><ns2:annotationElement position="456" colour="-9623040"><ns2:displayCharacter>2</ns2:displayCharacter><ns2:description>polar small</ns2:description><ns2:value>2.0</ns2:value></ns2:annotationElement><ns2:annotationElement position="457" colour="-8569088"><ns2:displayCharacter>3</ns2:displayCharacter><ns2:description>polar small tiny</ns2:description><ns2:value>3.0</ns2:value></ns2:annotationElement><ns2:annotationElement position="458" colour="-9623040"><ns2:displayCharacter>2</ns2:displayCharacter><ns2:description>aliphatic hydrophobic</ns2:description><ns2:value>2.0</ns2:value></ns2:annotationElement><ns2:annotationElement position="459" colour="-11730944"><ns2:displayCharacter>0</ns2:displayCharacter><ns2:description></ns2:description><ns2:value>0.0</ns2:value></ns2:annotationElement><ns2:annotationElement position="460" colour="-10676992"><ns2:displayCharacter>1</ns2:displayCharacter><ns2:description>polar</ns2:description><ns2:value>1.0</ns2:value></ns2:annotationElement><ns2:annotationElement position="461" colour="-8569088"><ns2:displayCharacter>3</ns2:displayCharacter><ns2:description>aliphatic hydrophobic small</ns2:description><ns2:value>3.0</ns2:value></ns2:annotationElement><ns2:annotationElement position="462" colour="-10676992"><ns2:displayCharacter>1</ns2:displayCharacter><ns2:description>hydrophobic</ns2:description><ns2:value>1.0</ns2:value></ns2:annotationElement><ns2:annotationElement position="463" colour="-10676992"><ns2:displayCharacter>1</ns2:displayCharacter><ns2:description>polar</ns2:description><ns2:value>1.0</ns2:value></ns2:annotationElement><ns2:annotationElement position="464" colour="-9623040"><ns2:displayCharacter>2</ns2:displayCharacter><ns2:description>charged polar</ns2:description><ns2:value>2.0</ns2:value></ns2:annotationElement><ns2:annotationElement position="465" colour="-10676992"><ns2:displayCharacter>1</ns2:displayCharacter><ns2:description>hydrophobic</ns2:description><ns2:value>1.0</ns2:value></ns2:annotationElement><ns2:annotationElement position="466" colour="-7515392"><ns2:displayCharacter>4</ns2:displayCharacter><ns2:description>charged hydrophobic polar positive</ns2:description><ns2:value>4.0</ns2:value></ns2:annotationElement><ns2:annotationElement position="467" colour="-9623040"><ns2:displayCharacter>2</ns2:displayCharacter><ns2:description>polar small</ns2:description><ns2:value>2.0</ns2:value></ns2:annotationElement><ns2:annotationElement position="468" colour="-8569088"><ns2:displayCharacter>3</ns2:displayCharacter><ns2:description>hydrophobic polar small</ns2:description><ns2:value>3.0</ns2:value></ns2:annotationElement><ns2:annotationElement position="469" colour="-9623040"><ns2:displayCharacter>2</ns2:displayCharacter><ns2:description>aliphatic hydrophobic</ns2:description><ns2:value>2.0</ns2:value></ns2:annotationElement><ns2:annotationElement position="470" colour="-9623040"><ns2:displayCharacter>2</ns2:displayCharacter><ns2:description>aliphatic hydrophobic</ns2:description><ns2:value>2.0</ns2:value></ns2:annotationElement><ns2:annotationElement position="471" colour="-8569088"><ns2:displayCharacter>3</ns2:displayCharacter><ns2:description>charged negative polar</ns2:description><ns2:value>3.0</ns2:value></ns2:annotationElement><ns2:annotationElement position="472" colour="-8569088"><ns2:displayCharacter>3</ns2:displayCharacter><ns2:description>aliphatic hydrophobic small</ns2:description><ns2:value>3.0</ns2:value></ns2:annotationElement><ns2:annotationElement position="473" colour="-11730944"><ns2:displayCharacter>0</ns2:displayCharacter><ns2:description></ns2:description><ns2:value>0.0</ns2:value></ns2:annotationElement><ns2:annotationElement position="474" colour="-11730944"><ns2:displayCharacter>0</ns2:displayCharacter><ns2:description></ns2:description><ns2:value>0.0</ns2:value></ns2:annotationElement><ns2:annotationElement position="475" colour="-9623040"><ns2:displayCharacter>2</ns2:displayCharacter><ns2:description>aliphatic hydrophobic</ns2:description><ns2:value>2.0</ns2:value></ns2:annotationElement><ns2:annotationElement position="476" colour="-9623040"><ns2:displayCharacter>2</ns2:displayCharacter><ns2:description>polar small</ns2:description><ns2:value>2.0</ns2:value></ns2:annotationElement><ns2:annotationElement position="477" colour="-10676992"><ns2:displayCharacter>1</ns2:displayCharacter><ns2:description>polar</ns2:description><ns2:value>1.0</ns2:value></ns2:annotationElement><ns2:annotationElement position="478" colour="-8569088"><ns2:displayCharacter>3</ns2:displayCharacter><ns2:description>hydrophobic small tiny</ns2:description><ns2:value>3.0</ns2:value></ns2:annotationElement><ns2:annotationElement position="479" colour="-10676992"><ns2:displayCharacter>1</ns2:displayCharacter><ns2:description>hydrophobic</ns2:description><ns2:value>1.0</ns2:value></ns2:annotationElement><ns2:annotationElement position="480" colour="-10676992"><ns2:displayCharacter>1</ns2:displayCharacter><ns2:description>hydrophobic</ns2:description><ns2:value>1.0</ns2:value></ns2:annotationElement><ns2:annotationElement position="481" colour="-9623040"><ns2:displayCharacter>2</ns2:displayCharacter><ns2:description>aromatic hydrophobic</ns2:description><ns2:value>2.0</ns2:value></ns2:annotationElement><ns2:annotationElement position="482" colour="-8569088"><ns2:displayCharacter>3</ns2:displayCharacter><ns2:description>charged negative polar</ns2:description><ns2:value>3.0</ns2:value></ns2:annotationElement><ns2:annotationElement position="483" colour="-10676992"><ns2:displayCharacter>1</ns2:displayCharacter><ns2:description>small</ns2:description><ns2:value>1.0</ns2:value></ns2:annotationElement><ns2:annotationElement position="484" colour="-9623040"><ns2:displayCharacter>2</ns2:displayCharacter><ns2:description>polar small</ns2:description><ns2:value>2.0</ns2:value></ns2:annotationElement><ns2:annotationElement position="485" colour="-11730944"><ns2:displayCharacter>-</ns2:displayCharacter><ns2:description></ns2:description><ns2:value>0.0</ns2:value></ns2:annotationElement><ns2:annotationElement position="486" colour="-9623040"><ns2:displayCharacter>2</ns2:displayCharacter><ns2:description>charged polar</ns2:description><ns2:value>2.0</ns2:value></ns2:annotationElement><ns2:annotationElement position="487" colour="-10676992"><ns2:displayCharacter>1</ns2:displayCharacter><ns2:description>hydrophobic</ns2:description><ns2:value>1.0</ns2:value></ns2:annotationElement><ns2:annotationElement position="488" colour="-10676992"><ns2:displayCharacter>1</ns2:displayCharacter><ns2:description>polar</ns2:description><ns2:value>1.0</ns2:value></ns2:annotationElement><ns2:annotationElement position="489" colour="-9623040"><ns2:displayCharacter>2</ns2:displayCharacter><ns2:description>aliphatic hydrophobic</ns2:description><ns2:value>2.0</ns2:value></ns2:annotationElement><ns2:annotationElement position="490" colour="-10676992"><ns2:displayCharacter>1</ns2:displayCharacter><ns2:description>hydrophobic</ns2:description><ns2:value>1.0</ns2:value></ns2:annotationElement><ns2:annotationElement position="491" colour="-10676992"><ns2:displayCharacter>1</ns2:displayCharacter><ns2:description>hydrophobic</ns2:description><ns2:value>1.0</ns2:value></ns2:annotationElement><ns2:annotationElement position="492" colour="-10676992"><ns2:displayCharacter>1</ns2:displayCharacter><ns2:description>hydrophobic</ns2:description><ns2:value>1.0</ns2:value></ns2:annotationElement><ns2:annotationElement position="493" colour="-10676992"><ns2:displayCharacter>1</ns2:displayCharacter><ns2:description>polar</ns2:description><ns2:value>1.0</ns2:value></ns2:annotationElement><ns2:annotationElement position="494" colour="-11730944"><ns2:displayCharacter>0</ns2:displayCharacter><ns2:description></ns2:description><ns2:value>0.0</ns2:value></ns2:annotationElement><ns2:annotationElement position="495" colour="-11730944"><ns2:displayCharacter>0</ns2:displayCharacter><ns2:description></ns2:description><ns2:value>0.0</ns2:value></ns2:annotationElement><ns2:annotationElement position="496" colour="-10676992"><ns2:displayCharacter>1</ns2:displayCharacter><ns2:description>polar</ns2:description><ns2:value>1.0</ns2:value></ns2:annotationElement><ns2:annotationElement position="497" colour="-11730944"><ns2:displayCharacter>0</ns2:displayCharacter><ns2:description></ns2:description><ns2:value>0.0</ns2:value></ns2:annotationElement><ns2:annotationElement position="498" colour="-11730944"><ns2:displayCharacter>0</ns2:displayCharacter><ns2:description></ns2:description><ns2:value>0.0</ns2:value></ns2:annotationElement><ns2:annotationElement position="499" colour="-10676992"><ns2:displayCharacter>1</ns2:displayCharacter><ns2:description>small</ns2:description><ns2:value>1.0</ns2:value></ns2:annotationElement><ns2:annotationElement position="500" colour="-11730944"><ns2:displayCharacter>0</ns2:displayCharacter><ns2:description></ns2:description><ns2:value>0.0</ns2:value></ns2:annotationElement><ns2:annotationElement position="501" colour="-11730944"><ns2:displayCharacter>-</ns2:displayCharacter><ns2:description></ns2:description><ns2:value>0.0</ns2:value></ns2:annotationElement><ns2:annotationElement position="502" colour="-10676992"><ns2:displayCharacter>1</ns2:displayCharacter><ns2:description>polar</ns2:description><ns2:value>1.0</ns2:value></ns2:annotationElement><ns2:annotationElement position="503" colour="-10676992"><ns2:displayCharacter>1</ns2:displayCharacter><ns2:description>polar</ns2:description><ns2:value>1.0</ns2:value></ns2:annotationElement><ns2:annotationElement position="504" colour="-11730944"><ns2:displayCharacter>0</ns2:displayCharacter><ns2:description></ns2:description><ns2:value>0.0</ns2:value></ns2:annotationElement><ns2:annotationElement position="505" colour="-8569088"><ns2:displayCharacter>3</ns2:displayCharacter><ns2:description>aromatic hydrophobic polar</ns2:description><ns2:value>3.0</ns2:value></ns2:annotationElement><ns2:annotationElement position="506" colour="-10676992"><ns2:displayCharacter>1</ns2:displayCharacter><ns2:description>polar</ns2:description><ns2:value>1.0</ns2:value></ns2:annotationElement><ns2:annotationElement position="507" colour="-10676992"><ns2:displayCharacter>1</ns2:displayCharacter><ns2:description>polar</ns2:description><ns2:value>1.0</ns2:value></ns2:annotationElement><ns2:annotationElement position="508" colour="-10676992"><ns2:displayCharacter>1</ns2:displayCharacter><ns2:description>polar</ns2:description><ns2:value>1.0</ns2:value></ns2:annotationElement><ns2:annotationElement position="509" colour="-10676992"><ns2:displayCharacter>1</ns2:displayCharacter><ns2:description>hydrophobic</ns2:description><ns2:value>1.0</ns2:value></ns2:annotationElement><ns2:annotationElement position="510" colour="-9623040"><ns2:displayCharacter>2</ns2:displayCharacter><ns2:description>charged polar</ns2:description><ns2:value>2.0</ns2:value></ns2:annotationElement><ns2:annotationElement position="511" colour="-10676992"><ns2:displayCharacter>1</ns2:displayCharacter><ns2:description>polar</ns2:description><ns2:value>1.0</ns2:value></ns2:annotationElement><ns2:annotationElement position="512" colour="-10676992"><ns2:displayCharacter>1</ns2:displayCharacter><ns2:description>hydrophobic</ns2:description><ns2:value>1.0</ns2:value></ns2:annotationElement><ns2:annotationElement position="513" colour="-9623040"><ns2:displayCharacter>2</ns2:displayCharacter><ns2:description>polar small</ns2:description><ns2:value>2.0</ns2:value></ns2:annotationElement><ns2:annotationElement position="514" colour="-9623040"><ns2:displayCharacter>2</ns2:displayCharacter><ns2:description>small tiny</ns2:description><ns2:value>2.0</ns2:value></ns2:annotationElement><ns2:annotationElement position="515" colour="-8569088"><ns2:displayCharacter>3</ns2:displayCharacter><ns2:description>charged negative polar</ns2:description><ns2:value>3.0</ns2:value></ns2:annotationElement><ns2:annotationElement position="516" colour="-9623040"><ns2:displayCharacter>2</ns2:displayCharacter><ns2:description>aliphatic hydrophobic</ns2:description><ns2:value>2.0</ns2:value></ns2:annotationElement><ns2:annotationElement position="517" colour="-8569088"><ns2:displayCharacter>3</ns2:displayCharacter><ns2:description>hydrophobic small tiny</ns2:description><ns2:value>3.0</ns2:value></ns2:annotationElement><ns2:annotationElement position="518" colour="-7515392"><ns2:displayCharacter>4</ns2:displayCharacter><ns2:description>charged hydrophobic polar positive</ns2:description><ns2:value>4.0</ns2:value></ns2:annotationElement><ns2:annotationElement position="519" colour="-9623040"><ns2:displayCharacter>2</ns2:displayCharacter><ns2:description>aliphatic hydrophobic</ns2:description><ns2:value>2.0</ns2:value></ns2:annotationElement><ns2:annotationElement position="520" colour="-10676992"><ns2:displayCharacter>1</ns2:displayCharacter><ns2:description>hydrophobic</ns2:description><ns2:value>1.0</ns2:value></ns2:annotationElement><ns2:annotationElement position="521" colour="-8569088"><ns2:displayCharacter>3</ns2:displayCharacter><ns2:description>charged negative polar</ns2:description><ns2:value>3.0</ns2:value></ns2:annotationElement><ns2:annotationElement position="522" colour="-10676992"><ns2:displayCharacter>1</ns2:displayCharacter><ns2:description>hydrophobic</ns2:description><ns2:value>1.0</ns2:value></ns2:annotationElement><ns2:annotationElement position="523" colour="-10676992"><ns2:displayCharacter>1</ns2:displayCharacter><ns2:description>polar</ns2:description><ns2:value>1.0</ns2:value></ns2:annotationElement><ns2:annotationElement position="524" colour="-10676992"><ns2:displayCharacter>1</ns2:displayCharacter><ns2:description>polar</ns2:description><ns2:value>1.0</ns2:value></ns2:annotationElement><ns2:annotationElement position="525" colour="-8569088"><ns2:displayCharacter>3</ns2:displayCharacter><ns2:description>hydrophobic small tiny</ns2:description><ns2:value>3.0</ns2:value></ns2:annotationElement><ns2:annotationElement position="526" colour="-9623040"><ns2:displayCharacter>2</ns2:displayCharacter><ns2:description>aromatic hydrophobic</ns2:description><ns2:value>2.0</ns2:value></ns2:annotationElement><ns2:annotationElement position="527" colour="-9623040"><ns2:displayCharacter>2</ns2:displayCharacter><ns2:description>aliphatic hydrophobic</ns2:description><ns2:value>2.0</ns2:value></ns2:annotationElement><ns2:annotationElement position="528" colour="-10676992"><ns2:displayCharacter>1</ns2:displayCharacter><ns2:description>hydrophobic</ns2:description><ns2:value>1.0</ns2:value></ns2:annotationElement><ns2:annotationElement position="529" colour="-7515392"><ns2:displayCharacter>4</ns2:displayCharacter><ns2:description>charged hydrophobic polar positive</ns2:description><ns2:value>4.0</ns2:value></ns2:annotationElement><ns2:annotationElement position="530" colour="-9623040"><ns2:displayCharacter>2</ns2:displayCharacter><ns2:description>aliphatic hydrophobic</ns2:description><ns2:value>2.0</ns2:value></ns2:annotationElement><ns2:annotationElement position="531" colour="-8569088"><ns2:displayCharacter>3</ns2:displayCharacter><ns2:description>hydrophobic small tiny</ns2:description><ns2:value>3.0</ns2:value></ns2:annotationElement><ns2:annotationElement position="532" colour="-8569088"><ns2:displayCharacter>3</ns2:displayCharacter><ns2:description>charged negative polar</ns2:description><ns2:value>3.0</ns2:value></ns2:annotationElement><ns2:annotationElement position="533" colour="-8569088"><ns2:displayCharacter>3</ns2:displayCharacter><ns2:description>charged polar positive</ns2:description><ns2:value>3.0</ns2:value></ns2:annotationElement><ns2:annotationElement position="534" colour="-8569088"><ns2:displayCharacter>3</ns2:displayCharacter><ns2:description>hydrophobic small tiny</ns2:description><ns2:value>3.0</ns2:value></ns2:annotationElement><ns2:annotationElement position="535" colour="-10676992"><ns2:displayCharacter>1</ns2:displayCharacter><ns2:description>small</ns2:description><ns2:value>1.0</ns2:value></ns2:annotationElement><ns2:annotationElement position="536" colour="-10676992"><ns2:displayCharacter>1</ns2:displayCharacter><ns2:description>polar</ns2:description><ns2:value>1.0</ns2:value></ns2:annotationElement><ns2:annotationElement position="537" colour="-8569088"><ns2:displayCharacter>3</ns2:displayCharacter><ns2:description>polar small tiny</ns2:descriptio
[truncated: 559,026 more chars]
