# Supplementary material for: Regulatory rewiring drives intraspecies competition in Bacillus subtilis
Source: PLoS Genet. 2026 Feb 17;22(2):e1012050. doi: 10.1371/journal.pgen.1012050 (PMC12935306; doi:10.1371/journal.pgen.1012050)
Supplement: S3 File — File that can be opened using open-source software containing all the sequence information linked to the analysis of comQXPA. https://www.jalview.org/ (JVP) [file pgen.1012050.s017.jvp › comA_muscled.fasta.xml]

<?xml version="1.0" encoding="UTF-8" standalone="yes"?><ns3:JalviewModel xmlns:ns2="www.vamsas.ac.uk/jalview/version2" xmlns:ns3="www.jalview.org"><ns3:creationDate>2024-09-06T15:37:23.638+01:00</ns3:creationDate><ns3:version>2.11.3.3</ns3:version><ns3:vamsasModel><ns2:SequenceSet gapChar="-" datasetId="ds11"><ns2:Sequence dsseqid="sq586" id="sq585" description="two-component system response regulator ComA"><ns2:sequence>-------MKKILVIDDHPAVMEGTKTILETDSNLSVDCLSPEPSEQFIKQHDFSSYDLILMDLNLGGEVNGMELSKQILQENPHCKIIVY-----IGYEVEDYFEEAIRAGLHGAISKTESKEKITQYIYHVLNGEILVDFAYFKQLMTQQKTKPAPSSQKEQDVLTPRECLILQEVEKGFTNQEIADALHLSKRSIEYSLTSIFNKLNVGSRTEAVLIAKSDGVL</ns2:sequence><ns2:name>GCA_000782835_comA</ns2:name></ns2:Sequence><ns2:Sequence dsseqid="sq588" id="sq587" description="two-component system response regulator ComA"><ns2:sequence>-------MKKILVIDDHPAVMEGTKTILETDSNLSVDCLSPEPSEQFIKQHDFSSYDLILMDLNLGGEVNGMELSKQILQENPHCKIIVY-----TGYEVEDYFEEAIRAGLHGAISKTESKEKITQYIYHVLNGEILVDFAYFKQLMTQQKTKPAPSSQKEQDVLTPRECLILQEVEKGFTNQEIADALHLSKRSIEYSLTSIFNKLNVGSRTEAVLIAKSDGVL</ns2:sequence><ns2:name>GCA_003148355_comA</ns2:name></ns2:Sequence><ns2:Sequence dsseqid="sq590" id="sq589" description="two-component system response regulator ComA"><ns2:sequence>-------MKKILVIDDHPAVMEGTKTILETDSNLSVDCLSPEPGEQFIKQHDFSSYDLILMDLNLGGEVNGMELSKQILQEN-HCKIIVY-----TGYEVEDYFEEAIRAGLHGAISKTESKEKITQYIYHVLNGEILVDFAYFKQLMTQQKTKPAPSSQKEQDVLTPRECLILQEVEKGFTNQEIADALHLSKRSIEYSLTSIFNKLNVGSRTEAVLIAKSDGVL</ns2:sequence><ns2:name>Bacillus_subtilis_PRO73_comA</ns2:name></ns2:Sequence><ns2:Sequence dsseqid="sq592" id="sq591" description="two-component system response regulator ComA"><ns2:sequence>-------MKKILVIDDHPAVMEGTKTILETDSNLSVDCLSPEPGEQFIKQHDFSSYDLILMDLNLGGEVNGMELSKQILQEN-HCKIIVY-----TGYEVEDYFEEAIRAGLHGAISKTESKEKITQYIYHVLNGEILVDFAYFKQLMTQQKTKPAPSSQKEQDVLTPRECLILQEVEKGFTNQEIADALHLSKRSIEYSLTSIFNKLNVGSRTEAVLIAKSDGVL</ns2:sequence><ns2:name>Bacillus_subtilis_PRO56_comA</ns2:name></ns2:Sequence><ns2:Sequence dsseqid="sq594" id="sq593" description="two-component system response regulator ComA"><ns2:sequence>-------MKKILVIDDHPAVMEGTKTILETDSNLSVDCLSPEPGEQFIKQHDFSSYDLILMDLNLGGEVNGMELSKQILQEN-HCKIIVY-----TGYEVEDYFEEAIRAGLHGAISKTESKEKITQYIYHVLNGEILVDFAYFKQLMTQQKTKPAPSSQKEQDVLTPRECLILQEVEKGFTNQEIADALHLSKRSIEYSLTSIFNKLNVGSRTEAVLIAKSDGVL</ns2:sequence><ns2:name>Bacillus_subtilis_PRO64_comA</ns2:name></ns2:Sequence><ns2:Sequence dsseqid="sq596" id="sq595" description="two-component system response regulator ComA"><ns2:sequence>-------MKKILVIDDHPAVMEGTKTILETDSNLSVDCLSPEPGEQFIKQHDFSSYDLILMDLNLGGEVNGMELSKQILQEN-HCKIIVY-----TGYEVEDYFEEAIRAGLHGAISKTESKEKITQYIYHVLNGEILVDFAYFKQLMTQQKTKPAPSSQKEQDVLTPRECLILQEVEKGFTNQEIADALHLSKRSIEYSLTSIFNKLNVGSRTEAVLIAKSDGVL</ns2:sequence><ns2:name>Bacillus_subtilis_PRO93_comA</ns2:name></ns2:Sequence><ns2:Sequence dsseqid="sq598" id="sq597" description="two-component system response regulator ComA"><ns2:sequence>-------MKKILVIDDHPAVMEGTKTILETDSNLSVDCLSPEPGEQFIKQHDFSSYDLILMDLNLGGEVNGMELSKQILQENPHCKIIVY-----TGYEVEDYFEEAIRAGLHGAISKTESKEKITQYIYHVLNGEILVDFAYFKQLMTQQKTKPAPSSQKEQDVLTPRECLILQEVEKGFTNQEIADALHLSKRSIEYSLTSIFNKLNVGSRTEAVLIAKSDGVL</ns2:sequence><ns2:name>Bacillus_subtilis_PRO121_comA</ns2:name></ns2:Sequence><ns2:Sequence dsseqid="sq600" id="sq599" description="two-component system response regulator ComA"><ns2:sequence>-------MKKILVIDDHPAVMEGTKTILETDSNLSVDCLSPEPSEQFIKQHDFSSYDLILMDLNLGGEVNGMELSKQILQENPHCKIIVY-----TGYEVEDYFEEAIRAGLHGAISKTESKEKITQYIYHVLNGEILVDFTYFKQLMTQQKTKPAPSSQKEQDVLTPRECLILQEVEKGFTNQEIADALHLSKRSIEYSLTSIFNKLNVGSRTEAVLIAKSDGVL</ns2:sequence><ns2:name>GCA_002072735_comA</ns2:name></ns2:Sequence><ns2:Sequence dsseqid="sq602" id="sq601" description="two-component system response regulator ComA"><ns2:sequence>-------MKKILVIDDHPAVMEGTKTILETDSNLSVDCLSPEPSEQFIKQHDFSSYDLILMDLNLGGEVNGMELSKQILQENPHCKIIVY-----TGYEVEDYFEEAIRAGLHGAISKTESKEKITQYIYHVLNGEILVDFTYFKQLMTQQKTKPAPSSQKEQDVLTPRECLILQEVEKGFTNQEIADALHLSKRSIEYSLTSIFNKLNVGSRTEAVLIAKSDGVL</ns2:sequence><ns2:name>GCA_005849145_comA</ns2:name></ns2:Sequence><ns2:Sequence dsseqid="sq604" id="sq603" description="Transcriptional regulatory protein ComA"><ns2:sequence>---------------------------------MSVDCLSPEPSEQFIKQHDFSSYDLILMDLNLGGEVNGMELSKQILQENPHCKIIVY-----TGYEVEDYFEEAIRAGLHGAISKTESKEKITQYIYHVLNGEILVDFAYFKQLMTQQKTKPAPSSQKEQDVLTPRECLILQEVEKGFTNQEIADALHLSKRSIEYSLTSIFNKLNVGSRTEAVLIAKSDGVL</ns2:sequence><ns2:name>GCA_012648205_comA</ns2:name></ns2:Sequence><ns2:Sequence dsseqid="sq606" id="sq605" description="Transcriptional regulatory protein ComA"><ns2:sequence>---------------------------------MSVDCLSPEPSEQFIKQHDFSSYDLILMDLNLGGEVNGMELSKQILQENPHCKIIVY-----TGYEVEDYFEEAIRAGLHGAISKTESKEKITQYIYHVLNGEILVDFAYFKQLMTQQKTKPAPSSQKEQDVLTPRECLILQEVEKGFTNQEIADALHLSKRSIEYSLTSIFNKLNVGSRTEAVLIAKSDGVL</ns2:sequence><ns2:name>GCA_012648345_comA</ns2:name></ns2:Sequence><ns2:Sequence dsseqid="sq608" id="sq607" description="response regulator transcription factor"><ns2:sequence>-------MKKILVIDDHPAVMEGTKTILETDSNLSVDCLSPEPSEQFIKQHDFSSYDLILMDLNLGGEVNGMELSKQILQENPHCKIIVY-----TGYEVEDYFEEAIRAGLHGAISKTESKEKITQYIYHVLNGEILVDFAYFKQLMTQQKTKPAPSSQKEQDVLTPRECLILQ---------------------------------------------------</ns2:sequence><ns2:name>GCA_022370975_None</ns2:name></ns2:Sequence><ns2:Sequence dsseqid="sq610" id="sq609" description="Histidine kinase domain-containing protein"><ns2:sequence>-------MYRIIQEFLSNAVKHS------------------------------QATDVLIMLISIQN------------------KIVLHYEDDGVGFDQDKNTEHSMSMGLSGI----------------------------------------------------------------------------------KERVRALDGRLRIETSEGKGFKADIEIEL</ns2:sequence><ns2:name>GCA_018884165_None</ns2:name></ns2:Sequence><ns2:Sequence dsseqid="sq612" id="sq611" description="Histidine kinase domain-containing protein"><ns2:sequence>-------MYRIIQEFLSNAVKHS------------------------------QATDVLIMLISIQN------------------KIVLHYEDDGVGFDQDKNTEHSMSMGLSGI----------------------------------------------------------------------------------KERVRALDGRLRIETSEGKGFKADIEIEL</ns2:sequence><ns2:name>GCA_002556525_None</ns2:name></ns2:Sequence><ns2:Sequence dsseqid="sq614" id="sq613" description="DNA-binding response regulator"><ns2:sequence>-------MKKILVIDDHPAVMEGTKTILETDTNLSVDCLSPDASEQFVLRHDFSAYDLILMDLNLGDDLSGIELSKKILKENPLCKIIVY-----TGYEVEDYFEESIRAGLHGAISKNESKEKIMQYIYHVLNGQILVDFSYFKQLLTQQKTKTSSSPQSEQDRLTPRERHILQEVEKGLTNQEIADALHLSKRSIEYSLTSIFNKLNVGSRTEAVLIAKSDNVL</ns2:sequence><ns2:name>GCA_000772125_None</ns2:name></ns2:Sequence><ns2:Sequence dsseqid="sq616" id="sq615" description="two-component system response regulator ComA"><ns2:sequence>------------MIDDHPAVMEGTKTILETDSNLSVDCLSPEPSEQFIKQHDFSSYDLILMDLNLGGEVNGMELSKQILQENPHCKIIVY-----TGYEVEDYFEEAIRAGLHGAISKTESKEKITQYIYHVLNGEILVDFAYFKQLMTQQKTKPAPSSQKEQDVLTPRECLILQEVEKGFTNQEIADALHLSKRSIEYSLTSIFNKLNVGSRTEAVLIAKSDGVL</ns2:sequence><ns2:name>GCA_024507895_comA</ns2:name></ns2:Sequence><ns2:Sequence dsseqid="sq618" id="sq617" description="two-component system response regulator ComA"><ns2:sequence>------------MIDDHPAVMEGTKTILETDSNLSVDCLSPEPSEQFIKQHDFSSYDLILMDLNLGGEVNGMELSKQILQENPHCKIIVY-----TGYEVEDYFEEAIRAGLHGAISKTESKEKITQYIYHVLNGEILVDFAYFKQLMTQQKTKPAPSSQKEQDVLTPRECLILQEVEKGFTNQEIADALHLSKRSIEYSLTSIFNKLNVGSRTEAVLIAKSDGVL</ns2:sequence><ns2:name>GCA_024508175_comA</ns2:name></ns2:Sequence><ns2:Sequence dsseqid="sq620" id="sq619" description="two-component system response regulator ComA"><ns2:sequence>------------MIDDHPAVMEGTKTILETDSNLSVDCLSPEPSEQFIKQHDFSSYDLILMDLNLGGEVNGMELSKQILQENPHCKIIVY-----TGYEVEDYFEEAIRAGLHGAISKTESKEKITQYIYHVLNGEILVDFAYFKQLMTQQKTKPAPSSQKEQDVLTPRECLILQEVEKGFTNQEIADALHLSKRSIEYSLTSIFNKLNVGSRTEAVLIAKSDGVL</ns2:sequence><ns2:name>GCA_024507835_comA</ns2:name></ns2:Sequence><ns2:Sequence dsseqid="sq622" id="sq621" description="two-component system response regulator ComA"><ns2:sequence>MSKREENIKKILVIDDHPAVMEGTKTILETDSNLSVDCLSPEPSEQFIKQHDFSSYDLILMDLNLGGEVNGMELSKQILQENPHCKIIVY-----TGYEVEDYFEEAIRAGLHGAISKTESKEKITQYIYHVLNGEILVDFAYFKQLMTQQKTKPAPSSQKEQDVLTPRECLILQEVEKGFTNQEIADALHLSKRSIEYSLTSIFNKLNVGSRTEAVLIAKSDGVL</ns2:sequence><ns2:name>GCA_009662155_comA</ns2:name></ns2:Sequence><ns2:Sequence dsseqid="sq624" id="sq623" description="two-component system response regulator ComA"><ns2:sequence>-------MKKILVIDDHPAVMEGTKTILETDSNLSVDCLSPEPSEQFIKQHDFSSYDLILMDLNLGGEVNGMELSKLILQENPHCKIIVY-----TGYEVEDYFEEAIRAGLHGAISKTESKEKITQYIYHVLNGEILVDFAYFKQLMTQQKTKPAPSSQKEQDVLTPRECLILQEVEKGFTNQEIADALHLSKRSIEYSLTSIFNKLNVGSRTEAVLIAKSDGVL</ns2:sequence><ns2:name>Bacillus_subtilis_PRO52_comA</ns2:name></ns2:Sequence><ns2:Sequence dsseqid="sq626" id="sq625" description="two-component system response regulator ComA"><ns2:sequence>-------MKKILVIDDHPAVMEGTKTILETDSNLSVNCLSPEPSEQFIKQHDFSSYDLILMDLNLGGEVNGMELSKQILQENPHCKIIVY-----TGYEVEDYFEEAIRAGLHGAISKTESKEKITQYIYHVLNGEILVDFAYFKQLMTQQKTKPAPSSQKEQDVLTPRECLILQEVEKGFTNQEIADALHLSKRSIEYSLTSIFNKLNVGSRTEAVLIAKSDGVL</ns2:sequence><ns2:name>Bacillus_subtilis_PRO31_comA</ns2:name></ns2:Sequence><ns2:Sequence dsseqid="sq628" id="sq627" description="two-component system response regulator ComA"><ns2:sequence>-------MKKILVIDDHPAVMEGTKTILETDSNLSVNCLSPEPSEQFIKQHDFSSYDLILMDLNLGGEVNGMELSKQILQENPHCKIIVY-----TGYEVEDYFEEAIRAGLHGAISKTESKEKITQYIYHVLNGEILVDFAYFKQLMTQQKTKPAPSSQKEQDVLTPRECLILQEVEKGFTNQEIADALHLSKRSIEYSLTSIFNKLNVGSRTEAVLIAKSDGVL</ns2:sequence><ns2:name>Bacillus_subtilis_PRO49_comA</ns2:name></ns2:Sequence><ns2:Sequence dsseqid="sq630" id="sq629" description="two-component system response regulator ComA"><ns2:sequence>-------MKKILVIDDHPAVMEGTKTILETDSNLSVDCLSPEPSEQFIKQHDFSSYDLILMDLNLGGEVNGMELSKQILQENPHCKIIVY-----TGYEVEDYFEEAIRAGLHGAISKTESKEKITQYIYHVLNGEILVDFAYFKQLMTQQKTKPAPSSQKEQDVLTPRECLILQEVEKGFTNQEIADALHLSKRSIEYSLTSIFNKLNVGSRTEAVLIAKSDGVL</ns2:sequence><ns2:name>GCA_009662215_comA</ns2:name></ns2:Sequence><ns2:Sequence dsseqid="sq632" id="sq631" description="two-component system response regulator ComA"><ns2:sequence>-------MKKILVIDDHPAVMEGTKTILETDSNLSVDCLSPEPSEQFIKQHDFSSYDLILMDLNLGGEVNGMELSKQILQENPHCKIIVY-----TGYEVEDYFEEAIRAGLHGAISKTESKEKITQYIYHVLNGEILVDFAYFKQLMTQQKTKPAPSSQKEQDVLTPRECLILQEVEKGFTNQEIADALHLSKRSIEYSLTSIFNKLNVGSRTEAVLIAKSDGVL</ns2:sequence><ns2:name>GCA_003665335_comA</ns2:name></ns2:Sequence><ns2:Sequence dsseqid="sq634" id="sq633" description="two-component system response regulator ComA"><ns2:sequence>-------MKKILVIDDHPAVMEGTKTILETDSNLSVDCLSPEPSEQFIKQHDFSSYDLILMDLNLGGEVNGMELSKQILQENPHCKIIVY-----TGYEVEDYFEEAIRAGLHGAISKTESKEKITQYIYHVLNGEILVDFAYFKQLMTQQKTKPAPSSQKEQDVLTPRECLILQEVEKGFTNQEIADALHLSKRSIEYSLTSIFNKLNVGSRTEAVLIAKSDGVL</ns2:sequence><ns2:name>GCA_002216085_comA</ns2:name></ns2:Sequence><ns2:Sequence dsseqid="sq636" id="sq635" description="two-component system response regulator ComA"><ns2:sequence>-------MKKILVIDDHPAVMEGTKTILETDSNLSVDCLSPEPSEQFIKQHDFSSYDLILMDLNLGGEVNGMELSKQILQENPHCKIIVY-----TGYEVEDYFEEAIRAGLHGAISKTESKEKITQYIYHVLNGEILVDFAYFKQLMTQQKTKPAPSSQKEQDVLTPRECLILQEVEKGFTNQEIADALHLSKRSIEYSLTSIFNKLNVGSRTEAVLIAKSDGVL</ns2:sequence><ns2:name>GCA_025809235_comA</ns2:name></ns2:Sequence><ns2:Sequence dsseqid="sq638" id="sq637" description="two-component system response regulator ComA"><ns2:sequence>-------MKKILVIDDHPAVMEGTKTILETDSNLSVDCLSPEPSEQFIKQHDFSSYDLILMDLNLGGEVNGMELSKQILQENPHCKIIVY-----TGYEVEDYFEEAIRAGLHGAISKTESKEKITQYIYHVLNGEILVDFAYFKQLMTQQKTKPAPSSQKEQDVLTPRECLILQEVEKGFTNQEIADALHLSKRSIEYSLTSIFNKLNVGSRTEAVLIAKSDGVL</ns2:sequence><ns2:name>GCA_033413615_comA</ns2:name></ns2:Sequence><ns2:Sequence dsseqid="sq640" id="sq639" description="two-component system response regulator ComA"><ns2:sequence>-------MKKILVIDDHPAVMEGTKTILETDSNLSVDCLSPEPSEQFIKQHDFSSYDLILMDLNLGGEVNGMELSKQILQENPHCKIIVY-----TGYEVEDYFEEAIRAGLHGAISKTESKEKITQYIYHVLNGEILVDFAYFKQLMTQQKTKPAPSSQKEQDVLTPRECLILQEVEKGFTNQEIADALHLSKRSIEYSLTSIFNKLNVGSRTEAVLIAKSDGVL</ns2:sequence><ns2:name>GCA_000328745_comA</ns2:name></ns2:Sequence><ns2:Sequence dsseqid="sq642" id="sq641" description="two-component system response regulator ComA"><ns2:sequence>-------MKKILVIDDHPAVMEGTKTILETDSNLSVDCLSPEPSEQFIKQHDFSSYDLILMDLNLGGEVNGMELSKQILQENPHCKIIVY-----TGYEVEDYFEEAIRAGLHGAISKTESKEKITQYIYHVLNGEILVDFAYFKQLMTQQKTKPAPSSQKEQDVLTPRECLILQEVEKGFTNQEIADALHLSKRSIEYSLTSIFNKLNVGSRTEAVLIAKSDGVL</ns2:sequence><ns2:name>GCA_004103535_comA</ns2:name></ns2:Sequence><ns2:Sequence dsseqid="sq644" id="sq643" description="two-component system response regulator ComA"><ns2:sequence>-------MKKILVIDDHPAVMEGTKTILETDSNLSVDCLSPEPSEQFIKQHDFSSYDLILMDLNLGGEVNGMELSKQILQENPHCKIIVY-----TGYEVEDYFEEAIRAGLHGAISKTESKEKITQYIYHVLNGEILVDFAYFKQLMTQQKTKPAPSSQKEQDVLTPRECLILQEVEKGFTNQEIADALHLSKRSIEYSLTSIFNKLNVGSRTEAVLIAKSDGVL</ns2:sequence><ns2:name>GCA_003184225_comA</ns2:name></ns2:Sequence><ns2:Sequence dsseqid="sq646" id="sq645" description="two-component system response regulator ComA"><ns2:sequence>-------MKKILVIDDHPAVMEGTKTILETDSNLSVDCLSPEPSEQFIKQHDFSSYDLILMDLNLGGEVNGMELSKQILQENPHCKIIVY-----TGYEVEDYFEEAIRAGLHGAISKTESKEKITQYIYHVLNGEILVDFAYFKQLMTQQKTKPAPSSQKEQDVLTPRECLILQEVEKGFTNQEIADALHLSKRSIEYSLTSIFNKLNVGSRTEAVLIAKSDGVL</ns2:sequence><ns2:name>GCA_009662375_comA</ns2:name></ns2:Sequence><ns2:Sequence dsseqid="sq648" id="sq647" description="two-component system response regulator ComA"><ns2:sequence>-------MKKILVIDDHPAVMEGTKTILETDSNLSVDCLSPEPSEQFIKQHDFSSYDLILMDLNLGGEVNGMELSKQILQENPHCKIIVY-----TGYEVEDYFEEAIRAGLHGAISKTESKEKITQYIYHVLNGEILVDFAYFKQLMTQQKTKPAPSSQKEQDVLTPRECLILQEVEKGFTNQEIADALHLSKRSIEYSLTSIFNKLNVGSRTEAVLIAKSDGVL</ns2:sequence><ns2:name>GCA_022701095_comA</ns2:name></ns2:Sequence><ns2:Sequence dsseqid="sq650" id="sq649" description="two-component system response regulator ComA"><ns2:sequence>-------MKKILVIDDHPAVMEGTKTILETDSNLSVDCLSPEPSEQFIKQHDFSSYDLILMDLNLGGEVNGMELSKQILQENPHCKIIVY-----TGYEVEDYFEEAIRAGLHGAISKTESKEKITQYIYHVLNGEILVDFAYFKQLMTQQKTKPAPSSQKEQDVLTPRECLILQEVEKGFTNQEIADALHLSKRSIEYSLTSIFNKLNVGSRTEAVLIAKSDGVL</ns2:sequence><ns2:name>GCA_031326005_comA</ns2:name></ns2:Sequence><ns2:Sequence dsseqid="sq652" id="sq651" description="two-component system response regulator ComA"><ns2:sequence>-------MKKILVIDDHPAVMEGTKTILETDSNLSVDCLSPEPSEQFIKQHDFSSYDLILMDLNLGGEVNGMELSKQILQENPHCKIIVY-----TGYEVEDYFEEAIRAGLHGAISKTESKEKITQYIYHVLNGEILVDFAYFKQLMTQQKTKPAPSSQKEQDVLTPRECLILQEVEKGFTNQEIADALHLSKRSIEYSLTSIFNKLNVGSRTEAVLIAKSDGVL</ns2:sequence><ns2:name>GCA_023521615_comA</ns2:name></ns2:Sequence><ns2:Sequence dsseqid="sq654" id="sq653" description="two-component system response regulator ComA"><ns2:sequence>-------MKKILVIDDHPAVMEGTKTILETDSNLSVDCLSPEPSEQFIKQHDFSSYDLILMDLNLGGEVNGMELSKQILQENPHCKIIVY-----TGYEVEDYFEEAIRAGLHGAISKTESKEKITQYIYHVLNGEILVDFAYFKQLMTQQKTKPAPSSQKEQDVLTPRECLILQEVEKGFTNQEIADALHLSKRSIEYSLTSIFNKLNVGSRTEAVLIAKSDGVL</ns2:sequence><ns2:name>Bacillus_subtilis_DSM23521_comA</ns2:name></ns2:Sequence><ns2:Sequence dsseqid="sq656" id="sq655" description="two-component system response regulator ComA"><ns2:sequence>-------MKKILVIDDHPAVMEGTKTILETDSNLSVDCLSPEPSEQFIKQHDFSSYDLILMDLNLGGEVNGMELSKQILQENPHCKIIVY-----TGYEVEDYFEEAIRAGLHGAISKTESKEKITQYIYHVLNGEILVDFAYFKQLMTQQKTKPAPSSQKEQDVLTPRECLILQEVEKGFTNQEIADALHLSKRSIEYSLTSIFNKLNVGSRTEAVLIAKSDGVL</ns2:sequence><ns2:name>GCA_025732155_comA</ns2:name></ns2:Sequence><ns2:Sequence dsseqid="sq658" id="sq657" description="two-component system response regulator ComA"><ns2:sequence>-------MKKILVIDDHPAVMEGTKTILETDSNLSVDCLSPEPSEQFIKQHDFSSYDLILMDLNLGGEVNGMELSKQILQENPHCKIIVY-----TGYEVEDYFEEAIRAGLHGAISKTESKEKITQYIYHVLNGEILVDFAYFKQLMTQQKTKPAPSSQKEQDVLTPRECLILQEVEKGFTNQEIADALHLSKRSIEYSLTSIFNKLNVGSRTEAVLIAKSDGVL</ns2:sequence><ns2:name>GCA_905315705_comA</ns2:name></ns2:Sequence><ns2:Sequence dsseqid="sq660" id="sq659" description="two-component system response regulator ComA"><ns2:sequence>-------MKKILVIDDHPAVMEGTKTILETDSNLSVDCLSPEPSEQFIKQHDFSSYDLILMDLNLGGEVNGMELSKQILQENPHCKIIVY-----TGYEVEDYFEEAIRAGLHGAISKTESKEKITQYIYHVLNGEILVDFAYFKQLMTQQKTKPAPSSQKEQDVLTPRECLILQEVEKGFTNQEIADALHLSKRSIEYSLTSIFNKLNVGSRTEAVLIAKSDGVL</ns2:sequence><ns2:name>GCA_039880445_comA</ns2:name></ns2:Sequence><ns2:Sequence dsseqid="sq662" id="sq661" description="two-component system response regulator ComA"><ns2:sequence>-------MKKILVIDDHPAVMEGTKTILETDSNLSVDCLSPEPSEQFIKQHDFSSYDLILMDLNLGGEVNGMELSKQILQENPHCKIIVY-----TGYEVEDYFEEAIRAGLHGAISKTESKEKITQYIYHVLNGEILVDFAYFKQLMTQQKTKPAPSSQKEQDVLTPRECLILQEVEKGFTNQEIADALHLSKRSIEYSLTSIFNKLNVGSRTEAVLIAKSDGVL</ns2:sequence><ns2:name>GCA_039621185_comA</ns2:name></ns2:Sequence><ns2:Sequence dsseqid="sq664" id="sq663" description="two-component system response regulator ComA"><ns2:sequence>-------MKKILVIDDHPAVMEGTKTILETDSNLSVDCLSPEPSEQFIKQHDFSSYDLILMDLNLGGEVNGMELSKQILQENPHCKIIVY-----TGYEVEDYFEEAIRAGLHGAISKTESKEKITQYIYHVLNGEILVDFAYFKQLMTQQKTKPAPSSQKEQDVLTPRECLILQEVEKGFTNQEIADALHLSKRSIEYSLTSIFNKLNVGSRTEAVLIAKSDGVL</ns2:sequence><ns2:name>GCA_009662235_comA</ns2:name></ns2:Sequence><ns2:Sequence dsseqid="sq666" id="sq665" description="two-component system response regulator ComA"><ns2:sequence>-------MKKILVIDDHPAVMEGTKTILETDSNLSVDCLSPEPSEQFIKQHDFSSYDLILMDLNLGGEVNGMELSKQILQENPHCKIIVY-----TGYEVEDYFEEAIRAGLHGAISKTESKEKITQYIYHVLNGEILVDFAYFKQLMTQQKTKPAPSSQKEQDVLTPRECLILQEVEKGFTNQEIADALHLSKRSIEYSLTSIFNKLNVGSRTEAVLIAKSDGVL</ns2:sequence><ns2:name>GCA_004103595_comA</ns2:name></ns2:Sequence><ns2:Sequence dsseqid="sq668" id="sq667" description="two-component system response regulator ComA"><ns2:sequence>-------MKKILVIDDHPAVMEGTKTILETDSNLSVDCLSPEPSEQFIKQHDFSSYDLILMDLNLGGEVNGMELSKQILQENPHCKIIVY-----TGYEVEDYFEEAIRAGLHGAISKTESKEKITQYIYHVLNGEILVDFAYFKQLMTQQKTKPAPSSQKEQDVLTPRECLILQEVEKGFTNQEIADALHLSKRSIEYSLTSIFNKLNVGSRTEAVLIAKSDGVL</ns2:sequence><ns2:name>GCA_027942395_comA</ns2:name></ns2:Sequence><ns2:Sequence dsseqid="sq670" id="sq669" description="two-component system response regulator ComA"><ns2:sequence>-------MKKILVIDDHPAVMEGTKTILETDSNLSVDCLSPEPSEQFIKQHDFSSYDLILMDLNLGGEVNGMELSKQILQENPHCKIIVY-----TGYEVEDYFEEAIRAGLHGAISKTESKEKITQYIYHVLNGEILVDFAYFKQLMTQQKTKPAPSSQKEQDVLTPRECLILQEVEKGFTNQEIADALHLSKRSIEYSLTSIFNKLNVGSRTEAVLIAKSDGVL</ns2:sequence><ns2:name>GCA_024220155_comA</ns2:name></ns2:Sequence><ns2:Sequence dsseqid="sq672" id="sq671" description="two-component system response regulator ComA"><ns2:sequence>-------MKKILVIDDHPAVMEGTKTILETDSNLSVDCLSPEPSEQFIKQHDFSSYDLILMDLNLGGEVNGMELSKQILQENPHCKIIVY-----TGYEVEDYFEEAIRAGLHGAISKTESKEKITQYIYHVLNGEILVDFAYFKQLMTQQKTKPAPSSQKEQDVLTPRECLILQEVEKGFTNQEIADALHLSKRSIEYSLTSIFNKLNVGSRTEAVLIAKSDGVL</ns2:sequence><ns2:name>GCA_001465815_comA</ns2:name></ns2:Sequence><ns2:Sequence dsseqid="sq674" id="sq673" description="two-component system response regulator ComA"><ns2:sequence>-------MKKILVIDDHPAVMEGTKTILETDSNLSVDCLSPEPSEQFIKQHDFSSYDLILMDLNLGGEVNGMELSKQILQENPHCKIIVY-----TGYEVEDYFEEAIRAGLHGAISKTESKEKITQYIYHVLNGEILVDFAYFKQLMTQQKTKPAPSSQKEQDVLTPRECLILQEVEKGFTNQEIADALHLSKRSIEYSLTSIFNKLNVGSRTEAVLIAKSDGVL</ns2:sequence><ns2:name>GCA_004101485_comA</ns2:name></ns2:Sequence><ns2:Sequence dsseqid="sq676" id="sq675" description="two-component system response regulator ComA"><ns2:sequence>-------MKKILVIDDHPAVMEGTKTILETDSNLSVDCLSPEPSEQFIKQHDFSSYDLILMDLNLGGEVNGMELSKQILQENPHCKIIVY-----TGYEVEDYFEEAIRAGLHGAISKTESKEKITQYIYHVLNGEILVDFAYFKQLMTQQKTKPAPSSQKEQDVLTPRECLILQEVEKGFTNQEIADALHLSKRSIEYSLTSIFNKLNVGSRTEAVLIAKSDGVL</ns2:sequence><ns2:name>GCA_015654205_comA</ns2:name></ns2:Sequence><ns2:Sequence dsseqid="sq678" id="sq677" description="two-component system response regulator ComA"><ns2:sequence>-------MKKILVIDDHPAVMEGTKTILETDSNLSVDCLSPEPSEQFIKQHDFSSYDLILMDLNLGGEVNGMELSKQILQENPHCKIIVY-----TGYEVEDYFEEAIRAGLHGAISKTESKEKITQYIYHVLNGEILVDFAYFKQLMTQQKTKPAPSSQKEQDVLTPRECLILQEVEKGFTNQEIADALHLSKRSIEYSLTSIFNKLNVGSRTEAVLIAKSDGVL</ns2:sequence><ns2:name>GCA_009662275_comA</ns2:name></ns2:Sequence><ns2:Sequence dsseqid="sq680" id="sq679" description="two-component system response regulator ComA"><ns2:sequence>-------MKKILVIDDHPAVMEGTKTILETDSNLSVDCLSPEPSEQFIKQHDFSSYDLILMDLNLGGEVNGMELSKQILQENPHCKIIVY-----TGYEVEDYFEEAIRAGLHGAISKTESKEKITQYIYHVLNGEILVDFAYFKQLMTQQKTKPAPSSQKEQDVLTPRECLILQEVEKGFTNQEIADALHLSKRSIEYSLTSIFNKLNVGSRTEAVLIAKSDGVL</ns2:sequence><ns2:name>GCA_013285325_comA</ns2:name></ns2:Sequence><ns2:Sequence dsseqid="sq682" id="sq681" description="two-component system response regulator ComA"><ns2:sequence>-------MKKILVIDDHPAVMEGTKTILETDSNLSVDCLSPEPSEQFIKQHDFSSYDLILMDLNLGGEVNGMELSKQILQENPHCKIIVY-----TGYEVEDYFEEAIRAGLHGAISKTESKEKITQYIYHVLNGEILVDFAYFKQLMTQQKTKPAPSSQKEQDVLTPRECLILQEVEKGFTNQEIADALHLSKRSIEYSLTSIFNKLNVGSRTEAVLIAKSDGVL</ns2:sequence><ns2:name>GCA_001720505_comA</ns2:name></ns2:Sequence><ns2:Sequence dsseqid="sq684" id="sq683" description="two-component system response regulator ComA"><ns2:sequence>-------MKKILVIDDHPAVMEGTKTILETDSNLSVDCLSPEPSEQFIKQHDFSSYDLILMDLNLGGEVNGMELSKQILQENPHCKIIVY-----TGYEVEDYFEEAIRAGLHGAISKTESKEKITQYIYHVLNGEILVDFAYFKQLMTQQKTKPAPSSQKEQDVLTPRECLILQEVEKGFTNQEIADALHLSKRSIEYSLTSIFNKLNVGSRTEAVLIAKSDGVL</ns2:sequence><ns2:name>GCA_039620435_comA</ns2:name></ns2:Sequence><ns2:Sequence dsseqid="sq686" id="sq685" description="two-component system response regulator ComA"><ns2:sequence>-------MKKILVIDDHPAVMEGTKTILETDSNLSVDCLSPEPSEQFIKQHDFSSYDLILMDLNLGGEVNGMELSKQILQENPHCKIIVY-----TGYEVEDYFEEAIRAGLHGAISKTESKEKITQYIYHVLNGEILVDFAYFKQLMTQQKTKPAPSSQKEQDVLTPRECLILQEVEKGFTNQEIADALHLSKRSIEYSLTSIFNKLNVGSRTEAVLIAKSDGVL</ns2:sequence><ns2:name>GCA_000971925_comA</ns2:name></ns2:Sequence><ns2:Sequence dsseqid="sq688" id="sq687" description="two-component system response regulator ComA"><ns2:sequence>-------MKKILVIDDHPAVMEGTKTILETDSNLSVDCLSPEPSEQFIKQHDFSSYDLILMDLNLGGEVNGMELSKQILQENPHCKIIVY-----TGYEVEDYFEEAIRAGLHGAISKTESKEKITQYIYHVLNGEILVDFAYFKQLMTQQKTKPAPSSQKEQDVLTPRECLILQEVEKGFTNQEIADALHLSKRSIEYSLTSIFNKLNVGSRTEAVLIAKSDGVL</ns2:sequence><ns2:name>GCA_009665145_comA</ns2:name></ns2:Sequence><ns2:Sequence dsseqid="sq690" id="sq689" description="two-component system response regulator ComA"><ns2:sequence>-------MKKILVIDDHPAVMEGTKTILETDSNLSVDCLSPEPSEQFIKQHDFSSYDLILMDLNLGGEVNGMELSKQILQENPHCKIIVY-----TGYEVEDYFEEAIRAGLHGAISKTESKEKITQYIYHVLNGEILVDFAYFKQLMTQQKTKPAPSSQKEQDVLTPRECLILQEVEKGFTNQEIADALHLSKRSIEYSLTSIFNKLNVGSRTEAVLIAKSDGVL</ns2:sequence><ns2:name>GCA_003600785_comA</ns2:name></ns2:Sequence><ns2:Sequence dsseqid="sq692" id="sq691" description="two-component system response regulator ComA"><ns2:sequence>-------MKKILVIDDHPAVMEGTKTILETDSNLSVDCLSPEPSEQFIKQHDFSSYDLILMDLNLGGEVNGMELSKQILQENPHCKIIVY-----TGYEVEDYFEEAIRAGLHGAISKTESKEKITQYIYHVLNGEILVDFAYFKQLMTQQKTKPAPSSQKEQDVLTPRECLILQEVEKGFTNQEIADALHLSKRSIEYSLTSIFNKLNVGSRTEAVLIAKSDGVL</ns2:sequence><ns2:name>GCA_009662455_comA</ns2:name></ns2:Sequence><ns2:Sequence dsseqid="sq694" id="sq693" description="two-component system response regulator ComA"><ns2:sequence>-------MKKILVIDDHPAVMEGTKTILETDSNLSVDCLSPEPSEQFIKQHDFSSYDLILMDLNLGGEVNGMELSKQILQENPHCKIIVY-----TGYEVEDYFEEAIRAGLHGAISKTESKEKITQYIYHVLNGEILVDFAYFKQLMTQQKTKPAPSSQKEQDVLTPRECLILQEVEKGFTNQEIADALHLSKRSIEYSLTSIFNKLNVGSRTEAVLIAKSDGVL</ns2:sequence><ns2:name>GCA_905315055_comA</ns2:name></ns2:Sequence><ns2:Sequence dsseqid="sq696" id="sq695" description="two-component system response regulator ComA"><ns2:sequence>-------MKKILVIDDHPAVMEGTKTILETDSNLSVDCLSPEPSEQFIKQHDFSSYDLILMDLNLGGEVNGMELSKQILQENPHCKIIVY-----TGYEVEDYFEEAIRAGLHGAISKTESKEKITQYIYHVLNGEILVDFAYFKQLMTQQKTKPAPSSQKEQDVLTPRECLILQEVEKGFTNQEIADALHLSKRSIEYSLTSIFNKLNVGSRTEAVLIAKSDGVL</ns2:sequence><ns2:name>GCA_001604995_comA</ns2:name></ns2:Sequence><ns2:Sequence dsseqid="sq698" id="sq697" description="two-component system response regulator ComA"><ns2:sequence>-------MKKILVIDDHPAVMEGTKTILETDSNLSVDCLSPEPSEQFIKQHDFSSYDLILMDLNLGGEVNGMELSKQILQENPHCKIIVY-----TGYEVEDYFEEAIRAGLHGAISKTESKEKITQYIYHVLNGEILVDFAYFKQLMTQQKTKPAPSSQKEQDVLTPRECLILQEVEKGFTNQEIADALHLSKRSIEYSLTSIFNKLNVGSRTEAVLIAKSDGVL</ns2:sequence><ns2:name>GCA_014879275_comA</ns2:name></ns2:Sequence><ns2:Sequence dsseqid="sq700" id="sq699" description="two-component system response regulator ComA"><ns2:sequence>-------MKKILVIDDHPAVMEGTKTILETDSNLSVDCLSPEPSEQFIKQHDFSSYDLILMDLNLGGEVNGMELSKQILQENPHCKIIVY-----TGYEVEDYFEEAIRAGLHGAISKTESKEKITQYIYHVLNGEILVDFAYFKQLMTQQKTKPAPSSQKEQDVLTPRECLILQEVEKGFTNQEIADALHLSKRSIEYSLTSIFNKLNVGSRTEAVLIAKSDGVL</ns2:sequence><ns2:name>GCA_905319155_comA</ns2:name></ns2:Sequence><ns2:Sequence dsseqid="sq702" id="sq701" description="two-component system response regulator ComA"><ns2:sequence>-------MKKILVIDDHPAVMEGTKTILETDSNLSVDCLSPEPSEQFIKQHDFSSYDLILMDLNLGGEVNGMELSKQILQENPHCKIIVY-----TGYEVEDYFEEAIRAGLHGAISKTESKEKITQYIYHVLNGEILVDFAYFKQLMTQQKTKPAPSSQKEQDVLTPRECLILQEVEKGFTNQEIADALHLSKRSIEYSLTSIFNKLNVGSRTEAVLIAKSDGVL</ns2:sequence><ns2:name>GCA_030053795_comA</ns2:name></ns2:Sequence><ns2:Sequence dsseqid="sq704" id="sq703" description="two-component system response regulator ComA"><ns2:sequence>-------MKKILVIDDHPAVMEGTKTILETDSNLSVDCLSPEPSEQFIKQHDFSSYDLILMDLNLGGEVNGMELSKQILQENPHCKIIVY-----TGYEVEDYFEEAIRAGLHGAISKTESKEKITQYIYHVLNGEILVDFAYFKQLMTQQKTKPAPSSQKEQDVLTPRECLILQEVEKGFTNQEIADALHLSKRSIEYSLTSIFNKLNVGSRTEAVLIAKSDGVL</ns2:sequence><ns2:name>GCA_030169085_comA</ns2:name></ns2:Sequence><ns2:Sequence dsseqid="sq706" id="sq705" description="two-component system response regulator ComA"><ns2:sequence>-------MKKILVIDDHPAVMEGTKTILETDSNLSVDCLSPEPSEQFIKQHDFSSYDLILMDLNLGGEVNGMELSKQILQENPHCKIIVY-----TGYEVEDYFEEAIRAGLHGAISKTESKEKITQYIYHVLNGEILVDFAYFKQLMTQQKTKPAPSSQKEQDVLTPRECLILQEVEKGFTNQEIADALHLSKRSIEYSLTSIFNKLNVGSRTEAVLIAKSDGVL</ns2:sequence><ns2:name>GCA_002096095_comA</ns2:name></ns2:Sequence><ns2:Sequence dsseqid="sq708" id="sq707" description="two-component system response regulator ComA"><ns2:sequence>-------MKKILVIDDHPAVMEGTKTILETDSNLSVDCLSPEPSEQFIKQHDFSSYDLILMDLNLGGEVNGMELSKQILQENPHCKIIVY-----TGYEVEDYFEEAIRAGLHGAISKTESKEKITQYIYHVLNGEILVDFAYFKQLMTQQKTKPAPSSQKEQDVLTPRECLILQEVEKGFTNQEIADALHLSKRSIEYSLTSIFNKLNVGSRTEAVLIAKSDGVL</ns2:sequence><ns2:name>GCA_017901775_comA</ns2:name></ns2:Sequence><ns2:Sequence dsseqid="sq710" id="sq709" description="two-component system response regulator ComA"><ns2:sequence>-------MKKILVIDDHPAVMEGTKTILETDSNLSVDCLSPEPSEQFIKQHDFSSYDLILMDLNLGGEVNGMELSKQILQENPHCKIIVY-----TGYEVEDYFEEAIRAGLHGAISKTESKEKITQYIYHVLNGEILVDFAYFKQLMTQQKTKPAPSSQKEQDVLTPRECLILQEVEKGFTNQEIADALHLSKRSIEYSLTSIFNKLNVGSRTEAVLIAKSDGVL</ns2:sequence><ns2:name>GCA_019704335_comA</ns2:name></ns2:Sequence><ns2:Sequence dsseqid="sq712" id="sq711" description="two-component system response regulator ComA"><ns2:sequence>-------MKKILVIDDHPAVMEGTKTILETDSNLSVDCLSPEPSEQFIKQHDFSSYDLILMDLNLGGEVNGMELSKQILQENPHCKIIVY-----TGYEVEDYFEEAIRAGLHGAISKTESKEKITQYIYHVLNGEILVDFAYFKQLMTQQKTKPAPSSQKEQDVLTPRECLILQEVEKGFTNQEIADALHLSKRSIEYSLTSIFNKLNVGSRTEAVLIAKSDGVL</ns2:sequence><ns2:name>GCA_038442665_comA</ns2:name></ns2:Sequence><ns2:Sequence dsseqid="sq714" id="sq713" description="two-component system response regulator ComA"><ns2:sequence>-------MKKILVIDDHPAVMEGTKTILETDSNLSVDCLSPEPSEQFIKQHDFSSYDLILMDLNLGGEVNGMELSKQILQENPHCKIIVY-----TGYEVEDYFEEAIRAGLHGAISKTESKEKITQYIYHVLNGEILVDFAYFKQLMTQQKTKPAPSSQKEQDVLTPRECLILQEVEKGFTNQEIADALHLSKRSIEYSLTSIFNKLNVGSRTEAVLIAKSDGVL</ns2:sequence><ns2:name>GCA_026153475_comA</ns2:name></ns2:Sequence><ns2:Sequence dsseqid="sq716" id="sq715" description="two-component system response regulator ComA"><ns2:sequence>-------MKKILVIDDHPAVMEGTKTILETDSNLSVDCLSPEPSEQFIKQHDFSSYDLILMDLNLGGEVNGMELSKQILQENPHCKIIVY-----TGYEVEDYFEEAIRAGLHGAISKTESKEKITQYIYHVLNGEILVDFAYFKQLMTQQKTKPAPSSQKEQDVLTPRECLILQEVEKGFTNQEIADALHLSKRSIEYSLTSIFNKLNVGSRTEAVLIAKSDGVL</ns2:sequence><ns2:name>GCA_905319535_comA</ns2:name></ns2:Sequence><ns2:Sequence dsseqid="sq718" id="sq717" description="two-component system response regulator ComA"><ns2:sequence>-------MKKILVIDDHPAVMEGTKTILETDSNLSVDCLSPEPSEQFIKQHDFSSYDLILMDLNLGGEVNGMELSKQILQENPHCKIIVY-----TGYEVEDYFEEAIRAGLHGAISKTESKEKITQYIYHVLNGEILVDFAYFKQLMTQQKTKPAPSSQKEQDVLTPRECLILQEVEKGFTNQEIADALHLSKRSIEYSLTSIFNKLNVGSRTEAVLIAKSDGVL</ns2:sequence><ns2:name>GCA_009857115_comA</ns2:name></ns2:Sequence><ns2:Sequence dsseqid="sq720" id="sq719" description="two-component system response regulator ComA"><ns2:sequence>-------MKKILVIDDHPAVMEGTKTILETDSNLSVDCLSPEPSEQFIKQHDFSSYDLILMDLNLGGEVNGMELSKQILQENPHCKIIVY-----TGYEVEDYFEEAIRAGLHGAISKTESKEKITQYIYHVLNGEILVDFAYFKQLMTQQKTKPAPSSQKEQDVLTPRECLILQEVEKGFTNQEIADALHLSKRSIEYSLTSIFNKLNVGSRTEAVLIAKSDGVL</ns2:sequence><ns2:name>GCA_001808235_comA</ns2:name></ns2:Sequence><ns2:Sequence dsseqid="sq722" id="sq721" description="two-component system response regulator ComA"><ns2:sequence>-------MKKILVIDDHPAVMEGTKTILETDSNLSVDCLSPEPSEQFIKQHDFSSYDLILMDLNLGGEVNGMELSKQILQENPHCKIIVY-----TGYEVEDYFEEAIRAGLHGAISKTESKEKITQYIYHVLNGEILVDFAYFKQLMTQQKTKPAPSSQKEQDVLTPRECLILQEVEKGFTNQEIADALHLSKRSIEYSLTSIFNKLNVGSRTEAVLIAKSDGVL</ns2:sequence><ns2:name>GCA_905319135_comA</ns2:name></ns2:Sequence><ns2:Sequence dsseqid="sq724" id="sq723" description="two-component system response regulator ComA"><ns2:sequence>-------MKKILVIDDHPAVMEGTKTILETDSNLSVDCLSPEPSEQFIKQHDFSSYDLILMDLNLGGEVNGMELSKQILQENPHCKIIVY-----TGYEVEDYFEEAIRAGLHGAISKTESKEKITQYIYHVLNGEILVDFAYFKQLMTQQKTKPAPSSQKEQDVLTPRECLILQEVEKGFTNQEIADALHLSKRSIEYSLTSIFNKLNVGSRTEAVLIAKSDGVL</ns2:sequence><ns2:name>GCA_019599105_comA</ns2:name></ns2:Sequence><ns2:Sequence dsseqid="sq726" id="sq725" description="two-component system response regulator ComA"><ns2:sequence>-------MKKILVIDDHPAVMEGTKTILETDSNLSVDCLSPEPSEQFIKQHDFSSYDLILMDLNLGGEVNGMELSKQILQENPHCKIIVY-----TGYEVEDYFEEAIRAGLHGAISKTESKEKITQYIYHVLNGEILVDFAYFKQLMTQQKTKPAPSSQKEQDVLTPRECLILQEVEKGFTNQEIADALHLSKRSIEYSLTSIFNKLNVGSRTEAVLIAKSDGVL</ns2:sequence><ns2:name>GCA_000789295_comA</ns2:name></ns2:Sequence><ns2:Sequence dsseqid="sq728" id="sq727" description="two-component system response regulator ComA"><ns2:sequence>-------MKKILVIDDHPAVMEGTKTILETDSNLSVDCLSPEPSEQFIKQHDFSSYDLILMDLNLGGEVNGMELSKQILQENPHCKIIVY-----TGYEVEDYFEEAIRAGLHGAISKTESKEKITQYIYHVLNGEILVDFAYFKQLMTQQKTKPAPSSQKEQDVLTPRECLILQEVEKGFTNQEIADALHLSKRSIEYSLTSIFNKLNVGSRTEAVLIAKSDGVL</ns2:sequence><ns2:name>GCA_023521635_comA</ns2:name></ns2:Sequence><ns2:Sequence dsseqid="sq730" id="sq729" description="two-component system response regulator ComA"><ns2:sequence>-------MKKILVIDDHPAVMEGTKTILETDSNLSVDCLSPEPSEQFIKQHDFSSYDLILMDLNLGGEVNGMELSKQILQENPHCKIIVY-----TGYEVEDYFEEAIRAGLHGAISKTESKEKITQYIYHVLNGEILVDFAYFKQLMTQQKTKPAPSSQKEQDVLTPRECLILQEVEKGFTNQEIADALHLSKRSIEYSLTSIFNKLNVGSRTEAVLIAKSDGVL</ns2:sequence><ns2:name>GCA_002173715_comA</ns2:name></ns2:Sequence><ns2:Sequence dsseqid="sq732" id="sq731" description="two-component system response regulator ComA"><ns2:sequence>-------MKKILVIDDHPAVMEGTKTILETDSNLSVDCLSPEPSEQFIKQHDFSSYDLILMDLNLGGEVNGMELSKQILQENPHCKIIVY-----TGYEVEDYFEEAIRAGLHGAISKTESKEKITQYIYHVLNGEILVDFAYFKQLMTQQKTKPAPSSQKEQDVLTPRECLILQEVEKGFTNQEIADALHLSKRSIEYSLTSIFNKLNVGSRTEAVLIAKSDGVL</ns2:sequence><ns2:name>GCA_030123145_comA</ns2:name></ns2:Sequence><ns2:Sequence dsseqid="sq734" id="sq733" description="two-component system response regulator ComA"><ns2:sequence>-------MKKILVIDDHPAVMEGTKTILETDSNLSVDCLSPEPSEQFIKQHDFSSYDLILMDLNLGGEVNGMELSKQILQENPHCKIIVY-----TGYEVEDYFEEAIRAGLHGAISKTESKEKITQYIYHVLNGEILVDFAYFKQLMTQQKTKPAPSSQKEQDVLTPRECLILQEVEKGFTNQEIADALHLSKRSIEYSLTSIFNKLNVGSRTEAVLIAKSDGVL</ns2:sequence><ns2:name>GCA_022654795_comA</ns2:name></ns2:Sequence><ns2:Sequence dsseqid="sq736" id="sq735" description="two-component system response regulator ComA"><ns2:sequence>-------MKKILVIDDHPAVMEGTKTILETDSNLSVDCLSPEPSEQFIKQHDFSSYDLILMDLNLGGEVNGMELSKQILQENPHCKIIVY-----TGYEVEDYFEEAIRAGLHGAISKTESKEKITQYIYHVLNGEILVDFAYFKQLMTQQKTKPAPSSQKEQDVLTPRECLILQEVEKGFTNQEIADALHLSKRSIEYSLTSIFNKLNVGSRTEAVLIAKSDGVL</ns2:sequence><ns2:name>GCA_004119635_comA</ns2:name></ns2:Sequence><ns2:Sequence dsseqid="sq738" id="sq737" description="two-component system response regulator ComA"><ns2:sequence>-------MKKILVIDDHPAVMEGTKTILETDSNLSVDCLSPEPSEQFIKQHDFSSYDLILMDLNLGGEVNGMELSKQILQENPHCKIIVY-----TGYEVEDYFEEAIRAGLHGAISKTESKEKITQYIYHVLNGEILVDFAYFKQLMTQQKTKPAPSSQKEQDVLTPRECLILQEVEKGFTNQEIADALHLSKRSIEYSLTSIFNKLNVGSRTEAVLIAKSDGVL</ns2:sequence><ns2:name>GCA_019464335_comA</ns2:name></ns2:Sequence><ns2:Sequence dsseqid="sq740" id="sq739" description="two-component system response regulator ComA"><ns2:sequence>-------MKKILVIDDHPAVMEGTKTILETDSNLSVDCLSPEPSEQFIKQHDFSSYDLILMDLNLGGEVNGMELSKQILQENPHCKIIVY-----TGYEVEDYFEEAIRAGLHGAISKTESKEKITQYIYHVLNGEILVDFAYFKQLMTQQKTKPAPSSQKEQDVLTPRECLILQEVEKGFTNQEIADALHLSKRSIEYSLTSIFNKLNVGSRTEAVLIAKSDGVL</ns2:sequence><ns2:name>GCA_031326045_comA</ns2:name></ns2:Sequence><ns2:Sequence dsseqid="sq742" id="sq741" description="two-component system response regulator ComA"><ns2:sequence>-------MKKILVIDDHPAVMEGTKTILETDSNLSVDCLSPEPSEQFIKQHDFSSYDLILMDLNLGGEVNGMELSKQILQENPHCKIIVY-----TGYEVEDYFEEAIRAGLHGAISKTESKEKITQYIYHVLNGEILVDFAYFKQLMTQQKTKPAPSSQKEQDVLTPRECLILQEVEKGFTNQEIADALHLSKRSIEYSLTSIFNKLNVGSRTEAVLIAKSDGVL</ns2:sequence><ns2:name>GCA_905315045_comA</ns2:name></ns2:Sequence><ns2:Sequence dsseqid="sq744" id="sq743" description="two-component system response regulator ComA"><ns2:sequence>-------MKKILVIDDHPAVMEGTKTILETDSNLSVDCLSPEPSEQFIKQHDFSSYDLILMDLNLGGEVNGMELSKQILQENPHCKIIVY-----TGYEVEDYFEEAIRAGLHGAISKTESKEKITQYIYHVLNGEILVDFAYFKQLMTQQKTKPAPSSQKEQDVLTPRECLILQEVEKGFTNQEIADALHLSKRSIEYSLTSIFNKLNVGSRTEAVLIAKSDGVL</ns2:sequence><ns2:name>GCA_012030675_comA</ns2:name></ns2:Sequence><ns2:Sequence dsseqid="sq746" id="sq745" description="two-component system response regulator ComA"><ns2:sequence>-------MKKILVIDDHPAVMEGTKTILETDSNLSVDCLSPEPSEQFIKQHDFSSYDLILMDLNLGGEVNGMELSKQILQENPHCKIIVY-----TGYEVEDYFEEAIRAGLHGAISKTESKEKITQYIYHVLNGEILVDFAYFKQLMTQQKTKPAPSSQKEQDVLTPRECLILQEVEKGFTNQEIADALHLSKRSIEYSLTSIFNKLNVGSRTEAVLIAKSDGVL</ns2:sequence><ns2:name>GCA_022700895_comA</ns2:name></ns2:Sequence><ns2:Sequence dsseqid="sq748" id="sq747" description="two-component system response regulator ComA"><ns2:sequence>-------MKKILVIDDHPAVMEGTKTILETDSNLSVDCLSPEPSEQFIKQHDFSSYDLILMDLNLGGEVNGMELSKQILQENPHCKIIVY-----TGYEVEDYFEEAIRAGLHGAISKTESKEKITQYIYHVLNGEILVDFAYFKQLMTQQKTKPAPSSQKEQDVLTPRECLILQEVEKGFTNQEIADALHLSKRSIEYSLTSIFNKLNVGSRTEAVLIAKSDGVL</ns2:sequence><ns2:name>GCA_905315685_comA</ns2:name></ns2:Sequence><ns2:Sequence dsseqid="sq750" id="sq749" description="two-component system response regulator ComA"><ns2:sequence>-------MKKILVIDDHPAVMEGTKTILETDSNLSVDCLSPEPSEQFIKQHDFSSYDLILMDLNLGGEVNGMELSKQILQENPHCKIIVY-----TGYEVEDYFEEAIRAGLHGAISKTESKEKITQYIYHVLNGEILVDFAYFKQLMTQQKTKPAPSSQKEQDVLTPRECLILQEVEKGFTNQEIADALHLSKRSIEYSLTSIFNKLNVGSRTEAVLIAKSDGVL</ns2:sequence><ns2:name>GCA_025914075_comA</ns2:name></ns2:Sequence><ns2:Sequence dsseqid="sq752" id="sq751" description="two-component system response regulator ComA"><ns2:sequence>-------MKKILVIDDHPAVMEGTKTILETDSNLSVDCLSPEPSEQFIKQHDFSSYDLILMDLNLGGEVNGMELSKQILQENPHCKIIVY-----TGYEVEDYFEEAIRAGLHGAISKTESKEKITQYIYHVLNGEILVDFAYFKQLMTQQKTKPAPSSQKEQDVLTPRECLILQEVEKGFTNQEIADALHLSKRSIEYSLTSIFNKLNVGSRTEAVLIAKSDGVL</ns2:sequence><ns2:name>GCA_004101425_comA</ns2:name></ns2:Sequence><ns2:Sequence dsseqid="sq754" id="sq753" description="two-component system response regulator ComA"><ns2:sequence>-------MKKILVIDDHPAVMEGTKTILETDSNLSVDCLSPEPSEQFIKQHDFSSYDLILMDLNLGGEVNGMELSKQILQENPHCKIIVY-----TGYEVEDYFEEAIRAGLHGAISKTESKEKITQYIYHVLNGEILVDFAYFKQLMTQQKTKPAPSSQKEQDVLTPRECLILQEVEKGFTNQEIADALHLSKRSIEYSLTSIFNKLNVGSRTEAVLIAKSDGVL</ns2:sequence><ns2:name>GCA_013388335_comA</ns2:name></ns2:Sequence><ns2:Sequence dsseqid="sq756" id="sq755" description="two-component system response regulator ComA"><ns2:sequence>-------MKKILVIDDHPAVMEGTKTILETDSNLSVDCLSPEPSEQFIKQHDFSSYDLILMDLNLGGEVNGMELSKQILQENPHCKIIVY-----TGYEVEDYFEEAIRAGLHGAISKTESKEKITQYIYHVLNGEILVDFAYFKQLMTQQKTKPAPSSQKEQDVLTPRECLILQEVEKGFTNQEIADALHLSKRSIEYSLTSIFNKLNVGSRTEAVLIAKSDGVL</ns2:sequence><ns2:name>GCA_000953615_comA</ns2:name></ns2:Sequence><ns2:Sequence dsseqid="sq758" id="sq757" description="two-component system response regulator ComA"><ns2:sequence>-------MKKILVIDDHPAVMEGTKTILETDSNLSVDCLSPEPSEQFIKQHDFSSYDLILMDLNLGGEVNGMELSKQILQENPHCKIIVY-----TGYEVEDYFEEAIRAGLHGAISKTESKEKITQYIYHVLNGEILVDFAYFKQLMTQQKTKPAPSSQKEQDVLTPRECLILQEVEKGFTNQEIADALHLSKRSIEYSLTSIFNKLNVGSRTEAVLIAKSDGVL</ns2:sequence><ns2:name>GCA_004101345_comA</ns2:name></ns2:Sequence><ns2:Sequence dsseqid="sq760" id="sq759" description="two-component system response regulator ComA"><ns2:sequence>-------MKKILVIDDHPAVMEGTKTILETDSNLSVDCLSPEPSEQFIKQHDFSSYDLILMDLNLGGEVNGMELSKQILQENPHCKIIVY-----TGYEVEDYFEEAIRAGLHGAISKTESKEKITQYIYHVLNGEILVDFAYFKQLMTQQKTKPAPSSQKEQDVLTPRECLILQEVEKGFTNQEIADALHLSKRSIEYSLTSIFNKLNVGSRTEAVLIAKSDGVL</ns2:sequence><ns2:name>GCA_002173615_comA</ns2:name></ns2:Sequence><ns2:Sequence dsseqid="sq762" id="sq761" description="two-component system response regulator ComA"><ns2:sequence>-------MKKILVIDDHPAVMEGTKTILETDSNLSVDCLSPEPSEQFIKQHDFSSYDLILMDLNLGGEVNGMELSKQILQENPHCKIIVY-----TGYEVEDYFEEAIRAGLHGAISKTESKEKITQYIYHVLNGEILVDFAYFKQLMTQQKTKPAPSSQKEQDVLTPRECLILQEVEKGFTNQEIADALHLSKRSIEYSLTSIFNKLNVGSRTEAVLIAKSDGVL</ns2:sequence><ns2:name>GCA_023369715_comA</ns2:name></ns2:Sequence><ns2:Sequence dsseqid="sq764" id="sq763" description="two-component system response regulator ComA"><ns2:sequence>-------MKKILVIDDHPAVMEGTKTILETDSNLSVDCLSPEPSEQFIKQHDFSSYDLILMDLNLGGEVNGMELSKQILQENPHCKIIVY-----TGYEVEDYFEEAIRAGLHGAISKTESKEKITQYIYHVLNGEILVDFAYFKQLMTQQKTKPAPSSQKEQDVLTPRECLILQEVEKGFTNQEIADALHLSKRSIEYSLTSIFNKLNVGSRTEAVLIAKSDGVL</ns2:sequence><ns2:name>GCA_003612735_comA</ns2:name></ns2:Sequence><ns2:Sequence dsseqid="sq766" id="sq765" description="two-component system response regulator ComA"><ns2:sequence>-------MKKILVIDDHPAVMEGTKTILETDSNLSVDCLSPEPSEQFIKQHDFSSYDLILMDLNLGGEVNGMELSKQILQENPHCKIIVY-----TGYEVEDYFEEAIRAGLHGAISKTESKEKITQYIYHVLNGEILVDFAYFKQLMTQQKTKPAPSSQKEQDVLTPRECLILQEVEKGFTNQEIADALHLSKRSIEYSLTSIFNKLNVGSRTEAVLIAKSDGVL</ns2:sequence><ns2:name>GCA_016065415_comA</ns2:name></ns2:Sequence><ns2:Sequence dsseqid="sq768" id="sq767" description="two-component system response regulator ComA"><ns2:sequence>-------MKKILVIDDHPAVMEGTKTILETDSNLSVDCLSPEPSEQFIKQHDFSSYDLILMDLNLGGEVNGMELSKQILQENPHCKIIVY-----TGYEVEDYFEEAIRAGLHGAISKTESKEKITQYIYHVLNGEILVDFAYFKQLMTQQKTKPAPSSQKEQDVLTPRECLILQEVEKGFTNQEIADALHLSKRSIEYSLTSIFNKLNVGSRTEAVLIAKSDGVL</ns2:sequence><ns2:name>GCA_039621415_comA</ns2:name></ns2:Sequence><ns2:Sequence dsseqid="sq770" id="sq769" description="two-component system response regulator ComA"><ns2:sequence>-------MKKILVIDDHPAVMEGTKTILETDSNLSVDCLSPEPSEQFIKQHDFSSYDLILMDLNLGGEVNGMELSKQILQENPHCKIIVY-----TGYEVEDYFEEAIRAGLHGAISKTESKEKITQYIYHVLNGEILVDFAYFKQLMTQQKTKPAPSSQKEQDVLTPRECLILQEVEKGFTNQEIADALHLSKRSIEYSLTSIFNKLNVGSRTEAVLIAKSDGVL</ns2:sequence><ns2:name>GCA_016894165_comA</ns2:name></ns2:Sequence><ns2:Sequence dsseqid="sq772" id="sq771" description="two-component system response regulator ComA"><ns2:sequence>-------MKKILVIDDHPAVMEGTKTILETDSNLSVDCLSPEPSEQFIKQHDFSSYDLILMDLNLGGEVNGMELSKQILQENPHCKIIVY-----TGYEVEDYFEEAIRAGLHGAISKTESKEKITQYIYHVLNGEILVDFAYFKQLMTQQKTKPAPSSQKEQDVLTPRECLILQEVEKGFTNQEIADALHLSKRSIEYSLTSIFNKLNVGSRTEAVLIAKSDGVL</ns2:sequence><ns2:name>GCA_028870335_comA</ns2:name></ns2:Sequence><ns2:Sequence dsseqid="sq774" id="sq773" description="two-component system response regulator ComA"><ns2:sequence>-------MKKILVIDDHPAVMEGTKTILETDSNLSVDCLSPEPSEQFIKQHDFSSYDLILMDLNLGGEVNGMELSKQILQENPHCKIIVY-----TGYEVEDYFEEAIRAGLHGAISKTESKEKITQYIYHVLNGEILVDFAYFKQLMTQQKTKPAPSSQKEQDVLTPRECLILQEVEKGFTNQEIADALHLSKRSIEYSLTSIFNKLNVGSRTEAVLIAKSDGVL</ns2:sequence><ns2:name>GCA_003665395_comA</ns2:name></ns2:Sequence><ns2:Sequence dsseqid="sq776" id="sq775" description="two-component system response regulator ComA"><ns2:sequence>-------MKKILVIDDHPAVMEGTKTILETDSNLSVDCLSPEPSEQFIKQHDFSSYDLILMDLNLGGEVNGMELSKQILQENPHCKIIVY-----TGYEVEDYFEEAIRAGLHGAISKTESKEKITQYIYHVLNGEILVDFAYFKQLMTQQKTKPAPSSQKEQDVLTPRECLILQEVEKGFTNQEIADALHLSKRSIEYSLTSIFNKLNVGSRTEAVLIAKSDGVL</ns2:sequence><ns2:name>Bacillus_subtilis_DSM5611_comA</ns2:name></ns2:Sequence><ns2:Sequence dsseqid="sq778" id="sq777" description="two-component system response regulator ComA"><ns2:sequence>-------MKKILVIDDHPAVMEGTKTILETDSNLSVDCLSPEPSEQFIKQHDFSSYDLILMDLNLGGEVNGMELSKQILQENPHCKIIVY-----TGYEVEDYFEEAIRAGLHGAISKTESKEKITQYIYHVLNGEILVDFAYFKQLMTQQKTKPAPSSQKEQDVLTPRECLILQEVEKGFTNQEIADALHLSKRSIEYSLTSIFNKLNVGSRTEAVLIAKSDGVL</ns2:sequence><ns2:name>GCA_032878855_comA</ns2:name></ns2:Sequence><ns2:Sequence dsseqid="sq780" id="sq779" description="two-component system response regulator ComA"><ns2:sequence>-------MKKILVIDDHPAVMEGTKTILETDSNLSVDCLSPEPSEQFIKQHDFSSYDLILMDLNLGGEVNGMELSKQILQENPHCKIIVY-----TGYEVEDYFEEAIRAGLHGAISKTESKEKITQYIYHVLNGEILVDFAYFKQLMTQQKTKPAPSSQKEQDVLTPRECLILQEVEKGFTNQEIADALHLSKRSIEYSLTSIFNKLNVGSRTEAVLIAKSDGVL</ns2:sequence><ns2:name>GCA_025449235_comA</ns2:name></ns2:Sequence><ns2:Sequence dsseqid="sq782" id="sq781" description="two-component system response regulator ComA"><ns2:sequence>-------MKKILVIDDHPAVMEGTKTILETDSNLSVDCLSPEPSEQFIKQHDFSSYDLILMDLNLGGEVNGMELSKQILQENPHCKIIVY-----TGYEVEDYFEEAIRAGLHGAISKTESKEKITQYIYHVLNGEILVDFAYFKQLMTQQKTKPAPSSQKEQDVLTPRECLILQEVEKGFTNQEIADALHLSKRSIEYSLTSIFNKLNVGSRTEAVLIAKSDGVL</ns2:sequence><ns2:name>GCA_021497525_comA</ns2:name></ns2:Sequence><ns2:Sequence dsseqid="sq784" id="sq783" description="two-component system response regulator ComA"><ns2:sequence>-------MKKILVIDDHPAVMEGTKTILETDSNLSVDCLSPEPSEQFIKQHDFSSYDLILMDLNLGGEVNGMELSKQILQENPHCKIIVY-----TGYEVEDYFEEAIRAGLHGAISKTESKEKITQYIYHVLNGEILVDFAYFKQLMTQQKTKPAPSSQKEQDVLTPRECLILQEVEKGFTNQEIADALHLSKRSIEYSLTSIFNKLNVGSRTEAVLIAKSDGVL</ns2:sequence><ns2:name>GCA_002982175_comA</ns2:name></ns2:Sequence><ns2:Sequence dsseqid="sq786" id="sq785" description="two-component system response regulator ComA"><ns2:sequence>-------MKKILVIDDHPAVMEGTKTILETDSNLSVDCLSPEPSEQFIKQHDFSSYDLILMDLNLGGEVNGMELSKQILQENPHCKIIVY-----TGYEVEDYFEEAIRAGLHGAISKTESKEKITQYIYHVLNGEILVDFAYFKQLMTQQKTKPAPSSQKEQDVLTPRECLILQEVEKGFTNQEIADALHLSKRSIEYSLTSIFNKLNVGSRTEAVLIAKSDGVL</ns2:sequence><ns2:name>Bacillus_subtilis_DSM1090_comA</ns2:name></ns2:Sequence><ns2:Sequence dsseqid="sq788" id="sq787" description="two-component system response regulator ComA"><ns2:sequence>-------MKKILVIDDHPAVMEGTKTILETDSNLSVDCLSPEPSEQFIKQHDFSSYDLILMDLNLGGEVNGMELSKQILQENPHCKIIVY-----TGYEVEDYFEEAIRAGLHGAISKTESKEKITQYIYHVLNGEILVDFAYFKQLMTQQKTKPAPSSQKEQDVLTPRECLILQEVEKGFTNQEIADALHLSKRSIEYSLTSIFNKLNVGSRTEAVLIAKSDGVL</ns2:sequence><ns2:name>GCA_009662435_comA</ns2:name></ns2:Sequence><ns2:Sequence dsseqid="sq790" id="sq789" description="two-component system response regulator ComA"><ns2:sequence>-------MKKILVIDDHPAVMEGTKTILETDSNLSVDCLSPEPSEQFIKQHDFSSYDLILMDLNLGGEVNGMELSKQILQENPHCKIIVY-----TGYEVEDYFEEAIRAGLHGAISKTESKEKITQYIYHVLNGEILVDFAYFKQLMTQQKTKPAPSSQKEQDVLTPRECLILQEVEKGFTNQEIADALHLSKRSIEYSLTSIFNKLNVGSRTEAVLIAKSDGVL</ns2:sequence><ns2:name>GCA_905315715_comA</ns2:name></ns2:Sequence><ns2:Sequence dsseqid="sq792" id="sq791" description="two-component system response regulator ComA"><ns2:sequence>-------MKKILVIDDHPAVMEGTKTILETDSNLSVDCLSPEPSEQFIKQHDFSSYDLILMDLNLGGEVNGMELSKQILQENPHCKIIVY-----TGYEVEDYFEEAIRAGLHGAISKTESKEKITQYIYHVLNGEILVDFAYFKQLMTQQKTKPAPSSQKEQDVLTPRECLILQEVEKGFTNQEIADALHLSKRSIEYSLTSIFNKLNVGSRTEAVLIAKSDGVL</ns2:sequence><ns2:name>GCA_009662195_comA</ns2:name></ns2:Sequence><ns2:Sequence dsseqid="sq794" id="sq793" description="two-component system response regulator ComA"><ns2:sequence>-------MKKILVIDDHPAVMEGTKTILETDSNLSVDCLSPEPSEQFIKQHDFSSYDLILMDLNLGGEVNGMELSKQILQENPHCKIIVY-----TGYEVEDYFEEAIRAGLHGAISKTESKEKITQYIYHVLNGEILVDFAYFKQLMTQQKTKPAPSSQKEQDVLTPRECLILQEVEKGFTNQEIADALHLSKRSIEYSLTSIFNKLNVGSRTEAVLIAKSDGVL</ns2:sequence><ns2:name>GCA_009497815_comA</ns2:name></ns2:Sequence><ns2:Sequence dsseqid="sq796" id="sq795" description="two-component system response regulator ComA"><ns2:sequence>-------MKKILVIDDHPAVMEGTKTILETDSNLSVDCLSPEPSEQFIKQHDFSSYDLILMDLNLGGEVNGMELSKQILQENPHCKIIVY-----TGYEVEDYFEEAIRAGLHGAISKTESKEKITQYIYHVLNGEILVDFAYFKQLMTQQKTKPAPSSQKEQDVLTPRECLILQEVEKGFTNQEIADALHLSKRSIEYSLTSIFNKLNVGSRTEAVLIAKSDGVL</ns2:sequence><ns2:name>GCA_014961985_comA</ns2:name></ns2:Sequence><ns2:Sequence dsseqid="sq798" id="sq797" description="two-component system response regulator ComA"><ns2:sequence>-------MKKILVIDDHPAVMEGTKTILETDSNLSVDCLSPEPSEQFIKQHDFSSYDLILMDLNLGGEVNGMELSKQILQENPHCKIIVY-----TGYEVEDYFEEAIRAGLHGAISKTESKEKITQYIYHVLNGEILVDFAYFKQLMTQQKTKPAPSSQKEQDVLTPRECLILQEVEKGFTNQEIADALHLSKRSIEYSLTSIFNKLNVGSRTEAVLIAKSDGVL</ns2:sequence><ns2:name>GCA_002202035_comA</ns2:name></ns2:Sequence><ns2:Sequence dsseqid="sq800" id="sq799" description="two-component system response regulator ComA"><ns2:sequence>-------MKKILVIDDHPAVMEGTKTILETDSNLSVDCLSPEPSEQFIKQHDFSSYDLILMDLNLGGEVNGMELSKQILQENPHCKIIVY-----TGYEVEDYFEEAIRAGLHGAISKTESKEKITQYIYHVLNGEILVDFAYFKQLMTQQKTKPAPSSQKEQDVLTPRECLILQEVEKGFTNQEIADALHLSKRSIEYSLTSIFNKLNVGSRTEAVLIAKSDGVL</ns2:sequence><ns2:name>GCA_008831405_comA</ns2:name></ns2:Sequence><ns2:Sequence dsseqid="sq802" id="sq801" description="two-component system response regulator ComA"><ns2:sequence>-------MKKILVIDDHPAVMEGTKTILETDSNLSVDCLSPEPSEQFIKQHDFSSYDLILMDLNLGGEVNGMELSKQILQENPHCKIIVY-----TGYEVEDYFEEAIRAGLHGAISKTESKEKITQYIYHVLNGEILVDFAYFKQLMTQQKTKPAPSSQKEQDVLTPRECLILQEVEKGFTNQEIADALHLSKRSIEYSLTSIFNKLNVGSRTEAVLIAKSDGVL</ns2:sequence><ns2:name>GCA_021497545_comA</ns2:name></ns2:Sequence><ns2:Sequence dsseqid="sq804" id="sq803" description="two-component system response regulator ComA"><ns2:sequence>-------MKKILVIDDHPAVMEGTKTILETDSNLSVDCLSPEPSEQFIKQHDFSSYDLILMDLNLGGEVNGMELSKQILQENPHCKIIVY-----TGYEVEDYFEEAIRAGLHGAISKTESKEKITQYIYHVLNGEILVDFAYFKQLMTQQKTKPAPSSQKEQDVLTPRECLILQEVEKGFTNQEIADALHLSKRSIEYSLTSIFNKLNVGSRTEAVLIAKSDGVL</ns2:sequence><ns2:name>GCA_009662175_comA</ns2:name></ns2:Sequence><ns2:Sequence dsseqid="sq806" id="sq805" description="two-component system response regulator ComA"><ns2:sequence>-------MKKILVIDDHPAVMEGTKTILETDSNLSVDCLSPEPSEQFIKQHDFSSYDLILMDLNLGGEVNGMELSKQILQENPHCKIIVY-----TGYEVEDYFEEAIRAGLHGAISKTESKEKITQYIYHVLNGEILVDFAYFKQLMTQQKTKPAPSSQKEQDVLTPRECLILQEVEKGFTNQEIADALHLSKRSIEYSLTSIFNKLNVGSRTEAVLIAKSDGVL</ns2:sequence><ns2:name>GCA_026410045_comA</ns2:name></ns2:Sequence><ns2:Sequence dsseqid="sq808" id="sq807" description="two-component system response regulator ComA"><ns2:sequence>-------MKKILVIDDHPAVMEGTKTILETDSNLSVDCLSPEPSEQFIKQHDFSSYDLILMDLNLGGEVNGMELSKQILQENPHCKIIVY-----TGYEVEDYFEEAIRAGLHGAISKTESKEKITQYIYHVLNGEILVDFAYFKQLMTQQKTKPAPSSQKEQDVLTPRECLILQEVEKGFTNQEIADALHLSKRSIEYSLTSIFNKLNVGSRTEAVLIAKSDGVL</ns2:sequence><ns2:name>GCA_000349795_comA</ns2:name></ns2:Sequence><ns2:Sequence dsseqid="sq810" id="sq809" description="two-component system response regulator ComA"><ns2:sequence>-------MKKILVIDDHPAVMEGTKTILETDSNLSVDCLSPEPSEQFIKQHDFSSYDLILMDLNLGGEVNGMELSKQILQENPHCKIIVY-----TGYEVEDYFEEAIRAGLHGAISKTESKEKITQYIYHVLNGEILVDFAYFKQLMTQQKTKPAPSSQKEQDVLTPRECLILQEVEKGFTNQEIADALHLSKRSIEYSLTSIFNKLNVGSRTEAVLIAKSDGVL</ns2:sequence><ns2:name>GCA_024972835_comA</ns2:name></ns2:Sequence><ns2:Sequence dsseqid="sq812" id="sq811" description="two-component system response regulator ComA"><ns2:sequence>-------MKKILVIDDHPAVMEGTKTILETDSNLSVDCLSPEPSEQFIKQHDFSSYDLILMDLNLGGEVNGMELSKQILQENPHCKIIVY-----TGYEVEDYFEEAIRAGLHGAISKTESKEKITQYIYHVLNGEILVDFAYFKQLMTQQKTKPAPSSQKEQDVLTPRECLILQEVEKGFTNQEIADALHLSKRSIEYSLTSIFNKLNVGSRTEAVLIAKSDGVL</ns2:sequence><ns2:name>GCA_004119175_comA</ns2:name></ns2:Sequence><ns2:Sequence dsseqid="sq814" id="sq813" description="two-component system response regulator ComA"><ns2:sequence>-------MKKILVIDDHPAVMEGTKTILETDSNLSVDCLSPEPSEQFIKQHDFSSYDLILMDLNLGGEVNGMELSKQILQENPHCKIIVY-----TGYEVEDYFEEAIRAGLHGAISKTESKEKITQYIYHVLNGEILVDFAYFKQLMTQQKTKPAPSSQKEQDVLTPRECLILQEVEKGFTNQEIADALHLSKRSIEYSLTSIFNKLNVGSRTEAVLIAKSDGVL</ns2:sequence><ns2:name>GCA_028748025_comA</ns2:name></ns2:Sequence><ns2:Sequence dsseqid="sq816" id="sq815" description="two-component system response regulator ComA"><ns2:sequence>-------MKKILVIDDHPAVMEGTKTILETDSNLSVDCLSPEPSEQFIKQHDFSSYDLILMDLNLGGEVNGMELSKQILQENPHCKIIVY-----TGYEVEDYFEEAIRAGLHGAISKTESKEKITQYIYHVLNGEILVDFAYFKQLMTQQKTKPAPSSQKEQDVLTPRECLILQEVEKGFTNQEIADALHLSKRSIEYSLTSIFNKLNVGSRTEAVLIAKSDGVL</ns2:sequence><ns2:name>GCA_030438175_comA</ns2:name></ns2:Sequence><ns2:Sequence dsseqid="sq818" id="sq817" description="two-component system response regulator ComA"><ns2:sequence>-------MKKILVIDDHPAVMEGTKTILETDSNLSVDCLSPEPSEQFIKQHDFSSYDLILMDLNLGGEVNGMELSKQILQENPHCKIIVY-----TGYEVEDYFEEAIRAGLHGAISKTESKEKITQYIYHVLNGEILVDFAYFKQLMTQQKTKPAPSSQKEQDVLTPRECLILQEVEKGFTNQEIADALHLSKRSIEYSLTSIFNKLNVGSRTEAVLIAKSDGVL</ns2:sequence><ns2:name>GCA_023521475_comA</ns2:name></ns2:Sequence><ns2:Sequence dsseqid="sq820" id="sq819" description="two-component system response regulator ComA"><ns2:sequence>-------MKKILVIDDHPAVMEGTKTILETDSNLSVDCLSPEPSEQFIKQHDFSSYDLILMDLNLGGEVNGMELSKQILQENPHCKIIVY-----TGYEVEDYFEEAIRAGLHGAISKTESKEKITQYIYHVLNGEILVDFAYFKQLMTQQKTKPAPSSQKEQDVLTPRECLILQEVEKGFTNQEIADALHLSKRSIEYSLTSIFNKLNVGSRTEAVLIAKSDGVL</ns2:sequence><ns2:name>GCA_003665355_comA</ns2:name></ns2:Sequence><ns2:Sequence dsseqid="sq822" id="sq821" description="two-component system response regulator ComA"><ns2:sequence>-------MKKILVIDDHPAVMEGTKTILETDSNLSVDCLSPEPSEQFIKQHDFSSYDLILMDLNLGGEVNGMELSKQILQENPHCKIIVY-----TGYEVEDYFEEAIRAGLHGAISKTESKEKITQYIYHVLNGEILVDFAYFKQLMTQQKTKPAPSSQKEQDVLTPRECLILQEVEKGFTNQEIADALHLSKRSIEYSLTSIFNKLNVGSRTEAVLIAKSDGVL</ns2:sequence><ns2:name>GCA_006165085_comA</ns2:name></ns2:Sequence><ns2:Sequence dsseqid="sq824" id="sq823" description="two-component system response regulator ComA"><ns2:sequence>-------MKKILVIDDHPAVMEGTKTILETDSNLSVDCLSPEPSEQFIKQHDFSSYDLILMDLNLGGEVNGMELSKQILQENPHCKIIVY-----TGYEVEDYFEEAIRAGLHGAISKTESKEKITQYIYHVLNGEILVDFAYFKQLMTQQKTKPAPSSQKEQDVLTPRECLILQEVEKGFTNQEIADALHLSKRSIEYSLTSIFNKLNVGSRTEAVLIAKSDGVL</ns2:sequence><ns2:name>GCA_009914155_comA</ns2:name></ns2:Sequence><ns2:Sequence dsseqid="sq826" id="sq825" description="two-component system response regulator ComA"><ns2:sequence>-------MKKILVIDDHPAVMEGTKTILETDSNLSVDCLSPEPSEQFIKQHDFSSYDLILMDLNLGGEVNGMELSKQILQENPHCKIIVY-----TGYEVEDYFEEAIRAGLHGAISKTESKEKITQYIYHVLNGEILVDFAYFKQLMTQQKTKPAPSSQKEQDVLTPRECLILQEVEKGFTNQEIADALHLSKRSIEYSLTSIFNKLNVGSRTEAVLIAKSDGVL</ns2:sequence><ns2:name>GCA_037997165_comA</ns2:name></ns2:Sequence><ns2:Sequence dsseqid="sq828" id="sq827" description="two-component system response regulator ComA"><ns2:sequence>-------MKKILVIDDHPAVMEGTKTILETDSNLSVDCLSPEPSEQFIKQHDFSSYDLILMDLNLGGEVNGMELSKQILQENPHCKIIVY-----TGYEVEDYFEEAIRAGLHGAISKTESKEKITQYIYHVLNGEILVDFAYFKQLMTQQKTKPAPSSQKEQDVLTPRECLILQEVEKGFTNQEIADALHLSKRSIEYSLTSIFNKLNVGSRTEAVLIAKSDGVL</ns2:sequence><ns2:name>GCA_004101565_comA</ns2:name></ns2:Sequence><ns2:Sequence dsseqid="sq830" id="sq829" description="two-component system response regulator ComA"><ns2:sequence>-------MKKILVIDDHPAVMEGTKTILETDSNLSVDCLSPEPSEQFIKQHDFSSYDLILMDLNLGGEVNGMELSKQILQENPHCKIIVY-----TGYEVEDYFEEAIRAGLHGAISKTESKEKITQYIYHVLNGEILVDFAYFKQLMTQQKTKPAPSSQKEQDVLTPRECLILQEVEKGFTNQEIADALHLSKRSIEYSLTSIFNKLNVGSRTEAVLIAKSDGVL</ns2:sequence><ns2:name>GCA_009884005_comA</ns2:name></ns2:Sequence><ns2:Sequence dsseqid="sq832" id="sq831" description="two-component system response regulator ComA"><ns2:sequence>-------MKKILVIDDHPAVMEGTKTILETDSNLSVDCLSPEPSEQFIKQHDFSSYDLILMDLNLGGEVNGMELSKQILQENPHCKIIVY-----TGYEVEDYFEEAIRAGLHGAISKTESKEKITQYIYHVLNGEILVDFAYFKQLMTQQKTKPAPSSQKEQDVLTPRECLILQEVEKGFTNQEIADALHLSKRSIEYSLTSIFNKLNVGSRTEAVLIAKSDGVL</ns2:sequence><ns2:name>GCA_022700935_comA</ns2:name></ns2:Sequence><ns2:Sequence dsseqid="sq834" id="sq833" description="two-component system response regulator ComA"><ns2:sequence>-------MKKILVIDDHPAVMEGTKTILETDSNLSVDCLSPEPSEQFIKQHDFSSYDLILMDLNLGGEVNGMELSKQILQENPHCKIIVY-----TGYEVEDYFEEAIRAGLHGAISKTESKEKITQYIYHVLNGEILVDFAYFKQLMTQQKTKPAPSSQKEQDVLTPRECLILQEVEKGFTNQEIADALHLSKRSIEYSLTSIFNKLNVGSRTEAVLIAKSDGVL</ns2:sequence><ns2:name>GCA_905311385_comA</ns2:name></ns2:Sequence><ns2:Sequence dsseqid="sq836" id="sq835" description="two-component system response regulator ComA"><ns2:sequence>-------MKKILVIDDHPAVMEGTKTILETDSNLSVDCLSPEPSEQFIKQHDFSSYDLILMDLNLGGEVNGMELSKQILQENPHCKIIVY-----TGYEVEDYFEEAIRAGLHGAISKTESKEKITQYIYHVLNGEILVDFAYFKQLMTQQKTKPAPSSQKEQDVLTPRECLILQEVEKGFTNQEIADALHLSKRSIEYSLTSIFNKLNVGSRTEAVLIAKSDGVL</ns2:sequence><ns2:name>GCA_002269175_comA</ns2:name></ns2:Sequence><ns2:Sequence dsseqid="sq838" id="sq837" description="two-component system response regulator ComA"><ns2:sequence>-------MKKILVIDDHPAVMEGTKTILETDSNLSVDCLSPEPSEQFIKQHDFSSYDLILMDLNLGGEVNGMELSKQILQENPHCKIIVY-----TGYEVEDYFEEAIRAGLHGAISKTESKEKITQYIYHVLNGEILVDFAYFKQLMTQQKTKPAPSSQKEQDVLTPRECLILQEVEKGFTNQEIADALHLSKRSIEYSLTSIFNKLNVGSRTEAVLIAKSDGVL</ns2:sequence><ns2:name>GCA_004328925_comA</ns2:name></ns2:Sequence><ns2:Sequence dsseqid="sq840" id="sq839" description="two-component system response regulator ComA"><ns2:sequence>-------MKKILVIDDHPAVMEGTKTILETDSNLSVDCLSPEPSEQFIKQHDFSSYDLILMDLNLGGEVNGMELSKQILQENPHCKIIVY-----TGYEVEDYFEEAIRAGLHGAISKTESKEKITQYIYHVLNGEILVDFAYFKQLMTQQKTKPAPSSQKEQDVLTPRECLILQEVEKGFTNQEIADALHLSKRSIEYSLTSIFNKLNVGSRTEAVLIAKSDGVL</ns2:sequence><ns2:name>GCA_003665255_comA</ns2:name></ns2:Sequence><ns2:Sequence dsseqid="sq842" id="sq841" description="two-component system response regulator ComA"><ns2:sequence>-------MKKILVIDDHPAVMEGTKTILETDSNLSVDCLSPEPSEQFIKQHDFSSYDLILMDLNLGGEVNGMELSKQILQENPHCKIIVY-----TGYEVEDYFEEAIRAGLHGAISKTESKEKITQYIYHVLNGEILVDFAYFKQLMTQQKTKPAPSSQKEQDVLTPRECLILQEVEKGFTNQEIADALHLSKRSIEYSLTSIFNKLNVGSRTEAVLIAKSDGVL</ns2:sequence><ns2:name>GCA_004119615_comA</ns2:name></ns2:Sequence><ns2:Sequence dsseqid="sq844" id="sq843" description="two-component system response regulator ComA"><ns2:sequence>-------MKKILVIDDHPAVMEGTKTILETDSNLSVDCLSPEPSEQFIKQHDFSSYDLILMDLNLGGEVNGMELSKQILQENPHCKIIVY-----TGYEVEDYFEEAIRAGLHGAISKTESKEKITQYIYHVLNGEILVDFAYFKQLMTQQKTKPAPSSQKEQDVLTPRECLILQEVEKGFTNQEIADALHLSKRSIEYSLTSIFNKLNVGSRTEAVLIAKSDGVL</ns2:sequence><ns2:name>GCA_905310995_comA</ns2:name></ns2:Sequence><ns2:Sequence dsseqid="sq846" id="sq845" description="two-component system response regulator ComA"><ns2:sequence>-------MKKILVIDDHPAVMEGTKTILETDSNLSVDCLSPEPSEQFIKQHDFSSYDLILMDLNLGGEVNGMELSKQILQENPHCKIIVY-----TGYEVEDYFEEAIRAGLHGAISKTESKEKITQYIYHVLNGEILVDFAYFKQLMTQQKTKPAPSSQKEQDVLTPRECLILQEVEKGFTNQEIADALHLSKRSIEYSLTSIFNKLNVGSRTEAVLIAKSDGVL</ns2:sequence><ns2:name>GCA_039903365_comA</ns2:name></ns2:Sequence><ns2:Sequence dsseqid="sq848" id="sq847" description="two-component system response regulator ComA"><ns2:sequence>-------MKKILVIDDHPAVMEGTKTILETDSNLSVDCLSPEPSEQFIKQHDFSSYDLILMDLNLGGEVNGMELSKQILQENPHCKIIVY-----TGYEVEDYFEEAIRAGLHGAISKTESKEKITQYIYHVLNGEILVDFAYFKQLMTQQKTKPAPSSQKEQDVLTPRECLILQEVEKGFTNQEIADALHLSKRSIEYSLTSIFNKLNVGSRTEAVLIAKSDGVL</ns2:sequence><ns2:name>GCA_032598945_comA</ns2:name></ns2:Sequence><ns2:Sequence dsseqid="sq850" id="sq849" description="two-component system response regulator ComA"><ns2:sequence>-------MKKILVIDDHPAVMEGTKTILETDSNLSVDCLSPEPSEQFIKQHDFSSYDLILMDLNLGGEVNGMELSKQILQENPHCKIIVY-----TGYEVEDYFEEAIRAGLHGAISKTESKEKITQYIYHVLNGEILVDFAYFKQLMTQQKTKPAPSSQKEQDVLTPRECLILQEVEKGFTNQEIADALHLSKRSIEYSLTSIFNKLNVGSRTEAVLIAKSDGVL</ns2:sequence><ns2:name>GCA_022453545_comA</ns2:name></ns2:Sequence><ns2:Sequence dsseqid="sq852" id="sq851" description="two-component system response regulator ComA"><ns2:sequence>-------MKKILVIDDHPAVMEGTKTILETDSNLSVDCLSPEPSEQFIKQHDFSSYDLILMDLNLGGEVNGMELSKQILQENPHCKIIVY-----TGYEVEDYFEEAIRAGLHGAISKTESKEKITQYIYHVLNGEILVDFAYFKQLMTQQKTKPAPSSQKEQDVLTPRECLILQEVEKGFTNQEIADALHLSKRSIEYSLTSIFNKLNVGSRTEAVLIAKSDGVL</ns2:sequence><ns2:name>GCA_009866865_comA</ns2:name></ns2:Sequence><ns2:Sequence dsseqid="sq854" id="sq853" description="two-component system response regulator ComA"><ns2:sequence>-------MKKILVIDDHPAVMEGTKTILETDSNLSVDCLSPEPSEQFIKQHDFSSYDLILMDLNLGGEVNGMELSKQILQENPHCKIIVY-----TGYEVEDYFEEAIRAGLHGAISKTESKEKITQYIYHVLNGEILVDFAYFKQLMTQQKTKPAPSSQKEQDVLTPRECLILQEVEKGFTNQEIADALHLSKRSIEYSLTSIFNKLNVGSRTEAVLIAKSDGVL</ns2:sequence><ns2:name>GCA_009662255_comA</ns2:name></ns2:Sequence><ns2:Sequence dsseqid="sq856" id="sq855" description="two-component system response regulator ComA"><ns2:sequence>-------MKKILVIDDHPAVMEGTKTILETDSNLSVDCLSPEPSEQFIKQHDFSSYDLILMDLNLGGEVNGMELSKQILQENPHCKIIVY-----TGYEVEDYFEEAIRAGLHGAISKTESKEKITQYIYHVLNGEILVDFAYFKQLMTQQKTKPAPSSQKEQDVLTPRECLILQEVEKGFTNQEIADALHLSKRSIEYSLTSIFNKLNVGSRTEAVLIAKSDGVL</ns2:sequence><ns2:name>GCA_022097155_comA</ns2:name></ns2:Sequence><ns2:Sequence dsseqid="sq858" id="sq857" description="two-component system response regulator ComA"><ns2:sequence>-------MKKILVIDDHPAVMEGTKTILETDSNLSVDCLSPEPSEQFIKQHDFSSYDLILMDLNLGGEVNGMELSKQILQENPHCKIIVY-----TGYEVEDYFEEAIRAGLHGAISKTESKEKITQYIYHVLNGEILVDFAYFKQLMTQQKTKPAPSSQKEQDVLTPRECLILQEVEKGFTNQEIADALHLSKRSIEYSLTSIFNKLNVGSRTEAVLIAKSDGVL</ns2:sequence><ns2:name>GCA_000827065_comA</ns2:name></ns2:Sequence><ns2:Sequence dsseqid="sq860" id="sq859" description="two-component system response regulator ComA"><ns2:sequence>-------MKKILVIDDHPAVMEGTKTILETDSNLSVDCLSPEPSEQFIKQHDFSSYDLILMDLNLGGEVNGMELSKQILQENPHCKIIVY-----TGYEVEDYFEEAIRAGLHGAISKTESKEKITQYIYHVLNGEILVDFAYFKQLMTQQKTKPAPSSQKEQDVLTPRECLILQEVEKGFTNQEIADALHLSKRSIEYSLTSIFNKLNVGSRTEAVLIAKSDGVL</ns2:sequence><ns2:name>GCA_024918995_comA</ns2:name></ns2:Sequence><ns2:Sequence dsseqid="sq862" id="sq861" description="two-component system response regulator ComA"><ns2:sequence>-------MKKILVIDDHPAVMEGTKTILETDSNLSVDCLSPEPSEQFIKQHDFSSYDLILMDLNLGGEVNGMELSKQILQENPHCKIIVY-----TGYEVEDYFEEAIRAGLHGAISKTESKEKITQYIYHVLNGEILVDFAYFKQLMTQQKTKPAPSSQKEQDVLTPRECLILQEVEKGFTNQEIADALHLSKRSIEYSLTSIFNKLNVGSRTEAVLIAKSDGVL</ns2:sequence><ns2:name>GCA_009913555_comA</ns2:name></ns2:Sequence><ns2:Sequence dsseqid="sq864" id="sq863" description="two-component system response regulator ComA"><ns2:sequence>-------MKKILVIDDHPAVMEGTKTILETDSNLSVDCLSPEPSEQFIKQHDFSSYDLILMDLNLGGEVNGMELSKQILQENPHCKIIVY-----TGYEVEDYFEEAIRAGLHGAISKTESKEKITQYIYHVLNGEILVDFAYFKQLMTQQKTKPAPSSQKEQDVLTPRECLILQEVEKGFTNQEIADALHLSKRSIEYSLTSIFNKLNVGSRTEAVLIAKSDGVL</ns2:sequence><ns2:name>GCA_905315395_comA</ns2:name></ns2:Sequence><ns2:Sequence dsseqid="sq866" id="sq865"><ns2:sequence>-------MKKILVIDDHPAVMEGTKTILETDSNLSVDCLSPEPSEQFIKQHDFSSYDLILMDLNLGGEVNGMELSKQILQENPHCKIIVY-----TGYEVEDYFEEAIRAGLHGAISKTESKEKITQYIYHVLNGEILVDFAYFKQLMTQQKTKPAPSSQKEQDVLTPRECLILQEVEKGFTNQEIADALHLSKRSIEYSLTSIFNKLNVGSRTEAVLIAKSDGVL</ns2:sequence><ns2:name>Bacillus_subtilis_168_ComA</ns2:name></ns2:Sequence><ns2:Sequence dsseqid="sq868" id="sq867" description="two-component system response regulator ComA"><ns2:sequence>-------MKKILVIDDHPAVMEGTKTILETDSNLSVDCLSPEPSEQFIKQHDFSSYDLILMDLNLGGEVNGMELSKQILQENPHCKIIVY-----TGYEVEDYFEEAIRAGLHGAISKTESKEKITQYIYHVLNGEILVDFAYFKQLMTQQKTKPAPSSQKEQDVLTPRECLILQEVEKGFTNQEIADALHLSKRSIEYSLTSIFNKLNVGSRTEAVLIAKSDGVL</ns2:sequence><ns2:name>GCA_019704475_comA</ns2:name></ns2:Sequence><ns2:Sequence dsseqid="sq870" id="sq869" description="two-component system response regulator ComA"><ns2:sequence>-------MKKILVIDDHPAVMEGTKTILETDSNLSVDCLSPEPSEQFIKQHDFSSYDLILMDLNLGGEVNGMELSKQILQENPHCKIIVY-----TGYEVEDYFEEAIRAGLHGAISKTESKEKITQYIYHVLNGEILVDFAYFKQLMTQQKTKPAPSSQKEQDVLTPRECLILQEVEKGFTNQEIADALHLSKRSIEYSLTSIFNKLNVGSRTEAVLIAKSDGVL</ns2:sequence><ns2:name>GCA_000523045_comA</ns2:name></ns2:Sequence><ns2:Sequence dsseqid="sq872" id="sq871" description="two-component system response regulator ComA"><ns2:sequence>-------MKKILVIDDHPAVMEGTKTILETDSNLSVDCLSPEPSEQFIKQHDFSSYDLILMDLNLGGEVNGMELSKQILQENPHCKIIVY-----TGYEVEDYFEEAIRAGLHGAISKTESKEKITQYIYHVLNGEILVDFAYFKQLMTQQKTKPAPSSQKEQDVLTPRECLILQEVEKGFTNQEIADALHLSKRSIEYSLTSIFNKLNVGSRTEAVLIAKSDGVL</ns2:sequence><ns2:name>GCA_032680865_comA</ns2:name></ns2:Sequence><ns2:Sequence dsseqid="sq874" id="sq873" description="two-component system response regulator ComA"><ns2:sequence>-------MKKILVIDDHPAVMEGTKTILETDSNLSVDCLSPEPSEQFIKQHDFSSYDLILMDLNLGGEVNGMELSKQILQENPHCKIIVY-----TGYEVEDYFEEAIRAGLHGAISKTESKEKITQYIYHVLNGEILVDFAYFKQLMTQQKTKPAPSSQKEQDVLTPRECLILQEVEKGFTNQEIADALHLSKRSIEYSLTSIFNKLNVGSRTEAVLIAKSDGVL</ns2:sequence><ns2:name>GCA_000737405_comA</ns2:name></ns2:Sequence><ns2:Sequence dsseqid="sq876" id="sq875" description="two-component system response regulator ComA"><ns2:sequence>-------MKKILVIDDHPAVMEGTKTILETDSNLSVDCLSPEPSEQFIKQHDFSSYDLILMDLNLGGEVNGMELSKQILQENPHCKIIVY-----TGYEVEDYFEEAIRAGLHGAISKTESKEKITQYIYHVLNGEILVDFAYFKQLMTQQKTKPAPSSQKEQDVLTPRECLILQEVEKGFTNQEIADALHLSKRSIEYSLTSIFNKLNVGSRTEAVLIAKSDGVL</ns2:sequence><ns2:name>GCA_002201955_comA</ns2:name></ns2:Sequence><ns2:Sequence dsseqid="sq878" id="sq877" description="two-component system response regulator ComA"><ns2:sequence>-------MKKILVIDDHPAVMEGTKTILETDSNLSVDCLSPEPSEQFIKQHDFSSYDLILMDLNLGGEVNGMELSKQILQENPHCKIIVY-----TGYEVEDYFEEAIRAGLHGAISKTESKEKITQYIYHVLNGEILVDFAYFKQLMTQQKTKPAPSSQKEQDVLTPRECLILQEVEKGFTNQEIADALHLSKRSIEYSLTSIFNKLNVGSRTEAVLIAKSDGVL</ns2:sequence><ns2:name>GCA_021398545_comA</ns2:name></ns2:Sequence><ns2:Sequence dsseqid="sq880" id="sq879" description="two-component system response regulator ComA"><ns2:sequence>-------MKKILVIDDHPAVMEGTKTILETDSNLSVDCLSPEPSEQFIKQHDFSSYDLILMDLNLGGEVNGMELSKQILQENPHCKIIVY-----TGYEVEDYFEEAIRAGLHGAISKTESKEKITQYIYHVLNGEILVDFAYFKQLMTQQKTKPAPSSQKEQDVLTPRECLILQEVEKGFTNQEIADALHLSKRSIEYSLTSIFNKLNVGSRTEAVLIAKSDGVL</ns2:sequence><ns2:name>GCA_027912355_comA</ns2:name></ns2:Sequence><ns2:Sequence dsseqid="sq882" id="sq881" description="two-component system response regulator ComA"><ns2:sequence>-------MKKILVIDDHPAVMEGTKTILETDSNLSVDCLSPEPSEQFIKQHDFSSYDLILMDLNLGGEVNGMELSKQILQENPHCKIIVY-----TGYEVEDYFEEAIRAGLHGAISKTESKEKITQYIYHVLNGEILVDFAYFKQLMTQQKTKPAPSSQKEQDVLTPRECLILQEVEKGFTNQEIADALHLSKRSIEYSLTSIFNKLNVGSRTEAVLIAKSDGVL</ns2:sequence><ns2:name>GCA_004119775_comA</ns2:name></ns2:Sequence><ns2:Sequence dsseqid="sq884" id="sq883" description="two-component system response regulator ComA"><ns2:sequence>-------MKKILVIDDHPAVMEGTKTILETDSNLSVDCLSPEPSEQFIKQHDFSSYDLILMDLNLGGEVNGMELSKQILQENPHCKIIVY-----TGYEVEDYFEEAIRAGLHGAISKTESKEKITQYIYHVLNGEILVDFAYFKQLMTQQKTKPAPSSQKEQDVLTPRECLILQEVEKGFTNQEIADALHLSKRSIEYSLTSIFNKLNVGSRTEAVLIAKSDGVL</ns2:sequence><ns2:name>GCA_036512515_comA</ns2:name></ns2:Sequence><ns2:Sequence dsseqid="sq886" id="sq885" description="two-component system response regulator ComA"><ns2:sequence>-------MKKILVIDDHPAVMEGTKTILETDSNLSVDCLSPEPSEQFIKQHDFSSYDLILMDLNLGGEVNGMELSKQILQENPHCKIIVY-----TGYEVEDYFEEAIRAGLHGAISKTESKEKITQYIYHVLNGEILVDFAYFKQLMTQQKTKPAPSSQKEQDVLTPRECLILQEVEKGFTNQEIADALHLSKRSIEYSLTSIFNKLNVGSRTEAVLIAKSDGVL</ns2:sequence><ns2:name>GCA_019704355_comA</ns2:name></ns2:Sequence><ns2:Sequence dsseqid="sq888" id="sq887" description="two-component system response regulator ComA"><ns2:sequence>-------MKKILVIDDHPAVMEGTKTILETDSNLSVDCLSPEPSEQFIKQHDFSSYDLILMDLNLGGEVNGMELSKQILQENPHCKIIVY-----TGYEVEDYFEEAIRAGLHGAISKTESKEKITQYIYHVLNGEILVDFAYFKQLMTQQKTKPAPSSQKEQDVLTPRECLILQEVEKGFTNQEIADALHLSKRSIEYSLTSIFNKLNVGSRTEAVLIAKSDGVL</ns2:sequence><ns2:name>GCA_024507815_comA</ns2:name></ns2:Sequence><ns2:Sequence dsseqid="sq890" id="sq889" description="two-component system response regulator ComA"><ns2:sequence>-------MKKILVIDDHPAVMEGTKTILETDSNLSVDCLSPEPSEQFIKQHDFSSYDLILMDLNLGGEVNGMELSKQILQENPHCKIIVY-----TGYEVEDYFEEAIRAGLHGAISKTESKEKITQYIYHVLNGEILVDFAYFKQLMTQQKTKPAPSSQKEQDVLTPRECLILQEVEKGFTNQEIADALHLSKRSIEYSLTSIFNKLNVGSRTEAVLIAKSDGVL</ns2:sequence><ns2:name>GCA_039880435_comA</ns2:name></ns2:Sequence><ns2:Sequence dsseqid="sq892" id="sq891" description="two-component system response regulator ComA"><ns2:sequence>-------MKKILVIDDHPAVMEGTKTILETDSNLSVDCLSPEPSEQFIKQHDFSSYDLILMDLNLGGEVNGMELSKQILQENPHCKIIVY-----TGYEVEDYFEEAIRAGLHGAISKTESKEKITQYIYHVLNGEILVDFAYFKQLMTQQKTKPAPSSQKEQDVLTPRECLILQEVEKGFTNQEIADALHLSKRSIEYSLTSIFNKLNVGSRTEAVLIAKSDGVL</ns2:sequence><ns2:name>GCA_002173695_comA</ns2:name></ns2:Sequence><ns2:Sequence dsseqid="sq894" id="sq893" description="two-component system response regulator ComA"><ns2:sequence>-------MKKILVIDDHPAVMEGTKTILETDSNLSVDCLSPEPSEQFIKQHDFSSYDLILMDLNLGGEVNGMELSKQILQENPHCKIIVY-----TGYEVEDYFEEAIRAGLHGAISKTESKEKITQYIYHVLNGEILVDFAYFKQLMTQQKTKPAPSSQKEQDVLTPRECLILQEVEKGFTNQEIADALHLSKRSIEYSLTSIFNKLNVGSRTEAVLIAKSDGVL</ns2:sequence><ns2:name>GCA_034258595_comA</ns2:name></ns2:Sequence><ns2:Sequence dsseqid="sq896" id="sq895" description="two-component system response regulator ComA"><ns2:sequence>-------MKKILVIDDHPAVMEGTKTILETDSNLSVDCLSPEPSEQFIKQHDFSSYDLILMDLNLGGEVNGMELSKQILQENPHCKIIVY-----TGYEVEDYFEEAIRAGLHGAISKTESKEKITQYIYHVLNGEILVDFAYFKQLMTQQKTKPAPSSQKEQDVLTPRECLILQEVEKGFTNQEIADALHLSKRSIEYSLTSIFNKLNVGSRTEAVLIAKSDGVL</ns2:sequence><ns2:name>GCA_000699465_comA</ns2:name></ns2:Sequence><ns2:Sequence dsseqid="sq898" id="sq897" description="two-component system response regulator ComA"><ns2:sequence>-------MKKILVIDDHPAVMEGTKTILETDSNLSVDCLSPEPSEQFIKQHDFSSYDLILMDLNLGGEVNGMELSKQILQENPHCKIIVY-----TGYEVEDYFEEAIRAGLHGAISKTESKEKITQYIYHVLNGEILVDFAYFKQLMTQQKTKPAPSSQKEQDVLTPRECLILQEVEKGFTNQEIADALHLSKRSIEYSLTSIFNKLNVGSRTEAVLIAKSDGVL</ns2:sequence><ns2:name>GCA_009662415_comA</ns2:name></ns2:Sequence><ns2:Sequence dsseqid="sq900" id="sq899" description="two-component system response regulator ComA"><ns2:sequence>-------MKKILVIDDHPAVMEGTKTILETDSNLSVDCLSPEPSEQFIKQHDFSSYDLILMDLNLGGEVNGMELSKQILQENPHCKIIVY-----TGYEVEDYFEEAIRAGLHGAISKTESKEKITQYIYHVLNGEILVDFAYFKQLMTQQKTKPAPSSQKEQDVLTPRECLILQEVEKGFTNQEIADALHLSKRSIEYSLTSIFNKLNVGSRTEAVLIAKSDGVL</ns2:sequence><ns2:name>GCA_039614745_comA</ns2:name></ns2:Sequence><ns2:Sequence dsseqid="sq902" id="sq901" description="two-component system response regulator ComA"><ns2:sequence>-------MKKILVIDDHPAVMEGTKTILETDSNLSVDCLSPEPSEQFIKQHDFSSYDLILMDLNLGGEVNGMELSKQILQENPHCKIIVY-----TGYEVEDYFEEAIRAGLHGAISKTESKEKITQYIYHVLNGEILVDFAYFKQLMTQQKTKPAPSSQKEQDVLTPRECLILQEVEKGFTNQEIADALHLSKRSIEYSLTSIFNKLNVGSRTEAVLIAKSDGVL</ns2:sequence><ns2:name>GCA_030028395_comA</ns2:name></ns2:Sequence><ns2:Sequence dsseqid="sq904" id="sq903" description="two-component system response regulator ComA"><ns2:sequence>-------MKKILVIDDHPAVMEGTKTILETDSNLSVDCLSPEPSEQFIKQHDFSSYDLILMDLNLGGEVNGMELSKQILQENPHCKIIVY-----TGYEVEDYFEEAIRAGLHGAISKTESKEKITQYIYHVLNGEILVDFAYFKQLMTQQKTKPAPSSQKEQDVLTPRECLILQEVEKGFTNQEIADALHLSKRSIEYSLTSIFNKLNVGSRTEAVLIAKSDGVL</ns2:sequence><ns2:name>GCA_009913595_comA</ns2:name></ns2:Sequence><ns2:Sequence dsseqid="sq906" id="sq905" description="two-component system response regulator ComA"><ns2:sequence>-------MKKILVIDDHPAVMEGTKTILETDSNLSVDCLSPEPSEQFIKQHDFSSYDLILMDLNLGGEVNGMELSKQILQENPHCKIIVY-----TGYEVEDYFEEAIRAGLHGAISKTESKEKITQYIYHVLNGEILVDFAYFKQLMTQQKTKPAPSSQKEQDVLTPRECLILQEVEKGFTNQEIADALHLSKRSIEYSLTSIFNKLNVGSRTEAVLIAKSDGVL</ns2:sequence><ns2:name>GCA_905310985_comA</ns2:name></ns2:Sequence><ns2:Sequence dsseqid="sq908" id="sq907" description="two-component system response regulator ComA"><ns2:sequence>-------MKKILVIDDHPAVMEGTKTILETDSNLSVDCLSPEPSEQFIKQHDFSSYDLILMDLNLGGEVNGMELSKQILQENPHCKIIVY-----TGYEVEDYFEEAIRAGLHGAISKTESKEKITQYIYHVLNGEILVDFAYFKQLMTQQKTKPAPSSQKEQDVLTPRECLILQEVEKGFTNQEIADALHLSKRSIEYSLTSIFNKLNVGSRTEAVLIAKSDGVL</ns2:sequence><ns2:name>GCA_905310975_comA</ns2:name></ns2:Sequence><ns2:Sequence dsseqid="sq910" id="sq909" description="two-component system response regulator ComA"><ns2:sequence>-------MKKILVIDDHPAVMEGTKTILETDSNLSVDCLSPEPSEQFIKQHDFSSYDLILMDLNLGGEVNGMELSKQILQENPHCKIIVY-----TGYEVEDYFEEAIRAGLHGAISKTESKEKITQYIYHVLNGEILVDFAYFKQLMTQQKTKPAPSSQKEQDVLTPRECLILQEVEKGFTNQEIADALHLSKRSIEYSLTSIFNKLNVGSRTEAVLIAKSDGVL</ns2:sequence><ns2:name>GCA_023702085_comA</ns2:name></ns2:Sequence><ns2:Sequence dsseqid="sq912" id="sq911" description="two-component system response regulator ComA"><ns2:sequence>-------MKKILVIDDHPAVMEGTKTILETDSNLSVDCLSPEPSEQFIKQHDFSSYDLILMDLNLGGEVNGMELSKQILQENPHCKIIVY-----TGYEVEDYFEEAIRAGLHGAISKTESKEKITQYIYHVLNGEILVDFAYFKQLMTQQKTKPAPSSQKEQDVLTPRECLILQEVEKGFTNQEIADALHLSKRSIEYSLTSIFNKLNVGSRTEAVLIAKSDGVL</ns2:sequence><ns2:name>GCA_004119595_comA</ns2:name></ns2:Sequence><ns2:Sequence dsseqid="sq914" id="sq913" description="two-component system response regulator ComA"><ns2:sequence>-------MKKILVIDDHPAVMEGTKTILETDSNLSVDCLSPEPSEQFIKQHDFSSYDLILMDLNLGGEVNGMELSKQILQENPHCKIIVY-----TGYEVEDYFEEAIRAGLHGAISKTESKEKITQYIYHVLNGEILVDFAYFKQLMTQQKTKPAPSSQKEQDVLTPRECLILQEVEKGFTNQEIADALHLSKRSIEYSLTSIFNKLNVGSRTEAVLIAKSDGVL</ns2:sequence><ns2:name>GCA_009662335_comA</ns2:name></ns2:Sequence><ns2:Sequence dsseqid="sq916" id="sq915" description="two-component system response regulator ComA"><ns2:sequence>-------MKKILVIDDHPAVMEGTKTILETDSNLSVDCLSPEPSEQFIKQHDFSSYDLILMDLNLGGEVNGMELSKQILQENPHCKIIVY-----TGYEVEDYFEEAIRAGLHGAISKTESKEKITQYIYHVLNGEILVDFAYFKQLMTQQKTKPAPSSQKEQDVLTPRECLILQEVEKGFTNQEIADALHLSKRSIEYSLTSIFNKLNVGSRTEAVLIAKSDGVL</ns2:sequence><ns2:name>GCA_006741845_comA</ns2:name></ns2:Sequence><ns2:Sequence dsseqid="sq918" id="sq917" description="two-component system response regulator ComA"><ns2:sequence>-------MKKILVIDDHPAVMEGTKTILETDSNLSVDCLSPEPSEQFIKQHDFSSYDLILMDLNLGGEVNGMELSKQILQENPHCKIIVY-----TGYEVEDYFEEAIRAGLHGAISKTESKEKITQYIYHVLNGEILVDFAYFKQLMTQQKTKPAPSSQKEQDVLTPRECLILQEVEKGFTNQEIADALHLSKRSIEYSLTSIFNKLNVGSRTEAVLIAKSDGVL</ns2:sequence><ns2:name>GCA_027923485_comA</ns2:name></ns2:Sequence><ns2:Sequence dsseqid="sq920" id="sq919" description="two-component system response regulator ComA"><ns2:sequence>-------MKKILVIDDHPAVMEGTKTILETDSNLSVDCLSPEPSEQFIKQHDFSSYDLILMDLNLGGEVNGMELSKQILQENPHCKIIVY-----TGYEVEDYFEEAIRAGLHGAISKTESKEKITQYIYHVLNGEILVDFAYFKQLMTQQKTKPAPSSQKEQDVLTPRECLILQEVEKGFTNQEIADALHLSKRSIEYSLTSIFNKLNVGSRTEAVLIAKSDGVL</ns2:sequence><ns2:name>GCA_024508195_comA</ns2:name></ns2:Sequence><ns2:Sequence dsseqid="sq922" id="sq921" description="two-component system response regulator ComA"><ns2:sequence>-------MKKILVIDDHPAVMEGTKTILETDSNLSVDCLSPEPSEQFIKQHDFSSYDLILMDLNLGGEVNGMELSKQILQENPHCKIIVY-----TGYEVEDYFEEAIRAGLHGAISKTESKEKITQYIYHVLNGEILVDFAYFKQLMTQQKTKPAPSSQKEQDVLTPRECLILQEVEKGFTNQEIADALHLSKRSIEYSLTSIFNKLNVGSRTEAVLIAKSDGVL</ns2:sequence><ns2:name>GCA_023078435_comA</ns2:name></ns2:Sequence><ns2:Sequence dsseqid="sq924" id="sq923" description="two-component system response regulator ComA"><ns2:sequence>-------MKKILVIDDHPAVMEGTKTILETDSNLSVDCLSPEPSEQFIKQHDFSSYDLILMDLNLGGEVNGMELSKQILQENPHCKIIVY-----TGYEVEDYFEEAIRAGLHGAISKTESKEKITQYIYHVLNGEILVDFAYFKQLMTQQKTKPAPSSQKEQDVLTPRECLILQEVEKGFTNQEIADALHLSKRSIEYSLTSIFNKLNVGSRTEAVLIAKSDGVL</ns2:sequence><ns2:name>GCA_905311035_comA</ns2:name></ns2:Sequence><ns2:Sequence dsseqid="sq926" id="sq925" description="two-component system response regulator ComA"><ns2:sequence>-------MKKILVIDDHPAVMEGTKTILETDSNLSVDCLSPEPSEQFIKQHDFSSYDLILMDLNLGGEVNGMELSKQILQENPHCKIIVY-----TGYEVEDYFEEAIRAGLHGAISKTESKEKITQYIYHVLNGEILVDFAYFKQLMTQQKTKPAPSSQKEQDVLTPRECLILQEVEKGFTNQEIADALHLSKRSIEYSLTSIFNKLNVGSRTEAVLIAKSDGVL</ns2:sequence><ns2:name>GCA_024706255_comA</ns2:name></ns2:Sequence><ns2:Sequence dsseqid="sq928" id="sq927" description="two-component system response regulator ComA"><ns2:sequence>-------MKKILVIDDHPAVMEGTKTILETDSNLSVDCLSPEPSEQFIKQHDFSSYDLILMDLNLGGEVNGMELSKQILQENPHCKIIVY-----TGYEVEDYFEEAIRAGLHGAISKTESKEKITQYIYHVLNGEILVDFAYFKQLMTQQKTKPAPSSQKEQDVLTPRECLILQEVEKGFTNQEIADALHLSKRSIEYSLTSIFNKLNVGSRTEAVLIAKSDGVL</ns2:sequence><ns2:name>GCA_001565875_comA</ns2:name></ns2:Sequence><ns2:Sequence dsseqid="sq930" id="sq929" description="two-component system response regulator ComA"><ns2:sequence>-------MKKILVIDDHPAVMEGTKTILETDSNLSVDCLSPEPSEQFIKQHDFSSYDLILMDLNLGGEVNGMELSKQILQENPHCKIIVY-----TGYEVEDYFEEAIRAGLHGAISKTESKEKITQYIYHVLNGEILVDFAYFKQLMTQQKTKPAPSSQKEQDVLTPRECLILQEVEKGFTNQEIADALHLSKRSIEYSLTSIFNKLNVGSRTEAVLIAKSDGVL</ns2:sequence><ns2:name>GCA_905319565_comA</ns2:name></ns2:Sequence><ns2:Sequence dsseqid="sq932" id="sq931" description="two-component system response regulator ComA"><ns2:sequence>-------MKKILVIDDHPAVMEGTKTILETDSNLSVDCLSPEPSEQFIKQHDFSSYDLILMDLNLGGEVNGMELSKQILQENPHCKIIVY-----TGYEVEDYFEEAIRAGLHGAISKTESKEKITQYIYHVLNGEILVDFAYFKQLMTQQKTKPAPSSQKEQDVLTPRECLILQEVEKGFTNQEIADALHLSKRSIEYSLTSIFNKLNVGSRTEAVLIAKSDGVL</ns2:sequence><ns2:name>GCA_035319605_comA</ns2:name></ns2:Sequence><ns2:Sequence dsseqid="sq934" id="sq933" description="two-component system response regulator ComA"><ns2:sequence>-------MKKILVIDDHPAVMEGTKTILETDSNLSVDCLSPEPSEQFIKQHDFSSYDLILMDLNLGGEVNGMELSKQILQENPHCKIIVY-----TGYEVEDYFEEAIRAGLHGAISKTESKEKITQYIYHVLNGEILVDFAYFKQLMTQQKTKPAPSSQKEQDVLTPRECLILQEVEKGFTNQEIADALHLSKRSIEYSLTSIFNKLNVGSRTEAVLIAKSDGVL</ns2:sequence><ns2:name>GCA_000186745_comA</ns2:name></ns2:Sequence><ns2:Sequence dsseqid="sq936" id="sq935" description="two-component system response regulator ComA"><ns2:sequence>-------MKKILVIDDHPAVMEGTKTILETDSNLSVDCLSPEPSEQFIKQHDFSSYDLILMDLNLGGEVNGMELSKQILQENPHCKIIVY-----TGYEVEDYFEEAIRAGLHGAISKTESKEKITQYIYHVLNGEILVDFAYFKQLMTQQKTKPAPSSQKEQDVLTPRECLILQEVEKGFTNQEIADALHLSKRSIEYSLTSIFNKLNVGSRTEAVLIAKSDGVL</ns2:sequence><ns2:name>GCA_001037985_comA</ns2:name></ns2:Sequence><ns2:Sequence dsseqid="sq938" id="sq937" description="two-component system response regulator ComA"><ns2:sequence>-------MKKILVIDDHPAVMEGTKTILETDSNLSVDCLSPEPSEQFIKQHDFSSYDLILMDLNLGGEVNGMELSKQILQENPHCKIIVY-----TGYEVEDYFEEAIRAGLHGAISKTESKEKITQYIYHVLNGEILVDFAYFKQLMTQQKTKPAPSSQKEQDVLTPRECLILQEVEKGFTNQEIADALHLSKRSIEYSLTSIFNKLNVGSRTEAVLIAKSDGVL</ns2:sequence><ns2:name>GCA_030413125_comA</ns2:name></ns2:Sequence><ns2:Sequence dsseqid="sq940" id="sq939" description="two-component system response regulator ComA"><ns2:sequence>-------MKKILVIDDHPAVMEGTKTILETDSNLSVDCLSPEPSEQFIKQHDFSSYDLILMDLNLGGEVNGMELSKQILQENPHCKIIVY-----TGYEVEDYFEEAIRAGLHGAISKTESKEKITQYIYHVLNGEILVDFAYFKQLMTQQKTKPAPSSQKEQDVLTPRECLILQEVEKGFTNQEIADALHLSKRSIEYSLTSIFNKLNVGSRTEAVLIAKSDGVL</ns2:sequence><ns2:name>GCA_030123085_comA</ns2:name></ns2:Sequence><ns2:Sequence dsseqid="sq942" id="sq941" description="two-component system response regulator ComA"><ns2:sequence>-------MKKILVIDDHPAVMEGTKTILETDSNLSVDCLSPEPSEQFIKQHDFSSYDLILMDLNLGGEVNGMELSKQILQENPHCKIIVY-----TGYEVEDYFEEAIRAGLHGAISKTESKEKITQYIYHVLNGEILVDFAYFKQLMTQQKTKPAPSSQKEQDVLTPRECLILQEVEKGFTNQEIADALHLSKRSIEYSLTSIFNKLNVGSRTEAVLIAKSDGVL</ns2:sequence><ns2:name>GCA_000344745_comA</ns2:name></ns2:Sequence><ns2:Sequence dsseqid="sq944" id="sq943" description="two-component system response regulator ComA"><ns2:sequence>-------MKKILVIDDHPAVMEGTKTILETDSNLSVDCLSPEPSEQFIKQHDFSSYDLILMDLNLGGEVNGMELSKQILQENPHCKIIVY-----TGYEVEDYFEEAIRAGLHGAISKTESKEKITQYIYHVLNGEILVDFAYFKQLMTQQKTKPAPSSQKEQDVLTPRECLILQEVEKGFTNQEIADALHLSKRSIEYSLTSIFNKLNVGSRTEAVLIAKSDGVL</ns2:sequence><ns2:name>GCA_001747445_comA</ns2:name></ns2:Sequence><ns2:Sequence dsseqid="sq946" id="sq945" description="two-component system response regulator ComA"><ns2:sequence>-------MKKILVIDDHPAVMEGTKTILETDSNLSVDCLSPEPSEQFIKQHDFSSYDLILMDLNLGGEVNGMELSKQILQENPHCKIIVY-----TGYEVEDYFEEAIRAGLHGAISKTESKEKITQYIYHVLNGEILVDFAYFKQLMTQQKTKPAPSSQKEQDVLTPRECLILQEVEKGFTNQEIADALHLSKRSIEYSLTSIFNKLNVGSRTEAVLIAKSDGVL</ns2:sequence><ns2:name>GCA_024917175_comA</ns2:name></ns2:Sequence><ns2:Sequence dsseqid="sq948" id="sq947" description="two-component system response regulator ComA"><ns2:sequence>-------MKKILVIDDHPAVMEGTKTILETDSNLSVDCLSPEPSEQFIKQHDFSSYDLILMDLNLGGEVNGMELSKQILQENPHCKIIVY-----TGYEVEDYFEEAIRAGLHGAISKTESKEKITQYIYHVLNGEILVDFAYFKQLMTQQKTKPAPSSQKEQDVLTPRECLILQEVEKGFTNQEIADALHLSKRSIEYSLTSIFNKLNVGSRTEAVLIAKSDGVL</ns2:sequence><ns2:name>GCA_009913575_comA</ns2:name></ns2:Sequence><ns2:Sequence dsseqid="sq950" id="sq949" description="two-component system response regulator ComA"><ns2:sequence>-------MKKILVIDDHPAVMEGTKTILETDSNLSVDCLSPEPSEQFIKQHDFSSYDLILMDLNLGGEVNGMELSKQILQENPHCKIIVY-----TGYEVEDYFEEAIRAGLHGAISKTESKEKITQYIYHVLNGEILVDFAYFKQLMTQQKTKPAPSSQKEQDVLTPRECLILQEVEKGFTNQEIADALHLSKRSIEYSLTSIFNKLNVGSRTEAVLIAKSDGVL</ns2:sequence><ns2:name>Bacillus_subtilis_PRO53_comA</ns2:name></ns2:Sequence><ns2:Sequence dsseqid="sq952" id="sq951" description="two-component system response regulator ComA"><ns2:sequence>-------MKKILVIDDHPAVMEGTKTILETDSNLSVDCLSPEPSEQFIKQHDFSSYDLILMDLNLGGEVNGMELSKQILQENPHCKIIVY-----TGYEVEDYFEEAIRAGLHGAISKTESKEKITQYIYHVLNGEILVDFAYFKQLMTQQKTKPAPSSQKEQDVLTPRECLILQEVEKGFTNQEIADALHLSKRSIEYSLTSIFNKLNVGSRTEAVLIAKSDGVL</ns2:sequence><ns2:name>GCA_000706705_comA</ns2:name></ns2:Sequence><ns2:Sequence dsseqid="sq954" id="sq953" description="two-component system response regulator ComA"><ns2:sequence>-------MKKILVIDDHPAVMEGTKTILETDSNLSVDCLSPEPSEQFIKQHDFSSYDLILMDLNLGGEVNGMELSKQILQENPHCKIIVY-----TGYEVEDYFEEAIRAGLHGAISKTESKEKITQYIYHVLNGEILVDFAYFKQLMTQQKTKPAPSSQKEQDVLTPRECLILQEVEKGFTNQEIADALHLSKRSIEYSLTSIFNKLNVGSRTEAVLIAKSDGVL</ns2:sequence><ns2:name>Bacillus_subtilis_DSM10_comA</ns2:name></ns2:Sequence><ns2:Sequence dsseqid="sq956" id="sq955" description="two-component system response regulator ComA"><ns2:sequence>-------MKKILVIDDHPAVMEGTKTILETDSNLSVDCLSPEPSEQFIKQHDFSSYDLILMDLNLGGEVNGMELSKQILQENPHCKIIVY-----TGYEVEDYFEEAIRAGLHGAISKTESKEKITQYIYHVLNGEILVDFAYFKQLMTQQKTKPAPSSQKEQDVLTPRECLILQEVEKGFTNQEIADALHLSKRSIEYSLTSIFNKLNVGSRTEAVLIAKSDGVL</ns2:sequence><ns2:name>GCA_003610955_comA</ns2:name></ns2:Sequence><ns2:Sequence dsseqid="sq958" id="sq957" description="two-component system response regulator ComA"><ns2:sequence>-------MKKILVIDDHPAVMEGTKTILETDSNLSVDCLSPEPSEQFIKQHDFSSYDLILMDLNLGGEVNGMELSKQILQENPHCKIIVY-----TGYEVEDYFEEAIRAGLHGAISKTESKEKITQYIYHVLNGEILVDFAYFKQLMTQQKTKPAPSSQKEQDVLTPRECLILQEVEKGFTNQEIADALHLSKRSIEYSLTSIFNKLNVGSRTEAVLIAKSDGVL</ns2:sequence><ns2:name>GCA_034440835_comA</ns2:name></ns2:Sequence><ns2:Sequence dsseqid="sq960" id="sq959" description="two-component system response regulator ComA"><ns2:sequence>-------MKKILVIDDHPAVMEGTKTILETDSNLSVDCLSPEPSEQFIKQHDFSSYDLILMDLNLGGEVNGMELSKQILQENPHCKIIVY-----TGYEVEDYFEEAIRAGLHGAISKTESKEKITQYIYHVLNGEILVDFAYFKQLMTQQKTKPAPSSQKEQDVLTPRECLILQEVEKGFTNQEIADALHLSKRSIEYSLTSIFNKLNVGSRTEAVLIAKSDGVL</ns2:sequence><ns2:name>GCA_023612315_comA</ns2:name></ns2:Sequence><ns2:Sequence dsseqid="sq962" id="sq961" description="two-component system response regulator ComA"><ns2:sequence>-------MKKILVIDDHPAVMEGTKTILETDSNLSVDCLSPEPSEQFIKQHDFSSYDLILMDLNLGGEVNGMELSKQILQENPHCKIIVY-----TGYEVEDYFEEAIRAGLHGAISKTESKEKITQYIYHVLNGEILVDFAYFKQLMTQQKTKPAPSSQKEQDVLTPRECLILQEVEKGFTNQEIADALHLSKRSIEYSLTSIFNKLNVGSRTEAVLIAKSDGVL</ns2:sequence><ns2:name>GCA_019931715_comA</ns2:name></ns2:Sequence><ns2:Sequence dsseqid="sq964" id="sq963" description="two-component system response regulator ComA"><ns2:sequence>-------MKKILVIDDHPAVMEGTKTILETDSNLSVDCLSPEPSEQFIKQHDFSSYDLILMDLNLGGEVNGMELSKQILQENPHCKIIVY-----TGYEVEDYFEEAIRAGLHGAISKTESKEKITQYIYHVLNGEILVDFAYFKQLMTQQKTKPAPSSQKEQDVLTPRECLILQEVEKGFTNQEIADALHLSKRSIEYSLTSIFNKLNVGSRTEAVLIAKSDGVL</ns2:sequence><ns2:name>GCA_905318255_comA</ns2:name></ns2:Sequence><ns2:Sequence dsseqid="sq966" id="sq965" description="two-component system response regulator ComA"><ns2:sequence>-------MKKILVIDDHPAVMEGTKTILETDSNLSVDCLSPEPSEQFIKQHDFSSYDLILMDLNLGGEVNGMELSKQILQENPHCKIIVY-----TGYEVEDYFEEAIRAGLHGAISKTESKEKITQYIYHVLNGEILVDFAYFKQLMTQQKTKPAPSSQKEQDVLTPRECLILQEVEKGFTNQEIADALHLSKRSIEYSLTSIFNKLNVGSRTEAVLIAKSDGVL</ns2:sequence><ns2:name>GCA_029916985_comA</ns2:name></ns2:Sequence><ns2:Sequence dsseqid="sq968" id="sq967" description="two-component system response regulator ComA"><ns2:sequence>-------MKKILVIDDHPAVMEGTKTILETDSNLSVDCLSPEPSEQFIKQHDFSSYDLILMDLNLGGEVNGMELSKQILQENPHCKIIVY-----TGYEVEDYFEEAIRAGLHGAISKTESKEKITQYIYHVLNGEILVDFAYFKQLMTQQKTKPAPSSQKEQDVLTPRECLILQEVEKGFTNQEIADALHLSKRSIEYSLTSIFNKLNVGSRTEAVLIAKSDGVL</ns2:sequence><ns2:name>GCA_000321395_comA</ns2:name></ns2:Sequence><ns2:Sequence dsseqid="sq970" id="sq969" description="two-component system response regulator ComA"><ns2:sequence>-------MKKILVIDDHPAVMEGTKTILETDSNLSVDCLSPEPSEQFIKQHDFSSYDLILMDLNLGGEVNGMELSKQILQENPHCKIIVY-----TGYEVEDYFEEAIRAGLHGAISKTESKEKITQYIYHVLNGEILVDFAYFKQLMTQQKTKPAPSSQKEQDVLTPRECLILQEVEKGFTNQEIADALHLSKRSIEYSLTSIFNKLNVGSRTEAVLIAKSDGVL</ns2:sequence><ns2:name>GCA_004119695_comA</ns2:name></ns2:Sequence><ns2:Sequence dsseqid="sq972" id="sq971" description="two-component system response regulator ComA"><ns2:sequence>-------MKKILVIDDHPAVMEGTKTILETDSNLSVDCLSPEPSEQFIKQHDFSSYDLILMDLNLGGEVNGMELSKQILQENPHCKIIVY-----TGYEVEDYFEEAIRAGLHGAISKTESKEKITQYIYHVLNGEILVDFAYFKQLMTQQKTKPAPSSQKEQDVLTPRECLILQEVEKGFTNQEIADALHLSKRSIEYSLTSIFNKLNVGSRTEAVLIAKSDGVL</ns2:sequence><ns2:name>GCA_037201935_comA</ns2:name></ns2:Sequence><ns2:Sequence dsseqid="sq974" id="sq973" description="two-component system response regulator ComA"><ns2:sequence>-------MKKILVIDDHPAVMEGTKTILETDSNLSVDCLSPEPSEQFIKQHDFSSYDLILMDLNLGGEVNGMELSKQILQENPHCKIIVY-----TGYEVEDYFEEAIRAGLHGAISKTESKEKITQYIYHVLNGEILVDFAYFKQLMTQQKTKPAPSSQKEQDVLTPRECLILQEVEKGFTNQEIADALHLSKRSIEYSLTSIFNKLNVGSRTEAVLIAKSDGVL</ns2:sequence><ns2:name>GCA_024799885_comA</ns2:name></ns2:Sequence><ns2:Sequence dsseqid="sq976" id="sq975" description="two-component system response regulator ComA"><ns2:sequence>-------MKKILVIDDHPAVMEGTKTILETDSNLSVDCLSPEPSEQFIKQHDFSSYDLILMDLNLGGEVNGMELSKQILQENPHCKIIVY-----TGYEVEDYFEEAIRAGLHGAISKTESKEKITQYIYHVLNGEILVDFAYFKQLMTQQKTKPAPSSQKEQDVLTPRECLILQEVEKGFTNQEIADALHLSKRSIEYSLTSIFNKLNVGSRTEAVLIAKSDGVL</ns2:sequence><ns2:name>GCA_022647025_comA</ns2:name></ns2:Sequence><ns2:Sequence dsseqid="sq978" id="sq977" description="two-component system response regulator ComA"><ns2:sequence>-------MKKILVIDDHPAVMEGTKTILETDSNLSVDCLSPEPSEQFIKQHDFSSYDLILMDLNLGGEVNGMELSKQILQENPHCKIIVY-----TGYEVEDYFEEAIRAGLHGAISKTESKEKITQYIYHVLNGEILVDFAYFKQLMTQQKTKPAPSSQKEQDVLTPRECLILQEVEKGFTNQEIADALHLSKRSIEYSLTSIFNKLNVGSRTEAVLIAKSDGVL</ns2:sequence><ns2:name>GCA_905311405_comA</ns2:name></ns2:Sequence><ns2:Sequence dsseqid="sq980" id="sq979" description="two-component system response regulator ComA"><ns2:sequence>-------MKKILVIDDHPAVMEGTKTILETDSNLSVDCLSPEPSEQFIKQHDFSSYDLILMDLNLGGEVNGMELSKQILQENPHCKIIVY-----TGYEVEDYFEEAIRAGLHGAISKTESKEKITQYIYHVLNGEILVDFAYFKQLMTQQKTKPAPSSQKEQDVLTPRECLILQEVEKGFTNQEIADALHLSKRSIEYSLTSIFNKLNVGSRTEAVLIAKSDGVL</ns2:sequence><ns2:name>GCA_029637165_comA</ns2:name></ns2:Sequence><ns2:Sequence dsseqid="sq982" id="sq981" description="two-component system response regulator ComA"><ns2:sequence>-------MKKILVIDDHPAVMEGTKTILETDSNLSVDCLSPEPSEQFIKQHDFSSYDLILMDLNLGGEVNGMELSKQILQENPHCKIIVY-----TGYEVEDYFEEAIRAGLHGAISKTESKEKITQYIYHVLNGEILVDFAYFKQLMTQQKTKPAPSSQKEQDVLTPRECLILQEVEKGFTNQEIADALHLSKRSIEYSLTSIFNKLNVGSRTEAVLIAKSDGVL</ns2:sequence><ns2:name>GCA_019704415_comA</ns2:name></ns2:Sequence><ns2:Sequence dsseqid="sq984" id="sq983" description="two-component system response regulator ComA"><ns2:sequence>-------MKKILVIDDHPAVMEGTKTILETDSNLSVDCLSPEPSEQFIKQHDFSSYDLILMDLNLGGEVNGMELSKQILQENPHCKIIVY-----TGYEVEDYFEEAIRAGLHGAISKTESKEKITQYIYHVLNGEILVDFAYFKQLMTQQKTKPAPSSQKEQDVLTPRECLILQEVEKGFTNQEIADALHLSKRSIEYSLTSIFNKLNVGSRTEAVLIAKSDGVL</ns2:sequence><ns2:name>GCA_002290305_comA</ns2:name></ns2:Sequence><ns2:Sequence dsseqid="sq986" id="sq985" description="two-component system response regulator ComA"><ns2:sequence>-------MKKILVIDDHPAVMEGTKTILETDSNLSVDCLSPEPSEQFIKQHDFSSYDLILMDLNLGGEVNGMELSKQILQENPHCKIIVY-----TGYEVEDYFEEAIRAGLHGAISKTESKEKITQYIYHVLNGEILVDFAYFKQLMTQQKTKPAPSSQKEQDVLTPRECLILQEVEKGFTNQEIADALHLSKRSIEYSLTSIFNKLNVGSRTEAVLIAKSDGVL</ns2:sequence><ns2:name>GCA_905311425_comA</ns2:name></ns2:Sequence><ns2:Sequence dsseqid="sq988" id="sq987" description="two-component system response regulator ComA"><ns2:sequence>-------MKKILVIDDHPAVMEGTKTILETDSNLSVDCLSPEPSEQFIKQHDFSSYDLILMDLNLGGEVNGMELSKQILQENPHCKIIVY-----TGYEVEDYFEEAIRAGLHGAISKTESKEKITQYIYHVLNGEILVDFAYFKQLMTQQKTKPAPSSQKEQDVLTPRECLILQEVEKGFTNQEIADALHLSKRSIEYSLTSIFNKLNVGSRTEAVLIAKSDGVL</ns2:sequence><ns2:name>GCA_014171535_comA</ns2:name></ns2:Sequence><ns2:Sequence dsseqid="sq990" id="sq989" description="two-component system response regulator ComA"><ns2:sequence>-------MKKILVIDDHPAVMEGTKTILETDSNLSVDCLSPEPSEQFIKQHDFSSYDLILMDLNLGGEVNGMELSKQILQENPHCKIIVY-----TGYEVEDYFEEAIRAGLHGAISKTESKEKITQYIYHVLNGEILVDFAYFKQLMTQQKTKPAPSSQKEQDVLTPRECLILQEVEKGFTNQEIADALHLSKRSIEYSLTSIFNKLNVGSRTEAVLIAKSDGVL</ns2:sequence><ns2:name>GCA_000209795_comA</ns2:name></ns2:Sequence><ns2:Sequence dsseqid="sq992" id="sq991" description="two-component system response regulator ComA"><ns2:sequence>-------MKKILVIDDHPAVMEGTKTILETDSNLSVDCLSPEPSEQFIKQHDFSSYDLILMDLNLGGEVNGMELSKQILQENPHCKIIVY-----TGYEVEDYFEEAIRAGLHGAISKTESKEKITQYIYHVLNGEILVDFAYFKQLMTQQKTKPAPSSQKEQDVLTPRECLILQEVEKGFTNQEIADALHLSKRSIEYSLTSIFNKLNVGSRTEAVLIAKSDGVL</ns2:sequence><ns2:name>GCA_004119875_comA</ns2:name></ns2:Sequence><ns2:Sequence dsseqid="sq994" id="sq993" description="two-component system response regulator ComA"><ns2:sequence>-------MKKILVIDDHPAVMEGTKTILETDSNLSVDCLSPEPSEQFIKQHDFSSYDLILMDLNLGGEVNGMELSKQILQENPHCKIIVY-----TGYEVEDYFEEAIRAGLHGAISKTESKEKITQYIYHVLNGEILVDFAYFKQLMTQQKTKPAPSSQKEQDVLTPRECLILQEVEKGFTNQEIADALHLSKRSIEYSLTSIFNKLNVGSRTEAVLIAKSDGVL</ns2:sequence><ns2:name>GCA_034054115_comA</ns2:name></ns2:Sequence><ns2:Sequence dsseqid="sq996" id="sq995" description="two-component system response regulator ComA"><ns2:sequence>-------MKKILVIDDHPAVMEGTKTILETDSNLSVDCLSPEPSEQFIKQHDFSSYDLILMDLNLGGEVNGMELSKQILQENPHCKIIVY-----TGYEVEDYFEEAIRAGLHGAISKTESKEKITQYIYHVLNGEILVDFAYFKQLMTQQKTKPAPSSQKEQDVLTPRECLILQEVEKGFTNQEIADALHLSKRSIEYSLTSIFNKLNVGSRTEAVLIAKSDGVL</ns2:sequence><ns2:name>GCA_019704455_comA</ns2:name></ns2:Sequence><ns2:Sequence dsseqid="sq998" id="sq997" description="two-component system response regulator ComA"><ns2:sequence>-------MKKILVIDDHPAVMEGTKTILETDSNLSVDCLSPEPSEQFIKQHDFSSYDLILMDLNLGGEVNGMELSKQILQENPHCKIIVY-----TGYEVEDYFEEAIRAGLHGAISKTESKEKITQYIYHVLNGEILVDFAYFKQLMTQQKTKPAPSSQKEQDVLTPRECLILQEVEKGFTNQEIADALHLSKRSIEYSLTSIFNKLNVGSRTEAVLIAKSDGVL</ns2:sequence><ns2:name>GCA_023521275_comA</ns2:name></ns2:Sequence><ns2:Sequence dsseqid="sq1000" id="sq999" description="two-component system response regulator ComA"><ns2:sequence>-------MKKILVIDDHPAVMEGTKTILETDSNLSVDCLSPEPSEQFIKQHDFSSYDLILMDLNLGGEVNGMELSKQILQENPHCKIIVY-----TGYEVEDYFEEAIRAGLHGAISKTESKEKITQYIYHVLNGEILVDFAYFKQLMTQQKTKPAPSSQKEQDVLTPRECLILQEVEKGFTNQEIADALHLSKRSIEYSLTSIFNKLNVGSRTEAVLIAKSDGVL</ns2:sequence><ns2:name>GCA_026639155_comA</ns2:name></ns2:Sequence><ns2:Sequence dsseqid="sq1002" id="sq1001" description="two-component system response regulator ComA"><ns2:sequence>-------MKKILVIDDHPAVMEGTKTILETDSNLSVDCLSPEPSEQFIKQHDFSSYDLILMDLNLGGEVNGMELSKQILQENPHCKIIVY-----TGYEVEDYFEEAIRAGLHGAISKTESKEKITQYIYHVLNGEILVDFAYFKQLMTQQKTKPAPSSQKEQDVLTPRECLILQEVEKGFTNQEIADALHLSKRSIEYSLTSIFNKLNVGSRTEAVLIAKSDGVL</ns2:sequence><ns2:name>GCA_009497795_comA</ns2:name></ns2:Sequence><ns2:Sequence dsseqid="sq1004" id="sq1003" description="two-component system response regulator ComA"><ns2:sequence>-------MKKILVIDDHPAVMEGTKTILETDSNLSVDCLSPEPSEQFIKQHDFSSYDLILMDLNLGGEVNGMELSKQILQENPHCKIIVY-----TGYEVEDYFEEAIRAGLHGAISKTESKEKITQYIYHVLNGEILVDFAYFKQLMTQQKTKPAPSSQKEQDVLTPRECLILQEVEKGFTNQEIADALHLSKRSIEYSLTSIFNKLNVGSRTEAVLIAKSDGVL</ns2:sequence><ns2:name>GCA_014298115_comA</ns2:name></ns2:Sequence><ns2:Sequence dsseqid="sq1006" id="sq1005" description="two-component system response regulator ComA"><ns2:sequence>-------MKKILVIDDHPAVMEGTKTILETDSNLSVDCLSPEPSEQFIKQHDFSSYDLILMDLNLGGEVNGMELSKQILQENPHCKIIVY-----TGYEVEDYFEEAIRAGLHGAISKTESKEKITQYIYHVLNGEILVDFAYFKQLMTQQKTKPAPSSQKEQDVLTPRECLILQEVEKGFTNQEIADALHLSKRSIEYSLTSIFNKLNVGSRTEAVLIAKSDGVL</ns2:sequence><ns2:name>GCA_028463925_comA</ns2:name></ns2:Sequence><ns2:Sequence dsseqid="sq1008" id="sq1007" description="two-component system response regulator ComA"><ns2:sequence>-------MKKILVIDDHPAVMEGTKTILETDSNLSVDCLSPEPSEQFIKQHDFSSYDLILMDLNLGGEVNGMELSKQILQENPHCKIIVY-----TGYEVEDYFEEAIRAGLHGAISKTESKEKITQYIYHVLNGEILVDFAYFKQLMTQQKTKPAPSSQKEQDVLTPRECLILQEVEKGFTNQEIADALHLSKRSIEYSLTSIFNKLNVGSRTEAVLIAKSDGVL</ns2:sequence><ns2:name>GCA_024802585_comA</ns2:name></ns2:Sequence><ns2:Sequence dsseqid="sq1010" id="sq1009" description="two-component system response regulator ComA"><ns2:sequence>-------MKKILVIDDHPAVMEGTKTILETDSNLSVDCLSPEPSEQFIKQHDFSSYDLILMDLNLGGEVNGMELSKQILQENPHCKIIVY-----TGYEVEDYFEEAIRAGLHGAISKTESKEKITQYIYHVLNGEILVDFAYFKQLMTQQKTKPAPSSQKEQDVLTPRECLILQEVEKGFTNQEIADALHLSKRSIEYSLTSIFNKLNVGSRTEAVLIAKSDGVL</ns2:sequence><ns2:name>GCA_025502545_comA</ns2:name></ns2:Sequence><ns2:Sequence dsseqid="sq1012" id="sq1011" description="two-component system response regulator ComA"><ns2:sequence>-------MKKILVIDDHPAVMEGTKTILETDSNLSVDCLSPEPSEQFIKQHDFSSYDLILMDLNLGGEVNGMELSKQILQENPHCKIIVY-----TGYEVEDYFEEAIRAGLHGAISKTESKEKITQYIYHVLNGEILVDFAYFKQLMTQQKTKPAPSSQKEQDVLTPRECLILQEVEKGFTNQEIADALHLSKRSIEYSLTSIFNKLNVGSRTEAVLIAKSDGVL</ns2:sequence><ns2:name>GCA_003665195_comA</ns2:name></ns2:Sequence><ns2:Sequence dsseqid="sq1014" id="sq1013" description="two-component system response regulator ComA"><ns2:sequence>-------MKKILVIDDHPAVMEGTKTILETDSNLSVDCLSPEPSEQFIKQHDFSSYDLILMDLNLGGEVNGMELSKQILQENPHCKIIVY-----TGYEVEDYFEEAIRAGLHGAISKTESKEKITQYIYHVLNGEILVDFAYFKQLMTQQKTKPAPSSQKEQDVLTPRECLILQEVEKGFTNQEIADALHLSKRSIEYSLTSIFNKLNVGSRTEAVLIAKSDGVL</ns2:sequence><ns2:name>GCA_000338735_comA</ns2:name></ns2:Sequence><ns2:Sequence dsseqid="sq1016" id="sq1015" description="two-component system response regulator ComA"><ns2:sequence>-------MKKILVIDDHPAVMEGTKTILETDSNLSVDCLSPEPSEQFIKQHDFSSYDLILMDLNLGGEVNGMELSKQILQENPHCKIIVY-----TGYEVEDYFEEAIRAGLHGAISKTESKEKITQYIYHVLNGEILVDFAYFKQLMTQQKTKPAPSSQKEQDVLTPRECLILQEVEKGFTNQEIADALHLSKRSIEYSLTSIFNKLNVGSRTEAVLIAKSDGVL</ns2:sequence><ns2:name>GCA_037201685_comA</ns2:name></ns2:Sequence><ns2:Sequence dsseqid="sq1018" id="sq1017" description="two-component system response regulator ComA"><ns2:sequence>-------MKKILVIDDHPAVMEGTKTILETDSNLSVDCLSPEPSEQFIKQHDFSSYDLILMDLNLGGEVNGMELSKQILQENPHCKIIVY-----TGYEVEDYFEEAIRAGLHGAISKTESKEKITQYIYHVLNGEILVDFAYFKQLMTQQKTKPAPSSQKEQDVLTPRECLILQEVEKGFTNQEIADALHLSKRSIEYSLTSIFNKLNVGSRTEAVLIAKSDGVL</ns2:sequence><ns2:name>Bacillus_subtilis_DSM13019_comA</ns2:name></ns2:Sequence><ns2:Sequence dsseqid="sq1020" id="sq1019" description="two-component system response regulator ComA"><ns2:sequence>-------MKKILVIDDHPAVMEGTKTILETDSNLSVDCLSPEPSEQFIKQHDFSSYDLILMDLNLGGEVNGMELSKQILQENPHCKIIVY-----TGYEVEDYFEEAIRAGLHGAISKTESKEKITQYIYHVLNGEILVDFAYFKQLMTQQKTKPAPSSQKEQDVLTPRECLILQEVEKGFTNQEIADALHLSKRSIEYSLTSIFNKLNVGSRTEAVLIAKSDGVL</ns2:sequence><ns2:name>GCA_030297075_comA</ns2:name></ns2:Sequence><ns2:Sequence dsseqid="sq1022" id="sq1021" description="two-component system response regulator ComA"><ns2:sequence>-------MKKILVIDDHPAVMEGTKTILETDSNLSVDCLSPEPSEQFIKQHDFSSYDLILMDLNLGGEVNGMELSKQILQENPHCKIIVY-----TGYEVEDYFEEAIRAGLHGAISKTESKEKITQYIYHVLNGEILVDFAYFKQLMTQQKTKPAPSSQKEQDVLTPRECLILQEVEKGFTNQEIADALHLSKRSIEYSLTSIFNKLNVGSRTEAVLIAKSDGVL</ns2:sequence><ns2:name>GCA_015535655_comA</ns2:name></ns2:Sequence><ns2:Sequence dsseqid="sq1024" id="sq1023" description="two-component system response regulator ComA"><ns2:sequence>-------MKKILVIDDHPAVMEGTKTILETDSNLSVDCLSPEPSEQFIKQHDFSSYDLILMDLNLGGEVNGMELSKQILQENPHCKIIVY-----TGYEVEDYFEEAIRAGLHGAISKTESKEKITQYIYHVLNGEILVDFAYFKQLMTQQKTKPAPSSQKEQDVLTPRECLILQEVEKGFTNQEIADALHLSKRSIEYSLTSIFNKLNVGSRTEAVLIAKSDGVL</ns2:sequence><ns2:name>GCA_010094155_comA</ns2:name></ns2:Sequence><ns2:Sequence dsseqid="sq1026" id="sq1025" description="two-component system response regulator ComA"><ns2:sequence>-------MKKILVIDDHPAVMEGTKTILETDSNLSVDCLSPEPSEQFIKQHDFSSYDLILMDLNLGGEVNGMELSKQILQENPHCKIIVY-----TGYEVEDYFEEAIRAGLHGAISKTESKEKITQYIYHVLNGEILVDFAYFKQLMTQQKTKPAPSSQKEQDVLTPRECLILQEVEKGFTNQEIADALHLSKRSIEYSLTSIFNKLNVGSRTEAVLIAKSDGVL</ns2:sequence><ns2:name>GCA_004119555_comA</ns2:name></ns2:Sequence><ns2:Sequence dsseqid="sq1028" id="sq1027" description="two-component system response regulator ComA"><ns2:sequence>-------MKKILVIDDHPAVMEGTKTILETDSNLSVDCLSPEPSEQFIKQHDFSSYDLILMDLNLGGEVNGMELSKQILQENPHCKIIVY-----TGYEVEDYFEEAIRAGLHGAISKTESKEKITQYIYHVLNGEILVDFAYFKQLMTQQKTKPAPSSQKEQDVLTPRECLILQEVEKGFTNQEIADALHLSKRSIEYSLTSIFNKLNVGSRTEAVLIAKSDGVL</ns2:sequence><ns2:name>GCA_009913255_comA</ns2:name></ns2:Sequence><ns2:Sequence dsseqid="sq1030" id="sq1029" description="two-component system response regulator ComA"><ns2:sequence>-------MKKILVIDDHPAVMEGTKTILETDSNLSVDCLSPEPSEQFIKQHDFSSYDLILMDLNLGGEVNGMELSKQILQENPHCKIIVY-----TGYEVEDYFEEAIRAGLHGAISKTESKEKITQYIYHVLNGEILVDFAYFKQLMTQQKTKPAPSSQKEQDVLTPRECLILQEVEKGFTNQEIADALHLSKRSIEYSLTSIFNKLNVGSRTEAVLIAKSDGVL</ns2:sequence><ns2:name>GCA_022700975_comA</ns2:name></ns2:Sequence><ns2:Sequence dsseqid="sq1032" id="sq1031" description="two-component system response regulator ComA"><ns2:sequence>-------MKKILVIDDHPAVMEGTKTILETDSNLSVDCLSPEPSEQFIKQHDFSSYDLILMDLNLGGEVNGMELSKQILQENPHCKIIVY-----TGYEVEDYFEEAIRAGLHGAISKTESKEKITQYIYHVLNGEILVDFAYFKQLMTQQKTKPAPSSQKEQDVLTPRECLILQEVEKGFTNQEIADALHLSKRSIEYSLTSIFNKLNVGSRTEAVLIAKSDGVL</ns2:sequence><ns2:name>GCA_905315025_comA</ns2:name></ns2:Sequence><ns2:Sequence dsseqid="sq1034" id="sq1033" description="two-component system response regulator ComA"><ns2:sequence>-------MKKILVIDDHPAVMEGTKTILETDSNLSVDCLSPEPSEQFIKQHDFSSYDLILMDLNLGGEVNGMELSKQILQENPHCKIIVY-----TGYEVEDYFEEAIRAGLHGAISKTESKEKITQYIYHVLNGEILVDFAYFKQLMTQQKTKPAPSSQKEQDVLTPRECLILQEVEKGFTNQEIADALHLSKRSIEYSLTSIFNKLNVGSRTEAVLIAKSDGVL</ns2:sequence><ns2:name>GCA_024508095_comA</ns2:name></ns2:Sequence><ns2:Sequence dsseqid="sq1036" id="sq1035" description="two-component system response regulator ComA"><ns2:sequence>-------MKKILVIDDHPAVMEGTKTILETDSNLSVDCLSPEPSEQFIKQHDFSSYDLILMDLNLGGEVNGMELSKQILQENPHCKIIVY-----TGYEVEDYFEEAIRAGLHGAISKTESKEKITQYIYHVLNGEILVDFAYFKQLMTQQKTKPAPSSQKEQDVLTPRECLILQEVEKGFTNQEIADALHLSKRSIEYSLTSIFNKLNVGSRTEAVLIAKSDGVL</ns2:sequence><ns2:name>GCA_905315035_comA</ns2:name></ns2:Sequence><ns2:Sequence dsseqid="sq1038" id="sq1037" description="two-component system response regulator ComA"><ns2:sequence>-------MKKILVIDDHPAVMEGTKTILETDSNLSVDCLSPEPSEQFIKQHDFSSYDLILMDLNLGGEVNGMELSKQILQENPHCKIIVY-----TGYEVEDYFEEAIRAGLHGAISKTESKEKITQYIYHVLNGEILVDFAYFKQLMTQQKTKPAPSSQKEQDVLTPRECLILQEVEKGFTNQEIADALHLSKRSIEYSLTSIFNKLNVGSRTEAVLIAKSDGVL</ns2:sequence><ns2:name>GCA_001703495_comA</ns2:name></ns2:Sequence><ns2:Sequence dsseqid="sq1040" id="sq1039" description="two-component system response regulator ComA"><ns2:sequence>-------MKKILVIDDHPAVMEGTKTILETDSNLSVDCLSPEPSEQFIKQHDFSSYDLILMDLNLGGEVNGMELSKQILQENPHCKIIVY-----TGYEVEDYFEEAIRAGLHGAISKTESKEKITQYIYHVLNGEILVDFAYFKQLMTQQKTKPAPSSQKEQDVLTPRECLILQEVEKGFTNQEIADALHLSKRSIEYSLTSIFNKLNVGSRTEAVLIAKSDGVL</ns2:sequence><ns2:name>GCA_025161015_comA</ns2:name></ns2:Sequence><ns2:Sequence dsseqid="sq1042" id="sq1041" description="two-component system response regulator ComA"><ns2:sequence>-------MKKILVIDDHPAVMEGTKTILETDSNLSVDCLSPEPSEQFIKQHDFSSYDLILMDLNLGGEVNGMELSKQILQENPHCKIIVY-----TGYEVEDYFEEAIRAGLHGAISKTESKEKITQYIYHVLNGEILVDFAYFKQLMTQQKTKPAPSSQKEQDVLTPRECLILQEVEKGFTNQEIADALHLSKRSIEYSLTSIFNKLNVGSRTEAVLIAKSDGVL</ns2:sequence><ns2:name>GCA_030122865_comA</ns2:name></ns2:Sequence><ns2:Sequence dsseqid="sq1044" id="sq1043" description="two-component system response regulator ComA"><ns2:sequence>-------MKKILVIDDHPAVMEGTKTILETDSNLSVDCLSPEPSEQFIKQHDFSSYDLILMDLNLGGEVNGMELSKQILQENPHCKIIVY-----TGYEVEDYFEEAIRAGLHGAISKTESKEKITQYIYHVLNGEILVDFAYFKQLMTQQKTKPAPSSQKEQDVLTPRECLILQEVEKGFTNQEIADALHLSKRSIEYSLTSIFNKLNVGSRTEAVLIAKSDGVL</ns2:sequence><ns2:name>GCA_038762065_comA</ns2:name></ns2:Sequence><ns2:Sequence dsseqid="sq1046" id="sq1045" description="two-component system response regulator ComA"><ns2:sequence>-------MKKILVIDDHPAVMEGTKTILETDSNLSVDCLSPEPSEQFIKQHDFSSYDLILMDLNLGGEVNGMELSKQILQENPHCKIIVY-----TGYEVEDYFEEAIRAGLHGAISKTESKEKITQYIYHVLNGEILVDFAYFKQLMTQQKTKPAPSSQKEQDVLTPRECLILQEVEKGFTNQEIADALHLSKRSIEYSLTSIFNKLNVGSRTEAVLIAKSDGVL</ns2:sequence><ns2:name>Bacillus_subtilis_PRO120_comA</ns2:name></ns2:Sequence><ns2:Sequence dsseqid="sq1048" id="sq1047" description="two-component system response regulator ComA"><ns2:sequence>-------MKKILVIDDHPAVMEGTKTILETDSNLSVDCLSPEPSEQFIKQHDFSSYDLILMDLNLGGEVNGMELSKQILQENPHCKIIVY-----TGYEVEDYFEEAIRAGLHGAISKTESKEKITQYIYHVLNGEILVDFAYFKQLMTQQKTKPAPSSQKEQDVLTPRECLILQEVEKGFTNQEIADALHLSKRSIEYSLTSIFNKLNVGSRTEAVLIAKSDGVL</ns2:sequence><ns2:name>GCA_009913515_comA</ns2:name></ns2:Sequence><ns2:Sequence dsseqid="sq1050" id="sq1049" description="two-component system response regulator ComA"><ns2:sequence>-------MKKILVIDDHPAVMEGTKTILETDSNLSVDCLSPEPSEQFIKQHDFSSYDLILMDLNLGGEVNGMELSKQILQENPHCKIIVY-----TGYEVEDYFEEAIRAGLHGAISKTESKEKITQYIYHVLNGEILVDFAYFKQLMTQQKTKPAPSSQKEQDVLTPRECLILQEVEKGFTNQEIADALHLSKRSIEYSLTSIFNKLNVGSRTEAVLIAKSDGVL</ns2:sequence><ns2:name>GCA_025021505_comA</ns2:name></ns2:Sequence><ns2:Sequence dsseqid="sq1052" id="sq1051" description="two-component system response regulator ComA"><ns2:sequence>-------MKKILVIDDHPAVMEGTKTILETDSNLSVDCLSPEPSEQFIKQHDFSSYDLILMDLNLGGEVNGMELSKQILQENPHCKIIVY-----TGYEVEDYFEEAIRAGLHGAISKTESKEKITQYIYHVLNGEILVDFAYFKQLMTQQKTKPAPSSQKEQDVLTPRECLILQEVEKGFTNQEIADALHLSKRSIEYSLTSIFNKLNVGSRTEAVLIAKSDGVL</ns2:sequence><ns2:name>GCA_003665235_comA</ns2:name></ns2:Sequence><ns2:Sequence dsseqid="sq1054" id="sq1053" description="two-component system response regulator ComA"><ns2:sequence>-------MKKILVIDDHPAVMEGTKTILETDSNLSVDCLSPEPSEQFIKQHDFSSYDLILMDLNLGGEVNGMELSKQILQENPHCKIIVY-----TGYEVEDYFEEAIRAGLHGAISKTESKEKITQYIYHVLNGEILVDFAYFKQLMTQQKTKPAPSSQKEQDVLTPRECLILQEVEKGFTNQEIADALHLSKRSIEYSLTSIFNKLNVGSRTEAVLIAKSDGVL</ns2:sequence><ns2:name>GCA_023520855_comA</ns2:name></ns2:Sequence><ns2:Sequence dsseqid="sq1056" id="sq1055" description="two-component system response regulator ComA"><ns2:sequence>-------MKKILVIDDHPAVMEGTKTILETDSNLSVDCLSPEPSEQFIKQHDFSSYDLILMDLNLGGEVNGMELSKQILQENPHCKIIVY-----TGYEVEDYFEEAIRAGLHGAISKTESKEKITQYIYHVLNGEILVDFAYFKQLMTQQKTKPAPSSQKEQDVLTPRECLILQEVEKGFTNQEIADALHLSKRSIEYSLTSIFNKLNVGSRTEAVLIAKSDGVL</ns2:sequence><ns2:name>GCA_009914705_comA</ns2:name></ns2:Sequence><ns2:Sequence dsseqid="sq1058" id="sq1057" description="two-component system response regulator ComA"><ns2:sequence>-------MKKILVIDDHPAVMEGTKTILETDSNLSVDCLSPEPSEQFIKQHDFSSYDLILMDLNLGGEVNGMELSKQILQENPHCKIIVY-----TGYEVEDYFEEAIRAGLHGAISKTESKEKITQYIYHVLNGEILVDFAYFKQLMTQQKTKPAPSSQKEQDVLTPRECLILQEVEKGFTNQEIADALHLSKRSIEYSLTSIFNKLNVGSRTEAVLIAKSDGVL</ns2:sequence><ns2:name>GCA_000293765_comA</ns2:name></ns2:Sequence><ns2:Sequence dsseqid="sq1060" id="sq1059" description="two-component system response regulator ComA"><ns2:sequence>-------MKKILVIDDHPAVMEGTKTILETDSNLSVDCLSPEPSEQFIKQHDFSSYDLILMDLNLGGEVNGMELSKQILQENPHCKIIVY-----TGYEVEDYFEEAIRAGLHGAISKTESKEKITQYIYHVLNGEILVDFAYFKQLMTQQKTKPAPSSQKEQDVLTPRECLILQEVEKGFTNQEIADALHLSKRSIEYSLTSIFNKLNVGSRTEAVLIAKSDGVL</ns2:sequence><ns2:name>GCA_004101445_comA</ns2:name></ns2:Sequence><ns2:Sequence dsseqid="sq1062" id="sq1061" description="two-component system response regulator ComA"><ns2:sequence>-------MKKILVIDDHPAVMEGTKTILETDSNLSVDCLSPEPSEQFIKQHDFSSYDLILMDLNLGGEVNGMELSKQILQENPHCKIIVY-----TGYEVEDYFEEAIRAGLHGAISKTESKEKITQYIYHVLNGEILVDFAYFKQLMTQQKTKPAPSSQKEQDVLTPRECLILQEVEKGFTNQEIADALHLSKRSIEYSLTSIFNKLNVGSRTEAVLIAKSDGVL</ns2:sequence><ns2:name>GCA_018986855_comA</ns2:name></ns2:Sequence><ns2:Sequence dsseqid="sq1064" id="sq1063" description="two-component system response regulator ComA"><ns2:sequence>-------MKKILVIDDHPAVMEGTKTILETDSNLSVDCLSPEPSEQFIKQHDFSSYDLILMDLNLGGEVNGMELSKQILQENPHCKIIVY-----TGYEVEDYFEEAIRAGLHGAISKTESKEKITQYIYHVLNGEILVDFAYFKQLMTQQKTKPAPSSQKEQDVLTPRECLILQEVEKGFTNQEIADALHLSKRSIEYSLTSIFNKLNVGSRTEAVLIAKSDGVL</ns2:sequence><ns2:name>GCA_030847885_comA</ns2:name></ns2:Sequence><ns2:Sequence dsseqid="sq1066" id="sq1065" description="two-component system response regulator ComA"><ns2:sequence>-------MKKILVIDDHPAVMEGTKTILETDSNLSVDCLSPEPSEQFIKQHDFSSYDLILMDLNLGGEVNGMELSKQILQENPHCKIIVY-----TGYEVEDYFEEAIRAGLHGAISKTESKEKITQYIYHVLNGEILVDFAYFKQLMTQQKTKPAPSSQKEQDVLTPRECLILQEVEKGFTNQEIADALHLSKRSIEYSLTSIFNKLNVGSRTEAVLIAKSDGVL</ns2:sequence><ns2:name>GCA_905312035_comA</ns2:name></ns2:Sequence><ns2:Sequence dsseqid="sq1068" id="sq1067" description="two-component system response regulator ComA"><ns2:sequence>-------MKKILVIDDHPAVMEGTKTILETDSNLSVDCLSPEPSEQFIKQHDFSSYDLILMDLNLGGEVNGMELSKQILQENPHCKIIVY-----TGYEVEDYFEEAIRAGLHGAISKTESKEKITQYIYHVLNGEILVDFAYFKQLMTQQKTKPAPSSQKEQDVLTPRECLILQEVEKGFTNQEIADALHLSKRSIEYSLTSIFNKLNVGSRTEAVLIAKSDGVL</ns2:sequence><ns2:name>GCA_004101465_comA</ns2:name></ns2:Sequence><ns2:Sequence dsseqid="sq1070" id="sq1069" description="two-component system response regulator ComA"><ns2:sequence>-------MKKILVIDDHPAVMEGTKTILETDSNLSVDCLSPEPSEQFIKQHDFSSYDLILMDLNLGGEVNGMELSKQILQENPHCKIIVY-----TGYEVEDYFEEAIRAGLHGAISKTESKEKITQYIYHVLNGEILVDFAYFKQLMTQQKTKPAPSSQKEQDVLTPRECLILQEVEKGFTNQEIADALHLSKRSIEYSLTSIFNKLNVGSRTEAVLIAKSDGVL</ns2:sequence><ns2:name>GCA_033451645_comA</ns2:name></ns2:Sequence><ns2:Sequence dsseqid="sq1072" id="sq1071" description="two-component system response regulator ComA"><ns2:sequence>-------MKKILVIDDHPAVMEGTKTILETDSNLSVDCLSPEPSEQFIKQHDFSSYDLILMDLNLGGEVNGMELSKQILQENPHCKIIVY-----TGYEVEDYFEEAIRAGLHGAISKTESKEKITQYIYHVLNGEILVDFAYFKQLMTQQKTKPAPSSQKEQDVLTPRECLILQEVEKGFTNQEIADALHLSKRSIEYSLTSIFNKLNVGSRTEAVLIAKSDGVL</ns2:sequence><ns2:name>GCA_029027845_comA</ns2:name></ns2:Sequence><ns2:Sequence dsseqid="sq1074" id="sq1073" description="two-component system response regulator ComA"><ns2:sequence>-------MKKILVIDDHPAVMEGTKTILETDSNLSVDCLSPEPSEQFIKQHDFSSYDLILMDLNLGGEVNGMELSKQILQENPHCKIIVY-----TGYEVEDYFEEAIRAGLHGAISKTESKEKITQYIYHVLNGEILVDFAYFKQLMTQQKTKPAPSSQKEQDVLTPRECLILQEVEKGFTNQEIADALHLSKRSIEYSLTSIFNKLNVGSRTEAVLIAKSDGVL</ns2:sequence><ns2:name>GCA_004119655_comA</ns2:name></ns2:Sequence><ns2:Sequence dsseqid="sq1076" id="sq1075" description="two-component system response regulator ComA"><ns2:sequence>-------MKKILVIDDHPAVMEGTKTILETDSNLSVDCLSPEPSEQFIKQHDFSSYDLILMDLNLGGEVNGMELSKQILQENPHCKIIVY-----TGYEVEDYFEEAIRAGLHGAISKTESKEKITQYIYHVLNGEILVDFAYFKQLMTQQKTKPAPSSQKEQDVLTPRECLILQEVEKGFTNQEIADALHLSKRSIEYSLTSIFNKLNVGSRTEAVLIAKSDGVL</ns2:sequence><ns2:name>GCA_035658515_comA</ns2:name></ns2:Sequence><ns2:Sequence dsseqid="sq1078" id="sq1077" description="two-component system response regulator ComA"><ns2:sequence>-------MKKILVIDDHPAVMEGTKTILETDSNLSVDCLSPEPSEQFIKQHDFSSYDLILMDLNLGGEVNGMELSKQILQENPHCKIIVY-----TGYEVEDYFEEAIRAGLHGAISKTESKEKITQYIYHVLNGEILVDFAYFKQLMTQQKTKPAPSSQKEQDVLTPRECLILQEVEKGFTNQEIADALHLSKRSIEYSLTSIFNKLNVGSRTEAVLIAKSDGVL</ns2:sequence><ns2:name>GCA_001704095_comA</ns2:name></ns2:Sequence><ns2:Sequence dsseqid="sq1080" id="sq1079" description="two-component system response regulator ComA"><ns2:sequence>-------MKKILVIDDHPAVMEGTKTILETDSNLSVDCLSPEPSEQFIKQHDFSSYDLILMDLNLGGEVNGMELSKQILQENPHCKIIVY-----TGYEVEDYFEEAIRAGLHGAISKTESKEKITQYIYHVLNGEILVDFAYFKQLMTQQKTKPAPSSQKEQDVLTPRECLILQEVEKGFTNQEIADALHLSKRSIEYSLTSIFNKLNVGSRTEAVLIAKSDGVL</ns2:sequence><ns2:name>GCA_004119675_comA</ns2:name></ns2:Sequence><ns2:Sequence dsseqid="sq1082" id="sq1081" description="two-component system response regulator ComA"><ns2:sequence>-------MKKILVIDDHPAVMEGTKTILETDSNLSVDCLSPEPSEQFIKQHDFSSYDLILMDLNLGGEVNGMELSKQILQENPHCKIIVY-----TGYEVEDYFEEAIRAGLHGAISKTESKEKITQYIYHVLNGEILVDFAYFKQLMTQQKTKPAPSSQKEQDVLTPRECLILQEVEKGFTNQEIADALHLSKRSIEYSLTSIFNKLNVGSRTEAVLIAKSDGVL</ns2:sequence><ns2:name>GCA_000699525_comA</ns2:name></ns2:Sequence><ns2:Sequence dsseqid="sq1084" id="sq1083" description="two-component system response regulator ComA"><ns2:sequence>-------MKKILVIDDHPAVMEGTKTILETDSNLSVDCLSPEPSEQFIKQHDFSSYDLILMDLNLGGEVNGMELSKQILQENPHCKIIVY-----TGYEVEDYFEEAIRAGLHGAISKTESKEKITQYIYHVLNGEILVDFAYFKQLMTQQKTKPAPSSQKEQDVLTPRECLILQEVEKGFTNQEIADALHLSKRSIEYSLTSIFNKLNVGSRTEAVLIAKSDGVL</ns2:sequence><ns2:name>GCA_009363835_comA</ns2:name></ns2:Sequence><ns2:Sequence dsseqid="sq1086" id="sq1085" description="two-component system response regulator ComA"><ns2:sequence>-------MKKILVIDDHPAVMEGTKTILETDSNLSVDCLSPEPSEQFIKQHDFSSYDLILMDLNLGGEVNGMELSKQILQENPHCKIIVY-----TGYEVEDYFEEAIRAGLHGAISKTESKEKITQYIYHVLNGEILVDFAYFKQLMTQQKTKPAPSSQKEQDVLTPRECLILQEVEKGFTNQEIADALHLSKRSIEYSLTSIFNKLNVGSRTEAVLIAKSDGVL</ns2:sequence><ns2:name>GCA_020311615_comA</ns2:name></ns2:Sequence><ns2:Sequence dsseqid="sq1088" id="sq1087" description="two-component system response regulator ComA"><ns2:sequence>-------MKKILVIDDHPAVMEGTKTILETDSNLSVDCLSPEPSEQFIKQHDFSSYDLILMDLNLGGEVNGMELSKQILQENPHCKIIVY-----TGYEVEDYFEEAIRAGLHGAISKTESKEKITQYIYHVLNGEILVDFAYFKQLMTQQKTKPAPSSQKEQDVLTPRECLILQEVEKGFTNQEIADALHLSKRSIEYSLTSIFNKLNVGSRTEAVLIAKSDGVL</ns2:sequence><ns2:name>GCA_035621695_comA</ns2:name></ns2:Sequence><ns2:Sequence dsseqid="sq1090" id="sq1089" description="two-component system response regulator ComA"><ns2:sequence>-------MKKILVIDDHPAVMEGTKTILETDSNLSVDCLSPEPSEQFIKQHDFSSYDLILMDLNLGGEVNGMELSKQILQENPHCKIIVY-----TGYEVEDYFEEAIRAGLHGAISKTESKEKITQYIYHVLNGEILVDFAYFKQLMTQQKTKPAPSSQKEQDVLTPRECLILQEVEKGFTNQEIADALHLSKRSIEYSLTSIFNKLNVGSRTEAVLIAKSDGVL</ns2:sequence><ns2:name>GCA_000227485_comA</ns2:name></ns2:Sequence><ns2:Sequence dsseqid="sq1092" id="sq1091" description="two-component system response regulator ComA"><ns2:sequence>-------MKKILVIDDHPAVMEGTKTILETDSNLSVDCLSPEPSEQFIKQHDFSSYDLILMDLNLGGEVNGMELSKQILQENPHCKIIVY-----TGYEVEDYFEEAIRAGLHGAISKTESKEKITQYIYHVLNGEILVDFAYFKQLMTQQKTKPAPSSQKEQDVLTPRECLILQEVEKGFTNQEIADALHLSKRSIEYSLTSIFNKLNVGSRTEAVLIAKSDGVL</ns2:sequence><ns2:name>GCA_004101405_comA</ns2:name></ns2:Sequence><ns2:Sequence dsseqid="sq1094" id="sq1093" description="two-component system response regulator ComA"><ns2:sequence>-------MKKILVIDDHPAVMEGTKTILETDSNLSVDCLSPEPSEQFIKQHDFSSYDLILMDLNLGGEVNGMELSKQILQENPHCKIIVY-----TGYEVEDYFEEAIRAGLHGAISKTESKEKITQYIYHVLNGEILVDFAYFKQLMTQQKTKPAPSSQKEQDVLTPRECLILQEVEKGFTNQEIADALHLSKRSIEYSLTSIFNKLNVGSRTEAVLIAKSDGVL</ns2:sequence><ns2:name>GCA_019704375_comA</ns2:name></ns2:Sequence><ns2:Sequence dsseqid="sq1096" id="sq1095" description="two-component system response regulator ComA"><ns2:sequence>-------MKKILVIDDHPAVMEGTKTILETDSNLSVDCLSPEPSEQFIKQHDFSSYDLILMDLNLGGEVNGMELSKQILQENPHCKIIVY-----TGYEVEDYFEEAIRAGLHGAISKTESKEKITQYIYHVLNGEILVDFAYFKQLMTQQKTKPAPSSQKEQDVLTPRECLILQEVEKGFTNQEIADALHLSKRSIEYSLTSIFNKLNVGSRTEAVLIAKSDGVL</ns2:sequence><ns2:name>GCA_024585045_comA</ns2:name></ns2:Sequence><ns2:Sequence dsseqid="sq1098" id="sq1097" description="two-component system response regulator ComA"><ns2:sequence>-------MKKILVIDDHPAVMEGTKTILETDSNLSVDCLSPEPSEQFIKQHDFSSYDLILMDLNLGGEVNGMELSKQILQENPHCKIIVY-----TGYEVEDYFEEAIRAGLHGAISKTESKEKITQYIYHVLNGEILVDFAYFKQLMTQQKTKPAPSSQKEQDVLTPRECLILQEVEKGFTNQEIADALHLSKRSIEYSLTSIFNKLNVGSRTEAVLIAKSDGVL</ns2:sequence><ns2:name>GCA_000952895_comA</ns2:name></ns2:Sequence><ns2:Sequence dsseqid="sq1100" id="sq1099" description="two-component system response regulator ComA"><ns2:sequence>-------MKKILVIDDHPAVMEGTKTILETDSNLSVDCLSPEPSEQFIKQHDFSSYDLILMDLNLGGEVNGMELSKQILQENPHCKIIVY-----TGYEVEDYFEEAIRAGLHGAISKTESKEKITQYIYHVLNGEILVDFAYFKQLMTQQKTKPAPSSQKEQDVLTPRECLILQEVEKGFTNQEIADALHLSKRSIEYSLTSIFNKLNVGSRTEAVLIAKSDGVL</ns2:sequence><ns2:name>GCA_022570515_comA</ns2:name></ns2:Sequence><ns2:Sequence dsseqid="sq1102" id="sq1101" description="two-component system response regulator ComA"><ns2:sequence>-------MKKILVIDDHPAVMEGTKTILETDSNLSVDCLSPEPSEQFIKQHDFSSYDLILMDLNLGGEVNGMELSKQILQENPHCKIIVY-----TGYEVEDYFEEAIRAGLHGAISKTESKEKITQYIYHVLNGEILVDFAYFKQLMTQQKTKPAPSSQKEQDVLTPRECLILQEVEKGFTNQEIADALHLSKRSIEYSLTSIFNKLNVGSRTEAVLIAKSDGVL</ns2:sequence><ns2:name>GCA_000789275_comA</ns2:name></ns2:Sequence><ns2:Sequence dsseqid="sq1104" id="sq1103" description="two-component system response regulator ComA"><ns2:sequence>-------MKKILVIDDHPAVMEGTKTILETDSNLSVDCLSPEPSEQFIKQHDFSSYDLILMDLNLGGEVNGMELSKQILQENPHCKIIVY-----TGYEVEDYFEEAIRAGLHGAISKTESKEKITQYIYHVLNGEILVDFAYFKQLMTQQKTKPAPSSQKEQDVLTPRECLILQEVEKGFTNQEIADALHLSKRSIEYSLTSIFNKLNVGSRTEAVLIAKSDGVL</ns2:sequence><ns2:name>GCA_004101945_comA</ns2:name></ns2:Sequence><ns2:Sequence dsseqid="sq1106" id="sq1105" description="two-component system response regulator ComA"><ns2:sequence>-------MKKILVIDDHPAVMEGTKTILETDSNLSVDCLSPEPSEQFIKQHDFSSYDLILMDLNLGGEVNGMELSKQILQENPHCKIIVY-----TGYEVEDYFEEAIRAGLHGAISKTESKEKITQYIYHVLNGEILVDFAYFKQLMTQQKTKPAPSSQKEQDVLTPRECLILQEVEKGFTNQEIADALHLSKRSIEYSLTSIFNKLNVGSRTEAVLIAKSDGVL</ns2:sequence><ns2:name>GCA_017753785_comA</ns2:name></ns2:Sequence><ns2:Sequence dsseqid="sq1108" id="sq1107" description="two-component system response regulator ComA"><ns2:sequence>-------MKKILVIDDHPAVMEGTKTILETDSNLSVDCLSPEPSEQFIKQHDFSSYDLILMDLNLGGEVNGMELSKQILQENPHCKIIVY-----TGYEVEDYFEEAIRAGLHGAISKTESKEKITQYIYHVLNGEILVDFAYFKQLMTQQKTKPAPSSQKEQDVLTPRECLILQEVEKGFTNQEIADALHLSKRSIEYSLTSIFNKLNVGSRTEAVLIAKSDGVL</ns2:sequence><ns2:name>GCA_023650935_comA</ns2:name></ns2:Sequence><ns2:Sequence dsseqid="sq1110" id="sq1109" description="two-component system response regulator ComA"><ns2:sequence>-------MKKILVIDDHPAVMEGTKTILETDSNLSVDCLSPEPSEQFIKQHDFSSYDLILMDLNLGGEVNGMELSKQILQENPHCKIIVY-----TGYEVEDYFEEAIRAGLHGAISKTESKEKITQYIYHVLNGEILVDFAYFKQLMTQQKTKPAPSSQKEQDVLTPRECLILQEVEKGFTNQEIADALHLSKRSIEYSLTSIFNKLNVGSRTEAVLIAKSDGVL</ns2:sequence><ns2:name>GCA_024800645_comA</ns2:name></ns2:Sequence><ns2:Sequence dsseqid="sq1112" id="sq1111" description="two-component system response regulator ComA"><ns2:sequence>-------MKKILVIDDHPAVMEGTKTILETDSNLSVDCLSPEPSEQFIKQHDFSSYDLILMDLNLGGEVNGMELSKQILQENPHCKIIVY-----TGYEVEDYFEEAIRAGLHGAISKTESKEKITQYIYHVLNGEILVDFAYFKQLMTQQKTKPAPSSQKEQDVLTPRECLILQEVEKGFTNQEIADALHLSKRSIEYSLTSIFNKLNVGSRTEAVLIAKSDGVL</ns2:sequence><ns2:name>GCA_020773035_comA</ns2:name></ns2:Sequence><ns2:Sequence dsseqid="sq1114" id="sq1113" description="two-component system response regulator ComA"><ns2:sequence>-------MKKILVIDDHPAVMEGTKTILETDSNLSVDCLSPEPSEQFIKQHDFSSYDLILMDLNLGGEVNGMELSKQILQENPHCKIIVY-----TGYEVEDYFEEAIRAGLHGAISKTESKEKITQYIYHVLNGEILVDFAYFKQLMTQQKTKPAPSSQKEQDVLTPRECLILQEVEKGFTNQEIADALHLSKRSIEYSLTSIFNKLNVGSRTEAVLIAKSDGVL</ns2:sequence><ns2:name>GCA_000973605_comA</ns2:name></ns2:Sequence><ns2:Sequence dsseqid="sq1116" id="sq1115" description="two-component system response regulator ComA"><ns2:sequence>-------MKKILVIDDHPAVMEGTKTILETDSNLSVDCLSPEPSEQFIKQHDFSSYDLILMDLNLGGEVNGMELSKQILQENPHCKIIVY-----TGYEVEDYFEEAIRAGLHGAISKTESKEKITQYIYHVLNGEILVDFAYFKQLMTQQKTKPAPSSQKEQDVLTPRECLILQEVEKGFTNQEIADALHLSKRSIEYSLTSIFNKLNVGSRTEAVLIAKSDGVL</ns2:sequence><ns2:name>GCA_030643845_comA</ns2:name></ns2:Sequence><ns2:Sequence dsseqid="sq1118" id="sq1117" description="two-component system response regulator ComA"><ns2:sequence>-------MKKILVIDDHPAVMEGTKTILETDSNLSVDCLSPEPSEQFIKQHDFSSYDLILMDLNLGGEVNGMELSKQILQENPHCKIIVY-----TGYEVEDYFEEAIRAGLHGAISKTESKEKITQYIYHVLNGEILVDFAYFKQLMTQQKTKPAPSSQKEQDVLTPRECLILQEVEKGFTNQEIADALHLSKRSIEYSLTSIFNKLNVGSRTEAVLIAKSDGVL</ns2:sequence><ns2:name>GCA_003665275_comA</ns2:name></ns2:Sequence><ns2:Sequence dsseqid="sq1120" id="sq1119" description="two-component system response regulator ComA"><ns2:sequence>-------MKKILVIDDHPAVMEGTKTILETDSNLSVDCLSPEPSEQFIKQHDFSSYDLILMDLNLGGEVNGMELSKQILQENPHCKIIVY-----TGYEVEDYFEEAIRAGLHGAISKTESKEKITQYIYHVLNGEILVDFAYFKQLMTQQKTKPAPSSQKEQDVLTPRECLILQEVEKGFTNQEIADALHLSKRSIEYSLTSIFNKLNVGSRTEAVLIAKSDGVL</ns2:sequence><ns2:name>GCA_001890405_comA</ns2:name></ns2:Sequence><ns2:Sequence dsseqid="sq1122" id="sq1121" description="two-component system response regulator ComA"><ns2:sequence>-------MKKILVIDDHPAVMEGTKTILETDSNLSVDCLSPEPSEQFIKQHDFSSYDLILMDLNLGGEVNGMELSKQILQENPHCKIIVY-----TGYEVEDYFEEAIRAGLHGAISKTESKEKITQYIYHVLNGEILVDFAYFKQLMTQQKTKPAPSSQKEQDVLTPRECLILQEVEKGFTNQEIADALHLSKRSIEYSLTSIFNKLNVGSRTEAVLIAKSDGVL</ns2:sequence><ns2:name>GCA_005234095_comA</ns2:name></ns2:Sequence><ns2:Sequence dsseqid="sq1124" id="sq1123" description="two-component system response regulator ComA"><ns2:sequence>-------MKKILVIDDHPAVMEGTKTILETDSNLSVDCLSPEPSEQFIKQHDFSSYDLILMDLNLGGEVNGMELSKQILQENPHCKIIVY-----TGYEVEDYFEEAIRAGLHGAISKTESKEKITQYIYHVLNGEILVDFAYFKQLMTQQKTKPAPSSQKEQDVLTPRECLILQEVEKGFTNQEIADALHLSKRSIEYSLTSIFNKLNVGSRTEAVLIAKSDGVL</ns2:sequence><ns2:name>Bacillus_subtilis_PRO115_comA</ns2:name></ns2:Sequence><ns2:Sequence dsseqid="sq1126" id="sq1125" description="two-component system response regulator ComA"><ns2:sequence>-------MKKILVIDDHPAVMEGTKTILETDSNLSVDCLSPEPSEQFIKQHDFSSYDLILMDLNLGGEVNGMELSKQILQENPHCKIIVY-----TGYEVEDYFEEAIRAGLHGAISKTESKEKITQYIYHVLNGEILVDFAYFKQLMTQQKTKPAPSSQKEQDVLTPRECLILQEVEKGFTNQEIADALHLSKRSIEYSLTSIFNKLNVGSRTEAVLIAKSDGVL</ns2:sequence><ns2:name>GCA_003665215_comA</ns2:name></ns2:Sequence><ns2:Sequence dsseqid="sq1128" id="sq1127" description="two-component system response regulator ComA"><ns2:sequence>-------MKKILVIDDHPAVMEGTKTILETDSNLSVDCLSPEPSEQFIKQHDFSSYDLILMDLNLGGEVNGMELSKQILQENPHCKIIVY-----TGYEVEDYFEEAIRAGLHGAISKTESKEKITQYIYHVLNGEILVDFAYFKQLMTQQKTKPAPSSQKEQDVLTPRECLILQEVEKGFTNQEIADALHLSKRSIEYSLTSIFNKLNVGSRTEAVLIAKSDGVL</ns2:sequence><ns2:name>GCA_009913395_comA</ns2:name></ns2:Sequence><ns2:Sequence dsseqid="sq1130" id="sq1129" description="two-component system response regulator ComA"><ns2:sequence>-------MKKILVIDDHPAVMEGTKTILETDSNLSVDCLSPEPSEQFIKQHDFSSYDLILMDLNLGGEVNGMELSKQILQENPHCKIIVY-----TGYEVEDYFEEAIRAGLHGAISKTESKEKITQYIYHVLNGEILVDFAYFKQLMTQQKTKPAPSSQKEQDVLTPRECLILQEVEKGFTNQEIADALHLSKRSIEYSLTSIFNKLNVGSRTEAVLIAKSDGVL</ns2:sequence><ns2:name>GCA_030643765_comA</ns2:name></ns2:Sequence><ns2:Sequence dsseqid="sq1132" id="sq1131" description="two-component system response regulator ComA"><ns2:sequence>-------MKKILVIDDHPAVMEGTKTILETDSNLSVDCLSPEPSEQFIKQHDFSSYDLILMDLNLGGEVNGMELSKQILQENPHCKIIVY-----TGYEVEDYFEEAIRAGLHGAISKTESKEKITQYIYHVLNGEILVDFAYFKQLMTQQKTKPAPSSQKEQDVLTPRECLILQEVEKGFTNQEIADALHLSKRSIEYSLTSIFNKLNVGSRTEAVLIAKSDGVL</ns2:sequence><ns2:name>GCA_009913275_comA</ns2:name></ns2:Sequence><ns2:Sequence dsseqid="sq1134" id="sq1133" description="two-component system response regulator ComA"><ns2:sequence>-------MKKILVIDDHPAVMEGTKTILETDSNLSVDCLSPEPSEQFIKQHDFSSYDLILMDLNLGGEVNGMELSKQILQENPHCKIIVY-----TGYEVEDYFEEAIRAGLHGAISKTESKEKITQYIYHVLNGEILVDFAYFKQLMTQQKTKPAPSSQKEQDVLTPRECLILQEVEKGFTNQEIADALHLSKRSIEYSLTSIFNKLNVGSRTEAVLIAKSDGVL</ns2:sequence><ns2:name>GCA_030863625_comA</ns2:name></ns2:Sequence><ns2:Sequence dsseqid="sq1136" id="sq1135" description="two-component system response regulator ComA"><ns2:sequence>-------MKKILVIDDHPAVMEGTKTILETDSNLSVDCLSPEPSEQFIKQHDFSSYDLILMDLNLGGEVNGMELSKQILQENPHCKIIVY-----TGYEVEDYFEEAIRAGLHGAISKTESKEKITQYIYHVLNGEILVDFAYFKQLMTQQKTKPAPSSQKEQDVLTPRECLILQEVEKGFTNQEIADALHLSKRSIEYSLTSIFNKLNVGSRTEAVLIAKSDGVL</ns2:sequence><ns2:name>GCA_005160425_comA</ns2:name></ns2:Sequence><ns2:Sequence dsseqid="sq1138" id="sq1137" description="two-component system response regulator ComA"><ns2:sequence>-------MKKILVIDDHPAVMEGTKTILETDSNLSVDCLSPEPSEQFIKQHDFSSYDLILMDLNLGGEVNGMELSKQILQENPHCKIIVY-----TGYEVEDYFEEAIRAGLHGAISKTESKEKITQYIYHVLNGEILVDFAYFKQLMTQQKTKPAPSSQKEQDVLTPRECLILQEVEKGFTNQEIADALHLSKRSIEYSLTSIFNKLNVGSRTEAVLIAKSDGVL</ns2:sequence><ns2:name>GCA_018394175_comA</ns2:name></ns2:Sequence><ns2:Sequence dsseqid="sq1140" id="sq1139" description="two-component system response regulator ComA"><ns2:sequence>-------MKKILVIDDHPAVMEGTKTILETDSNLSVDCLSPEPSEQFIKQHDFSSYDLILMDLNLGGEVNGMELSKQILQENPHCKIIVY-----TGYEVEDYFEEAIRAGLHGAISKTESKEKITQYIYHVLNGEILVDFAYFKQLMTQQKTKPAPSSQKEQDVLTPRECLILQEVEKGFTNQEIADALHLSKRSIEYSLTSIFNKLNVGSRTEAVLIAKSDGVL</ns2:sequence><ns2:name>GCA_033113625_comA</ns2:name></ns2:Sequence><ns2:Sequence dsseqid="sq1142" id="sq1141" description="two-component system response regulator ComA"><ns2:sequence>-------MKKILVIDDHPAVMEGTKTILETDSNLSVDCLSPEPSEQFIKQHDFSSYDLILMDLNLGGEVNGMELSKQILQENPHCKIIVY-----TGYEVEDYFEEAIRAGLHGAISKTESKEKITQYIYHVLNGEILVDFAYFKQLMTQQKTKPAPSSQKEQDVLTPRECLILQEVEKGFTNQEIADALHLSKRSIEYSLTSIFNKLNVGSRTEAVLIAKSDGVL</ns2:sequence><ns2:name>GCA_002055965_comA</ns2:name></ns2:Sequence><ns2:Sequence dsseqid="sq1144" id="sq1143" description="two-component system response regulator ComA"><ns2:sequence>-------MKKILVIDDHPAVMEGTKTILETDSNLSVDCLSPEPSEQFIKQHDFSSYDLILMDLNLGGEVNGMELSKQILQENPHCKIIVY-----TGYEVEDYFEEAIRAGLHGAISKTESKEKITQYIYHVLNGEILVDFAYFKQLMTQQKTKPAPSSQKEQDVLTPRECLILQEVEKGFTNQEIADALHLSKRSIEYSLTSIFNKLNVGSRTEAVLIAKSDGVL</ns2:sequence><ns2:name>GCA_002201995_comA</ns2:name></ns2:Sequence><ns2:Sequence dsseqid="sq1146" id="sq1145" description="two-component system response regulator ComA"><ns2:sequence>-------MKKILVIDDHPAVMEGTKTILETDSNLSVDCLSPEPSEQFIKQHDFSSYDLILMDLNLGGEVNGMELSKQILQENPHCKIIVY-----TGYEVEDYFEEAIRAGLHGAISKTESKEKITQYIYHVLNGEILVDFAYFKQLMTQQKTKPAPSSQKEQDVLTPRECLILQEVEKGFTNQEIADALHLSKRSIEYSLTSIFNKLNVGSRTEAVLIAKSDGVL</ns2:sequence><ns2:name>GCA_001015095_comA</ns2:name></ns2:Sequence><ns2:Sequence dsseqid="sq1148" id="sq1147" description="two-component system response regulator ComA"><ns2:sequence>-------MKKILVIDDHPAVMEGTKTILETDSNLSVDCLSPEPSEQFIKQHDFSSYDLILMDLNLGGEVNGMELSKQILQENPHCKIIVY-----TGYEVEDYFEEAIRAGLHGAISKTESKEKITQYIYHVLNGEILVDFAYFKQLMTQQKTKPAPSSQKEQDVLTPRECLILQEVEKGFTNQEIADALHLSKRSIEYSLTSIFNKLNVGSRTEAVLIAKSDGVL</ns2:sequence><ns2:name>GCA_018454405_comA</ns2:name></ns2:Sequence><ns2:Sequence dsseqid="sq1150" id="sq1149" description="two-component system response regulator ComA"><ns2:sequence>-------MKKILVIDDHPAVMEGTKTILETDSNLSVDCLSPEPSEQFIKQHDFSSYDLILMDLNLGGEVNGMELSKQILQENPHCKIIVY-----TGYEVEDYFEEAIRAGLHGAISKTESKEKITQYIYHVLNGEILVDFAYFKQLMTQQKTKPAPSSQKEQDVLTPRECLILQEVEKGFTNQEIADALHLSKRSIEYSLTSIFNKLNVGSRTEAVLIAKSDGVL</ns2:sequence><ns2:name>GCA_022700955_comA</ns2:name></ns2:Sequence><ns2:Sequence dsseqid="sq1152" id="sq1151" description="two-component system response regulator ComA"><ns2:sequence>-------MKKILVIDDHPAVMEGTKTILETDSNLSVDCLSPEPSEQFIKQHDFSSYDLILMDLNLGGEVNGMELSKQILQENPHCKIIVY-----TGYEVEDYFEEAIRAGLHGAISKTESKEKITQYIYHVLNGEILVDFAYFKQLMTQQKTKPAPSSQKEQDVLTPRECLILQEVEKGFTNQEIADALHLSKRSIEYSLTSIFNKLNVGSRTEAVLIAKSDGVL</ns2:sequence><ns2:name>GCA_003665295_comA</ns2:name></ns2:Sequence><ns2:Sequence dsseqid="sq1154" id="sq1153" description="two-component system response regulator ComA"><ns2:sequence>-------MKKILVIDDHPAVMEGTKTILETDSNLSVDCLSPEPSEQFIKQHDFSSYDLILMDLNLGGEVNGMELSKQILQENPHCKIIVY-----TGYEVEDYFEEAIRAGLHGAISKTESKEKITQYIYHVLNGEILVDFAYFKQLMTQQKTKPAPSSQKEQDVLTPRECLILQEVEKGFTNQEIADALHLSKRSIEYSLTSIFNKLNVGSRTEAVLIAKSDGVL</ns2:sequence><ns2:name>GCA_001697265_comA</ns2:name></ns2:Sequence><ns2:Sequence dsseqid="sq1156" id="sq1155" description="two-component system response regulator ComA"><ns2:sequence>-------MKKILVIDDHPAVMEGTKTILETDSNLSVDCLSPEPSEQFIKQHDFSSYDLILMDLNLGGEVNGMELSKQILQENPHCKIIVY-----TGYEVEDYFEEAIRAGLHGAISKTESKEKITQYIYHVLNGEILVDFAYFKQLMTQQKTKPAPSSQKEQDVLTPRECLILQEVEKGFTNQEIADALHLSKRSIEYSLTSIFNKLNVGSRTEAVLIAKSDGVL</ns2:sequence><ns2:name>GCA_004119815_comA</ns2:name></ns2:Sequence><ns2:Sequence dsseqid="sq1158" id="sq1157" description="two-component system response regulator ComA"><ns2:sequence>-------MKKILVIDDHPAVMEGTKTILETDSNLSVDCLSPEPSEQFIKQHDFSSYDLILMDLNLGGEVNGMELSKQILQENPHCKIIVY-----TGYEVEDYFEEAIRAGLHGAISKTESKEKITQYIYHVLNGEILVDFAYFKQLMTQQKTKPAPSSQKEQDVLTPRECLILQEVEKGFTNQEIADALHLSKRSIEYSLTSIFNKLNVGSRTEAVLIAKSDGVL</ns2:sequence><ns2:name>GCA_004119535_comA</ns2:name></ns2:Sequence><ns2:Sequence dsseqid="sq1160" id="sq1159" description="two-component system response regulator ComA"><ns2:sequence>-------MKKILVIDDHPAVMEGTKTILETDSNLSVDCLSPEPSEQFIKQHDFSSYDLILMDLNLGGEVNGMELSKQILQENPHCKIIVY-----TGYEVEDYFEEAIRAGLHGAISKTESKEKITQYIYHVLNGEILVDFAYFKQLMTQQKTKPAPSSQKEQDVLTPRECLILQEVEKGFTNQEIADALHLSKRSIEYSLTSIFNKLNVGSRTEAVLIAKSDGVL</ns2:sequence><ns2:name>GCA_023702515_comA</ns2:name></ns2:Sequence><ns2:Sequence dsseqid="sq1162" id="sq1161" description="two-component system response regulator ComA"><ns2:sequence>-------MKKILVIDDHPAVMEGTKTILETDSNLSVDCLSPEPSEQFIKQHDFSSYDLILMDLNLGGEVNGMELSKQILQENPHCKIIVY-----TGYEVEDYFEEAIRAGLHGAISKTESKEKITQYIYHVLNGEILVDFAYFKQLMTQQKTKPAPSSQKEQDVLTPRECLILQEVEKGFTNQEIADALHLSKRSIEYSLTSIFNKLNVGSRTEAVLIAKSDGVL</ns2:sequence><ns2:name>GCA_000497485_comA</ns2:name></ns2:Sequence><ns2:Sequence dsseqid="sq1164" id="sq1163" description="two-component system response regulator ComA"><ns2:sequence>-------MKKILVIDDHPAVMEGTKTILETDSNLSVDCLSPEPSEQFIKQHDFSSYDLILMDLNLGGEVNGMELSKQILQENPHCKIIVY-----TGYEVEDYFEEAIRAGLHGAISKTESKEKITQYIYHVLNGEILVDFAYFKQLMTQQKTKPAPSSQKEQDVLTPRECLILQEVEKGFTNQEIADALHLSKRSIEYSLTSIFNKLNVGSRTEAVLIAKSDGVL</ns2:sequence><ns2:name>GCA_019704435_comA</ns2:name></ns2:Sequence><ns2:Sequence dsseqid="sq1166" id="sq1165" description="two-component system response regulator ComA"><ns2:sequence>-------MKKILVIDDHPAVMEGTKTILETDSNLSVDCLSPEPSEQFIKQHDFSSYDLILMDLNLGGEVNGMELSKQILQENPHCKIIVY-----TGYEVEDYFEEAIRAGLHGAISKTESKEKITQYIYHVLNGEILVDFAYFKQLMTQQKTKPAPSSQKEQDVLTPRECLILQEVEKGFTNQEIADALHLSKRSIEYSLTSIFNKLNVGSRTEAVLIAKSDGVL</ns2:sequence><ns2:name>GCA_025502505_comA</ns2:name></ns2:Sequence><ns2:Sequence dsseqid="sq1168" id="sq1167" description="two-component system response regulator ComA"><ns2:sequence>-------MKKILVIDDHPAVMEGTKTILETDSNLSVDCLSPEPSEQFIKQHDFSSYDLILMDLNLGGEVNGMELSKQILQENPHCKIIVY-----TGYEVEDYFEEAIRAGLHGAISKTESKEKITQYIYHVLNGEILVDFAYFKQLMTQQKTKPAPSSQKEQDVLTPRECLILQEVEKGFTNQEIADALHLSKRSIEYSLTSIFNKLNVGSRTEAVLIAKSDGVL</ns2:sequence><ns2:name>GCA_004101365_comA</ns2:name></ns2:Sequence><ns2:Sequence dsseqid="sq1170" id="sq1169" description="two-component system response regulator ComA"><ns2:sequence>-------MKKILVIDDHPAVMEGTKTILETDSNLSVDCLSPEPSEQFIKQHDFSSYDLILMDLNLGGEVNGMELSKQILQENPHCKIIVY-----TGYEVEDYFEEAIRAGLHGAISKTESKEKITQYIYHVLNGEILVDFAYFKQLMTQQKTKPAPSSQKEQDVLTPRECLILQEVEKGFTNQEIADALHLSKRSIEYSLTSIFNKLNVGSRTEAVLIAKSDGVL</ns2:sequence><ns2:name>GCA_905311435_comA</ns2:name></ns2:Sequence><ns2:Sequence dsseqid="sq1172" id="sq1171" description="two-component system response regulator ComA"><ns2:sequence>-------MKKILVIDDHPAVMEGTKTILETDSNLSVDCLSPEPSEQFIKQHDFSSYDLILMDLNLGGEVNGMELSKQILQENPHCKIIVY-----TGYEVEDYFEEAIRAGLHGAISKTESKEKITQYIYHVLNGEILVDFAYFKQLMTQQKTKPAPSSQKEQDVLTPRECLILQEVEKGFTNQEIADALHLSKRSIEYSLTSIFNKLNVGSRTEAVLIAKSDGVL</ns2:sequence><ns2:name>GCA_002269195_comA</ns2:name></ns2:Sequence><ns2:Sequence dsseqid="sq1174" id="sq1173" description="two-component system response regulator ComA"><ns2:sequence>-------MKKILVIDDHPAVMEGTKTILETDSNLSVDCLSPEPSEQFIKQHDFSSYDLILMDLNLGGEVNGMELSKQILQENPHCKIIVY-----TGYEVEDYFEEAIRAGLHGAISKTESKEKITQYIYHVLNGEILVDFAYFKQLMTQQKTKPAPSSQKEQDVLTPRECLILQEVEKGFTNQEIADALHLSKRSIEYSLTSIFNKLNVGSRTEAVLIAKSDGVL</ns2:sequence><ns2:name>GCA_039619305_comA</ns2:name></ns2:Sequence><ns2:Sequence dsseqid="sq1176" id="sq1175" description="two-component system response regulator ComA"><ns2:sequence>-------MKKILVIDDHPAVMEGTKTILETDSNLSVDCLSPEPSEQFIKQHDFSSYDLILMDLNLGGEVNGMELSKQILQENPHCKIIVY-----TGYEVEDYFEEAIRAGLHGAISKTESKEKITQYIYHVLNGEILVDFAYFKQLMTQQKTKPAPSSQKEQDVLTPRECLILQEVEKGFTNQEIADALHLSKRSIEYSLTSIFNKLNVGSRTEAVLIAKSDGVL</ns2:sequence><ns2:name>GCA_030122885_comA</ns2:name></ns2:Sequence><ns2:Sequence dsseqid="sq1178" id="sq1177" description="two-component system response regulator ComA"><ns2:sequence>-------MKKILVIDDHPAVMEGTKTILETDSNLSVDCLSPEPSEQFIKQHDFSSYDLILMDLNLGGEVNGMELSKQILQENPHCKIIVY-----TGYEVEDYFEEAIRAGLHGAISKTESKEKITQYIYHVLNGEILVDFAYFKQLMTQQKTKPAPSSQKEQDVLTPRECLILQEVEKGFTNQEIADALHLSKRSIEYSLTSIFNKLNVGSRTEAVLIAKSDGVL</ns2:sequence><ns2:name>GCA_003665315_comA</ns2:name></ns2:Sequence><ns2:Sequence dsseqid="sq1180" id="sq1179" description="two-component system response regulator ComA"><ns2:sequence>-------MKKILVIDDHPAVMEGTKTILETDSNLSVDCLSPEPSEQFIKQHDFSSYDLILMDLNLGGEVNGMELSKQILQENPHCKIIVY-----TGYEVEDYFEEAIRAGLHGAISKTESKEKITQYIYHVLNGEILVDFAYFKQLMTQQKTKPAPSSQKEQDVLTPRECLILQEVEKGFTNQEIADALHLSKRSIEYSLTSIFNKLNVGSRTEAVLIAKSDGVL</ns2:sequence><ns2:name>GCA_001541905_comA</ns2:name></ns2:Sequence><ns2:Sequence dsseqid="sq1182" id="sq1181" description="two-component system response regulator ComA"><ns2:sequence>-------MKKILVIDDHPAVMEGTKTILETDSNLSVDCLSPEPSEQFIKQHDFSSYDLILMDLNLGGEVNGMELSKQILQENPHCKIIVY-----TGYEVEDYFEEAIRAGLHGAISKTESKEKITQYIYHVLNGEILVDFAYFKQLMTQQKTKPAPSSQKEQDVLTPRECLILQEVEKGFTNQEIADALHLSKRSIEYSLTSIFNKLNVGSRTEAVLIAKSDGVL</ns2:sequence><ns2:name>GCA_009662355_comA</ns2:name></ns2:Sequence><ns2:Sequence dsseqid="sq1184" id="sq1183" description="two-component system response regulator ComA"><ns2:sequence>-------MKKILVIDDHPAVMEGTKTILETDSNLSVDCLSPEPSEQFIKQHDFSSYDLILMDLNLGGEVNGMELSKQILQENPHCKIIVY-----TGYEVEDYFEEAIRAGLHGAISKTESKEKITQYIYHVLNGEILVDFAYFKQLMTQQKTKPAPSSQKEQDVLTPRECLILQEVEKGFTNQEIADALHLSKRSIEYSLTSIFNKLNVGSRTEAVLIAKSDGVL</ns2:sequence><ns2:name>GCA_019704395_comA</ns2:name></ns2:Sequence><ns2:Sequence dsseqid="sq1186" id="sq1185" description="two-component system response regulator ComA"><ns2:sequence>-------MKKILVIDDHPAVMEGTKTILETDSNLSVDCLSPEPSEQFIKQHDFSSYDLILMDLNLGGEVNGMELSKQILQENPHCKIIVY-----TGYEVEDYFEEAIRAGLHGAISKTESKEKITQYIYHVLNGEILVDFAYFKQLMTQQKTKPAPSSQKEQDVLTPRECLILQEVEKGFTNQEIADALHLSKRSIEYSLTSIFNKLNVGSRTEAVLIAKSDGVL</ns2:sequence><ns2:name>GCA_004119835_comA</ns2:name></ns2:Sequence><ns2:Sequence dsseqid="sq1188" id="sq1187" description="two-component system response regulator ComA"><ns2:sequence>-------MKKILVIDDHPAVMEGTKTILETDSNLSVDCLSPEPSEQFIKQHDFSSYDLILMDLNLGGEVNGMELSKQILQENPHCKIIVY-----TGYEVEDYFEEAIRAGLHGAISKTESKEKITQYIYHVLNGEILVDFAYFKQLMTQQKTKPAPSSQKEQDVLTPRECLILQEVEKGFTNQEIADALHLSKRSIEYSLTSIFNKLNVGSRTEAVLIAKSDGVL</ns2:sequence><ns2:name>GCA_015602625_comA</ns2:name></ns2:Sequence><ns2:Sequence dsseqid="sq1190" id="sq1189" description="two-component system response regulator ComA"><ns2:sequence>-------MKKILVIDDHPAVMEGTKTILETDSNLSVDCLSPEPSEQFIKQHDFSSYDLILMDLNLGGEVNGMELSKQILQENPHCKIIVY-----TGYEVEDYFEEAIRAGLHGAISKTESKEKITQYIYHVLNGEILVDFAYFKQLMTQQKTKPAPSSQKEQDVLTPRECLILQEVEKGFTNQEIADALHLSKRSIEYSLTSIFNKLNVGSRTEAVLIAKSDGVL</ns2:sequence><ns2:name>GCA_001746575_comA</ns2:name></ns2:Sequence><ns2:Sequence dsseqid="sq1192" id="sq1191" description="two-component system response regulator ComA"><ns2:sequence>-------MKKILVIDDHPAVMEGTKTILETDSNLSVDCLSPEPSEQFIKQHDFSSYDLILMDLNLGGEVNGMELSKQILQENPHCKIIVY-----TGYEVEDYFEEAIRAGLHGAISKTESKEKITQYIYHVLNGEILVDFAYFKQLMTQQKTKPAPSSQKEQDVLTPRECLILQEVEKGFTNQEIADALHLSKRSIEYSLTSIFNKLNVGSRTEAVLIAKSDGVL</ns2:sequence><ns2:name>GCA_024752515_comA</ns2:name></ns2:Sequence><ns2:Sequence dsseqid="sq1194" id="sq1193" description="two-component system response regulator ComA"><ns2:sequence>-------MKKILVIDDHPAVMEGTKTILETDSNLSVDCLSPEPSEQFIKQHDFSSYDLILMDLNLGGEVNGMELSKQILQENPHCKIIVY-----TGYEVEDYFEEAIRAGLHGAISKTESKEKITQYIYHVLNGEILVDFAYFKQLMTQQKTKPAPSSQKEQDVLTPRECLILQEVEKGFTNQEIADALHLSKRSIEYSLTSIFNKLNVGSRTEAVLIAKSDGVL</ns2:sequence><ns2:name>GCA_002142595_comA</ns2:name></ns2:Sequence><ns2:Sequence dsseqid="sq1196" id="sq1195" description="two-component system response regulator ComA"><ns2:sequence>-------MKKILVIDDHPAVMEGTKTILETDSNLSVDCLSPEPSEQFIKQHDFSSYDLILMDLNLGGEVNGMELSKQILQENPHCKIIVY-----TGYEVEDYFEEAIRAGLHGAISKTESKEKITQYIYHVLNGEILVDFAYFKQLMTQQKTKPAPSSQKEQDVLTPRECLILQEVEKGFTNQEIADALHLSKRSIEYSLTSIFNKLNVGSRTEAVLIAKSDGVL</ns2:sequence><ns2:name>GCA_905319545_comA</ns2:name></ns2:Sequence><ns2:Sequence dsseqid="sq1198" id="sq1197" description="two-component system response regulator ComA"><ns2:sequence>-------MKKILVIDDHPAVMEGTKTILETDSNLSVDCLSPEPSEQFIKQHDFSSYDLILMDLNLGGEVNGMELSKQILQENPHCKIIVY-----TGYEVEDYFEEAIRAGLHGAISKTESKEKITQYIYHVLNGEILVDFAYFKQLMTQQKTKPAPSSQKEQDVLTPRECLILQEVEKGFTNQEIADALHLSKRSIEYSLTSIFNKLNVGSRTEAVLIAKSDGVL</ns2:sequence><ns2:name>GCA_023521175_comA</ns2:name></ns2:Sequence><ns2:Sequence dsseqid="sq1200" id="sq1199" description="two-component system response regulator ComA"><ns2:sequence>-------MKKILVIDDHPAVMEGTKTILETDSNLSVDCLSPEPSEQFIKQHDFSSYDLILMDLNLGGEVNGMELSKQILQENPHCKIIVY-----TGYEVEDYFEEAIRAGLHGAISKTESKEKITQYIYHVLNGEILVDFAYFKQLMTQQKTKPAPSSQKEQDVLTPRECLILQEVEKGFTNQEIADALHLSKRSIEYSLTSIFNKLNVGSRTEAVLIAKSDGVL</ns2:sequence><ns2:name>GCA_004103555_comA</ns2:name></ns2:Sequence><ns2:Sequence dsseqid="sq1202" id="sq1201" description="two-component system response regulator ComA"><ns2:sequence>-------MKKILVIDDHPAVMEGTKTILETDSNLSVDCLSPEPSEQFIKQHDFSSYDLILMDLNLGGEVNGMELSKQILQENPHCKIIVY-----TGYEVEDYFEEAIRAGLHGAISKTESKEKITQYIYHVLNGEILVDFAYFKQLMTQQKTKPAPSSQKEQDVLTPRECLILQEVEKGFTNQEIADALHLSKRSIEYSLTSIFNKLNVGSRTEAVLIAKSDGVL</ns2:sequence><ns2:name>GCA_905315015_comA</ns2:name></ns2:Sequence><ns2:Sequence dsseqid="sq1204" id="sq1203" description="two-component system response regulator ComA"><ns2:sequence>-------MKKILVIDDHPAVMEGTKTILETDSNLSVDCLSPEPSEQFIKQHDFSSYDLILMDLNLGGEVNGMELSKQILQENPHCKIIVY-----TGYEVEDYFEEAIRAGLHGAISKTESKEKITQYIYHVLNGEILVDFAYFKQLMTQQKTKPAPSSQKEQDVLTPRECLILQEVEKGFTNQEIADALHLSKRSIEYSLTSIFNKLNVGSRTEAVLIAKSDGVL</ns2:sequence><ns2:name>GCA_027497435_comA</ns2:name></ns2:Sequence><ns2:Sequence dsseqid="sq1206" id="sq1205" description="two-component system response regulator ComA"><ns2:sequence>-------MKKILVIDDHPAVMEGTKTILETDSNLSVDCLSPEPSEQFIKQHDFSSYDLILMDLNLGGEVNGMELSKQILQENPHCKIIVY-----TGYEVEDYFEEAIRAGLHGAISKTESKEKITQYIYHVLNGEILVDFAYFKQLMTQQKTKPAPSSQKEQDVLTPRECLILQEVEKGFTNQEIADALHLSKRSIEYSLTSIFNKLNVGSRTEAVLIAKSDGVL</ns2:sequence><ns2:name>GCA_004119715_comA</ns2:name></ns2:Sequence><ns2:Sequence dsseqid="sq1208" id="sq1207" description="two-component system response regulator ComA"><ns2:sequence>-------MKKILVIDDHPAVMEGTKTILETDSNLSVDCLSPEPSEQFIKQHDFSSYDLILMDLNLGGEVNGMELSKQILQENPHCKIIVY-----TGYEVEDYFEEAIRAGLHGAISKTESKEKITQYIYHVLNGEILVDFAYFKQLMTQQKTKPAPSSQKEQDVLTPRECLILQEVEKGFTNQEIADALHLSKRSIEYSLTSIFNKLNVGSRTEAVLIAKSDGVL</ns2:sequence><ns2:name>GCA_001902555_comA</ns2:name></ns2:Sequence><ns2:Sequence dsseqid="sq1210" id="sq1209" description="two-component system response regulator ComA"><ns2:sequence>-------MKKILVIDDHPAVMEGTKTILETDSNLSVDCLSPEPSEQFIKQHDFSSYDLILMDLNLGGEVNGMELSKQILQENPHCKIIVY-----TGYEVEDYFEEAIRAGLHGAISKTESKEKITQYIYHVLNGEILVDFAYFKQLMTQQKTKPAPSSQKEQDVLTPRECLILQEVEKGFTNQEIADALHLSKRSIEYSLTSIFNKLNVGSRTEAVLIAKSDGVL</ns2:sequence><ns2:name>GCA_009913535_comA</ns2:name></ns2:Sequence><ns2:Sequence dsseqid="sq1212" id="sq1211" description="two-component system response regulator ComA"><ns2:sequence>-------MKKILVIDDHPAVMEGTKTILETDSNLSVDCLSPEPSEQFIKQHDFSSYDLILMDLNLGGEVNGMELSKQILQENPHCKIIVY-----TGYEVEDYFEEAIRAGLHGAISKTESKEKITQYIYHVLNGEILVDFAYFKQLMTQQKTKPAPSSQKEQDVLTPRECLILQEVEKGFTNQEIADALHLSKRSIEYSLTSIFNKLNVGSRTEAVLIAKSDGVL</ns2:sequence><ns2:name>GCA_029542145_comA</ns2:name></ns2:Sequence><ns2:Annotation graph="true" graphType="1" graphGroup="-1" graphHeight="40" id="ann22" scoreOnly="false" visible="true" centreColLabels="false" scaleColLabels="false" showAllColLabels="false" autoCalculated="true" belowAlignment="true" calcId=""><ns2:annotationElement position="0" colour="-11730944"><ns2:displayCharacter>-</ns2:displayCharacter><ns2:description></ns2:description><ns2:value>0.0</ns2:value></ns2:annotationElement><ns2:annotationElement position="1" colour="-11730944"><ns2:displayCharacter>-</ns2:displayCharacter><ns2:description></ns2:description><ns2:value>0.0</ns2:value></ns2:annotationElement><ns2:annotationElement position="2" colour="-11730944"><ns2:displayCharacter>-</ns2:displayCharacter><ns2:description></ns2:description><ns2:value>0.0</ns2:value></ns2:annotationElement><ns2:annotationElement position="3" colour="-11730944"><ns2:displayCharacter>-</ns2:displayCharacter><ns2:description></ns2:description><ns2:value>0.0</ns2:value></ns2:annotationElement><ns2:annotationElement position="4" colour="-11730944"><ns2:displayCharacter>-</ns2:displayCharacter><ns2:description></ns2:description><ns2:value>0.0</ns2:value></ns2:annotationElement><ns2:annotationElement position="5" colour="-11730944"><ns2:displayCharacter>-</ns2:displayCharacter><ns2:description></ns2:description><ns2:value>0.0</ns2:value></ns2:annotationElement><ns2:annotationElement position="6" colour="-11730944"><ns2:displayCharacter>-</ns2:displayCharacter><ns2:description></ns2:description><ns2:value>0.0</ns2:value></ns2:annotationElement><ns2:annotationElement position="7" colour="-1060608"><ns2:displayCharacter>+</ns2:displayCharacter><ns2:description>hydrophobic !aliphatic !aromatic !charged !negative !polar !positive !proline !small !tiny</ns2:description><ns2:value>10.0</ns2:value></ns2:annotationElement><ns2:annotationElement position="8" colour="-1060608"><ns2:displayCharacter>+</ns2:displayCharacter><ns2:description>charged hydrophobic polar positive !aliphatic !aromatic !negative !proline !small !tiny</ns2:description><ns2:value>10.0</ns2:value></ns2:annotationElement><ns2:annotationElement position="9" colour="-1060608"><ns2:displayCharacter>+</ns2:displayCharacter><ns2:description>charged hydrophobic polar positive !aliphatic !aromatic !negative !proline !small !tiny</ns2:description><ns2:value>10.0</ns2:value></ns2:annotationElement><ns2:annotationElement position="10" colour="-6656"><ns2:displayCharacter>*</ns2:displayCharacter><ns2:description>aliphatic hydrophobic !aromatic !charged !negative !polar !positive !proline !small !tiny</ns2:description><ns2:value>11.0</ns2:value></ns2:annotationElement><ns2:annotationElement position="11" colour="-1060608"><ns2:displayCharacter>+</ns2:displayCharacter><ns2:description>aliphatic hydrophobic !aromatic !charged !negative !polar !positive !proline !small !tiny</ns2:description><ns2:value>10.0</ns2:value></ns2:annotationElement><ns2:annotationElement position="12" colour="-1060608"><ns2:displayCharacter>+</ns2:displayCharacter><ns2:description>aliphatic hydrophobic small !aromatic !charged !negative !polar !positive !proline !tiny</ns2:description><ns2:value>10.0</ns2:value></ns2:annotationElement><ns2:annotationElement position="13" colour="-1060608"><ns2:displayCharacter>+</ns2:displayCharacter><ns2:description>aliphatic hydrophobic !aromatic !charged !negative !polar !positive !proline !small !tiny</ns2:description><ns2:value>10.0</ns2:value></ns2:annotationElement><ns2:annotationElement position="14" colour="-1060608"><ns2:displayCharacter>+</ns2:displayCharacter><ns2:description>charged negative polar small !aliphatic !aromatic !hydrophobic !positive !proline !tiny</ns2:description><ns2:value>10.0</ns2:value></ns2:annotationElement><ns2:annotationElement position="15" colour="-1060608"><ns2:displayCharacter>+</ns2:displayCharacter><ns2:description>charged negative polar small !aliphatic !aromatic !hydrophobic !positive !proline !tiny</ns2:description><ns2:value>10.0</ns2:value></ns2:annotationElement><ns2:annotationElement position="16" colour="-1060608"><ns2:displayCharacter>+</ns2:displayCharacter><ns2:description>aromatic charged hydrophobic polar positive !aliphatic !negative !proline !small !tiny</ns2:description><ns2:value>10.0</ns2:value></ns2:annotationElement><ns2:annotationElement position="17" colour="-1060608"><ns2:displayCharacter>+</ns2:displayCharacter><ns2:description>proline small !aliphatic !aromatic !charged !hydrophobic !negative !polar !positive !tiny</ns2:description><ns2:value>10.0</ns2:value></ns2:annotationElement><ns2:annotationElement position="18" colour="-6656"><ns2:displayCharacter>*</ns2:displayCharacter><ns2:description>hydrophobic small tiny !aliphatic !aromatic !charged !negative !polar !positive !proline</ns2:description><ns2:value>11.0</ns2:value></ns2:annotationElement><ns2:annotationElement position="19" colour="-6656"><ns2:displayCharacter>*</ns2:displayCharacter><ns2:description>aliphatic hydrophobic small !aromatic !charged !negative !polar !positive !proline !tiny</ns2:description><ns2:value>11.0</ns2:value></ns2:annotationElement><ns2:annotationElement position="20" colour="-1060608"><ns2:displayCharacter>+</ns2:displayCharacter><ns2:description>hydrophobic !aliphatic !aromatic !charged !negative !polar !positive !proline !small !tiny</ns2:description><ns2:value>10.0</ns2:value></ns2:annotationElement><ns2:annotationElement position="21" colour="-1060608"><ns2:displayCharacter>+</ns2:displayCharacter><ns2:description>charged negative polar !aliphatic !aromatic !hydrophobic !positive !proline !small !tiny</ns2:description><ns2:value>10.0</ns2:value></ns2:annotationElement><ns2:annotationElement position="22" colour="-1060608"><ns2:displayCharacter>+</ns2:displayCharacter><ns2:description>hydrophobic small tiny !aliphatic !aromatic !charged !negative !polar !positive !proline</ns2:description><ns2:value>10.0</ns2:value></ns2:annotationElement><ns2:annotationElement position="23" colour="-6656"><ns2:displayCharacter>*</ns2:displayCharacter><ns2:description>hydrophobic polar small !aliphatic !aromatic !charged !negative !positive !proline !tiny</ns2:description><ns2:value>11.0</ns2:value></ns2:annotationElement><ns2:annotationElement position="24" colour="-6656"><ns2:displayCharacter>*</ns2:displayCharacter><ns2:description>charged hydrophobic polar positive !aliphatic !aromatic !negative !proline !small !tiny</ns2:description><ns2:value>11.0</ns2:value></ns2:annotationElement><ns2:annotationElement position="25" colour="-6656"><ns2:displayCharacter>*</ns2:displayCharacter><ns2:description>hydrophobic polar small !aliphatic !aromatic !charged !negative !positive !proline !tiny</ns2:description><ns2:value>11.0</ns2:value></ns2:annotationElement><ns2:annotationElement position="26" colour="-6656"><ns2:displayCharacter>*</ns2:displayCharacter><ns2:description>aliphatic hydrophobic !aromatic !charged !negative !polar !positive !proline !small !tiny</ns2:description><ns2:value>11.0</ns2:value></ns2:annotationElement><ns2:annotationElement position="27" colour="-6656"><ns2:displayCharacter>*</ns2:displayCharacter><ns2:description>aliphatic hydrophobic !aromatic !charged !negative !polar !positive !proline !small !tiny</ns2:description><ns2:value>11.0</ns2:value></ns2:annotationElement><ns2:annotationElement position="28" colour="-6656"><ns2:displayCharacter>*</ns2:displayCharacter><ns2:description>charged negative polar !aliphatic !aromatic !hydrophobic !positive !proline !small !tiny</ns2:description><ns2:value>11.0</ns2:value></ns2:annotationElement><ns2:annotationElement position="29" colour="-6656"><ns2:displayCharacter>*</ns2:displayCharacter><ns2:description>hydrophobic polar small !aliphatic !aromatic !charged !negative !positive !proline !tiny</ns2:description><ns2:value>11.0</ns2:value></ns2:annotationElement><ns2:annotationElement position="30" colour="-6656"><ns2:displayCharacter>*</ns2:displayCharacter><ns2:description>charged negative polar small !aliphatic !aromatic !hydrophobic !positive !proline !tiny</ns2:description><ns2:value>11.0</ns2:value></ns2:annotationElement><ns2:annotationElement position="31" colour="-1060608"><ns2:displayCharacter>+</ns2:displayCharacter><ns2:description>polar small tiny !aliphatic !aromatic !charged !hydrophobic !negative !positive !proline</ns2:description><ns2:value>10.0</ns2:value></ns2:annotationElement><ns2:annotationElement position="32" colour="-6656"><ns2:displayCharacter>*</ns2:displayCharacter><ns2:description>polar small !aliphatic !aromatic !charged !hydrophobic !negative !positive !proline !tiny</ns2:description><ns2:value>11.0</ns2:value></ns2:annotationElement><ns2:annotationElement position="33" colour="-1060608"><ns2:displayCharacter>+</ns2:displayCharacter><ns2:description>aliphatic hydrophobic !aromatic !charged !negative !polar !positive !proline !small !tiny</ns2:description><ns2:value>10.0</ns2:value></ns2:annotationElement><ns2:annotationElement position="34" colour="-6656"><ns2:displayCharacter>*</ns2:displayCharacter><ns2:description>polar small tiny !aliphatic !aromatic !charged !hydrophobic !negative !positive !proline</ns2:description><ns2:value>11.0</ns2:value></ns2:annotationElement><ns2:annotationElement position="35" colour="-6656"><ns2:displayCharacter>*</ns2:displayCharacter><ns2:description>aliphatic hydrophobic small !aromatic !charged !negative !polar !positive !proline !tiny</ns2:description><ns2:value>11.0</ns2:value></ns2:annotationElement><ns2:annotationElement position="36" colour="-1060608"><ns2:displayCharacter>+</ns2:displayCharacter><ns2:description>charged negative polar small !aliphatic !aromatic !hydrophobic !positive !proline !tiny</ns2:description><ns2:value>10.0</ns2:value></ns2:annotationElement><ns2:annotationElement position="37" colour="-6656"><ns2:displayCharacter>*</ns2:displayCharacter><ns2:description>hydrophobic small !aliphatic !aromatic !charged !negative !polar !positive !proline !tiny</ns2:description><ns2:value>11.0</ns2:value></ns2:annotationElement><ns2:annotationElement position="38" colour="-6656"><ns2:displayCharacter>*</ns2:displayCharacter><ns2:description>aliphatic hydrophobic !aromatic !charged !negative !polar !positive !proline !small !tiny</ns2:description><ns2:value>11.0</ns2:value></ns2:annotationElement><ns2:annotationElement position="39" colour="-6656"><ns2:displayCharacter>*</ns2:displayCharacter><ns2:description>polar small tiny !aliphatic !aromatic !charged !hydrophobic !negative !positive !proline</ns2:description><ns2:value>11.0</ns2:value></ns2:annotationElement><ns2:annotationElement position="40" colour="-6656"><ns2:displayCharacter>*</ns2:displayCharacter><ns2:description>proline small !aliphatic !aromatic !charged !hydrophobic !negative !polar !positive !tiny</ns2:description><ns2:value>11.0</ns2:value></ns2:annotationElement><ns2:annotationElement position="41" colour="-1060608"><ns2:displayCharacter>+</ns2:displayCharacter><ns2:description>charged negative polar !aliphatic !aromatic !hydrophobic !positive !proline !small !tiny</ns2:description><ns2:value>10.0</ns2:value></ns2:annotationElement><ns2:annotationElement position="42" colour="-1060608"><ns2:displayCharacter>+</ns2:displayCharacter><ns2:description>proline small !aliphatic !aromatic !charged !hydrophobic !negative !polar !positive !tiny</ns2:description><ns2:value>10.0</ns2:value></ns2:annotationElement><ns2:annotationElement position="43" colour="-1060608"><ns2:displayCharacter>+</ns2:displayCharacter><ns2:description>polar small tiny !aliphatic !aromatic !charged !hydrophobic !negative !positive !proline</ns2:description><ns2:value>10.0</ns2:value></ns2:annotationElement><ns2:annotationElement position="44" colour="-6656"><ns2:displayCharacter>*</ns2:displayCharacter><ns2:description>charged negative polar !aliphatic !aromatic !hydrophobic !positive !proline !small !tiny</ns2:description><ns2:value>11.0</ns2:value></ns2:annotationElement><ns2:annotationElement position="45" colour="-6656"><ns2:displayCharacter>*</ns2:displayCharacter><ns2:description>polar !aliphatic !aromatic !charged !hydrophobic !negative !positive !proline !small !tiny</ns2:description><ns2:value>11.0</ns2:value></ns2:annotationElement><ns2:annotationElement position="46" colour="-6656"><ns2:displayCharacter>*</ns2:displayCharacter><ns2:description>aromatic hydrophobic !aliphatic !charged !negative !polar !positive !proline !small !tiny</ns2:description><ns2:value>11.0</ns2:value></ns2:annotationElement><ns2:annotationElement position="47" colour="-1060608"><ns2:displayCharacter>+</ns2:displayCharacter><ns2:description>aliphatic hydrophobic !aromatic !charged !negative !polar !positive !proline !small !tiny</ns2:description><ns2:value>10.0</ns2:value></ns2:annotationElement><ns2:annotationElement position="48" colour="-1060608"><ns2:displayCharacter>+</ns2:displayCharacter><ns2:description>charged hydrophobic polar positive !aliphatic !aromatic !negative !proline !small !tiny</ns2:description><ns2:value>10.0</ns2:value></ns2:annotationElement><ns2:annotationElement position="49" colour="-1060608"><ns2:displayCharacter>+</ns2:displayCharacter><ns2:description>polar !aliphatic !aromatic !charged !hydrophobic !negative !positive !proline !small !tiny</ns2:description><ns2:value>10.0</ns2:value></ns2:annotationElement><ns2:annotationElement position="50" colour="-6656"><ns2:displayCharacter>*</ns2:displayCharacter><ns2:description>aromatic charged hydrophobic polar positive !aliphatic !negative !proline !small !tiny</ns2:description><ns2:value>11.0</ns2:value></ns2:annotationElement><ns2:annotationElement position="51" colour="-6656"><ns2:displayCharacter>*</ns2:displayCharacter><ns2:description>charged negative polar small !aliphatic !aromatic !hydrophobic !positive !proline !tiny</ns2:description><ns2:value>11.0</ns2:value></ns2:annotationElement><ns2:annotationElement position="52" colour="-6656"><ns2:displayCharacter>*</ns2:displayCharacter><ns2:description>aromatic hydrophobic !aliphatic !charged !negative !polar !positive !proline !small !tiny</ns2:description><ns2:value>11.0</ns2:value></ns2:annotationElement><ns2:annotationElement position="53" colour="-1060608"><ns2:displayCharacter>+</ns2:displayCharacter><ns2:description>polar small tiny !aliphatic !aromatic !charged !hydrophobic !negative !positive !proline</ns2:description><ns2:value>10.0</ns2:value></ns2:annotationElement><ns2:annotationElement position="54" colour="-1060608"><ns2:displayCharacter>+</ns2:displayCharacter><ns2:description>polar small tiny !aliphatic !aromatic !charged !hydrophobic !negative !positive !proline</ns2:description><ns2:value>10.0</ns2:value></ns2:annotationElement><ns2:annotationElement position="55" colour="-1060608"><ns2:displayCharacter>+</ns2:displayCharacter><ns2:description>aromatic hydrophobic polar !aliphatic !charged !negative !positive !proline !small !tiny</ns2:description><ns2:value>10.0</ns2:value></ns2:annotationElement><ns2:annotationElement position="56" colour="-6656"><ns2:displayCharacter>*</ns2:displayCharacter><ns2:description>charged negative polar small !aliphatic !aromatic !hydrophobic !positive !proline !tiny</ns2:description><ns2:value>11.0</ns2:value></ns2:annotationElement><ns2:annotationElement position="57" colour="-1060608"><ns2:displayCharacter>+</ns2:displayCharacter><ns2:description>aliphatic hydrophobic !aromatic !charged !negative !polar !positive !proline !small !tiny</ns2:description><ns2:value>10.0</ns2:value></ns2:annotationElement><ns2:annotationElement position="58" colour="-1060608"><ns2:displayCharacter>+</ns2:displayCharacter><ns2:description>aliphatic hydrophobic !aromatic !charged !negative !polar !positive !proline !small !tiny</ns2:description><ns2:value>10.0</ns2:value></ns2:annotationElement><ns2:annotationElement position="59" colour="-1060608"><ns2:displayCharacter>+</ns2:displayCharacter><ns2:description>aliphatic hydrophobic !aromatic !charged !negative !polar !positive !proline !small !tiny</ns2:description><ns2:value>10.0</ns2:value></ns2:annotationElement><ns2:annotationElement position="60" colour="-6656"><ns2:displayCharacter>*</ns2:displayCharacter><ns2:description>hydrophobic !aliphatic !aromatic !charged !negative !polar !positive !proline !small !tiny</ns2:description><ns2:value>11.0</ns2:value></ns2:annotationElement><ns2:annotationElement position="61" colour="-1060608"><ns2:displayCharacter>+</ns2:displayCharacter><ns2:description>charged negative polar small !aliphatic !aromatic !hydrophobic !positive !proline !tiny</ns2:description><ns2:value>10.0</ns2:value></ns2:annotationElement><ns2:annotationElement position="62" colour="-1060608"><ns2:displayCharacter>+</ns2:displayCharacter><ns2:description>aliphatic hydrophobic !aromatic !charged !negative !polar !positive !proline !small !tiny</ns2:description><ns2:value>10.0</ns2:value></ns2:annotationElement><ns2:annotationElement position="63" colour="-1060608"><ns2:displayCharacter>+</ns2:displayCharacter><ns2:description>polar small !aliphatic !aromatic !charged !hydrophobic !negative !positive !proline !tiny</ns2:description><ns2:value>10.0</ns2:value></ns2:annotationElement><ns2:annotationElement position="64" colour="-1060608"><ns2:displayCharacter>+</ns2:displayCharacter><ns2:description>aliphatic hydrophobic !aromatic !charged !negative !polar !positive !proline !small !tiny</ns2:description><ns2:value>10.0</ns2:value></ns2:annotationElement><ns2:annotationElement position="65" colour="-1060608"><ns2:displayCharacter>+</ns2:displayCharacter><ns2:description>hydrophobic small tiny !aliphatic !aromatic !charged !negative !polar !positive !proline</ns2:description><ns2:value>10.0</ns2:value></ns2:annotationElement><ns2:annotationElement position="66" colour="-1060608"><ns2:displayCharacter>+</ns2:displayCharacter><ns2:description>hydrophobic small tiny !aliphatic !aromatic !charged !negative !polar !positive !proline</ns2:description><ns2:value>10.0</ns2:value></ns2:annotationElement><ns2:annotationElement position="67" colour="-1060608"><ns2:displayCharacter>+</ns2:displayCharacter><ns2:description>charged negative polar !aliphatic !aromatic !hydrophobic !positive !proline !small !tiny</ns2:description><ns2:value>10.0</ns2:value></ns2:annotationElement><ns2:annotationElement position="68" colour="-1060608"><ns2:displayCharacter>+</ns2:displayCharacter><ns2:description>aliphatic hydrophobic small !aromatic !charged !negative !polar !positive !proline !tiny</ns2:description><ns2:value>10.0</ns2:value></ns2:annotationElement><ns2:annotationElement position="69" colour="-1060608"><ns2:displayCharacter>+</ns2:displayCharacter><ns2:description>polar small !aliphatic !aromatic !charged !hydrophobic !negative !positive !proline !tiny</ns2:description><ns2:value>10.0</ns2:value></ns2:annotationElement><ns2:annotationElement position="70" colour="-6656"><ns2:displayCharacter>*</ns2:displayCharacter><ns2:description>hydrophobic small tiny !aliphatic !aromatic !charged !negative !polar !positive !proline</ns2:description><ns2:value>11.0</ns2:value></ns2:annotationElement><ns2:annotationElement position="71" colour="-1060608"><ns2:displayCharacter>+</ns2:displayCharacter><ns2:description>hydrophobic !aliphatic !aromatic !charged !negative !polar !positive !proline !small !tiny</ns2:description><ns2:value>10.0</ns2:value></ns2:annotationElement><ns2:annotationElement position="72" colour="-6656"><ns2:displayCharacter>*</ns2:displayCharacter><ns2:description>charged negative polar !aliphatic !aromatic !hydrophobic !positive !proline !small !tiny</ns2:description><ns2:value>11.0</ns2:value></ns2:annotationElement><ns2:annotationElement position="73" colour="-6656"><ns2:displayCharacter>*</ns2:displayCharacter><ns2:description>aliphatic hydrophobic !aromatic !charged !negative !polar !positive !proline !small !tiny</ns2:description><ns2:value>11.0</ns2:value></ns2:annotationElement><ns2:annotationElement position="74" colour="-6656"><ns2:displayCharacter>*</ns2:displayCharacter><ns2:description>polar small tiny !aliphatic !aromatic !charged !hydrophobic !negative !positive !proline</ns2:description><ns2:value>11.0</ns2:value></ns2:annotationElement><ns2:annotationElement position="75" colour="-6656"><ns2:displayCharacter>*</ns2:displayCharacter><ns2:description>charged hydrophobic polar positive !aliphatic !aromatic !negative !proline !small !tiny</ns2:description><ns2:value>11.0</ns2:value></ns2:annotationElement><ns2:annotationElement position="76" colour="-1060608"><ns2:displayCharacter>+</ns2:displayCharacter><ns2:description>polar !aliphatic !aromatic !charged !hydrophobic !negative !positive !proline !small !tiny</ns2:description><ns2:value>10.0</ns2:value></ns2:annotationElement><ns2:annotationElement position="77" colour="-6656"><ns2:displayCharacter>*</ns2:displayCharacter><ns2:description>aliphatic hydrophobic !aromatic !charged !negative !polar !positive !proline !small !tiny</ns2:description><ns2:value>11.0</ns2:value></ns2:annotationElement><ns2:annotationElement position="78" colour="-6656"><ns2:displayCharacter>*</ns2:displayCharacter><ns2:description>aliphatic hydrophobic !aromatic !charged !negative !polar !positive !proline !small !tiny</ns2:description><ns2:value>11.0</ns2:value></ns2:annotationElement><ns2:annotationElement position="79" colour="-1060608"><ns2:displayCharacter>+</ns2:displayCharacter><ns2:description>polar !aliphatic !aromatic !charged !hydrophobic !negative !positive !proline !small !tiny</ns2:description><ns2:value>10.0</ns2:value></ns2:annotationElement><ns2:annotationElement position="80" colour="-6656"><ns2:displayCharacter>*</ns2:displayCharacter><ns2:description>charged negative polar !aliphatic !aromatic !hydrophobic !positive !proline !small !tiny</ns2:description><ns2:value>11.0</ns2:value></ns2:annotationElement><ns2:annotationElement position="81" colour="-6656"><ns2:displayCharacter>*</ns2:displayCharacter><ns2:description>polar small !aliphatic !aromatic !charged !hydrophobic !negative !positive !proline !tiny</ns2:description><ns2:value>11.0</ns2:value></ns2:annotationElement><ns2:annotationElement position="82" colour="-6656"><ns2:displayCharacter>*</ns2:displayCharacter><ns2:description>proline small !aliphatic !aromatic !charged !hydrophobic !negative !polar !positive !tiny</ns2:description><ns2:value>11.0</ns2:value></ns2:annotationElement><ns2:annotationElement position="83" colour="-1060608"><ns2:displayCharacter>+</ns2:displayCharacter><ns2:description>aromatic charged hydrophobic polar positive !aliphatic !negative !proline !small !tiny</ns2:description><ns2:value>10.0</ns2:value></ns2:annotationElement><ns2:annotationElement position="84" colour="-6656"><ns2:displayCharacter>*</ns2:displayCharacter><ns2:description>hydrophobic small !aliphatic !aromatic !charged !negative !polar !positive !proline !tiny</ns2:description><ns2:value>11.0</ns2:value></ns2:annotationElement><ns2:annotationElement position="85" colour="-6656"><ns2:displayCharacter>*</ns2:displayCharacter><ns2:description>charged hydrophobic polar positive !aliphatic !aromatic !negative !proline !small !tiny</ns2:description><ns2:value>11.0</ns2:value></ns2:annotationElement><ns2:annotationElement position="86" colour="-6656"><ns2:displayCharacter>*</ns2:displayCharacter><ns2:description>aliphatic hydrophobic !aromatic !charged !negative !polar !positive !proline !small !tiny</ns2:description><ns2:value>11.0</ns2:value></ns2:annotationElement><ns2:annotationElement position="87" colour="-1060608"><ns2:displayCharacter>+</ns2:displayCharacter><ns2:description>aliphatic hydrophobic !aromatic !charged !negative !polar !positive !proline !small !tiny</ns2:description><ns2:value>10.0</ns2:value></ns2:annotationElement><ns2:annotationElement position="88" colour="-1060608"><ns2:displayCharacter>+</ns2:displayCharacter><ns2:description>aliphatic hydrophobic small !aromatic !charged !negative !polar !positive !proline !tiny</ns2:description><ns2:value>10.0</ns2:value></ns2:annotationElement><ns2:annotationElement position="89" colour="-1060608"><ns2:displayCharacter>+</ns2:displayCharacter><ns2:description>aromatic hydrophobic polar !aliphatic !charged !negative !positive !proline !small !tiny</ns2:description><ns2:value>10.0</ns2:value></ns2:annotationElement><ns2:annotationElement position="90" colour="-11730944"><ns2:displayCharacter>-</ns2:displayCharacter><ns2:description></ns2:description><ns2:value>0.0</ns2:value></ns2:annotationElement><ns2:annotationElement position="91" colour="-11730944"><ns2:displayCharacter>-</ns2:displayCharacter><ns2:description></ns2:description><ns2:value>0.0</ns2:value></ns2:annotationElement><ns2:annotationElement position="92" colour="-11730944"><ns2:displayCharacter>-</ns2:displayCharacter><ns2:description></ns2:description><ns2:value>0.0</ns2:value></ns2:annotationElement><ns2:annotationElement position="93" colour="-11730944"><ns2:displayCharacter>-</ns2:displayCharacter><ns2:description></ns2:description><ns2:value>0.0</ns2:value></ns2:annotationElement><ns2:annotationElement position="94" colour="-11730944"><ns2:displayCharacter>-</ns2:displayCharacter><ns2:description></ns2:description><ns2:value>0.0</ns2:value></ns2:annotationElement><ns2:annotationElement position="95" colour="-1060608"><ns2:displayCharacter>+</ns2:displayCharacter><ns2:description>hydrophobic polar small !aliphatic !aromatic !charged !negative !positive !proline !tiny</ns2:description><ns2:value>10.0</ns2:value></ns2:annotationElement><ns2:annotationElement position="96" colour="-6656"><ns2:displayCharacter>*</ns2:displayCharacter><ns2:description>hydrophobic small tiny !aliphatic !aromatic !charged !negative !polar !positive !proline</ns2:description><ns2:value>11.0</ns2:value></ns2:annotationElement><ns2:annotationElement position="97" colour="-1060608"><ns2:displayCharacter>+</ns2:displayCharacter><ns2:description>aromatic hydrophobic polar !aliphatic !charged !negative !positive !proline !small !tiny</ns2:description><ns2:value>10.0</ns2:value></ns2:annotationElement><ns2:annotationElement position="98" colour="-1060608"><ns2:displayCharacter>+</ns2:displayCharacter><ns2:description>charged negative polar !aliphatic !aromatic !hydrophobic !positive !proline !small !tiny</ns2:description><ns2:value>10.0</ns2:value></ns2:annotationElement><ns2:annotationElement position="99" colour="-1060608"><ns2:displayCharacter>+</ns2:displayCharacter><ns2:description>aliphatic hydrophobic small !aromatic !charged !negative !polar !positive !proline !tiny</ns2:description><ns2:value>10.0</ns2:value></ns2:annotationElement><ns2:annotationElement position="100" colour="-1060608"><ns2:displayCharacter>+</ns2:displayCharacter><ns2:description>charged negative polar !aliphatic !aromatic !hydrophobic !positive !proline !small !tiny</ns2:description><ns2:value>10.0</ns2:value></ns2:annotationElement><ns2:annotationElement position="101" colour="-1060608"><ns2:displayCharacter>+</ns2:displayCharacter><ns2:description>charged negative polar small !aliphatic !aromatic !hydrophobic !positive !proline !tiny</ns2:description><ns2:value>10.0</ns2:value></ns2:annotationElement><ns2:annotationElement position="102" colour="-1060608"><ns2:displayCharacter>+</ns2:displayCharacter><ns2:description>aromatic hydrophobic polar !aliphatic !charged !negative !positive !proline !small !tiny</ns2:description><ns2:value>10.0</ns2:value></ns2:annotationElement><ns2:annotationElement position="103" colour="-1060608"><ns2:displayCharacter>+</ns2:displayCharacter><ns2:description>aromatic hydrophobic !aliphatic !charged !negative !polar !positive !proline !small !tiny</ns2:description><ns2:value>10.0</ns2:value></ns2:annotationElement><ns2:annotationElement position="104" colour="-6656"><ns2:displayCharacter>*</ns2:displayCharacter><ns2:description>charged negative polar !aliphatic !aromatic !hydrophobic !positive !proline !small !tiny</ns2:description><ns2:value>11.0</ns2:value></ns2:annotationElement><ns2:annotationElement position="105" colour="-1060608"><ns2:displayCharacter>+</ns2:displayCharacter><ns2:description>charged negative polar !aliphatic !aromatic !hydrophobic !positive !proline !small !tiny</ns2:description><ns2:value>10.0</ns2:value></ns2:annotationElement><ns2:annotationElement position="106" colour="-1060608"><ns2:displayCharacter>+</ns2:displayCharacter><ns2:description>hydrophobic small tiny !aliphatic !aromatic !charged !negative !polar !positive !proline</ns2:description><ns2:value>10.0</ns2:value></ns2:annotationElement><ns2:annotationElement position="107" colour="-1060608"><ns2:displayCharacter>+</ns2:displayCharacter><ns2:description>aliphatic hydrophobic !aromatic !charged !negative !polar !positive !proline !small !tiny</ns2:description><ns2:value>10.0</ns2:value></ns2:annotationElement><ns2:annotationElement position="108" colour="-1060608"><ns2:displayCharacter>+</ns2:displayCharacter><ns2:description>charged polar positive !aliphatic !aromatic !hydrophobic !negative !proline !small !tiny</ns2:description><ns2:value>10.0</ns2:value></ns2:annotationElement><ns2:annotationElement position="109" colour="-1060608"><ns2:displayCharacter>+</ns2:displayCharacter><ns2:description>hydrophobic small tiny !aliphatic !aromatic !charged !negative !polar !positive !proline</ns2:description><ns2:value>10.0</ns2:value></ns2:annotationElement><ns2:annotationElement position="110" colour="-6656"><ns2:displayCharacter>*</ns2:displayCharacter><ns2:description>hydrophobic small tiny !aliphatic !aromatic !charged !negative !polar !positive !proline</ns2:description><ns2:value>11.0</ns2:value></ns2:annotationElement><ns2:annotationElement position="111" colour="-6656"><ns2:displayCharacter>*</ns2:displayCharacter><ns2:description>aliphatic hydrophobic !aromatic !charged !negative !polar !positive !proline !small !tiny</ns2:description><ns2:value>11.0</ns2:value></ns2:annotationElement><ns2:annotationElement position="112" colour="-1060608"><ns2:displayCharacter>+</ns2:displayCharacter><ns2:description>aromatic charged hydrophobic polar positive !aliphatic !negative !proline !small !tiny</ns2:description><ns2:value>10.0</ns2:value></ns2:annotationElement><ns2:annotationElement position="113" colour="-6656"><ns2:displayCharacter>*</ns2:displayCharacter><ns2:description>hydrophobic small tiny !aliphatic !aromatic !charged !negative !polar !positive !proline</ns2:description><ns2:value>11.0</ns2:value></ns2:annotationElement><ns2:annotationElement position="114" colour="-1060608"><ns2:displayCharacter>+</ns2:displayCharacter><ns2:description>hydrophobic small tiny !aliphatic !aromatic !charged !negative !polar !positive !proline</ns2:description><ns2:value>10.0</ns2:value></ns2:annotationElement><ns2:annotationElement position="115" colour="-6656"><ns2:displayCharacter>*</ns2:displayCharacter><ns2:description>aliphatic hydrophobic !aromatic !charged !negative !polar !positive !proline !small !tiny</ns2:description><ns2:value>11.0</ns2:value></ns2:annotationElement><ns2:annotationElement position="116" colour="-6656"><ns2:displayCharacter>*</ns2:displayCharacter><ns2:description>polar small tiny !aliphatic !aromatic !charged !hydrophobic !negative !positive !proline</ns2:description><ns2:value>11.0</ns2:value></ns2:annotationElement><ns2:annotationElement position="117" colour="-6656"><ns2:displayCharacter>*</ns2:displayCharacter><ns2:description>charged hydrophobic polar positive !aliphatic !aromatic !negative !proline !small !tiny</ns2:description><ns2:value>11.0</ns2:value></ns2:annotationElement><ns2:annotationElement position="118" colour="-1060608"><ns2:displayCharacter>+</ns2:displayCharacter><ns2:description>hydrophobic polar small !aliphatic !aromatic !charged !negative !positive !proline !tiny</ns2:description><ns2:value>10.0</ns2:value></ns2:annotationElement><ns2:annotationElement position="119" colour="-6656"><ns2:displayCharacter>*</ns2:displayCharacter><ns2:description>charged negative polar !aliphatic !aromatic !hydrophobic !positive !proline !small !tiny</ns2:description><ns2:value>11.0</ns2:value></ns2:annotationElement><ns2:annotationElement position="120" colour="-6656"><ns2:displayCharacter>*</ns2:displayCharacter><ns2:description>polar small tiny !aliphatic !aromatic !charged !hydrophobic !negative !positive !proline</ns2:description><ns2:value>11.0</ns2:value></ns2:annotationElement><ns2:annotationElement position="121" colour="-6656"><ns2:displayCharacter>*</ns2:displayCharacter><ns2:description>charged hydrophobic polar positive !aliphatic !aromatic !negative !proline !small !tiny</ns2:description><ns2:value>11.0</ns2:value></ns2:annotationElement><ns2:annotationElement position="122" colour="-6656"><ns2:displayCharacter>*</ns2:displayCharacter><ns2:description>charged negative polar !aliphatic !aromatic !hydrophobic !positive !proline !small !tiny</ns2:description><ns2:value>11.0</ns2:value></ns2:annotationElement><ns2:annotationElement position="123" colour="-6656"><ns2:displayCharacter>*</ns2:displayCharacter><ns2:description>charged hydrophobic polar positive !aliphatic !aromatic !negative !proline !small !tiny</ns2:description><ns2:value>11.0</ns2:value></ns2:annotationElement><ns2:annotationElement position="124" colour="-6656"><ns2:displayCharacter>*</ns2:displayCharacter><ns2:description>aliphatic hydrophobic !aromatic !charged !negative !polar !positive !proline !small !tiny</ns2:description><ns2:value>11.0</ns2:value></ns2:annotationElement><ns2:annotationElement position="125" colour="-1060608"><ns2:displayCharacter>+</ns2:displayCharacter><ns2:description>hydrophobic polar small !aliphatic !aromatic !charged !negative !positive !proline !tiny</ns2:description><ns2:value>10.0</ns2:value></ns2:annotationElement><ns2:annotationElement position="126" colour="-6656"><ns2:displayCharacter>*</ns2:displayCharacter><ns2:description>polar !aliphatic !aromatic !charged !hydrophobic !negative !positive !proline !small !tiny</ns2:description><ns2:value>11.0</ns2:value></ns2:annotationElement><ns2:annotationElement position="127" colour="-6656"><ns2:displayCharacter>*</ns2:displayCharacter><ns2:description>aromatic hydrophobic polar !aliphatic !charged !negative !positive !proline !small !tiny</ns2:description><ns2:value>11.0</ns2:value></ns2:annotationElement><ns2:annotationElement position="128" colour="-6656"><ns2:displayCharacter>*</ns2:displayCharacter><ns2:description>aliphatic hydrophobic !aromatic !charged !negative !polar !positive !proline !small !tiny</ns2:description><ns2:value>11.0</ns2:value></ns2:annotationElement><ns2:annotationElement position="129" colour="-6656"><ns2:displayCharacter>*</ns2:displayCharacter><ns2:description>aromatic hydrophobic polar !aliphatic !charged !negative !positive !proline !small !tiny</ns2:description><ns2:value>11.0</ns2:value></ns2:annotationElement><ns2:annotationElement position="130" colour="-6656"><ns2:displayCharacter>*</ns2:displayCharacter><ns2:description>aromatic charged hydrophobic polar positive !aliphatic !negative !proline !small !tiny</ns2:description><ns2:value>11.0</ns2:value></ns2:annotationElement><ns2:annotationElement position="131" colour="-6656"><ns2:displayCharacter>*</ns2:displayCharacter><ns2:description>aliphatic hydrophobic small !aromatic !charged !negative !polar !positive !proline !tiny</ns2:description><ns2:value>11.0</ns2:value></ns2:annotationElement><ns2:annotationElement position="132" colour="-6656"><ns2:displayCharacter>*</ns2:displayCharacter><ns2:description>aliphatic hydrophobic !aromatic !charged !negative !polar !positive !proline !small !tiny</ns2:description><ns2:value>11.0</ns2:value></ns2:annotationElement><ns2:annotationElement position="133" colour="-6656"><ns2:displayCharacter>*</ns2:displayCharacter><ns2:description>polar small !aliphatic !aromatic !charged !hydrophobic !negative !positive !proline !tiny</ns2:description><ns2:value>11.0</ns2:value></ns2:annotationElement><ns2:annotationElement position="134" colour="-6656"><ns2:displayCharacter>*</ns2:displayCharacter><ns2:description>hydrophobic small tiny !aliphatic !aromatic !charged !negative !polar !positive !proline</ns2:description><ns2:value>11.0</ns2:value></ns2:annotationElement><ns2:annotationElement position="135" colour="-1060608"><ns2:displayCharacter>+</ns2:displayCharacter><ns2:description>charged negative polar !aliphatic !aromatic !hydrophobic !positive !proline !small !tiny</ns2:description><ns2:value>10.0</ns2:value></ns2:annotationElement><ns2:annotationElement position="136" colour="-6656"><ns2:displayCharacter>*</ns2:displayCharacter><ns2:description>aliphatic hydrophobic !aromatic !charged !negative !polar !positive !proline !small !tiny</ns2:description><ns2:value>11.0</ns2:value></ns2:annotationElement><ns2:annotationElement position="137" colour="-6656"><ns2:displayCharacter>*</ns2:displayCharacter><ns2:description>aliphatic hydrophobic !aromatic !charged !negative !polar !positive !proline !small !tiny</ns2:description><ns2:value>11.0</ns2:value></ns2:annotationElement><ns2:annotationElement position="138" colour="-6656"><ns2:displayCharacter>*</ns2:displayCharacter><ns2:description>aliphatic hydrophobic small !aromatic !charged !negative !polar !positive !proline !tiny</ns2:description><ns2:value>11.0</ns2:value></ns2:annotationElement><ns2:annotationElement position="139" colour="-6656"><ns2:displayCharacter>*</ns2:displayCharacter><ns2:description>charged negative polar small !aliphatic !aromatic !hydrophobic !positive !proline !tiny</ns2:description><ns2:value>11.0</ns2:value></ns2:annotationElement><ns2:annotationElement position="140" colour="-6656"><ns2:displayCharacter>*</ns2:displayCharacter><ns2:description>aromatic hydrophobic !aliphatic !charged !negative !polar !positive !proline !small !tiny</ns2:description><ns2:value>11.0</ns2:value></ns2:annotationElement><ns2:annotationElement position="141" colour="-1060608"><ns2:displayCharacter>+</ns2:displayCharacter><ns2:description>hydrophobic small tiny !aliphatic !aromatic !charged !negative !polar !positive !proline</ns2:description><ns2:value>10.0</ns2:value></ns2:annotationElement><ns2:annotationElement position="142" colour="-6656"><ns2:displayCharacter>*</ns2:displayCharacter><ns2:description>aromatic hydrophobic polar !aliphatic !charged !negative !positive !proline !small !tiny</ns2:description><ns2:value>11.0</ns2:value></ns2:annotationElement><ns2:annotationElement position="143" colour="-6656"><ns2:displayCharacter>*</ns2:displayCharacter><ns2:description>aromatic hydrophobic !aliphatic !charged !negative !polar !positive !proline !small !tiny</ns2:description><ns2:value>11.0</ns2:value></ns2:annotationElement><ns2:annotationElement position="144" colour="-6656"><ns2:displayCharacter>*</ns2:displayCharacter><ns2:description>charged hydrophobic polar positive !aliphatic !aromatic !negative !proline !small !tiny</ns2:description><ns2:value>11.0</ns2:value></ns2:annotationElement><ns2:annotationElement position="145" colour="-6656"><ns2:displayCharacter>*</ns2:displayCharacter><ns2:description>polar !aliphatic !aromatic !charged !hydrophobic !negative !positive !proline !small !tiny</ns2:description><ns2:value>11.0</ns2:value></ns2:annotationElement><ns2:annotationElement position="146" colour="-6656"><ns2:displayCharacter>*</ns2:displayCharacter><ns2:description>aliphatic hydrophobic !aromatic !charged !negative !polar !positive !proline !small !tiny</ns2:description><ns2:value>11.0</ns2:value></ns2:annotationElement><ns2:annotationElement position="147" colour="-1060608"><ns2:displayCharacter>+</ns2:displayCharacter><ns2:description>hydrophobic !aliphatic !aromatic !charged !negative !polar !positive !proline !small !tiny</ns2:description><ns2:value>10.0</ns2:value></ns2:annotationElement><ns2:annotationElement position="148" colour="-6656"><ns2:displayCharacter>*</ns2:displayCharacter><ns2:description>hydrophobic polar small !aliphatic !aromatic !charged !negative !positive !proline !tiny</ns2:description><ns2:value>11.0</ns2:value></ns2:annotationElement><ns2:annotationElement position="149" colour="-6656"><ns2:displayCharacter>*</ns2:displayCharacter><ns2:description>polar !aliphatic !aromatic !charged !hydrophobic !negative !positive !proline !small !tiny</ns2:description><ns2:value>11.0</ns2:value></ns2:annotationElement><ns2:annotationElement position="150" colour="-6656"><ns2:displayCharacter>*</ns2:displayCharacter><ns2:description>polar !aliphatic !aromatic !charged !hydrophobic !negative !positive !proline !small !tiny</ns2:description><ns2:value>11.0</ns2:value></ns2:annotationElement><ns2:annotationElement position="151" colour="-6656"><ns2:displayCharacter>*</ns2:displayCharacter><ns2:description>charged hydrophobic polar positive !aliphatic !aromatic !negative !proline !small !tiny</ns2:description><ns2:value>11.0</ns2:value></ns2:annotationElement><ns2:annotationElement position="152" colour="-6656"><ns2:displayCharacter>*</ns2:displayCharacter><ns2:description>hydrophobic polar small !aliphatic !aromatic !charged !negative !positive !proline !tiny</ns2:description><ns2:value>11.0</ns2:value></ns2:annotationElement><ns2:annotationElement position="153" colour="-6656"><ns2:displayCharacter>*</ns2:displayCharacter><ns2:description>charged hydrophobic polar positive !aliphatic !aromatic !negative !proline !small !tiny</ns2:description><ns2:value>11.0</ns2:value></ns2:annotationElement><ns2:annotationElement position="154" colour="-1060608"><ns2:displayCharacter>+</ns2:displayCharacter><ns2:description>proline small !aliphatic !aromatic !charged !hydrophobic !negative !polar !positive !tiny</ns2:description><ns2:value>10.0</ns2:value></ns2:annotationElement><ns2:annotationElement position="155" colour="-1060608"><ns2:displayCharacter>+</ns2:displayCharacter><ns2:description>hydrophobic small tiny !aliphatic !aromatic !charged !negative !polar !positive !proline</ns2:description><ns2:value>10.0</ns2:value></ns2:annotationElement><ns2:annotationElement position="156" colour="-1060608"><ns2:displayCharacter>+</ns2:displayCharacter><ns2:description>proline small !aliphatic !aromatic !charged !hydrophobic !negative !polar !positive !tiny</ns2:description><ns2:value>10.0</ns2:value></ns2:annotationElement><ns2:annotationElement position="157" colour="-6656"><ns2:displayCharacter>*</ns2:displayCharacter><ns2:description>polar small tiny !aliphatic !aromatic !charged !hydrophobic !negative !positive !proline</ns2:description><ns2:value>11.0</ns2:value></ns2:annotationElement><ns2:annotationElement position="158" colour="-1060608"><ns2:displayCharacter>+</ns2:displayCharacter><ns2:description>polar small tiny !aliphatic !aromatic !charged !hydrophobic !negative !positive !proline</ns2:description><ns2:value>10.0</ns2:value></ns2:annotationElement><ns2:annotationElement position="159" colour="-6656"><ns2:displayCharacter>*</ns2:displayCharacter><ns2:description>polar !aliphatic !aromatic !charged !hydrophobic !negative !positive !proline !small !tiny</ns2:description><ns2:value>11.0</ns2:value></ns2:annotationElement><ns2:annotationElement position="160" colour="-1060608"><ns2:displayCharacter>+</ns2:displayCharacter><ns2:description>charged hydrophobic polar positive !aliphatic !aromatic !negative !proline !small !tiny</ns2:description><ns2:value>10.0</ns2:value></ns2:annotationElement><ns2:annotationElement position="161" colour="-6656"><ns2:displayCharacter>*</ns2:displayCharacter><ns2:description>charged negative polar !aliphatic !aromatic !hydrophobic !positive !proline !small !tiny</ns2:description><ns2:value>11.0</ns2:value></ns2:annotationElement><ns2:annotationElement position="162" colour="-6656"><ns2:displayCharacter>*</ns2:displayCharacter><ns2:description>polar !aliphatic !aromatic !charged !hydrophobic !negative !positive !proline !small !tiny</ns2:description><ns2:value>11.0</ns2:value></ns2:annotationElement><ns2:annotationElement position="163" colour="-6656"><ns2:displayCharacter>*</ns2:displayCharacter><ns2:description>charged negative polar small !aliphatic !aromatic !hydrophobic !positive !proline !tiny</ns2:description><ns2:value>11.0</ns2:value></ns2:annotationElement><ns2:annotationElement position="164" colour="-1060608"><ns2:displayCharacter>+</ns2:displayCharacter><ns2:description>aliphatic hydrophobic small !aromatic !charged !negative !polar !positive !proline !tiny</ns2:description><ns2:value>10.0</ns2:value></ns2:annotationElement><ns2:annotationElement position="165" colour="-6656"><ns2:displayCharacter>*</ns2:displayCharacter><ns2:description>aliphatic hydrophobic !aromatic !charged !negative !polar !positive !proline !small !tiny</ns2:description><ns2:value>11.0</ns2:value></ns2:annotationElement><ns2:annotationElement position="166" colour="-6656"><ns2:displayCharacter>*</ns2:displayCharacter><ns2:description>hydrophobic polar small !aliphatic !aromatic !charged !negative !positive !proline !tiny</ns2:description><ns2:value>11.0</ns2:value></ns2:annotationElement><ns2:annotationElement position="167" colour="-6656"><ns2:displayCharacter>*</ns2:displayCharacter><ns2:description>proline small !aliphatic !aromatic !charged !hydrophobic !negative !polar !positive !tiny</ns2:description><ns2:value>11.0</ns2:value></ns2:annotationElement><ns2:annotationElement position="168" colour="-6656"><ns2:displayCharacter>*</ns2:displayCharacter><ns2:description>charged polar positive !aliphatic !aromatic !hydrophobic !negative !proline !small !tiny</ns2:description><ns2:value>11.0</ns2:value></ns2:annotationElement><ns2:annotationElement position="169" colour="-6656"><ns2:displayCharacter>*</ns2:displayCharacter><ns2:description>charged negative polar !aliphatic !aromatic !hydrophobic !positive !proline !small !tiny</ns2:description><ns2:value>11.0</ns2:value></ns2:annotationElement><ns2:annotationElement position="170" colour="-1060608"><ns2:displayCharacter>+</ns2:displayCharacter><ns2:description>hydrophobic small !aliphatic !aromatic !charged !negative !polar !positive !proline !tiny</ns2:description><ns2:value>10.0</ns2:value></ns2:annotationElement><ns2:annotationElement position="171" colour="-1060608"><ns2:displayCharacter>+</ns2:displayCharacter><ns2:description>aliphatic hydrophobic !aromatic !charged !negative !polar !positive !proline !small !tiny</ns2:description><ns2:value>10.0</ns2:value></ns2:annotationElement><ns2:annotationElement position="172" colour="-6656"><ns2:displayCharacter>*</ns2:displayCharacter><ns2:description>aliphatic hydrophobic !aromatic !charged !negative !polar !positive !proline !small !tiny</ns2:description><ns2:value>11.0</ns2:value></ns2:annotationElement><ns2:annotationElement position="173" colour="-6656"><ns2:displayCharacter>*</ns2:displayCharacter><ns2:description>aliphatic hydrophobic !aromatic !charged !negative !polar !positive !proline !small !tiny</ns2:description><ns2:value>11.0</ns2:value></ns2:annotationElement><ns2:annotationElement position="174" colour="-6656"><ns2:displayCharacter>*</ns2:displayCharacter><ns2:description>polar !aliphatic !aromatic !charged !hydrophobic !negative !positive !proline !small !tiny</ns2:description><ns2:value>11.0</ns2:value></ns2:annotationElement><ns2:annotationElement position="175" colour="-6656"><ns2:displayCharacter>*</ns2:displayCharacter><ns2:description>charged negative polar !aliphatic !aromatic !hydrophobic !positive !proline !small !tiny</ns2:description><ns2:value>11.0</ns2:value></ns2:annotationElement><ns2:annotationElement position="176" colour="-6656"><ns2:displayCharacter>*</ns2:displayCharacter><ns2:description>aliphatic hydrophobic small !aromatic !charged !negative !polar !positive !proline !tiny</ns2:description><ns2:value>11.0</ns2:value></ns2:annotationElement><ns2:annotationElement position="177" colour="-6656"><ns2:displayCharacter>*</ns2:displayCharacter><ns2:description>charged negative polar !aliphatic !aromatic !hydrophobic !positive !proline !small !tiny</ns2:description><ns2:value>11.0</ns2:value></ns2:annotationElement><ns2:annotationElement position="178" colour="-6656"><ns2:displayCharacter>*</ns2:displayCharacter><ns2:description>charged hydrophobic polar positive !aliphatic !aromatic !negative !proline !small !tiny</ns2:description><ns2:value>11.0</ns2:value></ns2:annotationElement><ns2:annotationElement position="179" colour="-6656"><ns2:displayCharacter>*</ns2:displayCharacter><ns2:description>hydrophobic small tiny !aliphatic !aromatic !charged !negative !polar !positive !proline</ns2:description><ns2:value>11.0</ns2:value></ns2:annotationElement><ns2:annotationElement position="180" colour="-1060608"><ns2:displayCharacter>+</ns2:displayCharacter><ns2:description>aromatic hydrophobic !aliphatic !charged !negative !polar !positive !proline !small !tiny</ns2:description><ns2:value>10.0</ns2:value></ns2:annotationElement><ns2:annotationElement position="181" colour="-6656"><ns2:displayCharacter>*</ns2:displayCharacter><ns2:description>hydrophobic polar small !aliphatic !aromatic !charged !negative !positive !proline !tiny</ns2:description><ns2:value>11.0</ns2:value></ns2:annotationElement><ns2:annotationElement position="182" colour="-6656"><ns2:displayCharacter>*</ns2:displayCharacter><ns2:description>polar small !aliphatic !aromatic !charged !hydrophobic !negative !positive !proline !tiny</ns2:description><ns2:value>11.0</ns2:value></ns2:annotationElement><ns2:annotationElement position="183" colour="-6656"><ns2:displayCharacter>*</ns2:displayCharacter><ns2:description>polar !aliphatic !aromatic !charged !hydrophobic !negative !positive !proline !small !tiny</ns2:description><ns2:value>11.0</ns2:value></ns2:annotationElement><ns2:annotationElement position="184" colour="-6656"><ns2:displayCharacter>*</ns2:displayCharacter><ns2:description>charged negative polar !aliphatic !aromatic !hydrophobic !positive !proline !small !tiny</ns2:description><ns2:value>11.0</ns2:value></ns2:annotationElement><ns2:annotationElement position="185" colour="-6656"><ns2:displayCharacter>*</ns2:displayCharacter><ns2:description>aliphatic hydrophobic !aromatic !charged !negative !polar !positive !proline !small !tiny</ns2:description><ns2:value>11.0</ns2:value></ns2:annotationElement><ns2:annotationElement position="186" colour="-6656"><ns2:displayCharacter>*</ns2:displayCharacter><ns2:description>hydrophobic small tiny !aliphatic !aromatic !charged !negative !polar !positive !proline</ns2:description><ns2:value>11.0</ns2:value></ns2:annotationElement><ns2:annotationElement position="187" colour="-6656"><ns2:displayCharacter>*</ns2:displayCharacter><ns2:description>charged negative polar small !aliphatic !aromatic !hydrophobic !positive !proline !tiny</ns2:description><ns2:value>11.0</ns2:value></ns2:annotationElement><ns2:annotationElement position="188" colour="-6656"><ns2:displayCharacter>*</ns2:displayCharacter><ns2:description>hydrophobic small tiny !aliphatic !aromatic !charged !negative !polar !positive !proline</ns2:description><ns2:value>11.0</ns2:value></ns2:annotationElement><ns2:annotationElement position="189" colour="-6656"><ns2:displayCharacter>*</ns2:displayCharacter><ns2:description>aliphatic hydrophobic !aromatic !charged !negative !polar !positive !proline !small !tiny</ns2:description><ns2:value>11.0</ns2:value></ns2:annotationElement><ns2:annotationElement position="190" colour="-6656"><ns2:displayCharacter>*</ns2:displayCharacter><ns2:description>aromatic charged hydrophobic polar positive !aliphatic !negative !proline !small !tiny</ns2:description><ns2:value>11.0</ns2:value></ns2:annotationElement><ns2:annotationElement position="191" colour="-6656"><ns2:displayCharacter>*</ns2:displayCharacter><ns2:description>aliphatic hydrophobic !aromatic !charged !negative !polar !positive !proline !small !tiny</ns2:description><ns2:value>11.0</ns2:value></ns2:annotationElement><ns2:annotationElement position="192" colour="-6656"><ns2:displayCharacter>*</ns2:displayCharacter><ns2:description>polar small tiny !aliphatic !aromatic !charged !hydrophobic !negative !positive !proline</ns2:description><ns2:value>11.0</ns2:value></ns2:annotationElement><ns2:annotationElement position="193" colour="-6656"><ns2:displayCharacter>*</ns2:displayCharacter><ns2:description>charged hydrophobic polar positive !aliphatic !aromatic !negative !proline !small !tiny</ns2:description><ns2:value>11.0</ns2:value></ns2:annotationElement><ns2:annotationElement position="194" colour="-6656"><ns2:displayCharacter>*</ns2:displayCharacter><ns2:description>charged polar positive !aliphatic !aromatic !hydrophobic !negative !proline !small !tiny</ns2:description><ns2:value>11.0</ns2:value></ns2:annotationElement><ns2:annotationElement position="195" colour="-6656"><ns2:displayCharacter>*</ns2:displayCharacter><ns2:description>polar small tiny !aliphatic !aromatic !charged !hydrophobic !negative !positive !proline</ns2:description><ns2:value>11.0</ns2:value></ns2:annotationElement><ns2:annotationElement position="196" colour="-6656"><ns2:displayCharacter>*</ns2:displayCharacter><ns2:description>aliphatic hydrophobic !aromatic !charged !negative !polar !positive !proline !small !tiny</ns2:description><ns2:value>11.0</ns2:value></ns2:annotationElement><ns2:annotationElement position="197" colour="-1060608"><ns2:displayCharacter>+</ns2:displayCharacter><ns2:description>charged negative polar !aliphatic !aromatic !hydrophobic !positive !proline !small !tiny</ns2:description><ns2:value>10.0</ns2:value></ns2:annotationElement><ns2:annotationElement position="198" colour="-1060608"><ns2:displayCharacter>+</ns2:displayCharacter><ns2:description>aromatic hydrophobic polar !aliphatic !charged !negative !positive !proline !small !tiny</ns2:description><ns2:value>10.0</ns2:value></ns2:annotationElement><ns2:annotationElement position="199" colour="-1060608"><ns2:displayCharacter>+</ns2:displayCharacter><ns2:description>polar small tiny !aliphatic !aromatic !charged !hydrophobic !negative !positive !proline</ns2:description><ns2:value>10.0</ns2:value></ns2:annotationElement><ns2:annotationElement position="200" colour="-1060608"><ns2:displayCharacter>+</ns2:displayCharacter><ns2:description>aliphatic hydrophobic !aromatic !charged !negative !polar !positive !proline !small !tiny</ns2:description><ns2:value>10.0</ns2:value></ns2:annotationElement><ns2:annotationElement position="201" colour="-1060608"><ns2:displayCharacter>+</ns2:displayCharacter><ns2:description>hydrophobic polar small !aliphatic !aromatic !charged !negative !positive !proline !tiny</ns2:description><ns2:value>10.0</ns2:value></ns2:annotationElement><ns2:annotationElement position="202" colour="-1060608"><ns2:displayCharacter>+</ns2:displayCharacter><ns2:description>polar small tiny !aliphatic !aromatic !charged !hydrophobic !negative !positive !proline</ns2:description><ns2:value>10.0</ns2:value></ns2:annotationElement><ns2:annotationElement position="203" colour="-1060608"><ns2:displayCharacter>+</ns2:displayCharacter><ns2:description>aliphatic hydrophobic !aromatic !charged !negative !polar !positive !proline !small !tiny</ns2:description><ns2:value>10.0</ns2:value></ns2:annotationElement><ns2:annotationElement position="204" colour="-1060608"><ns2:displayCharacter>+</ns2:displayCharacter><ns2:description>aromatic hydrophobic !aliphatic !charged !negative !polar !positive !proline !small !tiny</ns2:description><ns2:value>10.0</ns2:value></ns2:annotationElement><ns2:annotationElement position="205" colour="-1060608"><ns2:displayCharacter>+</ns2:displayCharacter><ns2:description>polar small !aliphatic !aromatic !charged !hydrophobic !negative !positive !proline !tiny</ns2:description><ns2:value>10.0</ns2:value></ns2:annotationElement><ns2:annotationElement position="206" colour="-1060608"><ns2:displayCharacter>+</ns2:displayCharacter><ns2:description>charged hydrophobic polar positive !aliphatic !aromatic !negative !proline !small !tiny</ns2:description><ns2:value>10.0</ns2:value></ns2:annotationElement><ns2:annotationElement position="207" colour="-6656"><ns2:displayCharacter>*</ns2:displayCharacter><ns2:description>aliphatic hydrophobic !aromatic !charged !negative !polar !positive !proline !small !tiny</ns2:description><ns2:value>11.0</ns2:value></ns2:annotationElement><ns2:annotationElement position="208" colour="-1060608"><ns2:displayCharacter>+</ns2:displayCharacter><ns2:description>polar small !aliphatic !aromatic !charged !hydrophobic !negative !positive !proline !tiny</ns2:description><ns2:value>10.0</ns2:value></ns2:annotationElement><ns2:annotationElement position="209" colour="-1060608"><ns2:displayCharacter>+</ns2:displayCharacter><ns2:description>aliphatic hydrophobic small !aromatic !charged !negative !polar !positive !proline !tiny</ns2:description><ns2:value>10.0</ns2:value></ns2:annotationElement><ns2:annotationElement position="210" colour="-1060608"><ns2:displayCharacter>+</ns2:displayCharacter><ns2:description>hydrophobic small tiny !aliphatic !aromatic !charged !negative !polar !positive !proline</ns2:description><ns2:value>10.0</ns2:value></ns2:annotationElement><ns2:annotationElement position="211" colour="-1060608"><ns2:displayCharacter>+</ns2:displayCharacter><ns2:description>polar small tiny !aliphatic !aromatic !charged !hydrophobic !negative !positive !proline</ns2:description><ns2:value>10.0</ns2:value></ns2:annotationElement><ns2:annotationElement position="212" colour="-1060608"><ns2:displayCharacter>+</ns2:displayCharacter><ns2:description>charged polar positive !aliphatic !aromatic !hydrophobic !negative !proline !small !tiny</ns2:description><ns2:value>10.0</ns2:value></ns2:annotationElement><ns2:annotationElement position="213" colour="-1060608"><ns2:displayCharacter>+</ns2:displayCharacter><ns2:description>hydrophobic polar small !aliphatic !aromatic !charged !negative !positive !proline !tiny</ns2:description><ns2:value>10.0</ns2:value></ns2:annotationElement><ns2:annotationElement position="214" colour="-1060608"><ns2:displayCharacter>+</ns2:displayCharacter><ns2:description>charged negative polar !aliphatic !aromatic !hydrophobic !positive !proline !small !tiny</ns2:description><ns2:value>10.0</ns2:value></ns2:annotationElement><ns2:annotationElement position="215" colour="-1060608"><ns2:displayCharacter>+</ns2:displayCharacter><ns2:description>hydrophobic small tiny !aliphatic !aromatic !charged !negative !polar !positive !proline</ns2:description><ns2:value>10.0</ns2:value></ns2:annotationElement><ns2:annotationElement position="216" colour="-1060608"><ns2:displayCharacter>+</ns2:displayCharacter><ns2:description>aliphatic hydrophobic small !aromatic !charged !negative !polar !positive !proline !tiny</ns2:description><ns2:value>10.0</ns2:value></ns2:annotationElement><ns2:annotationElement position="217" colour="-1060608"><ns2:displayCharacter>+</ns2:displayCharacter><ns2:description>aliphatic hydrophobic !aromatic !charged !negative !polar !positive !proline !small !tiny</ns2:description><ns2:value>10.0</ns2:value></ns2:annotationElement><ns2:annotationElement position="218" colour="-1060608"><ns2:displayCharacter>+</ns2:displayCharacter><ns2:description>aliphatic hydrophobic !aromatic !charged !negative !polar !positive !proline !small !tiny</ns2:description><ns2:value>10.0</ns2:value></ns2:annotationElement><ns2:annotationElement position="219" colour="-6656"><ns2:displayCharacter>*</ns2:displayCharacter><ns2:description>hydrophobic small tiny !aliphatic !aromatic !charged !negative !polar !positive !proline</ns2:description><ns2:value>11.0</ns2:value></ns2:annotationElement><ns2:annotationElement position="220" colour="-1060608"><ns2:displayCharacter>+</ns2:displayCharacter><ns2:description>charged hydrophobic polar positive !aliphatic !aromatic !negative !proline !small !tiny</ns2:description><ns2:value>10.0</ns2:value></ns2:annotationElement><ns2:annotationElement position="221" colour="-1060608"><ns2:displayCharacter>+</ns2:displayCharacter><ns2:description>polar small tiny !aliphatic !aromatic !charged !hydrophobic !negative !positive !proline</ns2:description><ns2:value>10.0</ns2:value></ns2:annotationElement><ns2:annotationElement position="222" colour="-1060608"><ns2:displayCharacter>+</ns2:displayCharacter><ns2:description>charged negative polar small !aliphatic !aromatic !hydrophobic !positive !proline !tiny</ns2:description><ns2:value>10.0</ns2:value></ns2:annotationElement><ns2:annotationElement position="223" colour="-1060608"><ns2:displayCharacter>+</ns2:displayCharacter><ns2:description>hydrophobic small tiny !aliphatic !aromatic !charged !negative !polar !positive !proline</ns2:description><ns2:value>10.0</ns2:value></ns2:annotationElement><ns2:annotationElement position="224" colour="-1060608"><ns2:displayCharacter>+</ns2:displayCharacter><ns2:description>aliphatic hydrophobic small !aromatic !charged !negative !polar !positive !proline !tiny</ns2:description><ns2:value>10.0</ns2:value></ns2:annotationElement><ns2:annotationElement position="225" colour="-6656"><ns2:displayCharacter>*</ns2:displayCharacter><ns2:description>aliphatic hydrophobic !aromatic !charged !negative !polar !positive !proline !small !tiny</ns2:description><ns2:value>11.0</ns2:value></ns2:annotationElement><ns2:label>Conservation</ns2:label><ns2:description>Conservation of total alignment less than 25% gaps</ns2:description></ns2:Annotation><ns2:Annotation graph="true" graphType="1" graphGroup="-1" graphHeight="40" id="ann23" scoreOnly="false" visible="true" centreColLabels="false" scaleColLabels="false" showAllColLabels="false" autoCalculated="true" belowAlignment="true" calcId=""><ns2:annotationElement position="0" colour="-11730688"><ns2:displayCharacter> </ns2:displayCharacter><ns2:description>0.14515</ns2:description><ns2:value>0.14515187</ns2:value></ns2:annotationElement><ns2:annotationElement position="1" colour="-11730688"><ns2:displayCharacter> </ns2:displayCharacter><ns2:description>0.14628</ns2:description><ns2:value>0.14628424</ns2:value></ns2:annotationElement><ns2:annotationElement position="2" colour="-11730688"><ns2:displayCharacter> </ns2:displayCharacter><ns2:description>0.14478</ns2:description><ns2:value>0.14477733</ns2:value></ns2:annotationElement><ns2:annotationElement position="3" colour="-11730688"><ns2:displayCharacter> </ns2:displayCharacter><ns2:description>0.14466</ns2:description><ns2:value>0.14466068</ns2:value></ns2:annotationElement><ns2:annotationElement position="4" colour="-11730688"><ns2:displayCharacter> </ns2:displayCharacter><ns2:description>0.14320</ns2:description><ns2:value>0.1431952</ns2:value></ns2:annotationElement><ns2:annotationElement position="5" colour="-11730688"><ns2:displayCharacter> </ns2:displayCharacter><ns2:description>0.14320</ns2:description><ns2:value>0.1431952</ns2:value></ns2:annotationElement><ns2:annotationElement position="6" colour="-11730688"><ns2:displayCharacter> </ns2:displayCharacter><ns2:description>0.14314</ns2:description><ns2:value>0.14313783</ns2:value></ns2:annotationElement><ns2:annotationElement position="7" colour="-8173824"><ns2:displayCharacter> </ns2:displayCharacter><ns2:description>14.32397</ns2:description><ns2:value>14.323974</ns2:value></ns2:annotationElement><ns2:annotationElement position="8" colour="-11730944"><ns2:displayCharacter> </ns2:displayCharacter><ns2:description>0.00000</ns2:description><ns2:value>0.0</ns2:value></ns2:annotationElement><ns2:annotationElement position="9" colour="-8898560"><ns2:displayCharacter> </ns2:displayCharacter><ns2:description>11.44719</ns2:description><ns2:value>11.447188</ns2:value></ns2:annotationElement><ns2:annotationElement position="10" colour="-7383808"><ns2:displayCharacter> </ns2:displayCharacter><ns2:description>17.24957</ns2:description><ns2:value>17.249567</ns2:value></ns2:annotationElement><ns2:annotationElement position="11" colour="-7383552"><ns2:displayCharacter> </ns2:displayCharacter><ns2:description>17.44687</ns2:description><ns2:value>17.446875</ns2:value></ns2:annotationElement><ns2:annotationElement position="12" colour="-6198016"><ns2:displayCharacter> </ns2:displayCharacter><ns2:description>22.10275</ns2:description><ns2:value>22.102749</ns2:value></ns2:annotationElement><ns2:annotationElement position="13" colour="-6395648"><ns2:displayCharacter> </ns2:displayCharacter><ns2:description>21.34342</ns2:description><ns2:value>21.34342</ns2:value></ns2:annotationElement><ns2:annotationElement position="14" colour="-9293824"><ns2:displayCharacter> </ns2:displayCharacter><ns2:description>9.80667</ns2:description><ns2:value>9.80667</ns2:value></ns2:annotationElement><ns2:annotationElement position="15" colour="-9293824"><ns2:displayCharacter> </ns2:displayCharacter><ns2:description>9.73690</ns2:description><ns2:value>9.736901</ns2:value></ns2:annotationElement><ns2:annotationElement position="16" colour="-6329856"><ns2:displayCharacter> </ns2:displayCharacter><ns2:description>21.63078</ns2:description><ns2:value>21.630775</ns2:value></ns2:annotationElement><ns2:annotationElement position="17" colour="-4683264"><ns2:displayCharacter> </ns2:displayCharacter><ns2:description>28.05693</ns2:description><ns2:value>28.056932</ns2:value></ns2:annotationElement><ns2:annotationElement position="18" colour="-2311936"><ns2:displayCharacter> </ns2:displayCharacter><ns2:description>37.47886</ns2:description><ns2:value>37.478855</ns2:value></ns2:annotationElement><ns2:annotationElement position="19" colour="-2905088"><ns2:displayCharacter> </ns2:displayCharacter><ns2:description>35.00779</ns2:description><ns2:value>35.007793</ns2:value></ns2:annotationElement><ns2:annotationElement position="20" colour="-5341952"><ns2:displayCharacter> </ns2:displayCharacter><ns2:description>25.39259</ns2:description><ns2:value>25.392591</ns2:value></ns2:annotationElement><ns2:annotationElement position="21" colour="-6790912"><ns2:displayCharacter> </ns2:displayCharacter><ns2:description>19.75413</ns2:description><ns2:value>19.75413</ns2:value></ns2:annotationElement><ns2:annotationElement position="22" colour="-3300096"><ns2:displayCharacter> </ns2:displayCharacter><ns2:description>33.55876</ns2:description><ns2:value>33.558758</ns2:value></ns2:annotationElement><ns2:annotationElement position="23" colour="-5144320"><ns2:displayCharacter> </ns2:displayCharacter><ns2:description>26.22318</ns2:description><ns2:value>26.223185</ns2:value></ns2:annotationElement><ns2:annotationElement position="24" colour="-6922496"><ns2:displayCharacter> </ns2:displayCharacter><ns2:description>19.22861</ns2:description><ns2:value>19.228611</ns2:value></ns2:annotationElement><ns2:annotationElement position="25" colour="-5144320"><ns2:displayCharacter> </ns2:displayCharacter><ns2:description>26.22318</ns2:description><ns2:value>26.223185</ns2:value></ns2:annotationElement><ns2:annotationElement position="26" colour="-6000384"><ns2:displayCharacter> </ns2:displayCharacter><ns2:description>22.89709</ns2:description><ns2:value>22.897089</ns2:value></ns2:annotationElement><ns2:annotationElement position="27" colour="-5736960"><ns2:displayCharacter> </ns2:displayCharacter><ns2:description>23.86958</ns2:description><ns2:value>23.86958</ns2:value></ns2:annotationElement><ns2:annotationElement position="28" colour="-9425408"><ns2:displayCharacter> </ns2:displayCharacter><ns2:description>9.28708</ns2:description><ns2:value>9.287077</ns2:value></ns2:annotationElement><ns2:annotationElement position="29" colour="-5144320"><ns2:displayCharacter> </ns2:displayCharacter><ns2:description>26.22318</ns2:description><ns2:value>26.223185</ns2:value></ns2:annotationElement><ns2:annotationElement position="30" colour="-8898560"><ns2:displayCharacter> </ns2:displayCharacter><ns2:description>11.43446</ns2:description><ns2:value>11.43446</ns2:value></ns2:annotationElement><ns2:annotationElement position="31" colour="-6329600"><ns2:displayCharacter> </ns2:displayCharacter><ns2:description>21.64179</ns2:description><ns2:value>21.641794</ns2:value></ns2:annotationElement><ns2:annotationElement position="32" colour="-8898560"><ns2:displayCharacter> </ns2:displayCharacter><ns2:description>11.46702</ns2:description><ns2:value>11.467023</ns2:value></ns2:annotationElement><ns2:annotationElement position="33" colour="-3234048"><ns2:displayCharacter> </ns2:displayCharacter><ns2:description>33.93974</ns2:description><ns2:value>33.939743</ns2:value></ns2:annotationElement><ns2:annotationElement position="34" colour="-3102464"><ns2:displayCharacter> </ns2:displayCharacter><ns2:description>34.39241</ns2:description><ns2:value>34.39241</ns2:value></ns2:annotationElement><ns2:annotationElement position="35" colour="-2905088"><ns2:displayCharacter> </ns2:displayCharacter><ns2:description>35.00779</ns2:description><ns2:value>35.007793</ns2:value></ns2:annotationElement><ns2:annotationElement position="36" colour="-5407744"><ns2:displayCharacter> </ns2:displayCharacter><ns2:description>25.22369</ns2:description><ns2:value>25.223686</ns2:value></ns2:annotationElement><ns2:annotationElement position="37" colour="-3563520"><ns2:displayCharacter> </ns2:displayCharacter><ns2:description>32.52237</ns2:description><ns2:value>32.52237</ns2:value></ns2:annotationElement><ns2:annotationElement position="38" colour="-2905088"><ns2:displayCharacter> </ns2:displayCharacter><ns2:description>35.01904</ns2:description><ns2:value>35.019043</ns2:value></ns2:annotationElement><ns2:annotationElement position="39" colour="-3102464"><ns2:displayCharacter> </ns2:displayCharacter><ns2:description>34.39241</ns2:description><ns2:value>34.39241</ns2:value></ns2:annotationElement><ns2:annotationElement position="40" colour="-2772992"><ns2:displayCharacter> </ns2:displayCharacter><ns2:description>35.65623</ns2:description><ns2:value>35.656235</ns2:value></ns2:annotationElement><ns2:annotationElement position="41" colour="-5275904"><ns2:displayCharacter> </ns2:displayCharacter><ns2:description>25.77361</ns2:description><ns2:value>25.77361</ns2:value></ns2:annotationElement><ns2:annotationElement position="42" colour="-3431680"><ns2:displayCharacter> </ns2:displayCharacter><ns2:description>33.12218</ns2:description><ns2:value>33.122185</ns2:value></ns2:annotationElement><ns2:annotationElement position="43" colour="-6329856"><ns2:displayCharacter> </ns2:displayCharacter><ns2:description>21.48708</ns2:description><ns2:value>21.487078</ns2:value></ns2:annotationElement><ns2:annotationElement position="44" colour="-4814848"><ns2:displayCharacter> </ns2:displayCharacter><ns2:description>27.55722</ns2:description><ns2:value>27.557222</ns2:value></ns2:annotationElement><ns2:annotationElement position="45" colour="-4288000"><ns2:displayCharacter> </ns2:displayCharacter><ns2:description>29.61933</ns2:description><ns2:value>29.619328</ns2:value></ns2:annotationElement><ns2:annotationElement position="46" colour="-3431936"><ns2:displayCharacter> </ns2:displayCharacter><ns2:description>32.94220</ns2:description><ns2:value>32.9422</ns2:value></ns2:annotationElement><ns2:annotationElement position="47" colour="-3102464"><ns2:displayCharacter> </ns2:displayCharacter><ns2:description>34.26324</ns2:description><ns2:value>34.263237</ns2:value></ns2:annotationElement><ns2:annotationElement position="48" colour="-5210112"><ns2:displayCharacter> </ns2:displayCharacter><ns2:description>26.05463</ns2:description><ns2:value>26.054632</ns2:value></ns2:annotationElement><ns2:annotationElement position="49" colour="-4683264"><ns2:displayCharacter> </ns2:displayCharacter><ns2:description>28.10892</ns2:description><ns2:value>28.108915</ns2:value></ns2:annotationElement><ns2:annotationElement position="50" colour="-4485632"><ns2:displayCharacter> </ns2:displayCharacter><ns2:description>28.88189</ns2:description><ns2:value>28.881891</ns2:value></ns2:annotationElement><ns2:annotationElement position="51" colour="-4551424"><ns2:displayCharacter> </ns2:displayCharacter><ns2:description>28.68421</ns2:description><ns2:value>28.684208</ns2:value></ns2:annotationElement><ns2:annotationElement position="52" colour="-3431936"><ns2:displayCharacter> </ns2:displayCharacter><ns2:description>32.94220</ns2:description><ns2:value>32.9422</ns2:value></ns2:annotationElement><ns2:annotationElement position="53" colour="-1126400"><ns2:displayCharacter> </ns2:displayCharacter><ns2:description>42.27736</ns2:description><ns2:value>42.277363</ns2:value></ns2:annotationElement><ns2:annotationElement position="54" colour="-994816"><ns2:displayCharacter> </ns2:displayCharacter><ns2:description>42.60350</ns2:description><ns2:value>42.603504</ns2:value></ns2:annotationElement><ns2:annotationElement position="55" colour="-2575616"><ns2:displayCharacter> </ns2:displayCharacter><ns2:description>36.32921</ns2:description><ns2:value>36.329212</ns2:value></ns2:annotationElement><ns2:annotationElement position="56" colour="-6656"><ns2:displayCharacter> </ns2:displayCharacter><ns2:description>46.61727</ns2:description><ns2:value>46.61727</ns2:value></ns2:annotationElement><ns2:annotationElement position="57" colour="-401920"><ns2:displayCharacter> </ns2:displayCharacter><ns2:description>45.06348</ns2:description><ns2:value>45.063477</ns2:value></ns2:annotationElement><ns2:annotationElement position="58" colour="-270336"><ns2:displayCharacter> </ns2:displayCharacter><ns2:description>45.58112</ns2:description><ns2:value>45.58112</ns2:value></ns2:annotationElement><ns2:annotationElement position="59" colour="-270336"><ns2:displayCharacter> </ns2:displayCharacter><ns2:description>45.55746</ns2:description><ns2:value>45.557465</ns2:value></ns2:annotationElement><ns2:annotationElement position="60" colour="-6656"><ns2:displayCharacter> </ns2:displayCharacter><ns2:description>46.61727</ns2:description><ns2:value>46.61727</ns2:value></ns2:annotationElement><ns2:annotationElement position="61" colour="-4880896"><ns2:displayCharacter> </ns2:displayCharacter><ns2:description>27.26999</ns2:description><ns2:value>27.269989</ns2:value></ns2:annotationElement><ns2:annotationElement position="62" colour="-270336"><ns2:displayCharacter> </ns2:displayCharacter><ns2:description>45.55746</ns2:description><ns2:value>45.557465</ns2:value></ns2:annotationElement><ns2:annotationElement position="63" colour="-928768"><ns2:displayCharacter> </ns2:displayCharacter><ns2:description>43.07633</ns2:description><ns2:value>43.076332</ns2:value></ns2:annotationElement><ns2:annotationElement position="64" colour="-270336"><ns2:displayCharacter> </ns2:displayCharacter><ns2:description>45.55746</ns2:description><ns2:value>45.557465</ns2:value></ns2:annotationElement><ns2:annotationElement position="65" colour="-1653504"><ns2:displayCharacter> </ns2:displayCharacter><ns2:description>40.04388</ns2:description><ns2:value>40.043884</ns2:value></ns2:annotationElement><ns2:annotationElement position="66" colour="-2114560"><ns2:displayCharacter> </ns2:displayCharacter><ns2:description>38.27416</ns2:description><ns2:value>38.274162</ns2:value></ns2:annotationElement><ns2:annotationElement position="67" colour="-5275904"><ns2:displayCharacter> </ns2:displayCharacter><ns2:description>25.77361</ns2:description><ns2:value>25.77361</ns2:value></ns2:annotationElement><ns2:annotationElement position="68" colour="-3168256"><ns2:displayCharacter> </ns2:displayCharacter><ns2:description>34.15574</ns2:description><ns2:value>34.15574</ns2:value></ns2:annotationElement><ns2:annotationElement position="69" colour="-4946688"><ns2:displayCharacter> </ns2:displayCharacter><ns2:description>26.95037</ns2:description><ns2:value>26.950375</ns2:value></ns2:annotationElement><ns2:annotationElement position="70" colour="-2575360"><ns2:displayCharacter> </ns2:displayCharacter><ns2:description>36.54340</ns2:description><ns2:value>36.543404</ns2:value></ns2:annotationElement><ns2:annotationElement position="71" colour="-3629312"><ns2:displayCharacter> </ns2:displayCharacter><ns2:description>32.29671</ns2:description><ns2:value>32.296715</ns2:value></ns2:annotationElement><ns2:annotationElement position="72" colour="-4814848"><ns2:displayCharacter> </ns2:displayCharacter><ns2:description>27.55722</ns2:description><ns2:value>27.557222</ns2:value></ns2:annotationElement><ns2:annotationElement position="73" colour="-2905088"><ns2:displayCharacter> </ns2:displayCharacter><ns2:description>35.01904</ns2:description><ns2:value>35.019043</ns2:value></ns2:annotationElement><ns2:annotationElement position="74" colour="-3102464"><ns2:displayCharacter> </ns2:displayCharacter><ns2:description>34.39241</ns2:description><ns2:value>34.39241</ns2:value></ns2:annotationElement><ns2:annotationElement position="75" colour="-3563264"><ns2:displayCharacter> </ns2:displayCharacter><ns2:description>32.60566</ns2:description><ns2:value>32.60566</ns2:value></ns2:annotationElement><ns2:annotationElement position="76" colour="-6461440"><ns2:displayCharacter> </ns2:displayCharacter><ns2:description>21.07895</ns2:description><ns2:value>21.078949</ns2:value></ns2:annotationElement><ns2:annotationElement position="77" colour="-3036672"><ns2:displayCharacter> </ns2:displayCharacter><ns2:description>34.52901</ns2:description><ns2:value>34.52901</ns2:value></ns2:annotationElement><ns2:annotationElement position="78" colour="-2905088"><ns2:displayCharacter> </ns2:displayCharacter><ns2:description>35.01904</ns2:description><ns2:value>35.019043</ns2:value></ns2:annotationElement><ns2:annotationElement position="79" colour="-4617216"><ns2:displayCharacter> </ns2:displayCharacter><ns2:description>28.45133</ns2:description><ns2:value>28.451332</ns2:value></ns2:annotationElement><ns2:annotationElement position="80" colour="-4814848"><ns2:displayCharacter> </ns2:displayCharacter><ns2:description>27.55722</ns2:description><ns2:value>27.557222</ns2:value></ns2:annotationElement><ns2:annotationElement position="81" colour="-4551424"><ns2:displayCharacter> </ns2:displayCharacter><ns2:description>28.67391</ns2:description><ns2:value>28.67391</ns2:value></ns2:annotationElement><ns2:annotationElement position="82" colour="-7976448"><ns2:displayCharacter> </ns2:displayCharacter><ns2:description>14.95368</ns2:description><ns2:value>14.953676</ns2:value></ns2:annotationElement><ns2:annotationElement position="83" colour="-6527232"><ns2:displayCharacter> </ns2:displayCharacter><ns2:description>20.86930</ns2:description><ns2:value>20.869299</ns2:value></ns2:annotationElement><ns2:annotationElement position="84" colour="-3563520"><ns2:displayCharacter> </ns2:displayCharacter><ns2:description>32.52237</ns2:description><ns2:value>32.52237</ns2:value></ns2:annotationElement><ns2:annotationElement position="85" colour="-6656"><ns2:displayCharacter> </ns2:displayCharacter><ns2:description>46.61727</ns2:description><ns2:value>46.61727</ns2:value></ns2:annotationElement><ns2:annotationElement position="86" colour="-6656"><ns2:displayCharacter> </ns2:displayCharacter><ns2:description>46.61727</ns2:description><ns2:value>46.61727</ns2:value></ns2:annotationElement><ns2:annotationElement position="87" colour="-138496"><ns2:displayCharacter> </ns2:displayCharacter><ns2:description>46.07402</ns2:description><ns2:value>46.07402</ns2:value></ns2:annotationElement><ns2:annotationElement position="88" colour="-467712"><ns2:displayCharacter> </ns2:displayCharacter><ns2:description>44.88078</ns2:description><ns2:value>44.880775</ns2:value></ns2:annotationElement><ns2:annotationElement position="89" colour="-1785344"><ns2:displayCharacter> </ns2:displayCharacter><ns2:description>39.50242</ns2:description><ns2:value>39.50242</ns2:value></ns2:annotationElement><ns2:annotationElement position="90" colour="-11665152"><ns2:displayCharacter> </ns2:displayCharacter><ns2:description>0.27331</ns2:description><ns2:value>0.2733094</ns2:value></ns2:annotationElement><ns2:annotationElement position="91" colour="-11665152"><ns2:displayCharacter> </ns2:displayCharacter><ns2:description>0.27582</ns2:description><ns2:value>0.27582312</ns2:value></ns2:annotationElement><ns2:annotationElement position="92" colour="-11665152"><ns2:displayCharacter> </ns2:displayCharacter><ns2:description>0.27070</ns2:description><ns2:value>0.2706996</ns2:value></ns2:annotationElement><ns2:annotationElement position="93" colour="-11665152"><ns2:displayCharacter> </ns2:displayCharacter><ns2:description>0.27070</ns2:description><ns2:value>0.2706996</ns2:value></ns2:annotationElement><ns2:annotationElement position="94" colour="-11665152"><ns2:displayCharacter> </ns2:displayCharacter><ns2:description>0.27780</ns2:description><ns2:value>0.2777978</ns2:value></ns2:annotationElement><ns2:annotationElement position="95" colour="-2509824"><ns2:displayCharacter> </ns2:displayCharacter><ns2:description>36.62984</ns2:description><ns2:value>36.62984</ns2:value></ns2:annotationElement><ns2:annotationElement position="96" colour="-6656"><ns2:displayCharacter> </ns2:displayCharacter><ns2:description>46.61727</ns2:description><ns2:value>46.61727</ns2:value></ns2:annotationElement><ns2:annotationElement position="97" colour="-665600"><ns2:displayCharacter> </ns2:displayCharacter><ns2:description>43.95862</ns2:description><ns2:value>43.958622</ns2:value></ns2:annotationElement><ns2:annotationElement position="98" colour="-928768"><ns2:displayCharacter> </ns2:displayCharacter><ns2:description>42.97330</ns2:description><ns2:value>42.9733</ns2:value></ns2:annotationElement><ns2:annotationElement position="99" colour="-2509568"><ns2:displayCharacter> </ns2:displayCharacter><ns2:description>36.78103</ns2:description><ns2:value>36.78103</ns2:value></ns2:annotationElement><ns2:annotationElement position="100" colour="-928768"><ns2:displayCharacter> </ns2:displayCharacter><ns2:description>42.97330</ns2:description><ns2:value>42.9733</ns2:value></ns2:annotationElement><ns2:annotationElement position="101" colour="-1653248"><ns2:displayCharacter> </ns2:displayCharacter><ns2:description>40.17110</ns2:description><ns2:value>40.171104</ns2:value></ns2:annotationElement><ns2:annotationElement position="102" colour="-3629312"><ns2:displayCharacter> </ns2:displayCharacter><ns2:description>32.35212</ns2:description><ns2:value>32.352123</ns2:value></ns2:annotationElement><ns2:annotationElement position="103" colour="-2180352"><ns2:displayCharacter> </ns2:displayCharacter><ns2:description>37.90811</ns2:description><ns2:value>37.908108</ns2:value></ns2:annotationElement><ns2:annotationElement position="104" colour="-6656"><ns2:displayCharacter> </ns2:displayCharacter><ns2:description>46.61727</ns2:description><ns2:value>46.61727</ns2:value></ns2:annotationElement><ns2:annotationElement position="105" colour="-2048512"><ns2:displayCharacter> </ns2:displayCharacter><ns2:description>38.63342</ns2:description><ns2:value>38.63342</ns2:value></ns2:annotationElement><ns2:annotationElement position="106" colour="-862976"><ns2:displayCharacter> </ns2:displayCharacter><ns2:description>43.24181</ns2:description><ns2:value>43.241814</ns2:value></ns2:annotationElement><ns2:annotationElement position="107" colour="-599552"><ns2:displayCharacter> </ns2:displayCharacter><ns2:description>44.36509</ns2:description><ns2:value>44.365086</ns2:value></ns2:annotationElement><ns2:annotationElement position="108" colour="-1060608"><ns2:displayCharacter> </ns2:displayCharacter><ns2:description>42.50438</ns2:description><ns2:value>42.504383</ns2:value></ns2:annotationElement><ns2:annotationElement position="109" colour="-1389824"><ns2:displayCharacter> </ns2:displayCharacter><ns2:description>41.20196</ns2:description><ns2:value>41.201958</ns2:value></ns2:annotationElement><ns2:annotationElement position="110" colour="-6656"><ns2:displayCharacter> </ns2:displayCharacter><ns2:description>46.61727</ns2:description><ns2:value>46.61727</ns2:value></ns2:annotationElement><ns2:annotationElement position="111" colour="-6656"><ns2:displayCharacter> </ns2:displayCharacter><ns2:description>46.61727</ns2:description><ns2:value>46.61727</ns2:value></ns2:annotationElement><ns2:annotationElement position="112" colour="-1851136"><ns2:displayCharacter> </ns2:displayCharacter><ns2:description>39.18969</ns2:description><ns2:value>39.18969</ns2:value></ns2:annotationElement><ns2:annotationElement position="113" colour="-6656"><ns2:displayCharacter> </ns2:displayCharacter><ns2:description>46.61727</ns2:description><ns2:value>46.61727</ns2:value></ns2:annotationElement><ns2:annotationElement position="114" colour="-1851136"><ns2:displayCharacter> </ns2:displayCharacter><ns2:description>39.18128</ns2:description><ns2:value>39.181282</ns2:value></ns2:annotationElement><ns2:annotationElement position="115" colour="-3036672"><ns2:displayCharacter> </ns2:displayCharacter><ns2:description>34.52901</ns2:description><ns2:value>34.52901</ns2:value></ns2:annotationElement><ns2:annotationElement position="116" colour="-3102464"><ns2:displayCharacter> </ns2:displayCharacter><ns2:description>34.39241</ns2:description><ns2:value>34.39241</ns2:value></ns2:annotationElement><ns2:annotationElement position="117" colour="-3563264"><ns2:displayCharacter> </ns2:displayCharacter><ns2:description>32.60566</ns2:description><ns2:value>32.60566</ns2:value></ns2:annotationElement><ns2:annotationElement position="118" colour="-3497472"><ns2:displayCharacter> </ns2:displayCharacter><ns2:description>32.81936</ns2:description><ns2:value>32.819363</ns2:value></ns2:annotationElement><ns2:annotationElement position="119" colour="-4814848"><ns2:displayCharacter> </ns2:displayCharacter><ns2:description>27.55722</ns2:description><ns2:value>27.557222</ns2:value></ns2:annotationElement><ns2:annotationElement position="120" colour="-3102464"><ns2:displayCharacter> </ns2:displayCharacter><ns2:description>34.39241</ns2:description><ns2:value>34.39241</ns2:value></ns2:annotationElement><ns2:annotationElement position="121" colour="-3563264"><ns2:displayCharacter> </ns2:displayCharacter><ns2:description>32.60566</ns2:description><ns2:value>32.60566</ns2:value></ns2:annotationElement><ns2:annotationElement position="122" colour="-4814848"><ns2:displayCharacter> </ns2:displayCharacter><ns2:description>27.55722</ns2:description><ns2:value>27.557222</ns2:value></ns2:annotationElement><ns2:annotationElement position="123" colour="-3563264"><ns2:displayCharacter> </ns2:displayCharacter><ns2:description>32.60566</ns2:description><ns2:value>32.60566</ns2:value></ns2:annotationElement><ns2:annotationElement position="124" colour="-3036672"><ns2:displayCharacter> </ns2:displayCharacter><ns2:description>34.52901</ns2:description><ns2:value>34.52901</ns2:value></ns2:annotationElement><ns2:annotationElement position="125" colour="-3366144"><ns2:displayCharacter> </ns2:displayCharacter><ns2:description>33.20305</ns2:description><ns2:value>33.203053</ns2:value></ns2:annotationElement><ns2:annotationElement position="126" colour="-4288000"><ns2:displayCharacter> </ns2:displayCharacter><ns2:description>29.61933</ns2:description><ns2:value>29.619328</ns2:value></ns2:annotationElement><ns2:annotationElement position="127" colour="-4222208"><ns2:displayCharacter> </ns2:displayCharacter><ns2:description>29.85596</ns2:description><ns2:value>29.855959</ns2:value></ns2:annotationElement><ns2:annotationElement position="128" colour="-3036672"><ns2:displayCharacter> </ns2:displayCharacter><ns2:description>34.52901</ns2:description><ns2:value>34.52901</ns2:value></ns2:annotationElement><ns2:annotationElement position="129" colour="-4222208"><ns2:displayCharacter> </ns2:displayCharacter><ns2:description>29.85596</ns2:description><ns2:value>29.855959</ns2:value></ns2:annotationElement><ns2:annotationElement position="130" colour="-4485632"><ns2:displayCharacter> </ns2:displayCharacter><ns2:description>28.88189</ns2:description><ns2:value>28.881891</ns2:value></ns2:annotationElement><ns2:annotationElement position="131" colour="-2905088"><ns2:displayCharacter> </ns2:displayCharacter><ns2:description>35.00779</ns2:description><ns2:value>35.007793</ns2:value></ns2:annotationElement><ns2:annotationElement position="132" colour="-2905088"><ns2:displayCharacter> </ns2:displayCharacter><ns2:description>35.01904</ns2:description><ns2:value>35.019043</ns2:value></ns2:annotationElement><ns2:annotationElement position="133" colour="-4551424"><ns2:displayCharacter> </ns2:displayCharacter><ns2:description>28.67391</ns2:description><ns2:value>28.67391</ns2:value></ns2:annotationElement><ns2:annotationElement position="134" colour="-2575360"><ns2:displayCharacter> </ns2:displayCharacter><ns2:description>36.54340</ns2:description><ns2:value>36.543404</ns2:value></ns2:annotationElement><ns2:annotationElement position="135" colour="-5012480"><ns2:displayCharacter> </ns2:displayCharacter><ns2:description>26.71608</ns2:description><ns2:value>26.716076</ns2:value></ns2:annotationElement><ns2:annotationElement position="136" colour="-3036672"><ns2:displayCharacter> </ns2:displayCharacter><ns2:description>34.52901</ns2:description><ns2:value>34.52901</ns2:value></ns2:annotationElement><ns2:annotationElement position="137" colour="-2905088"><ns2:displayCharacter> </ns2:displayCharacter><ns2:description>35.01904</ns2:description><ns2:value>35.019043</ns2:value></ns2:annotationElement><ns2:annotationElement position="138" colour="-2905088"><ns2:displayCharacter> </ns2:displayCharacter><ns2:description>35.00779</ns2:description><ns2:value>35.007793</ns2:value></ns2:annotationElement><ns2:annotationElement position="139" colour="-4551424"><ns2:displayCharacter> </ns2:displayCharacter><ns2:description>28.68421</ns2:description><ns2:value>28.684208</ns2:value></ns2:annotationElement><ns2:annotationElement position="140" colour="-3431936"><ns2:displayCharacter> </ns2:displayCharacter><ns2:description>32.94220</ns2:description><ns2:value>32.9422</ns2:value></ns2:annotationElement><ns2:annotationElement position="141" colour="-3234304"><ns2:displayCharacter> </ns2:displayCharacter><ns2:description>33.69641</ns2:description><ns2:value>33.696415</ns2:value></ns2:annotationElement><ns2:annotationElement position="142" colour="-4222208"><ns2:displayCharacter> </ns2:displayCharacter><ns2:description>29.85596</ns2:description><ns2:value>29.855959</ns2:value></ns2:annotationElement><ns2:annotationElement position="143" colour="-3431936"><ns2:displayCharacter> </ns2:displayCharacter><ns2:description>32.94220</ns2:description><ns2:value>32.9422</ns2:value></ns2:annotationElement><ns2:annotationElement position="144" colour="-3563264"><ns2:displayCharacter> </ns2:displayCharacter><ns2:description>32.60566</ns2:description><ns2:value>32.60566</ns2:value></ns2:annotationElement><ns2:annotationElement position="145" colour="-4288000"><ns2:displayCharacter> </ns2:displayCharacter><ns2:description>29.61933</ns2:description><ns2:value>29.619328</ns2:value></ns2:annotationElement><ns2:annotationElement position="146" colour="-2905088"><ns2:displayCharacter> </ns2:displayCharacter><ns2:description>35.01904</ns2:description><ns2:value>35.019043</ns2:value></ns2:annotationElement><ns2:annotationElement position="147" colour="-3431680"><ns2:displayCharacter> </ns2:displayCharacter><ns2:description>33.10966</ns2:description><ns2:value>33.109665</ns2:value></ns2:annotationElement><ns2:annotationElement position="148" colour="-2641408"><ns2:displayCharacter> </ns2:displayCharacter><ns2:description>36.14618</ns2:description><ns2:value>36.146175</ns2:value></ns2:annotationElement><ns2:annotationElement position="149" colour="-4288000"><ns2:displayCharacter> </ns2:displayCharacter><ns2:description>29.61933</ns2:description><ns2:value>29.619328</ns2:value></ns2:annotationElement><ns2:annotationElement position="150" colour="-4288000"><ns2:displayCharacter> </ns2:displayCharacter><ns2:description>29.61933</ns2:description><ns2:value>29.619328</ns2:value></ns2:annotationElement><ns2:annotationElement position="151" colour="-3563264"><ns2:displayCharacter> </ns2:displayCharacter><ns2:description>32.60566</ns2:description><ns2:value>32.60566</ns2:value></ns2:annotationElement><ns2:annotationElement position="152" colour="-2641408"><ns2:displayCharacter> </ns2:displayCharacter><ns2:description>36.14618</ns2:description><ns2:value>36.146175</ns2:value></ns2:annotationElement><ns2:annotationElement position="153" colour="-3563264"><ns2:displayCharacter> </ns2:displayCharacter><ns2:description>32.60566</ns2:description><ns2:value>32.60566</ns2:value></ns2:annotationElement><ns2:annotationElement position="154" colour="-3431680"><ns2:displayCharacter> </ns2:displayCharacter><ns2:description>33.10573</ns2:description><ns2:value>33.105732</ns2:value></ns2:annotationElement><ns2:annotationElement position="155" colour="-2575616"><ns2:displayCharacter> </ns2:displayCharacter><ns2:description>36.37145</ns2:description><ns2:value>36.371452</ns2:value></ns2:annotationElement><ns2:annotationElement position="156" colour="-3300096"><ns2:displayCharacter> </ns2:displayCharacter><ns2:description>33.45929</ns2:description><ns2:value>33.45929</ns2:value></ns2:annotationElement><ns2:annotationElement position="157" colour="-3102464"><ns2:displayCharacter> </ns2:displayCharacter><ns2:description>34.39241</ns2:description><ns2:value>34.39241</ns2:value></ns2:annotationElement><ns2:annotationElement position="158" colour="-4024576"><ns2:displayCharacter> </ns2:displayCharacter><ns2:description>30.69258</ns2:description><ns2:value>30.692577</ns2:value></ns2:annotationElement><ns2:annotationElement position="159" colour="-4288000"><ns2:displayCharacter> </ns2:displayCharacter><ns2:description>29.61933</ns2:description><ns2:value>29.619328</ns2:value></ns2:annotationElement><ns2:annotationElement position="160" colour="-3958784"><ns2:displayCharacter> </ns2:displayCharacter><ns2:description>30.83543</ns2:description><ns2:value>30.835434</ns2:value></ns2:annotationElement><ns2:annotationElement position="161" colour="-4814848"><ns2:displayCharacter> </ns2:displayCharacter><ns2:description>27.55722</ns2:description><ns2:value>27.557222</ns2:value></ns2:annotationElement><ns2:annotationElement position="162" colour="-4288000"><ns2:displayCharacter> </ns2:displayCharacter><ns2:description>29.61933</ns2:description><ns2:value>29.619328</ns2:value></ns2:annotationElement><ns2:annotationElement position="163" colour="-4551424"><ns2:displayCharacter> </ns2:displayCharacter><ns2:description>28.68421</ns2:description><ns2:value>28.684208</ns2:value></ns2:annotationElement><ns2:annotationElement position="164" colour="-4287744"><ns2:displayCharacter> </ns2:displayCharacter><ns2:description>29.76678</ns2:description><ns2:value>29.766775</ns2:value></ns2:annotationElement><ns2:annotationElement position="165" colour="-2905088"><ns2:displayCharacter> </ns2:displayCharacter><ns2:description>35.01904</ns2:description><ns2:value>35.019043</ns2:value></ns2:annotationElement><ns2:annotationElement position="166" colour="-2641408"><ns2:displayCharacter> </ns2:displayCharacter><ns2:description>36.14618</ns2:description><ns2:value>36.146175</ns2:value></ns2:annotationElement><ns2:annotationElement position="167" colour="-2772992"><ns2:displayCharacter> </ns2:displayCharacter><ns2:description>35.65623</ns2:description><ns2:value>35.656235</ns2:value></ns2:annotationElement><ns2:annotationElement position="168" colour="-3102464"><ns2:displayCharacter> </ns2:displayCharacter><ns2:description>34.37401</ns2:description><ns2:value>34.37401</ns2:value></ns2:annotationElement><ns2:annotationElement position="169" colour="-4814848"><ns2:displayCharacter> </ns2:displayCharacter><ns2:description>27.55722</ns2:description><ns2:value>27.557222</ns2:value></ns2:annotationElement><ns2:annotationElement position="170" colour="-5078528"><ns2:displayCharacter> </ns2:displayCharacter><ns2:description>26.41005</ns2:description><ns2:value>26.410053</ns2:value></ns2:annotationElement><ns2:annotationElement position="171" colour="-4485632"><ns2:displayCharacter> </ns2:displayCharacter><ns2:description>28.74685</ns2:description><ns2:value>28.746855</ns2:value></ns2:annotationElement><ns2:annotationElement position="172" colour="-3036672"><ns2:displayCharacter> </ns2:displayCharacter><ns2:description>34.52901</ns2:description><ns2:value>34.52901</ns2:value></ns2:annotationElement><ns2:annotationElement position="173" colour="-2905088"><ns2:displayCharacter> </ns2:displayCharacter><ns2:description>35.01904</ns2:description><ns2:value>35.019043</ns2:value></ns2:annotationElement><ns2:annotationElement position="174" colour="-4288000"><ns2:displayCharacter> </ns2:displayCharacter><ns2:description>29.61933</ns2:description><ns2:value>29.619328</ns2:value></ns2:annotationElement><ns2:annotationElement position="175" colour="-7120384"><ns2:displayCharacter> </ns2:displayCharacter><ns2:description>18.32433</ns2:description><ns2:value>18.324333</ns2:value></ns2:annotationElement><ns2:annotationElement position="176" colour="-4353792"><ns2:displayCharacter> </ns2:displayCharacter><ns2:description>29.38387</ns2:description><ns2:value>29.383865</ns2:value></ns2:annotationElement><ns2:annotationElement position="177" colour="-7120384"><ns2:displayCharacter> </ns2:displayCharacter><ns2:description>18.32433</ns2:description><ns2:value>18.324333</ns2:value></ns2:annotationElement><ns2:annotationElement position="178" colour="-5275904"><ns2:displayCharacter> </ns2:displayCharacter><ns2:description>25.83875</ns2:description><ns2:value>25.838749</ns2:value></ns2:annotationElement><ns2:annotationElement position="179" colour="-3761152"><ns2:displayCharacter> </ns2:displayCharacter><ns2:description>31.64905</ns2:description><ns2:value>31.649054</ns2:value></ns2:annotationElement><ns2:annotationElement position="180" colour="-5803008"><ns2:displayCharacter> </ns2:displayCharacter><ns2:description>23.66385</ns2:description><ns2:value>23.663849</ns2:value></ns2:annotationElement><ns2:annotationElement position="181" colour="-3892992"><ns2:displayCharacter> </ns2:displayCharacter><ns2:description>31.11722</ns2:description><ns2:value>31.117224</ns2:value></ns2:annotationElement><ns2:annotationElement position="182" colour="-6725120"><ns2:displayCharacter> </ns2:displayCharacter><ns2:description>19.97927</ns2:description><ns2:value>19.979275</ns2:value></ns2:annotationElement><ns2:annotationElement position="183" colour="-6395648"><ns2:displayCharacter> </ns2:displayCharacter><ns2:description>21.41363</ns2:description><ns2:value>21.413631</ns2:value></ns2:annotationElement><ns2:annotationElement position="184" colour="-7120384"><ns2:displayCharacter> </ns2:displayCharacter><ns2:description>18.32433</ns2:description><ns2:value>18.324333</ns2:value></ns2:annotationElement><ns2:annotationElement position="185" colour="-4551424"><ns2:displayCharacter> </ns2:displayCharacter><ns2:description>28.65655</ns2:description><ns2:value>28.656546</ns2:value></ns2:annotationElement><ns2:annotationElement position="186" colour="-3431680"><ns2:displayCharacter> </ns2:displayCharacter><ns2:description>33.08918</ns2:description><ns2:value>33.089176</ns2:value></ns2:annotationElement><ns2:annotationElement position="187" colour="-6725120"><ns2:displayCharacter> </ns2:displayCharacter><ns2:description>19.97464</ns2:description><ns2:value>19.974636</ns2:value></ns2:annotationElement><ns2:annotationElement position="188" colour="-3431680"><ns2:displayCharacter> </ns2:displayCharacter><ns2:description>33.08918</ns2:description><ns2:value>33.089176</ns2:value></ns2:annotationElement><ns2:annotationElement position="189" colour="-4353792"><ns2:displayCharacter> </ns2:displayCharacter><ns2:description>29.38877</ns2:description><ns2:value>29.388775</ns2:value></ns2:annotationElement><ns2:annotationElement position="190" colour="-6659072"><ns2:displayCharacter> </ns2:displayCharacter><ns2:description>20.28251</ns2:description><ns2:value>20.282513</ns2:value></ns2:annotationElement><ns2:annotationElement position="191" colour="-4353792"><ns2:displayCharacter> </ns2:displayCharacter><ns2:description>29.38877</ns2:description><ns2:value>29.388775</ns2:value></ns2:annotationElement><ns2:annotationElement position="192" colour="-4551680"><ns2:displayCharacter> </ns2:displayCharacter><ns2:description>28.52733</ns2:description><ns2:value>28.52733</ns2:value></ns2:annotationElement><ns2:annotationElement position="193" colour="-5275904"><ns2:displayCharacter> </ns2:displayCharacter><ns2:description>25.83875</ns2:description><ns2:value>25.838749</ns2:value></ns2:annotationElement><ns2:annotationElement position="194" colour="-4617216"><ns2:displayCharacter> </ns2:displayCharacter><ns2:description>28.45369</ns2:description><ns2:value>28.453693</ns2:value></ns2:annotationElement><ns2:annotationElement position="195" colour="-4551680"><ns2:displayCharacter> </ns2:displayCharacter><ns2:description>28.52733</ns2:description><ns2:value>28.52733</ns2:value></ns2:annotationElement><ns2:annotationElement position="196" colour="-4551424"><ns2:displayCharacter> </ns2:displayCharacter><ns2:description>28.65655</ns2:description><ns2:value>28.656546</ns2:value></ns2:annotationElement><ns2:annotationElement position="197" colour="-3234304"><ns2:displayCharacter> </ns2:displayCharacter><ns2:description>33.71337</ns2:description><ns2:value>33.71337</ns2:value></ns2:annotationElement><ns2:annotationElement position="198" colour="-5605376"><ns2:displayCharacter> </ns2:displayCharacter><ns2:description>24.46180</ns2:description><ns2:value>24.461798</ns2:value></ns2:annotationElement><ns2:annotationElement position="199" colour="-2904832"><ns2:displayCharacter> </ns2:displayCharacter><ns2:description>35.22549</ns2:description><ns2:value>35.225487</ns2:value></ns2:annotationElement><ns2:annotationElement position="200" colour="-1851136"><ns2:displayCharacter> </ns2:displayCharacter><ns2:description>39.22350</ns2:description><ns2:value>39.2235</ns2:value></ns2:annotationElement><ns2:annotationElement position="201" colour="-2970624"><ns2:displayCharacter> </ns2:displayCharacter><ns2:description>34.89815</ns2:description><ns2:value>34.898148</ns2:value></ns2:annotationElement><ns2:annotationElement position="202" colour="-2246144"><ns2:displayCharacter> </ns2:displayCharacter><ns2:description>37.78531</ns2:description><ns2:value>37.785305</ns2:value></ns2:annotationElement><ns2:annotationElement position="203" colour="-1785344"><ns2:displayCharacter> </ns2:displayCharacter><ns2:description>39.49137</ns2:description><ns2:value>39.491367</ns2:value></ns2:annotationElement><ns2:annotationElement position="204" colour="-5868800"><ns2:displayCharacter> </ns2:displayCharacter><ns2:description>23.35884</ns2:description><ns2:value>23.358845</ns2:value></ns2:annotationElement><ns2:annotationElement position="205" colour="-4221952"><ns2:displayCharacter> </ns2:displayCharacter><ns2:description>29.96468</ns2:description><ns2:value>29.964684</ns2:value></ns2:annotationElement><ns2:annotationElement position="206" colour="-2180096"><ns2:displayCharacter> </ns2:displayCharacter><ns2:description>38.11288</ns2:description><ns2:value>38.112877</ns2:value></ns2:annotationElement><ns2:annotationElement position="207" colour="-1455872"><ns2:displayCharacter> </ns2:displayCharacter><ns2:description>40.76151</ns2:description><ns2:value>40.761505</ns2:value></ns2:annotationElement><ns2:annotationElement position="208" colour="-3760896"><ns2:displayCharacter> </ns2:displayCharacter><ns2:description>31.85847</ns2:description><ns2:value>31.858469</ns2:value></ns2:annotationElement><ns2:annotationElement position="209" colour="-1653248"><ns2:displayCharacter> </ns2:displayCharacter><ns2:description>40.13355</ns2:description><ns2:value>40.133553</ns2:value></ns2:annotationElement><ns2:annotationElement position="210" colour="-3102464"><ns2:displayCharacter> </ns2:displayCharacter><ns2:description>34.40513</ns2:description><ns2:value>34.40513</ns2:value></ns2:annotationElement><ns2:annotationElement position="211" colour="-2180352"><ns2:displayCharacter> </ns2:displayCharacter><ns2:description>37.94249</ns2:description><ns2:value>37.942493</ns2:value></ns2:annotationElement><ns2:annotationElement position="212" colour="-2575616"><ns2:displayCharacter> </ns2:displayCharacter><ns2:description>36.36187</ns2:description><ns2:value>36.361874</ns2:value></ns2:annotationElement><ns2:annotationElement position="213" colour="-3234304"><ns2:displayCharacter> </ns2:displayCharacter><ns2:description>33.78350</ns2:description><ns2:value>33.783504</ns2:value></ns2:annotationElement><ns2:annotationElement position="214" colour="-5276160"><ns2:displayCharacter> </ns2:displayCharacter><ns2:description>25.67340</ns2:description><ns2:value>25.673395</ns2:value></ns2:annotationElement><ns2:annotationElement position="215" colour="-2641408"><ns2:displayCharacter> </ns2:displayCharacter><ns2:description>36.08038</ns2:description><ns2:value>36.080376</ns2:value></ns2:annotationElement><ns2:annotationElement position="216" colour="-4815104"><ns2:displayCharacter> </ns2:displayCharacter><ns2:description>27.50084</ns2:description><ns2:value>27.500835</ns2:value></ns2:annotationElement><ns2:annotationElement position="217" colour="-2838784"><ns2:displayCharacter> </ns2:displayCharacter><ns2:description>35.49017</ns2:description><ns2:value>35.490166</ns2:value></ns2:annotationElement><ns2:annotationElement position="218" colour="-4353792"><ns2:displayCharacter> </ns2:displayCharacter><ns2:description>29.40564</ns2:description><ns2:value>29.405638</ns2:value></ns2:annotationElement><ns2:annotationElement position="219" colour="-1192192"><ns2:displayCharacter> </ns2:displayCharacter><ns2:description>41.98758</ns2:description><ns2:value>41.987576</ns2:value></ns2:annotationElement><ns2:annotationElement position="220" colour="-3563520"><ns2:displayCharacter> </ns2:displayCharacter><ns2:description>32.49276</ns2:description><ns2:value>32.492764</ns2:value></ns2:annotationElement><ns2:annotationElement position="221" colour="-4749056"><ns2:displayCharacter> </ns2:displayCharacter><ns2:description>27.89066</ns2:description><ns2:value>27.890656</ns2:value></ns2:annotationElement><ns2:annotationElement position="222" colour="-3036672"><ns2:displayCharacter> </ns2:displayCharacter><ns2:description>34.58352</ns2:description><ns2:value>34.58352</ns2:value></ns2:annotationElement><ns2:annotationElement position="223" colour="-5276160"><ns2:displayCharacter> </ns2:displayCharacter><ns2:description>25.59917</ns2:description><ns2:value>25.59917</ns2:value></ns2:annotationElement><ns2:annotationElement position="224" colour="-4485632"><ns2:displayCharacter> </ns2:displayCharacter><ns2:description>28.84671</ns2:description><ns2:value>28.846708</ns2:value></ns2:annotationElement><ns2:annotationElement position="225" colour="-1455872"><ns2:displayCharacter> </ns2:displayCharacter><ns2:description>40.76151</ns2:description><ns2:value>40.761505</ns2:value></ns2:annotationElement><ns2:label>Quality</ns2:label><ns2:description>Alignment Quality based on Blosum62 scores</ns2:description></ns2:Annotation><ns2:Annotation graph="true" graphType="1" graphGroup="-1" graphHeight="40" id="ann24" scoreOnly="false" visible="true" centreColLabels="false" scaleColLabels="false" showAllColLabels="false" autoCalculated="true" belowAlignment="true" calcId=""><ns2:annotationElement position="0"><ns2:displayCharacter>M</ns2:displayCharacter><ns2:description>M 0.3%</ns2:description><ns2:value>0.31847134</ns2:value></ns2:annotationElement><ns2:annotationElement position="1"><ns2:displayCharacter>S</ns2:displayCharacter><ns2:description>S 0.3%</ns2:description><ns2:value>0.31847134</ns2:value></ns2:annotationElement><ns2:annotationElement position="2"><ns2:displayCharacter>K</ns2:displayCharacter><ns2:description>K 0.3%</ns2:description><ns2:value>0.31847134</ns2:value></ns2:annotationElement><ns2:annotationElement position="3"><ns2:displayCharacter>R</ns2:displayCharacter><ns2:description>R 0.3%</ns2:description><ns2:value>0.31847134</ns2:value></ns2:annotationElement><ns2:annotationElement position="4"><ns2:displayCharacter>E</ns2:displayCharacter><ns2:description>E 0.3%</ns2:description><ns2:value>0.31847134</ns2:value></ns2:annotationElement><ns2:annotationElement position="5"><ns2:displayCharacter>E</ns2:displayCharacter><ns2:description>E 0.3%</ns2:description><ns2:value>0.31847134</ns2:value></ns2:annotationElement><ns2:annotationElement position="6"><ns2:displayCharacter>N</ns2:displayCharacter><ns2:description>N 0.3%</ns2:description><ns2:value>0.31847134</ns2:value></ns2:annotationElement><ns2:annotationElement position="7"><ns2:displayCharacter>M</ns2:displayCharacter><ns2:description>M 98.1%</ns2:description><ns2:value>98.08917</ns2:value></ns2:annotationElement><ns2:annotationElement position="8"><ns2:displayCharacter>K</ns2:displayCharacter><ns2:description>K 97.8%</ns2:description><ns2:value>97.7707</ns2:value></ns2:annotationElement><ns2:annotationElement position="9"><ns2:displayCharacter>K</ns2:displayCharacter><ns2:description>K 97.8%</ns2:description><ns2:value>97.7707</ns2:value></ns2:annotationElement><ns2:annotationElement position="10"><ns2:displayCharacter>I</ns2:displayCharacter><ns2:description>I 98.4%</ns2:description><ns2:value>98.407646</ns2:value></ns2:annotationElement><ns2:annotationElement position="11"><ns2:displayCharacter>L</ns2:displayCharacter><ns2:description>L 97.8%</ns2:description><ns2:value>97.7707</ns2:value></ns2:annotationElement><ns2:annotationElement position="12"><ns2:displayCharacter>V</ns2:displayCharacter><ns2:description>V 97.8%</ns2:description><ns2:value>97.7707</ns2:value></ns2:annotationElement><ns2:annotationElement position="13"><ns2:displayCharacter>I</ns2:displayCharacter><ns2:description>I 98.7%</ns2:description><ns2:value>98.72611</ns2:value></ns2:annotationElement><ns2:annotationElement position="14"><ns2:displayCharacter>D</ns2:displayCharacter><ns2:description>D 98.7%</ns2:description><ns2:value>98.72611</ns2:value></ns2:annotationElement><ns2:annotationElement position="15"><ns2:displayCharacter>D</ns2:displayCharacter><ns2:description>D 98.7%</ns2:description><ns2:value>98.72611</ns2:value></ns2:annotationElement><ns2:annotationElement position="16"><ns2:displayCharacter>H</ns2:displayCharacter><ns2:description>H 98.7%</ns2:description><ns2:value>98.72611</ns2:value></ns2:annotationElement><ns2:annotationElement position="17"><ns2:displayCharacter>P</ns2:displayCharacter><ns2:description>P 98.7%</ns2:description><ns2:value>98.72611</ns2:value></ns2:annotationElement><ns2:annotationElement position="18"><ns2:displayCharacter>A</ns2:displayCharacter><ns2:description>A 99.4%</ns2:description><ns2:value>99.36306</ns2:value></ns2:annotationElement><ns2:annotationElement position="19"><ns2:displayCharacter>V</ns2:displayCharacter><ns2:description>V 99.4%</ns2:description><ns2:value>99.36306</ns2:value></ns2:annotationElement><ns2:annotationElement position="20"><ns2:displayCharacter>M</ns2:displayCharacter><ns2:description>M 98.7%</ns2:description><ns2:value>98.72611</ns2:value></ns2:annotationElement><ns2:annotationElement position="21"><ns2:displayCharacter>E</ns2:displayCharacter><ns2:description>E 98.7%</ns2:description><ns2:value>98.72611</ns2:value></ns2:annotationElement><ns2:annotationElement position="22"><ns2:displayCharacter>G</ns2:displayCharacter><ns2:description>G 98.7%</ns2:description><ns2:value>98.72611</ns2:value></ns2:annotationElement><ns2:annotationElement position="23"><ns2:displayCharacter>T</ns2:displayCharacter><ns2:description>T 98.7%</ns2:description><ns2:value>98.72611</ns2:value></ns2:annotationElement><ns2:annotationElement position="24"><ns2:displayCharacter>K</ns2:displayCharacter><ns2:description>K 98.7%</ns2:description><ns2:value>98.72611</ns2:value></ns2:annotationElement><ns2:annotationElement position="25"><ns2:displayCharacter>T</ns2:displayCharacter><ns2:description>T 98.7%</ns2:description><ns2:value>98.72611</ns2:value></ns2:annotationElement><ns2:annotationElement position="26"><ns2:displayCharacter>I</ns2:displayCharacter><ns2:description>I 98.7%</ns2:description><ns2:value>98.72611</ns2:value></ns2:annotationElement><ns2:annotationElement position="27"><ns2:displayCharacter>L</ns2:displayCharacter><ns2:description>L 98.7%</ns2:description><ns2:value>98.72611</ns2:value></ns2:annotationElement><ns2:annotationElement position="28"><ns2:displayCharacter>E</ns2:displayCharacter><ns2:description>E 98.7%</ns2:description><ns2:value>98.72611</ns2:value></ns2:annotationElement><ns2:annotationElement position="29"><ns2:displayCharacter>T</ns2:displayCharacter><ns2:description>T 98.7%</ns2:description><ns2:value>98.72611</ns2:value></ns2:annotationElement><ns2:annotationElement position="30"><ns2:displayCharacter>D</ns2:displayCharacter><ns2:description>D 98.7%</ns2:description><ns2:value>98.72611</ns2:value></ns2:annotationElement><ns2:annotationElement position="31"><ns2:displayCharacter>S</ns2:displayCharacter><ns2:description>S 98.4%</ns2:description><ns2:value>98.407646</ns2:value></ns2:annotationElement><ns2:annotationElement position="32"><ns2:displayCharacter>N</ns2:displayCharacter><ns2:description>N 98.7%</ns2:description><ns2:value>98.72611</ns2:value></ns2:annotationElement><ns2:annotationElement position="33"><ns2:displayCharacter>L</ns2:displayCharacter><ns2:description>L 98.7%</ns2:description><ns2:value>98.72611</ns2:value></ns2:annotationElement><ns2:annotationElement position="34"><ns2:displayCharacter>S</ns2:displayCharacter><ns2:description>S 99.4%</ns2:description><ns2:value>99.36306</ns2:value></ns2:annotationElement><ns2:annotationElement position="35"><ns2:displayCharacter>V</ns2:displayCharacter><ns2:description>V 99.4%</ns2:description><ns2:value>99.36306</ns2:value></ns2:annotationElement><ns2:annotationElement position="36"><ns2:displayCharacter>D</ns2:displayCharacter><ns2:description>D 98.7%</ns2:description><ns2:value>98.72611</ns2:value></ns2:annotationElement><ns2:annotationElement position="37"><ns2:displayCharacter>C</ns2:displayCharacter><ns2:description>C 99.4%</ns2:description><ns2:value>99.36306</ns2:value></ns2:annotationElement><ns2:annotationElement position="38"><ns2:displayCharacter>L</ns2:displayCharacter><ns2:description>L 99.4%</ns2:description><ns2:value>99.36306</ns2:value></ns2:annotationElement><ns2:annotationElement position="39"><ns2:displayCharacter>S</ns2:displayCharacter><ns2:description>S 99.4%</ns2:description><ns2:value>99.36306</ns2:value></ns2:annotationElement><ns2:annotationElement position="40"><ns2:displayCharacter>P</ns2:displayCharacter><ns2:description>P 99.4%</ns2:description><ns2:value>99.36306</ns2:value></ns2:annotationElement><ns2:annotationElement position="41"><ns2:displayCharacter>E</ns2:displayCharacter><ns2:description>E 99.0%</ns2:description><ns2:value>99.044586</ns2:value></ns2:annotationElement><ns2:annotationElement position="42"><ns2:displayCharacter>P</ns2:displayCharacter><ns2:description>P 99.0%</ns2:description><ns2:value>99.044586</ns2:value></ns2:annotationElement><ns2:annotationElement position="43"><ns2:displayCharacter>S</ns2:displayCharacter><ns2:description>S 97.8%</ns2:description><ns2:value>97.7707</ns2:value></ns2:annotationElement><ns2:annotationElement position="44"><ns2:displayCharacter>E</ns2:displayCharacter><ns2:description>E 99.4%</ns2:description><ns2:value>99.36306</ns2:value></ns2:annotationElement><ns2:annotationElement position="45"><ns2:displayCharacter>Q</ns2:displayCharacter><ns2:description>Q 99.4%</ns2:description><ns2:value>99.36306</ns2:value></ns2:annotationElement><ns2:annotationElement position="46"><ns2:displayCharacter>F</ns2:displayCharacter><ns2:description>F 99.4%</ns2:description><ns2:value>99.36306</ns2:value></ns2:annotationElement><ns2:annotationElement position="47"><ns2:displayCharacter>I</ns2:displayCharacter><ns2:description>I 99.0%</ns2:description><ns2:value>99.044586</ns2:value></ns2:annotationElement><ns2:annotationElement position="48"><ns2:displayCharacter>K</ns2:displayCharacter><ns2:description>K 99.0%</ns2:description><ns2:value>99.044586</ns2:value></ns2:annotationElement><ns2:annotationElement position="49"><ns2:displayCharacter>Q</ns2:displayCharacter><ns2:description>Q 99.0%</ns2:description><ns2:value>99.044586</ns2:value></ns2:annotationElement><ns2:annotationElement position="50"><ns2:displayCharacter>H</ns2:displayCharacter><ns2:description>H 99.4%</ns2:description><ns2:value>99.36306</ns2:value></ns2:annotationElement><ns2:annotationElement position="51"><ns2:displayCharacter>D</ns2:displayCharacter><ns2:description>D 99.4%</ns2:description><ns2:value>99.36306</ns2:value></ns2:annotationElement><ns2:annotationElement position="52"><ns2:displayCharacter>F</ns2:displayCharacter><ns2:description>F 99.4%</ns2:description><ns2:value>99.36306</ns2:value></ns2:annotationElement><ns2:annotationElement position="53"><ns2:displayCharacter>S</ns2:displayCharacter><ns2:description>S 99.4%</ns2:description><ns2:value>99.36306</ns2:value></ns2:annotationElement><ns2:annotationElement position="54"><ns2:displayCharacter>S</ns2:displayCharacter><ns2:description>S 99.0%</ns2:description><ns2:value>99.044586</ns2:value></ns2:annotationElement><ns2:annotationElement position="55"><ns2:displayCharacter>Y</ns2:displayCharacter><ns2:description>Y 99.4%</ns2:description><ns2:value>99.36306</ns2:value></ns2:annotationElement><ns2:annotationElement position="56"><ns2:displayCharacter>D</ns2:displayCharacter><ns2:description>D 100.0%</ns2:description><ns2:value>100.0</ns2:value></ns2:annotationElement><ns2:annotationElement position="57"><ns2:displayCharacter>L</ns2:displayCharacter><ns2:description>L 99.4%</ns2:description><ns2:value>99.36306</ns2:value></ns2:annotationElement><ns2:annotationElement position="58"><ns2:displayCharacter>I</ns2:displayCharacter><ns2:description>I 99.4%</ns2:description><ns2:value>99.36306</ns2:value></ns2:annotationElement><ns2:annotationElement position="59"><ns2:displayCharacter>L</ns2:displayCharacter><ns2:description>L 99.4%</ns2:description><ns2:value>99.36306</ns2:value></ns2:annotationElement><ns2:annotationElement position="60"><ns2:displayCharacter>M</ns2:displayCharacter><ns2:description>M 100.0%</ns2:description><ns2:value>100.0</ns2:value></ns2:annotationElement><ns2:annotationElement position="61"><ns2:displayCharacter>D</ns2:displayCharacter><ns2:description>D 99.4%</ns2:description><ns2:value>99.36306</ns2:value></ns2:annotationElement><ns2:annotationElement position="62"><ns2:displayCharacter>L</ns2:displayCharacter><ns2:description>L 99.4%</ns2:description><ns2:value>99.36306</ns2:value></ns2:annotationElement><ns2:annotationElement position="63"><ns2:displayCharacter>N</ns2:displayCharacter><ns2:description>N 99.4%</ns2:description><ns2:value>99.36306</ns2:value></ns2:annotationElement><ns2:annotationElement position="64"><ns2:displayCharacter>L</ns2:displayCharacter><ns2:description>L 99.4%</ns2:description><ns2:value>99.36306</ns2:value></ns2:annotationElement><ns2:annotationElement position="65"><ns2:displayCharacter>G</ns2:displayCharacter><ns2:description>G 99.4%</ns2:description><ns2:value>99.36306</ns2:value></ns2:annotationElement><ns2:annotationElement position="66"><ns2:displayCharacter>G</ns2:displayCharacter><ns2:description>G 99.0%</ns2:description><ns2:value>99.044586</ns2:value></ns2:annotationElement><ns2:annotationElement position="67"><ns2:displayCharacter>E</ns2:displayCharacter><ns2:description>E 99.0%</ns2:description><ns2:value>99.044586</ns2:value></ns2:annotationElement><ns2:annotationElement position="68"><ns2:displayCharacter>V</ns2:displayCharacter><ns2:description>V 99.0%</ns2:description><ns2:value>99.044586</ns2:value></ns2:annotationElement><ns2:annotationElement position="69"><ns2:displayCharacter>N</ns2:displayCharacter><ns2:description>N 99.0%</ns2:description><ns2:value>99.044586</ns2:value></ns2:annotationElement><ns2:annotationElement position="70"><ns2:displayCharacter>G</ns2:displayCharacter><ns2:description>G 99.4%</ns2:description><ns2:value>99.36306</ns2:value></ns2:annotationElement><ns2:annotationElement position="71"><ns2:displayCharacter>M</ns2:displayCharacter><ns2:description>M 99.0%</ns2:description><ns2:value>99.044586</ns2:value></ns2:annotationElement><ns2:annotationElement position="72"><ns2:displayCharacter>E</ns2:displayCharacter><ns2:description>E 99.4%</ns2:description><ns2:value>99.36306</ns2:value></ns2:annotationElement><ns2:annotationElement position="73"><ns2:displayCharacter>L</ns2:displayCharacter><ns2:description>L 99.4%</ns2:description><ns2:value>99.36306</ns2:value></ns2:annotationElement><ns2:annotationElement position="74"><ns2:displayCharacter>S</ns2:displayCharacter><ns2:description>S 99.4%</ns2:description><ns2:value>99.36306</ns2:value></ns2:annotationElement><ns2:annotationElement position="75"><ns2:displayCharacter>K</ns2:displayCharacter><ns2:description>K 99.4%</ns2:description><ns2:value>99.36306</ns2:value></ns2:annotationElement><ns2:annotationElement position="76"><ns2:displayCharacter>Q</ns2:displayCharacter><ns2:description>Q 98.7%</ns2:description><ns2:value>98.72611</ns2:value></ns2:annotationElement><ns2:annotationElement position="77"><ns2:displayCharacter>I</ns2:displayCharacter><ns2:description>I 99.4%</ns2:description><ns2:value>99.36306</ns2:value></ns2:annotationElement><ns2:annotationElement position="78"><ns2:displayCharacter>L</ns2:displayCharacter><ns2:description>L 99.4%</ns2:description><ns2:value>99.36306</ns2:value></ns2:annotationElement><ns2:annotationElement position="79"><ns2:displayCharacter>Q</ns2:displayCharacter><ns2:description>Q 99.0%</ns2:description><ns2:value>99.044586</ns2:value></ns2:annotationElement><ns2:annotationElement position="80"><ns2:displayCharacter>E</ns2:displayCharacter><ns2:description>E 99.4%</ns2:description><ns2:value>99.36306</ns2:value></ns2:annotationElement><ns2:annotationElement position="81"><ns2:displayCharacter>N</ns2:displayCharacter><ns2:description>N 99.4%</ns2:description><ns2:value>99.36306</ns2:value></ns2:annotationElement><ns2:annotationElement position="82"><ns2:displayCharacter>P</ns2:displayCharacter><ns2:description>P 98.1%</ns2:description><ns2:value>98.08917</ns2:value></ns2:annotationElement><ns2:annotationElement position="83"><ns2:displayCharacter>H</ns2:displayCharacter><ns2:description>H 99.0%</ns2:description><ns2:value>99.044586</ns2:value></ns2:annotationElement><ns2:annotationElement position="84"><ns2:displayCharacter>C</ns2:displayCharacter><ns2:description>C 99.4%</ns2:description><ns2:value>99.36306</ns2:value></ns2:annotationElement><ns2:annotationElement position="85"><ns2:displayCharacter>K</ns2:displayCharacter><ns2:description>K 100.0%</ns2:description><ns2:value>100.0</ns2:value></ns2:annotationElement><ns2:annotationElement position="86"><ns2:displayCharacter>I</ns2:displayCharacter><ns2:description>I 100.0%</ns2:description><ns2:value>100.0</ns2:value></ns2:annotationElement><ns2:annotationElement position="87"><ns2:displayCharacter>I</ns2:displayCharacter><ns2:description>I 99.4%</ns2:description><ns2:value>99.36306</ns2:value></ns2:annotationElement><ns2:annotationElement position="88"><ns2:displayCharacter>V</ns2:displayCharacter><ns2:description>V 99.4%</ns2:description><ns2:value>99.36306</ns2:value></ns2:annotationElement><ns2:annotationElement position="89"><ns2:displayCharacter>Y</ns2:displayCharacter><ns2:description>Y 99.4%</ns2:description><ns2:value>99.36306</ns2:value></ns2:annotationElement><ns2:annotationElement position="90"><ns2:displayCharacter>Y</ns2:displayCharacter><ns2:description>Y 0.6%</ns2:description><ns2:value>0.6369427</ns2:value></ns2:annotationElement><ns2:annotationElement position="91"><ns2:displayCharacter>E</ns2:displayCharacter><ns2:description>E 0.6%</ns2:description><ns2:value>0.6369427</ns2:value></ns2:annotationElement><ns2:annotationElement position="92"><ns2:displayCharacter>D</ns2:displayCharacter><ns2:description>D 0.6%</ns2:description><ns2:value>0.6369427</ns2:value></ns2:annotationElement><ns2:annotationElement position="93"><ns2:displayCharacter>D</ns2:displayCharacter><ns2:description>D 0.6%</ns2:description><ns2:value>0.6369427</ns2:value></ns2:annotationElement><ns2:annotationElement position="94"><ns2:displayCharacter>G</ns2:displayCharacter><ns2:description>G 0.6%</ns2:description><ns2:value>0.6369427</ns2:value></ns2:annotationElement><ns2:annotationElement position="95"><ns2:displayCharacter>T</ns2:displayCharacter><ns2:description>T 99.0%</ns2:description><ns2:value>99.044586</ns2:value></ns2:annotationElement><ns2:annotationElement position="96"><ns2:displayCharacter>G</ns2:displayCharacter><ns2:description>G 100.0%</ns2:description><ns2:value>100.0</ns2:value></ns2:annotationElement><ns2:annotationElement position="97"><ns2:displayCharacter>Y</ns2:displayCharacter><ns2:description>Y 99.4%</ns2:description><ns2:value>99.36306</ns2:value></ns2:annotationElement><ns2:annotationElement position="98"><ns2:displayCharacter>E</ns2:displayCharacter><ns2:description>E 99.4%</ns2:description><ns2:value>99.36306</ns2:value></ns2:annotationElement><ns2:annotationElement position="99"><ns2:displayCharacter>V</ns2:displayCharacter><ns2:description>V 99.4%</ns2:description><ns2:value>99.36306</ns2:value></ns2:annotationElement><ns2:annotationElement position="100"><ns2:displayCharacter>E</ns2:displayCharacter><ns2:description>E 99.4%</ns2:description><ns2:value>99.36306</ns2:value></ns2:annotationElement><ns2:annotationElement position="101"><ns2:displayCharacter>D</ns2:displayCharacter><ns2:description>D 99.4%</ns2:description><ns2:value>99.36306</ns2:value></ns2:annotationElement><ns2:annotationElement position="102"><ns2:displayCharacter>Y</ns2:displayCharacter><ns2:description>Y 99.4%</ns2:description><ns2:value>99.36306</ns2:value></ns2:annotationElement><ns2:annotationElement position="103"><ns2:displayCharacter>F</ns2:displayCharacter><ns2:description>F 99.4%</ns2:description><ns2:value>99.36306</ns2:value></ns2:annotationElement><ns2:annotationElement position="104"><ns2:displayCharacter>E</ns2:displayCharacter><ns2:description>E 100.0%</ns2:description><ns2:value>100.0</ns2:value></ns2:annotationElement><ns2:annotationElement position="105"><ns2:displayCharacter>E</ns2:displayCharacter><ns2:description>E 99.4%</ns2:description><ns2:value>99.36306</ns2:value></ns2:annotationElement><ns2:annotationElement position="106"><ns2:displayCharacter>A</ns2:displayCharacter><ns2:description>A 99.0%</ns2:description><ns2:value>99.044586</ns2:value></ns2:annotationElement><ns2:annotationElement position="107"><ns2:displayCharacter>I</ns2:displayCharacter><ns2:description>I 99.4%</ns2:description><ns2:value>99.36306</ns2:value></ns2:annotationElement><ns2:annotationElement position="108"><ns2:displayCharacter>R</ns2:displayCharacter><ns2:description>R 99.4%</ns2:description><ns2:value>99.36306</ns2:value></ns2:annotationElement><ns2:annotationElement position="109"><ns2:displayCharacter>A</ns2:displayCharacter><ns2:description>A 99.4%</ns2:description><ns2:value>99.36306</ns2:value></ns2:annotationElement><ns2:annotationElement position="110"><ns2:displayCharacter>G</ns2:displayCharacter><ns2:description>G 100.0%</ns2:description><ns2:value>100.0</ns2:value></ns2:annotationElement><ns2:annotationElement position="111"><ns2:displayCharacter>L</ns2:displayCharacter><ns2:description>L 100.0%</ns2:description><ns2:value>100.0</ns2:value></ns2:annotationElement><ns2:annotationElement position="112"><ns2:displayCharacter>H</ns2:displayCharacter><ns2:description>H 99.4%</ns2:description><ns2:value>99.36306</ns2:value></ns2:annotationElement><ns2:annotationElement position="113"><ns2:displayCharacter>G</ns2:displayCharacter><ns2:description>G 100.0%</ns2:description><ns2:value>100.0</ns2:value></ns2:annotationElement><ns2:annotationElement position="114"><ns2:displayCharacter>A</ns2:displayCharacter><ns2:description>A 99.4%</ns2:description><ns2:value>99.36306</ns2:value></ns2:annotationElement><ns2:annotationElement position="115"><ns2:displayCharacter>I</ns2:displayCharacter><ns2:description>I 99.4%</ns2:description><ns2:value>99.36306</ns2:value></ns2:annotationElement><ns2:annotationElement position="116"><ns2:displayCharacter>S</ns2:displayCharacter><ns2:description>S 99.4%</ns2:description><ns2:value>99.36306</ns2:value></ns2:annotationElement><ns2:annotationElement position="117"><ns2:displayCharacter>K</ns2:displayCharacter><ns2:description>K 99.4%</ns2:description><ns2:value>99.36306</ns2:value></ns2:annotationElement><ns2:annotationElement position="118"><ns2:displayCharacter>T</ns2:displayCharacter><ns2:description>T 99.0%</ns2:description><ns2:value>99.044586</ns2:value></ns2:annotationElement><ns2:annotationElement position="119"><ns2:displayCharacter>E</ns2:displayCharacter><ns2:description>E 99.4%</ns2:description><ns2:value>99.36306</ns2:value></ns2:annotationElement><ns2:annotationElement position="120"><ns2:displayCharacter>S</ns2:displayCharacter><ns2:description>S 99.4%</ns2:description><ns2:value>99.36306</ns2:value></ns2:annotationElement><ns2:annotationElement position="121"><ns2:displayCharacter>K</ns2:displayCharacter><ns2:description>K 99.4%</ns2:description><ns2:value>99.36306</ns2:value></ns2:annotationElement><ns2:annotationElement position="122"><ns2:displayCharacter>E</ns2:displayCharacter><ns2:description>E 99.4%</ns2:description><ns2:value>99.36306</ns2:value></ns2:annotationElement><ns2:annotationElement position="123"><ns2:displayCharacter>K</ns2:displayCharacter><ns2:description>K 99.4%</ns2:description><ns2:value>99.36306</ns2:value></ns2:annotationElement><ns2:annotationElement position="124"><ns2:displayCharacter>I</ns2:displayCharacter><ns2:description>I 99.4%</ns2:description><ns2:value>99.36306</ns2:value></ns2:annotationElement><ns2:annotationElement position="125"><ns2:displayCharacter>T</ns2:displayCharacter><ns2:description>T 99.0%</ns2:description><ns2:value>99.044586</ns2:value></ns2:annotationElement><ns2:annotationElement position="126"><ns2:displayCharacter>Q</ns2:displayCharacter><ns2:description>Q 99.4%</ns2:description><ns2:value>99.36306</ns2:value></ns2:annotationElement><ns2:annotationElement position="127"><ns2:displayCharacter>Y</ns2:displayCharacter><ns2:description>Y 99.4%</ns2:description><ns2:value>99.36306</ns2:value></ns2:annotationElement><ns2:annotationElement position="128"><ns2:displayCharacter>I</ns2:displayCharacter><ns2:description>I 99.4%</ns2:description><ns2:value>99.36306</ns2:value></ns2:annotationElement><ns2:annotationElement position="129"><ns2:displayCharacter>Y</ns2:displayCharacter><ns2:description>Y 99.4%</ns2:description><ns2:value>99.36306</ns2:value></ns2:annotationElement><ns2:annotationElement position="130"><ns2:displayCharacter>H</ns2:displayCharacter><ns2:description>H 99.4%</ns2:description><ns2:value>99.36306</ns2:value></ns2:annotationElement><ns2:annotationElement position="131"><ns2:displayCharacter>V</ns2:displayCharacter><ns2:description>V 99.4%</ns2:description><ns2:value>99.36306</ns2:value></ns2:annotationElement><ns2:annotationElement position="132"><ns2:displayCharacter>L</ns2:displayCharacter><ns2:description>L 99.4%</ns2:description><ns2:value>99.36306</ns2:value></ns2:annotationElement><ns2:annotationElement position="133"><ns2:displayCharacter>N</ns2:displayCharacter><ns2:description>N 99.4%</ns2:description><ns2:value>99.36306</ns2:value></ns2:annotationElement><ns2:annotationElement position="134"><ns2:displayCharacter>G</ns2:displayCharacter><ns2:description>G 99.4%</ns2:description><ns2:value>99.36306</ns2:value></ns2:annotationElement><ns2:annotationElement position="135"><ns2:displayCharacter>E</ns2:displayCharacter><ns2:description>E 99.0%</ns2:description><ns2:value>99.044586</ns2:value></ns2:annotationElement><ns2:annotationElement position="136"><ns2:displayCharacter>I</ns2:displayCharacter><ns2:description>I 99.4%</ns2:description><ns2:value>99.36306</ns2:value></ns2:annotationElement><ns2:annotationElement position="137"><ns2:displayCharacter>L</ns2:displayCharacter><ns2:description>L 99.4%</ns2:description><ns2:value>99.36306</ns2:value></ns2:annotationElement><ns2:annotationElement position="138"><ns2:displayCharacter>V</ns2:displayCharacter><ns2:description>V 99.4%</ns2:description><ns2:value>99.36306</ns2:value></ns2:annotationElement><ns2:annotationElement position="139"><ns2:displayCharacter>D</ns2:displayCharacter><ns2:description>D 99.4%</ns2:description><ns2:value>99.36306</ns2:value></ns2:annotationElement><ns2:annotationElement position="140"><ns2:displayCharacter>F</ns2:displayCharacter><ns2:description>F 99.4%</ns2:description><ns2:value>99.36306</ns2:value></ns2:annotationElement><ns2:annotationElement position="141"><ns2:displayCharacter>A</ns2:displayCharacter><ns2:description>A 98.4%</ns2:description><ns2:value>98.407646</ns2:value></ns2:annotationElement><ns2:annotationElement position="142"><ns2:displayCharacter>Y</ns2:displayCharacter><ns2:description>Y 99.4%</ns2:description><ns2:value>99.36306</ns2:value></ns2:annotationElement><ns2:annotationElement position="143"><ns2:displayCharacter>F</ns2:displayCharacter><ns2:description>F 99.4%</ns2:description><ns2:value>99.36306</ns2:value></ns2:annotationElement><ns2:annotationElement position="144"><ns2:displayCharacter>K</ns2:displayCharacter><ns2:description>K 99.4%</ns2:description><ns2:value>99.36306</ns2:value></ns2:annotationElement><ns2:annotationElement position="145"><ns2:displayCharacter>Q</ns2:displayCharacter><ns2:description>Q 99.4%</ns2:description><ns2:value>99.36306</ns2:value></ns2:annotationElement><ns2:annotationElement position="146"><ns2:displayCharacter>L</ns2:displayCharacter><ns2:description>L 99.4%</ns2:description><ns2:value>99.36306</ns2:value></ns2:annotationElement><ns2:annotationElement position="147"><ns2:displayCharacter>M</ns2:displayCharacter><ns2:description>M 99.0%</ns2:description><ns2:value>99.044586</ns2:value></ns2:annotationElement><ns2:annotationElement position="148"><ns2:displayCharacter>T</ns2:displayCharacter><ns2:description>T 99.4%</ns2:description><ns2:value>99.36306</ns2:value></ns2:annotationElement><ns2:annotationElement position="149"><ns2:displayCharacter>Q</ns2:displayCharacter><ns2:description>Q 99.4%</ns2:description><ns2:value>99.36306</ns2:value></ns2:annotationElement><ns2:annotationElement position="150"><ns2:displayCharacter>Q</ns2:displayCharacter><ns2:description>Q 99.4%</ns2:description><ns2:value>99.36306</ns2:value></ns2:annotationElement><ns2:annotationElement position="151"><ns2:displayCharacter>K</ns2:displayCharacter><ns2:description>K 99.4%</ns2:description><ns2:value>99.36306</ns2:value></ns2:annotationElement><ns2:annotationElement position="152"><ns2:displayCharacter>T</ns2:displayCharacter><ns2:description>T 99.4%</ns2:description><ns2:value>99.36306</ns2:value></ns2:annotationElement><ns2:annotationElement position="153"><ns2:displayCharacter>K</ns2:displayCharacter><ns2:description>K 99.4%</ns2:description><ns2:value>99.36306</ns2:value></ns2:annotationElement><ns2:annotationElement position="154"><ns2:displayCharacter>P</ns2:displayCharacter><ns2:description>P 99.0%</ns2:description><ns2:value>99.044586</ns2:value></ns2:annotationElement><ns2:annotationElement position="155"><ns2:displayCharacter>A</ns2:displayCharacter><ns2:description>A 99.0%</ns2:description><ns2:value>99.044586</ns2:value></ns2:annotationElement><ns2:annotationElement position="156"><ns2:displayCharacter>P</ns2:displayCharacter><ns2:description>P 99.0%</ns2:description><ns2:value>99.044586</ns2:value></ns2:annotationElement><ns2:annotationElement position="157"><ns2:displayCharacter>S</ns2:displayCharacter><ns2:description>S 99.4%</ns2:description><ns2:value>99.36306</ns2:value></ns2:annotationElement><ns2:annotationElement position="158"><ns2:displayCharacter>S</ns2:displayCharacter><ns2:description>S 99.0%</ns2:description><ns2:value>99.044586</ns2:value></ns2:annotationElement><ns2:annotationElement position="159"><ns2:displayCharacter>Q</ns2:displayCharacter><ns2:description>Q 99.4%</ns2:description><ns2:value>99.36306</ns2:value></ns2:annotationElement><ns2:annotationElement position="160"><ns2:displayCharacter>K</ns2:displayCharacter><ns2:description>K 99.0%</ns2:description><ns2:value>99.044586</ns2:value></ns2:annotationElement><ns2:annotationElement position="161"><ns2:displayCharacter>E</ns2:displayCharacter><ns2:description>E 99.4%</ns2:description><ns2:value>99.36306</ns2:value></ns2:annotationElement><ns2:annotationElement position="162"><ns2:displayCharacter>Q</ns2:displayCharacter><ns2:description>Q 99.4%</ns2:description><ns2:value>99.36306</ns2:value></ns2:annotationElement><ns2:annotationElement position="163"><ns2:displayCharacter>D</ns2:displayCharacter><ns2:description>D 99.4%</ns2:description><ns2:value>99.36306</ns2:value></ns2:annotationElement><ns2:annotationElement position="164"><ns2:displayCharacter>V</ns2:displayCharacter><ns2:description>V 99.0%</ns2:description><ns2:value>99.044586</ns2:value></ns2:annotationElement><ns2:annotationElement position="165"><ns2:displayCharacter>L</ns2:displayCharacter><ns2:description>L 99.4%</ns2:description><ns2:value>99.36306</ns2:value></ns2:annotationElement><ns2:annotationElement position="166"><ns2:displayCharacter>T</ns2:displayCharacter><ns2:description>T 99.4%</ns2:description><ns2:value>99.36306</ns2:value></ns2:annotationElement><ns2:annotationElement position="167"><ns2:displayCharacter>P</ns2:displayCharacter><ns2:description>P 99.4%</ns2:description><ns2:value>99.36306</ns2:value></ns2:annotationElement><ns2:annotationElement position="168"><ns2:displayCharacter>R</ns2:displayCharacter><ns2:description>R 99.4%</ns2:description><ns2:value>99.36306</ns2:value></ns2:annotationElement><ns2:annotationElement position="169"><ns2:displayCharacter>E</ns2:displayCharacter><ns2:description>E 99.4%</ns2:description><ns2:value>99.36306</ns2:value></ns2:annotationElement><ns2:annotationElement position="170"><ns2:displayCharacter>C</ns2:displayCharacter><ns2:description>C 99.0%</ns2:description><ns2:value>99.044586</ns2:value></ns2:annotationElement><ns2:annotationElement position="171"><ns2:displayCharacter>L</ns2:displayCharacter><ns2:description>L 99.0%</ns2:description><ns2:value>99.044586</ns2:value></ns2:annotationElement><ns2:annotationElement position="172"><ns2:displayCharacter>I</ns2:displayCharacter><ns2:description>I 99.4%</ns2:description><ns2:value>99.36306</ns2:value></ns2:annotationElement><ns2:annotationElement position="173"><ns2:displayCharacter>L</ns2:displayCharacter><ns2:description>L 99.4%</ns2:description><ns2:value>99.36306</ns2:value></ns2:annotationElement><ns2:annotationElement position="174"><ns2:displayCharacter>Q</ns2:displayCharacter><ns2:description>Q 99.4%</ns2:description><ns2:value>99.36306</ns2:value></ns2:annotationElement><ns2:annotationElement position="175"><ns2:displayCharacter>E</ns2:displayCharacter><ns2:description>E 99.0%</ns2:description><ns2:value>99.044586</ns2:value></ns2:annotationElement><ns2:annotationElement position="176"><ns2:displayCharacter>V</ns2:displayCharacter><ns2:description>V 99.0%</ns2:description><ns2:value>99.044586</ns2:value></ns2:annotationElement><ns2:annotationElement position="177"><ns2:displayCharacter>E</ns2:displayCharacter><ns2:description>E 99.0%</ns2:description><ns2:value>99.044586</ns2:value></ns2:annotationElement><ns2:annotationElement position="178"><ns2:displayCharacter>K</ns2:displayCharacter><ns2:description>K 99.0%</ns2:description><ns2:value>99.044586</ns2:value></ns2:annotationElement><ns2:annotationElement position="179"><ns2:displayCharacter>G</ns2:displayCharacter><ns2:description>G 99.0%</ns2:description><ns2:value>99.044586</ns2:value></ns2:annotationElement><ns2:annotationElement position="180"><ns2:displayCharacter>F</ns2:displayCharacter><ns2:description>F 98.7%</ns2:description><ns2:value>98.72611</ns2:value></ns2:annotationElement><ns2:annotationElement position="181"><ns2:displayCharacter>T</ns2:displayCharacter><ns2:description>T 99.0%</ns2:description><ns2:value>99.044586</ns2:value></ns2:annotationElement><ns2:annotationElement position="182"><ns2:displayCharacter>N</ns2:displayCharacter><ns2:description>N 99.0%</ns2:description><ns2:value>99.044586</ns2:value></ns2:annotationElement><ns2:annotationElement position="183"><ns2:displayCharacter>Q</ns2:displayCharacter><ns2:description>Q 99.0%</ns2:description><ns2:value>99.044586</ns2:value></ns2:annotationElement><ns2:annotationElement position="184"><ns2:displayCharacter>E</ns2:displayCharacter><ns2:description>E 99.0%</ns2:description><ns2:value>99.044586</ns2:value></ns2:annotationElement><ns2:annotationElement position="185"><ns2:displayCharacter>I</ns2:displayCharacter><ns2:description>I 99.0%</ns2:description><ns2:value>99.044586</ns2:value></ns2:annotationElement><ns2:annotationElement position="186"><ns2:displayCharacter>A</ns2:displayCharacter><ns2:description>A 99.0%</ns2:description><ns2:value>99.044586</ns2:value></ns2:annotationElement><ns2:annotationElement position="187"><ns2:displayCharacter>D</ns2:displayCharacter><ns2:description>D 99.0%</ns2:description><ns2:value>99.044586</ns2:value></ns2:annotationElement><ns2:annotationElement position="188"><ns2:displayCharacter>A</ns2:displayCharacter><ns2:description>A 99.0%</ns2:description><ns2:value>99.044586</ns2:value></ns2:annotationElement><ns2:annotationElement position="189"><ns2:displayCharacter>L</ns2:displayCharacter><ns2:description>L 99.0%</ns2:description><ns2:value>99.044586</ns2:value></ns2:annotationElement><ns2:annotationElement position="190"><ns2:displayCharacter>H</ns2:displayCharacter><ns2:description>H 99.0%</ns2:description><ns2:value>99.044586</ns2:value></ns2:annotationElement><ns2:annotationElement position="191"><ns2:displayCharacter>L</ns2:displayCharacter><ns2:description>L 99.0%</ns2:description><ns2:value>99.044586</ns2:value></ns2:annotationElement><ns2:annotationElement position="192"><ns2:displayCharacter>S</ns2:displayCharacter><ns2:description>S 99.0%</ns2:description><ns2:value>99.044586</ns2:value></ns2:annotationElement><ns2:annotationElement position="193"><ns2:displayCharacter>K</ns2:displayCharacter><ns2:description>K 99.0%</ns2:description><ns2:value>99.044586</ns2:value></ns2:annotationElement><ns2:annotationElement position="194"><ns2:displayCharacter>R</ns2:displayCharacter><ns2:description>R 99.0%</ns2:description><ns2:value>99.044586</ns2:value></ns2:annotationElement><ns2:annotationElement position="195"><ns2:displayCharacter>S</ns2:displayCharacter><ns2:description>S 99.0%</ns2:description><ns2:value>99.044586</ns2:value></ns2:annotationElement><ns2:annotationElement position="196"><ns2:displayCharacter>I</ns2:displayCharacter><ns2:description>I 99.0%</ns2:description><ns2:value>99.044586</ns2:value></ns2:annotationElement><ns2:annotationElement position="197"><ns2:displayCharacter>E</ns2:displayCharacter><ns2:description>E 99.0%</ns2:description><ns2:value>99.044586</ns2:value></ns2:annotationElement><ns2:annotationElement position="198"><ns2:displayCharacter>Y</ns2:displayCharacter><ns2:description>Y 99.0%</ns2:description><ns2:value>99.044586</ns2:value></ns2:annotationElement><ns2:annotationElement position="199"><ns2:displayCharacter>S</ns2:displayCharacter><ns2:description>S 99.0%</ns2:description><ns2:value>99.044586</ns2:value></ns2:annotationElement><ns2:annotationElement position="200"><ns2:displayCharacter>L</ns2:displayCharacter><ns2:description>L 99.0%</ns2:description><ns2:value>99.044586</ns2:value></ns2:annotationElement><ns2:annotationElement position="201"><ns2:displayCharacter>T</ns2:displayCharacter><ns2:description>T 99.0%</ns2:description><ns2:value>99.044586</ns2:value></ns2:annotationElement><ns2:annotationElement position="202"><ns2:displayCharacter>S</ns2:displayCharacter><ns2:description>S 99.0%</ns2:description><ns2:value>99.044586</ns2:value></ns2:annotationElement><ns2:annotationElement position="203"><ns2:displayCharacter>I</ns2:displayCharacter><ns2:description>I 99.0%</ns2:description><ns2:value>99.044586</ns2:value></ns2:annotationElement><ns2:annotationElement position="204"><ns2:displayCharacter>F</ns2:displayCharacter><ns2:description>F 99.0%</ns2:description><ns2:value>99.044586</ns2:value></ns2:annotationElement><ns2:annotationElement position="205"><ns2:displayCharacter>N</ns2:displayCharacter><ns2:description>N 99.0%</ns2:description><ns2:value>99.044586</ns2:value></ns2:annotationElement><ns2:annotationElement position="206"><ns2:displayCharacter>K</ns2:displayCharacter><ns2:description>K 99.0%</ns2:description><ns2:value>99.044586</ns2:value></ns2:annotationElement><ns2:annotationElement position="207"><ns2:displayCharacter>L</ns2:displayCharacter><ns2:description>L 99.7%</ns2:description><ns2:value>99.681526</ns2:value></ns2:annotationElement><ns2:annotationElement position="208"><ns2:displayCharacter>N</ns2:displayCharacter><ns2:description>N 99.0%</ns2:description><ns2:value>99.044586</ns2:value></ns2:annotationElement><ns2:annotationElement position="209"><ns2:displayCharacter>V</ns2:displayCharacter><ns2:description>V 99.0%</ns2:description><ns2:value>99.044586</ns2:value></ns2:annotationElement><ns2:annotationElement position="210"><ns2:displayCharacter>G</ns2:displayCharacter><ns2:description>G 99.0%</ns2:description><ns2:value>99.044586</ns2:value></ns2:annotationElement><ns2:annotationElement position="211"><ns2:displayCharacter>S</ns2:displayCharacter><ns2:description>S 99.0%</ns2:description><ns2:value>99.044586</ns2:value></ns2:annotationElement><ns2:annotationElement position="212"><ns2:displayCharacter>R</ns2:displayCharacter><ns2:description>R 99.0%</ns2:description><ns2:value>99.044586</ns2:value></ns2:annotationElement><ns2:annotationElement position="213"><ns2:displayCharacter>T</ns2:displayCharacter><ns2:description>T 99.0%</ns2:description><ns2:value>99.044586</ns2:value></ns2:annotationElement><ns2:annotationElement position="214"><ns2:displayCharacter>E</ns2:displayCharacter><ns2:description>E 99.0%</ns2:description><ns2:value>99.044586</ns2:value></ns2:annotationElement><ns2:annotationElement position="215"><ns2:displayCharacter>A</ns2:displayCharacter><ns2:description>A 99.0%</ns2:description><ns2:value>99.044586</ns2:value></ns2:annotationElement><ns2:annotationElement position="216"><ns2:displayCharacter>V</ns2:displayCharacter><ns2:description>V 99.0%</ns2:description><ns2:value>99.044586</ns2:value></ns2:annotationElement><ns2:annotationElement position="217"><ns2:displayCharacter>L</ns2:displayCharacter><ns2:description>L 99.0%</ns2:description><ns2:value>99.044586</ns2:value></ns2:annotationElement><ns2:annotationElement position="218"><ns2:displayCharacter>I</ns2:displayCharacter><ns2:description>I 99.0%</ns2:description><ns2:value>99.044586</ns2:value></ns2:annotationElement><ns2:annotationElement position="219"><ns2:displayCharacter>A</ns2:displayCharacter><ns2:description>A 99.7%</ns2:description><ns2:value>99.681526</ns2:value></ns2:annotationElement><ns2:annotationElement position="220"><ns2:displayCharacter>K</ns2:displayCharacter><ns2:description>K 99.0%</ns2:description><ns2:value>99.044586</ns2:value></ns2:annotationElement><ns2:annotationElement position="221"><ns2:displayCharacter>S</ns2:displayCharacter><ns2:description>S 99.0%</ns2:description><ns2:value>99.044586</ns2:value></ns2:annotationElement><ns2:annotationElement position="222"><ns2:displayCharacter>D</ns2:displayCharacter><ns2:description>D 99.0%</ns2:description><ns2:value>99.044586</ns2:value></ns2:annotationElement><ns2:annotationElement position="223"><ns2:displayCharacter>G</ns2:displayCharacter><ns2:description>G 98.7%</ns2:description><ns2:value>98.72611</ns2:value></ns2:annotationElement><ns2:annotationElement position="224"><ns2:displayCharacter>V</ns2:displayCharacter><ns2:description>V 99.0%</ns2:description><ns2:value>99.044586</ns2:value></ns2:annotationElement><ns2:annotationElement position="225"><ns2:displayCharacter>L</ns2:displayCharacter><ns2:description>L 99.7%</ns2:description><ns2:value>99.681526</ns2:value></ns2:annotationElement><ns2:label>Consensus</ns2:label><ns2:description>PID</ns2:description></ns2:Annotation><ns2:Annotation graph="true" graphType="1" graphGroup="-1" graphHeight="40" id="ann25" scoreOnly="false" visible="true" centreColLabels="false" scaleColLabels="true" showAllColLabels="false" autoCalculated="true" belowAlignment="true" calcId=""><ns2:annotationElement position="0" colour="-12566464"><ns2:displayCharacter></ns2:displayCharacter><ns2:description>1</ns2:description><ns2:value>1.0</ns2:value></ns2:annotationElement><ns2:annotationElement position="1" colour="-12566464"><ns2:displayCharacter></ns2:displayCharacter><ns2:description>1</ns2:description><ns2:value>1.0</ns2:value></ns2:annotationElement><ns2:annotationElement position="2" colour="-12566464"><ns2:displayCharacter></ns2:displayCharacter><ns2:description>1</ns2:description><ns2:value>1.0</ns2:value></ns2:annotationElement><ns2:annotationElement position="3" colour="-12566464"><ns2:displayCharacter></ns2:displayCharacter><ns2:description>1</ns2:description><ns2:value>1.0</ns2:value></ns2:annotationElement><ns2:annotationElement position="4" colour="-12566464"><ns2:displayCharacter></ns2:displayCharacter><ns2:description>1</ns2:description><ns2:value>1.0</ns2:value></ns2:annotationElement><ns2:annotationElement position="5" colour="-12566464"><ns2:displayCharacter></ns2:displayCharacter><ns2:description>1</ns2:description><ns2:value>1.0</ns2:value></ns2:annotationElement><ns2:annotationElement position="6" colour="-12566464"><ns2:displayCharacter></ns2:displayCharacter><ns2:description>1</ns2:description><ns2:value>1.0</ns2:value></ns2:annotationElement><ns2:annotationElement position="7" colour="-2697514"><ns2:displayCharacter></ns2:displayCharacter><ns2:description>309</ns2:description><ns2:value>309.0</ns2:value></ns2:annotationElement><ns2:annotationElement position="8" colour="-2697514"><ns2:displayCharacter></ns2:displayCharacter><ns2:description>309</ns2:description><ns2:value>309.0</ns2:value></ns2:annotationElement><ns2:annotationElement position="9" colour="-2697514"><ns2:displayCharacter></ns2:displayCharacter><ns2:description>309</ns2:description><ns2:value>309.0</ns2:value></ns2:annotationElement><ns2:annotationElement position="10" colour="-2697514"><ns2:displayCharacter></ns2:displayCharacter><ns2:description>309</ns2:description><ns2:value>309.0</ns2:value></ns2:annotationElement><ns2:annotationElement position="11" colour="-2697514"><ns2:displayCharacter></ns2:displayCharacter><ns2:description>309</ns2:description><ns2:value>309.0</ns2:value></ns2:annotationElement><ns2:annotationElement position="12" colour="-2631721"><ns2:displayCharacter></ns2:displayCharacter><ns2:description>312</ns2:description><ns2:value>312.0</ns2:value></ns2:annotationElement><ns2:annotationElement position="13" colour="-2631721"><ns2:displayCharacter></ns2:displayCharacter><ns2:description>312</ns2:description><ns2:value>312.0</ns2:value></ns2:annotationElement><ns2:annotationElement position="14" colour="-2631721"><ns2:displayCharacter></ns2:displayCharacter><ns2:description>312</ns2:description><ns2:value>312.0</ns2:value></ns2:annotationElement><ns2:annotationElement position="15" colour="-2631721"><ns2:displayCharacter></ns2:displayCharacter><ns2:description>312</ns2:description><ns2:value>312.0</ns2:value></ns2:annotationElement><ns2:annotationElement position="16" colour="-2631721"><ns2:displayCharacter></ns2:displayCharacter><ns2:description>312</ns2:description><ns2:value>312.0</ns2:value></ns2:annotationElement><ns2:annotationElement position="17" colour="-2631721"><ns2:displayCharacter></ns2:displayCharacter><ns2:description>312</ns2:description><ns2:value>312.0</ns2:value></ns2:annotationElement><ns2:annotationElement position="18" colour="-2631721"><ns2:displayCharacter></ns2:displayCharacter><ns2:description>312</ns2:description><ns2:value>312.0</ns2:value></ns2:annotationElement><ns2:annotationElement position="19" colour="-2631721"><ns2:displayCharacter></ns2:displayCharacter><ns2:description>312</ns2:description><ns2:value>312.0</ns2:value></ns2:annotationElement><ns2:annotationElement position="20" colour="-2631721"><ns2:displayCharacter></ns2:displayCharacter><ns2:description>312</ns2:description><ns2:value>312.0</ns2:value></ns2:annotationElement><ns2:annotationElement position="21" colour="-2631721"><ns2:displayCharacter></ns2:displayCharacter><ns2:description>312</ns2:description><ns2:value>312.0</ns2:value></ns2:annotationElement><ns2:annotationElement position="22" colour="-2631721"><ns2:displayCharacter></ns2:displayCharacter><ns2:description>312</ns2:description><ns2:value>312.0</ns2:value></ns2:annotationElement><ns2:annotationElement position="23" colour="-2697514"><ns2:displayCharacter></ns2:displayCharacter><ns2:description>310</ns2:description><ns2:value>310.0</ns2:value></ns2:annotationElement><ns2:annotationElement position="24" colour="-2697514"><ns2:displayCharacter></ns2:displayCharacter><ns2:description>310</ns2:description><ns2:value>310.0</ns2:value></ns2:annotationElement><ns2:annotationElement position="25" colour="-2697514"><ns2:displayCharacter></ns2:displayCharacter><ns2:description>310</ns2:description><ns2:value>310.0</ns2:value></ns2:annotationElement><ns2:annotationElement position="26" colour="-2697514"><ns2:displayCharacter></ns2:displayCharacter><ns2:description>310</ns2:description><ns2:value>310.0</ns2:value></ns2:annotationElement><ns2:annotationElement position="27" colour="-2697514"><ns2:displayCharacter></ns2:displayCharacter><ns2:description>310</ns2:description><ns2:value>310.0</ns2:value></ns2:annotationElement><ns2:annotationElement position="28" colour="-2697514"><ns2:displayCharacter></ns2:displayCharacter><ns2:description>310</ns2:description><ns2:value>310.0</ns2:value></ns2:annotationElement><ns2:annotationElement position="29" colour="-2697514"><ns2:displayCharacter></ns2:displayCharacter><ns2:description>310</ns2:description><ns2:value>310.0</ns2:value></ns2:annotationElement><ns2:annotationElement position="30" colour="-2697514"><ns2:displayCharacter></ns2:displayCharacter><ns2:description>310</ns2:description><ns2:value>310.0</ns2:value></ns2:annotationElement><ns2:annotationElement position="31" colour="-2697514"><ns2:displayCharacter></ns2:displayCharacter><ns2:description>310</ns2:description><ns2:value>310.0</ns2:value></ns2:annotationElement><ns2:annotationElement position="32" colour="-2697514"><ns2:displayCharacter></ns2:displayCharacter><ns2:description>310</ns2:description><ns2:value>310.0</ns2:value></ns2:annotationElement><ns2:annotationElement position="33" colour="-2631721"><ns2:displayCharacter></ns2:displayCharacter><ns2:description>312</ns2:description><ns2:value>312.0</ns2:value></ns2:annotationElement><ns2:annotationElement position="34" colour="-2631721"><ns2:displayCharacter></ns2:displayCharacter><ns2:description>312</ns2:description><ns2:value>312.0</ns2:value></ns2:annotationElement><ns2:annotationElement position="35" colour="-2631721"><ns2:displayCharacter></ns2:displayCharacter><ns2:description>312</ns2:description><ns2:value>312.0</ns2:value></ns2:annotationElement><ns2:annotationElement position="36" colour="-2631721"><ns2:displayCharacter></ns2:displayCharacter><ns2:description>312</ns2:description><ns2:value>312.0</ns2:value></ns2:annotationElement><ns2:annotationElement position="37" colour="-2631721"><ns2:displayCharacter></ns2:displayCharacter><ns2:description>312</ns2:description><ns2:value>312.0</ns2:value></ns2:annotationElement><ns2:annotationElement position="38" colour="-2631721"><ns2:displayCharacter></ns2:displayCharacter><ns2:description>312</ns2:description><ns2:value>312.0</ns2:value></ns2:annotationElement><ns2:annotationElement position="39" colour="-2631721"><ns2:displayCharacter></ns2:displayCharacter><ns2:description>312</ns2:description><ns2:value>312.0</ns2:value></ns2:annotationElement><ns2:annotationElement position="40" colour="-2631721"><ns2:displayCharacter></ns2:displayCharacter><ns2:description>312</ns2:description><ns2:value>312.0</ns2:value></ns2:annotationElement><ns2:annotationElement position="41" colour="-2631721"><ns2:displayCharacter></ns2:displayCharacter><ns2:description>312</ns2:description><ns2:value>312.0</ns2:value></ns2:annotationElement><ns2:annotationElement position="42" colour="-2631721"><ns2:displayCharacter></ns2:displayCharacter><ns2:description>312</ns2:description><ns2:value>312.0</ns2:value></ns2:annotationElement><ns2:annotationElement position="43" colour="-2631721"><ns2:displayCharacter></ns2:displayCharacter><ns2:description>312</ns2:description><ns2:value>312.0</ns2:value></ns2:annotationElement><ns2:annotationElement position="44" colour="-2631721"><ns2:displayCharacter></ns2:displayCharacter><ns2:description>312</ns2:description><ns2:value>312.0</ns2:value></ns2:annotationElement><ns2:annotationElement position="45" colour="-2631721"><ns2:displayCharacter></ns2:displayCharacter><ns2:description>312</ns2:description><ns2:value>312.0</ns2:value></ns2:annotationElement><ns2:annotationElement position="46" colour="-2631721"><ns2:displayCharacter></ns2:displayCharacter><ns2:description>312</ns2:description><ns2:value>312.0</ns2:value></ns2:annotationElement><ns2:annotationElement position="47" colour="-2631721"><ns2:displayCharacter></ns2:displayCharacter><ns2:description>312</ns2:description><ns2:value>312.0</ns2:value></ns2:annotationElement><ns2:annotationElement position="48" colour="-2631721"><ns2:displayCharacter></ns2:displayCharacter><ns2:description>312</ns2:description><ns2:value>312.0</ns2:value></ns2:annotationElement><ns2:annotationElement position="49" colour="-2631721"><ns2:displayCharacter></ns2:displayCharacter><ns2:description>312</ns2:description><ns2:value>312.0</ns2:value></ns2:annotationElement><ns2:annotationElement position="50" colour="-2631721"><ns2:displayCharacter></ns2:displayCharacter><ns2:description>312</ns2:description><ns2:value>312.0</ns2:value></ns2:annotationElement><ns2:annotationElement position="51" colour="-2631721"><ns2:displayCharacter></ns2:displayCharacter><ns2:description>312</ns2:description><ns2:value>312.0</ns2:value></ns2:annotationElement><ns2:annotationElement position="52" colour="-2631721"><ns2:displayCharacter></ns2:displayCharacter><ns2:description>312</ns2:description><ns2:value>312.0</ns2:value></ns2:annotationElement><ns2:annotationElement position="53" colour="-2565928"><ns2:displayCharacter></ns2:displayCharacter><ns2:description>314</ns2:description><ns2:value>314.0</ns2:value></ns2:annotationElement><ns2:annotationElement position="54" colour="-2565928"><ns2:displayCharacter></ns2:displayCharacter><ns2:description>314</ns2:description><ns2:value>314.0</ns2:value></ns2:annotationElement><ns2:annotationElement position="55" colour="-2565928"><ns2:displayCharacter></ns2:displayCharacter><ns2:description>314</ns2:description><ns2:value>314.0</ns2:value></ns2:annotationElement><ns2:annotationElement position="56" colour="-2565928"><ns2:displayCharacter></ns2:displayCharacter><ns2:description>314</ns2:description><ns2:value>314.0</ns2:value></ns2:annotationElement><ns2:annotationElement position="57" colour="-2565928"><ns2:displayCharacter></ns2:displayCharacter><ns2:description>314</ns2:description><ns2:value>314.0</ns2:value></ns2:annotationElement><ns2:annotationElement position="58" colour="-2565928"><ns2:displayCharacter></ns2:displayCharacter><ns2:description>314</ns2:description><ns2:value>314.0</ns2:value></ns2:annotationElement><ns2:annotationElement position="59" colour="-2565928"><ns2:displayCharacter></ns2:displayCharacter><ns2:description>314</ns2:description><ns2:value>314.0</ns2:value></ns2:annotationElement><ns2:annotationElement position="60" colour="-2565928"><ns2:displayCharacter></ns2:displayCharacter><ns2:description>314</ns2:description><ns2:value>314.0</ns2:value></ns2:annotationElement><ns2:annotationElement position="61" colour="-2565928"><ns2:displayCharacter></ns2:displayCharacter><ns2:description>314</ns2:description><ns2:value>314.0</ns2:value></ns2:annotationElement><ns2:annotationElement position="62" colour="-2565928"><ns2:displayCharacter></ns2:displayCharacter><ns2:description>314</ns2:description><ns2:value>314.0</ns2:value></ns2:annotationElement><ns2:annotationElement position="63" colour="-2565928"><ns2:displayCharacter></ns2:displayCharacter><ns2:description>314</ns2:description><ns2:value>314.0</ns2:value></ns2:annotationElement><ns2:annotationElement position="64" colour="-2565928"><ns2:displayCharacter></ns2:displayCharacter><ns2:description>314</ns2:description><ns2:value>314.0</ns2:value></ns2:annotationElement><ns2:annotationElement position="65" colour="-2565928"><ns2:displayCharacter></ns2:displayCharacter><ns2:description>314</ns2:description><ns2:value>314.0</ns2:value></ns2:annotationElement><ns2:annotationElement position="66" colour="-2565928"><ns2:displayCharacter></ns2:displayCharacter><ns2:description>314</ns2:description><ns2:value>314.0</ns2:value></ns2:annotationElement><ns2:annotationElement position="67" colour="-2631721"><ns2:displayCharacter></ns2:displayCharacter><ns2:description>312</ns2:description><ns2:value>312.0</ns2:value></ns2:annotationElement><ns2:annotationElement position="68" colour="-2631721"><ns2:displayCharacter></ns2:displayCharacter><ns2:description>312</ns2:description><ns2:value>312.0</ns2:value></ns2:annotationElement><ns2:annotationElement position="69" colour="-2631721"><ns2:displayCharacter></ns2:displayCharacter><ns2:description>312</ns2:description><ns2:value>312.0</ns2:value></ns2:annotationElement><ns2:annotationElement position="70" colour="-2631721"><ns2:displayCharacter></ns2:displayCharacter><ns2:description>312</ns2:description><ns2:value>312.0</ns2:value></ns2:annotationElement><ns2:annotationElement position="71" colour="-2631721"><ns2:displayCharacter></ns2:displayCharacter><ns2:description>312</ns2:description><ns2:value>312.0</ns2:value></ns2:annotationElement><ns2:annotationElement position="72" colour="-2631721"><ns2:displayCharacter></ns2:displayCharacter><ns2:description>312</ns2:description><ns2:value>312.0</ns2:value></ns2:annotationElement><ns2:annotationElement position="73" colour="-2631721"><ns2:displayCharacter></ns2:displayCharacter><ns2:description>312</ns2:description><ns2:value>312.0</ns2:value></ns2:annotationElement><ns2:annotationElement position="74" colour="-2631721"><ns2:displayCharacter></ns2:displayCharacter><ns2:description>312</ns2:description><ns2:value>312.0</ns2:value></ns2:annotationElement><ns2:annotationElement position="75" colour="-2631721"><ns2:displayCharacter></ns2:displayCharacter><ns2:description>312</ns2:description><ns2:value>312.0</ns2:value></ns2:annotationElement><ns2:annotationElement position="76" colour="-2631721"><ns2:displayCharacter></ns2:displayCharacter><ns2:description>312</ns2:description><ns2:value>312.0</ns2:value></ns2:annotationElement><ns2:annotationElement position="77" colour="-2631721"><ns2:displayCharacter></ns2:displayCharacter><ns2:description>312</ns2:description><ns2:value>312.0</ns2:value></ns2:annotationElement><ns2:annotationElement position="78" colour="-2631721"><ns2:displayCharacter></ns2:displayCharacter><ns2:description>312</ns2:description><ns2:value>312.0</ns2:value></ns2:annotationElement><ns2:annotationElement position="79" colour="-2631721"><ns2:displayCharacter></ns2:displayCharacter><ns2:description>312</ns2:description><ns2:value>312.0</ns2:value></ns2:annotationElement><ns2:annotationElement position="80" colour="-2631721"><ns2:displayCharacter></ns2:displayCharacter><ns2:description>312</ns2:description><ns2:value>312.0</ns2:value></ns2:annotationElement><ns2:annotationElement position="81" colour="-2631721"><ns2:displayCharacter></ns2:displayCharacter><ns2:description>312</ns2:description><ns2:value>312.0</ns2:value></ns2:annotationElement><ns2:annotationElement position="82" colour="-2763307"><ns2:displayCharacter></ns2:displayCharacter><ns2:description>308</ns2:description><ns2:value>308.0</ns2:value></ns2:annotationElement><ns2:annotationElement position="83" colour="-2631721"><ns2:displayCharacter></ns2:displayCharacter><ns2:description>312</ns2:description><ns2:value>312.0</ns2:value></ns2:annotationElement><ns2:annotationElement position="84" colour="-2631721"><ns2:displayCharacter></ns2:displayCharacter><ns2:description>312</ns2:description><ns2:value>312.0</ns2:value></ns2:annotationElement><ns2:annotationElement position="85" colour="-2565928"><ns2:displayCharacter></ns2:displayCharacter><ns2:description>314</ns2:description><ns2:value>314.0</ns2:value></ns2:annotationElement><ns2:annotationElement position="86" colour="-2565928"><ns2:displayCharacter></ns2:displayCharacter><ns2:description>314</ns2:description><ns2:value>314.0</ns2:value></ns2:annotationElement><ns2:annotationElement position="87" colour="-2565928"><ns2:displayCharacter></ns2:displayCharacter><ns2:description>314</ns2:description><ns2:value>314.0</ns2:value></ns2:annotationElement><ns2:annotationElement position="88" colour="-2565928"><ns2:displayCharacter></ns2:displayCharacter><ns2:description>314</ns2:description><ns2:value>314.0</ns2:value></ns2:annotationElement><ns2:annotationElement position="89" colour="-2565928"><ns2:displayCharacter></ns2:displayCharacter><ns2:description>314</ns2:description><ns2:value>314.0</ns2:value></ns2:annotationElement><ns2:annotationElement position="90" colour="-12566464"><ns2:displayCharacter></ns2:displayCharacter><ns2:description>2</ns2:description><ns2:value>2.0</ns2:value></ns2:annotationElement><ns2:annotationElement position="91" colour="-12566464"><ns2:displayCharacter></ns2:displayCharacter><ns2:description>2</ns2:description><ns2:value>2.0</ns2:value></ns2:annotationElement><ns2:annotationElement position="92" colour="-12566464"><ns2:displayCharacter></ns2:displayCharacter><ns2:description>2</ns2:description><ns2:value>2.0</ns2:value></ns2:annotationElement><ns2:annotationElement position="93" colour="-12566464"><ns2:displayCharacter></ns2:displayCharacter><ns2:description>2</ns2:description><ns2:value>2.0</ns2:value></ns2:annotationElement><ns2:annotationElement position="94" colour="-12566464"><ns2:displayCharacter></ns2:displayCharacter><ns2:description>2</ns2:description><ns2:value>2.0</ns2:value></ns2:annotationElement><ns2:annotationElement position="95" colour="-2565928"><ns2:displayCharacter></ns2:displayCharacter><ns2:description>314</ns2:description><ns2:value>314.0</ns2:value></ns2:annotationElement><ns2:annotationElement position="96" colour="-2565928"><ns2:displayCharacter></ns2:displayCharacter><ns2:description>314</ns2:description><ns2:value>314.0</ns2:value></ns2:annotationElement><ns2:annotationElement position="97" colour="-2565928"><ns2:displayCharacter></ns2:displayCharacter><ns2:description>314</ns2:description><ns2:value>314.0</ns2:value></ns2:annotationElement><ns2:annotationElement position="98" colour="-2565928"><ns2:displayCharacter></ns2:displayCharacter><ns2:description>314</ns2:description><ns2:value>314.0</ns2:value></ns2:annotationElement><ns2:annotationElement position="99" colour="-2565928"><ns2:displayCharacter></ns2:displayCharacter><ns2:description>314</ns2:description><ns2:value>314.0</ns2:value></ns2:annotationElement><ns2:annotationElement position="100" colour="-2565928"><ns2:displayCharacter></ns2:displayCharacter><ns2:description>314</ns2:description><ns2:value>314.0</ns2:value></ns2:annotationElement><ns2:annotationElement position="101" colour="-2565928"><ns2:displayCharacter></ns2:displayCharacter><ns2:description>314</ns2:description><ns2:value>314.0</ns2:value></ns2:annotationElement><ns2:annotationElement position="102" colour="-2565928"><ns2:displayCharacter></ns2:displayCharacter><ns2:description>314</ns2:description><ns2:value>314.0</ns2:value></ns2:annotationElement><ns2:annotationElement position="103" colour="-2565928"><ns2:displayCharacter></ns2:displayCharacter><ns2:description>314</ns2:description><ns2:value>314.0</ns2:value></ns2:annotationElement><ns2:annotationElement position="104" colour="-2565928"><ns2:displayCharacter></ns2:displayCharacter><ns2:description>314</ns2:description><ns2:value>314.0</ns2:value></ns2:annotationElement><ns2:annotationElement position="105" colour="-2565928"><ns2:displayCharacter></ns2:displayCharacter><ns2:description>314</ns2:description><ns2:value>314.0</ns2:value></ns2:annotationElement><ns2:annotationElement position="106" colour="-2565928"><ns2:displayCharacter></ns2:displayCharacter><ns2:description>314</ns2:description><ns2:value>314.0</ns2:value></ns2:annotationElement><ns2:annotationElement position="107" colour="-2565928"><ns2:displayCharacter></ns2:displayCharacter><ns2:description>314</ns2:description><ns2:value>314.0</ns2:value></ns2:annotationElement><ns2:annotationElement position="108" colour="-2565928"><ns2:displayCharacter></ns2:displayCharacter><ns2:description>314</ns2:description><ns2:value>314.0</ns2:value></ns2:annotationElement><ns2:annotationElement position="109" colour="-2565928"><ns2:displayCharacter></ns2:displayCharacter><ns2:description>314</ns2:description><ns2:value>314.0</ns2:value></ns2:annotationElement><ns2:annotationElement position="110" colour="-2565928"><ns2:displayCharacter></ns2:displayCharacter><ns2:description>314</ns2:description><ns2:value>314.0</ns2:value></ns2:annotationElement><ns2:annotationElement position="111" colour="-2565928"><ns2:displayCharacter></ns2:displayCharacter><ns2:description>314</ns2:description><ns2:value>314.0</ns2:value></ns2:annotationElement><ns2:annotationElement position="112" colour="-2565928"><ns2:displayCharacter></ns2:displayCharacter><ns2:description>314</ns2:description><ns2:value>314.0</ns2:value></ns2:annotationElement><ns2:annotationElement position="113" colour="-2565928"><ns2:displayCharacter></ns2:displayCharacter><ns2:description>314</ns2:description><ns2:value>314.0</ns2:value></ns2:annotationElement><ns2:annotationElement position="114" colour="-2565928"><ns2:displayCharacter></ns2:displayCharacter><ns2:description>314</ns2:description><ns2:value>314.0</ns2:value></ns2:annotationElement><ns2:annotationElement position="115" colour="-2631721"><ns2:displayCharacter></ns2:displayCharacter><ns2:description>312</ns2:description><ns2:value>312.0</ns2:value></ns2:annotationElement><ns2:annotationElement position="116" colour="-2631721"><ns2:displayCharacter></ns2:displayCharacter><ns2:description>312</ns2:description><ns2:value>312.0</ns2:value></ns2:annotationElement><ns2:annotationElement position="117" colour="-2631721"><ns2:displayCharacter></ns2:displayCharacter><ns2:description>312</ns2:description><ns2:value>312.0</ns2:value></ns2:annotationElement><ns2:annotationElement position="118" colour="-2631721"><ns2:displayCharacter></ns2:displayCharacter><ns2:description>312</ns2:description><ns2:value>312.0</ns2:value></ns2:annotationElement><ns2:annotationElement position="119" colour="-2631721"><ns2:displayCharacter></ns2:displayCharacter><ns2:description>312</ns2:description><ns2:value>312.0</ns2:value></ns2:annotationElement><ns2:annotationElement position="120" colour="-2631721"><ns2:displayCharacter></ns2:displayCharacter><ns2:description>312</ns2:description><ns2:value>312.0</ns2:value></ns2:annotationElement><ns2:annotationElement position="121" colour="-2631721"><ns2:displayCharacter></ns2:displayCharacter><ns2:description>312</ns2:description><ns2:value>312.0</ns2:value></ns2:annotationElement><ns2:annotationElement position="122" colour="-2631721"><ns2:displayCharacter></ns2:displayCharacter><ns2:description>312</ns2:description><ns2:value>312.0</ns2:value></ns2:annotationElement><ns2:annotationElement position="123" colour="-2631721"><ns2:displayCharacter></ns2:displayCharacter><ns2:description>312</ns2:description><ns2:value>312.0</ns2:value></ns2:annotationElement><ns2:annotationElement position="124" colour="-2631721"><ns2:displayCharacter></ns2:displayCharacter><ns2:description>312</ns2:description><ns2:value>312.0</ns2:value></ns2:annotationElement><ns2:annotationElement position="125" colour="-2631721"><ns2:displayCharacter></ns2:displayCharacter><ns2:description>312</ns2:description><ns2:value>312.0</ns2:value></ns2:annotationElement><ns2:annotationElement position="126" colour="-2631721"><ns2:displayCharacter></ns2:displayCharacter><ns2:description>312</ns2:description><ns2:value>312.0</ns2:value></ns2:annotationElement><ns2:annotationElement position="127" colour="-2631721"><ns2:displayCharacter></ns2:displayCharacter><ns2:description>312</ns2:description><ns2:value>312.0</ns2:value></ns2:annotationElement><ns2:annotationElement position="128" colour="-2631721"><ns2:displayCharacter></ns2:displayCharacter><ns2:description>312</ns2:description><ns2:value>312.0</ns2:value></ns2:annotationElement><ns2:annotationElement position="129" colour="-2631721"><ns2:displayCharacter></ns2:displayCharacter><ns2:description>312</ns2:description><ns2:value>312.0</ns2:value></ns2:annotationElement><ns2:annotationElement position="130" colour="-2631721"><ns2:displayCharacter></ns2:displayCharacter><ns2:description>312</ns2:description><ns2:value>312.0</ns2:value></ns2:annotationElement><ns2:annotationElement position="131" colour="-2631721"><ns2:displayCharacter></ns2:displayCharacter><ns2:description>312</ns2:description><ns2:value>312.0</ns2:value></ns2:annotationElement><ns2:annotationElement position="132" colour="-2631721"><ns2:displayCharacter></ns2:displayCharacter><ns2:description>312</ns2:description><ns2:value>312.0</ns2:value></ns2:annotationElement><ns2:annotationElement position="133" colour="-2631721"><ns2:displayCharacter></ns2:displayCharacter><ns2:description>312</ns2:description><ns2:value>312.0</ns2:value></ns2:annotationElement><ns2:annotationElement position="134" colour="-2631721"><ns2:displayCharacter></ns2:displayCharacter><ns2:description>312</ns2:description><ns2:value>312.0</ns2:value></ns2:annotationElement><ns2:annotationElement position="135" colour="-2631721"><ns2:displayCharacter></ns2:displayCharacter><ns2:description>312</ns2:description><ns2:value>312.0</ns2:value></ns2:annotationElement><ns2:annotationElement position="136" colour="-2631721"><ns2:displayCharacter></ns2:displayCharacter><ns2:description>312</ns2:description><ns2:value>312.0</ns2:value></ns2:annotationElement><ns2:annotationElement position="137" colour="-2631721"><ns2:displayCharacter></ns2:displayCharacter><ns2:description>312</ns2:description><ns2:value>312.0</ns2:value></ns2:annotationElement><ns2:annotationElement position="138" colour="-2631721"><ns2:displayCharacter></ns2:displayCharacter><ns2:description>312</ns2:description><ns2:value>312.0</ns2:value></ns2:annotationElement><ns2:annotationElement position="139" colour="-2631721"><ns2:displayCharacter></ns2:displayCharacter><ns2:description>312</ns2:description><ns2:value>312.0</ns2:value></ns2:annotationElement><ns2:annotationElement position="140" colour="-2631721"><ns2:displayCharacter></ns2:displayCharacter><ns2:description>312</ns2:description><ns2:value>312.0</ns2:value></ns2:annotationElement><ns2:annotationElement position="141" colour="-2631721"><ns2:displayCharacter></ns2:displayCharacter><ns2:description>312</ns2:description><ns2:value>312.0</ns2:value></ns2:annotationElement><ns2:annotationElement position="142" colour="-2631721"><ns2:displayCharacter></ns2:displayCharacter><ns2:description>312</ns2:description><ns2:value>312.0</ns2:value></ns2:annotationElement><ns2:annotationElement position="143" colour="-2631721"><ns2:displayCharacter></ns2:displayCharacter><ns2:description>312</ns2:description><ns2:value>312.0</ns2:value></ns2:annotationElement><ns2:annotationElement position="144" colour="-2631721"><ns2:displayCharacter></ns2:displayCharacter><ns2:description>312</ns2:description><ns2:value>312.0</ns2:value></ns2:annotationElement><ns2:annotationElement position="145" colour="-2631721"><ns2:displayCharacter></ns2:displayCharacter><ns2:description>312</ns2:description><ns2:value>312.0</ns2:value></ns2:annotationElement><ns2:annotationElement position="146" colour="-2631721"><ns2:displayCharacter></ns2:displayCharacter><ns2:description>312</ns2:description><ns2:value>312.0</ns2:value></ns2:annotationElement><ns2:annotationElement position="147" colour="-2631721"><ns2:displayCharacter></ns2:displayCharacter><ns2:description>312</ns2:description><ns2:value>312.0</ns2:value></ns2:annotationElement><ns2:annotationElement position="148" colour="-2631721"><ns2:displayCharacter></ns2:displayCharacter><ns2:description>312</ns2:description><ns2:value>312.0</ns2:value></ns2:annotationElement><ns2:annotationElement position="149" colour="-2631721"><ns2:displayCharacter></ns2:displayCharacter><ns2:description>312</ns2:description><ns2:value>312.0</ns2:value></ns2:annotationElement><ns2:annotationElement position="150" colour="-2631721"><ns2:displayCharacter></ns2:displayCharacter><ns2:description>312</ns2:description><ns2:value>312.0</ns2:value></ns2:annotationElement><ns2:annotationElement position="151" colour="-2631721"><ns2:displayCharacter></ns2:displayCharacter><ns2:description>312</ns2:description><ns2:value>312.0</ns2:value></ns2:annotationElement><ns2:annotationElement position="152" colour="-2631721"><ns2:displayCharacter></ns2:displayCharacter><ns2:description>312</ns2:description><ns2:value>312.0</ns2:value></ns2:annotationElement><ns2:annotationElement position="153" colour="-2631721"><ns2:displayCharacter></ns2:displayCharacter><ns2:description>312</ns2:description><ns2:value>312.0</ns2:value></ns2:annotationElement><ns2:annotationElement position="154" colour="-2631721"><ns2:displayCharacter></ns2:displayCharacter><ns2:description>312</ns2:description><ns2:value>312.0</ns2:value></ns2:annotationElement><ns2:annotationElement position="155" colour="-2631721"><ns2:displayCharacter></ns2:displayCharacter><ns2:description>312</ns2:description><ns2:value>312.0</ns2:value></ns2:annotationElement><ns2:annotationElement position="156" colour="-2631721"><ns2:displayCharacter></ns2:displayCharacter><ns2:description>312</ns2:description><ns2:value>312.0</ns2:value></ns2:annotationElement><ns2:annotationElement position="157" colour="-2631721"><ns2:displayCharacter></ns2:displayCharacter><ns2:description>312</ns2:description><ns2:value>312.0</ns2:value></ns2:annotationElement><ns2:annotationElement position="158" colour="-2631721"><ns2:displayCharacter></ns2:displayCharacter><ns2:description>312</ns2:description><ns2:value>312.0</ns2:value></ns2:annotationElement><ns2:annotationElement position="159" colour="-2631721"><ns2:displayCharacter></ns2:displayCharacter><ns2:description>312</ns2:description><ns2:value>312.0</ns2:value></ns2:annotationElement><ns2:annotationElement position="160" colour="-2631721"><ns2:displayCharacter></ns2:displayCharacter><ns2:description>312</ns2:description><ns2:value>312.0</ns2:value></ns2:annotationElement><ns2:annotationElement position="161" colour="-2631721"><ns2:displayCharacter></ns2:displayCharacter><ns2:description>312</ns2:description><ns2:value>312.0</ns2:value></ns2:annotationElement><ns2:annotationElement position="162" colour="-2631721"><ns2:displayCharacter></ns2:displayCharacter><ns2:description>312</ns2:description><ns2:value>312.0</ns2:value></ns2:annotationElement><ns2:annotationElement position="163" colour="-2631721"><ns2:displayCharacter></ns2:displayCharacter><ns2:description>312</ns2:description><ns2:value>312.0</ns2:value></ns2:annotationElement><ns2:annotationElement position="164" colour="-2631721"><ns2:displayCharacter></ns2:displayCharacter><ns2:description>312</ns2:description><ns2:value>312.0</ns2:value></ns2:annotationElement><ns2:annotationElement position="165" colour="-2631721"><ns2:displayCharacter></ns2:displayCharacter><ns2:description>312</ns2:description><ns2:value>312.0</ns2:value></ns2:annotationElement><ns2:annotationElement position="166" colour="-2631721"><ns2:displayCharacter></ns2:displayCharacter><ns2:description>312</ns2:description><ns2:value>312.0</ns2:value></ns2:annotationElement><ns2:annotationElement position="167" colour="-2631721"><ns2:displayCharacter></ns2:displayCharacter><ns2:description>312</ns2:description><ns2:value>312.0</ns2:value></ns2:annotationElement><ns2:annotationElement position="168" colour="-2631721"><ns2:displayCharacter></ns2:displayCharacter><ns2:description>312</ns2:description><ns2:value>312.0</ns2:value></ns2:annotationElement><ns2:annotationElement position="169" colour="-2631721"><ns2:displayCharacter></ns2:displayCharacter><ns2:description>312</ns2:description><ns2:value>312.0</ns2:value></ns2:annotationElement><ns2:annotationElement position="170" colour="-2631721"><ns2:displayCharacter></ns2:displayCharacter><ns2:description>312</ns2:description><ns2:value>312.0</ns2:value></ns2:annotationElement><ns2:annotationElement position="171" colour="-2631721"><ns2:displayCharacter></ns2:displayCharacter><ns2:description>312</ns2:description><ns2:value>312.0</ns2:value></ns2:annotationElement><ns2:annotationElement position="172" colour="-2631721"><ns2:displayCharacter></ns2:displayCharacter><ns2:description>312</ns2:description><ns2:value>312.0</ns2:value></ns2:annotationElement><ns2:annotationElement position="173" colour="-2631721"><ns2:displayCharacter></ns2:displayCharacter><ns2:description>312</ns2:description><ns2:value>312.0</ns2:value></ns2:annotationElement><ns2:annotationElement position="174" colour="-2631721"><ns2:displayCharacter></ns2:displayCharacter><ns2:description>312</ns2:description><ns2:value>312.0</ns2:value></ns2:annotationElement><ns2:annotationElement position="175" colour="-2631721"><ns2:displayCharacter></ns2:displayCharacter><ns2:description>311</ns2:description><ns2:value>311.0</ns2:value></ns2:annotationElement><ns2:annotationElement position="176" colour="-2631721"><ns2:displayCharacter></ns2:displayCharacter><ns2:description>311</ns2:description><ns2:value>311.0</ns2:value></ns2:annotationElement><ns2:annotationElement position="177" colour="-2631721"><ns2:displayCharacter></ns2:displayCharacter><ns2:description>311</ns2:description><ns2:value>311.0</ns2:value></ns2:annotationElement><ns2:annotationElement position="178" colour="-2631721"><ns2:displayCharacter></ns2:displayCharacter><ns2:description>311</ns2:description><ns2:value>311.0</ns2:value></ns2:annotationElement><ns2:annotationElement position="179" colour="-2631721"><ns2:displayCharacter></ns2:displayCharacter><ns2:description>311</ns2:description><ns2:value>311.0</ns2:value></ns2:annotationElement><ns2:annotationElement position="180" colour="-2631721"><ns2:displayCharacter></ns2:displayCharacter><ns2:description>311</ns2:description><ns2:value>311.0</ns2:value></ns2:annotationElement><ns2:annotationElement position="181" colour="-2631721"><ns2:displayCharacter></ns2:displayCharacter><ns2:description>311</ns2:description><ns2:value>311.0</ns2:value></ns2:annotationElement><ns2:annotationElement position="182" colour="-2631721"><ns2:displayCharacter></ns2:displayCharacter><ns2:description>311</ns2:description><ns2:value>311.0</ns2:value></ns2:annotationElement><ns2:annotationElement position="183" colour="-2631721"><ns2:displayCharacter></ns2:displayCharacter><ns2:description>311</ns2:description><ns2:value>311.0</ns2:value></ns2:annotationElement><ns2:annotationElement position="184" colour="-2631721"><ns2:displayCharacter></ns2:displayCharacter><ns2:description>311</ns2:description><ns2:value>311.0</ns2:value></ns2:annotationElement><ns2:annotationElement position="185" colour="-2631721"><ns2:displayCharacter></ns2:displayCharacter><ns2:description>311</ns2:description><ns2:value>311.0</ns2:value></ns2:annotationElement><ns2:annotationElement position="186" colour="-2631721"><ns2:displayCharacter></ns2:displayCharacter><ns2:description>311</ns2:description><ns2:value>311.0</ns2:value></ns2:annotationElement><ns2:annotationElement position="187" colour="-2631721"><ns2:displayCharacter></ns2:displayCharacter><ns2:description>311</ns2:description><ns2:value>311.0</ns2:value></ns2:annotationElement><ns2:annotationElement position="188" colour="-2631721"><ns2:displayCharacter></ns2:displayCharacter><ns2:description>311</ns2:description><ns2:value>311.0</ns2:value></ns2:annotationElement><ns2:annotationElement position="189" colour="-2631721"><ns2:displayCharacter></ns2:displayCharacter><ns2:description>311</ns2:description><ns2:value>311.0</ns2:value></ns2:annotationElement><ns2:annotationElement position="190" colour="-2631721"><ns2:displayCharacter></ns2:displayCharacter><ns2:description>311</ns2:description><ns2:value>311.0</ns2:value></ns2:annotationElement><ns2:annotationElement position="191" colour="-2631721"><ns2:displayCharacter></ns2:displayCharacter><ns2:description>311</ns2:description><ns2:value>311.0</ns2:value></ns2:annotationElement><ns2:annotationElement position="192" colour="-2631721"><ns2:displayCharacter></ns2:displayCharacter><ns2:description>311</ns2:description><ns2:value>311.0</ns2:value></ns2:annotationElement><ns2:annotationElement position="193" colour="-2631721"><ns2:displayCharacter></ns2:displayCharacter><ns2:description>311</ns2:description><ns2:value>311.0</ns2:value></ns2:annotationElement><ns2:annotationElement position="194" colour="-2631721"><ns2:displayCharacter></ns2:displayCharacter><ns2:description>311</ns2:description><ns2:value>311.0</ns2:value></ns2:annotationElement><ns2:annotationElement position="195" colour="-2631721"><ns2:displayCharacter></ns2:displayCharacter><ns2:description>311</ns2:description><ns2:value>311.0</ns2:value></ns2:annotationElement><ns2:annotationElement position="196" colour="-2631721"><ns2:displayCharacter></ns2:displayCharacter><ns2:description>311</ns2:description><ns2:value>311.0</ns2:value></ns2:annotationElement><ns2:annotationElement position="197" colour="-2565928"><ns2:displayCharacter></ns2:displayCharacter><ns2:description>313</ns2:description><ns2:value>313.0</ns2:value></ns2:annotationElement><ns2:annotationElement position="198" colour="-2565928"><ns2:displayCharacter></ns2:displayCharacter><ns2:description>313</ns2:description><ns2:value>313.0</ns2:value></ns2:annotationElement><ns2:annotationElement position="199" colour="-2565928"><ns2:displayCharacter></ns2:displayCharacter><ns2:description>313</ns2:description><ns2:value>313.0</ns2:value></ns2:annotationElement><ns2:annotationElement position="200" colour="-2565928"><ns2:displayCharacter></ns2:displayCharacter><ns2:description>313</ns2:description><ns2:value>313.0</ns2:value></ns2:annotationElement><ns2:annotationElement position="201" colour="-2565928"><ns2:displayCharacter></ns2:displayCharacter><ns2:description>313</ns2:description><ns2:value>313.0</ns2:value></ns2:annotationElement><ns2:annotationElement position="202" colour="-2565928"><ns2:displayCharacter></ns2:displayCharacter><ns2:description>313</ns2:description><ns2:value>313.0</ns2:value></ns2:annotationElement><ns2:annotationElement position="203" colour="-2565928"><ns2:displayCharacter></ns2:displayCharacter><ns2:description>313</ns2:description><ns2:value>313.0</ns2:value></ns2:annotationElement><ns2:annotationElement position="204" colour="-2565928"><ns2:displayCharacter></ns2:displayCharacter><ns2:description>313</ns2:description><ns2:value>313.0</ns2:value></ns2:annotationElement><ns2:annotationElement position="205" colour="-2565928"><ns2:displayCharacter></ns2:displayCharacter><ns2:description>313</ns2:description><ns2:value>313.0</ns2:value></ns2:annotationElement><ns2:annotationElement position="206" colour="-2565928"><ns2:displayCharacter></ns2:displayCharacter><ns2:description>313</ns2:description><ns2:value>313.0</ns2:value></ns2:annotationElement><ns2:annotationElement position="207" colour="-2565928"><ns2:displayCharacter></ns2:displayCharacter><ns2:description>313</ns2:description><ns2:value>313.0</ns2:value></ns2:annotationElement><ns2:annotationElement position="208" colour="-2565928"><ns2:displayCharacter></ns2:displayCharacter><ns2:description>313</ns2:description><ns2:value>313.0</ns2:value></ns2:annotationElement><ns2:annotationElement position="209" colour="-2565928"><ns2:displayCharacter></ns2:displayCharacter><ns2:description>313</ns2:description><ns2:value>313.0</ns2:value></ns2:annotationElement><ns2:annotationElement position="210" colour="-2565928"><ns2:displayCharacter></ns2:displayCharacter><ns2:description>313</ns2:description><ns2:value>313.0</ns2:value></ns2:annotationElement><ns2:annotationElement position="211" colour="-2565928"><ns2:displayCharacter></ns2:displayCharacter><ns2:description>313</ns2:description><ns2:value>313.0</ns2:value></ns2:annotationElement><ns2:annotationElement position="212" colour="-2565928"><ns2:displayCharacter></ns2:displayCharacter><ns2:description>313</ns2:description><ns2:value>313.0</ns2:value></ns2:annotationElement><ns2:annotationElement position="213" colour="-2565928"><ns2:displayCharacter></ns2:displayCharacter><ns2:description>313</ns2:description><ns2:value>313.0</ns2:value></ns2:annotationElement><ns2:annotationElement position="214" colour="-2565928"><ns2:displayCharacter></ns2:displayCharacter><ns2:description>313</ns2:description><ns2:value>313.0</ns2:value></ns2:annotationElement><ns2:annotationElement position="215" colour="-2565928"><ns2:displayCharacter></ns2:displayCharacter><ns2:description>313</ns2:description><ns2:value>313.0</ns2:value></ns2:annotationElement><ns2:annotationElement position="216" colour="-2565928"><ns2:displayCharacter></ns2:displayCharacter><ns2:description>313</ns2:description><ns2:value>313.0</ns2:value></ns2:annotationElement><ns2:annotationElement position="217" colour="-2565928"><ns2:displayCharacter></ns2:displayCharacter><ns2:description>313</ns2:description><ns2:value>313.0</ns2:value></ns2:annotationElement><ns2:annotationElement position="218" colour="-2565928"><ns2:displayCharacter></ns2:displayCharacter><ns2:description>313</ns2:description><ns2:value>313.0</ns2:value></ns2:annotationElement><ns2:annotationElement position="219" colour="-2565928"><ns2:displayCharacter></ns2:displayCharacter><ns2:description>313</ns2:description><ns2:value>313.0</ns2:value></ns2:annotationElement><ns2:annotationElement position="220" colour="-2565928"><ns2:displayCharacter></ns2:displayCharacter><ns2:description>313</ns2:description><ns2:value>313.0</ns2:value></ns2:annotationElement><ns2:annotationElement position="221" colour="-2565928"><ns2:displayCharacter></ns2:displayCharacter><ns2:description>313</ns2:description><ns2:value>313.0</ns2:value></ns2:annotationElement><ns2:annotationElement position="222" colour="-2565928"><ns2:displayCharacter></ns2:displayCharacter><ns2:description>313</ns2:description><ns2:value>313.0</ns2:value></ns2:annotationElement><ns2:annotationElement position="223" colour="-2565928"><ns2:displayCharacter></ns2:displayCharacter><ns2:description>313</ns2:description><ns2:value>313.0</ns2:value></ns2:annotationElement><ns2:annotationElement position="224" colour="-2565928"><ns2:displayCharacter></ns2:displayCharacter><ns2:description>313</ns2:description><ns2:value>313.0</ns2:value></ns2:annotationElement><ns2:annotationElement position="225" colour="-2565928"><ns2:displayCharacter></ns2:displayCharacter><ns2:description>313</ns2:description><ns2:value>313.0</ns2:value></ns2:annotationElement><ns2:label>Occupancy</ns2:label><ns2:description>Number of aligned positions </ns2:description></ns2:Annotation></ns2:SequenceSet></ns3:vamsasModel><ns3:JSeq colour="-1" start="1" end="214" id="sq585"/><ns3:JSeq colour="-1" start="1" end="214" id="sq587"/><ns3:JSeq colour="-1" start="1" end="213" id="sq589"/><ns3:JSeq colour="-1" start="1" end="213" id="sq591"/><ns3:JSeq colour="-1" start="1" end="213" id="sq593"/><ns3:JSeq colour="-1" start="1" end="213" id="sq595"/><ns3:JSeq colour="-1" start="1" end="214" id="sq597"/><ns3:JSeq colour="-1" start="1" end="214" id="sq599"/><ns3:JSeq colour="-1" start="1" end="214" id="sq601"/><ns3:JSeq colour="-1" start="1" end="188" id="sq603"/><ns3:JSeq colour="-1" start="1" end="188" id="sq605"/><ns3:JSeq colour="-1" start="1" end="163" id="sq607"/><ns3:JSeq colour="-1" start="1" end="89" id="sq609"/><ns3:JSeq colour="-1" start="1" end="89" id="sq611"/><ns3:JSeq colour="-1" start="1" end="214" id="sq613"/><ns3:JSeq colour="-1" start="1" end="209" id="sq615"/><ns3:JSeq colour="-1" start="1" end="209" id="sq617"/><ns3:JSeq colour="-1" start="1" end="209" id="sq619"/><ns3:JSeq colour="-1" start="1" end="221" id="sq621"/><ns3:JSeq colour="-1" start="1" end="214" id="sq623"/><ns3:JSeq colour="-1" start="1" end="214" id="sq625"/><ns3:JSeq colour="-1" start="1" end="214" id="sq627"/><ns3:JSeq colour="-1" start="1" end="214" id="sq629"/><ns3:JSeq colour="-1" start="1" end="214" id="sq631"/><ns3:JSeq colour="-1" start="1" end="214" id="sq633"/><ns3:JSeq colour="-1" start="1" end="214" id="sq635"/><ns3:JSeq colour="-1" start="1" end="214" id="sq637"/><ns3:JSeq colour="-1" start="1" end="214" id="sq639"/><ns3:JSeq colour="-1" start="1" end="214" id="sq641"/><ns3:JSeq colour="-1" start="1" end="214" id="sq643"/><ns3:JSeq colour="-1" start="1" end="214" id="sq645"/><ns3:JSeq colour="-1" start="1" end="214" id="sq647"/><ns3:JSeq colour="-1" start="1" end="214" id="sq649"/><ns3:JSeq colour="-1" start="1" end="214" id="sq651"/><ns3:JSeq colour="-1" start="1" end="214" id="sq653"/><ns3:JSeq colour="-1" start="1" end="214" id="sq655"/><ns3:JSeq colour="-1" start="1" end="214" id="sq657"/><ns3:JSeq colour="-1" start="1" end="214" id="sq659"/><ns3:JSeq colour="-1" start="1" end="214" id="sq661"/><ns3:JSeq colour="-1" start="1" end="214" id="sq663"/><ns3:JSeq colour="-1" start="1" end="214" id="sq665"/><ns3:JSeq colour="-1" start="1" end="214" id="sq667"/><ns3:JSeq colour="-1" start="1" end="214" id="sq669"/><ns3:JSeq colour="-1" start="1" end="214" id="sq671"/><ns3:JSeq colour="-1" start="1" end="214" id="sq673"/><ns3:JSeq colour="-1" start="1" end="214" id="sq675"/><ns3:JSeq colour="-1" start="1" end="214" id="sq677"/><ns3:JSeq colour="-1" start="1" end="214" id="sq679"/><ns3:JSeq colour="-1" start="1" end="214" id="sq681"/><ns3:JSeq colour="-1" start="1" end="214" id="sq683"/><ns3:JSeq colour="-1" start="1" end="214" id="sq685"/><ns3:JSeq colour="-1" start="1" end="214" id="sq687"/><ns3:JSeq colour="-1" start="1" end="214" id="sq689"/><ns3:JSeq colour="-1" start="1" end="214" id="sq691"/><ns3:JSeq colour="-1" start="1" end="214" id="sq693"/><ns3:JSeq colour="-1" start="1" end="214" id="sq695"/><ns3:JSeq colour="-1" start="1" end="214" id="sq697"/><ns3:JSeq colour="-1" start="1" end="214" id="sq699"/><ns3:JSeq colour="-1" start="1" end="214" id="sq701"/><ns3:JSeq colour="-1" start="1" end="214" id="sq703"/><ns3:JSeq colour="-1" start="1" end="214" id="sq705"/><ns3:JSeq colour="-1" start="1" end="214" id="sq707"/><ns3:JSeq colour="-1" start="1" end="214" id="sq709"/><ns3:JSeq colour="-1" start="1" end="214" id="sq711"/><ns3:JSeq colour="-1" start="1" end="214" id="sq713"/><ns3:JSeq colour="-1" start="1" end="214" id="sq715"/><ns3:JSeq colour="-1" start="1" end="214" id="sq717"/><ns3:JSeq colour="-1" start="1" end="214" id="sq719"/><ns3:JSeq colour="-1" start="1" end="214" id="sq721"/><ns3:JSeq colour="-1" start="1" end="214" id="sq723"/><ns3:JSeq colour="-1" start="1" end="214" id="sq725"/><ns3:JSeq colour="-1" start="1" end="214" id="sq727"/><ns3:JSeq colour="-1" start="1" end="214" id="sq729"/><ns3:JSeq colour="-1" start="1" end="214" id="sq731"/><ns3:JSeq colour="-1" start="1" end="214" id="sq733"/><ns3:JSeq colour="-1" start="1" end="214" id="sq735"/><ns3:JSeq colour="-1" start="1" end="214" id="sq737"/><ns3:JSeq colour="-1" start="1" end="214" id="sq739"/><ns3:JSeq colour="-1" start="1" end="214" id="sq741"/><ns3:JSeq colour="-1" start="1" end="214" id="sq743"/><ns3:JSeq colour="-1" start="1" end="214" id="sq745"/><ns3:JSeq colour="-1" start="1" end="214" id="sq747"/><ns3:JSeq colour="-1" start="1" end="214" id="sq749"/><ns3:JSeq colour="-1" start="1" end="214" id="sq751"/><ns3:JSeq colour="-1" start="1" end="214" id="sq753"/><ns3:JSeq colour="-1" start="1" end="214" id="sq755"/><ns3:JSeq colour="-1" start="1" end="214" id="sq757"/><ns3:JSeq colour="-1" start="1" end="214" id="sq759"/><ns3:JSeq colour="-1" start="1" end="214" id="sq761"/><ns3:JSeq colour="-1" start="1" end="214" id="sq763"/><ns3:JSeq colour="-1" start="1" end="214" id="sq765"/><ns3:JSeq colour="-1" start="1" end="214" id="sq767"/><ns3:JSeq colour="-1" start="1" end="214" id="sq769"/><ns3:JSeq colour="-1" start="1" end="214" id="sq771"/><ns3:JSeq colour="-1" start="1" end="214" id="sq773"/><ns3:JSeq colour="-1" start="1" end="214" id="sq775"/><ns3:JSeq colour="-1" start="1" end="214" id="sq777"/><ns3:JSeq colour="-1" start="1" end="214" id="sq779"/><ns3:JSeq colour="-1" start="1" end="214" id="sq781"/><ns3:JSeq colour="-1" start="1" end="214" id="sq783"/><ns3:JSeq colour="-1" start="1" end="214" id="sq785"/><ns3:JSeq colour="-1" start="1" end="214" id="sq787"/><ns3:JSeq colour="-1" start="1" end="214" id="sq789"/><ns3:JSeq colour="-1" start="1" end="214" id="sq791"/><ns3:JSeq colour="-1" start="1" end="214" id="sq793"/><ns3:JSeq colour="-1" start="1" end="214" id="sq795"/><ns3:JSeq colour="-1" start="1" end="214" id="sq797"/><ns3:JSeq colour="-1" start="1" end="214" id="sq799"/><ns3:JSeq colour="-1" start="1" end="214" id="sq801"/><ns3:JSeq colour="-1" start="1" end="214" id="sq803"/><ns3:JSeq colour="-1" start="1" end="214" id="sq805"/><ns3:JSeq colour="-1" start="1" end="214" id="sq807"/><ns3:JSeq colour="-1" start="1" end="214" id="sq809"/><ns3:JSeq colour="-1" start="1" end="214" id="sq811"/><ns3:JSeq colour="-1" start="1" end="214" id="sq813"/><ns3:JSeq colour="-1" start="1" end="214" id="sq815"/><ns3:JSeq colour="-1" start="1" end="214" id="sq817"/><ns3:JSeq colour="-1" start="1" end="214" id="sq819"/><ns3:JSeq colour="-1" start="1" end="214" id="sq821"/><ns3:JSeq colour="-1" start="1" end="214" id="sq823"/><ns3:JSeq colour="-1" start="1" end="214" id="sq825"/><ns3:JSeq colour="-1" start="1" end="214" id="sq827"/><ns3:JSeq colour="-1" start="1" end="214" id="sq829"/><ns3:JSeq colour="-1" start="1" end="214" id="sq831"/><ns3:JSeq colour="-1" start="1" end="214" id="sq833"/><ns3:JSeq colour="-1" start="1" end="214" id="sq835"/><ns3:JSeq colour="-1" start="1" end="214" id="sq837"/><ns3:JSeq colour="-1" start="1" end="214" id="sq839"/><ns3:JSeq colour="-1" start="1" end="214" id="sq841"/><ns3:JSeq colour="-1" start="1" end="214" id="sq843"/><ns3:JSeq colour="-1" start="1" end="214" id="sq845"/><ns3:JSeq colour="-1" start="1" end="214" id="sq847"/><ns3:JSeq colour="-1" start="1" end="214" id="sq849"/><ns3:JSeq colour="-1" start="1" end="214" id="sq851"/><ns3:JSeq colour="-1" start="1" end="214" id="sq853"/><ns3:JSeq colour="-1" start="1" end="214" id="sq855"/><ns3:JSeq colour="-1" start="1" end="214" id="sq857"/><ns3:JSeq colour="-1" start="1" end="214" id="sq859"/><ns3:JSeq colour="-1" start="1" end="214" id="sq861"/><ns3:JSeq colour="-1" start="1" end="214" id="sq863"/><ns3:JSeq colour="-1" start="1" end="214" id="sq865"/><ns3:JSeq colour="-1" start="1" end="214" id="sq867"/><ns3:JSeq colour="-1" start="1" end="214" id="sq869"/><ns3:JSeq colour="-1" start="1" end="214" id="sq871"/><ns3:JSeq colour="-1" start="1" end="214" id="sq873"/><ns3:JSeq colour="-1" start="1" end="214" id="sq875"/><ns3:JSeq colour="-1" start="1" end="214" id="sq877"/><ns3:JSeq colour="-1" start="1" end="214" id="sq879"/><ns3:JSeq colour="-1" start="1" end="214" id="sq881"/><ns3:JSeq colour="-1" start="1" end="214" id="sq883"/><ns3:JSeq colour="-1" start="1" end="214" id="sq885"/><ns3:JSeq colour="-1" start="1" end="214" id="sq887"/><ns3:JSeq colour="-1" start="1" end="214" id="sq889"/><ns3:JSeq colour="-1" start="1" end="214" id="sq891"/><ns3:JSeq colour="-1" start="1" end="214" id="sq893"/><ns3:JSeq colour="-1" start="1" end="214" id="sq895"/><ns3:JSeq colour="-1" start="1" end="214" id="sq897"/><ns3:JSeq colour="-1" start="1" end="214" id="sq899"/><ns3:JSeq colour="-1" start="1" end="214" id="sq901"/><ns3:JSeq colour="-1" start="1" end="214" id="sq903"/><ns3:JSeq colour="-1" start="1" end="214" id="sq905"/><ns3:JSeq colour="-1" start="1" end="214" id="sq907"/><ns3:JSeq colour="-1" start="1" end="214" id="sq909"/><ns3:JSeq colour="-1" start="1" end="214" id="sq911"/><ns3:JSeq colour="-1" start="1" end="214" id="sq913"/><ns3:JSeq colour="-1" start="1" end="214" id="sq915"/><ns3:JSeq colour="-1" start="1" end="214" id="sq917"/><ns3:JSeq colour="-1" start="1" end="214" id="sq919"/><ns3:JSeq colour="-1" start="1" end="214" id="sq921"/><ns3:JSeq colour="-1" start="1" end="214" id="sq923"/><ns3:JSeq colour="-1" start="1" end="214" id="sq925"/><ns3:JSeq colour="-1" start="1" end="214" id="sq927"/><ns3:JSeq colour="-1" start="1" end="214" id="sq929"/><ns3:JSeq colour="-1" start="1" end="214" id="sq931"/><ns3:JSeq colour="-1" start="1" end="214" id="sq933"/><ns3:JSeq colour="-1" start="1" end="214" id="sq935"/><ns3:JSeq colour="-1" start="1" end="214" id="sq937"/><ns3:JSeq colour="-1" start="1" end="214" id="sq939"/><ns3:JSeq colour="-1" start="1" end="214" id="sq941"/><ns3:JSeq colour="-1" start="1" end="214" id="sq943"/><ns3:JSeq colour="-1" start="1" end="214" id="sq945"/><ns3:JSeq colour="-1" start="1" end="214" id="sq947"/><ns3:JSeq colour="-1" start="1" end="214" id="sq949"/><ns3:JSeq colour="-1" start="1" end="214" id="sq951"/><ns3:JSeq colour="-1" start="1" end="214" id="sq953"/><ns3:JSeq colour="-1" start="1" end="214" id="sq955"/><ns3:JSeq colour="-1" start="1" end="214" id="sq957"/><ns3:JSeq colour="-1" start="1" end="214" id="sq959"/><ns3:JSeq colour="-1" start="1" end="214" id="sq961"/><ns3:JSeq colour="-1" start="1" end="214" id="sq963"/><ns3:JSeq colour="-1" start="1" end="214" id="sq965"/><ns3:JSeq colour="-1" start="1" end="214" id="sq967"/><ns3:JSeq colour="-1" start="1" end="214" id="sq969"/><ns3:JSeq colour="-1" start="1" end="214" id="sq971"/><ns3:JSeq colour="-1" start="1" end="214" id="sq973"/><ns3:JSeq colour="-1" start="1" end="214" id="sq975"/><ns3:JSeq colour="-1" start="1" end="214" id="sq977"/><ns3:JSeq colour="-1" start="1" end="214" id="sq979"/><ns3:JSeq colour="-1" start="1" end="214" id="sq981"/><ns3:JSeq colour="-1" start="1" end="214" id="sq983"/><ns3:JSeq colour="-1" start="1" end="214" id="sq985"/><ns3:JSeq colour="-1" start="1" end="214" id="sq987"/><ns3:JSeq colour="-1" start="1" end="214" id="sq989"/><ns3:JSeq colour="-1" start="1" end="214" id="sq991"/><ns3:JSeq colour="-1" start="1" end="214" id="sq993"/><ns3:JSeq colour="-1" start="1" end="214" id="sq995"/><ns3:JSeq colour="-1" start="1" end="214" id="sq997"/><ns3:JSeq colour="-1" start="1" end="214" id="sq999"/><ns3:JSeq colour="-1" start="1" end="214" id="sq1001"/><ns3:JSeq colour="-1" start="1" end="214" id="sq1003"/><ns3:JSeq colour="-1" start="1" end="214" id="sq1005"/><ns3:JSeq colour="-1" start="1" end="214" id="sq1007"/><ns3:JSeq colour="-1" start="1" end="214" id="sq1009"/><ns3:JSeq colour="-1" start="1" end="214" id="sq1011"/><ns3:JSeq colour="-1" start="1" end="214" id="sq1013"/><ns3:JSeq colour="-1" start="1" end="214" id="sq1015"/><ns3:JSeq colour="-1" start="1" end="214" id="sq1017"/><ns3:JSeq colour="-1" start="1" end="214" id="sq1019"/><ns3:JSeq colour="-1" start="1" end="214" id="sq1021"/><ns3:JSeq colour="-1" start="1" end="214" id="sq1023"/><ns3:JSeq colour="-1" start="1" end="214" id="sq1025"/><ns3:JSeq colour="-1" start="1" end="214" id="sq1027"/><ns3:JSeq colour="-1" start="1" end="214" id="sq1029"/><ns3:JSeq colour="-1" start="1" end="214" id="sq1031"/><ns3:JSeq colour="-1" start="1" end="214" id="sq1033"/><ns3:JSeq colour="-1" start="1" end="214" id="sq1035"/><ns3:JSeq colour="-1" start="1" end="214" id="sq1037"/><ns3:JSeq colour="-1" start="1" end="214" id="sq1039"/><ns3:JSeq colour="-1" start="1" end="214" id="sq1041"/><ns3:JSeq colour="-1" start="1" end="214" id="sq1043"/><ns3:JSeq colour="-1" start="1" end="214" id="sq1045"/><ns3:JSeq colour="-1" start="1" end="214" id="sq1047"/><ns3:JSeq colour="-1" start="1" end="214" id="sq1049"/><ns3:JSeq colour="-1" start="1" end="214" id="sq1051"/><ns3:JSeq colour="-1" start="1" end="214" id="sq1053"/><ns3:JSeq colour="-1" start="1" end="214" id="sq1055"/><ns3:JSeq colour="-1" start="1" end="214" id="sq1057"/><ns3:JSeq colour="-1" start="1" end="214" id="sq1059"/><ns3:JSeq colour="-1" start="1" end="214" id="sq1061"/><ns3:JSeq colour="-1" start="1" end="214" id="sq1063"/><ns3:JSeq colour="-1" start="1" end="214" id="sq1065"/><ns3:JSeq colour="-1" start="1" end="214" id="sq1067"/><ns3:JSeq colour="-1" start="1" end="214" id="sq1069"/><ns3:JSeq colour="-1" start="1" end="214" id="sq1071"/><ns3:JSeq colour="-1" start="1" end="214" id="sq1073"/><ns3:JSeq colour="-1" start="1" end="214" id="sq1075"/><ns3:JSeq colour="-1" start="1" end="214" id="sq1077"/><ns3:JSeq colour="-1" start="1" end="214" id="sq1079"/><ns3:JSeq colour="-1" start="1" end="214" id="sq1081"/><ns3:JSeq colour="-1" start="1" end="214" id="sq1083"/><ns3:JSeq colour="-1" start="1" end="214" id="sq1085"/><ns3:JSeq colour="-1" start="1" end="214" id="sq1087"/><ns3:JSeq colour="-1" start="1" end="214" id="sq1089"/><ns3:JSeq colour="-1" start="1" end="214" id="sq1091"/><ns3:JSeq colour="-1" start="1" end="214" id="sq1093"/><ns3:JSeq colour="-1" start="1" end="214" id="sq1095"/><ns3:JSeq colour="-1" start="1" end="214" id="sq1097"/><ns3:JSeq colour="-1" start="1" end="214" id="sq1099"/><ns3:JSeq colour="-1" start="1" end="214" id="sq1101"/><ns3:JSeq colour="-1" start="1" end="214" id="sq1103"/><ns3:JSeq colour="-1" start="1" end="214" id="sq1105"/><ns3:JSeq colour="-1" start="1" end="214" id="sq1107"/><ns3:JSeq colour="-1" start="1" end="214" id="sq1109"/><ns3:JSeq colour="-1" start="1" end="214" id="sq1111"/><ns3:JSeq colour="-1" start="1" end="214" id="sq1113"/><ns3:JSeq colour="-1" start="1" end="214" id="sq1115"/><ns3:JSeq colour="-1" start="1" end="214" id="sq1117"/><ns3:JSeq colour="-1" start="1" end="214" id="sq1119"/><ns3:JSeq colour="-1" start="1" end="214" id="sq1121"/><ns3:JSeq colour="-1" start="1" end="214" id="sq1123"/><ns3:JSeq colour="-1" start="1" end="214" id="sq1125"/><ns3:JSeq colour="-1" start="1" end="214" id="sq1127"/><ns3:JSeq colour="-1" start="1" end="214" id="sq1129"/><ns3:JSeq colour="-1" start="1" end="214" id="sq1131"/><ns3:JSeq colour="-1" start="1" end="214" id="sq1133"/><ns3:JSeq colour="-1" start="1" end="214" id="sq1135"/><ns3:JSeq colour="-1" start="1" end="214" id="sq1137"/><ns3:JSeq colour="-1" start="1" end="214" id="sq1139"/><ns3:JSeq colour="-1" start="1" end="214" id="sq1141"/><ns3:JSeq colour="-1" start="1" end="214" id="sq1143"/><ns3:JSeq colour="-1" start="1" end="214" id="sq1145"/><ns3:JSeq colour="-1" start="1" end="214" id="sq1147"/><ns3:JSeq colour="-1" start="1" end="214" id="sq1149"/><ns3:JSeq colour="-1" start="1" end="214" id="sq1151"/><ns3:JSeq colour="-1" start="1" end="214" id="sq1153"/><ns3:JSeq colour="-1" start="1" end="214" id="sq1155"/><ns3:JSeq colour="-1" start="1" end="214" id="sq1157"/><ns3:JSeq colour="-1" start="1" end="214" id="sq1159"/><ns3:JSeq colour="-1" start="1" end="214" id="sq1161"/><ns3:JSeq colour="-1" start="1" end="214" id="sq1163"/><ns3:JSeq colour="-1" start="1" end="214" id="sq1165"/><ns3:JSeq colour="-1" start="1" end="214" id="sq1167"/><ns3:JSeq colour="-1" start="1" end="214" id="sq1169"/><ns3:JSeq colour="-1" start="1" end="214" id="sq1171"/><ns3:JSeq colour="-1" start="1" end="214" id="sq1173"/><ns3:JSeq colour="-1" start="1" end="214" id="sq1175"/><ns3:JSeq colour="-1" start="1" end="214" id="sq1177"/><ns3:JSeq colour="-1" start="1" end="214" id="sq1179"/><ns3:JSeq colour="-1" start="1" end="214" id="sq1181"/><ns3:JSeq colour="-1" start="1" end="214" id="sq1183"/><ns3:JSeq colour="-1" start="1" end="214" id="sq1185"/><ns3:JSeq colour="-1" start="1" end="214" id="sq1187"/><ns3:JSeq colour="-1" start="1" end="214" id="sq1189"/><ns3:JSeq colour="-1" start="1" end="214" id="sq1191"/><ns3:JSeq colour="-1" start="1" end="214" id="sq1193"/><ns3:JSeq colour="-1" start="1" end="214" id="sq1195"/><ns3:JSeq colour="-1" start="1" end="214" id="sq1197"/><ns3:JSeq colour="-1" start="1" end="214" id="sq1199"/><ns3:JSeq colour="-1" start="1" end="214" id="sq1201"/><ns3:JSeq colour="-1" start="1" end="214" id="sq1203"/><ns3:JSeq colour="-1" start="1" end="214" id="sq1205"/><ns3:JSeq colour="-1" start="1" end="214" id="sq1207"/><ns3:JSeq colour="-1" start="1" end="214" id="sq1209"/><ns3:JSeq colour="-1" start="1" end="214" id="sq1211"/><ns3:Viewport conservationSelected="false" pidSelected="false" bgColour="Clustal" pidThreshold="0" title="/Volumes/jabbott/Projects/JCA_NSW_comP/alignments/comA_muscled.fasta" showFullId="true" rightAlignIds="false" showText="true" showColourText="false" showUnconserved="false" showBoxes="true" wrapAlignment="false" renderGaps="true" showSequenceFeatures="false" showNPfeatureTooltip="true" showDbRefTooltip="true" followHighlight="true" followSelection="true" showAnnotation="true" showGroupConservation="false" showGroupConsensus="false" showConsensusHistogram="true" showSequenceLogo="false" normaliseSequenceLogo="false" ignoreGapsinConsensus="false" startRes="0" startSeq="113" charWidth="7" charHeight="10" fontName="SansSerif" fontSize="8" fontStyle="0" idWidth="164" idWidthManuallyAdjusted="false" scaleProteinAsCdna="false" sequenceSetId="1471927209" gatheredViews="false" textCol1="-16777216" textCol2="-1" textColThreshold="0" id="1471927209.1928171845" showComplementFeatures="false" showComplementFeaturesOnTop="false" width="1340" height="842" xpos="45" ypos="66"/><ns3:tree fontName="SansSerif" fontSize="8" fontStyle="0" threshold="0.0" showBootstrap="false" showDistances="true" markUnlinked="false" fitToWindow="true" currentTree="true" linkToAllViews="false" width="719" height="927" xpos="115" ypos="0"><ns3:title>Neighbour Joining Using BLOSUM62 from /Volumes/jabbott/Projects/JCA_NSW_comP/alignments/comA_muscled.fasta</ns3:title><ns3:newick>((GCA_029542145_comA:13.5,(GCA_009913535_comA:13.5,(GCA_001902555_comA:13.499999999999998,(GCA_004119715_comA:13.5,(GCA_027497435_comA:13.5,(GCA_905315015_comA:13.500000000000002,(GCA_004103555_comA:13.5,(GCA_023521175_comA:13.5,(GCA_905319545_comA:13.5,(GCA_002142595_comA:13.5,(GCA_024752515_comA:13.5,(GCA_001746575_comA:13.499999999999998,(GCA_015602625_comA:13.5,(GCA_004119835_comA:13.5,(GCA_019704395_comA:13.499999999999998,(GCA_009662355_comA:13.5,(GCA_001541905_comA:13.499999999999998,(GCA_003665315_comA:13.5,(GCA_030122885_comA:13.5,(GCA_039619305_comA:13.5,(GCA_002269195_comA:13.499999999999998,(GCA_905311435_comA:13.499999999999998,(GCA_004101365_comA:13.5,(GCA_025502505_comA:13.500000000000002,(GCA_019704435_comA:13.5,(GCA_000497485_comA:13.5,(GCA_023702515_comA:13.5,(GCA_004119535_comA:13.5,(GCA_004119815_comA:13.500000000000002,(GCA_001697265_comA:13.5,(GCA_003665295_comA:13.5,(GCA_022700955_comA:13.5,(GCA_018454405_comA:13.5,(GCA_001015095_comA:13.500000000000002,(GCA_002201995_comA:13.5,(GCA_002055965_comA:13.5,(GCA_033113625_comA:13.5,(GCA_018394175_comA:13.500000000000002,(GCA_005160425_comA:13.5,(GCA_030863625_comA:13.5,(GCA_009913275_comA:13.5,(GCA_030643765_comA:13.500000000000002,(GCA_009913395_comA:13.5,(GCA_003665215_comA:13.500000000000002,(Bacillus_subtilis_PRO115_comA:13.5,(GCA_005234095_comA:13.5,(GCA_001890405_comA:13.500000000000002,(GCA_003665275_comA:13.499999999999998,(GCA_030643845_comA:13.5,(GCA_000973605_comA:13.5,(GCA_020773035_comA:13.5,(GCA_024800645_comA:13.499999999999998,(GCA_023650935_comA:13.499999999999998,(GCA_017753785_comA:13.5,(GCA_004101945_comA:13.500000000000002,(GCA_000789275_comA:13.5,(GCA_022570515_comA:13.5,(GCA_000952895_comA:13.5,(GCA_024585045_comA:13.5,(GCA_019704375_comA:13.5,(GCA_004101405_comA:13.5,(GCA_000227485_comA:13.5,(GCA_035621695_comA:13.5,(GCA_020311615_comA:13.5,(GCA_009363835_comA:13.5,(GCA_000699525_comA:13.5,(GCA_004119675_comA:13.5,(GCA_001704095_comA:13.5,(GCA_035658515_comA:13.5,(GCA_004119655_comA:13.5,(GCA_029027845_comA:13.5,(GCA_033451645_comA:13.5,(GCA_004101465_comA:13.5,(GCA_905312035_comA:13.499999999999998,(GCA_030847885_comA:13.5,(GCA_018986855_comA:13.499999999999998,(GCA_004101445_comA:13.499999999999998,(GCA_000293765_comA:13.5,(GCA_009914705_comA:13.499999999999998,(GCA_023520855_comA:13.5,(GCA_003665235_comA:13.500000000000002,(GCA_025021505_comA:13.5,(GCA_009913515_comA:13.5,(Bacillus_subtilis_PRO120_comA:13.499999999999998,(GCA_038762065_comA:13.5,(GCA_030122865_comA:13.5,(GCA_025161015_comA:13.5,(GCA_001703495_comA:13.5,(GCA_905315035_comA:13.499999999999998,(GCA_024508095_comA:13.500000000000002,(GCA_905315025_comA:13.5,(GCA_022700975_comA:13.5,(GCA_009913255_comA:13.499999999999998,(GCA_004119555_comA:13.5,(GCA_010094155_comA:13.5,(GCA_015535655_comA:13.500000000000002,(GCA_030297075_comA:13.5,(Bacillus_subtilis_DSM13019_comA:13.500000000000002,(GCA_037201685_comA:13.499999999999998,(GCA_000338735_comA:13.5,(GCA_003665195_comA:13.500000000000002,(GCA_025502545_comA:13.5,(GCA_024802585_comA:13.5,(GCA_028463925_comA:13.5,(GCA_014298115_comA:13.5,(GCA_009497795_comA:13.5,(GCA_026639155_comA:13.500000000000002,(GCA_023521275_comA:13.499999999999998,(GCA_019704455_comA:13.5,(GCA_034054115_comA:13.5,(GCA_004119875_comA:13.5,(GCA_000209795_comA:13.5,(GCA_014171535_comA:13.5,(GCA_905311425_comA:13.5,(GCA_002290305_comA:13.5,(GCA_019704415_comA:13.5,(GCA_029637165_comA:13.5,(GCA_905311405_comA:13.5,(GCA_022647025_comA:13.5,(GCA_024799885_comA:13.5,(GCA_037201935_comA:13.5,(GCA_004119695_comA:13.5,(GCA_000321395_comA:13.500000000000002,(GCA_029916985_comA:13.5,(GCA_905318255_comA:13.500000000000002,(GCA_019931715_comA:13.5,(GCA_023612315_comA:13.5,(GCA_034440835_comA:13.5,(GCA_003610955_comA:13.499999999999998,(Bacillus_subtilis_DSM10_comA:13.500000000000002,(GCA_000706705_comA:13.5,(Bacillus_subtilis_PRO53_comA:13.5,(GCA_009913575_comA:13.5,(GCA_024917175_comA:13.5,(GCA_001747445_comA:13.5,(GCA_000344745_comA:13.5,(GCA_030123085_comA:13.5,(GCA_030413125_comA:13.5,(GCA_001037985_comA:13.499999999999998,(GCA_000186745_comA:13.5,(GCA_035319605_comA:13.5,(GCA_905319565_comA:13.5,(GCA_001565875_comA:13.500000000000002,(GCA_024706255_comA:13.5,(GCA_905311035_comA:13.5,(GCA_023078435_comA:13.5,(GCA_024508195_comA:13.5,(GCA_027923485_comA:13.5,(GCA_006741845_comA:13.500000000000002,(GCA_009662335_comA:13.5,(GCA_004119595_comA:13.5,(GCA_023702085_comA:13.500000000000002,(GCA_905310975_comA:13.5,(GCA_905310985_comA:13.5,(GCA_009913595_comA:13.5,(GCA_030028395_comA:13.5,(GCA_039614745_comA:13.5,(GCA_009662415_comA:13.500000000000002,(GCA_000699465_comA:13.5,(GCA_034258595_comA:13.5,(GCA_002173695_comA:13.500000000000002,(GCA_039880435_comA:13.5,(GCA_024507815_comA:13.5,(GCA_019704355_comA:13.5,(GCA_036512515_comA:13.5,(GCA_004119775_comA:13.500000000000002,(GCA_027912355_comA:13.5,(GCA_021398545_comA:13.500000000000002,(GCA_002201955_comA:13.5,(GCA_000737405_comA:13.500000000000002,(GCA_032680865_comA:13.5,(GCA_000523045_comA:13.500000000000002,(GCA_019704475_comA:13.5,(Bacillus_subtilis_168_ComA:13.5,(GCA_905315395_comA:13.5,(GCA_009913555_comA:13.5,(GCA_024918995_comA:13.499999999999998,(GCA_000827065_comA:13.500000000000002,(GCA_022097155_comA:13.5,(GCA_009662255_comA:13.499999999999998,(GCA_009866865_comA:13.5,(GCA_022453545_comA:13.5,(GCA_032598945_comA:13.499999999999998,(GCA_039903365_comA:13.500000000000002,(GCA_905310995_comA:13.5,(GCA_004119615_comA:13.5,(GCA_003665255_comA:13.5,(GCA_004328925_comA:13.5,(GCA_002269175_comA:13.5,(GCA_905311385_comA:13.5,(GCA_022700935_comA:13.5,(GCA_009884005_comA:13.499999999999998,(GCA_004101565_comA:13.5,(GCA_037997165_comA:13.500000000000002,(GCA_009914155_comA:13.5,(GCA_006165085_comA:13.5,(GCA_003665355_comA:13.5,(GCA_023521475_comA:13.5,(GCA_030438175_comA:13.5,(GCA_028748025_comA:13.5,(GCA_004119175_comA:13.5,(GCA_024972835_comA:13.499999999999998,(GCA_000349795_comA:13.5,(GCA_026410045_comA:13.5,(GCA_009662175_comA:13.500000000000002,(GCA_021497545_comA:13.5,(GCA_008831405_comA:13.5,(GCA_002202035_comA:13.5,(GCA_014961985_comA:13.5,(GCA_009497815_comA:13.500000000000002,(GCA_009662195_comA:13.5,(GCA_905315715_comA:13.5,(GCA_009662435_comA:13.500000000000002,(Bacillus_subtilis_DSM1090_comA:13.499999999999998,(GCA_002982175_comA:13.5,(GCA_021497525_comA:13.500000000000002,(GCA_025449235_comA:13.5,(GCA_032878855_comA:13.5,(Bacillus_subtilis_DSM5611_comA:13.5,(GCA_003665395_comA:13.5,(GCA_028870335_comA:13.5,(GCA_016894165_comA:13.5,(GCA_039621415_comA:13.5,(GCA_016065415_comA:13.5,(GCA_003612735_comA:13.500000000000002,(GCA_023369715_comA:13.5,(GCA_002173615_comA:13.5,(GCA_004101345_comA:13.5,(GCA_000953615_comA:13.500000000000002,(GCA_013388335_comA:13.5,(GCA_004101425_comA:13.5,(GCA_025914075_comA:13.5,(GCA_905315685_comA:13.5,(GCA_022700895_comA:13.500000000000002,(GCA_012030675_comA:13.500000000000002,(GCA_905315045_comA:13.5,(GCA_031326045_comA:13.5,(GCA_019464335_comA:13.5,(GCA_004119635_comA:13.5,(GCA_022654795_comA:13.499999999999998,(GCA_030123145_comA:13.5,(GCA_002173715_comA:13.5,(GCA_023521635_comA:13.5,(GCA_000789295_comA:13.499999999999998,(GCA_019599105_comA:13.5,(GCA_905319135_comA:13.499999999999998,(GCA_001808235_comA:13.5,(GCA_009857115_comA:13.5,(GCA_905319535_comA:13.5,(GCA_026153475_comA:13.5,(GCA_038442665_comA:13.5,(GCA_019704335_comA:13.5,(GCA_017901775_comA:13.5,(GCA_002096095_comA:13.5,(GCA_030169085_comA:13.5,(GCA_030053795_comA:13.5,(GCA_905319155_comA:13.5,(GCA_014879275_comA:13.500000000000002,(GCA_001604995_comA:13.500000000000002,(GCA_905315055_comA:13.500000000000004,(GCA_009662455_comA:13.500000000000007,(GCA_003600785_comA:13.500000000000016,(GCA_009665145_comA:13.50000000000003,(GCA_000971925_comA:13.500000000000062,(GCA_039620435_comA:13.500000000000123,(GCA_001720505_comA:13.500000000000247,(GCA_013285325_comA:13.50000000000049,(GCA_009662275_comA:13.500000000000977,(GCA_015654205_comA:13.500000000001947,(GCA_004101485_comA:13.50000000000388,(GCA_001465815_comA:13.500000000007732,(GCA_024220155_comA:13.50000000001541,(GCA_027942395_comA:13.500000000030703,(GCA_004103595_comA:13.500000000061181,(GCA_009662235_comA:13.50000000012192,(GCA_039621185_comA:13.500000000242952,(GCA_039880445_comA:13.500000000484153,(GCA_905315705_comA:13.500000000964825,(GCA_025732155_comA:13.50000000192273,(Bacillus_subtilis_DSM23521_comA:13.500000003831726,(GCA_023521615_comA:13.500000007636181,(GCA_031326005_comA:13.500000015218207,(GCA_022701095_comA:13.500000030328867,(GCA_009662375_comA:13.500000060444147,(GCA_003184225_comA:13.500000120464124,(GCA_004103535_comA:13.500000240085841,(GCA_000328745_comA:13.500000478498611,(GCA_033413615_comA:13.500000953674316,(GCA_025809235_comA:13.50000190074881,(GCA_002216085_comA:13.500003788389009,(GCA_003665335_comA:13.50000755074098,(GCA_009662215_comA:13.500015049764555,(((Bacillus_subtilis_PRO49_comA:13.5,Bacillus_subtilis_PRO31_comA:13.5):4.990294164540817,((Bacillus_subtilis_PRO52_comA:20.32099873310811,((GCA_009662155_comA:51.257235738255034,((GCA_024507835_comA:22.0,(GCA_024508175_comA:22.0,GCA_024507895_comA:22.0):0.0):27.5794701986755,(GCA_000772125_None:150.3468137254902,(((GCA_002556525_None:272.4999999999999,GCA_018884165_None:272.5000000000001):1094.7700964630226,GCA_022370975_None:240.72990353697753):169.07362459546925,(GCA_012648345_comA:65.5,GCA_012648205_comA:65.5):129.92637540453075):31.653186274509807):13.295529801324498):8.680264261744966):0.9349221380471384,(GCA_005849145_comA:13.000000000000002,GCA_002072735_comA:12.999999999999998):4.190077861952862):0.13212626689189122):0.13262711864406818,(Bacillus_subtilis_PRO121_comA:12.501661129568106,(Bacillus_subtilis_PRO93_comA:15.5,(Bacillus_subtilis_PRO64_comA:15.5,(Bacillus_subtilis_PRO56_comA:15.499999999999996,Bacillus_subtilis_PRO73_comA:15.500000000000004):0.0):0.0):7.998338870431894):4.953310381355932):0.03704958545918302):0.009735628199656787,GCA_003148355_comA:13.500029996800343):0.0):0.0):0.0):0.0):0.0):0.0):0.0):0.0):0.0):0.0):0.0):0.0):0.0):0.0):0.0):0.0):0.0):0.0):0.0):0.0):0.0):0.0):0.0):0.0):0.0):0.0):0.0):0.0):0.0):0.0):0.0):0.0):0.0):0.0):0.0):0.0):0.0):0.0):0.0):0.0):0.0):0.0):0.0):0.0):0.0):0.0):1.7763568394002505E-15):0.0):1.7763568394002505E-15):0.0):0.0):0.0):1.7763568394002505E-15):0.0):0.0):0.0):0.0):0.0):0.0):0.0):0.0):0.0):0.0):0.0):0.0):0.0):0.0):0.0):0.0):0.0):0.0):0.0):0.0):0.0):0.0):0.0):0.0):0.0):1.7763568394002505E-15):0.0):0.0):0.0):0.0):0.0):0.0):0.0):0.0):0.0):0.0):0.0):1.7763568394002505E-15):0.0):0.0):0.0):0.0):0.0):0.0):0.0):0.0):0.0):1.7763568394002505E-15):0.0):0.0):0.0):0.0):0.0):0.0):0.0):0.0):1.7763568394002505E-15):0.0):0.0):1.7763568394002505E-15):0.0):0.0):1.7763568394002505E-15):0.0):0.0):0.0):0.0):0.0):0.0):0.0):0.0):0.0):0.0):0.0):0.0):0.0):0.0):0.0):0.0):0.0):0.0):0.0):0.0):0.0):0.0):0.0):0.0):0.0):0.0):0.0):0.0):0.0):0.0):0.0):0.0):0.0):0.0):0.0):0.0):0.0):1.7763568394002505E-15):0.0):0.0):0.0):0.0):0.0):0.0):0.0):0.0):0.0):1.7763568394002505E-15):0.0):0.0):0.0):0.0):0.0):0.0):0.0):0.0):0.0):0.0):0.0):0.0):0.0):0.0):0.0):0.0):0.0):0.0):0.0):0.0):1.7763568394002505E-15):0.0):0.0):0.0):0.0):0.0):0.0):0.0):0.0):1.7763568394002505E-15):0.0):0.0):0.0):0.0):0.0):1.7763568394002505E-15):0.0):0.0):0.0):1.7763568394002505E-15):0.0):0.0):0.0):0.0):1.7763568394002505E-15):0.0):0.0):0.0):0.0):1.7763568394002505E-15):0.0):1.7763568394002505E-15):1.7763568394002505E-15):0.0):1.7763568394002505E-15):0.0):0.0):0.0):0.0):0.0):0.0):0.0):0.0):0.0):0.0):0.0):0.0):0.0):0.0):0.0):0.0):0.0):0.0):0.0):0.0):1.7763568394002505E-15):1.7763568394002505E-15):0.0):0.0):0.0):1.7763568394002505E-15):0.0):0.0):0.0):0.0):0.0):0.0):0.0):0.0):0.0):0.0):0.0):0.0):0.0):0.0):0.0):0.0):0.0):0.0):0.0):0.0):0.0):0.0):0.0):0.0):0.0):1.7763568394002505E-15):1.7763568394002505E-15):0.0):0.0):0.0):1.7763568394002505E-15):0.0):1.7763568394002505E-15):0.0):0.0):1.7763568394002505E-15):0.0):0.0):0.0):0.0):0.0):0.0):0.0):0.0):1.7763568394002505E-15):0.0):0.0):9.75,GCA_000782835_comA:9.75);</ns3:newick></ns3:tree></ns3:JalviewModel>
