# Supplementary material for: Regulatory rewiring drives intraspecies competition in Bacillus subtilis
Source: PLoS Genet. 2026 Feb 17;22(2):e1012050. doi: 10.1371/journal.pgen.1012050 (PMC12935306; doi:10.1371/journal.pgen.1012050)
Supplement: S3 File — File that can be opened using open-source software containing all the sequence information linked to the analysis of comQXPA. https://www.jalview.org/ (JVP) [file pgen.1012050.s017.jvp › comQ_muscled.fasta.xml]

<?xml version="1.0" encoding="UTF-8" standalone="yes"?><ns3:JalviewModel xmlns:ns2="www.vamsas.ac.uk/jalview/version2" xmlns:ns3="www.jalview.org"><ns3:creationDate>2024-09-06T15:37:23.814+01:00</ns3:creationDate><ns3:version>2.11.3.3</ns3:version><ns3:vamsasModel><ns2:SequenceSet gapChar="-" datasetId="ds21"><ns2:Sequence dsseqid="sq1214" id="sq1213" description="Tryptophan prenyltransferase ComQ"><ns2:sequence>-----------MS------------HLVKWNGRGEVVIEQICLDSVRIKEKMKEIVDENILNEDLKV-KLISFIKEKKQFSFAELAYYHYIAFDGKNDKAIELLASGIELLILSADIFDDIEDKDNLQASWMKLDPSIATNAATALYTLSLQVIGSVSNHPKLLSLTLQYSLQSLQGQHVDLNLTASSESEYIEMIKLKSGSLVTLPSILGVYLATGEYNETVEEYSRYLGIVEQIANDHYGLYYPNYNDF-KTRHTLAFNYLKNKFNQSSIDLLNFYAQENHMI---NNLEDLKGKLRESGVIQYLNVIKNLAVENF------------KE-SFKKLRLDE-QRKNKLLIQLLRG---------I</ns2:sequence><ns2:name>GCA_018986855_comQ</ns2:name></ns2:Sequence><ns2:Sequence dsseqid="sq1216" id="sq1215" description="ComX modifying isoprenyl transferase ComQ"><ns2:sequence>-----------MS------------HLVKWNGRGEVVIEQICLDSVRIKEKMKEIVEQNIFNEDLSQ-LLYSFIDSKETFSFAESTILHYVVFGGENLDVATRLGAGIEILILSSDIMDDLEDEDNHHALWMKINRSESLNAALSLYTVGLTSIYSLNNNPLIFKYVLKYVNEAMQGQHDDITNKSKTEDESLEVIRLKCGSLIALANVAGVLLATGEYNETVERYSYYKGIIAQISGDYYVLLSGNRSDIEKNKHTLIYLYLKRLFNDASEDLLYLISHKDLYYKSLLDKEKFQEKLIKAGVTQYISVLLEIYKQKC------------IS-AIEQLNLDK-EKKELIKECLLSYTKGDTR-CKT</ns2:sequence><ns2:name>GCA_905315395_comQ</ns2:name></ns2:Sequence><ns2:Sequence dsseqid="sq1218" id="sq1217" description="ComX modifying isoprenyl transferase ComQ"><ns2:sequence>-----------MS------------HLVKWNGRGEVVIEQICLDSVRIKEKMKEIVEQNIFNEDLSQ-LLYSFIDSKETFSFAESTILHYVVFGGENLDVATRLGAGIEILILSSDIMDDLEDEDNHHALWMKINRSESLNAALSLYTVGLTSIYSLNNNPLIFKYVLKYVNEAMQGQHDDITNKSKTEDESLEVIRLKCGSLIALANVAGVLLATGEYNETVERYSYYKGIIAQISGDYYVLLSGNRSDIEKNKHTLIYLYLKRLFNDASEDLLYLISHKDLYYKSLLDKEKFQEKLIKAGVTQYISVLLEIYKQKC------------IS-AIEQLNLDK-EKKELIKECLLSYTKGDTR-CKT</ns2:sequence><ns2:name>GCA_012030675_comQ</ns2:name></ns2:Sequence><ns2:Sequence dsseqid="sq1220" id="sq1219" description="ComX modifying isoprenyl transferase ComQ"><ns2:sequence>-----------MS------------HLVKWNGRGEVVIEQICLDSVRIKEKMKEIVEQNIFNEDLSQ-LLYSFIDSKETFSFAESTILHYVVFGGENLDVATRLGAGIEILILSSDIMDDLEDEDNHHALWMKINRSESLNAALSLYTVGLTSIYSLNNNPLIFKYVLKYVNEAMQGQHDDITNKSKTEDESLEVIRLKCGSLIALANVAGVLLATGEYNETVERYSYYKGIIAQISGDYYVLLSGNRSDIEKNKHTLIYLYLKRLFNDASEDLLYLISHKDLYYKSLLDKEKFQEKLIKAGVTQYISVLLEIYKQKC------------IS-AIEQLNLDK-EKKELIKECLLSYTKGDTR-CKT</ns2:sequence><ns2:name>GCA_000953615_comQ</ns2:name></ns2:Sequence><ns2:Sequence dsseqid="sq1222" id="sq1221" description="ComX modifying isoprenyl transferase ComQ"><ns2:sequence>-----------MS------------HLVKWNGRGEVVIEQICLDSVRIKEKMKEIVEQNIFNEDLSQ-LLYSFIDSKETFSFAESTILHYVVFGGENLDVATRLGAGIEILILSSDIMDDLEDEDNHHALWMKINRSESLNAALSLYTVGLTSIYSLNNNPLIFKYVLKYVNEAMQGQHDDITNKSKTEDESLEVIRLKCGSLIALANVAGVLLATGEYNETVERYSYYKGIIAQISGDYYVLLSGNRSDIEKNKHTLIYLYLKRLFNDASEDLLYLISHKDLYYKSLLDKEKFQEKLIKAGVTQYISVLLEIYKQKC------------IS-AIEQLNLDK-EKKELIKECLLSYTKGDTR-CKT</ns2:sequence><ns2:name>GCA_001703495_comQ</ns2:name></ns2:Sequence><ns2:Sequence dsseqid="sq1224" id="sq1223" description="ComX modifying isoprenyl transferase ComQ"><ns2:sequence>-----------MS------------HLVKWNGRGEVVIEQICLDSVRIKEKMKEIVEQNIFNEDLSQ-LLYSFIDSKETFSFAESTILHYVVFGGENLDVATRLGAGIEILILSSDIMDDLEDEDNHHALWMKINRSESLNAALSLYTVGLTSIYSLNNNPLIFKYVLKYVNEAMQGQHDDITNKSKTEDESLEVIRLKCGSLIALANVAGVLLATGEYNETVERYSYYKGIIAQISGDYYVLLSGNRSDIEKNKHTLIYLYLKRLFNDASEDLLYLISHKDLYYKSLLDKEKFQEKLIKAGVTQYISVLLEIYKQKC------------IS-AIEQLNLDK-EKKELIKECLLSYTKGDTR-CKT</ns2:sequence><ns2:name>GCA_905319535_comQ</ns2:name></ns2:Sequence><ns2:Sequence dsseqid="sq1226" id="sq1225" description="ComX modifying isoprenyl transferase ComQ"><ns2:sequence>-----------MS------------HLVKWNGRGEVVIEQICLDSVRIKEKMKEIVEQNIFNEDLSQ-LLYSFIDSKETFSFAESTILHYVVFGGENLDVATRLGAGIEILILSSDIMDDLEDEDNHHALWMKINRSESLNAALSLYTVGLTSIYSLNNNPLIFKYVLKYVNEAMQGQHDDITNKSKTEDESLEVIRLKCGSLIALANVAGVLLATGEYNETVERYSYYKGIIAQISGDYYVLLSGNRSDIEKNKHTLIYLYLKRLFNDASEDLLYLISHKDLYYKSLLDKEKFQEKLIKAGVTQYISVLLEIYKQKC------------IS-AIEQLNLDK-EKKELIKECLLSYTKGDTR-CKT</ns2:sequence><ns2:name>GCA_029027845_comQ</ns2:name></ns2:Sequence><ns2:Sequence dsseqid="sq1228" id="sq1227" description="ComX modifying isoprenyl transferase ComQ"><ns2:sequence>-----------MS------------HLVKWNGRGEVVIEQICLDSVRIKEKMKEIVEQNIFNEDLSQ-LLYSFIDSKETFSFAESTILHYVVFGGENLDVATRLGAGIEILILSSDIMDDLEDEDNHHALWMKINRSESLNAALSLYTVGLTSIYSLNNNPLIFKYVLKYVNEAMQGQHDDITNKSKTEDESLEVIRLKCGSLIALANVAGVLLATGEYNETVERYSYYKGIIAQISGDYYVLLSGNRSDIEKNKHTLIYLYLKRLFNDASEDLLYLISHKDLYYKSLLDKEKFQEKLIKAGVTQYISVLLEIYKQKC------------IS-AIEQLNLDK-EKKELIKECLLSYTKGDTR-CKT</ns2:sequence><ns2:name>GCA_022700895_comQ</ns2:name></ns2:Sequence><ns2:Sequence dsseqid="sq1230" id="sq1229" description="ComX modifying isoprenyl transferase ComQ"><ns2:sequence>-----------MS------------HLVKWNGRGEVVIEQICLDSVRIKEKMKEIVEQNIFNEDLSQ-LLYSFIDSKETFSFAESTILHYVVFGGENLDVATRLGAGIEILILSSDIMDDLEDEDNHHALWMKINRSESLNAALSLYTVGLTSIYSLNNNPLIFKYVLKYVNEAMQGQHDDITNKSKTEDESLEVIRLKCGSLIALANVAGVLLATGEYNETVERYSYYKGIIAQISGDYYVLLSGNRSDIEKNKHTLIYLYLKRLFNDASEDLLYLISHKDLYYKSLLDKEKFQEKLIKAGVTQYISVLLEIYKQKC------------IS-AIEQLNLDK-EKKELIKECLLSYTKGDTR-CKT</ns2:sequence><ns2:name>GCA_033451645_comQ</ns2:name></ns2:Sequence><ns2:Sequence dsseqid="sq1232" id="sq1231" description="ComX modifying isoprenyl transferase ComQ"><ns2:sequence>-----------MS------------HLVKWNGRGEVVIEQICLDSVRIKEKMKEIVEQNIFNEDLSQ-LLYSFIDSKETFSFAESTILHYVVFGGENLDVATRLGAGIEILILSSDIMDDLEDEDNHHALWMKINRSESLNAALSLYTVGLTSIYSLNNNPLIFKYVLKYVNEAMQGQHDDITNKSKTEDESLEVIRLKCGSLIALANVAGVLLATGEYNETVERYSYYKGIIAQISGDYYVLLSGNRSDIEKNKHTLIYLYLKRLFNDASEDLLYLISHKDLYYKSLLDKEKFQEKLIKAGVTQYISVLLEIYKQKC------------IS-AIEQLNLDK-EKKELIKECLLSYTKGDTR-CKT</ns2:sequence><ns2:name>GCA_019704355_comQ</ns2:name></ns2:Sequence><ns2:Sequence dsseqid="sq1234" id="sq1233" description="ComX modifying isoprenyl transferase ComQ"><ns2:sequence>-----------MS------------HLVKWNGRGEVVIEQICLDSVRIKEKMKEIVEQNIFNEDLSQ-LLYSFIDSKETFSFAESTILHYVVFGGENLDVATRLGAGIEILILSSDIMDDLEDEDNHHALWMKINRSESLNAALSLYTVGLTSIYSLNNNPLIFKYVLKYVNEAMQGQHDDITNKSKTEDESLEVIRLKCGSLIALANVAGVLLATGEYNETVERYSYYKGIIAQISGDYYVLLSGNRSDIEKNKHTLIYLYLKRLFNDASEDLLYLISHKDLYYKSLLDKEKFQEKLIKAGVTQYISVLLEIYKQKC------------IS-AIEQLNLDK-EKKELIKECLLSYTKGDTR-CKT</ns2:sequence><ns2:name>GCA_001697265_comQ</ns2:name></ns2:Sequence><ns2:Sequence dsseqid="sq1236" id="sq1235" description="ComX modifying isoprenyl transferase ComQ"><ns2:sequence>-----------MS------------HLVKWNGRGEVVIEQICLDSVRIKEKMKEIVEQNIFNEDLSQ-LLYSFIDSKETFSFAESTILHYVVFGGENLDVATRLGAGIEILILSSDIMDDLEDEDNHHALWMKINRSESLNAALSLYTVGLTSIYSLNNNPLIFKYVLKYVNEAMQGQHDDITNKSKTEDESLEVIRLKCGSLIALANVAGVLLATGEYNETVERYSYYKGIIAQISGDYYVLLSGNRSDIEKNKHTLIYLYLKRLFNDASEDLLYLISHKDLYYKSLLDKEKFQEKLIKAGVTQYISVLLEIYKQKC------------IS-AIEQLNLDK-EKKELIKECLLSYTKGDTR-CKT</ns2:sequence><ns2:name>GCA_016065415_comQ</ns2:name></ns2:Sequence><ns2:Sequence dsseqid="sq1238" id="sq1237" description="ComX modifying isoprenyl transferase ComQ"><ns2:sequence>-----------MS------------HLVKWNGRGEVVIEQICLDSVRIKEKMKEIVEQNIFNEDLSQ-LLYSFIDSKETFSFAESTILHYVVFGGENLDVATRLGAGIEILILSSDIMDDLEDEDNHHALWMKINRSESLNAALSLYTVGLTSIYSLNNNPLIFKYVLKYVNEAMQGQHDDITNKSKTEDESLEVIRLKCGSLIALANVAGVLLATGEYNETVERYSYYKGIIAQISGDYYVLLSGNRSDIEKNKHTLIYLYLKRLFNDASEDLLYLISHKDLYYKSLLDKEKFQEKLIKAGVTQYISVLLEIYKQKC------------IS-AIEQLNLDK-EKKELIKECLLSYTKGDTR-CKT</ns2:sequence><ns2:name>GCA_004119695_comQ</ns2:name></ns2:Sequence><ns2:Sequence dsseqid="sq1240" id="sq1239" description="ComX modifying isoprenyl transferase ComQ"><ns2:sequence>-----------MS------------HLVKWNGRGEVVIEQICLDSVRIKEKMKEIVEQNIFNEDLSQ-LLYSFIDSKETFSFAESTILHYVVFGGENLDVATRLGAGIEILILSSDIMDDLEDEDNHHALWMKINRSESLNAALSLYTVGLTSIYSLNNNPLIFKYVLKYVNEAMQGQHDDITNKSKTEDESLEVIRLKCGSLIALANVAGVLLATGEYNETVERYSYYKGIIAQISGDYYVLLSGNRSDIEKNKHTLIYLYLKRLFNDASEDLLYLISHKDLYYKSLLDKEKFQEKLIKAGVTQYISVLLEIYKQKC------------IS-AIEQLNLDK-EKKELIKECLLSYTKGDTR-CKT</ns2:sequence><ns2:name>GCA_006741845_comQ</ns2:name></ns2:Sequence><ns2:Sequence dsseqid="sq1242" id="sq1241" description="ComX modifying isoprenyl transferase ComQ"><ns2:sequence>-----------MS------------HLVKWNGRGEVVIEQICLDSVRIKEKMKEIVEQNIFNEDLSQ-LLYSFIDSKETFSFAESTILHYVVFGGENLDVATRLGAGIEILILSSDIMDDLEDEDNHHALWMKINRSESLNAALSLYTVGLTSIYSLNNNPLIFKYVLKYVNEAMQGQHDDITNKSKTEDESLEVIRLKCGSLIALANVAGVLLATGEYNETVERYSYYKGIIAQISGDYYVLLSGNRSDIEKNKHTLIYLYLKRLFNDASEDLLYLISHKDLYYKSLLDKEKFQEKLIKAGVTQYISVLLEIYKQKC------------IS-AIEQLNLDK-EKKELIKECLLSYTKGDTR-CKT</ns2:sequence><ns2:name>GCA_000789275_comQ</ns2:name></ns2:Sequence><ns2:Sequence dsseqid="sq1244" id="sq1243" description="ComX modifying isoprenyl transferase ComQ"><ns2:sequence>-----------MS------------HLVKWNGRGEVVIEQICLDSVRIKEKMKEIVEQNIFNEDLSQ-LLYSFIDSKETFSFAESTILHYVVFGGENLDVATRLGAGIEILILSSDIMDDLEDEDNHHALWMKINRSESLNAALSLYTVGLTSIYSLNNNPLIFKYVLKYVNEAMQGQHDDITNKSKTEDESLEVIRLKCGSLIALANVAGVLLATGEYNETVERYSYYKGIIAQISGDYYVLLSGNRSDIEKNKHTLIYLYLKRLFNDASEDLLYLISHKDLYYKSLLDKEKFQEKLIKAGVTQYISVLLEIYKQKC------------IS-AIEQLNLDK-EKKELIKECLLSYTKGDTR-CKT</ns2:sequence><ns2:name>GCA_013388335_comQ</ns2:name></ns2:Sequence><ns2:Sequence dsseqid="sq1246" id="sq1245" description="ComX modifying isoprenyl transferase ComQ"><ns2:sequence>-----------MS------------HLVKWNGRGEVVIEQICLDSVRIKEKMKEIVEQNIFNEDLSQ-LLYSFIDSKETFSFAESTILHYVVFGGENLDVATRLGAGIEILILSSDIMDDLEDEDNHHALWMKINRSESLNAALSLYTVGLTSIYSLNNNPLIFKYVLKYVNEAMQGQHDDITNKSKTEDESLEVIRLKCGSLIALANVAGVLLATGEYNETVERYSYYKGIIAQISGDYYVLLSGNRSDIEKNKHTLIYLYLKRLFNDASEDLLYLISHKDLYYKSLLDKEKFQEKLIKAGVTQYISVLLEIYKQKC------------IS-AIEQLNLDK-EKKELIKECLLSYTKGDTR-CKT</ns2:sequence><ns2:name>GCA_005160425_comQ</ns2:name></ns2:Sequence><ns2:Sequence dsseqid="sq1248" id="sq1247" description="ComX modifying isoprenyl transferase ComQ"><ns2:sequence>-----------MS------------HLVKWNGRGEVVIEQICLDSVRIKEKMKEIVEQNIFNEDLSQ-LLYSFIDSKETFSFAESTILHYVVFGGENLDVATRLGAGIEILILSSDIMDDLEDEDNHHALWMKINRSESLNAALSLYTVGLTSIYSLNNNPLIFKYVLKYVNEAMQGQHDDITNKSKTEDESLEVIRLKCGSLIALANVAGVLLATGEYNETVERYSYYKGIIAQISGDYYVLLSGNRSDIEKNKHTLIYLYLKRLFNDASEDLLYLISHKDLYYKSLLDKEKFQEKLIKAGVTQYISVLLEIYKQKC------------IS-AIEQLNLDK-EKKELIKECLLSYTKGDTR-CKT</ns2:sequence><ns2:name>GCA_000827065_comQ</ns2:name></ns2:Sequence><ns2:Sequence dsseqid="sq1250" id="sq1249" description="ComX modifying isoprenyl transferase ComQ"><ns2:sequence>-----------MS------------HLVKWNGRGEVVIEQICLDSVRIKEKMKEIVEQNIFNEDLSQ-LLYSFIDSKETFSFAESTILHYVVFGGENLDVATRLGAGIEILILSSDIMDDLEDEDNHHALWMKINRSESLNAALSLYTVGLTSIYSLNNNPLIFKYVLKYVNEAMQGQHDDITNKSKTEDESLEVIRLKCGSLIALANVAGVLLATGEYNETVERYSYYKGIIAQISGDYYVLLSGNRSDIEKNKHTLIYLYLKRLFNDASEDLLYLISHKDLYYKSLLDKEKFQEKLIKAGVTQYISVLLEIYKQKC------------IS-AIEQLNLDK-EKKELIKECLLSYTKGDTR-CKT</ns2:sequence><ns2:name>GCA_009914705_comQ</ns2:name></ns2:Sequence><ns2:Sequence dsseqid="sq1252" id="sq1251" description="ComX modifying isoprenyl transferase ComQ"><ns2:sequence>-----------MS------------HLVKWNGRGEVVIEQICLDSVRIKEKMKEIVEQNIFNEDLSQ-LLYSFIDSKETFSFAESTILHYVVFGGENLDVATRLGAGIEILILSSDIMDDLEDEDNHHALWMKINRSESLNAALSLYTVGLTSIYSLNNNPLIFKYVLKYVNEAMQGQHDDITNKSKTEDESLEVIRLKCGSLIALANVAGVLLATGEYNETVERYSYYKGIIAQISGDYYVLLSGNRSDIEKNKHTLIYLYLKRLFNDASEDLLYLISHKDLYYKSLLDKEKFQEKLIKAGVTQYISVLLEIYKQKC------------IS-AIEQLNLDK-EKKELIKECLLSYTKGDTR-CKT</ns2:sequence><ns2:name>GCA_000971925_comQ</ns2:name></ns2:Sequence><ns2:Sequence dsseqid="sq1254" id="sq1253" description="ComX modifying isoprenyl transferase ComQ"><ns2:sequence>-----------MS------------HLVKWNGRGEVVIEQICLDSVRIKEKMKEIVEQNIFNEDLSQ-LLYSFIDSKETFSFAESTILHYVVFGGENLDVATRLGAGIEILILSSDIMDDLEDEDNHHALWMKINRSESLNAALSLYTVGLTSIYSLNNNPLIFKYVLKYVNEAMQGQHDDITNKSKTEDESLEVIRLKCGSLIALANVAGVLLATGEYNETVERYSYYKGIIAQISGDYYVLLSGNRSDIEKNKHTLIYLYLKRLFNDASEDLLYLISHKDLYYKSLLDKEKFQEKLIKAGVTQYISVLLEIYKQKC------------IS-AIEQLNLDK-EKKELIKECLLSYTKGDTR-CKT</ns2:sequence><ns2:name>GCA_030053795_comQ</ns2:name></ns2:Sequence><ns2:Sequence dsseqid="sq1256" id="sq1255" description="ComX modifying isoprenyl transferase ComQ"><ns2:sequence>-----------MS------------HLVKWNGRGEVVIEQICLDSVRIKEKMKEIVEQNIFNEDLSQ-LLYSFIDSKETFSFAESTILHYVVFGGENLDVATRLGAGIEILILSSDIMDDLEDEDNHHALWMKINRSESLNAALSLYTVGLTSIYSLNNNPLIFKYVLKYVNEAMQGQHDDITNKSKTEDESLEVIRLKCGSLIALANVAGVLLATGEYNETVERYSYYKGIIAQISGDYYVLLSGNRSDIEKNKHTLIYLYLKRLFNDASEDLLYLISHKDLYYKSLLDKEKFQEKLIKAGVTQYISVLLEIYKQKC------------IS-AIEQLNLDK-EKKELIKECLLSYTKGDTR-CKT</ns2:sequence><ns2:name>GCA_905315705_comQ</ns2:name></ns2:Sequence><ns2:Sequence dsseqid="sq1258" id="sq1257" description="ComX modifying isoprenyl transferase ComQ"><ns2:sequence>-----------MS------------HLVKWNGRGEVVIEQICLDSVRIKEKMKEIVEQNIFNEDLSQ-LLYSFIDSKETFSFAESTILHYVVFGGENLDVATRLGAGIEILILSSDIMDDLEDEDNHHALWMKINRSESLNAALSLYTVGLTSIYSLNNNPLIFKYVLKYVNEAMQGQHDDITNKSKTEDESLEVIRLKCGSLIALANVAGVLLATGEYNETVERYSYYKGIIAQISGDYYVLLSGNRSDIEKNKHTLIYLYLKRLFNDASEDLLYLISHKDLYYKSLLDKEKFQEKLIKAGVTQYISVLLEIYKQKC------------IS-AIEQLNLDK-EKKELIKECLLSYTKGDTR-CKT</ns2:sequence><ns2:name>GCA_021398545_comQ</ns2:name></ns2:Sequence><ns2:Sequence dsseqid="sq1260" id="sq1259" description="ComX modifying isoprenyl transferase ComQ"><ns2:sequence>-----------MS------------HLVKWNGRGEVVIEQICLDSVRIKEKMKEIVEQNIFNEDLSQ-LLYSFIDSKETFSFAESTILHYVVFGGENLDVATRLGAGIEILILSSDIMDDLEDEDNHHALWMKINRSESLNAALSLYTVGLTSIYSLNNNPLIFKYVLKYVNEAMQGQHDDITNKSKTEDESLEVIRLKCGSLIALANVAGVLLATGEYNETVERYSYYKGIIAQISGDYYVLLSGNRSDIEKNKHTLIYLYLKRLFNDASEDLLYLISHKDLYYKSLLDKEKFQEKLIKAGVTQYISVLLEIYKQKC------------IS-AIEQLNLDK-EKKELIKECLLSYTKGDTR-CKT</ns2:sequence><ns2:name>GCA_905311405_comQ</ns2:name></ns2:Sequence><ns2:Sequence dsseqid="sq1262" id="sq1261" description="ComX modifying isoprenyl transferase ComQ"><ns2:sequence>-----------MS------------HLVKWNGRGEVVIEQICLDSVRIKEKMKEIVEQNIFNEDLSQ-LLYSFIDSKETFSFAESTILHYVVFGGENLDVATRLGAGIEILILSSDIMDDLEDEDNHHALWMKINRSESLNAALSLYTVGLTSIYSLNNNPLIFKYVLKYVNEAMQGQHDDITNKSKTEDESLEVIRLKCGSLIALANVAGVLLATGEYNETVERYSYYKGIIAQISGDYYVLLSGNRSDIEKNKHTLIYLYLKRLFNDASEDLLYLISHKDLYYKSLLDKEKFQEKLIKAGVTQYISVLLEIYKQKC------------IS-AIEQLNLDK-EKKELIKECLLSYTKGDTR-CKT</ns2:sequence><ns2:name>GCA_905319565_comQ</ns2:name></ns2:Sequence><ns2:Sequence dsseqid="sq1264" id="sq1263" description="ComX modifying isoprenyl transferase ComQ"><ns2:sequence>-----------MS------------HLVKWNGRGEVVIEQICLDSVRIKEKMKEIVEQNIFNEDLSQ-LLYSFIDSKETFSFAESTILHYVVFGGENLDVATRLGAGIEILILSSDIMDDLEDEDNHHALWMKINRSESLNAALSLYTVGLTSIYSLNNNPLIFKYVLKYVNEAMQGQHDDITNKSKTEDESLEVIRLKCGSLIALANVAGVLLATGEYNETVERYSYYKGIIAQISGDYYVLLSGNRSDIEKNKHTLIYLYLKRLFNDASEDLLYLISHKDLYYKSLLDKEKFQEKLIKAGVTQYISVLLEIYKQKC------------IS-AIEQLNLDK-EKKELIKECLLSYTKGDTR-CKT</ns2:sequence><ns2:name>GCA_000952895_comQ</ns2:name></ns2:Sequence><ns2:Sequence dsseqid="sq1266" id="sq1265" description="ComX modifying isoprenyl transferase ComQ"><ns2:sequence>-----------MS------------HLVKWNGRGEVVIEQICLDSVRIKEKMKEIVEQNIFNEDLSQ-LLYSFIDSKETFSFAESTILHYVVFGGENLDVATRLGAGIEILILSSDIMDDLEDEDNHHALWMKINRSESLNAALSLYTVGLTSIYSLNNNPLIFKYVLKYVNEAMQGQHDDITNKSKTEDESLEVIRLKCGSLIALANVAGVLLATGEYNETVERYSYYKGIIAQISGDYYVLLSGNRSDIEKNKHTLIYLYLKRLFNDASEDLLYLISHKDLYYKSLLDKEKFQEKLIKAGVTQYISVLLEIYKQKC------------IS-AIEQLNLDK-EKKELIKECLLSYTKGDTR-CKT</ns2:sequence><ns2:name>GCA_905311385_comQ</ns2:name></ns2:Sequence><ns2:Sequence dsseqid="sq1268" id="sq1267" description="ComX modifying isoprenyl transferase ComQ"><ns2:sequence>-----------MS------------HLVKWNGRGEVVIEQICLDSVRIKEKMKEIVEQNIFNEDLSQ-LLYSFIDSKETFSFAESTILHYVVFGGENLDVATRLGAGIEILILSSDIMDDLEDEDNHHALWMKINRSESLNAALSLYTVGLTSIYSLNNNPLIFKYVLKYVNEAMQGQHDDITNKSKTEDESLEVIRLKCGSLIALANVAGVLLATGEYNETVERYSYYKGIIAQISGDYYVLLSGNRSDIEKNKHTLIYLYLKRLFNDASEDLLYLISHKDLYYKSLLDKEKFQEKLIKAGVTQYISVLLEIYKQKC------------IS-AIEQLNLDK-EKKELIKECLLSYTKGDTR-CKT</ns2:sequence><ns2:name>GCA_019704395_comQ</ns2:name></ns2:Sequence><ns2:Sequence dsseqid="sq1270" id="sq1269" description="ComX modifying isoprenyl transferase ComQ"><ns2:sequence>-----------MS------------HLVKWNGRGEVVIEQICLDSVRIKEKMKEIVEQNIFNEDLSQ-LLYSFIDSKETFSFAESTILHYVVFGGENLDVATRLGAGIEILILSSDIMDDLEDEDNHHALWMKINRSESLNAALSLYTVGLTSIYSLNNNPLIFKYVLKYVNEAMQGQHDDITNKSKTEDESLEVIRLKCGSLIALANVAGVLLATGEYNETVERYSYYKGIIAQISGDYYVLLSGNRSDIEKNKHTLIYLYLKRLFNDASEDLLYLISHKDLYYKSLLDKEKFQEKLIKAGVTQYISVLLEIYKQKC------------IS-AIEQLNLDK-EKKELIKECLLSYTKGDTR-CKT</ns2:sequence><ns2:name>GCA_028870335_comQ</ns2:name></ns2:Sequence><ns2:Sequence dsseqid="sq1272" id="sq1271" description="ComX modifying isoprenyl transferase ComQ"><ns2:sequence>-----------MS------------HLVKWNGRGEVVIEQICLDSVRIKEKMKEIVEQNIFNEDLSQ-LLYSFIDSKETFSFAESTILHYVVFGGENLDVATRLGAGIEILILSSDIMDDLEDEDNHHALWMKINRSESLNAALSLYTVGLTSIYSLNNNPLIFKYVLKYVNEAMQGQHDDITNKSKTEDESLEVIRLKCGSLIALANVAGVLLATGEYNETVERYSYYKGIIAQISGDYYVLLSGNRSDIEKNKHTLIYLYLKRLFNDASEDLLYLISHKDLYYKSLLDKEKFQEKLIKAGVTQYISVLLEIYKQKC------------IS-AIEQLNLDK-EKKELIKECLLSYTKGDTR-CKT</ns2:sequence><ns2:name>Bacillus_subtilis_DSM23521_comQ</ns2:name></ns2:Sequence><ns2:Sequence dsseqid="sq1274" id="sq1273" description="ComX modifying isoprenyl transferase ComQ"><ns2:sequence>-----------MS------------HLVKWNGRGEVVIEQICLDSVRIKEKMKEIVEQNIFNEDLSQ-LLYSFIDSKETFSFAESTILHYVVFGGENLDVATRLGAGIEILILSSDIMDDLEDEDNHHALWMKINRSESLNAALSLYTVGLTSIYSLNNNPLIFKYVLKYVNEAMQGQHDDITNKSKTEDESLEVIRLKCGSLIALANVAGVLLATGEYNETVERYSYYKGIIAQISGDYYVLLSGNRSDIEKNKHTLIYLYLKRLFNDASEDLLYLISHKDLYYKSLLDKEKFQEKLIKAGVTQYISVLLEIYKQKC------------IS-AIEQLNLDK-EKKELIKECLLSYTKGDTR-CKT</ns2:sequence><ns2:name>GCA_000293765_comQ</ns2:name></ns2:Sequence><ns2:Sequence dsseqid="sq1276" id="sq1275" description="ComX modifying isoprenyl transferase ComQ"><ns2:sequence>-----------MS------------HLVKWNGRGEVVIEQICLDSVRIKEKMKEIVEQNIFNEDLSQ-LLYSFIDSKETFSFAESTILHYVVFGGENLDVATRLGAGIEILILSSDIMDDLEDEDNHHALWMKINRSESLNAALSLYTVGLTSIYSLNNNPLIFKYVLKYVNEAMQGQHDDITNKSKTEDESLEVIRLKCGSLIALANVAGVLLATGEYNETVERYSYYKGIIAQISGDYYVLLSGNRSDIEKNKHTLIYLYLKRLFNDASEDLLYLISHKDLYYKSLLDKEKFQEKLIKAGVTQYISVLLEIYKQKC------------IS-AIEQLNLDK-EKKELIKECLLSYTKGDTR-CKT</ns2:sequence><ns2:name>GCA_038442665_comQ</ns2:name></ns2:Sequence><ns2:Sequence dsseqid="sq1278" id="sq1277" description="ComX modifying isoprenyl transferase ComQ"><ns2:sequence>-----------MS------------HLVKWNGRGEVVIEQICLDSVRIKEKMKEIVEQNIFNEDLSQ-LLYSFIDSKETFSFAESTILHYVVFGGENLDVATRLGAGIEILILSSDIMDDLEDEDNHHALWMKINRSESLNAALSLYTVGLTSIYSLNNNPLIFKYVLKYVNEAMQGQHDDITNKSKTEDESLEVIRLKCGSLIALANVAGVLLATGEYNETVERYSYYKGIIAQISGDYYVLLSGNRSDIEKNKHTLIYLYLKRLFNDASEDLLYLISHKDLYYKSLLDKEKFQEKLIKAGVTQYISVLLEIYKQKC------------IS-AIEQLNLDK-EKKELIKECLLSYTKGDTR-CKT</ns2:sequence><ns2:name>GCA_022700935_comQ</ns2:name></ns2:Sequence><ns2:Sequence dsseqid="sq1280" id="sq1279" description="ComX modifying isoprenyl transferase ComQ"><ns2:sequence>-----------MS------------HLVKWNGRGEVVIEQICLDSVRIKEKMKEIVEQNIFNEDLSQ-LLYSFIDSKETFSFAESTILHYVVFGGENLDVATRLGAGIEILILSSDIMDDLEDEDNHHALWMKINRSESLNAALSLYTVGLTSIYSLNNNPLIFKYVLKYVNEAMQGQHDDITNKSKTEDESLEVIRLKCGSLIALANVAGVLLATGEYNETVERYSYYKGIIAQISGDYYVLLSGNRSDIEKNKHTLIYLYLKRLFNDASEDLLYLISHKDLYYKSLLDKEKFQEKLIKAGVTQYISVLLEIYKQKC------------IS-AIEQLNLDK-EKKELIKECLLSYTKGDTR-CKT</ns2:sequence><ns2:name>Bacillus_subtilis_DSM1090_comQ</ns2:name></ns2:Sequence><ns2:Sequence dsseqid="sq1282" id="sq1281" description="ComX modifying isoprenyl transferase ComQ"><ns2:sequence>-----------MS------------HLVKWNGRGEVVIEQICLDSVRIKEKMKEIVEQNIFNEDLSQ-LLYSFIDSKETFSFAESTILHYVVFGGENLDVATRLGAGIEILILSSDIMDDLEDEDNHHALWMKINRSESLNAALSLYTVGLTSIYSLNNNPLIFKYVLKYVNEAMQGQHDDITNKSKTEDESLEVIRLKCGSLIALANVAGVLLATGEYNETVERYSYYKGIIAQISGDYYVLLSGNRSDIEKNKHTLIYLYLKRLFNDASEDLLYLISHKDLYYKSLLDKEKFQEKLIKAGVTQYISVLLEIYKQKC------------IS-AIEQLNLDK-EKKELIKECLLSYTKGDTR-CKT</ns2:sequence><ns2:name>GCA_009662435_comQ</ns2:name></ns2:Sequence><ns2:Sequence dsseqid="sq1284" id="sq1283" description="ComX modifying isoprenyl transferase ComQ"><ns2:sequence>-----------MS------------HLVKWNGRGEVVIEQICLDSVRIKEKMKEIVEQNIFNEDLSQ-LLYSFIDSKETFSFAESTILHYVVFGGENLDVATRLGAGIEILILSSDIMDDLEDEDNHHALWMKINRSESLNAALSLYTVGLTSIYSLNNNPLIFKYVLKYVNEAMQGQHDDITNKSKTEDESLEVIRLKCGSLIALANVAGVLLATGEYNETVERYSYYKGIIAQISGDYYVLLSGNRSDIEKNKHTLIYLYLKRLFNDASEDLLYLISHKDLYYKSLLDKEKFQEKLIKAGVTQYISVLLEIYKQKC------------IS-AIEQLNLDK-EKKELIKECLLSYTKGDTR-CKT</ns2:sequence><ns2:name>GCA_019931715_comQ</ns2:name></ns2:Sequence><ns2:Sequence dsseqid="sq1286" id="sq1285" description="ComX modifying isoprenyl transferase ComQ"><ns2:sequence>-----------MS------------HLVKWNGRGEVVIEQICLDSVRIKEKMKEIVEQNIFNEDLSQ-LLYSFIDSKETFSFAESTILHYVVFGGENLDVATRLGAGIEILILSSDIMDDLEDEDNHHALWMKINRSESLNAALSLYTVGLTSIYSLNNNPLIFKYVLKYVNEAMQGQHDDITNKSKTEDESLEVIRLKCGSLIALANVAGVLLATGEYNETVERYSYYKGIIAQISGDYYVLLSGNRSDIEKNKHTLIYLYLKRLFNDASEDLLYLISHKDLYYKSLLDKEKFQEKLIKAGVTQYISVLLEIYKQKC------------IS-AIEQLNLDK-EKKELIKECLLSYTKGDTR-CKT</ns2:sequence><ns2:name>GCA_000523045_comQ</ns2:name></ns2:Sequence><ns2:Sequence dsseqid="sq1288" id="sq1287" description="ComX modifying isoprenyl transferase ComQ"><ns2:sequence>-----------MS------------HLVKWNGRGEVVIEQICLDSVRIKEKMKEIVEQNIFNEDLSQ-LLYSFIDSKETFSFAESTILHYVVFGGENLDVATRLGAGIEILILSSDIMDDLEDEDNHHALWMKINRSESLNAALSLYTVGLTSIYSLNNNPLIFKYVLKYVNEAMQGQHDDITNKSKTEDESLEVIRLKCGSLIALANVAGVLLATGEYNETVERYSYYKGIIAQISGDYYVLLSGNRSDIEKNKHTLIYLYLKRLFNDASEDLLYLISHKDLYYKSLLDKEKFQEKLIKAGVTQYISVLLEIYKQKC------------IS-AIEQLNLDK-EKKELIKECLLSYTKGDTR-CKT</ns2:sequence><ns2:name>GCA_019704415_comQ</ns2:name></ns2:Sequence><ns2:Sequence dsseqid="sq1290" id="sq1289" description="ComX modifying isoprenyl transferase ComQ"><ns2:sequence>-----------MS------------HLVKWNGRGEVVIEQICLDSVRIKEKMKEIVEQNIFNEDLSQ-LLYSFIDSKETFSFAESTILHYVVFGGENLDVATRLGAGIEILILSSDIMDDLEDEDNHHALWMKINRSESLNAALSLYTVGLTSIYSLNNNPLIFKYVLKYVNEAMQGQHDDITNKSKTEDESLEVIRLKCGSLIALANVAGVLLATGEYNETVERYSYYKGIIAQISGDYYVLLSGNRSDIEKNKHTLIYLYLKRLFNDASEDLLYLISHKDLYYKSLLDKEKFQEKLIKAGVTQYISVLLEIYKQKC------------IS-AIEQLNLDK-EKKELIKECLLSYTKGDTR-CKT</ns2:sequence><ns2:name>GCA_026410045_comQ</ns2:name></ns2:Sequence><ns2:Sequence dsseqid="sq1292" id="sq1291" description="ComX modifying isoprenyl transferase ComQ"><ns2:sequence>-----------MS------------HLVKWNGRGEVVIEQICLDSVRIKEKMKEIVEQNIFNEDLSQ-LLYSFIDSKETFSFAESTILHYVVFGGENLDVATRLGAGIEILILSSDIMDDLEDEDNHHALWMKINRSESLNAALSLYTVGLTSIYSLNNNPLIFKYVLKYVNEAMQGQHDDITNKSKTEDESLEVIRLKCGSLIALANVAGVLLATGEYNETVERYSYYKGIIAQISGDYYVLLSGNRSDIEKNKHTLIYLYLKRLFNDASEDLLYLISHKDLYYKSLLDKEKFQEKLIKAGVTQYISVLLEIYKQKC------------IS-AIEQLNLDK-EKKELIKECLLSYTKGDTR-CKT</ns2:sequence><ns2:name>GCA_022700955_comQ</ns2:name></ns2:Sequence><ns2:Sequence dsseqid="sq1294" id="sq1293" description="ComX modifying isoprenyl transferase ComQ"><ns2:sequence>-----------MS------------HLVKWNGRGEVVIEQICLDSVRIKEKMKEIVEQNIFNEDLSQ-LLYSFIDSKETFSFAESTILHYVVFGGENLDVATRLGAGIEILILSSDIMDDLEDEDNHHALWMKINRSESLNAALSLYTVGLTSIYSLNNNPLIFKYVLKYVNEAMQGQHDDITNKSKTEDESLEVIRLKCGSLIALANVAGVLLATGEYNETVERYSYYKGIIAQISGDYYVLLSGNRSDIEKNKHTLIYLYLKRLFNDASEDLLYLISHKDLYYKSLLDKEKFQEKLIKAGVTQYISVLLEIYKQKC------------IS-AIEQLNLDK-EKKELIKECLLSYTKGDTR-CKT</ns2:sequence><ns2:name>GCA_018454405_comQ</ns2:name></ns2:Sequence><ns2:Sequence dsseqid="sq1296" id="sq1295" description="ComX modifying isoprenyl transferase ComQ"><ns2:sequence>-----------MS------------HLVKWNGRGEVVIEQICLDSVRIKEKMKEIVEQNIFNEDLSQ-LLYSFIDSKETFSFAESTILHYVVFGGENLDVATRLGAGIEILILSSDIMDDLEDEDNHHALWMKINRSESLNAALSLYTVGLTSIYSLNNNPLIFKYVLKYVNEAMQGQHDDITNKSKTEDESLEVIRLKCGSLIALANVAGVLLATGEYNETVERYSYYKGIIAQISGDYYVLLSGNRSDIEKNKHTLIYLYLKRLFNDASEDLLYLISHKDLYYKSLLDKEKFQEKLIKAGVTQYISVLLEIYKQKC------------IS-AIEQLNLDK-EKKELIKECLLSYTKGDTR-CKT</ns2:sequence><ns2:name>GCA_019704375_comQ</ns2:name></ns2:Sequence><ns2:Sequence dsseqid="sq1298" id="sq1297" description="ComX modifying isoprenyl transferase ComQ"><ns2:sequence>-----------MS------------HLVKWNGRGEVVIEQICLDSVRIKEKMKEIVEQNIFNEDLSQ-LLYSFIDSKETFSFAESTILHYVVFGGENLDVATRLGAGIEILILSSDIMDDLEDEDNHHALWMKINRSESLNAALSLYTVGLTSIYSLNNNPLIFKYVLKYVNEAMQGQHDDITNKSKTEDESLEVIRLKCGSLIALANVAGVLLATGEYNETVERYSYYKGIIAQISGDYYVLLSGNRSDIEKNKHTLIYLYLKRLFNDASEDLLYLISHKDLYYKSLLDKEKFQEKLIKAGVTQYISVLLEIYKQKC------------IS-AIEQLNLDK-EKKELIKECLLSYTKGDTR-CKT</ns2:sequence><ns2:name>GCA_037997165_comQ</ns2:name></ns2:Sequence><ns2:Sequence dsseqid="sq1300" id="sq1299" description="ComX modifying isoprenyl transferase ComQ"><ns2:sequence>-----------MS------------HLVKWNGRGEVVIEQICLDSVRIKEKMKEIVEQNIFNEDLSQ-LLYSFIDSKETFSFAESTILHYVVFGGENLDVATRLGAGIEILILSSDIMDDLEDEDNHHALWMKINRSESLNAALSLYTVGLTSIYSLNNNPLIFKYVLKYVNEAMQGQHDDITNKSKTEDESLEVIRLKCGSLIALANVAGVLLATGEYNETVERYSYYKGIIAQISGDYYVLLSGNRSDIEKNKHTLIYLYLKRLFNDASEDLLYLISHKDLYYKSLLDKEKFQEKLIKAGVTQYISVLLEIYKQKC------------IS-AIEQLNLDK-EKKELIKECLLSYTKGDTR-CKT</ns2:sequence><ns2:name>GCA_030643765_comQ</ns2:name></ns2:Sequence><ns2:Sequence dsseqid="sq1302" id="sq1301" description="ComX modifying isoprenyl transferase ComQ"><ns2:sequence>-----------MS------------HLVKWNGRGEVVIEQICLDSVRIKEKMKEIVEQNIFNEDLSQ-LLYSFIDSKETFSFAESTILHYVVFGGENLDVATRLGAGIEILILSSDIMDDLEDEDNHHALWMKINRSESLNAALSLYTVGLTSIYSLNNNPLIFKYVLKYVNEAMQGQHDDITNKSKTEDESLEVIRLKCGSLIALANVAGVLLATGEYNETVERYSYYKGIIAQISGDYYVLLSGNRSDIEKNKHTLIYLYLKRLFNDASEDLLYLISHKDLYYKSLLDKEKFQEKLIKAGVTQYISVLLEIYKQKC------------IS-AIEQLNLDK-EKKELIKECLLSYTKGDTR-CKT</ns2:sequence><ns2:name>GCA_000699465_comQ</ns2:name></ns2:Sequence><ns2:Sequence dsseqid="sq1304" id="sq1303" description="ComX modifying isoprenyl transferase ComQ"><ns2:sequence>-----------MS------------HLVKWNGRGEVVIEQICLDSVRIKEKMKEIVEQNIFNEDLSQ-LLYSFIDSKETFSFAESTILHYVVFGGENLDVATRLGAGIEILILSSDIMDDLEDEDNHHALWMKINRSESLNAALSLYTVGLTSIYSLNNNPLIFKYVLKYVNEAMQGQHDDITNKSKTEDESLEVIRLKCGSLIALANVAGVLLATGEYNETVERYSYYKGIIAQISGDYYVLLSGNRSDIEKNKHTLIYLYLKRLFNDASEDLLYLISHKDLYYKSLLDKEKFQEKLIKAGVTQYISVLLEIYKQKC------------IS-AIEQLNLDK-EKKELIKECLLSYTKGDTR-CKT</ns2:sequence><ns2:name>Bacillus_subtilis_DSM10_comQ</ns2:name></ns2:Sequence><ns2:Sequence dsseqid="sq1306" id="sq1305" description="ComX modifying isoprenyl transferase ComQ"><ns2:sequence>-----------MS------------HLVKWNGRGEVVIEQICLDSVRIKEKMKEIVEQNIFNEDLSQ-LLYSFIDSKETFSFAESTILHYVVFGGENLDVATRLGAGIEILILSSDIMDDLEDEDNHHALWMKINRSESLNAALSLYTVGLTSIYSLNNNPLIFKYVLKYVNEAMQGQHDDITNKSKTEDESLEVIRLKCGSLIALANVAGVLLATGEYNETVERYSYYKGIIAQISGDYYVLLSGNRSDIEKNKHTLIYLYLKRLFNDASEDLLYLISHKDLYYKSLLDKEKFQEKLIKAGVTQYISVLLEIYKQKC------------IS-AIEQLNLDK-EKKELIKECLLSYTKGDTR-CKT</ns2:sequence><ns2:name>GCA_001541905_comQ</ns2:name></ns2:Sequence><ns2:Sequence dsseqid="sq1308" id="sq1307" description="ComX modifying isoprenyl transferase ComQ"><ns2:sequence>-----------MS------------HLVKWNGRGEVVIEQICLDSVRIKEKMKEIVEQNIFNEDLSQ-LLYSFIDSKETFSFAESTILHYVVFGGENLDVATRLGAGIEILILSSDIMDDLEDEDNHHALWMKINRSESLNAALSLYTVGLTSIYSLNNNPLIFKYVLKYVNEAMQGQHDDITNKSKTEDESLEVIRLKCGSLIALANVAGVLLATGEYNETVERYSYYKGIIAQISGDYYVLLSGNRSDIEKNKHTLIYLYLKRLFNDASEDLLYLISHKDLYYKSLLDKEKFQEKLIKAGVTQYISVLLEIYKQKC------------IS-AIEQLNLDK-EKKELIKECLLSYTKGDTR-CKT</ns2:sequence><ns2:name>GCA_000328745_comQ</ns2:name></ns2:Sequence><ns2:Sequence dsseqid="sq1310" id="sq1309" description="ComX modifying isoprenyl transferase ComQ"><ns2:sequence>-----------MS------------HLVKWNGRGEVVIEQICLDSVRIKEKMKEIVEQNIFNEDLSQ-LLYSFIDSKETFSFAESTILHYVVFGGENLDVATRLGAGIEILILSSDIMDDLEDEDNHHALWMKINRSESLNAALSLYTVGLTSIYSLNNNPLIFKYVLKYVNEAMQGQHDDITNKSKTEDESLEVIRLKCGSLIALANVAGVLLATGEYNETVERYSYYKGIIAQISGDYYVLLSGNRSDIEKNKHTLIYLYLKRLFNDASEDLLYLISHKDLYYKSLLDKEKFQEKLIKAGVTQYISVLLEIYKQKC------------IS-AIEQLNLDK-EKKELIKECLLSYTKGDTR-CKT</ns2:sequence><ns2:name>GCA_032878855_comQ</ns2:name></ns2:Sequence><ns2:Sequence dsseqid="sq1312" id="sq1311" description="ComX modifying isoprenyl transferase ComQ"><ns2:sequence>-----------MS------------HLVKWNGRGEVVIEQICLDSVRIKEKMKEIVEQNIFNEDLSQ-LLYSFIDSKETFSFAESTILHYVVFGGENLDVATRLGAGIEILILSSDIMDDLEDEDNHHALWMKINRSESLNAALSLYTVGLTSIYSLNNNPLIFKYVLKYVNEAMQGQHDDITNKSKTEDESLEVIRLKCGSLIALANVAGVLLATGEYNETVERYSYYKGIIAQISGDYYVLLSGNRSDIEKNKHTLIYLYLKRLFNDASEDLLYLISHKDLYYKSLLDKEKFQEKLIKAGVTQYISVLLEIYKQKC------------IS-AIEQLNLDK-EKKELIKECLLSYTKGDTR-CKT</ns2:sequence><ns2:name>GCA_009662455_comQ</ns2:name></ns2:Sequence><ns2:Sequence dsseqid="sq1314" id="sq1313" description="ComX modifying isoprenyl transferase ComQ"><ns2:sequence>-----------MS------------HLVKWNGRGEVVIEQICLDSVRIKEKMKEIVEQNIFNEDLSQ-LLYSFIDSKETFSFAESTILHYVVFGGENLDVATRLGAGIEILILSSDIMDDLEDEDNHHALWMKINRSESLNAALSLYTVGLTSIYSLNNNPLIFKYVLKYVNEAMQGQHDDITNKSKTEDESLEVIRLKCGSLIALANVAGVLLATGEYNETVERYSYYKGIIAQISGDYYVLLSGNRSDIEKNKHTLIYLYLKRLFNDASEDLLYLISHKDLYYKSLLDKEKFQEKLIKAGVTQYISVLLEIYKQKC------------IS-AIEQLNLDK-EKKELIKECLLSYTKGDTR-CKT</ns2:sequence><ns2:name>GCA_024802585_comQ</ns2:name></ns2:Sequence><ns2:Sequence dsseqid="sq1316" id="sq1315" description="ComX modifying isoprenyl transferase ComQ"><ns2:sequence>-----------MS------------HLVKWNGRGEVVIEQICLDSVRIKEKMKEIVEQNIFNEDLSQ-LLYSFIDSKETFSFAESTILHYVVFGGENLDVATRLGAGIEILILSSDIMDDLEDEDNHHALWMKINRSESLNAALSLYTVGLTSIYSLNNNPLIFKYVLKYVNEAMQGQHDDITNKSKTEDESLEVIRLKCGSLIALANVAGVLLATGEYNETVERYSYYKGIIAQISGDYYVLLSGNRSDIEKNKHTLIYLYLKRLFNDASEDLLYLISHKDLYYKSLLDKEKFQEKLIKAGVTQYISVLLEIYKQKC------------IS-AIEQLNLDK-EKKELIKECLLSYTKGDTR-CKT</ns2:sequence><ns2:name>GCA_034258595_comQ</ns2:name></ns2:Sequence><ns2:Sequence dsseqid="sq1318" id="sq1317" description="ComX modifying isoprenyl transferase ComQ"><ns2:sequence>-----------MS------------HLVKWNGRGEVVIEQICLDSVRIKEKMKEIVEQNIFNEDLSQ-LLYSFIDSKETFSFAESTILHYVVFGGENLDVATRLGAGIEILILSSDIMDDLEDEDNHHALWMKINRSESLNAALSLYTVGLTSIYSLNNNPLIFKYVLKYVNEAMQGQHDDITNKSKTEDESLEVIRLKCGSLIALANVAGVLLATGEYNETVERYSYYKGIIAQISGDYYVLLSGNRSDIEKNKHTLIYLYLKRLFNDASEDLLYLISHKDLYYKSLLDKEKFQEKLIKAGVTQYISVLLEIYKQKC------------IS-AIEQLNLDK-EKKELIKECLLSYTKGDTR-CKT</ns2:sequence><ns2:name>GCA_905311435_comQ</ns2:name></ns2:Sequence><ns2:Sequence dsseqid="sq1320" id="sq1319" description="ComX modifying isoprenyl transferase ComQ"><ns2:sequence>-----------MS------------HLVKWNGRGEVVIEQICLDSVRIKEKMKEIVEQNIFNEDLSQ-LLYSFIDSKETFSFAESTILHYVVFGGENLDVATRLGAGIEILILSSDIMDDLEDEDNHHALWMKINRSESLNAALSLYTVGLTSIYSLNNNPLIFKYVLKYVNEAMQGQHDDITNKSKTEDESLEVIRLKCGSLIALANVAGVLLATGEYNETVERYSYYKGIIAQISGDYYVLLSGNRSDIEKNKHTLIYLYLKRLFNDASEDLLYLISHKDLYYKSLLDKEKFQEKLIKAGVTQYISVLLEIYKQKC------------IS-AIEQLNLDK-EKKELIKECLLSYTKGDTR-CKT</ns2:sequence><ns2:name>GCA_009662415_comQ</ns2:name></ns2:Sequence><ns2:Sequence dsseqid="sq1322" id="sq1321" description="ComX modifying isoprenyl transferase ComQ"><ns2:sequence>-----------MS------------HLVKWNGRGEVVIEQICLDSVRIKEKMKEIVEQNIFNEDLSQ-LLYSFIDSKETFSFAESTILHYVVFGGENLDVATRLGAGIEILILSSDIMDDLEDEDNHHALWMKINRSESLNAALSLYTVGLTSIYSLNNNPLIFKYVLKYVNEAMQGQHDDITNKSKTEDESLEVIRLKCGSLIALANVAGVLLATGEYNETVERYSYYKGIIAQISGDYYVLLSGNRSDIEKNKHTLIYLYLKRLFNDASEDLLYLISHKDLYYKSLLDKEKFQEKLIKAGVTQYISVLLEIYKQKC------------IS-AIEQLNLDK-EKKELIKECLLSYTKGDTR-CKT</ns2:sequence><ns2:name>GCA_000344745_comQ</ns2:name></ns2:Sequence><ns2:Sequence dsseqid="sq1324" id="sq1323" description="ComX modifying isoprenyl transferase ComQ"><ns2:sequence>-----------MS------------HLVKWNGRGEVVIEQICLDSVRIKEKMKEIVEQNIFNEDLSQ-LLYSFIDSKETFSFAESTILHYVVFGGENLDVATRLGAGIEILILSSDIMDDLEDEDNHHALWMKINRSESLNAALSLYTVGLTSIYSLNNNPLIFKYVLKYVNEAMQGQHDDITNKSKTEDESLEVIRLKCGSLIALANVAGVLLATGEYNETVERYSYYKGIIAQISGDYYVLLSGNRSDIEKNKHTLIYLYLKRLFNDASEDLLYLISHKDLYYKSLLDKEKFQEKLIKAGVTQYISVLLEIYKQKC------------IS-AIEQLNLDK-EKKELIKECLLSYTKGDTR-CKT</ns2:sequence><ns2:name>GCA_000699525_comQ</ns2:name></ns2:Sequence><ns2:Sequence dsseqid="sq1326" id="sq1325" description="ComX modifying isoprenyl transferase ComQ"><ns2:sequence>-----------MS------------HLVKWNGRGEVVIEQICLDSVRIKEKMKEIVEQNIFNEDLSQ-LLYSFIDSKETFSFAESTILHYVVFGGENLDVATRLGAGIEILILSSDIMDDLEDEDNHHALWMKINRSESLNAALSLYTVGLTSIYSLNNNPLIFKYVLKYVNEAMQGQHDDITNKSKTEDESLEVIRLKCGSLIALANVAGVLLATGEYNETVERYSYYKGIIAQISGDYYVLLSGNRSDIEKNKHTLIYLYLKRLFNDASEDLLYLISHKDLYYKSLLDKEKFQEKLIKAGVTQYISVLLEIYKQKC------------IS-AIEQLNLDK-EKKELIKECLLSYTKGDTR-CKT</ns2:sequence><ns2:name>GCA_000497485_comQ</ns2:name></ns2:Sequence><ns2:Sequence dsseqid="sq1328" id="sq1327" description="ComX modifying isoprenyl transferase ComQ"><ns2:sequence>-----------MS------------HLVKWNGRGEVVIEQICLDSVRIKEKMKEIVEQNIFNEDLSQ-LLYSFIDSKETFSFAESTILHYVVFGGENLDVATRLGAGIEILILSSDIMDDLEDEDNHHALWMKINRSESLNAALSLYTVGLTSIYSLNNNPLIFKYVLKYVNEAMQGQHDDITNKSKTEDESLEVIRLKCGSLIALANVAGVLLATGEYNETVERYSYYKGIIAQISGDYYVLLSGNRSDIEKNKHTLIYLYLKRLFNDASEDLLYLISHKDLYYKSLLDKEKFQEKLIKAGVTQYISVLLEIYKQKC------------IS-AIEQLNLDK-EKKELIKECLLSYTKGDTR-CKT</ns2:sequence><ns2:name>GCA_905315035_comQ</ns2:name></ns2:Sequence><ns2:Sequence dsseqid="sq1330" id="sq1329" description="ComX modifying isoprenyl transferase ComQ"><ns2:sequence>-----------MS------------HLVKWNGRGEVVIEQICLDSVRIKEKMKEIVEQNIFNEDLSQ-LLYSFIDSKETFSFAESTILHYVVFGGENLDVATRLGAGIEILILSSDIMDDLEDEDNHHALWMKINRSESLNAALSLYTVGLTSIYSLNNNPLIFKYVLKYVNEAMQGQHDDITNKSKTEDESLEVIRLKCGSLIALANVAGVLLATGEYNETVERYSYYKGIIAQISGDYYVLLSGNRSDIEKNKHTLIYLYLKRLFNDASEDLLYLISHKDLYYKSLLDKEKFQEKLIKAGVTQYISVLLEIYKQKC------------IS-AIEQLNLDK-EKKELIKECLLSYTKGDTR-CKT</ns2:sequence><ns2:name>GCA_001604995_comQ</ns2:name></ns2:Sequence><ns2:Sequence dsseqid="sq1332" id="sq1331" description="ComX modifying isoprenyl transferase ComQ"><ns2:sequence>-----------MS------------HLVKWNGRGEVVIEQICLDSVRIKEKMKEIVEQNIFNEDLSQ-LLYSFIDSKETFSFAESTILHYVVFGGENLDVATRLGAGIEILILSSDIMDDLEDEDNHHALWMKINRSESLNAALSLYTVGLTSIYSLNNNPLIFKYVLKYVNEAMQGQHDDITNKSKTEDESLEVIRLKCGSLIALANVAGVLLATGEYNETVERYSYYKGIIAQISGDYYVLLSGNRSDIEKNKHTLIYLYLKRLFNDASEDLLYLISHKDLYYKSLLDKEKFQEKLIKAGVTQYISVLLEIYKQKC------------IS-AIEQLNLDK-EKKELIKECLLSYTKGDTR-CKT</ns2:sequence><ns2:name>GCA_000789295_comQ</ns2:name></ns2:Sequence><ns2:Sequence dsseqid="sq1334" id="sq1333" description="ComX modifying isoprenyl transferase ComQ"><ns2:sequence>-----------MS------------HLVKWNGRGEVVIEQICLDSVRIKEKMKEIVEQNIFNEDLSQ-LLYSFIDSKETFSFAESTILHYVVFGGENLDVATRLGAGIEILILSSDIMDDLEDEDNHHALWMKINRSESLNAALSLYTVGLTSIYSLNNNPLIFKYVLKYVNEAMQGQHDDITNKSKTEDESLEVIRLKCGSLIALANVAGVLLATGEYNETVERYSYYKGIIAQISGDYYVLLSGNRSDIEKNKHTLIYLYLKRLFNDASEDLLYLISHKDLYYKSLLDKEKFQEKLIKAGVTQYISVLLEIYKQKC------------IS-AIEQLNLDK-EKKELIKECLLSYTKGDTR-CKT</ns2:sequence><ns2:name>GCA_024752515_comQ</ns2:name></ns2:Sequence><ns2:Sequence dsseqid="sq1336" id="sq1335" description="ComX modifying isoprenyl transferase ComQ"><ns2:sequence>-----------MS------------HLVKWNGRGEVVIEQICLDSVRIKEKMKEIVEQNIFNEDLSQ-LLYSFIDSKETFSFAESTILHYVVFGGENLDVATRLGAGIEILILSSDIMDDLEDEDNHHALWMKINRSESLNAALSLYTVGLTSIYSLNNNPLIFKYVLKYVNEAMQGQHDDITNKSKTEDESLEVIRLKCGSLIALANVAGVLLATGEYNETVERYSYYKGIIAQISGDYYVLLSGNRSDIEKNKHTLIYLYLKRLFNDASEDLLYLISHKDLYYKSLLDKEKFQEKLIKAGVTQYISVLLEIYKQKC------------IS-AIEQLNLDK-EKKELIKECLLSYTKGDTR-CKT</ns2:sequence><ns2:name>GCA_028748025_comQ</ns2:name></ns2:Sequence><ns2:Sequence dsseqid="sq1338" id="sq1337" description="ComX modifying isoprenyl transferase ComQ"><ns2:sequence>-----------MS------------HLVKWNGRGEVVIEQICLDSVRIKEKMKEIVEQNIFNEDLSQ-LLYSFIDSKETFSFAESTILHYVVFGGENLDVATRLGAGIEILILSSDIMDDLEDEDNHHALWMKINRSESLNAALSLYTVGLTSIYSLNNNPLIFKYVLKYVNEAMQGQHDDITNKSKTEDESLEVIRLKCGSLIALANVAGVLLATGEYNETVERYSYYKGIIAQISGDYYVLLSGNRSDIEKNKHTLIYLYLKRLFNDASEDLLYLISHKDLYYKSLLDKEKFQEKLIKAGVTQYISVLLEIYKQKC------------IS-AIEQLNLDK-EKKELIKECLLSYTKGDTR-CKT</ns2:sequence><ns2:name>GCA_002055965_comQ</ns2:name></ns2:Sequence><ns2:Sequence dsseqid="sq1340" id="sq1339" description="ComX modifying isoprenyl transferase ComQ"><ns2:sequence>-----------MS------------HLVKWNGRGEVVIEQICLDSVRIKEKMKEIVEQNIFNEDLSQ-LLYSFIDSKETFSFAESTILHYVVFGGENLDVATRLGAGIEILILSSDIMDDLEDEDNHHALWMKINRSESLNAALSLYTVGLTSIYSLNNNPLIFKYVLKYVNEAMQGQHDDITNKSKTEDESLEVIRLKCGSLIALANVAGVLLATGEYNETVERYSYYKGIIAQISGDYYVLLSGNRSDIEKNKHTLIYLYLKRLFNDASEDLLYLISHKDLYYKSLLDKEKFQEKLIKAGVTQYISVLLEIYKQKC------------IS-AIEQLNLDK-EKKELIKECLLSYTKGDTR-CKT</ns2:sequence><ns2:name>GCA_003610955_comQ</ns2:name></ns2:Sequence><ns2:Sequence dsseqid="sq1342" id="sq1341" description="ComX modifying isoprenyl transferase ComQ"><ns2:sequence>-----------MS------------HLVKWNGRGEVVIEQICLDSVRIKEKMKEIVEQNIFNEDLSQ-LLYSFIDSKETFSFAESTILHYVVFGGENLDVATRLGAGIEILILSSDIMDDLEDEDNHHALWMKINRSESLNAALSLYTVGLTSIYSLNNNPLIFKYVLKYVNEAMQGQHDDITNKSKTEDESLEVIRLKCGSLIALANVAGVLLATGEYNETVERYSYYKGIIAQISGDYYVLLSGNRSDIEKNKHTLIYLYLKRLFNDASEDLLYLISHKDLYYKSLLDKEKFQEKLIKAGVTQYISVLLEIYKQKC------------IS-AIEQLNLDK-EKKELIKECLLSYTKGDTR-CKT</ns2:sequence><ns2:name>GCA_019704335_comQ</ns2:name></ns2:Sequence><ns2:Sequence dsseqid="sq1344" id="sq1343" description="ComX modifying isoprenyl transferase ComQ"><ns2:sequence>-----------MS------------HLVKWNGRGEVVIEQICLDSVRIKEKMKEIVEQNIFNEDLSQ-LLYSFIDSKETFSFAESTILHYVVFGGENLDVATRLGAGIEILILSSDIMDDLEDEDNHHALWMKINRSESLNAALSLYTVGLTSIYSLNNNPLIFKYVLKYVNEAMQGQHDDITNKSKTEDESLEVIRLKCGSLIALANVAGVLLATGEYNETVERYSYYKGIIAQISGDYYVLLSGNRSDIEKNKHTLIYLYLKRLFNDASEDLLYLISHKDLYYKSLLDKEKFQEKLIKAGVTQYISVLLEIYKQKC------------IS-AIEQLNLDK-EKKELIKECLLSYTKGDTR-CKT</ns2:sequence><ns2:name>GCA_009662215_comQ</ns2:name></ns2:Sequence><ns2:Sequence dsseqid="sq1346" id="sq1345" description="ComX modifying isoprenyl transferase ComQ"><ns2:sequence>-----------MS------------HLVKWNGRGEVVIEQICLDSVRIKEKMKEIVEQNIFNEDLSQ-LLYSFIDSKETFSFAESTILHYVVFGGENLDVATRLGAGIEILILSSDIMDDLEDEDNHHALWMKINRSESLNAALSLYTVGLTSIYSLNNNPLIFKYVLKYVNEAMQGQHDDITNKSKTEDESLEVIRLKCGSLIALANVAGVLLATGEYNETVERYSYYKGIIAQISGDYYVLLSGNRSDIEKNKHTLIYLYLKRLFNDASEDLLYLISHKDLYYKSLLDKEKFQEKLIKAGVTQYISVLLEIYKQKC------------IS-AIEQLNLDK-EKKELIKECLLSYTKGDTR-CKT</ns2:sequence><ns2:name>GCA_004119715_comQ</ns2:name></ns2:Sequence><ns2:Sequence dsseqid="sq1348" id="sq1347" description="ComX modifying isoprenyl transferase ComQ"><ns2:sequence>-----------MS------------HLVKWNGRGEVVIEQICLDSVRIKEKMKEIVEQNIFNEDLSQ-LLYSFIDSKETFSFAESTILHYVVFGGENLDVATRLGAGIEILILSSDIMDDLEDEDNHHALWMKINRSESLNAALSLYTVGLTSIYSLNNNPLIFKYVLKYVNEAMQGQHDDITNKSKTEDESLEVIRLKCGSLIALANVAGVLLATGEYNETVERYSYYKGIIAQISGDYYVLLSGNRSDIEKNKHTLIYLYLKRLFNDASEDLLYLISHKDLYYKSLLDKEKFQEKLIKAGVTQYISVLLEIYKQKC------------IS-AIEQLNLDK-EKKELIKECLLSYTKGDTR-CKT</ns2:sequence><ns2:name>Bacillus_subtilis_PRO115_comQ</ns2:name></ns2:Sequence><ns2:Sequence dsseqid="sq1350" id="sq1349" description="ComX modifying isoprenyl transferase ComQ"><ns2:sequence>-----------MS------------HLVKWNGRGEVVIEQICLDSVRIKEKMKEIVEQNIFNEDLSQ-LLYSFIDSKETFSFAESTILHYVVFGGENLDVATRLGAGIEILILSSDIMDDLEDEDNHHALWMKINRSESLNAALSLYTVGLTSIYSLNNNPLIFKYVLKYVNEAMQGQHDDITNKSKTEDESLEVIRLKCGSLIALANVAGVLLATGEYNETVERYSYYKGIIAQISGDYYVLLSGNRSDIEKNKHTLIYLYLKRLFNDASEDLLYLISHKDLYYKSLLDKEKFQEKLIKAGVTQYISVLLEIYKQKC------------IS-AIEQLNLDK-EKKELIKECLLSYTKGDTR-CKT</ns2:sequence><ns2:name>GCA_022700975_comQ</ns2:name></ns2:Sequence><ns2:Sequence dsseqid="sq1352" id="sq1351" description="ComX modifying isoprenyl transferase ComQ"><ns2:sequence>-----------MS------------HLVKWNGRGEVVIEQICLDSVRIKEKMKEIVEQNIFNEDLSQ-LLYSFIDSKETFSFAESTILHYVVFGGENLDVATRLGAGIEILILSSDIMDDLEDEDNHHALWMKINRSESLNAALSLYTVGLTSIYSLNNNPLIFKYVLKYVNEAMQGQHDDITNKSKTEDESLEVIRLKCGSLIALANVAGVLLATGEYNETVERYSYYKGIIAQISGDYYVLLSGNRSDIEKNKHTLIYLYLKRLFNDASEDLLYLISHKDLYYKSLLDKEKFQEKLIKAGVTQYISVLLEIYKQKC------------IS-AIEQLNLDK-EKKELIKECLLSYTKGDTR-CKT</ns2:sequence><ns2:name>GCA_024508095_comQ</ns2:name></ns2:Sequence><ns2:Sequence dsseqid="sq1354" id="sq1353" description="ComX modifying isoprenyl transferase ComQ"><ns2:sequence>-----------MS------------HLVKWNGRGEVVIEQICLDSVRIKEKMKEIVEQNIFNEDLSQ-LLYSFIDSKETFSFAESTILHYVVFGGENLDIATRLGAGIEILILSSDIMDDLEDEDNHHALWMKINRSESLNAALSLYTVGLTSIYSLNNNPLIFKYVLKYVNEAMQGQHDDITNKSKTEDESLEVIRLKCGSLIALANVAGVLLATGEYNETVERYSYYKGIIAQISGDYYVLLSGNRSDIEKNKHTLIYLYLKRLFNDASEDLLYLISHKDLYYKSLLDKEKFQEKLIKAGVTQYISVLLEIYKQKC------------IS-AIEQLNLDK-EKKELIKECLLSYTKGDTR-CKT</ns2:sequence><ns2:name>GCA_022453545_comQ</ns2:name></ns2:Sequence><ns2:Sequence dsseqid="sq1356" id="sq1355" description="ComX modifying isoprenyl transferase ComQ"><ns2:sequence>-----------MS------------HLVKWNGRGEVVIEQICLDSVRIKEKMKEIVEQNIFNEDLSQ-LLYSFIDSKETFSFAESTILHYVVFGGENLDIATRLGAGIEILILSSDIMDDLEDEDNHHALWMKINRSESLNAALSLYTVGLTSIYSLNNNPLIFKYVLKYVNEAMQGQHDDITNKSKTEDESLEVIRLKCGSLIALANVAGVLLATGEYNETVERYSYYKGIIAQISGDYYVLLSGNRSDIEKNKHTLIYLYLKRLFNDASEDLLYLISHKDLYYKSLLDKEKFQEKLIKAGVTQYISVLLEIYKQKC------------IS-AIEQLNLDK-EKKELIKECLLSYTKGDTR-CKT</ns2:sequence><ns2:name>GCA_013285325_comQ</ns2:name></ns2:Sequence><ns2:Sequence dsseqid="sq1358" id="sq1357" description="ComX modifying isoprenyl transferase ComQ"><ns2:sequence>-----------MS------------HLVKWNGRGEVVIEQICLDSVRIKEKMKEIVEQNIFNEDLSQ-LLYSFIDSKETFSFAESTILHYVVFGGENLDVATRLGAGIEILILSSDIMDDLEDEDNHHALWMKINRSESLNAALSLYTVGLTSIYSLNNNPLIFKYVLKYVNEAMQGQHDDITNKSKTEDESLEVIRLKCGSLIALANVAGVLLATGVYNETVERYSYYKGIIAQISGDYYVLLSGNRSDIEKNKHTLIYLYLKRLFNDASEDLLYLISHKDLYYKSLLDKEKFQEKLIKAGVTQYISVLLEIYKQKC------------IS-AIEQLNLDK-EKKELIKECLLSYTKGDTR-CKT</ns2:sequence><ns2:name>GCA_004101425_comQ</ns2:name></ns2:Sequence><ns2:Sequence dsseqid="sq1360" id="sq1359" description="ComX modifying isoprenyl transferase ComQ"><ns2:sequence>-----------MS------------HLVKWNGRGEVVIEQICLDSVRIKEKMKEIVEQNIFNEDLSQ-LLYSFIDSKETFSFAESTILHYVVFGGENLDVATRLGAGIEILILSSDIMDDLEDEDNHHALWMKINRSESLNAALSLYTVGLTSIYSLNNNPLIFKYVLKYVNEAMQGQHDDITNKSKTEDESLEVIRLKCGSLIALANVAGVLLATGVYNETVERYSYYKGIIAQISGDYYVLLSGNRSDIEKNKHTLIYLYLKRLFNDASEDLLYLISHKDLYYKSLLDKEKFQEKLIKAGVTQYISVLLEIYKQKC------------IS-AIEQLNLDK-EKKELIKECLLSYTKGDTR-CKT</ns2:sequence><ns2:name>GCA_000321395_comQ</ns2:name></ns2:Sequence><ns2:Sequence dsseqid="sq1362" id="sq1361" description="ComX modifying isoprenyl transferase ComQ"><ns2:sequence>-----------MS------------HLVKWNGRGEVVIEQICLDSVRIKEKMKEIVEQNIFNEDLSQ-LLYSFIDSKETFSFAESTILHYVVFGGENLDVATRLGAGIEILILSSDIMDDLEDEDNHHALWMKINRSESLNAALSLYTVGLTSIYSLNNNPLIFKYVLKYVNEAMQGQHDDITNKSKTEDESLEVIRLKCGSLIALANVAGVLLATGVYNETVERYSYYKGIIAQISGDYYVLLSGNRSDIEKNKHTLIYLYLKRLFNDASEDLLYLISHKDLYYKSLLDKEKFQEKLIKAGVTQYISVLLEIYKQKC------------IS-AIEQLNLDK-EKKELIKECLLSYTKGDTR-CKT</ns2:sequence><ns2:name>GCA_009662155_comQ</ns2:name></ns2:Sequence><ns2:Sequence dsseqid="sq1364" id="sq1363" description="ComX modifying isoprenyl transferase ComQ"><ns2:sequence>-----------MS------------HLVKWNGRGEVVIEQICLDSVRIKEKMKEIVEQNIFNEDLSQ-LLYSFIDSKETFSFAESTILHYVVFGGENLDVATRLGAGIEILILSSDIMDDLEDEDNHHALWMKINRSESLNAALSLYTVGLTSIYSLNNNPLIFKYVLKYVNEAMQGQHDDITNKSKTEDESLEVIRLKCGSLIALANVAGVLLATGVYNETVERYSYYKGIIAQISGDYYVLLSGNRSDIEKNKHTLIYLYLKRLFNDASEDLLYLISHKDLYYKSLLDKEKFQEKLIKAGVTQYISVLLEIYKQKC------------IS-AIEQLNLDK-EKKELIKECLLSYTKGDTR-CKT</ns2:sequence><ns2:name>GCA_009662275_comQ</ns2:name></ns2:Sequence><ns2:Sequence dsseqid="sq1366" id="sq1365" description="ComX modifying isoprenyl transferase ComQ"><ns2:sequence>-----------MS------------HLVKWNGRGEVVIEQICLDSVRIKEKMKEIVEQNIFNEDLSQ-LLYSFIDSKETFSFAESTILHYVVFGGENLDVATRLGAGIEILILSSDIMDDLEDEDNHHALWMKINRSESLNAALSLYTVGLTSIYSLNNNPLIFKYVLKYVNEAMQGQHDDITNKSKTEDESLEVIRLKCGSLIALANVAGVLLATGVYNETVERYSYYKGIIAQISGDYYVLLSGNRSDIEKNKHTLIYLYLKRLFNDASEDLLYLISHKDLYYKSLLDKEKFQEKLIKAGVTQYISVLLEIYKQKC------------IS-AIEQLNLDK-EKKELIKECLLSYTKGDTR-CKT</ns2:sequence><ns2:name>GCA_009914155_comQ</ns2:name></ns2:Sequence><ns2:Sequence dsseqid="sq1368" id="sq1367" description="ComX modifying isoprenyl transferase ComQ"><ns2:sequence>-----------MS------------HLVKWNGRGEVVIEQICLDSVRIKEKMKEIVEQNIFNEDLSQ-LLYSFIDSKETFSFAESTILHYVVFGGENLDVATRLGAGIEILILSSDIMDDLEDEDNHHALWMKINRSESLNAALSLYTVGLTSIYSLNNNPLIFKYVLKYVNEAMQGQHDDITNKSKTEDESLEVIRLKCGSLIALANVAGVLLATGVYNETVERYSYYKGIIAQISGDYYVLLSGNRSDIEKNKHTLIYLYLKRLFNDASEDLLYLISHKDLYYKSLLDKEKFQEKLIKAGVTQYISVLLEIYKQKC------------IS-AIEQLNLDK-EKKELIKECLLSYTKGDTR-CKT</ns2:sequence><ns2:name>GCA_905319155_comQ</ns2:name></ns2:Sequence><ns2:Sequence dsseqid="sq1370" id="sq1369" description="ComX modifying isoprenyl transferase ComQ"><ns2:sequence>-----------MS------------HLVKWNGRGEVVIEQICLDSVRIKEKMKEIVEQNIFNEDLSQ-LLYSFIDSKETFSFAESTILHYVVFGGENLDVATRLGAGIEILILSSDIMDDLEDEDNHHALWMKINRSESLNAALSLYTVGLTSIYSLNNNPLIFKYVLKYVNEAMQGQHDDITNKSKTEDESLEVIRLKCGSLIALANVAGVLLATGVYNETVERYSYYKGIIAQISGDYYVLLSGNRSDIEKNKHTLIYLYLKRLFNDASEDLLYLISHKDLYYKSLLDKEKFQEKLIKAGVTQYISVLLEIYKQKC------------IS-AIEQLNLDK-EKKELIKECLLSYTKGDTR-CKT</ns2:sequence><ns2:name>GCA_032598945_comQ</ns2:name></ns2:Sequence><ns2:Sequence dsseqid="sq1372" id="sq1371" description="ComX modifying isoprenyl transferase ComQ"><ns2:sequence>-----------MS------------HLVKWNGRGEVVIEQICLDSVRIKEKMKEIVEQNIFNEDLSQ-LLYSFIDSKETFSFAESTILHYVVFGGENLDVATRLGAGIEILILSSDIMDDLEDEDNHHALWMKINRSESLNAALSLYTVGLTSIYSLNNNPLIFKYVLKYVNEAMQGQHDDITNKSKTEDESLEVIRLKCGSLIALANVAGVLLATGVYNETVERYSYYKGIIAQISGDYYVLLSGNRSDIEKNKHTLIYLYLKRLFNDASEDLLYLISHKDLYYKSLLDKEKFQEKLIKAGVTQYISVLLEIYKQKC------------IS-AIEQLNLDK-EKKELIKECLLSYTKGDTR-CKT</ns2:sequence><ns2:name>GCA_009662235_comQ</ns2:name></ns2:Sequence><ns2:Sequence dsseqid="sq1374" id="sq1373"><ns2:sequence>---------------------------------------------------MKEIVEQNIFNEDLSQ-LLYSFIDSKETFSFAESTILHYVVFGGENLDVATRLGAGIEILILSSDIMDDLEDEDNHHALWMKINRSESLNAALSLYTVGLTSIYSLNNNPLIFKYVLKYVNEAMQGQHDDITNKSKTEDESLEVIRLKCGSLIALANVAGVLLATGEYNETVERYSYYKGIIAQISGDYYVLLSGNRSDIEKNKHTLIYLYLKRLFNDASEDLLYLISHKDLYYKSLLDKEKFQEKLIKAGVTQYISVLLEIYKQKC------------IS-AIEQLNLDK-EKKELIKECLLSYTKGDTR-CKT</ns2:sequence><ns2:name>Bacillus_subtilis_168_ComQ</ns2:name></ns2:Sequence><ns2:Sequence dsseqid="sq1376" id="sq1375" description="Tryptophan prenyltransferase ComQ"><ns2:sequence>-----------MS------------HLVKWNGRGEVVIEQICLDSVRIKEKMKEIVKQNISNKDLSQ-LLCSFIDSKETFSFAESAILHYVVFGGENLDVATWLGAGIEILILSSDIMDDLEDEDNHHALWMKINRSESLNAALSLYTVGLTSIYSLNINPLIFKYVLRYVNEAMQGQHDDITNKSKTEDESLEVIRLKCGSLIALANVAGVLLATGEYNETVERYSYYKGIVAQISGDYHVLLSGNRSDIEKNKQTLIYLYLKRLFNNASEELLYLFSHKDLYYKALLDREKFEEKLIQAGVTQYISVLLEIYKQKC------------FS-TIEQLNLDK-EKKELIKESLLSYKKGDTR-CKT</ns2:sequence><ns2:name>Bacillus_subtilis_PRO49_comQ</ns2:name></ns2:Sequence><ns2:Sequence dsseqid="sq1378" id="sq1377" description="Tryptophan prenyltransferase ComQ"><ns2:sequence>-----------MS------------HLVKWNGRGEVVIEQICLDSVRIKEKMKEIVKQNISNKDLSQ-LLCSFIDSKETFSFAESAILHYVVFGGENLDVATWLGAGIEILILSSDIMDDLEDEDNHHALWMKINRSESLNAALSLYTVGLTSIYSLNINPLIFKYVLRYVNEAMQGQHDDITNKSKTEDESLEVIRLKCGSLIALANVAGVLLATGEYNETVERYSYYKGIVAQISGDYHVLLSGNRSDIEKNKQTLIYLYLKRLFNNASEELLYLFSHKDLYYKALLDREKFEEKLIQAGVTQYISVLLEIYKQKC------------FS-TIEQLNLDK-EKKELIKESLLSYKKGDTR-CKT</ns2:sequence><ns2:name>GCA_905312035_comQ</ns2:name></ns2:Sequence><ns2:Sequence dsseqid="sq1380" id="sq1379" description="Tryptophan prenyltransferase ComQ"><ns2:sequence>-----------MS------------HLVKWNGRGEVVIEQICLDSVRIKEKMKEIVKQNISNKDLSQ-LLCSFIDSKETFSFAESAILHYVVFGGENLDVATWLGAGIEILILSSDIMDDLEDEDNHHALWMKINRSESLNAALSLYTVGLTSIYSLNINPLIFKYVLRYVNEAMQGQHDDITNKSKTEDESLEVIRLKCGSLIALANVAGVLLATGEYNETVERYSYYKGIVAQISGDYHVLLSGNRSDIEKNKQTLIYLYLKRLFNNASEELLYLFSHKDLYYKALLDREKFEEKLIQAGVTQYISVLLEIYKQKC------------FS-TIEQLNLDK-EKKELIKESLLSYKKGDTR-CKT</ns2:sequence><ns2:name>GCA_003665215_comQ</ns2:name></ns2:Sequence><ns2:Sequence dsseqid="sq1382" id="sq1381" description="Tryptophan prenyltransferase ComQ"><ns2:sequence>-----------MS------------HLVKWNGRGEVVIEQICLDSVRIKEKMKEIVKQNISNKDLSQ-LLCSFIDSKETFSFAESAILHYVVFGGENLDVATWLGAGIEILILSSDIMDDLEDEDNHHALWMKINRSESLNAALSLYTVGLTSIYSLNINPLIFKYVLRYVNEAMQGQHDDITNKSKTEDESLEVIRLKCGSLIALANVAGVLLATGEYNETVERYSYYKGIVAQISGDYHVLLSGNRSDIEKNKQTLIYLYLKRLFNNASEELLYLFSHKDLYYKALLDREKFEEKLIQAGVTQYISVLLEIYKQKC------------FS-TIEQLNLDK-EKKELIKESLLSYKKGDTR-CKT</ns2:sequence><ns2:name>GCA_009913595_comQ</ns2:name></ns2:Sequence><ns2:Sequence dsseqid="sq1384" id="sq1383" description="Tryptophan prenyltransferase ComQ"><ns2:sequence>-----------MS------------HLVKWNGRGEVVIEQICLDSVRIKEKMKEIVKQNISNKDLSQ-LLCSFIDSKETFSFAESAILHYVVFGGENLDVATWLGAGIEILILSSDIMDDLEDEDNHHALWMKINRSESLNAALSLYTVGLTSIYSLNINPLIFKYVLRYVNEAMQGQHDDITNKSKTEDESLEVIRLKCGSLIALANVAGVLLATGEYNETVERYSYYKGIVAQISGDYHVLLSGNRSDIEKNKQTLIYLYLKRLFNNASEELLYLFSHKDLYYKALLDREKFEEKLIQAGVTQYISVLLEIYKQKC------------FS-TIEQLNLDK-EKKELIKESLLSYKKGDTR-CKT</ns2:sequence><ns2:name>GCA_024706255_comQ</ns2:name></ns2:Sequence><ns2:Sequence dsseqid="sq1386" id="sq1385" description="Tryptophan prenyltransferase ComQ"><ns2:sequence>-----------MS------------HLVKWNGRGEVVIEQICLDSVRIKEKMKEIVKQNISNKDLSQ-LLCSFIDSKETFSFAESAILHYVVFGGENLDVATWLGAGIEILILSSDIMDDLEDEDNHHALWMKINRSESLNAALSLYTVGLTSIYSLNINPLIFKYVLRYVNEAMQGQHDDITNKSKTEDESLEVIRLKCGSLIALANVAGVLLATGEYNETVERYSYYKGIVAQISGDYHVLLSGNRSDIEKNKQTLIYLYLKRLFNNASEELLYLFSHKDLYYKALLDREKFEEKLIQAGVTQYISVLLEIYKQKC------------FS-TIEQLNLDK-EKKELIKESLLSYKKGDTR-CKT</ns2:sequence><ns2:name>Bacillus_subtilis_PRO31_comQ</ns2:name></ns2:Sequence><ns2:Sequence dsseqid="sq1388" id="sq1387" description="Tryptophan prenyltransferase ComQ"><ns2:sequence>-----------MS------------HLVKWNGRGEVVIEQICLDSVRIKEKMKEIVKQNISNKDLSQ-LLCSFIDSKETFSFAESAILHYVVFGGENLDVATWLGAGIEILILSSDIMDDLEDEDNHHALWMKINRSESLNAALSLYTVGLTSIYSLNINPLIFKYVLRYVNEAMQGQHDDITNKSKTEDESLEVIRLKCGSLIALANVAGVLLATGEYNETVERYSYYKGIVAQISGDYHVLLSGNRSDIEKNKQTLIYLYLKRLFNNSSEELLYLFSHKDLYYKALLDREKFEEKLIQAGVTQYISVLLEIYKQKC------------FS-TIEQLNLDK-EKKELIKESLLSYKKGDTR-CKT</ns2:sequence><ns2:name>GCA_017901775_comQ</ns2:name></ns2:Sequence><ns2:Sequence dsseqid="sq1390" id="sq1389" description="Tryptophan prenyltransferase ComQ"><ns2:sequence>-----------MS------------HLVKWNGRGEVVIEQICLDSVRIKEKMKEIVKQNISNKDLSQ-LLCSFIDSKETFSFAESAILHYVVFGGENLDVATWLGAGIEILILSSDIMDDLEDEDNHHALWMKINRSESLNAALSLYTVGLTSIYSLNTNPLIFKYVLRYVNEAMQGQHDDITNKSKTEDESLEVIRLKCGSLIALANVAGVLLATGEYNETVERYSYYKGIVAQISGDYHVLLSGNRSDIEKNKQTLIYLYLKRLFNNASEELLYLFSHKDLYYKALLDREKFEEKLIQAGVTQYISVLLEIYKQKC------------FS-TIEQLNLDK-EKKELIKESLLSYKKGDTR-CKT</ns2:sequence><ns2:name>GCA_002142595_comQ</ns2:name></ns2:Sequence><ns2:Sequence dsseqid="sq1392" id="sq1391" description="Tryptophan prenyltransferase ComQ"><ns2:sequence>-----------MS------------HLVKWNGRGEVVIEQICLDSVRIKEKMKEIVEQNIFNEDLSQ-LLYSFIDAKETFSFAESAILHYVVFGGENLDVATRLGAGIEILILSSDIMDDLEDEDNHHALWMKINRSESLNAALSLYTVGLTSIYSLNNNPLIFKYVLKYVNEAMQGQHDDITNKSKTEDESLEVIRLKCGSLIALANVAGVLLATGEYNETVERYSYYKGIIAQISGDYHVLLSGKRSDIEKKKQTLIYLYLKRLFNNASEELLYLFSHKDLYYKALLEKDKFEEKLIKAGVTQYISVLLQIYIQKC------------FS-AIEQLNLEK-EKKELIKEGLLSYKKGDKDARPN</ns2:sequence><ns2:name>GCA_004119775_comQ</ns2:name></ns2:Sequence><ns2:Sequence dsseqid="sq1394" id="sq1393" description="Tryptophan prenyltransferase ComQ"><ns2:sequence>-----------MS------------HLVKWNGRGEVVIEQICLDSVRIKEKMKEIVKQNIFNEDLSQ-LLYSFIDAKETFSFAESAILHYVVFGGENLDVATRLGAGIEILILSSDIMDDLEDEDNHHALWMKINRSESLNAALSLYTVGLTSIYSLNNNPLIFKYVLKYVNEAMQGQHDDITNKSKTEDESLEVIRLKCGSLIALANVAGVLLATGEYNETVERYSYYKGIIAQISGDYHVLLSGKRSDIEKKKQTLIYLYLKRLFNNASEELLYLFSHKDLYYKALLEKDKFEEKLIKAGVTQYISVLLQIYIQKC------------FS-AIEQLNLDK-EKKELIKEGLLSYKKGDKDARPN</ns2:sequence><ns2:name>GCA_905310975_comQ</ns2:name></ns2:Sequence><ns2:Sequence dsseqid="sq1396" id="sq1395" description="Tryptophan prenyltransferase ComQ"><ns2:sequence>-----------MS------------HLVKWNGRGEVVIEQICLDSVRIKEKMKEIVKQNIFNEDLSQ-LLYSFIDAKETFSFAESAILHYVVFGGENLDVATRLGAGIEILILSSDIMDDLEDEDNHHALWMKINRSESLNAALSLYTVGLTSIYSLNNNPLIFKYVLKYVNEAMQGQHDDITNKSKTEDESLEVIRLKCGSLIALANVAGVLLATGEYNETVERYSYYKGIIAQISGDYHVLLSGKRSDIEKKKQTLIYLYLKRLFNNASEELLYLFSHKDLYYKALLEKDKFEEKLIKAGVTQYISVLLQIYIQKC------------FS-AIEQLNLDK-EKKELIKEGLLSYKKGDKDARPN</ns2:sequence><ns2:name>GCA_004103595_comQ</ns2:name></ns2:Sequence><ns2:Sequence dsseqid="sq1398" id="sq1397" description="Tryptophan prenyltransferase ComQ"><ns2:sequence>-----------MS------------HLVKWNGRGEVVIEQICLDSGRIKEKMKEIVKQNIFNEDLSQ-LLYSFIDAKETFSFAESAILHYVVFGGENLDVATRLGAGIEILILSSDIMDDLEDEDNHHALWMKINRSESLNAALSLYTVGLTSIYSLNNNPLIFKYVLKYVNEAMQGQHDDITNKSKTEDESLEVIRLKCGSLIALANVAGVLLATGEYNETVERYSYYKGIIAQISGDYHVLLSGKRSDIEKKKQTLIYLYLKRLFNNASEELLYLFSHKDLYYKALLEKDKFEEKLIKAGVTQYISVLLQIYIQKC------------FS-AIEQLNLEK-EKKELIKEGLLSYKKGDKDARPN</ns2:sequence><ns2:name>GCA_004119535_comQ</ns2:name></ns2:Sequence><ns2:Sequence dsseqid="sq1400" id="sq1399" description="Tryptophan prenyltransferase ComQ"><ns2:sequence>-----------MS------------HLVKWNGRGEVVIEQICLDSVRIKEKMKEIVKQNISNKDLSQ-LLCSFIDSKETFSFAESAILHYVVFGGENLDVATWLGAGIEILILSSDIMDDLEDEDNHHALWMKINRSESLNAALSLYTVGLTSIYSLNTNPLIFKYVLRYVNEAMQGQHDDITNKSKTEDESLEVIRLKCGSLIALANVAGVLLATGEYNETVERYSYYKGIVAQISGDYHVLLSGNRSDIEKNKQTLIYLYLKRLFNNASEELLYLFSHKDLYYKALLEKDKFEEKLIKAGVTQYISVLLQIYIQKC------------FS-AIEQLNLEK-EKKELIKEGLLSYKKGDKDARPN</ns2:sequence><ns2:name>GCA_022097155_comQ</ns2:name></ns2:Sequence><ns2:Sequence dsseqid="sq1402" id="sq1401" description="ComX modifying isoprenyl transferase ComQ"><ns2:sequence>-----------MS------------HLVKWNGRGEVVIEQICLDSVRIKEKMKEIVEQNIFNEDLSQ-LLYSFIDAKETFSFAESAILHYVVFGGENLDVATRLGAGIEILILSSDIMDDLEDEDNHHALWMKINRSESLNAALSLYTIGLTSIYSLNNNPLIFKYVLKYVNEAMQGQHDDITNKSKTEDESLEVIRLKCGSLIALANVTGVLLATGEYNETVERYSYYKGIVAQISGDYHVLLSGNRSDIEKNKHTLIYLYLKRLFNDASEDLLYLISHKDLYYKSLLDKEKFQEKLIKAGVTQYISVLLEIYKQKC------------IS-AIEQLNLNK-EKKELIKESLL-----------S</ns2:sequence><ns2:name>GCA_003148355_comQ</ns2:name></ns2:Sequence><ns2:Sequence dsseqid="sq1404" id="sq1403" description="ComQ"><ns2:sequence>-----------MS------------HLVKWNGRGEVVIEQICLDSVRIKEKMKEIVKQNIFEDDLLK-LLNLFIESRNFFPFAESAFLHYCVFGGKEFEIAIELGAGIEIITLSSDILDDIQDNDNLTAPWMNIDQSVALSSVFSLYTVGLQSLKAVDPKSDIVNSILKYCLDAMQGQHRDIINKPQTEEDCLEAMKLKCGSLFALANVSGTMLATGTYNKVVESYSYSKGIFEQIYGDYSALFNPNRSDILKDKHTLVNLYLKRLFNKDSEELLTIFKNKNFFYG-LLSKKEFMEKLKKAGVTQYASVLHKIYKKKC------------ET-DIEKLNLDK-HKIELIKKQLL-----------K</ns2:sequence><ns2:name>GCA_009497815_comQ</ns2:name></ns2:Sequence><ns2:Sequence dsseqid="sq1406" id="sq1405" description="ComQ"><ns2:sequence>-----------MS------------HLVKWNGRGEVVIEQICLDSVRIKEKMKEIVKQNIFEDDLLK-LLNLFIESRNFFPFAESAFLHYCVFGGKEFEIAIELGAGIEIITLSSDILDDIQDNDNLTAPWMNIDQSVALSSVFSLYTVGLQSLKAVDPKSDIVNSILKYCLDAMQGQHRDIINKPQTEEDCLEAMKLKCGSLFALANVSGTMLATGTYNKVVESYSYSKGIFEQIYGDYSALFNPNRSDILKDKHTLVNLYLKRLFNKDSEELLTIFKNKNFFYG-LLSKKEFMEKLKKAGVTQYASVLHKIYKKKC------------ET-DIEKLNLDK-HKIELIKKQLL-----------K</ns2:sequence><ns2:name>GCA_001808235_comQ</ns2:name></ns2:Sequence><ns2:Sequence dsseqid="sq1408" id="sq1407" description="Tryptophan prenyltransferase ComQ"><ns2:sequence>----------------------------------------MCLDEMSIKKKMKEIVHGKIQNLDLKE-YLINFIDEKNHFSFGILSFKHYVALSGNSSSHILTLAGGIELLILAFDIFDDLEDEDNIEIKWMKIDPSLALNAATTLYTLGLETICSISNSAEFHRLTFKYALNAMQGQHEDLRNSPETEEECIQMMKQKAGSLTAMSAVLAAMLANGEFNQTIEDYAYKIGIIKQLENDYYGLVNDQRSDIRKKRKTLIYLFLNRKFNEASEKILKLINSHTSYHSFISDSSKFDELLFEAGLNQYVSMLIKLYEEEI------------TA-SMNQLNINI-K---------------------L</ns2:sequence><ns2:name>Bacillus_subtilis_PRO53_comQ</ns2:name></ns2:Sequence><ns2:Sequence dsseqid="sq1410" id="sq1409" description="Tryptophan prenyltransferase ComQ"><ns2:sequence>----------------------------------------MCLDEMSIKKKMKEIVHGKIQNLDLKE-YLINFIDEKNHFSFGILSFKHYVALSGNSSSHILTLAGGIELLILAFDIFDDLEDEDNIEIKWMKIDPSLALNAATTLYTLGLETICSISNSAEFHRLTFKYALNAMQGQHEDLRNSPETEEECIQMMKQKAGSLTAMSAVLAAMLANGEFNQTIEDYAYKIGIIKQLENDYYGLVNDQRSDIRKKRKTLIYLFLNRKFNEASEKILKLINSHTSYHSFISDSSKFDELLFEAGLNQYVSMLIKLYEEEI------------TA-SMNQLNINI-K---------------------L</ns2:sequence><ns2:name>Bacillus_subtilis_PRO112_comQ</ns2:name></ns2:Sequence><ns2:Sequence dsseqid="sq1412" id="sq1411" description="Tryptophan prenyltransferase ComQ"><ns2:sequence>----------------------------------------MCLDEMSIKKKMKEIVHGKIQNLDLKE-YLINFIDEKNHFSFGILSFKHYVALSGNSSSHILTLAGGIELLILAFDIFDDLEDEDNIEIKWMKIDPSLALNAATTLYTLGLETICSISNSAEFHRLTFKYALNAMQGQHEDLRNSPETEEECIQMMKQKAGSLTAMSAVLAAMLANGEFNQTIEDYAYKIGIIKQLENDYYGLVNDQRSDIRKKRKTLIYLFLNRKFNEASEKILKLINSHTSYHSFISDSSKFDELLFEAGLNQYVSMLIKLYEEEI------------TA-SMNQLNINI-K---------------------L</ns2:sequence><ns2:name>GCA_023521475_comQ</ns2:name></ns2:Sequence><ns2:Sequence dsseqid="sq1414" id="sq1413" description="Isoprenyl transferase (Pre-ComX modification)"><ns2:sequence>----------------------------------------MCLDAETIKGKMKEIVGDKVDNLHLEE-TLLTFINEKKHFSFGVLAFQHYVAFKGTHSSEITLLAAGIELLILAFDIFDDIEDEDNFNKAWMQTDHAISLNAATSLYSISLQAICELESNIDFSRLAIKYALNAMQGQHNDLRNFPETEEECLHMIKQKSGSLTAMSAVLGAMLASGEFNATIENYSYKIGVIKQIENDYYGLFDKSRSDIKKKKRTLINLFLNRQFNSASKKVLNMMNSKNSYYSLISDRNYFEELLCKAGVRQYVLMLIKIYENEI------------YN-EMEKLNIRIKL---------------------W</ns2:sequence><ns2:name>GCA_000772125_None</ns2:name></ns2:Sequence><ns2:Sequence dsseqid="sq1416" id="sq1415" description="IS4 transposase"><ns2:sequence>-----------MD------------KFTRKTS-----FEQW--FSPIFSTKLEELVESYQLNYYTKKLHIASFL---KLFVFAQL------------------------------------NETESLRAVSETLF-SDELQKATHLEAISFSQLGRRLNQ---------VPTEVFQQV--------------------------------------------------FLDLVAQIHEKSH---------YEQRRETTTPLK----IIDSSTLPLNLKNH---------KWAEFRKRKTKSGIKLHLRLVY---AEKGCSYPDKAVLTNAKEHDRGQLEVLV-DDKEC-----MYV---------F</ns2:sequence><ns2:name>GCA_024508195_None</ns2:name></ns2:Sequence><ns2:Sequence dsseqid="sq1418" id="sq1417" description="Transcriptional regulator"><ns2:sequence>-----------MS------------HLVKWNGRGEVVIEQICLDSVRIKEKMKEIVSQKIMNQDLER-YLQNFIESKDTFEFADLALHHYLAFNGQDQKAIELLAAGIELLILSFDIYDDLEDQDNGSAVWMKIDSSIALNAVTALYTLSIQVMCQASHEPEFSQEILNFALQSIQGQHDDIVNAPQTEEACLEMIKNKSGALTALPCVMGVMLATGKYHPIVASYSYELGIIAQIENDYRGLYYLNNDFI-QKKNTLAYLYLNKRFNAASAEILSWYENTELFLS--LNSKQIKEKLTEAGVVQYLLVMKHLSLQKL------------KK-EIARLELQE-NKIKKLITGIIK-----------</ns2:sequence><ns2:name>GCA_030122865_None</ns2:name></ns2:Sequence><ns2:Sequence dsseqid="sq1420" id="sq1419" description="Transcriptional regulator"><ns2:sequence>-----------MS------------HLVKWNGRGEVVIEQICLDSVRIKEKMKEIVSQKIMNQDLER-YLQNFIESKDTFEFADLALHHYLAFNGQDQKAIEWLAAGIELLILSFDIYDDLEDQDNGSAVWMKIDSSIALNAVTALYTLSIQVMCQASHEPEFSQEILNFALQSIQGQHDDIVNAPQTEEACLEMIKNKSGALTALPCVMGVMLATGKYHPIVASYSYELGIIAQIENDYRGLYYLNNDFI-QKKNTLAYLYLNKRFNAASAEILSWYENTELFLS--LNSKQIKEKLTEAGVVQYLLVMKHLSLQKL------------KK-EIARLELQE-NKIKKLITGIIK-----------</ns2:sequence><ns2:name>GCA_034054115_None</ns2:name></ns2:Sequence><ns2:Sequence dsseqid="sq1422" id="sq1421" description="Transcriptional regulator"><ns2:sequence>-----------MS------------HLVKWNGRGEVVIEQICLDSVRIKEKMKEIVSQKIMNQDLER-YLQNFIESKDTFEFADLALHHYLAFNGQDQKAIEWLAAGIELLILSFDIYDDLEDQDNGSAVWMKIDSSIALNAVTALYTLSIQVMCQASHEPEFSQEILNFALQSIQGQHDDIVNAPQTEEACLEMIKNKSGALTALPCVMGVMLATGKYHPIVASYSYELGIIAQIENDYRGLYYLNNDFI-QKKNTLAYLYLNKRFNAASAEILSWYENTELFLS--LNSKQIKEKLTEAGVVQYLLVMKHLSLQKL------------KK-EIARLELQE-NKIKKLITGIIK-----------</ns2:sequence><ns2:name>GCA_030123145_None</ns2:name></ns2:Sequence><ns2:Sequence dsseqid="sq1424" id="sq1423" description="Transcriptional regulator"><ns2:sequence>-----------MS------------HLVKWNGRGEVVIEQICLDSVRIKEKMKEIVSQKIMNQDLER-YLQNFIESKDTFEFADLALHHYLAFNGQDQKAIEWLAAGIELLILSFDIYDDLEDQDNGSAVWMKIDSSIALNAVTALYTLSIQVMCQASHEPEFSQEILNFALQSIQGQHDDIVNAPQTEEACLEMIKNKSGALTALPCVMGVMLATGKYHPIVASYSYELGIIAQIENDYRGLYYLNNDFI-QKKNTLAYLYLNKRFNAASAEILSWYENTELFLS--LNSKQIKEKLTEAGVVQYLLVMKHLSLQKL------------KK-EIARLELQE-NKIKKLITGIIK-----------</ns2:sequence><ns2:name>GCA_009913255_None</ns2:name></ns2:Sequence><ns2:Sequence dsseqid="sq1426" id="sq1425" description="Transcriptional regulator"><ns2:sequence>-----------MS------------HLVKWNGRGEVVIEQICLDSVRIKEKMKEIVSQKIMNQDLER-YLQNFIESKDTFEFADLALHHYLAFNGQDQKAIEWLAAGIELLILSFDIYDDLEDQDNGSAVWMKIDSSIALNAVTALYTLSIQVMCQASHEPEFSQEILNFALQSIQGQHDDIVNAPQTEEACLEMIKNKSGALTALPCVMGVMLATGKYHPIVASYSYELGIIAQIENDYRGLYYLNNDFI-QKKNTLAYLYLNKRFNAASAEILSWYENTELFLS--LNSKQIKEKLTEAGVVQYLLVMKHLSLQKL------------KK-EIARLELQE-NKIKKLITGIIK-----------</ns2:sequence><ns2:name>GCA_004101945_None</ns2:name></ns2:Sequence><ns2:Sequence dsseqid="sq1428" id="sq1427" description="Transcriptional regulator"><ns2:sequence>-----------MS------------HLVKWNGRGEVVIEQICLDSVRIKEKMKEIVSQKIMNQDLER-YLQNFIESKDTFEFADLALHHYLAFNGQDQKAIEWLAAGIELLILSFDIYDDLEDQDNGSAVWMKIDSSIALNAVTALYTLSIQVMCQASHEPEFSQEILNFALQSIQGQHDDIVNAPQTEEACLEMIKNKSGALTALPCVMGVMLATGKYHPIVASYSYELGIIAQIENDYRGLYYLNNDFI-QKKNTLAYLYLNKRFNAASAEILSWYENTELFLS--LNSKQIKEKLTEAGVVQYLLVMKHLSLQKL------------KK-EIARLELQE-NKIKKLITGIIK-----------</ns2:sequence><ns2:name>GCA_037201935_None</ns2:name></ns2:Sequence><ns2:Sequence dsseqid="sq1430" id="sq1429" description="Transcriptional regulator"><ns2:sequence>-----------MS------------HLVKWNGRGEVVIEQICLDSVRIKEKMKEIVSQKIMNQDLER-YLQNFIESKDTFEFADLALHHYLAFNGQDQKAIELLAAGIELLILSFDIYDDLEDQDNGSAVWMKIDSSIALNAVTALYTLSIQVMCQASHEPEFSQEILNFALQSIQGQHDDIVNAPQTEEACLEMIKNKSGALTALPCVMGVMLATGKYHPIVASYSYELGIIAQIENDYRGLYYLNNDFI-QKKNTLAYLYLNKRFNAASAEILSWYENTELFLS--LNSKQIKEKLTEAGVVQYLLVMKHLSLQKL------------KK-EIARLELQE-NKIKKLITGIIK-----------</ns2:sequence><ns2:name>GCA_004101445_None</ns2:name></ns2:Sequence><ns2:Sequence dsseqid="sq1432" id="sq1431" description="Transcriptional regulator"><ns2:sequence>-----------MS------------HLVKWNGRGEVVIEQICLDSVRIKEKMKEIVSQKIMNQDLER-YLQNFIESKDTFEFADLALHHYLAFNGQDQKAIELLAAGIELLILSFDIYDDLEDQDNGSAVWMKIDSSIALNAVTALYTLSIQVMCQASHEPEFSQEILNFALQSIQGQHDDIVNAPQTEEACLEMIKNKSGALTALPCVMGVMLATGKYHPIVASYSYELGIIAQIENDYRGLYYLNNDFI-QKKNTLAYLYLNKRFNAASAEILSWYENTELFLS--LNSKQIKEKLTEAGVVQYLLVMKHLSLQKL------------KK-EIARLELQE-NKIKKLITGIIK-----------</ns2:sequence><ns2:name>GCA_022370975_None</ns2:name></ns2:Sequence><ns2:Sequence dsseqid="sq1434" id="sq1433" description="Transcriptional regulator"><ns2:sequence>-----------MS------------HLVKWNGRGEVVIEQICLDSVRIKEKMKEIVSQKIMNQDLER-YLQNFIESKDTFEFADLALHHYLAFNGQDQKAIELLAAGIELLILSFDIYDDLEDQDNGSAVWMKIDSSIALNAVTALYTLSIQVMCQASHEPEFSQEILNFALQSIQGQHDDIVNAPQTEEACLEMIKNKSGALTALPCVMGVMLATGKYHPIVASYSYELGIIAQIENDYRGLYYLNNDFI-QKKNTLAYLYLNKRFNAASAEILSWYENTELFLS--LNSKQIKEKLTEAGVVQYLLVMKHLSLQKL------------KK-EIARLELQE-NKIKKLITGIIK-----------</ns2:sequence><ns2:name>GCA_025502545_None</ns2:name></ns2:Sequence><ns2:Sequence dsseqid="sq1436" id="sq1435" description="Transcriptional regulator"><ns2:sequence>-----------MS------------HLVKWNGRGEVVIEQICLDSVRIKEKMKEIVSQKIMNQDLER-YLQNFIESKDTFEFADLALHHYLAFNGQDQKAIELLAAGIELLILSFDIYDDLEDQDNGSAVWMKIDSSIALNAVTALYTLSIQVMCQASHEPEFSQEILNFALQSIQGQHDDIVNAPQTEEACLEMIKNKSGALTALPCVMGVMLATGKYHPIVASYSYELGIIAQIENDYRGLYYLNNDFI-QKKNTLAYLYLNKRFNAASAEILSWYENTELFLS--LNSKQIKEKLTEAGVVQYLLVMKHLSLQKL------------KK-EIARLELQE-NKIKKLITGIIK-----------</ns2:sequence><ns2:name>GCA_025732155_None</ns2:name></ns2:Sequence><ns2:Sequence dsseqid="sq1438" id="sq1437" description="Transcriptional regulator"><ns2:sequence>-----------MS------------HLVKWNGRGEVVIEQICLDSVRIKEKMKEIVSQKIMNQDLER-YLQNFIESKDTFEFADLALHHYLAFNGQDQKAIELLAAGIELLILSFDIYDDLEDQDNGSAVWMKIDSSIALNAVTALYTLSIQVMCQASHEPEFSQEILNFALQSIQGQHDDIVNAPQTEEACLEMIKNKSGALTALPCVMGVMLATGKYHPIVASYSYELGIIAQIENDYRGLYYLNNDFI-QKKNTLAYLYLNKRFNAASAEILSWYENTELFLS--LNSKQIKEKLTEAGVVQYLLVMKHLSLQKL------------KK-EIARLELQE-NKIKKLITGIIK-----------</ns2:sequence><ns2:name>GCA_015654205_None</ns2:name></ns2:Sequence><ns2:Sequence dsseqid="sq1440" id="sq1439" description="Transcriptional regulator"><ns2:sequence>-----------MS------------HLVKWNGRGEVVIEQICLDSVRIKEKMKEIVSQKIMNQDLER-YLQNFIESKDTFEFADLALHHYLAFNGQDQKAIELLAAGIELLILSFDIYDDLEDQDNGSAVWMKIDSSIALNAVTALYTLSIQVMCQASHEPEFSQEILNFALQSIQGQHDDIVNAPQTEEACLEMIKNKSGALTALPCVMGVMLATGKYHPIVASYSYELGIIAQIENDYRGLYYLNNDFI-QKKNTLAYLYLNKRFNAASAEILSWYENTELFLS--LNSKQIKEKLTEAGVVQYLLVMKHLSLQKL------------KK-EIARLELQE-NKIKKLITGIIK-----------</ns2:sequence><ns2:name>GCA_004119835_None</ns2:name></ns2:Sequence><ns2:Sequence dsseqid="sq1442" id="sq1441" description="Transcriptional regulator"><ns2:sequence>-----------MS------------HLVKWNGRGEVVIEQICLDSVRIKEKMKEIVSQKIMNQDLER-YLQNFIESKDTFEFADLALHHYLAFNGQDQKAIELLAAGIELLILSFDIYDDLEDQDNGSAVWMKIDSSIALNAVTALYTLSIQVMCQASHEPEFSQEILNFALQSIQGQHDDIVNAPQTEEACLEMIKNKSGALTALPCVMGVMLATGKYHPIVASYSYELGIIAQIENDYRGLYYLNNDFI-QKKNTLAYLYLNKRFNAASAEILSWYENTELFLS--LNSKQIKEKLTEAGVVQYLLVMKHLSLQKL------------KK-EIARLELQE-NKIKKLITGIIK-----------</ns2:sequence><ns2:name>GCA_009662355_None</ns2:name></ns2:Sequence><ns2:Sequence dsseqid="sq1444" id="sq1443" description="Transcriptional regulator"><ns2:sequence>-----------MS------------HLVKWNGRGEVVIEQICLDSVRIKEKMKEIVSQKIMNQDLER-YLQNFIESKDTFEFADLALHHYLAFNGQDQKAIELLAAGIELLILSFDIYDDLEDQDNGSAVWMKIDSSIALNAVTALYTLSIQVMCQASHEPEFSQEILNFALQSIQGQHDDIVNAPQTEEACLEMIKNKSGALTALPCVMGVMLATGKYHPIVASYSYELGIIAQIENDYRGLYYLNNDFI-QKKNTLAYLYLNKRFNAASAEILSWYENTELFLS--LNSKQIKEKLTEAGVVQYLLVMKHLSLQKL------------KK-EIARLELQE-NKIKKLITGIIK-----------</ns2:sequence><ns2:name>GCA_030123085_None</ns2:name></ns2:Sequence><ns2:Sequence dsseqid="sq1446" id="sq1445" description="Transcriptional regulator"><ns2:sequence>-----------MS------------HLVKWNGRGEVVIEQICLDSVRIKEKMKEIVSQKIMNQDLER-YLQNFIESKDTFEFADLALHHYLAFNGQDQKAIELLAAGIELLILSFDIYDDLEDQDNGSAVWMKIDSSIALNAVTALYTLSIQVMCQASHEPEFSQEILNFALQSIQGQHDDIVNAPQTEEACLEMIKNKSGALTALPCVMGVMLATGKYHPIVASYSYELGIIAQIENDYRGLYYLNNDFI-QKKNTLAYLYLNKRFNAASAEILSWYENTELFLS--LNSKQIKEKLTEAGVVQYLLVMKHLSLQKL------------KK-EIARLELQE-NKIKKLITGIIK-----------</ns2:sequence><ns2:name>GCA_004328925_None</ns2:name></ns2:Sequence><ns2:Sequence dsseqid="sq1448" id="sq1447" description="Transcriptional regulator"><ns2:sequence>-----------MS------------HLVKWNGRGEVVIEQICLDSVRIKEKMKEIVSQKIMNQDLER-YLQNFIESKDTFEFADLALHHYLAFNGQDQKAIELLAAGIELLILSFDIYDDLEDQDNGSAVWMKIDSSIALNAVTALYTLSIQVMCQASHEPEFSQEILNFALQSIQGQHDDIVNAPQTEEACLEMIKNKSGALTALPCVMGVMLATGKYHPIVASYSYELGIIAQIENDYRGLYYLNNDFI-QKKNTLAYLYLNKRFNAASAEILSWYENTELFLS--LNSKQIKEKLTEAGVVQYLLVMKHLSLQKL------------KK-EIARLELQE-NKIKKLITGIIK-----------</ns2:sequence><ns2:name>GCA_023078435_None</ns2:name></ns2:Sequence><ns2:Sequence dsseqid="sq1450" id="sq1449" description="Transcriptional regulator"><ns2:sequence>-----------MS------------HLVKWNGRGEVVIEQICLDSVRIKEKMKEIVSQKIMNQDLER-YLQNFIESKDTFEFADLALHHYLAFNGQDQKAIELLAAGIELLILSFDIYDDLEDQDNGSAVWMKIDSSIALNAVTALYTLSIQVMCQASHEPEFSQEILNFALQSIQGQHDDIVNAPQTEEACLEMIKNKSGALTALPCVMGVMLATGKYHPIVASYSYELGIIAQIENDYRGLYYLNNDFI-QKKNTLAYLYLNKRFNAASAEILSWYENTELFLS--LNSKQIKEKLTEAGVVQYLLVMKHLSLQKL------------KK-EIARLELQE-NKIKKLITGIIK-----------</ns2:sequence><ns2:name>GCA_030847885_None</ns2:name></ns2:Sequence><ns2:Sequence dsseqid="sq1452" id="sq1451" description="Transcriptional regulator"><ns2:sequence>-----------MS------------HLVKWNGRGEVVIEQICLDSVRIKEKMKEIVSQKIMNQDLER-YLQNFIESKDTFEFADLALHHYLAFNGQDQKAIELLAAGIELLILSFDIYDDLEDQDNGSAVWMKIDSSIALNAVTALYTLSIQVMCQASHEPEFSQEILNFALQSIQGQHDDIVNAPQTEEACLEMIKNKSGALTALPCVMGVMLATGKYHPIVASYSYELGIIAQIENDYRGLYYLNNDFI-QKKNTLAYLYLNKRFNAASAEILSWYENTELFLS--LNSKQIKEKLTEAGVVQYLLVMKHLSLQKL------------KK-EIARLELQE-NKIKKLITGIIK-----------</ns2:sequence><ns2:name>GCA_030122885_None</ns2:name></ns2:Sequence><ns2:Sequence dsseqid="sq1454" id="sq1453" description="Transcriptional regulator"><ns2:sequence>-----------MS------------HLVKWNGRGEVVIEQICLDSVRIKEKMKEIVSQKIMNQDLER-YLQNFIESKDTFEFADLALHHYLAFNGQDQKAIELLAAGIELLILSFDIYDDLEDQDNGSAVWMKIDSSIALNAVTALYTLSIQVMCQASHEPEFSQEILNFALQSIQGQHDDIVNAPQTEEACLEMIKNKSGALTALPCVMGVMLATGKYHPIVASYSYELGIIAQIENDYRGLYYLNNDFI-QKKNTLAYLYLNKRFNAASAEILSWYENTELFLS--LNSKQIKEKLTEAGVVQYLLVMKHLSLQKL------------KK-EIARLELQE-NKIKKLITGIIK-----------</ns2:sequence><ns2:name>GCA_009913395_None</ns2:name></ns2:Sequence><ns2:Sequence dsseqid="sq1456" id="sq1455" description="Transcriptional regulator"><ns2:sequence>-----------MS------------HLVKWNGRGEVVIEQICLDSVRIKEKMKEIVSQKIMNQDLER-YLQNFIESKDTFEFADLALHHYLAFNGQDQKAIELLAAGIELLILSFDIYDDLEDQDNGSAVWMKIDSSIALNAVTALYTLSIQVMCQASHEPEFSQEILNFALQSIQGQHDDIVNAPQTEEACLEMIKNKSGALTALPCVMGVMLATGKYHPIVASYSYELGIIAQIENDYRGLYYLNNDFI-QKKNTLAYLYLNKRFNAASAEILSWYENTELFLS--LNSKQIKEKLTEAGVVQYLLVMKHLSLQKL------------KK-EIARLELQE-NKIKKLITGIIK-----------</ns2:sequence><ns2:name>GCA_025161015_None</ns2:name></ns2:Sequence><ns2:Sequence dsseqid="sq1458" id="sq1457" description="Transcriptional regulator"><ns2:sequence>-----------MS------------HLVKWNGRGEVVIEQICLDSVRIKEKMKEIVSQKIMNQDLER-YLQNFIESKDTFEFADLALHHYLAFNGQDQKAIELLAAGIELLILSFDIYDDLEDQDNGSAVWMKIDSSIALNAVTALYTLSIQVMCQASHEPEFSQEILNFALQSIQGQHDDIVNAPQTEEACLEMIKNKSGALTALPCVMGVMLATGKYHPIVASYSYELGIIAQIENDYRGLYYLNNDFI-QKKNTLAYLYLNKRFNAASAEILSWYENTELFLS--LNSKQIKEKLTEAGVVQYLLVMKHLSLQKL------------KK-EIARLELQE-NKIKKLITGIIK-----------</ns2:sequence><ns2:name>GCA_017753785_None</ns2:name></ns2:Sequence><ns2:Sequence dsseqid="sq1460" id="sq1459" description="Transcriptional regulator"><ns2:sequence>-----------MS------------HLVKWNGRGEVVIEQICLDSVRIKEKMKEIVSQKIMNQDLER-YLQNFIESKDTFEFADLALHHYLAFNGQDQKAIELLAAGIELLILSFDIYDDLEDQDNGSAVWMKIDSSIALNAVTALYTLSIQVMCQASHEPEFSQEILNFALQSIQGQHDDIVNAPQTEEACLEMIKNKSGALTALPCVMGVMLATGKYHPIVASYSYELGIIAQIENDYRGLYYLNNDFI-QKKNTLAYLYLNKRFNAASAEILSWYENTELFLS--LNSKQIKEKLTEAGVVQYLLVMKHLSLQKL------------KK-EIARLELQE-NKIKKLITGIIK-----------</ns2:sequence><ns2:name>GCA_004101405_None</ns2:name></ns2:Sequence><ns2:Sequence dsseqid="sq1462" id="sq1461" description="Transcriptional regulator"><ns2:sequence>-----------MS------------HLVKWNGRGEVVIEQICLDSVRIKEKMKEIVSQKIMNQDLER-YLQNFIESKDTFEFADLALHHYLAFNGQDQKAIELLAAGIELLILSFDIYDDLEDQDNGSAVWMKIDSSIALNAVTALYTLSIQVMCQASHEPEFSQEILNFALQSIQGQHDDIVNAPQTEEACLEMIKNKSGALTALPCVMGVMLATGKYHPIVASYSYELGIIAQIENDYRGLYYLNNDFI-QKKNTLAYLYLNKRFNAASAEILSWYENTELFLS--LNSKQIKEKLTEAGVVQYLLVMKHLSLQKL------------KK-EIARLELQE-NKIKKLITGIIK-----------</ns2:sequence><ns2:name>GCA_025502505_None</ns2:name></ns2:Sequence><ns2:Sequence dsseqid="sq1464" id="sq1463" description="Transcriptional regulator"><ns2:sequence>-----------MS------------HLVKWNGRGEVVIEQICLDSVRIKEKMKEIVSQKIMNQDLER-YLQNFIESKDTFEFADLALHHYLAFNGQDQKAIELLAAGIELLILSFDIYDDLEDQDNGSAVWMKIDSSIALNAVTALYTLSIQVMCQASHEPEFSQEILNFALQSIQGQHDDIVNAPQTEEACLEMIKNKSGALTALPCVMGVMLATGKYHPIVASYSYELGIIAQIENDYRGLYYLNNDFI-QKKNTLAYLYLNKRFNAASAEILSWYENTELFLS--LNSKQIKEKLTEAGVVQYLLVMKHLSLQKL------------KK-EIARLELQE-NKIKKLITGIIK-----------</ns2:sequence><ns2:name>GCA_027912355_None</ns2:name></ns2:Sequence><ns2:Sequence dsseqid="sq1466" id="sq1465" description="Transcriptional regulator"><ns2:sequence>-----------MS------------HLVKWNGRGEVVIEQICLDSVRIKEKMKEIVSQKIMNLDLER-YLQNFIESKDTFEFADLALHHYLAFNGQDQKAIELLAAGIELLILSFDIYDDLEDQDNGSAVWMKIDSSIALNAVTALYTLSIQVMCQASHEPEFSQEILNFALQSIQGQHDDIVNAPQTEEACLEMIKNKSGALTALPCVMGVMLATGKYHPIVASYSYELGIIAQIENDYRGLYYLNNDFI-QKKNTLAYLYLNKRFNAASAEILSWYENTELFLS--LNSKQIKEKLTEAGVVQYLLVMKHLSLQKL------------KK-EIARLELQE-NKIKKLITGIIK-----------</ns2:sequence><ns2:name>GCA_009913535_None</ns2:name></ns2:Sequence><ns2:Sequence dsseqid="sq1468" id="sq1467" description="Transcriptional regulator"><ns2:sequence>-----------MS------------HLVKWNGRGEVVIEQICLDSVRIKEKMKEIVSQKIMNLDLER-YLQNFIESKDTFEFADLALHHYLAFNGQDQKAIELLAAGIELLILSFDIYDDLEDQDNGSAVWMKIDSSIALNAVTALYTLSIQVMCQASHEPEFSQEILNFALQSIQGQHDDIVNAPQTEEACLEMIKNKSGALTALPCVMGVMLATGKYHPIVASYSYELGIIAQIENDYRGLYYLNNDFI-QKKNTLAYLYLNKRFNAASAEILSWYENTELFLS--LNSKQIKEKLTEAGVVQYLLVMKHLSLQKL------------KK-EIARLELQE-NKIKKLITGIIK-----------</ns2:sequence><ns2:name>GCA_004103535_None</ns2:name></ns2:Sequence><ns2:Sequence dsseqid="sq1470" id="sq1469" description="Transcriptional regulator"><ns2:sequence>-----------MS------------HLVKWNGRGEVVIEQICLDSVRIKEKMKEIVSQKIMNLDLER-YLQNFIESKDTFEFADLALHHYLAFNGQDQKAIELLAAGIELLILSFDIYDDLEDQDNGSAVWMKIDSSIALNAVTALYTLSIQVMCQASHEPEFSQEILNFALQSIQGQHDDIVNAPQTEEACLEMIKNKSGALTALPCVMGVMLATGKYHPIVASYSYELGIIAQIENDYRGLYYLNNDFI-QKKNTLAYLYLNKRFNAASAEILSWYENTELFLS--LNSKQIKEKLTEAGVVQYLLVMKHLSLQKL------------KK-EIARLELQE-NKIKKLITGIIK-----------</ns2:sequence><ns2:name>Bacillus_subtilis_DSM5611_None</ns2:name></ns2:Sequence><ns2:Sequence dsseqid="sq1472" id="sq1471" description="Transcriptional regulator"><ns2:sequence>-----------MS------------HLVKWNGRGEVVIEQICLDSVRIKEKMKEIVSQKIMNQDLER-YLQNFIESKDTFEFADLALHHYLAFNGQDQKAIELLAAGIELLILSFDIYDDLEDQDNGSAVWMKIDSSIALNAVTALYTLSIQVMCQASHEPEFTQEILNFALQSIQGQHDDIVNAPQTEEACLEMIKNKSGALTALPCVMGVMLATGKYHPIVASYSYELGIIAQIENDYQGLYYLNNDFI-QKKNTLAYLYLNKRFNAASAEILSWYENAELFLS--LNPKQIKEKLTEAGVVQYLLVMKHLSLQKL------------KK-EIARLELQE-NKIKKLITGIIK-----------</ns2:sequence><ns2:name>GCA_000973605_None</ns2:name></ns2:Sequence><ns2:Sequence dsseqid="sq1474" id="sq1473" description="Transcriptional regulator"><ns2:sequence>-----------MS------------HLVKWNGRGEVVIEQICLDSVRIKEKMKEIVSQKIMNQDLER-YLQNFIESKDTFEFADLALHHYLAFNGQDQKAIELLAAGIELLILSFDIYDDLEDQDNGSAVWMKIDSSIALNAVTALYTLSIQVMCQASHEPEFTQEILNFALQSIQGQHDDIVNAPQTEEACLEMIKNKSGALTALPCVMGVMLATGKYHPIVASYSYELGIIAQIENDYQGLYYLNNDFI-QKKNTLAYLYLNKRFNAASAEILSWYENAELFLS--LNPKQIKEKLTEAGVVQYLLVMKHLSLQKL------------KK-EIARLELQE-NKIKKLITGIIK-----------</ns2:sequence><ns2:name>GCA_031326005_None</ns2:name></ns2:Sequence><ns2:Sequence dsseqid="sq1476" id="sq1475" description="Transcriptional regulator"><ns2:sequence>-----------MS------------HLVKWNGRGEVVIEQICLDSVRIKEKMKEIVSQKIMNQDLER-YLQNFIESKDTFEFADLALHHYLAFNGQDQKAIELLAAGIELLILSFDIYDDLEDQDNGSAVWMKIDSSIALNAVTALYTLSIQVMCQASHEPEFTQEILNFALQSIQGQHDDIVNAPQTEEACLEMIKNKSGALTALPCVMGVMLATGKYHPIVASYSYELGIIAQIENDYQGLYYLNNDFI-QKKNTLAYLYLNKRFNAASAEILSWYENAELFLS--LNPKQIKEKLTEAGVVQYLLVMKHLSLQKL------------KK-EIARLELQE-NKIKKLITGIIK-----------</ns2:sequence><ns2:name>GCA_025426155_None</ns2:name></ns2:Sequence><ns2:Sequence dsseqid="sq1478" id="sq1477" description="Transcriptional regulator"><ns2:sequence>-----------MS------------HLVKWNGRGEVVIEQICLDSVRIKEKMKEIVSQKIMNQDLER-YLQNFIESKDTFEFADLALHHYLAFNGQDQKAIELLAAGIELLILSFDIYDDLEDQDNGSAVWMKIDSSIALNAVTALYTLSIQVMCQASHEPEFTQEILNFALQSIQGQHDDIVNAPQTEEACLEMIKNKSGALTALPCVMGVMLATGKYHPIVASYSYELGIIAQIENDYQGLYYLNNDFI-QKKNTLAYLYLNKRFNAASAEILSWYENAELFLS--LNPKQIKEKLTEAGVVQYLLVMKHLSLQKL------------KK-EIARLELQE-NKIKKLITGIIK-----------</ns2:sequence><ns2:name>GCA_025809235_None</ns2:name></ns2:Sequence><ns2:Sequence dsseqid="sq1480" id="sq1479" description="Transcriptional regulator"><ns2:sequence>-----------MS------------HLVKWNGRGEVVIEQICLDSVRIKEKMKEIVSQKIMNQDLER-YLQNFIESKDTFEFADLALHHYLAFNGQDQKAIELLAAGIELLILSFDIYDDLEDQDNGSAVWMKIDSSIALNAVTALYTLSIQVMCQASHEPEFTQEILNFALQSIQGQHDDIVNAPQTEEACLEMIKNKSGALTALPCVMGVMLATGKYHPIVASYSYELGIIAQIENDYQGLYYLNNDFI-QKKNTLAYLYLNKRFNAASAEILSWYENAELFLS--LNPKQIKEKLTEAGVVQYLLVMKHLSLQKL------------KK-EIARLELQE-NKIKKLITGIIK-----------</ns2:sequence><ns2:name>GCA_002556525_None</ns2:name></ns2:Sequence><ns2:Sequence dsseqid="sq1482" id="sq1481" description="Transcriptional regulator"><ns2:sequence>-----------MS------------HLVKWNGRGEVVIEQICLDSVRIKEKMKEIVSQKIMNQDLER-YLQNFIESKDTFEFADLALHHYLAFNGQDQKAIELLAAGIELLILSFDIYDDLEDQDNGSAVWMKIDSSIALNAVTALYTLSIQVMCQASHEPEFTQEILNFALQSIQGQHDDIVNAPQTEEACLEMIKNKSGALTALPCVMGVMLATGKYHPIVASYSYELGIIAQIENDYQGLYYLNNDFI-QKKNTLAYLYLNKRFNAASAEILSWYENAELFLS--LNPKQIKEKLTEAGVVQYLLVMKHLSLQKL------------KK-EIARLELQE-NKIKKLITGIIK-----------</ns2:sequence><ns2:name>GCA_018884165_None</ns2:name></ns2:Sequence><ns2:Sequence dsseqid="sq1484" id="sq1483" description="Transcriptional regulator"><ns2:sequence>-----------MS------------HLVKWNGRGEVVIEQICLDSVRIKEKMKEIVSQKIMNQDLER-YLQNFIESKDTFEFADLALHHYLAFNGQDQKAIELLAAGIELLILSFDIYDDLEDQDNGSAVWMKIDSSIALNAVTALYTLSIQVMCQASHEPEFTQEILNFALQSIQGQHDDIVNAPQTEEACLEMIKNKSGALTALPCVMGVMLATGKYHPIVASYSYELGIIAQIENDYQGLYYLNNDFI-QKKNTLAYLYLNKRFNAASAEILSWYENAELFLS--LNPKQIKEKLTEAGVVQYLLVMKHLSLQKL------------KK-EIARLELQE-NKIKKLITGIIK-----------</ns2:sequence><ns2:name>GCA_018394175_None</ns2:name></ns2:Sequence><ns2:Sequence dsseqid="sq1486" id="sq1485" description="Transcriptional regulator"><ns2:sequence>-----------MS------------HLVKWNGRGEVVIEQICLDSVRIKEKMKEIVSQKIMNQDLER-YLQNFIESKDTFEFADLALHHYLAFNGQDQKAIELLAAGIELLILSFDIYDDLEDQDNGSAVWMKIDSSIALNAVTALYTLSIQVMCQASHEPEFTQEILNFALQSIQGQHDDIVNAPQTEEACLEMIKNKSGALTALPCVMGVMLATGKYHPIVASYSYELGIIAQIENDYQGLYYLNNDFI-QKKNTLAYLYLNKRFNAASAEILSWYENAELFLS--LNPKQIKEKLTEAGVVQYLLVMKHLSLQKL------------KK-EIARLELQE-NKIKKLITGIIK-----------</ns2:sequence><ns2:name>GCA_009665145_None</ns2:name></ns2:Sequence><ns2:Sequence dsseqid="sq1488" id="sq1487" description="Transcriptional regulator"><ns2:sequence>-----------MS------------HLVKWNGRGEVVIEQICLDSVRIKEKMKEIVSQKIMNQDLER-YLQNFIESKDTFEFADLALHHYLAFNGQDQKAIELLAAGIELLILSFDIYDDLEDQDNGSAVWMKIDSSIALNAVTALYTLSIQVMCQASHEPEFTQEILNFALQSIQGQHDDIVNAPQTEEACLEMIKNKSGALTALPCVMGVMLATGKYHPIVASYSYELGIIAQIENDYQGLYYLNNDFI-QKKNTLAYLYLNKRFNAASAEILSWYENAELFLS--LNPKQIKEKLTEAGVVQYLLVMKHLSLQKL------------KK-EIARLELQE-NKIKKLITGIIK-----------</ns2:sequence><ns2:name>GCA_001465815_None</ns2:name></ns2:Sequence><ns2:Sequence dsseqid="sq1490" id="sq1489" description="Transcriptional regulator"><ns2:sequence>-----------MS------------HLVKWNGRGEVVIEQICLDSVRIKEKMKEIVSQKIMNQDLER-YLQNFIESKDTFEFADLALHHYLAFNGQDQKAIELLAAGIELLILSFDIYDDLEDQDNGSAVWMKIDSSIALNAVTALYTLSIQVMCQASHEPEFTQEILNFALQSIQGQHDDIVNAPQTEEACLEMIKNKSGALTALPCVMGVMLATGKYHPIVASYSYELGIIAQIENDYQGLYYLNNDFI-QKKNTLAYLYLNKRFNAASAEILSWYENAELFLS--LNPKQIKEKLTEAGVVQYLLVMKHLSLQKL------------KK-EIARLELQE-NKIKKLITGIIK-----------</ns2:sequence><ns2:name>GCA_000338735_None</ns2:name></ns2:Sequence><ns2:Sequence dsseqid="sq1492" id="sq1491" description="Transcriptional regulator"><ns2:sequence>-----------MS------------HLVKWNGRGEVVIEQICLDSVRIKEKMKEIVSQKIMNQDLER-YLQNFIESKDTFEFADLALHHYLAFNGQDQKAIELLAAGIELLILSFDIYDDLEDQDNGSAVWMKIDSSIALNAVTALYTLSIQVMCQASHEPEFTQEILNFALQSIQGQHDDIVNAPQTEEACLEMIKNKSGALTALPCVMGVMLATGKYHPIVASYSYELGIIAQIENDYQGLYYLNNDFI-QKKNTLAYLYLNKRFNAASAEILSWYENAELFLS--LNPKQIKEKLTEAGVVQYLLVMKHLSLQKL------------KK-EIARLELQE-NKIKKLITGIIK-----------</ns2:sequence><ns2:name>GCA_024220155_None</ns2:name></ns2:Sequence><ns2:Sequence dsseqid="sq1494" id="sq1493" description="Transcriptional regulator"><ns2:sequence>-----------MS------------HLVKWNGRGEVVIEQICLDSVRIKEKMKEIVSQKIMNQDLER-YLQNFIESKDTFEFADLALHHYLAFNGQDQKAIELLAAGIELLILSFDIYDDLEDQDNGSAVWMKIDSSIALNAVTALYTLSIQVMCQASHEPEFTQEILNFALQSIQGQHDDIVNAPQTEEACLEMIKNKSGALTALPCVMGVMLATGKYHPIVASYSYELGIIAQIENDYQGLYYLNNDFI-QKKNTLAYLYLNKRFNAASAEILSWYENAELFLS--LNPKQIKEKLTEAGVVQYLLVMKHLSLQKL------------KK-EIARLELQE-NKIKKLITGIIK-----------</ns2:sequence><ns2:name>GCA_000349795_None</ns2:name></ns2:Sequence><ns2:Sequence dsseqid="sq1496" id="sq1495" description="Transcriptional regulator"><ns2:sequence>-----------MS------------HLVKWNGRGEVVIEQICLDSVRIKEKMKEIVSQKIMNQDLER-YLQNFIESKDTFEFADLALHHYLAFNGQDQKAIELLAAGIELLILSFDIYDDLEDQDNGSAVWMKIDSSIALNAVTALYTLSIQVMCQASHEPEFTQEILNFALQSIQGQHDDIVNAPQTEEACHEMIKNKSGALTALPCVMGVMLATGKYHPIVASYSYELGIIAQIENDYQGLYYLNNDFI-QKKNTLAYLYLNKRFNAASAEILSWYENAELFLS--LNPKQIKEKLTEAGVVQYLLVMKHLSLQKL------------KK-EIARLELQE-NKIKKLITGIIK-----------</ns2:sequence><ns2:name>GCA_002216085_None</ns2:name></ns2:Sequence><ns2:Sequence dsseqid="sq1498" id="sq1497" description="Transcriptional regulator"><ns2:sequence>-----------MS------------HLVKWNGRGEVVIEQICLDSVRIKEKMKEIVSQKIMNQDLER-YLQNFIESKDTFEFADLALHHYLAFNGQDQKAIELLAAGIELLILSFDIYDDLEDQDNGSAVWMKIDSSIALNAVTALYTLSIQVMCQASHEPEFSQEILNFALQSIQGQHDDIVNAPQTEEACLEMIKNKSGALTALPCVMGVMLATGKYHPIVASYSYELGIIAQIENDYRGLYYLNNDFI-QKKNTLAYLYLNKRFNAASAEILSWYENAELFLS--LNPKHIKEKLTEAGVVQYLLVMKHLSLQKL------------KK-EIARLELQE-NKIKKLLTGIIK-----------</ns2:sequence><ns2:name>GCA_024507835_None</ns2:name></ns2:Sequence><ns2:Sequence dsseqid="sq1500" id="sq1499" description="Transcriptional regulator"><ns2:sequence>-----------MS------------HLVKWNGRGEVVIEQICLDSVRIKEKMKEIVSQKIMNQDLER-YLQNFIESKDTFEFADLALHHYLAFNGQDQKAIELLAAGIELLILSFDIYDDLEDQDNGSAVWMKIDSSIALNAVTALYTLSIQVMCQASHEPEFSQEILNFALQSIQGQHDDIVNAPQTEEACLEMIKNKSGALTALPCVMGVMLATGKYHPIVASYSYELGIIAQIENDYRGLYYLNNDFI-QKKNTLAYLYLNKRFNAASAEILSWYENAELFLS--LNPKHIKEKLTEAGVVQYLLVMKHLSLQKL------------KK-EIARLELQE-NKIKKLLTGIIK-----------</ns2:sequence><ns2:name>GCA_003600785_None</ns2:name></ns2:Sequence><ns2:Sequence dsseqid="sq1502" id="sq1501" description="Transcriptional regulator"><ns2:sequence>-----------MS------------HLVKWNGRGEVVIEQICLDSVRIKEKMKEIVSQKIMNQDLER-YLQNFIESKDTFEFADLALHHYLAFNGQDQKAIELLAAGIELLILSFDIYDDLEDQDNGSAVWMKIDSSIALNAVTALYTLSIQVMCQASHEPEFSQEILNFALQSIQGQHDDIVNAPQTEEACLEMIKNKSGALTALPCVMGVMLATGKYHPIVASYSYELGIIAQIENDYRGLYYLNNDFI-QKKNTLAYLYLNKRFNAASAEILSWYENAELFLS--LNPKHIKEKLTEAGVVQYLLVMKHLSLQKL------------KK-EIARLELQE-NKIKKLLTGIIK-----------</ns2:sequence><ns2:name>GCA_023521275_None</ns2:name></ns2:Sequence><ns2:Sequence dsseqid="sq1504" id="sq1503" description="Transcriptional regulator"><ns2:sequence>-----------MS------------HLVKWNGRGEVVIEQICLDSVRIKEKMKEIVSQKIMNQDLER-YLQNFIESKDTFEFADLALHHYLAFNGQDQKAIELLAAGIELLILSFDIYDDLEDQDNGSAVWMKIDSSIALNAVTALYTLSIQVMCQASHEPEFSQEILNFALQSIQGQHDDIVNAPQTEEACLEMIKNKSGALTALPCVMGVMLATGKYHPIVASYSYELGIIAQIENDYRGLYYLNNDFI-QKKNTLAYLYLNKRFNAASAEILSWYENAELFLS--LNPKHIKEKLTEAGVVQYLLVMKHLSLQKL------------KK-EIARLELQE-NKIKKLLTGIIK-----------</ns2:sequence><ns2:name>GCA_024507895_None</ns2:name></ns2:Sequence><ns2:Sequence dsseqid="sq1506" id="sq1505" description="Transcriptional regulator"><ns2:sequence>-----------MS------------HLVKWNGRGEVVIEQICLDSVRIKEKMKEIVSQKIMNQDLER-YLQNFIESKDTFEFADLALHHYLAFNGQDQKAIELLAAGIELLILSFDIYDDLEDQDNGSAVWMKIDSSIALNAVTALYTLSIQVMCQASHEPEFSQEILNFALQSIQGQHDDIVNAPQTEEACLEMIKNKSGALTALPCVMGVMLATGKYHPIVASYSYELGIIAQIENDYRGLYYLNNDFI-QKKNTLAYLYLNKRFNAASAEILSWYENAELFLS--LNPKHIKEKLTEAGVVQYLLVMKHLSLQKL------------KK-EIARLELQE-NKIKKLLTGIIK-----------</ns2:sequence><ns2:name>GCA_023521635_None</ns2:name></ns2:Sequence><ns2:Sequence dsseqid="sq1508" id="sq1507" description="Transcriptional regulator"><ns2:sequence>-----------MS------------HLVKWNGRGEVVIEQICLDSVRIKEKMKEIVSQKIMNQDLER-YLQNFIESKDTFEFADLALHHYLAFNGQDQKAIELLAAGIELLILSFDIYDDLEDQDNGSAVWMKIDSSIALNAVTALYTLSIQVMCQASHEPEFSQEILNFALQSIQGQHDDIVNAPQTEEACLEMIKNKSGALTALPCVMGVMLATGKYHPIVASYSYELGIIAQIENDYRGLYYLNNDFI-QKKNTLAYLYLNKRFNAASAEILSWYENAELFLS--LNPKHIKEKLTEAGVVQYLLVMKHLSLQKL------------KK-EIARLELQE-NKIKKLLTGIIK-----------</ns2:sequence><ns2:name>GCA_024508175_None</ns2:name></ns2:Sequence><ns2:Sequence dsseqid="sq1510" id="sq1509" description="Transcriptional regulator"><ns2:sequence>-----------MS------------HLVKWNGRGEVVIEQICLDSVRIKEKMKEIVSQKIMNQDLER-YLQNFIESKDTFEFADLALHHYLAFNGQDQKAIELLAAGIELLILSFDIYDDLEDQDNGSAVWMKIDSSIALNAVTALYTLSIQVMCQASHEPEFSQEILNFALQSIQGQHDDIVNAPQTEEACLEMIKNKSGALTALPCVMGVMLATGKYHPIVASYSYELGIIAQIENDYRGLYYLNNDFI-QKKNTLAYLYLNKRFNAASAEILSWYENAELFLS--LNPKHIKEKLTEAGVVQYLLVMKHLSLQKL------------KK-EIARLELQE-NKIKKLLTGIIK-----------</ns2:sequence><ns2:name>GCA_023521615_None</ns2:name></ns2:Sequence><ns2:Sequence dsseqid="sq1512" id="sq1511" description="Transcriptional regulator"><ns2:sequence>-----------MS------------HLVKWNGRGEVVIEQICLDSGRIKEKMKEIVSQKIMNQDLER-YLQNFIESKDTFEFADLALHHYLAFNGQDQKAIELLAAGIELLILSFDIYDDLEDQDNGSAVWMKIDSSIALNAVTALYTLSIQVMCQASHEPEFSQEILNFALQSIQGQHDDIVNAPQTEEACLEMIKNKSGALTALPCVMGVMLATGKYHPIVASYSYELGIIAQIENDYRGLYYLNNDFI-QKKNTLAYLYLNKRFNAASAEILSWYENAELFLS--LNPKHIKEKLTEAGVVQYLLVMKHLSLQKL------------KK-EIARLELQE-NKIKKLLTGIIK-----------</ns2:sequence><ns2:name>GCA_009497795_None</ns2:name></ns2:Sequence><ns2:Sequence dsseqid="sq1514" id="sq1513" description="Pre-ComX modifying protein"><ns2:sequence>-----------MS------------HLVKWNGRGEVVIEQICLDSVRIKEKMKEIVSQKIMNQDLER-YLQNFIESKDTFEFADLALHHYLAFNGQDQKAIELLAAGIELLILSFDIYDDLEDQDNGSAVWMKIDSSIALNAVTALYTLSIQVMCQASHEPEFSQEILNFALQSIQGQHDDIVNVPQTEEACLEMIKNKSGALTALPCVMGVMLATGKYHPIVASYSYELGIISQIDNDYKGLFYLNNDFV-QKKNTLAYLYLKKQFNDASAELLSLYQKPEEFVS--INTKALKRKLTEAGVIQYLLVMKHLSLQKI------------KN-EMSQLKLEE-DKTEKLLSVMIK-----------</ns2:sequence><ns2:name>GCA_009662335_None</ns2:name></ns2:Sequence><ns2:Sequence dsseqid="sq1516" id="sq1515" description="Pre-ComX modifying protein"><ns2:sequence>-----------MS------------HLVKWNGRGEVVIEQICLDSVRIKEKMKEIVSQKIMNQDLER-YLQNFIESKDTFEFADLALHHYLAFNGQDQKAIELLAAGIELLILSFDIYDDLEDQDNGSAVWMKIDSSIALNAVTALYTLSIQVMCQASHEPEFSQEILNFALQSIQGQHDDIVNVPQTEEACLEMIKNKSGALTALPCVMGVMLATGKYHPIVASYSYELGIISQIDNDYKGLFYLNNDFV-QKKNTLAYLYLKKQFNDASAELLSLYQKPEEFVS--INTKALKRKLTEAGVIQYLLVMKHLSLQKI------------KN-EMSQLKLEE-DKTEKLLSVMIK-----------</ns2:sequence><ns2:name>GCA_004119675_None</ns2:name></ns2:Sequence><ns2:Sequence dsseqid="sq1518" id="sq1517" description="Pre-ComX modifying protein"><ns2:sequence>-----------MS------------HLVKWNGRGEVVIEQICLDSVRIKEKMKEIVSQKIMNQDLER-YLQNFIESKDTFEFADLALHHYLAFNGQDQKAIELLAAGIELLILSFDIYDDLEDQDNGSAVWMKIDSSIALNAVTALYTLSIQVMCQASHEPEFSQEILNFALQSIQGQHDDIVNVPQTEEACLEMIKNKSGALTALPCVMGVMLATGKYHPIVASYSYELGIISQIDNDYKGLFYLNNDFV-QKKNTLAYLYLKKQFNDASAELLSLYQKPEEFVS--INTKALKRKLTEAGVIQYLLVMKHLSLQKI------------KN-EMSQLKLEE-DKTEKLLSVMIK-----------</ns2:sequence><ns2:name>GCA_030863625_None</ns2:name></ns2:Sequence><ns2:Sequence dsseqid="sq1520" id="sq1519" description="Pre-ComX modifying protein"><ns2:sequence>-----------MS------------HLVKWNGRGEVVIEQICLDSVRIKEKMKEIVSQKIMNQDLER-YLQNFIESKDTFEFADLALHHYLAFNGQDQKAIELLAAGIELLILSFDIYDDLEDQDNGSAVWMKIDSSIALNAVTALYTLSIQVMCQASHEPEFSQEILNFALQSIQGQHDDIVNVPQTEEACLEMIKNKSGALTALPCVMGVMLATGKYHPIVASYSYELGIISQIDNDYKGLFYLNNDFV-QKKNTLAYLYLKKQFNDASAELLSLYQKPEEFVS--INTKALKRKLTEAGVIQYLLVMKHLSLQKI------------KN-EMSQLKLEE-DKTEKLLSVMIK-----------</ns2:sequence><ns2:name>GCA_002201955_None</ns2:name></ns2:Sequence><ns2:Sequence dsseqid="sq1522" id="sq1521" description="Pre-ComX modifying protein"><ns2:sequence>-----------MS------------HLVKWNGRGEVVIEQICLDSVRIKEKMKEIVSQKIMNQDLER-YLQNFIESKDTFEFADLALHHYLAFNGQDQKAIELLAAGIELLILSFDIYDDLEDQDNGSAVWMKIDSSIALNAVTALYTLSIQVMCQASHEPEFSQEILNFALQSIQGQHDDIVNVPQTEEACLEMIKNKSGALTALPCVMGVMLATGKYHPIVASYSYELGIISQIDNDYKGLFYLNNDFV-QKKNTLAYLYLKKQFNDASAELLSLYQKPEEFVS--INTKALKRKLTEAGVIQYLLVMKHLSLQKI------------KN-EMSQLKLEE-DKTEKLLSVMIK-----------</ns2:sequence><ns2:name>GCA_002173715_None</ns2:name></ns2:Sequence><ns2:Sequence dsseqid="sq1524" id="sq1523" description="Pre-ComX modifying protein"><ns2:sequence>-----------MS------------HLVKWNGRGEVVIEQICLDSVRIKEKMKEIVSQKIMNQDLER-YLQNFIESKDTFEFADLALHHYLAFNGQDQKAIELLAAGIELLILSFDIYDDLEDQDNGSAVWMKIDSSIALNAVTALYTLSIQVMCQASHEPEFSQEILNFALQSIQGQHDDIVNVPQTEEACLEMIKNKSGALTALPCVMGVMLATGKYHPIVASYSYELGIISQIDNDYKGLFYLNNDFV-QKKNTLAYLYLKKQFNDASAELLSLYQKPEEFVS--INTKALKRKLTEAGVIQYLLVMKHLSLQKI------------KN-EMSQLKLEE-DKTEKLLSVMIK-----------</ns2:sequence><ns2:name>GCA_030438175_None</ns2:name></ns2:Sequence><ns2:Sequence dsseqid="sq1526" id="sq1525" description="Pre-ComX modifying protein"><ns2:sequence>-----------MS------------HLVKWNGRGEVVIEQICLDSVRIKEKMKEIVSQKIMNQDLER-YLQNFIESKDTFEFADLALHHYLAFNGQDQKAIELLAAGIELLILSFDIYDDLEDQDNGSAVWMKIDSSIALNAVTALYTLSIQVMCQASHEPEFSQEILNFALQSIQGQHDDIVNVPQTEEACLEMIKNKSGALTALPCVMGVMLATGKYHPIVASYSYELGIISQIDNDYKGLFYLNNDFV-QKKNTLAYLYLKKQFNDASAELLSLYQKPEEFVS--INTKALKRKLTEAGVIQYLLVMKHLSLQKI------------KN-EMSQLKLEE-DKTEKLLSVMIK-----------</ns2:sequence><ns2:name>GCA_025449235_None</ns2:name></ns2:Sequence><ns2:Sequence dsseqid="sq1528" id="sq1527" description="Pre-ComX modifying protein"><ns2:sequence>-----------MS------------HLVKWNGRGEVVIEQICLDSVRIKEKMKEIVSQKIMNQDLER-YLQNFIESKDTFEFADLALHHYLAFNGQDQKAIELLAAGIELLILSFDIYDDLEDQDNGSAVWMKIDSSIALNAVTALYTLSIQVMCQASHEPEFSQEILNFALQSIQGQHDDIVNVPQTEEACLEMIKNKSGALTALPCVMGVMLATGKYHPIVASYSYELGIISQIDNDYKGLFYLNNDFV-QKKNTLAYLYLKKQFNDASAELLSLYQKPEEFVS--INTKALKRKLTEAGVIQYLLVMKHLSLQKI------------KN-EMSQLKLEE-DKTEKLLSVMIK-----------</ns2:sequence><ns2:name>GCA_002173695_None</ns2:name></ns2:Sequence><ns2:Sequence dsseqid="sq1530" id="sq1529" description="Pre-ComX modifying protein"><ns2:sequence>-----------MS------------HLVKWNGRGEVVIEQICLDSVRIKEKMKEIVSQKIMNQDLER-YLQNFIESKDTFEFADLALHHYLAFNGQDQKAIELLAAGIELLILSFDIYDDLEDQDNGSAVWMKIDSSIALNAVTALYTLSIQVMCQASHEPEFSQEILNFALQSIQGQHDDIVNVPQTEEACLEMIKNKSGALTALPCVMGVMLATGKYHPIVASYSYELGIISQIDNDYKGLFYLNNDFV-QKKNTLAYLYLKKQFNDASAELLSLYQKPEEFVS--INTKALKRKLTEAGVIQYLLVMKHLSLQKI------------KN-EMSQLKLEE-DKTEKLLSVMIK-----------</ns2:sequence><ns2:name>GCA_030413125_None</ns2:name></ns2:Sequence><ns2:Sequence dsseqid="sq1532" id="sq1531" description="Pre-ComX modifying protein"><ns2:sequence>-----------MS------------HLVKWNGRGEVVIEQICLDSVRIKEKMKEIVSQKIMNQDLER-YLQNFIESKDTFEFADLALHHYLAFNGQDQKAIELLAAGIELLILSFDIYDDLEDQDNGSAVWMKIDSSIALNAVTALYTLSIQVMCQASHEPEFSQEILNFALQSIQGQHDDIVNVPQTEEACLEMIKNKSGALTALPCVMGVMLATGKYHPIVASYSYELGIISQIDNDYKGLFYLNNDFV-QKKNTLAYLYLKKQFNDASAELLSLYQKPEEFVS--INTKALKRKLTEAGVIQYLLVMKHLSLQKI------------KN-EMSQLKLEE-DKTEKLLSVMIK-----------</ns2:sequence><ns2:name>GCA_004119555_None</ns2:name></ns2:Sequence><ns2:Sequence dsseqid="sq1534" id="sq1533" description="Pre-ComX modifying protein"><ns2:sequence>-----------MS------------HLVKWNGRGEVVIEQICLDSVRIKEKMKEIVSQKIMNQDLER-YLQNFIESKDTFEFADLALHHYLAFNGQDQKAIELLAAGIELLILSFDIYDDLEDQDNGSAVWMKIDSSIALNAVTALYTLSIQVMCQASHEPEFSQEILNFALQSIQGQHDDIVNVPQTEEACLEMIKNKSGALTALPCVMGVMLATGKYHPIVASYSYELGIISQIDNDYKGLFYLNNDFV-QKKNTLAYLYLKKQFNDASAELLSLYQKPEEFVS--INTKALKRKLTEAGVIQYLLVMKHLSLQKI------------KN-EMSQLKLEE-DKTEKLLSVMIK-----------</ns2:sequence><ns2:name>GCA_905315025_None</ns2:name></ns2:Sequence><ns2:Sequence dsseqid="sq1536" id="sq1535" description="Pre-ComX modifying protein"><ns2:sequence>-----------MS------------HLVKWNGRGEVVIEQICLDSVRIKEKMKEIVSQKIMNQDLER-YLQNFIESKDTFEFADLALHHYLAFNGQDQKAIELLAAGIELLILSFDIYDDLEDQDNGSAVWMKIDSSIALNAVTALYTLSIQVMCQASHEPEFSQEILNFALQSIQGQHDDIVNAPQTEEACLEMIKNKSGALTALPCVMGVMLATGKYHPIVASYSYELGIISQIDNDYKGLFYLNNDFV-QKKNTLAYLYLKKQFNDASAELLSLYQKPEEFVS--INTKALKRKLTEAGVIQYLLVMKHLSLQKI------------KN-EMSQLKLEE-DKTEKLLSVMIK-----------</ns2:sequence><ns2:name>GCA_023521175_None</ns2:name></ns2:Sequence><ns2:Sequence dsseqid="sq1538" id="sq1537" description="Pre-ComX modifying protein"><ns2:sequence>-----------MS------------HLVKWNGRGEVVIEQICLDSVRIKEKMKEIVSQKIMNQDLER-YLQNFIESKDTFEFADLALHHYLAFNGQDQKAIELLAAGIELLILSFDIYDDLEDQDNGSAVWMKIDSSIALNAVTALYTLSIQVMCQASHEPEFSQEILNFALQSIQGQHDDIVNAPQTEEACLEMIKNKSGALTALPCVMGVMLATGKYHPIVASYSYELGIISQIDNDYKGLFYLNNDFV-QKKNTLAYLYLKKQFNDASAELLSLYQKPEEFVS--INTKALKRKLTEAGVIQYLLVMKHLSLQKI------------KN-EMSQLKLEE-DKTEKLLSVMIK-----------</ns2:sequence><ns2:name>Bacillus_subtilis_DSM13019_None</ns2:name></ns2:Sequence><ns2:Sequence dsseqid="sq1540" id="sq1539" description="Pre-ComX modifying protein"><ns2:sequence>-----------MS------------HLVKWNGRGEVVIEQICLDSVRIKEKMKEIVSQKIMNQDLER-YLQNFIESKDTFEFADLALHHYLAFNGQDQKAIELLAAGIELLILSFDIYDDLEDQDNGSAVWMKIDSSIALNAVTALYTLSIQVMCQASHEPEFSQEILNFALQSIQGQHDDIVNAPQTEEACLEMIKNKSGALTALPCVMGVMLATGKYHPIVASYSYELGIISQIDNDYKGLFYLNNDFV-QKKNTLAYLYLKKQFNDASAELLSLYQKPEEFVS--INTKALKRKLTEAGVIQYLLVMKHLSLQKI------------KN-EMSQLKLEE-DKTEKLLSVMIK-----------</ns2:sequence><ns2:name>GCA_019464335_None</ns2:name></ns2:Sequence><ns2:Sequence dsseqid="sq1542" id="sq1541" description="Pre-ComX modifying protein"><ns2:sequence>-----------MS------------HLVKWNGRGEVVIEQICLDSVRIKEKMKEIVSQKIMNQDLER-YLQNFIESKDTFEFADLALHHYLAFNGQDQKAIELLAAGIELLILSFDIYDDLEDQDNGSAVWMKIDSSIALNAVTALYTLSIQVMCQASHEPEFSQEILNFALQSIQGQHDDIVNAPQTEEACLEMIKNKSGALTALPCVMGVMLATGKYHPIVASYSYELGIISQIDNDYKGLFYLNNDFV-QKKNTLAYLYLKKQFNDASAELLSLYQKPEEFVS--INTKALKRKLTEAGVIQYLLVMKHLSLQKI------------KN-EMSQLKLEE-DKTEKLLSVMIK-----------</ns2:sequence><ns2:name>GCA_009857115_None</ns2:name></ns2:Sequence><ns2:Sequence dsseqid="sq1544" id="sq1543" description="Pre-ComX modifying protein"><ns2:sequence>-----------MS------------HLVKWNGRGEVVIEQICLDSVRIKEKMKEIVSQKIMNQDLER-YLQNFIESKDTFEFADLALHHYLAFNGQDQKAIELLAAGIELLILSFDIYDDLEDQDNGSAVWMKIDSSIALNAVTALYTLSIQVMCQASHEPEFSQEILNFALQSIQGQHDDIVNAPQTEEACLEMIKNKSGALTALPCVMGVMLATGKYHPIVASYSYELGIISQIDNDYKGLFYLNNDFV-QKKNTLAYLYLKKQFNDASAELLSLYQKPEEFVS--INTKALKRKLTEAGVIQYLLVMKHLSLQKI------------KN-EMSQLKLEE-DKTEKLLSVMIK-----------</ns2:sequence><ns2:name>GCA_023520855_None</ns2:name></ns2:Sequence><ns2:Sequence dsseqid="sq1546" id="sq1545" description="Pre-ComX modifying protein"><ns2:sequence>-----------MS------------HLVKWNGRGEVVIEQICLDSVRIKEKMKEIVSQKIMNQDLER-YLQNFIESKDTFEFADLALHHYLAFNGQDQKAIELLAAGIELLILSFDIYDDLEDQDNGSAVWMKIDSSIALNAVTALYTLSIQVMCQASHEPEFSQEILNFALQSIQGQHDDIVNAPQTEEACLEMIKNKSGALTALPCVMGVMLATGKYHPIVASYSYELGIIAQIENDYKGLFYLNNDFV-QKKNTLAYLYLKKQFNDASAELLSLYQKPEEFVS--INTKALKRKLTEAGVIQYLLVMKHLSLQKI------------KN-EMSQLKLEE-DKTEKLLSVMIK-----------</ns2:sequence><ns2:name>GCA_039619305_None</ns2:name></ns2:Sequence><ns2:Sequence dsseqid="sq1548" id="sq1547" description="Pre-ComX modifying protein"><ns2:sequence>-----------MS------------HLVKWNGRGEVVIEQICLDSVRIKEKMKEIVSQKIMNQDLER-YLQNFIESKDTFEFADLALHHYLAFNGQDQKAIELLAAGIELLILSFDIYDDLEDQDNGSAVWMKIDSSIALNAVTALYTLSIQVMCQASHEPEFSQEILNFALQSIQGQHDDIVNAPQTEEACLEMIKNKSGALTALPCVMGVMLATGKYHPIVASYSYELGIIAQIENDYKGLFYLNNDFV-QKKNTLAYLYLKKQFNDASAELLSLYQKPEEFVS--INTKALKRKLTEAGVIQYLLVMKHLSLQKI------------KN-EMSQLKLEE-DKTEKLLSVMIK-----------</ns2:sequence><ns2:name>GCA_000737405_None</ns2:name></ns2:Sequence><ns2:Sequence dsseqid="sq1550" id="sq1549" description="Pre-ComX modifying protein"><ns2:sequence>-----------MS------------HLVKWNGRGEVVIEQICLDSVRIKEKMKEIVSQKIMNQDLER-YLQNFIESKDTFEFADLALHHYLAFNGQDQKAIELLAAGIELLILSFDIYDDLEDQDNGSAVWMKIDSSIALNAVTALYTLSIQVMCQASHEPEFSQEILNFALQSIQGQHDDIVNAPQTEEACLEMIKNKSGALTALPCVMGVMLATGKYHPIVASYSYELGIIAQIENDYKGLFYLNNDFV-QKKNTLAYLYLKKQFNDASAELLSLYQKPEEFVS--INTKALKRKLTEAGVIQYLLVMKHLSLQKI------------KN-EMSQLKLEE-DKTEKLLSVMIK-----------</ns2:sequence><ns2:name>GCA_001037985_None</ns2:name></ns2:Sequence><ns2:Sequence dsseqid="sq1552" id="sq1551" description="Pre-ComX modifying protein"><ns2:sequence>-----------MS------------HLVKWNGRGEVVIEQICLDSVRIKEKMKEIVSQKIMNQDLER-YLQNFIESKDTFEFADLALHHYLAFNGQDQKAIELLAAGIELLILSFDIYDDLEDQDNGSAVWMKIDSSIALNAVTALYTLSIQVMCQASHEPEFSQEILNFALQSIQGQHDDIVNAPQTEEACLEMIKNKSGALTALPCVMGVMLATGKYHPIVASYSYELGIIAQIENDYKGLFYLNNDFV-QKKNTLAYLYLKKQFNDASAELLSLYQKPEEFVS--INTKALKRKLTEAGVIQYLLVMKHLSLQKI------------KN-EMSQLKLEE-DKTEKLLSVMIK-----------</ns2:sequence><ns2:name>GCA_004119815_None</ns2:name></ns2:Sequence><ns2:Sequence dsseqid="sq1554" id="sq1553" description="Pre-ComX modifying protein"><ns2:sequence>-----------MS------------HLVKWNGRGEVVIEQICLDSVRIKEKMKEIVSQKIMNQDLER-YLQNFIESKDMFEFADLALHHYLAFNGQDQKAIEWLAAGIELLILSFDIYDDLEDQDNGSAVWMKIDSSIALNAVTALYTLSIQVMCQASHEPEFSQEILNFALQSIQGQHDDIVNAPQTEEACLEMIKNKSGALTALPCVMGVMLATGKHHPIVASYSYELGIISQIDNDYKGLFYLNNDFV-QKKNTLAYLYLKKQFNDASAELLSLYQKPEEFVS--INTKALKRKLTEAGVIQYLLVMKHLSLQKI------------KN-EMSQLKLGE-DKTEKLLSVMIK-----------</ns2:sequence><ns2:name>GCA_024917175_None</ns2:name></ns2:Sequence><ns2:Sequence dsseqid="sq1556" id="sq1555" description="Pre-ComX modifying protein"><ns2:sequence>-----------MS------------HLVKWNGRGEVVIEQICLDSVRIKEKMKEIVSQKIMNQDLER-YLQNFIESKDMFEFADLALHHYLAFNGQDQKAIEWLAAGIELLILSFDIYDDLEDQDNGSAVWMKIDSSIALNAVTALYTLSIQVMCQASHEPEFSQEILNFALQSIQGQHDDIVNAPQTEEACLEMIKNKSGALTALPCVMGVMLATGKHHPIVASYSYELGIISQIDNDYKGLFYLNNDFV-QKKNTLAYLYLKKQFNDASAELLSLYQKPEEFVS--INTKALKRKLTEAGVIQYLLVMKHLSLQKI------------KN-EMSQLKLGE-DKTEKLLSVMIK-----------</ns2:sequence><ns2:name>GCA_000227485_None</ns2:name></ns2:Sequence><ns2:Sequence dsseqid="sq1558" id="sq1557" description="Pre-ComX modifying protein"><ns2:sequence>-----------MS------------HLVKWNGRGEVVIEQICLDSVRIKEKMKEIVSQKIMNQDLER-YLQNFIESKDTFEFADLALHHYLAFNGQDQKAIEWLAAGIELLILSFDIYDDLEDQDNGSAVWMKIDSSIALNAVTALYTLSIQVMCQASHEPEFSQEILNFALQSIQGQHDDIVNAPQTEEACLEMIKNKSGALTALPCVMGVMLATGKYHPIVASYSYELGIISQIDNDYKGLFYLNNDFV-QKKNTLAYLYLKKQFNDASAELLSLYQKPEEFVS--INTKALKRKLTEAGVIQYLLVMKHLSLQKI------------KN-EMSQLKLGE-DKTEKLLSVMIK-----------</ns2:sequence><ns2:name>GCA_009662375_None</ns2:name></ns2:Sequence><ns2:Sequence dsseqid="sq1560" id="sq1559" description="Pre-ComX modifying protein"><ns2:sequence>-----------MS------------HLVKWNGRGEVVIEQICLDSVRIKEKMKEIVSQKIMNQDLER-YLQNFIESKDTFEFADLALHHYLAFNGQDQKAIEWLAAGIELLILSFDIYDDLEDQDNGSAVWMKIDSSIALNAVTALYTLSIQVMCQASHEPEFSQEILNFALQSIQGQHDDIVNAPQTEEACLEMIKNKSGALTALPCVMGVMLATGKYHPIVASYSYELGIISQIDNDYKGLFYLNNDFV-QKKNTLAYLYLKKQFNDASAELLSLYQKPEEFVS--INTKALKRKLTEAGVIQYLLVMKHLSLQKI------------KN-EMSQLKLGE-DKTEKLLSVMIK-----------</ns2:sequence><ns2:name>GCA_009662255_None</ns2:name></ns2:Sequence><ns2:Sequence dsseqid="sq1562" id="sq1561" description="Pre-ComX modifying protein"><ns2:sequence>-----------MS------------HLVKWNGRGEVVIEQICLDSVRIKEKMKEIVSQKIMNQDLER-YLQNFIESKDTFEFADLALHHYLAFNGQDQKAIEWLAAGIELLILSFDIYDDLEDQDNGSAVWMKIDSSIALNAVTALYTLSIQVMCQASHEPEFSQEILNFALQSIQGQHDDIVNAPQTEEACLEMIKNKSGALTALPCVMGVMLATGKYHPIVASYSYELGIISQIDNDYKGLFYLNNDFV-QKKNTLAYLYLKKQFNDASAELLSLYQKPEEFVS--INTKALKRKLTEAGVIQYLLVMKHLSLQKI------------KN-EMSQLKLGE-DKTEKLLSVMIK-----------</ns2:sequence><ns2:name>GCA_905315055_None</ns2:name></ns2:Sequence><ns2:Sequence dsseqid="sq1564" id="sq1563" description="Pre-ComX modifying protein"><ns2:sequence>-----------MS------------HLVKWNGRGEVVIEQICLDSVRIKEKMKEIVSQKIMNQDLER-YLQNFIESKDTFEFADLALHHYLAFNGQDQKAIEWLAAGIELLILSFDIYDDLEDQDNGSAVWMKIDSSIALNAVTALYTLSIQVMCQASHEPEFSQEILNFALQSIQGQHDDIVNAPQTEEACLEMIKNKSGALTALPCVMGVMLATGKYHPIVASYSYELGIISQIDNDYKGLFYLNNDFV-QKKNTLAYLYLKKQFNDASAELLSLYQKPEEFVS--INTKALKRKLTEAGVIQYLLVMKHLSLQKI------------KN-EMSQLKLGE-DKTEKLLSVMIK-----------</ns2:sequence><ns2:name>GCA_020311615_None</ns2:name></ns2:Sequence><ns2:Sequence dsseqid="sq1566" id="sq1565" description="Pre-ComX modifying protein"><ns2:sequence>-----------MS------------HLVKWNGRGEVVIEQICLDSVRIKEKMKEIVSQKIMNQDLER-YLQNFIESKDTFEFADLALHHYLAFNGQDQKAIEWLAAGIELLILSFDIYDDLEDQDNGSAVWMKIDSSIALNAVTALYTLSIQVMCQASHEPEFSQEILNFALQSIQGQHDDIVNAPQTEEACLEMIKNKSGALTALPCVMGVMLATGKYHPIVASYSYELGIISQIDNDYKGLFYLNNDFV-QKKNTLAYLYLKKQFNDASAELLSLYQKPEEFVS--INTKALKRKLTEAGVIQYLLVMKHLSLQKI------------KN-EMSQLKLGE-DKTEKLLSVMIK-----------</ns2:sequence><ns2:name>GCA_905310995_None</ns2:name></ns2:Sequence><ns2:Sequence dsseqid="sq1568" id="sq1567" description="Pre-ComX modifying protein"><ns2:sequence>-----------MS------------HLVKWNGRGEVVIEQICLDSVRIKEKMKEIVSQKIMNQDLER-YLQNFIESKDTFEFADLALHHYLAFNGQDQKAIEWLAAGIELLILSFDIYDDLEDQDNGSAVWMKIDSSIALNAVTALYTLSIQVMCQASHEPEFSQEILNFALQSIQGQHDDIVNAPQTEEACLEMIKNKSGALTALPCVMGVMLATGKYHPIVASYSYELGIISQIDNDYKGLFYLNNDFV-QKKNTLAYLYLKKQFNDASAELLSLYQKPEEFVS--INTKALKRKLTEAGVIQYLLVMKHLSLQKI------------KN-EMSQLKLGE-DKTEKLLSVMIK-----------</ns2:sequence><ns2:name>GCA_905315045_None</ns2:name></ns2:Sequence><ns2:Sequence dsseqid="sq1570" id="sq1569" description="Pre-ComX modifying protein"><ns2:sequence>-----------MS------------HLVKWNGRGEVVIEQICLDSVRIKEKMKEIVSQKIMNQDLER-YLQNFIESKDTFEFADLALHHYLAFNGQDQKAIEWLAAGIELLILSFDIYDDLEDQDNGSAVWMKIDSSIALNAVTALYTLSIQVMCQASHEPEFSQEILNFALQSIQGQHDDIVNAPQTEEACLEMIKNKSGALTALPCVMGVMLATGKYHPIVASYSYELGIISQIDNDYKGLFYLNNDFV-QKKNTLAYLYLKKQFNDASAELLSLYQKPEEFVS--INTKALKRKLTEAGVIQYLLVMKHLSLQKI------------KN-EMSQLKLGE-DKTEKLLSVMIK-----------</ns2:sequence><ns2:name>GCA_009662175_None</ns2:name></ns2:Sequence><ns2:Sequence dsseqid="sq1572" id="sq1571" description="Pre-ComX modifying protein"><ns2:sequence>-----------MS------------HLVKWNGRGEVVIEQICLDSVRIKEKMKEIVSQKIMNQDLER-YLQNFIESKDTFEFADLALHHYLAFNGQDQKAIEWLAAGIELLILSFDIYDDLEDQDNGSAVWMKIDSSIALNAVTALYTLSIQVMCQASHEPEFSQEILNFALQSIQGQHDDIVNAPQTEEACLEMIKNKSGALTALPCVMGVMLATGKYHPIVASYSYELGIISQIDNDYKGLFYLNNDFV-QKKNTLAYLYLKKQFNDASAELLSLYQKPEEFVS--INTKALKRKLTEAGVIQYLLVMKHLSLQKI------------KN-EMSQLKLGE-DKTEKLLSVMIK-----------</ns2:sequence><ns2:name>GCA_026639155_None</ns2:name></ns2:Sequence><ns2:Sequence dsseqid="sq1574" id="sq1573" description="Pre-ComX modifying protein"><ns2:sequence>-----------MS------------HLVKWNGRGEVVIEQICLDSVRIKEKMKEIVSQKIMNQDLER-YLQNFIESKDTFEFADLALHHYLAFNGQDQKAIEWLAAGIELLILSFDIYDDLEDQDNGSAVWMKIDSSIALNAVTALYTLSIQVMCQASHEPEFSQEILNFALQSIQGQHDDIVNAPQTEEACLEMIKNKSGALTALPCVMGVMLATGKYHPIVASYSYELGIISQIDNDYKGLFYLNNDFV-QKKNTLAYLYLKRQFNDASAELLSLYQKPEEFVS--INTKALKRKLTEAGVIQYLLVMKHLSLQKI------------KN-EMSQLKLGE-DKTEKLLSVMIK-----------</ns2:sequence><ns2:name>Bacillus_subtilis_PRO64_None</ns2:name></ns2:Sequence><ns2:Sequence dsseqid="sq1576" id="sq1575" description="Pre-ComX modifying protein"><ns2:sequence>-----------MS------------HLVKWNGRGEVVIEQICLDSVRIKEKMKEIVSQKIMNQDLER-YLQNFIESKDTFEFADLALHHYLAFNGQDQKAIEWLAAGIELLILSFDIYDDLEDQDNGSAVWMKIDSSIALNAVTALYTLSIQVMCQASHEPEFSQEILNFALQSIQGQHDDIVNAPQTEEACLEMIKNKSGALTALPCVMGVMLATGKYHPIVASYSYELGIISQIDNDYKGLFYLNNDFV-QKKNTLAYLYLKRQFNDASAELLSLYQKPEEFVS--INTKALKRKLTEAGVIQYLLVMKHLSLQKI------------KN-EMSQLKLGE-DKTEKLLSVMIK-----------</ns2:sequence><ns2:name>Bacillus_subtilis_PRO93_None</ns2:name></ns2:Sequence><ns2:Sequence dsseqid="sq1578" id="sq1577" description="Pre-ComX modifying protein"><ns2:sequence>-----------MS------------HLVKWNGRGEVVIEQICLDSVRIKEKMKEIVSQKIMNQDLER-YLQNFIESKDTFEFADLALHHYLAFNGQDQKAIEWLAAGIELLILSFDIYDDLEDQDNGSAVWMKIDSSIALNAVTALYTLSIQVMCQASHEPEFSQEILNFALQSIQGQHDDIVNAPQTEEACLEMIKNKSGALTALPCVMGVMLATGKYHPIVASYSYELGIISQIDNDYKGLFYLNNDFV-QKKNTLAYLYLKRQFNDASAELLSLYQKPEEFVS--INTKALKRKLTEAGVIQYLLVMKHLSLQKI------------KN-EMSQLKLGE-DKTEKLLSVMIK-----------</ns2:sequence><ns2:name>Bacillus_subtilis_PRO73_None</ns2:name></ns2:Sequence><ns2:Sequence dsseqid="sq1580" id="sq1579" description="Pre-ComX modifying protein"><ns2:sequence>-----------MS------------HLVKWNGRGEVVIEQICLDSVRIKEKMKEIVSQKIMNQDLER-YLQNFIESKDTFEFADLALHHYLAFNGQDQKAIEWLAAGIELLILSFDIYDDLEDQDNGSAVWMKIDSSIALNAVTALYTLSIQVMCQASHEPEFSQEILNFALQSIQGQHDDIVNAPQTEEACLEMIKNKSGALTALPCVMGVMLATGKYHPIVASYSYELGIISQIDNDYKGLFYLNNDFV-QKKNTLAYLYLKRQFNDASAELLSLYQKPEEFVS--INTKALKRKLTEAGVIQYLLVMKHLSLQKI------------KN-EMSQLKLGE-DKTEKLLSVMIK-----------</ns2:sequence><ns2:name>Bacillus_subtilis_PRO56_None</ns2:name></ns2:Sequence><ns2:Sequence dsseqid="sq1582" id="sq1581" description="Pre-ComX modifying protein"><ns2:sequence>-----------MS------------HLVKWNGRGEVVIEQICLDSVRIKEKMKEIVSQRIMNQDLER-YLQNFIESKDTFEFADLALHHYLAFNGQDQKAIELLAAGIELLILSFDIYDDLEDQDNGSAVWMKIDSSIALNAVTALYTLSIQVMCQASHEPEFSQEILNFALQSIQGQHDDIVNAPQTEEACLEMIKNKSGALTALPCVMGVMLATGKYHPIVASYSYELGIISQIDNDYKGLFYLNNDFV-QKKNTLAYLYLKKQFNDASAELLSLYQKPEEFVS--INTKALKRKLTEAGVIQYLLVMKHLSLQKI------------KN-EMSQLKLGE-DKTEKLLSVMIK-----------</ns2:sequence><ns2:name>GCA_002202035_None</ns2:name></ns2:Sequence><ns2:Sequence dsseqid="sq1584" id="sq1583" description="Pre-ComX modifying protein"><ns2:sequence>-----------MIVKKRKTCCPLNVPFSKMEWEGEVVIEQICLDSVRIKEKMKEIVSQKIMNQDLER-YLQNFIESKDTFEFADLALHHYLAFNGQDQKAIELLAAGIELLILSFDIYDDLEDQDNGSAVWMKIDSSIALNAVTALYTLSIQVMCQASHEPEFSQEILNFALQSIQGQHDDIVNVPQTEEACLEMIKNKSGALTALPCVMGVMLATGKYHPIVASYSYELGIISQIDNDYKGLFYLNNDFV-QKKNTLAYLYLKKQFNDASAELLSLYQKPEEFVS--INTKALKRKLTEAGVIQYLLVMKHLSLQKI------------KN-EMSQLKLEE-DKTEKLLSVMIK-----------</ns2:sequence><ns2:name>GCA_004119875_None</ns2:name></ns2:Sequence><ns2:Sequence dsseqid="sq1586" id="sq1585" description="Pre-ComX modifying protein"><ns2:sequence>-----------MS------------HLVKWNGRGEVVIEQICLDSVRIKEKMKEIVSQKIMNQDLER-YLQNFIESKDTFEFADLALHHYLAFNGQDQKAIELLAAGIELLILSFDIYDDLEDQDNGSAVWMKIDSSIALNAVTALYTLSIQVMCQASHEPEFSQEILNFALQSIQGQHDDIVNAPQTEEACLEMIKNKSGALTALPCVMGVMLATGKYHPIVASYSYELGIIAQIENDYRGLYYLNNDFI-QKKNTLAYLYLKKQFNDASAELLSLYQKPEEFVS--INTKALKRKLTEAGVIQYLLVMKHLSLQKI------------KN-EMSQLKLEE-DKTEKLLSVMIK-----------</ns2:sequence><ns2:name>GCA_001720505_None</ns2:name></ns2:Sequence><ns2:Sequence dsseqid="sq1588" id="sq1587" description="Pre-ComX modifying protein"><ns2:sequence>-----------MS------------HLVKWNGRGEVVIEQICLDSVRIKEKMKEIVSQKIMNQDLER-YLQNFIESKDTFEFADLALHHYLAFNGQDQKAIELLAAGIELLILSFDIYDDLEDQDNGSAVWMKIDSSIALNAVTALYTLSIQVMCQASHEPEFSQEILNFALQSIQGQHDDIVNAPQTEEACLEMIKNKSGALTALPCVMGVMLATGKYHPIVASYSYELGIIAQIENDYRGLYYLNNDFI-QKKNTLAYLYLNKQFNDASAELLSLYQKPEEFVS--INTKALKRKLTEAGVIQYLLVMKHLSLQKI------------KN-EMSQLKLEE-DKTEKLLSVMIK-----------</ns2:sequence><ns2:name>GCA_905311425_None</ns2:name></ns2:Sequence><ns2:Sequence dsseqid="sq1590" id="sq1589" description="Pre-ComX modifying protein"><ns2:sequence>-----------MS------------HLVKWNGRGEVVIEQICLDSVRIKEKMKEIVSQKIMNQDLER-YLQNFIESKDTFEFADLALHHYLAFNGQDQKAIELLAAGIELLILSFDIYDDLEDQDNGSAVWMKIDSSIALNAVTALYTLSIQVMCQASHEPEFSQEILNFALQSIQGQHDDIVNAPQTEEACLEMIKNKSGALTALPCVMGVMLATGKYHPIVASYSYELGIIAQIENDYRGLYYLNNDFI-QKKNTLAYLYLNKQFNDASAELLSLYQKPEEFVS--INTKALKRKLTEAGVIQYLLVMKHLSLQKI------------KN-EMSQLKLEE-DKTEKLLSVMIK-----------</ns2:sequence><ns2:name>GCA_905315685_None</ns2:name></ns2:Sequence><ns2:Sequence dsseqid="sq1592" id="sq1591" description="Pre-ComX modifying protein"><ns2:sequence>-----------MS------------HLVKWNGRGEVVIEQICLDSVRIKEKMKEIVSQKIMNQDLER-YLQNFIESKDTFEFADLALHHYLAFNGQDQKAIELLAAGIELLILSFDIYDDLEDQDNGSAVWMKIDSSIALNAVTALYTLSIQVMCQASHEPEFSQEILNFALQSIQGQHDDIVNAPQTEEACLEMIKNKSGALTALPCVMGVMLATGKYHPIVASYSYELGIIAQIENDYRGLYYLNNDFI-QKKNTLAYLYLNKQFNDASAELLSLYQKPEEFVS--INTKALKRKLTEAGVIQYLLVMKHLSLQKI------------KN-EMSQLKLEE-DKTEKLLSVMIK-----------</ns2:sequence><ns2:name>GCA_014879275_None</ns2:name></ns2:Sequence><ns2:Sequence dsseqid="sq1594" id="sq1593" description="Tryptophan prenyltransferase ComQ"><ns2:sequence>-----------MS------------HLVKWNGRGEVVIEQICLDSGRIKEKMKEIVDENISNEDLKT-KLISFIEEKKQFSFAELAYHHYIAFDGKDVTAIELLASGIELLILSADIFDDIEDKDNLQASWMKIDPSIVINAATTLYTLSLQVISLVSNNPQLLSLTLQYSLQSLQGQHADLNVKISSESEYIEMIKLKSGSLVTLPSVLGVYLATGEINETVEEYSLYLGIVEQIANDHHGLYYPDNNDI-KTRHNLAFYYLKNKYNQSSIDLLNFYAQENNQI---NNMDELKKRLQGSGVIQYLNVIKNIALENF------------KE-SFKKLRLDE-QRKNKLLDQLLRG-------NIN</ns2:sequence><ns2:name>GCA_001704095_comQ</ns2:name></ns2:Sequence><ns2:Sequence dsseqid="sq1596" id="sq1595" description="Tryptophan prenyltransferase ComQ"><ns2:sequence>-----------MS------------HLVKWNGRGEVVIEQICLDSGRIKEKMKEIVDENISNEDLKT-KLISFIEEKKQFSFAELAYHHYIAFDGKDVTAIELLASGIELLILSADIFDDIEDKDNLQASWMKIDPSIVINAATTLYTLSLQVISLVSNNPQLLSLTLQYSLQSLQGQHADLNVKISSESEYIEMIKLKSGSLVTLPSVLGVYLATGEINETVEEYSLYLGIVEQIANDHHGLYYPDNNDI-KTRHNLAFYYLKNKYNQSSIDLLNFYAQENNQI---NNMDELKKRLQGSGVIQYLNVIKNIALENF------------KE-SFKKLRLDE-QRKNKLLDQLLRG-------NIN</ns2:sequence><ns2:name>GCA_023612315_comQ</ns2:name></ns2:Sequence><ns2:Sequence dsseqid="sq1598" id="sq1597" description="Tryptophan prenyltransferase ComQ"><ns2:sequence>-----------MS------------HLVKWNGRGEVVIEQICLDSGRIKEKMKEIVDENISNEDLKT-KLISFIEEKKQFSFAELAYHHYIAFDGKDVTAIELLASGIELLILSADIFDDIEDKDNLQASWMKIDPSIVINAATTLYTLSLQVISLVSNNPQLLSLTLQYSLQSLQGQHADLNVKISSESEYIEMIKLKSGSLVTLPSVLGVYLATGEINETVEEYSLYLGIVEQIANDHHGLYYPDNNDI-KTRHNLAFYYLKNKYNQSSIDLLNFYAQENNQI---NNMDELKKRLQGSGVIQYLNVIKNIALENF------------KE-SFKKLRLDE-QRKNKLLDQLLRG-------NIN</ns2:sequence><ns2:name>GCA_003665255_comQ</ns2:name></ns2:Sequence><ns2:Sequence dsseqid="sq1600" id="sq1599" description="Tryptophan prenyltransferase ComQ"><ns2:sequence>-----------MS------------HLVKWNGRGEVVIEQICLDSGRIKEKMKEIVDENISNEDLKT-KLISFIEEKKQFSFAELAYHHYIAFDGKDVTAIELLASGIELLILSADIFDDIEDKDNLQASWMKIDPSIVINAATTLYTLSLQVISLVSNNPQLLSLTLQYSLQSLQGQHADLNVKISSESEYIEMIKLKSGSLVTLPSVLGVYLATGEINETVEEYSLYLGIVEQIANDHHGLYYPDNNDI-KTRHNLAFYYLKNKYNQSSIDLLNFYAQENNQI---NNMDELKKRLQGSGVIQYLNVIKNIALENF------------KE-SFKKLRLDE-QRKNKLLDQLLRG-------NIN</ns2:sequence><ns2:name>GCA_000706705_comQ</ns2:name></ns2:Sequence><ns2:Sequence dsseqid="sq1602" id="sq1601" description="Tryptophan prenyltransferase ComQ"><ns2:sequence>-----------MS------------HLVKWNGRGEVVIEQICLDSGRIKEKMKEIVDENISNEDLKT-KLISFIEEKKQFSFAELAYHHYIAFDGKDVTAIELLASGIELLILSADIFDDIEDKDNLQASWMKIDPSIVINAATTLYTLSLQVISLVSNNPQLLSLTLQYSLQSLQGQHADLNVKISSESEYIEMIKLKSGSLVTLPSVLGVYLATGEINETVEEYSLYLGIVEQIANDHHGLYYPDNNDI-KTRHNLAFYYLKNKYNQSSIDLLNFYAQENNQI---NNMDELKKRLQGSGVIQYLNVIKNIALENF------------KE-SFKKLRLDE-QRKNKLLDQLLRG-------NIN</ns2:sequence><ns2:name>GCA_008831405_comQ</ns2:name></ns2:Sequence><ns2:Sequence dsseqid="sq1604" id="sq1603" description="Tryptophan prenyltransferase ComQ"><ns2:sequence>-----------MS------------HLVKWNGRGEVVIEQICLDSGRIKEKMKEIVDENISNEDLKT-KLISFIEEKKQFSFAELAYHHYIAFDGKDVTAIELLASGIELLILSADIFDDIEDKDNLQASWMKIDPSIVINAATTLYTLSLQVISLVSNNPQLLSLTLQYSLQSLQGQHADLNVKISSESEYIEMIKLKSGSLVTLPSVLGVYLATGEINETVEEYSLYLGIVEQIANDHHGLYYPDNNDI-KTRHNLAFYYLKNKYNQSSIDLLNFYAQENNQI---NNMDELKKRLQGSGVIQYLNVIKNIALENF------------KE-SFKKLRLDE-QRKNKLLDQLLRG-------NIN</ns2:sequence><ns2:name>GCA_004119175_comQ</ns2:name></ns2:Sequence><ns2:Sequence dsseqid="sq1606" id="sq1605" description="Tryptophan prenyltransferase ComQ"><ns2:sequence>-----------MS------------HLVKWNGRGEVVIEQICLDSGRIKEKMKEIVDENISNEDLKT-KLISFIEEKKQFSFAELAYHHYIAFDGKDVTAIELLASGIELLILSADIFDDIEDKDNLQASWMKIDPSIVINAATTLYTLSLQVISLVSNNPQLLSLTLQFSLQSLQGQHADLNVKISSESEYIEMIKLKSGSLVTLPSVLGVYLATGEINETVEEYSLYLGIVEQIANDHHGLYYPDNNDI-KTRHNLAFYYLKNKYNQSSIDLLNFYAQENNQI---NNMDELKKRLQGSGVIQYLNVIKNIALENF------------KE-SFKKLRLDE-QRKNKLLDQLLRG-------NIN</ns2:sequence><ns2:name>GCA_005234095_comQ</ns2:name></ns2:Sequence><ns2:Sequence dsseqid="sq1608" id="sq1607" description="Tryptophan prenyltransferase ComQ"><ns2:sequence>-----------MS------------HLVKWNGRGEVVIEQICLDSGRIKEKMKEIVDENISNEDLKT-KLISFIEEKKQFSFAELAYHHYIAFDGKDVTAIELLASGIELLILSADIFDDIEDKDNLQASWMKIDPSIVINAATTLYTLSLQVISLVSNNPQLLSLTLQFSLQSLQGQHADLNVKISSESEYIEMIKLKSGSLVTLPSVLGVYLATGEINETVEEYSLYLGIVEQIANDHHGLYYPDNNDM-KTRHNLAFYYLKNKYNQSSIDLLNFYAQENNQI---NNMDELKKRLQGSGVIQYLNVIKNIALENF------------KE-SFKKLRLDE-QRKNKLLDQLLRG-------NIN</ns2:sequence><ns2:name>GCA_023702085_comQ</ns2:name></ns2:Sequence><ns2:Sequence dsseqid="sq1610" id="sq1609" description="Tryptophan prenyltransferase ComQ"><ns2:sequence>-----------MS------------HLVKWNGRGEVVIEQICLDSVRIKEKMKEIVDENISNEDLKT-KLISFIEEKKQFSFAELAYHHYIAFDGKDVTAIELLASGIELLILSADIFDDIEDKDNLQASWMKIDPSIVINAATTLYTLSLQVISLVSNNPQLLSLTLQFSLQSLQGQHADLNVKISSESEYIEMIKLKSGSLVTLPSVLGVYLATGEINETVEEYSLYLGIVEQIANDHHGLYYPDNNDI-KTRHNLAFYYLKNKYNQSSIDLLNFYAQENNQI---NNMDELKKRLQGSGVIQYLNVIKNIALENF------------KE-SFKKLRLDE-QRKNKLLDQLLRG-------NIN</ns2:sequence><ns2:name>GCA_002290305_comQ</ns2:name></ns2:Sequence><ns2:Sequence dsseqid="sq1612" id="sq1611" description="Tryptophan prenyltransferase ComQ"><ns2:sequence>-----------MS------------HLVKWNGRGEVVIEQICLDSVRIKEKMKEIVDENISNEDLKT-KLISFIEEKKQFSFAELAYHHYIAFDGKDVTAIELLASGIELLILSADIFDDIEDKDNLQASWMKIDPSIVINAATTLYTLSLQVISLVSNNPQLLSLTLQFSLQSLQGQHADLNVKISSESEYIEMIKLKSGSLVTLPSVLGVYLATGEINETVEEYSLYLGIVEQIANDHHGLYYPDNNDI-KTRHNLAFYYLKNKYNQSSIDLLNFYAQENNQI---NNMDELKKRLQGSGVIQYLNVIKNIALENF------------KE-SFKKLRLDE-QRKNKLLDQLLRG-------NIN</ns2:sequence><ns2:name>GCA_028463925_comQ</ns2:name></ns2:Sequence><ns2:Sequence dsseqid="sq1614" id="sq1613" description="Tryptophan prenyltransferase ComQ"><ns2:sequence>-----------MS------------HLVKWNGRGEVVIEQICLDSVRIKEKMKEIVDENISNEDLKT-KLISFIEEKKQFSFAELAYHHYIAFDGKDVTAIELLASGIELLILSADIFDDIEDKDNLQASWMKIDPSIVINAATTLYTLSLQVISLVSNNPQLLSLTLQYSLQSLQGQHADLNVKISSESEYIEMIKLKSGSLVTLPSVLGVYLATGEINETVEEYSLYLGIVEQIANDHHGLYYPDNNDI-KTRHNLAFYYLKNKYNQSSIDLLNFYAQENNQI---NNMDELKKRLQGSGVIQYLNVIKNIALENF------------KE-SFKKLRLDE-QRKNKLLDQLLRG-------NIN</ns2:sequence><ns2:name>GCA_026153475_comQ</ns2:name></ns2:Sequence><ns2:Sequence dsseqid="sq1616" id="sq1615" description="Tryptophan prenyltransferase ComQ"><ns2:sequence>-----------MS------------HLVKWNGRGEVVIEQICLDSVRIKEKMKEIVDENISNEDLKT-KLISFIEEKKQFSFAELAYHHYIAFDGKDVTAIELLASGIELLILSADIFDDIEDKDNLQASWMKIDPSIVINAATTLYTLSLQVISLVSNNPQLLSLTLQYSLQSLQGQHADLNVKISSESEYIEMIKLKSGSLVTLPSVLGVYLATGEINETVEEYSLYLGIVEQIANDHHGLYYPDNNDI-KTRHNLAFYYLKNKYNQSSIDLLNFYAQENNQI---NNMDELKKRLQGSGVIQYLNVIKNIALENF------------KE-SFKKLRLDE-QRKNKLLDQLLRG-------NIN</ns2:sequence><ns2:name>GCA_027942395_comQ</ns2:name></ns2:Sequence><ns2:Sequence dsseqid="sq1618" id="sq1617" description="Tryptophan prenyltransferase ComQ"><ns2:sequence>-----------MS------------HLVKWNGRGEVVIEQICLDSVRIKEKMKEIVDENISNEDLKT-KLISFIEEKKQFSFAELAYHHYIAFDGKDVTAIELLASGIELLILSADIFDDIEDKDNLQASWMKIDPSIVINAATTLYTLSLQVISLVSNNPQLLSLTLQYSLQSLQGQHADLNVKISSESEYIEMIKLKSGSLVTLPSVLGVYLATGEINETVEEYSLYLGIVEQIANDHHGLYYPDNNDI-KTRHNLAFYYLKNKYNQSSIDLLNFYAQENNQI---NNMDELKKRLQGSGVIQYLNVIKNIALENF------------KE-SFKKLRLDE-QRKNKLLDQLLRG-------NIN</ns2:sequence><ns2:name>GCA_000186745_comQ</ns2:name></ns2:Sequence><ns2:Sequence dsseqid="sq1620" id="sq1619" description="Tryptophan prenyltransferase ComQ"><ns2:sequence>-----------MS------------HLVKWNGRGEVVIEQICLDSVRIKEKMKEIVDENISNEDLKT-KLISFIEEKKQFSFAELAYHHYIAFDGKDVTAIELLASGIELLILSADIFDDIEDKDNLQASWMKIDPSIVINAATTLYTLSLQVISLVSNNPQLLSLTLQYSLQSLQGQHADLNVKISSESEYIEMIKLKSGSLVTLPSVLGVYLATGEINETVEEYSLYLGIVEQIANDHHGLYYPDNNDI-KTRHNLAFYYLKNKYNQSSIDLLNFYAQENNQI---NNMDELKKRLQGSGVIQYLNVIKNIALENF------------KE-SFKKLRLDE-QRKNKLLDQLLRG-------NIN</ns2:sequence><ns2:name>GCA_014171535_comQ</ns2:name></ns2:Sequence><ns2:Sequence dsseqid="sq1622" id="sq1621" description="Tryptophan prenyltransferase ComQ"><ns2:sequence>-----------MS------------HLVKWNGRGEVVIEQICLDSVRIKEKMKEIVDENISNEDLKT-KLISFIEEKKQFSFAELAYHHYIAFDGKDVTAIELLASGIELLILSADIFDDIEDKDNLQASWMKIDPSIVINAATTLYTLSLQVISLVSNNPQLLSLTLQYSLQSLQGQHADLNVKISSESEYIEMIKLKSGSLVTLPSVLGVYLATGEINETVEEYSLYLGIVEQIANDHHGLYYPDNNDI-KTRHNLAFYYLKNKYNQSSIDLLNFYAQENNQI---NNMDELKKRLQGSGVIQYLNVIKNIALENF------------KE-SFKKLRLDE-QRKNKLLDQLLRG-------NIN</ns2:sequence><ns2:name>GCA_009913275_comQ</ns2:name></ns2:Sequence><ns2:Sequence dsseqid="sq1624" id="sq1623" description="Tryptophan prenyltransferase ComQ"><ns2:sequence>-----------MS------------HLVKWNGRGEVVIEQICLDSVRIKEKMKEIVDENISNEDLKT-KLISFIEEKKQFSFAELAYHHYIAFDGKDVTAIELLASGIELLILSADIFDDIEDKDNLQASWMKIDPSIVINAATTLYTLSLQVISLVSNKMQLLSLTLQYSLQSLQGQHADLNVKISSESEYIEMIKLKSGSLVTLPSVLGVYLATGEINETVEEYSLYLGIVEQIANDHHGLYYPDNNDI-KTRHNLAFYYLKNKYNQSSIDLLNFYAQENNQI---NNMDELKKRLQGSGVIQYLNVIKNIALENF------------KE-SFKKLRLDE-QRKNKLLDQLLRG-------NIN</ns2:sequence><ns2:name>GCA_014298115_comQ</ns2:name></ns2:Sequence><ns2:Sequence dsseqid="sq1626" id="sq1625" description="Tryptophan prenyltransferase ComQ"><ns2:sequence>-----------MS------------HLVKWNGRGEVVIEQICLDSVRIKEKMKEIVDENISNEDLKT-KLISFIEEKKQFSFAELAYHHYIAFDGKDVTAIELLASGIELLILSADIFDDIEDKDNLQASWMKIDPSIVINAATTLYTLSLQVISLVSNKMQLLSLTLQYSLQSLQGQHADLNVKISSESEYIEMIKLKSGSLVTLPSVLGVYLATGEINETVEEYSLYLGIVEQIANDHHGLYYPDNNDI-KTRHNLAFYYLKNKYNQSSIDLLNFYAQENNQI---NNMDELKKRLQGSGVIQYLNVIKNIALENF------------KE-SFKKLRLDE-QRKNKLLDQLLRG-------NIN</ns2:sequence><ns2:name>GCA_037201685_comQ</ns2:name></ns2:Sequence><ns2:Sequence dsseqid="sq1628" id="sq1627" description="Tryptophan prenyltransferase ComQ"><ns2:sequence>-----------MIVKKRKTCCPLNVPFSKMEWEGEVVIEQICLDSVRIKEKMKEIVDENISNEDLKT-KLISFIEEKKQFSFAELAYHHYIAFDGKDVTAIELLASGIELLILSADIFDDIEDKDNLQASWMKIDPSIVINAATTLYTLSLQVISLVSNNPQLLSLTLQYSLQSLQGQHADLNVKISSESEYIEMIKLKSGSLVTLPSVLGVYLATGEINETVEEYSLYLGIVEQIANDHHGLYYPDNNDI-KTRHNLAFYYLKNKYNQSSIDLLNFYAQENNQI---NNMDELKKRLQGSGVIQYLNVIKNIALENF------------KE-SFKKLRLDE-QRKNKLLDQLLRG-------NIN</ns2:sequence><ns2:name>GCA_001015095_comQ</ns2:name></ns2:Sequence><ns2:Sequence dsseqid="sq1630" id="sq1629" description="Tryptophan prenyltransferase ComQ"><ns2:sequence>-----------MS------------HLVKWNGRGEVVIEQICLDSVRIKEKMKEIVDENILNEDLKV-KLISFIEEKKQFSFAELAYYHYIAFDGKNDKAIELLASGIELLILSADIFDDIEDKDNLQASWMKIDPSIVINAATTLYTLSLQVISLVSNNPQLLSLTLQYSLQSLQGQHADLNVKISSESEYIEMIKLKSGSLVTLPSVLGVYLATGEINETVEEYSLYLGIVEQIANDHHGLYYPDNNDI-KTRHNLAFYYLKNKYNQSSIDLLNFYAQENNQI---NNMDELKKRLQGSGVIQYLNVIKNIALENF------------KE-SFKKLRLDE-QRKNKLLDQLLRG-------NIN</ns2:sequence><ns2:name>GCA_029542145_comQ</ns2:name></ns2:Sequence><ns2:Sequence dsseqid="sq1632" id="sq1631" description="Tryptophan prenyltransferase ComQ"><ns2:sequence>-----------MS------------HLVKWNGRGEVVIEQICLDSVRIKEKMKEIVDENILNEDLKV-KLISFIEEKKQFSFAELAYYHYIAFDGKNDKAIELLASGIELLILSADIFDDIEDKDNLQASWMKIDPSIVINAATTLYTLSLQVISLVSNNPQLLSLTLQYSLQSLQGQHADLNVKISSESEYIEMIKLKSGSLVTLPSVLGVYLATGEINETVEEYSLYLGIVEQIANDHHGLYYPDNNDI-KTRHNLAFYYLKNKYNQSSIDLLNFYAQENNQI---NNMDELTKRLQGSGVIQYLNVIKNIALENF------------KE-SFKKLRLDE-QRKNKLLDQLLRG-------NIN</ns2:sequence><ns2:name>GCA_009913575_comQ</ns2:name></ns2:Sequence><ns2:Sequence dsseqid="sq1634" id="sq1633" description="Tryptophan prenyltransferase ComQ"><ns2:sequence>-----------MS------------HLVKWNGRGEVVIEQICLDSVRIKEKMKEIVDENILNEDLKV-KLISFIEEKKQFSFAELAYYHYIAFDGKNDKAIELLASGIELLILSADIFDDIEDKDNLQASWMKIDPSIVINAATTLYTLSLQVISLVSNNPQLLSLTLQYSLQSLQGQHADLNVKISSESEYIEMIKLKSGSLVTLPSVLGVYLATGEINETVEEYSLYLGIVEQIANDHHGLYYPDNNDI-KTRHNLAFYYLKNKYNQSSIDLLNFYAQENNQI---NNMDELTKRLQGSGVIQYLNVIKNIALENF------------KE-SFKKLRLDE-QRKNKLLDQLLRG-------NIN</ns2:sequence><ns2:name>GCA_022570515_comQ</ns2:name></ns2:Sequence><ns2:Sequence dsseqid="sq1636" id="sq1635" description="Tryptophan prenyltransferase ComQ"><ns2:sequence>-----------MS------------HLVKWNGRGEVVIEQICLDSVRIKEKMKEIVDENILNEDLKV-KLISFIEEKKQFSFAELAYYHYIAFDGKNDKAIELLASGIELLILSADIFDDIEDKDNLQASWMKIDPSIVINAATTLYTLSLQVISLVSNNPQLLSLTLQYSLQSLQGQHADLNVKISSESEYIEMIKLKSGSLVTLPSVLGVYLATGEINETVEEYSLYLGIVEQIANDHHGLYYPDNNDI-KTRHNLAFYYLKNKYNQSSIDLLNFYAQENNQI---NNMDELKKRLQGSGVIQYLNVIKNIALENF------------KE-SFKKLRLDE-QRKNKLLDQLLRG-------NIN</ns2:sequence><ns2:name>GCA_038762065_comQ</ns2:name></ns2:Sequence><ns2:Sequence dsseqid="sq1638" id="sq1637" description="Tryptophan prenyltransferase ComQ"><ns2:sequence>-----------MIVKKRKTCCPLNVPFSKMEWEGEVVIEQICLDSVRIKEKMKEIVDENILNEDLKV-KLISFIKEKKQFSFAELAYYHYIAFDGKNDKAIELLASGIELLILSADIFDDIEDKDNLQASWMKLDPSIATNAATALYTLSLQVIGSVSNHPKLLSLTLQYSLQSLQGQHVDLNLTASSESEYIEMIKLKSGSLVTLPSILGVYLATGEYNETVEEYSRYLGIVEQIANDHYGLYYPNYNDF-KTRHTLAFNYLKNKFNQSSIDLLNFYAQENHMI---NNLEDLKGKLRESGVIQYLNVIKNLAVENF------------KE-SFKKLRLDE-QRKNKLLIQLLRG---------I</ns2:sequence><ns2:name>GCA_010094155_comQ</ns2:name></ns2:Sequence><ns2:Sequence dsseqid="sq1640" id="sq1639" description="Tryptophan prenyltransferase ComQ"><ns2:sequence>-----------MIVKKRKTCCPLNVPFSKMEWEGEVVIEQICLDSVRIKEKMKEIVDENISNEDLKT-KLISFIEEKKQFSFAELAYHHYIAFDGKNDKAIELLASGIELLILSADIFDDIEDKDNLQASWMKLDPSIATNAATALYTLSLQVIGSVSNHPKLLSLTLQYSLQSLQGQHVDLNLTASSESEYIEMIKLKSGSLVTLPSILGVYLATGEYNETVEEYSRYLGIVEQIANDHYGLYYPNYNDF-KTRHTLAFNYLKNKFNQSSIDLLNFYAQENHMI---NNLEDLKGKLRESGVIQYLNVIKNLAVENF------------KE-SFKKLRLDE-QRKNKLLIQLLRG---------I</ns2:sequence><ns2:name>GCA_002269175_comQ</ns2:name></ns2:Sequence><ns2:Sequence dsseqid="sq1642" id="sq1641" description="Tryptophan prenyltransferase ComQ"><ns2:sequence>-----------MS------------HLVKWNGRGEVVIEQICLDSVRIKEKMKEIVDENILNEDLKV-KLISFIEEKKQFSFAELAYYHYIAFDGKNDKTIELLASGIELLILSADIFDDIEDKDNLQASWMKLDPSIATNAATALYTLSLQVIGSVSNHPKLLSLTLQYSLQSLQGQHVDLNLTASSESEYIEMIKLKSGSLVTLPSILGVYLATGECNETVEEYSRYLGVVEQIANDHYGLYYPNNNDF-KTRHTLAFNYLKNKFNQSSIDLLNFYAQENHMI---NNLEDLKGKLRESGVIQYLNVIKNLAVENF------------KE-SFKKLRLDE-QRKNKLLIQLLRG---------I</ns2:sequence><ns2:name>GCA_039621185_comQ</ns2:name></ns2:Sequence><ns2:Sequence dsseqid="sq1644" id="sq1643" description="Tryptophan prenyltransferase ComQ"><ns2:sequence>-----------MS------------HLVKWNGRGEVVIEQICLDSVRIKEKMKEIVDENILNEDLKV-KLISFIEEKKQFSFAELAYYHYIAFDGKNDKTIELLASGIELLILSADIFDDIEDKDNLQASWMKLDPSIATNAATALYTLSLQVIGSVSNHPKLLSLTLQYSLQSLQGQHVDLNLTASSESEYIEMIKLKSGSLVTLPSILGVYLATGECNETVEEYSRYLGVVEQIANDHYGLYYPNNNDF-KTRHTLAFNYLKNKFNQSSIDLLNFYAQENHMI---NNLEDLKGKLRESGVIQYLNVIKNLAVENF------------KE-SFKKLRLDE-QRKNKLLIQLLRG---------I</ns2:sequence><ns2:name>GCA_039620435_comQ</ns2:name></ns2:Sequence><ns2:Sequence dsseqid="sq1646" id="sq1645" description="Tryptophan prenyltransferase ComQ"><ns2:sequence>-----------MS------------HLVKWNGRGEVVIEQICLDSVRIKEKMKEIVDENILNEDLKV-KLISFIEEKKQFSFAELAYYHYIAFDGKNDKTIELLASGIELLILSADIFDDIEDKDNLQASWMKLDPSIATNAATALYTLSLQVIGSVSNHPKLLSLTLQYSLQSLQGQHVDLNLTASSESEYIEMIKLKSGSLVTLPSILGVYLATGECNETVEEYSRYLGVVEQIANDHYGLYYPNNNDF-KTRHTLAFNYLKNKFNQSSIDLLNFYAQENHMI---NNLEDLKGKLRESGVIQYLNVIKNLAVENF------------KE-SFKKLRLDE-QRKNKLLIQLLRG---------I</ns2:sequence><ns2:name>GCA_039621415_comQ</ns2:name></ns2:Sequence><ns2:Sequence dsseqid="sq1648" id="sq1647" description="Tryptophan prenyltransferase ComQ"><ns2:sequence>-----------MS------------HLVKWNGRGEVVIEQICLDSVRIKEKMKEIVDENILNEDLKV-KLISFIEEKKQFSFAELAYYHYIAFDGKNDKAIELLASGIELLILSADIFDDIEDKDNLQASWMKLDPSIATNAATALYTLSLQVIGSVSNHPKLLSLTLQYSLQSLQGQHVDLNLTASSESEYIEMIKLKSGSLVTLPSILGVYLATGECNETVEEYSRYLGVVEQIANDHYGLYYPNNNDF-KTRHTLAFNYLKNKFNQSSIDLLNFYAQENHMI---NNLEDLKGKLRESGVIQYLNVIKNLAVENF------------KE-SFKKLRLDE-QRKNKLLIQLLRG---------I</ns2:sequence><ns2:name>GCA_023369715_comQ</ns2:name></ns2:Sequence><ns2:Sequence dsseqid="sq1650" id="sq1649" description="Tryptophan prenyltransferase ComQ"><ns2:sequence>-----------MS------------HLVKWNGRGEVVIEQICLDSVRIKEKMKEIVDENILNEDLKV-KLISFIEEKKQFSFAELAYYHYIAFDGKNDKAIELLASGIELLILSADIFDDIEDKDNLQASWMKLDPSIATNAATALYTLSLQVIGSVSNHPKLLSLTLQYSLQSLQGQHVDLNLTASSESEYIEMIKLKSGSLVTLPSILGVYLATGECNETVEEYSRYLGVVEQIANDHYGLYYPNNNDF-KTRHTLAFNYLKNKFNQSSIDLLNFYAQENHMI---NNLEDLKGKLRESGVIQYLNVIKNLAVENF------------KE-SFKKLRLDE-QRKNKLLIQLLRG---------I</ns2:sequence><ns2:name>GCA_905310985_comQ</ns2:name></ns2:Sequence><ns2:Sequence dsseqid="sq1652" id="sq1651" description="Tryptophan prenyltransferase ComQ"><ns2:sequence>-----------MS------------HLVKWNGRGEVVIEQICLDSVRIKEKMKEIVDENILNEDLKV-KLISFIEEKKQFSFAELAYYHYIAFDGKNDKAIELLASGIELLILSADIFDDIEDKDNLQASWMKLDPSIATNAATALYTLSLQVIGSVSNHPKLLSLTLQYSLQSLQGQHVDLNLTASSESEYIEMIKLKSGSLVTLPSILGVYLATGECNETVEEYSRYLGVVEQIANDHYGLYYPNNNDF-KTRHTLAFNYLKNKFNQSSIDLLNFYAQENHMI---NNLEDLKGKLRESGVIQYLNVIKNLAVENF------------KE-SFKKLRLDE-QRKNKLLIQLLRG---------I</ns2:sequence><ns2:name>GCA_905319545_comQ</ns2:name></ns2:Sequence><ns2:Sequence dsseqid="sq1654" id="sq1653" description="Tryptophan prenyltransferase ComQ"><ns2:sequence>-----------MS------------HLVKWNGRGEVVIEQICLDSVRIKEKMKEIVDENILNEDLKV-KLISFIEEKKQFSFAELAYYHYIAFDGKNDKAIELLASGIELLILSADIFDDIEDKDNLQASWMKLDPSIATNAATALYTLSLQVIGSVSNHPKLLSLTLQYSLQSLQGQHVDLNLTASSESEYIEMIKLKSGSLVTLPSILGVYLATGECNETVEEYSRYLGVVEQIANDHYGLYYPNNNDF-KTRHTLAFNYLKNKFNQSSIDLLNFYAQENHMI---NNLEDLKGKLRESGVIQYLNVIKNLAVENF------------KE-SFKKLRLDE-QRKNKLLIQLLRG---------I</ns2:sequence><ns2:name>GCA_032680865_comQ</ns2:name></ns2:Sequence><ns2:Sequence dsseqid="sq1656" id="sq1655" description="Tryptophan prenyltransferase ComQ"><ns2:sequence>-----------MS------------HLVKWNGRGEVVIEQICLDSVRIKEKMKEIVDENILNEDLKV-KLISFIEEKKQFSFAELAYYHYIAFDGKNDKAIELLASGIELLILSADIFDDIEDKDNLQASWMKLDPSIATNAATALYTLSLQVIGSVSNHPKLLSLTLQYSLQSLQGQHVDLNLTASSESEYIEMIKLKSGSLVTLPSILGVYLATGECNETVEEYSRYLGVVEQIANDHYGLYYPNNNDF-KTRHTLAFNYLKNKFNQSSIDLLNFYAQENHMI---NNLEDLKGKLRESGVIQYLNVIKNLAVENF------------KE-SFKKLRLDE-QRKNKLLIQLLRG---------I</ns2:sequence><ns2:name>GCA_009662195_comQ</ns2:name></ns2:Sequence><ns2:Sequence dsseqid="sq1658" id="sq1657" description="Tryptophan prenyltransferase ComQ"><ns2:sequence>-----------MS------------HLVKWNGRGEVVIEQICLDSVRIKEKMKEIVDENILNEDLKV-KLISFIEEKKQFSFAELAYYHYIAFDGKNDKAIELLASGIELLILSADIFDDIEDKDNLQASWMKLDPSIATNAATALYTLSLQVIGSVSNHPKLLSLTLQYSLQSLQGQHVDLNLTASSESEYIEMIKLKSGSLVTLPSILGVYLATGECNETVEEYSRYLGVVEQIANDHYGLYYPNNNDF-KTRHTLAFNYLKNKFNQSSIDLLNFYAQENHMI---NNLEDLKGKLRESGVIQYLNVIKNLAVENF------------KE-SFKKLRLDE-QRKNKLLIQLLRG---------I</ns2:sequence><ns2:name>GCA_006165085_comQ</ns2:name></ns2:Sequence><ns2:Sequence dsseqid="sq1660" id="sq1659" description="Tryptophan prenyltransferase ComQ"><ns2:sequence>-----------MS------------HLVKWNGRGEVVIEQICLDSVRIKEKMKEIVDENILNEDLKV-KLISFIEEKKQFSFAELAYYHYIAFDGKNDKAIELLASGIELLILSADIFDDIEDKDNLQASWMKLDPSIATNAATALYTLSLQVIGSVSNHPKLLSLTLQYSLQSLQGQHVDLNLTASSESEYIEMIKLKSGSLVTLPSILGVYLATGECNETVEEYSRYLGVVEQIANDHYGLYYPNNNDF-KTRHTLAFNYLKNKFNQSSIDLLNFYAQENHMI---NNLEDLKGKLRESGVIQYLNVIKNLAVENF------------KE-SFKKLRLDE-QRKNKLLIQLLRG---------I</ns2:sequence><ns2:name>GCA_029916985_comQ</ns2:name></ns2:Sequence><ns2:Sequence dsseqid="sq1662" id="sq1661" description="Tryptophan prenyltransferase ComQ"><ns2:sequence>-----------MS------------HLVKWNGRGEVVIEQICLDSVRIKEKMKEIVDENILNEDLKV-KLISFIEEKKQFSFAELAYYHYIAFDGKNDKAIELLASGIELLILSADIFDDIEDKDNLQASWMKLDPSIATNAATALYTLSLQVIGSVSNHPKLLSLTLQYSLQSLQGQHVDLNLTASSESEYIEMIKLKSGSLVTLPSILGVYLATGECNETVEEYSRYLGVVEQIANDHYGLYYPNNNDF-KTRHTLAFNYLKNKFNQSSIDLLNFYAQENHMI---NNLEDLKGKLRESGVIQYLNVIKNLAVENF------------KE-SFKKLRLDE-QRKNKLLIQLLRG---------I</ns2:sequence><ns2:name>GCA_905315715_comQ</ns2:name></ns2:Sequence><ns2:Sequence dsseqid="sq1664" id="sq1663" description="Tryptophan prenyltransferase ComQ"><ns2:sequence>-----------MS------------HLVKWNGRGEVVIEQICLDSVRIKEKMKEIVDENILNEDLKV-KLISFIEEKKQFSFAELAYYHYIAFDGKNDKAIELLASGIELLILSADIFDDIEDKDNLQASWMKLDPSIATNAATALYTLSLQVIGSVSNHPKLLSLTLQYSLQSLQGQHVDLNLTASSESEYIEMIKLKSGSLVTLPSILGVYLATGECNETVEEYSRYLGVVEQIANDHYGLYYPNNNDF-KTRHTLAFNYLKNKFNQSSIDLLNFYAQENHMI---NNLEDLKGKLRESGVIQYLNVIKNLAVENF------------KE-SFKKLRLDE-QRKNKLLIQLLRG---------I</ns2:sequence><ns2:name>GCA_905319135_comQ</ns2:name></ns2:Sequence><ns2:Sequence dsseqid="sq1666" id="sq1665" description="Tryptophan prenyltransferase ComQ"><ns2:sequence>-----------MS------------HLVKWNGRGEVVIEQICLDSVRIKEKMKEIVDENILNEDLKV-KLISFIEEKKQFSFAELAYYHYIAFDGKNDKAIELLASGIELLILSADIFDDIEDKDNLQASWMKLDPSIATNAATALYTLSLQVIGSVSNHPKLLSLTLQYSLQSLQGQHVDLNLTASSESEYIEMIKLKSGSLVTLPSILGVYLATGECNETVEEYSRYLGVVEQIANDHYGLYYPNNNDF-KTRHTLAFNYLKNKFNQSSIDLLNFYAQENHMI---NNLEDLKGKLRESGVIQYLNVIKNLAVENF------------KE-SFKKLRLDE-QRKNKLLIQLLRG---------I</ns2:sequence><ns2:name>GCA_004101565_comQ</ns2:name></ns2:Sequence><ns2:Sequence dsseqid="sq1668" id="sq1667" description="Tryptophan prenyltransferase ComQ"><ns2:sequence>-----------MS------------HLVKWNGRGEVVIEQICLDSVRIKEKMKEIVDENILNEDLKV-KLISFIEEKKQFSFAELAYYHYIAFDGKNDKAIELLASGIELLILSADIFDDIEDKDNLQASWMKLDPSIATNAATALYTLSLQVIGSVSNHPKLLSLTLQYSLQSLQGQHVDLNLTASSESEYIEMIKLKSGSLVTLPSILGVYLATGECNETVEEYSRYLGVVEQIANDHYGLYYPNNNDF-KTRHTLAFNYLKNKFNQSSIDLLNFYAQENHMI---NNLEDLKGKLRESGVIQYLNVIKNLAVENF------------KE-SFKKLRLDE-QRKNKLLIQLLRG---------I</ns2:sequence><ns2:name>GCA_905315015_comQ</ns2:name></ns2:Sequence><ns2:Sequence dsseqid="sq1670" id="sq1669" description="Tryptophan prenyltransferase ComQ"><ns2:sequence>-----------MS------------HLVKWNGRGEVVIEQICLDSVRIKEKMKEIVDENILNEDLKV-KLISFIEEKKQFSFAELAYYHYIAFDGKNDKAIELLASGIELLILSADIFDDIEDKDNLQASWMKLDPSIATNAATALYTLSLQVIGSVSNHPKLLSLTLQYSLQSLQGQHVDLNLTASSESEYIEMIKLKSGSLVTLPSILGVYLATGECNETVEEYSRYLGVVEQIANDHYGLYYPNNNDF-KTRHTLAFNYLKNKFNQSSIDLLNFYAQENHMI---NNLEDLKGKLRESGVIQYLNVIKNLAVENF------------KE-SFKKLRLDE-QRKNKLLIQLLRG---------I</ns2:sequence><ns2:name>GCA_004101485_comQ</ns2:name></ns2:Sequence><ns2:Sequence dsseqid="sq1672" id="sq1671" description="Tryptophan prenyltransferase ComQ"><ns2:sequence>-----------MS------------HLVKWNGRGEVVIEQICLDSVRIKEKMKEIVDENILNEDLKV-KLISFIEEKKQFSFAELAYYHYIAFDGKNDKAIELLASGIELLILSADIFDDIEDKDNLQASWMKLDPSIATNAATALYTLSLQVIGSVSNHPKLLSLTLQYSLQSLQGQHVDLNLTASSESEYIEMIKLKSGSLVTLPSILGVYLATGECNETVEEYSRYLGVVEQIANDHYGLYYPNNNDF-KTRHTLAFNYLKNKFNQSSIDLLNFYAQENHMI---NNLEDLKGKLRESGVIQYLNVIKNLAVENF------------KE-SFKKLRLDE-QRKNKLLIQLLRG---------I</ns2:sequence><ns2:name>GCA_024585045_comQ</ns2:name></ns2:Sequence><ns2:Sequence dsseqid="sq1674" id="sq1673" description="Tryptophan prenyltransferase ComQ"><ns2:sequence>-----------MS------------HLVKWNGRGEVVIEQICLDSVRIKEKMKEIVDENILNEDLKV-KLISFIEEKKQFSFAELAYYHYIAFDGKNDKAIELLASGIELLILSADIFDDIEDKDNLQASWMKLDPSIATNAATALYTLSLQVIGSVSNHPKLLSLTLQYSLQSLQGQHVDLNLTASSESEYIEMIKLKSGSLVTLPSILGVYLATGECNETVEEYSRYLGVVEQIANDHYGLYYPNNNDF-KTRHTLAFNYLKNKFNQSSIDLLNFYAQENHMI---NNLEDLKGKLRESGVIQYLNVIKNLAVENF------------KE-SFKKLRLDE-QRKNKLLIQLLRG---------I</ns2:sequence><ns2:name>GCA_016894165_comQ</ns2:name></ns2:Sequence><ns2:Sequence dsseqid="sq1676" id="sq1675" description="Tryptophan prenyltransferase ComQ"><ns2:sequence>-----------MS------------HLVKWNGRGEVVIEQICLDSVRIKEKMKEIVDENILNEDLKV-KLISFIEEKKQFSFAELAYYHYIAFDGKNDKAIELLASGIELLILSADIFDDIEDKDNLQASWMKLDPSIATNAATALYTLSLQVIGSVSNHPKLLSLTLQYSLQSLQGQHVDLNLTASSESEYIEMIKLKSGSLVTLPSILGVYLATGECNETVEEYSRYLGVVEQIANDHYGLYYPNNNDF-KTRHTLAFNYLKNKFNQSSIDLLNFYAQENHMI---NNLEDLKGKLRESGVIQYLNVIKNLAVENF------------KE-SFKKLRLDE-QRKNKLLIQLLRG---------I</ns2:sequence><ns2:name>Bacillus_subtilis_PRO120_comQ</ns2:name></ns2:Sequence><ns2:Sequence dsseqid="sq1678" id="sq1677" description="Tryptophan prenyltransferase ComQ"><ns2:sequence>-----------MS------------HLVKWNGRGEVVIEQICLDSVRIKEKMKEIVDENILNEDLKV-KLISFIEEKKQFSFAELAYYHYIAFDGKNDKAIELLASGIELLILSADIFDDIEDKDNLQASWMKLDPSIATNAATALYTLSLQVIGSVSNHPKLLSLTLQYSLQSLQGQHVDLNLTASSESEYIEMIKLKSGSLVTLPSILGVYLATGECNETVEEYSRYLGVVEQIANDHYGLYYPNNNDF-KTRHTLAFNYLKNKFNQSSIDLLNFYAQENHMI---NNLEDLKGKLRESGVIQYLNVIKNLAVENF------------KE-SFKKLRLDE-QRKNKLLIQLLRG---------I</ns2:sequence><ns2:name>GCA_024972835_comQ</ns2:name></ns2:Sequence><ns2:Sequence dsseqid="sq1680" id="sq1679" description="Tryptophan prenyltransferase ComQ"><ns2:sequence>-----------MS------------HLVKWNGRGEVVIEQICLDSVRIKEKMKEIVDENILNEDLKV-KLISFIEEKKQFSFAELAYYHYIAFDGKNDKAIELLASGIELLILSADIFDDIEDKDNLQASWMKLDPSIATNAATALYTLSLQVIGSVSNHPKLLSLTLQYSLQSLQGQHVDLNLTASSESEYIEMIKLKSGSLVTLPSILGVYLATGECNETVEEYSRYLGVVEQIANDHYGLYYPNNNDF-KTRHTLAFNYLKNKFNQSSIDLLNFYAQENHMI---NNLEDLKGKLRESGVIQYLNVIKNLAVENF------------KE-SFKKLRLDE-QRKNKLLIQLLRG---------I</ns2:sequence><ns2:name>GCA_015602625_comQ</ns2:name></ns2:Sequence><ns2:Sequence dsseqid="sq1682" id="sq1681" description="Tryptophan prenyltransferase ComQ"><ns2:sequence>-----------MS------------HLVKWNGRGEVVIEQICLDSVRIKEKMKEIVDENILNEDLKV-KLISFIEEKKQFSFAELAYYHYIAFDGKNDKAIELLASGIELLILSADIFDDIEDKDNLQASWMKLDPSIATNAATALYTLSLQVIGSVSNHPKLLSLTLQYSLQSLQGQHVDLNLTASSESEYIEMIKLKSGSLVTLPSILGVYLATGECNETVEEYSRYLGVVEQIANDHYGLYYPNNNDF-KTRHTLAFNYLKNKFNQSSIDLLNFYAQENHMI---NNLEDLKGKLRESGVIQYLNVIKNLAVENF------------KE-SFKKLRLDE-QRKNKLLIQLLRG---------I</ns2:sequence><ns2:name>GCA_905318255_comQ</ns2:name></ns2:Sequence><ns2:Sequence dsseqid="sq1684" id="sq1683" description="Tryptophan prenyltransferase ComQ"><ns2:sequence>-----------MS------------HLVKWNGRGEVVIEQICLDSVRIKEKMKEIVDENILNEDLKV-KLISFIEEKKQFSFAELAYYHYIAFDGKNDKAIELLASGIELLILSADIFDDIEDKDNLQASWMKLDPSIATNAATALYTLSLQVIGSVSNHPKLLSLTLQYSLQSLQGQHVDLNLTASSESEYIEMIKLKSGSLVTLPSILGVYLATGECNETVEEYSRYLGVVEQIANDHYGLYYPNNNDF-KTRHTLAFNYLKNKFNQSSIDLLNFYAQENHMI---NNLEDLKGKLRESGVIQYLNVIKNLAVENF------------KE-SFKKLRLDE-QRKNKLLIQLLRG---------I</ns2:sequence><ns2:name>GCA_905311035_comQ</ns2:name></ns2:Sequence><ns2:Sequence dsseqid="sq1686" id="sq1685" description="Tryptophan prenyltransferase ComQ"><ns2:sequence>-----------MS------------HLVKWNGRGEVVIEQICLDSVRIKEKMKEIVDENILNEDLKV-KLISFIEEKKQFSFAELAYYHYIAFDGKNDKAIELLASGIELLILSADIFDDIEDKDNLQASWMKLDPSIATNAATALYTLSLQVIGSVSNHPKLLSLTLQYSLQSLQGQHVDLNLTASSESEYIEMIKLKSGSLVTLPSILGVYLATGECNETVEEYSRYLGVVEQIANDHYGLYYPNNNDF-KTRHTLAFNYLKNKFNQSSIDLLNFYAQENHMI---NNLEDLKGKLRESGVIQYLNVIKNLAVENF------------KE-SFKKLRLDE-QRKNKLLIQLLRG---------I</ns2:sequence><ns2:name>GCA_004101345_comQ</ns2:name></ns2:Sequence><ns2:Sequence dsseqid="sq1688" id="sq1687" description="Tryptophan prenyltransferase ComQ"><ns2:sequence>-----------MS------------HLVKWNGRGEVVIEQICLDSVRIKEKMKEIVDENILNEDLKV-KLISFIEEKKQFSFAELAYYHYIAFDGKNDKAIELLASGIELLILSADIFDDIEDKDNLQASWMKLDPSIATNAATALYTLSLQVIGSVSNHPKLLSLTLQYSLQSLQGQHVDLNLTASSESEYIEMIKLKSGSLVTLPSILGVYLATGECNETVEEYSRYLGVVEQIANDHYGLYYPNNNDF-KTRHTLAFNYLKNKFNQSSIDLLNFYAQENHMI---NNLEDLKGKLRESGVIQYLNVIKNLAVENF------------KE-SFKKLRLDE-QRKNKLLIQLLRG---------I</ns2:sequence><ns2:name>Bacillus_subtilis_PRO121_comQ</ns2:name></ns2:Sequence><ns2:Sequence dsseqid="sq1690" id="sq1689" description="Tryptophan prenyltransferase ComQ"><ns2:sequence>MLKNEKPAVLYMS------------HLVKWNGRGEVVIEQICLDSVRIKEKMKEIVDENILNEDLKV-KLISFIEEKKQFSFAELAYYHYIAFDGKNDKAIELLASGIELLILSADIFDDIEDKDNLQASWMKLDPSIATNAATALYTLSLQVIGSVSNHPKLLSLTLQYSLQSLQGQHVDLNLTASSESEYIEMIKLKSGSLVTLPSILGVYLATGECNETVEEYSRYLGVVEQIANDHYGLYYPNNNDF-KTRHTLAFNYLKNKFNQSSIDLLNFYAQENHMI---NNLEDLKGKLRESGVIQYLNVIKNLAVENF------------KE-SFKKLRLDE-QRKNKLLIQLLRG---------I</ns2:sequence><ns2:name>Bacillus_subtilis_PRO52_comQ</ns2:name></ns2:Sequence><ns2:Sequence dsseqid="sq1692" id="sq1691" description="Tryptophan prenyltransferase ComQ"><ns2:sequence>-----------MS------------HLVKWNGRGEVVIEQICLDSVRIKEKMKEIVDENILNEDLKV-KLISFIQEKKQFSFAELAYYHYIAFDGKNDKAIELLASGIELLILSADIFDDIEDKDNLQASWMKLDPSIATNAATALYTLSLQVIGSVSNHPKLLSLTLQYSLQSLQGQHVDLNLTASSESEYIEMIKLKSGSLVTLPSILGVYLATGEYNETVEEYSRYLGIVEQIANDHYGLYYPNNNDF-KTRHTLAFNYLKNKFNQSSIDLLNFYAQENHMI---NNLEDLKGKLRESGVIQYLNVIKNLAVENF------------KE-SFKKLRLDE-QRKNKLLIQLLRG---------I</ns2:sequence><ns2:name>GCA_005849145_comQ</ns2:name></ns2:Sequence><ns2:Sequence dsseqid="sq1694" id="sq1693" description="Tryptophan prenyltransferase ComQ"><ns2:sequence>-----------MS------------HLVKWNGRGEVVIEQICLDSVRIKEKMKEIVDENILNEDLKV-KLISFIQEKKQFSFAELAYYHYIAFDGKNDKAIELLASGIELLILSADIFDDIEDKDNLQASWMKLDPSIATNAATALYTLSLQVIGSVSNHPKLLSLTLQYSLQSLQGQHVDLNLTASSESEYIEMIKLKSGSLVTLPSILGVYLATGEYNETVEEYSRYLGIVEQIANDHYGLYYPNNNDF-KTRHTLAFNYLKNKFNQSSIDLLNFYAQENHMI---NNLEDLKGKLRESGVIQYLNVIKNLAVENF------------KE-SFKKLRLDE-QRKNKLLIQLLRG---------I</ns2:sequence><ns2:name>GCA_002072735_comQ</ns2:name></ns2:Sequence><ns2:Sequence dsseqid="sq1696" id="sq1695" description="Tryptophan prenyltransferase ComQ"><ns2:sequence>-----------MS------------HLVKWNGRGEVVIEQICLDSVRIKEKMKEIVDENILNEDLKV-KLISFIKEKKQFSFAELAYYHYIAFDGKNDKAIELLASGIELLILSADIFDDIEDKDNLQASWMKLDPSIATNAATALYTLSLQVIGSVSNHPKLLSLTLQYSLQSLQGQHVDLNLTASSESEYIEMIKLKSGSLVTLPSILGVYLATGEYNETVEEYSRYLGIVEQIANDHYGLYYPNNNDF-KTRHTLAFNYLKNKFNQSSIDLLNFYAQENHMI---NNLEDLKGKLRESGVIQYLNVIKNLAVENF------------KE-SFKKLRLDE-QRKNKLLIQLLRG---------I</ns2:sequence><ns2:name>GCA_019599105_comQ</ns2:name></ns2:Sequence><ns2:Sequence dsseqid="sq1698" id="sq1697" description="Tryptophan prenyltransferase ComQ"><ns2:sequence>-----------MS------------HLVKWNGRGEVVIEQICLDSVRIKEKMKEIVDENILNEDLKV-KLISFIKEKKQFSFAELAYYHYIAFDGKNDKAIELLASGIELLILSADIFDDIEDKDNLQASWMKLDPSIATNAATALYTLSLQVIGSVSNHPKLLSLTLQYSLQSLQGQHVDLNLTASSESEYIEMIKLKSGSLVTLPSILGVYLATGEYNETVEEYSRYLGIVEQIANDHYGLYYPNNNDF-KTRHTLAFNYLKNKFNQSSIDLLNFYAQENHMI---NNLEDLKGKLRESGVIQYLNVIKNLAVENF------------KE-SFKKLRLDE-QRKNKLLIQLLRG---------I</ns2:sequence><ns2:name>GCA_012648345_comQ</ns2:name></ns2:Sequence><ns2:Sequence dsseqid="sq1700" id="sq1699" description="Tryptophan prenyltransferase ComQ"><ns2:sequence>-----------MS------------HLVKWNGRGEVVIEQICLDSVRIKEKMKEIVDENILNEDLKV-KLISFIKEKKQFSFAELAYYHYIAFDGKNDKAIELLASGIELLILSADIFDDIEDKDNLQASWMKLDPSIATNAATALYTLSLQVIGSVSNHPKLLSLTLQYSLQSLQGQHVDLNLTASSESEYIEMIKLKSGSLVTLPSILGVYLATGEYNETVEEYSRYLGIVEQIANDHYGLYYPNNNDF-KTRHTLAFNYLKNKFNQSSIDLLNFYAQENHMI---NNLEDLKGKLRESGVIQYLNVIKNLAVENF------------KE-SFKKLRLDE-QRKNKLLIQLLRG---------I</ns2:sequence><ns2:name>GCA_030643845_comQ</ns2:name></ns2:Sequence><ns2:Sequence dsseqid="sq1702" id="sq1701" description="Tryptophan prenyltransferase ComQ"><ns2:sequence>-----------MS------------HLVKWNGRGEVVIEQICLDSVRIKEKMKEIVDENILNEDLKV-KLISFIKEKKQFSFAELAYYHYIAFDGKNDKAIELLASGIELLILSADIFDDIEDKDNLQASWMKLDPSIATNAATALYTLSLQVIGSVSNHPKLLSLTLQYSLQSLQGQHVDLNLTASSESEYIEMIKLKSGSLVTLPSILGVYLATGEYNETVEEYSRYLGIVEQIANDHYGLYYPNNNDF-KTRHTLAFNYLKNKFNQSSIDLLNFYAQENHMI---NNLEDLKGKLRESGVIQYLNVIKNLAVENF------------KE-SFKKLRLDE-QRKNKLLIQLLRG---------I</ns2:sequence><ns2:name>GCA_003612735_comQ</ns2:name></ns2:Sequence><ns2:Sequence dsseqid="sq1704" id="sq1703" description="Tryptophan prenyltransferase ComQ"><ns2:sequence>-----------MS------------HLVKWNGRGEVVIEQICLDSVRIKEKMKEIVDENILNEDLKV-KLISFIKEKKQFSFAELAYYHYIAFDGKNDKAIELLASGIELLILSADIFDDIEDKDNLQASWMKLDPSIATNAATALYTLSLQVIGSVSNHPKLLSLTLQYSLQSLQGQHVDLNLTASSESEYIEMIKLKSGSLVTLPSILGVYLATGEYNETVEEYSRYLGIVEQIANDHYGLYYPNNNDF-KTRHTLAFNYLKNKFNQSSIDLLNFYAQENHMI---NNLEDLKGKLRESGVIQYLNVIKNLAVENF------------KE-SFKKLRLDE-QRKNKLLIQLLRG---------I</ns2:sequence><ns2:name>GCA_036512515_comQ</ns2:name></ns2:Sequence><ns2:Sequence dsseqid="sq1706" id="sq1705" description="Tryptophan prenyltransferase ComQ"><ns2:sequence>-----------MS------------HLVKWNGRGEVVIEQICLDSVRIKEKMKEIVDENILNEDLKV-KLISFIKEKKQFSFAELAYYHYIAFDGKNDKAIELLASGIELLILSADIFDDIEDKDNLQASWMKLDPSIATNAATALYTLSLQVIGSVSNHPKLLSLTLQYSLQSLQGQHVDLNLTASSESEYIEMIKLKSGSLVTLPSILGVYLATGEYNETVEEYSRYLGIVEQIANDHYGLYYPNNNDF-KTRHTLAFNYLKNKFNQSSIDLLNFYAQENHMI---NNLEDLKGKLRESGVIQYLNVIKNLAVENF------------KE-SFKKLRLDE-QRKNKLLIQLLRG---------I</ns2:sequence><ns2:name>GCA_012648205_comQ</ns2:name></ns2:Sequence><ns2:Sequence dsseqid="sq1708" id="sq1707" description="Tryptophan prenyltransferase ComQ"><ns2:sequence>-----------MS------------HLVKWNGRGEVVIEQICLDSVRIKEKMKEIVDENILNEDLKV-KLISFIKEKKQFSFAELAYYHYIAFDGKNDKAIELLASGIELLILSADIFDDIEDKDNLQASWMKLDPSIATNAATALYTLSLQVIGSVSNHPKLLSLTLQYSLQSLQGQHVDLNLTASSESEYIEMIKLKSGSLVTLPSILGVYLATGEYNETVEEYSRYLGIVEQIANDHYGLYYPNNNDF-KTRHTLAFNYLKNKFNQSSIDLLNFYAQENHMI---NNLEDLKGKLRESGVIQYLNVIKNLAVENF------------KE-SFKKLRLDE-QRKNKLLIQLLRG---------I</ns2:sequence><ns2:name>GCA_015535655_comQ</ns2:name></ns2:Sequence><ns2:Sequence dsseqid="sq1710" id="sq1709" description="Tryptophan prenyltransferase ComQ"><ns2:sequence>-----------MS------------HLVKWNGRGEVVIEQICLDSVRIKEKMKEIVDENILNEDLKV-KLISFIKEKKQFSFAELAYYHYIAFDGKNDKAIELLASGIELLILSADIFDDIEDKDNLQASWMKLDPSIATNAATALYTLSLQVIGSVSNHPKLLSLTLQYSLQSLQGQHVDLNLTASSESEYIEMIKLKSGSLVTLPSILGVYLATGEYNETVEEYSRYLGIVEQIANDHYGLYYPNNNDF-KTRHTLAFNYLKNKFNQSSIDLLNFYAQENHMI---NNLEDLKGKLRESGVIQYLNVIKNLAVENF------------KE-SFKKLRLDE-QRKNKLLIQLLRG---------I</ns2:sequence><ns2:name>GCA_000782835_comQ</ns2:name></ns2:Sequence><ns2:Sequence dsseqid="sq1712" id="sq1711" description="Tryptophan prenyltransferase ComQ"><ns2:sequence>-----------MS------------HLVKWNGRGEVVIEQICLDSVRIKEKMKEIVDENILNEDLKV-KLISFIKEKKQFSFAELAYYHYIAFDGKNDKAIELLASGIELLILSADIFDDIEDKDNLQASWMKLDPSIATNAATALYTLSLQVIGSVSNHPKLLSLTLQYSLQSLQGQHVDLNLTASSESEYIEMIKLKSGSLVTLPSILGVYLATGEYNETVEEYSRYLGIVEQIANDHYGLYYPNNNDF-KTRHTLAFNYLKNKFNQSSIDLLNFYAQENHMI---NNLEDLKGKLRESGVIQYLNVIKNLAVENF------------KE-SFKKLRLDE-QRKNKLLIQLLRG---------I</ns2:sequence><ns2:name>GCA_009913515_comQ</ns2:name></ns2:Sequence><ns2:Sequence dsseqid="sq1714" id="sq1713" description="Tryptophan prenyltransferase ComQ"><ns2:sequence>-----------MS------------HLVKWNGRGEVVIEQICLDSVRIKEKMKEIVDENILNEDLKV-KLISFIKEKKQFSFAELAYYHYIAFDGKNDKAIELLASGIELLILSADIFDDIEDKDNLQASWMKLDPSIATNAATALYTLSLQVIGSVSNHPKLLSLTLQYSLQSLQGQHVDLNLTASSESEYIEMIKLKSGSLVTLPSILGVYLATGEYNETVEEYSRYLGIVEQIANDHYGLYYPNNNDF-KTRHTLAFNYLKNKFNQSSIDLLNFYAQENHMI---NNLEDLKGKLRESGVIQYLNVIKNLAVENF------------KE-SFKKLRLDE-QRKNKLLIQLLRG---------I</ns2:sequence><ns2:name>GCA_024799885_comQ</ns2:name></ns2:Sequence><ns2:Sequence dsseqid="sq1716" id="sq1715" description="Tryptophan prenyltransferase ComQ"><ns2:sequence>-----------MS------------HLVKWNGRGEVVIEQICLDSVRIKEKMKEIVDENILNEDLKV-KLISFIKEKKQFSFAELAYYHYIAFDGKNDKAIELLASGIELLILSADIFDDIEDKDNLQASWMKLDPSIATNAATALYTLSLQVIGSVSNHPKLLSLTLQYSLQSLQGQHVDLNLTASSESEYIEMIKLKSGSLVTLPSILGVYLATGEYNETVEEYSRYLGIVEQIANDHYGLYYPNYNDF-KTRHTLAFNYLKNKFNQSSIDLLNFYAQENHMI---NNLEDLKGKLRESGVIQYLNVIKNLAVENF------------KE-SFKKLRLDE-QRKNKLLIQLLRG---------I</ns2:sequence><ns2:name>GCA_024800645_comQ</ns2:name></ns2:Sequence><ns2:Sequence dsseqid="sq1718" id="sq1717" description="Tryptophan prenyltransferase ComQ"><ns2:sequence>-----------MS------------HLVKWNGRGEVVIEQICLDSVRIKEKMKEIVDENILNEDLKV-KLISFIKEKKQFSFAELAYYHYIAFDGKNDKAIELLASGIELLILSADIFDDIEDKDNLQASWMKLDPSIATNAATALYTLSLQVIGSVSNHPKLLSLTLQYSLQSLQGQHVDLNLTASSESEYIEMIKLKSGSLVTLPSILGVYLATGEYNETVEEYSRYLGIVEQIANDHYGLYYPNYNDF-KTRHTLAFNYLKNKFNQSSIDLLNFYAQENHMI---NNLEDLKGKLRESGVIQYLNVIKNLAVENF------------KE-SFKKLRLDE-QRKNKLLIQLLRG---------I</ns2:sequence><ns2:name>GCA_025021505_comQ</ns2:name></ns2:Sequence><ns2:Sequence dsseqid="sq1720" id="sq1719" description="Tryptophan prenyltransferase ComQ"><ns2:sequence>-----------MS------------HLVKWNGRGEVVIEQICLDSVRIKEKMKEIVDENILNEDLKV-KLISFIKEKKQFSFAELAYYHYIAFDGKNDKAIELLASGIELLILSADIFDDIEDKDNLQASWMKLDPSIATNAATALYTLSLQVIGSVSNHPKLLSLTLQYSLQSLQGQHVDLNLTASSESEYIEMIKLKSGSLVTLPSILGVYLATGEYNETVEEYSRYLGIVEQIANDHYGLYYPNYNDF-KTRHTLAFNYLKNKFNQSSIDLLNFYAQENHMI---NNLEDLKGKLRESGVIQYLNVIKNLAVENF------------KE-SFKKLRLDE-QRKNKLLIQLLRG---------I</ns2:sequence><ns2:name>GCA_003665195_comQ</ns2:name></ns2:Sequence><ns2:Sequence dsseqid="sq1722" id="sq1721" description="Tryptophan prenyltransferase ComQ"><ns2:sequence>-----------MS------------HLVKWNGRGEVVIEQICLDSVRIKEKMKEIVDENILNEDLKV-KLISFIKEKKQFSFAELAYYHYIAFDGKNDKAIELLASGIELLILSADIFDDIEDKDNLQASWMKLDPSIATNAATALYTLSLQVIGSVSNHPKLLSLTLQYSLQSLQGQHVDLNLTASSESEYIEMIKLKSGSLVTLPSILGVYLATGEYNETVEEYSRYLGIVEQIANDHYGLYYPNYNDF-KTRHTLAFNYLKNKFNQSSIDLLNFYAQENHMI---NNLEDLKGKLRESGVIQYLNVIKNLAVENF------------KE-SFKKLRLDE-QRKNKLLIQLLRG---------I</ns2:sequence><ns2:name>GCA_003665315_comQ</ns2:name></ns2:Sequence><ns2:Sequence dsseqid="sq1724" id="sq1723" description="Tryptophan prenyltransferase ComQ"><ns2:sequence>-----------MS------------HLVKWNGRGEVVIEQICLDSVRIKEKMKEIVDENILNEDLKV-KLISFIKEKKQFSFAELAYYHYIAFDGKNDKAIELLASGIELLILSADIFDDIEDKDNLQASWMKLDPSIATNAATALYTLSLQVIGSVSNHPKLLSLTLQYSLQSLQGQHVDLNLTASSESEYIEMIKLKSGSLVTLPSILGVYLATGEYNETVEEYSRYLGIVEQIANDHYGLYYPNYNDF-KTRHTLAFNYLKNKFNQSSIDLLNFYAQENHMI---NNLEDLKGKLRESGVIQYLNVIKNLAVENF------------KE-SFKKLRLDE-QRKNKLLIQLLRG---------I</ns2:sequence><ns2:name>GCA_022701095_comQ</ns2:name></ns2:Sequence><ns2:Sequence dsseqid="sq1726" id="sq1725" description="Tryptophan prenyltransferase ComQ"><ns2:sequence>-----------MS------------HLVKWNGRGEVVIEQICLDSVRIKEKMKEIVDENILNEDLKV-KLISFIKEKKQFSFAELAYYHYIAFDGKNDKAIELLASGIELLILSADIFDDIEDKDNLQASWMKLDPSIATNAATALYTLSLQVIGSVSNHPKLLSLTLQYSLQSLQGQHVDLNLTASSESEYIEMIKLKSGSLVTLPSILGVYLATGEYNETVEEYSRYLGIVEQIANDHYGLYYPNYNDF-KTRHTLAFNYLKNKFNQSSIDLLNFYAQENHMI---NNLEDLKGKLRESGVIQYLNVIKNLAVENF------------KE-SFKKLRLDE-QRKNKLLIQLLRG---------I</ns2:sequence><ns2:name>GCA_033413615_comQ</ns2:name></ns2:Sequence><ns2:Sequence dsseqid="sq1728" id="sq1727" description="Tryptophan prenyltransferase ComQ"><ns2:sequence>-----------MS------------HLVKWNGRGEVVIEQICLDSVRIKEKMKEIVDENILNEDLKV-KLISFIKEKKQFSFAELAYYHYIAFDGKNDKAIELLASGIELLILSADIFDDIEDKDNLQASWMKLDPSIATNAATALYTLSLQVIGSVSNHPKLLSLTLQYSLQSLQGQHVDLNLTASSESEYIEMIKLKSGSLVTLPSILGVYLATGEYNETVEEYSRYLGIVEQIANDHYGLYYPNYNDF-KTRHTLAFNYLKNKFNQSSIDLLNFYAQENHMI---NNLEDLKGKLRESGVIQYLNVIKNLAVENF------------KE-SFKKLRLDE-QRKNKLLIQLLRG---------I</ns2:sequence><ns2:name>GCA_004101465_comQ</ns2:name></ns2:Sequence><ns2:Sequence dsseqid="sq1730" id="sq1729" description="Tryptophan prenyltransferase ComQ"><ns2:sequence>-----------MS------------HLVKWNGRGEVVIEQICLDSVRIKEKMKEIVDENILNEDLKV-KLISFIKEKKQFSFAELAYYHYIAFDGKNDKAIELLASGIELLILSADIFDDIEDKDNLQASWMKLDPSIATNAATALYTLSLQVIGSVSNHPKLLSLTLQYSLQSLQGQHVDLNLTASSESEYIEMIKLKSGSLVTLPSILGVYLATGEYNETVEEYSRYLGIVEQIANDHYGLYYPNYNDF-KTRHTLAFNYLKNKFNQSSIDLLNFYAQENHMI---NNLEDLKGKLRESGVIQYLNVIKNLAVENF------------KE-SFKKLRLDE-QRKNKLLIQLLRG---------I</ns2:sequence><ns2:name>GCA_022647025_comQ</ns2:name></ns2:Sequence><ns2:Sequence dsseqid="sq1732" id="sq1731" description="Tryptophan prenyltransferase ComQ"><ns2:sequence>-----------MS------------HLVKWNGRGEVVIEQICLDSVRIKEKMKEIVDENILNEDLKV-KLISFIKEKKQFSFAELAYYHYIAFDGKNDKAIELLASGIELLILSADIFDDIEDKDNLQASWMKLDPSIATNAATALYTLSLQVIGSVSNHPKLLSLTLQYSLQSLQGQHVDLNLTASSESEYIEMIKLKSGSLVTLPSILGVYLATGEYNETVEEYSRYLGIVEQIANDHYGLYYPNYNDF-KTRHTLAFNYLKNKFNQSSIDLLNFYAQENHMI---NNLEDLKGKLRESGVIQYLNVIKNLAVENF------------KE-SFKKLRLDE-QRKNKLLIQLLRG---------I</ns2:sequence><ns2:name>GCA_003665355_comQ</ns2:name></ns2:Sequence><ns2:Sequence dsseqid="sq1734" id="sq1733" description="Tryptophan prenyltransferase ComQ"><ns2:sequence>-----------MS------------HLVKWNGRGEVVIEQICLDSVRIKEKMKEIVDENILNEDLKV-KLISFIKEKKQFSFAELAYYHYIAFDGKNDKAIELLASGIELLILSADIFDDIEDKDNLQASWMKLDPSIATNAATALYTLSLQVIGSVSNHPKLLSLTLQYSLQSLQGQHVDLNLTASSESEYIEMIKLKSGSLVTLPSILGVYLATGEYNETVEEYSRYLGIVEQIANDHYGLYYPNYNDF-KTRHTLAFNYLKNKFNQSSIDLLNFYAQENHMI---NNLEDLKGKLRESGVIQYLNVIKNLAVENF------------KE-SFKKLRLDE-QRKNKLLIQLLRG---------I</ns2:sequence><ns2:name>GCA_024918995_comQ</ns2:name></ns2:Sequence><ns2:Sequence dsseqid="sq1736" id="sq1735" description="Tryptophan prenyltransferase ComQ"><ns2:sequence>-----------MS------------HLVKWNGRGEVVIEQICLDSVRIKEKMKEIVDENILNEDLKV-KLISFIKEKKQFSFAELAYYHYIAFDGKNDKAIELLASGIELLILSADIFDDIEDKDNLQASWMKLDPSIATNAATALYTLSLQVIGSVSNHPKLLSLTLQYSLQSLQGQHVDLNLTASSESEYIEMIKLKSGSLVTLPSILGVYLATGEYNETVEEYSRYLGIVEQIANDHYGLYYPNYNDF-KTRHTLAFNYLKNKFNQSSIDLLNFYAQENHMI---NNLEDLKGKLRESGVIQYLNVIKNLAVENF------------KE-SFKKLRLDE-QRKNKLLIQLLRG---------I</ns2:sequence><ns2:name>GCA_019704475_comQ</ns2:name></ns2:Sequence><ns2:Sequence dsseqid="sq1738" id="sq1737" description="Tryptophan prenyltransferase ComQ"><ns2:sequence>-----------MS------------HLVKWNGRGEVVIEQICLDSVRIKEKMKEIVDENILNEDLKV-KLISFIKEKKQFSFAELAYYHYIAFDGKNDKAIELLASGIELLILSADIFDDIEDKDNLQASWMKLDPSIATNAATALYTLSLQVIGSVSNHPKLLSLTLQYSLQSLQGQHVDLNLTASSESEYIEMIKLKSGSLVTLPSILGVYLATGEYNETVEEYSRYLGIVEQIANDHYGLYYPNYNDF-KTRHTLAFNYLKNKFNQSSIDLLNFYAQENHMI---NNLEDLKGKLRESGVIQYLNVIKNLAVENF------------KE-SFKKLRLDE-QRKNKLLIQLLRG---------I</ns2:sequence><ns2:name>GCA_003665235_comQ</ns2:name></ns2:Sequence><ns2:Sequence dsseqid="sq1740" id="sq1739" description="Tryptophan prenyltransferase ComQ"><ns2:sequence>-----------MS------------HLVKWNGRGEVVIEQICLDSVRIKEKMKEIVDENILNEDLKV-KLISFIKEKKQFSFAELAYYHYIAFDGKNDKAIELLASGIELLILSADIFDDIEDKDNLQASWMKLDPSIATNAATALYTLSLQVIGSVSNHPKLLSLTLQYSLQSLQGQHVDLNLTASSESEYIEMIKLKSGSLVTLPSILGVYLATGEYNETVEEYSRYLGIVEQIANDHYGLYYPNYNDF-KTRHTLAFNYLKNKFNQSSIDLLNFYAQENHMI---NNLEDLKGKLRESGVIQYLNVIKNLAVENF------------KE-SFKKLRLDE-QRKNKLLIQLLRG---------I</ns2:sequence><ns2:name>GCA_019704435_comQ</ns2:name></ns2:Sequence><ns2:Sequence dsseqid="sq1742" id="sq1741" description="Tryptophan prenyltransferase ComQ"><ns2:sequence>-----------MS------------HLVKWNGRGEVVIEQICLDSVRIKEKMKEIVDENILNEDLKV-KLISFIKEKKQFSFAELAYYHYIAFDGKNDKAIELLASGIELLILSADIFDDIEDKDNLQASWMKLDPSIATNAATALYTLSLQVIGSVSNHPKLLSLTLQYSLQSLQGQHVDLNLTASSESEYIEMIKLKSGSLVTLPSILGVYLATGEYNETVEEYSRYLGIVEQIANDHYGLYYPNYNDF-KTRHTLAFNYLKNKFNQSSIDLLNFYAQENHMI---NNLEDLKGKLRESGVIQYLNVIKNLAVENF------------KE-SFKKLRLDE-QRKNKLLIQLLRG---------I</ns2:sequence><ns2:name>GCA_021497545_comQ</ns2:name></ns2:Sequence><ns2:Sequence dsseqid="sq1744" id="sq1743" description="Tryptophan prenyltransferase ComQ"><ns2:sequence>-----------MS------------HLVKWNGRGEVVIEQICLDSVRIKEKMKEIVDENILNEDLKV-KLISFIKEKKQFSFAELAYYHYIAFDGKNDKAIELLASGIELLILSADIFDDIEDKDNLQASWMKLDPSIATNAATALYTLSLQVIGSVSNHPKLLSLTLQYSLQSLQGQHVDLNLTASSESEYIEMIKLKSGSLVTLPSILGVYLATGEYNETVEEYSRYLGIVEQIANDHYGLYYPNYNDF-KTRHTLAFNYLKNKFNQSSIDLLNFYAQENHMI---NNLEDLKGKLRESGVIQYLNVIKNLAVENF------------KE-SFKKLRLDE-QRKNKLLIQLLRG---------I</ns2:sequence><ns2:name>GCA_001565875_comQ</ns2:name></ns2:Sequence><ns2:Sequence dsseqid="sq1746" id="sq1745" description="Tryptophan prenyltransferase ComQ"><ns2:sequence>-----------MS------------HLVKWNGRGEVVIEQICLDSVRIKEKMKEIVDENILNEDLKV-KLISFIKEKKQFSFAELAYYHYIAFDGKNDKAIELLASGIELLILSADIFDDIEDKDNLQASWMKLDPSIATNAATALYTLSLQVIGSVSNHPKLLSLTLQYSLQSLQGQHVDLNLTASSESEYIEMIKLKSGSLVTLPSILGVYLATGEYNETVEEYSRYLGIVEQIANDHYGLYYPNYNDF-KTRHTLAFNYLKNKFNQSSIDLLNFYAQENHMI---NNLEDLKGKLRESGVIQYLNVIKNLAVENF------------KE-SFKKLRLDE-QRKNKLLIQLLRG---------I</ns2:sequence><ns2:name>GCA_009884005_comQ</ns2:name></ns2:Sequence><ns2:Sequence dsseqid="sq1748" id="sq1747" description="Tryptophan prenyltransferase ComQ"><ns2:sequence>-----------MS------------HLVKWNGRGEVVIEQICLDSVRIKEKMKEIVDENILNEDLKV-KLISFIKEKKQFSFAELAYYHYIAFDGKNDKAIELLASGIELLILSADIFDDIEDKDNLQASWMKLDPSIATNAATALYTLSLQVIGSVSNHPKLLSLTLQYSLQSLQGQHVDLNLTASSESEYIEMIKLKSGSLVTLPSILGVYLATGEYNETVEEYSRYLGIVEQIANDHYGLYYPNYNDF-KTRHTLAFNYLKNKFNQSSIDLLNFYAQENHMI---NNLEDLKGKLRESGVIQYLNVIKNLAVENF------------KE-SFKKLRLDE-QRKNKLLIQLLRG---------I</ns2:sequence><ns2:name>GCA_003665295_comQ</ns2:name></ns2:Sequence><ns2:Sequence dsseqid="sq1750" id="sq1749" description="Tryptophan prenyltransferase ComQ"><ns2:sequence>-----------MS------------HLVKWNGRGEVVIEQICLDSVRIKEKMKEIVDENILNEDLKV-KLISFIKEKKQFSFAELAYYHYIAFDGKNDKAIELLASGIELLILSADIFDDIEDKDNLQASWMKLDPSIATNAATALYTLSLQVIGSVSNHPKLLSLTLQYSLQSLQGQHVDLNLTASSESEYIEMIKLKSGSLVTLPSILGVYLATGEYNETVEEYSRYLGIVEQIANDHYGLYYPNYNDF-KTRHTLAFNYLKNKFNQSSIDLLNFYAQENHMI---NNLEDLKGKLRESGVIQYLNVIKNLAVENF------------KE-SFKKLRLDE-QRKNKLLIQLLRG---------I</ns2:sequence><ns2:name>GCA_027923485_comQ</ns2:name></ns2:Sequence><ns2:Sequence dsseqid="sq1752" id="sq1751" description="Tryptophan prenyltransferase ComQ"><ns2:sequence>-----------MS------------HLVKWNGRGEVVIEQICLDSVRIKEKMKEIVDENILNEDLKV-KLISFIKEKKQFSFAELAYYHYIAFDGKNDKAIELLASGIELLILSADIFDDIEDKDNLQASWMKLDPSIATNAATALYTLSLQVIGSVSNHPKLLSLTLQYSLQSLQGQHVDLNLTASSESEYIEMIKLKSGSLVTLPSILGVYLATGEYNETVEEYSRYLGIVEQIANDHYGLYYPNYNDF-KTRHTLAFNYLKNKFNQSSIDLLNFYAQENHMI---NNLEDLKGKLRESGVIQYLNVIKNLAVENF------------KE-SFKKLRLDE-QRKNKLLIQLLRG---------I</ns2:sequence><ns2:name>GCA_039903365_comQ</ns2:name></ns2:Sequence><ns2:Sequence dsseqid="sq1754" id="sq1753" description="Tryptophan prenyltransferase ComQ"><ns2:sequence>-----------MS------------HLVKWNGRGEVVIEQICLDSVRIKEKMKEIVDENILNEDLKV-KLISFIKEKKQFSFAELAYYHYIAFDGKNDKAIELLASGIELLILSADIFDDIEDKDNLQASWMKLDPSIATNAATALYTLSLQVIGSVSNHPKLLSLTLQYSLQSLQGQHVDLNLTASSESEYIEMIKLKSGSLVTLPSILGVYLATGEYNETVEEYSRYLGIVEQIANDHYGLYYPNYNDF-KTRHTLAFNYLKNKFNQSSIDLLNFYAQENHMI---NNLEDLKGKLRESGVIQYLNVIKNLAVENF------------KE-SFKKLRLDE-QRKNKLLIQLLRG---------I</ns2:sequence><ns2:name>GCA_014961985_comQ</ns2:name></ns2:Sequence><ns2:Sequence dsseqid="sq1756" id="sq1755" description="Tryptophan prenyltransferase ComQ"><ns2:sequence>-----------MS------------HLVKWNGRGEVVIEQICLDSVRIKEKMKEIVDENILNEDLKV-KLISFIKEKKQFSFAELAYYHYIAFDGKNDKAIELLASGIELLILSADIFDDIEDKDNLQASWMKLDPSIATNAATALYTLSLQVIGSVSNHPKLLSLTLQYSLQSLQGQHVDLNLTASSESEYIEMIKLKSGSLVTLPSILGVYLATGEYNETVEEYSRYLGIVEQIANDHYGLYYPNYNDF-KTRHTLAFNYLKNKFNQSSIDLLNFYAQENHMI---NNLEDLKGKLRESGVIQYLNVIKNLAVENF------------KE-SFKKLRLDE-QRKNKLLIQLLRG---------I</ns2:sequence><ns2:name>GCA_030028395_comQ</ns2:name></ns2:Sequence><ns2:Sequence dsseqid="sq1758" id="sq1757" description="Tryptophan prenyltransferase ComQ"><ns2:sequence>-----------MS------------HLVKWNGRGEVVIEQICLDSVRIKEKMKEIVDENILNEDLKV-KLISFIKEKKQFSFAELAYYHYIAFDGKNDKAIELLASGIELLILSADIFDDIEDKDNLQASWMKLDPSIATNAATALYTLSLQVIGSVSNHPKLLSLTLQYSLQSLQGQHVDLNLTASSESEYIEMIKLKSGSLVTLPSILGVYLATGEYNETVEEYSRYLGIVEQIANDHYGLYYPNYNDF-KTRHTLAFNYLKNKFNQSSIDLLNFYAQENHMI---NNLEDLKGKLRESGVIQYLNVIKNLAVENF------------KE-SFKKLRLDE-QRKNKLLIQLLRG---------I</ns2:sequence><ns2:name>GCA_002201995_comQ</ns2:name></ns2:Sequence><ns2:Sequence dsseqid="sq1760" id="sq1759" description="Tryptophan prenyltransferase ComQ"><ns2:sequence>-----------MS------------HLVKWNGRGEVVIEQICLDSVRIKEKMKEIVDENILNEDLKV-KLISFIKEKKQFSFAELAYYHYIAFDGKNDKAIELLASGIELLILSADIFDDIEDKDNLQASWMKLDPSIATNAATALYTLSLQVIGSVSNHPKLLSLTLQYSLQSLQGQHVDLNLTASSESEYIEMIKLKSGSLVTLPSILGVYLATGEYNETVEEYSRYLGIVEQIANDHYGLYYPNYNDF-KTRHTLAFNYLKNKFNQSSIDLLNFYAQENHMI---NNLEDLKGKLRESGVIQYLNVIKNLAVENF------------KE-SFKKLRLDE-QRKNKLLIQLLRG---------I</ns2:sequence><ns2:name>GCA_001902555_comQ</ns2:name></ns2:Sequence><ns2:Sequence dsseqid="sq1762" id="sq1761" description="Tryptophan prenyltransferase ComQ"><ns2:sequence>-----------MS------------HLVKWNGRGEVVIEQICLDSVRIKEKMKEIVDENILNEDLKV-KLISFIKEKKQFSFAELAYYHYIAFDGKNDKAIELLASGIELLILSADIFDDIEDKDNLQASWMKLDPSIATNAATALYTLSLQVIGSVSNHPKLLSLTLQYSLQSLQGQHVDLNLTASSESEYIEMIKLKSGSLVTLPSILGVYLATGEYNETVEEYSRYLGIVEQIANDHYGLYYPNYNDF-KTRHTLAFNYLKNKFNQSSIDLLNFYAQENHMI---NNLEDLKGKLRESGVIQYLNVIKNLAVENF------------KE-SFKKLRLDE-QRKNKLLIQLLRG---------I</ns2:sequence><ns2:name>GCA_009363835_comQ</ns2:name></ns2:Sequence><ns2:Sequence dsseqid="sq1764" id="sq1763" description="Tryptophan prenyltransferase ComQ"><ns2:sequence>-----------MS------------HLVKWNGRGEVVIEQICLDSVRIKEKMKEIVDENILNEDLKV-KLISFIKEKKQFSFAELAYYHYIAFDGKNDKAIELLASGIELLILSADIFDDIEDKDNLQASWMKLDPSIATNAATALYTLSLQVIGSVSNHPKLLSLTLQYSLQSLQGQHVDLNLTASSESEYIEMIKLKSGSLVTLPSILGVYLATGEYNETVEEYSRYLGIVEQIANDHYGLYYPNYNDF-KTRHTLAFNYLKNKFNQSSIDLLNFYAQENHMI---NNLEDLKGKLRESGVIQYLNVIKNLAVENF------------KE-SFKKLRLDE-QRKNKLLIQLLRG---------I</ns2:sequence><ns2:name>GCA_023650935_comQ</ns2:name></ns2:Sequence><ns2:Sequence dsseqid="sq1766" id="sq1765" description="Tryptophan prenyltransferase ComQ"><ns2:sequence>-----------MS------------HLVKWNGRGEVVIEQICLDSVRIKEKMKEIVDENILNEDLKV-KLISFIKEKKQFSFAELAYYHYIAFDGKNDKAIELLASGIELLILSADIFDDIEDKDNLQASWMKLDPSIATNAATALYTLSLQVIGSVSNHPKLLSLTLQYSLQSLQGQHVDLNLTASSESEYIEMIKLKSGSLVTLPSILGVYLATGEYNETVEEYSRYLGIVEQIANDHYGLYYPNYNDF-KTRHTLAFNYLKNKFNQSSIDLLNFYAQENHMI---NNLEDLKGKLRESGVIQYLNVIKNLAVENF------------KE-SFKKLRLDE-QRKNKLLIQLLRG---------I</ns2:sequence><ns2:name>GCA_039880445_comQ</ns2:name></ns2:Sequence><ns2:Sequence dsseqid="sq1768" id="sq1767" description="Tryptophan prenyltransferase ComQ"><ns2:sequence>-----------MS------------HLVKWNGRGEVVIEQICLDSVRIKEKMKEIVDENILNEDLKV-KLISFIKEKKQFSFAELAYYHYIAFDGKNDKAIELLASGIELLILSADIFDDIEDKDNLQASWMKLDPSIATNAATALYTLSLQVIGSVSNHPKLLSLTLQYSLQSLQGQHVDLNLTASSESEYIEMIKLKSGSLVTLPSILGVYLATGEYNETVEEYSRYLGIVEQIANDHYGLYYPNYNDF-KTRHTLAFNYLKNKFNQSSIDLLNFYAQENHMI---NNLEDLKGKLRESGVIQYLNVIKNLAVENF------------KE-SFKKLRLDE-QRKNKLLIQLLRG---------I</ns2:sequence><ns2:name>GCA_001747445_comQ</ns2:name></ns2:Sequence><ns2:Sequence dsseqid="sq1770" id="sq1769" description="Tryptophan prenyltransferase ComQ"><ns2:sequence>-----------MS------------HLVKWNGRGEVVIEQICLDSVRIKEKMKEIVDENILNEDLKV-KLISFIKEKKQFSFAELAYYHYIAFDGKNDKAIELLASGIELLILSADIFDDIEDKDNLQASWMKLDPSIATNAATALYTLSLQVIGSVSNHPKLLSLTLQYSLQSLQGQHVDLNLTASSESEYIEMIKLKSGSLVTLPSILGVYLATGEYNETVEEYSRYLGIVEQIANDHYGLYYPNYNDF-KTRHTLAFNYLKNKFNQSSIDLLNFYAQENHMI---NNLEDLKGKLRESGVIQYLNVIKNLAVENF------------KE-SFKKLRLDE-QRKNKLLIQLLRG---------I</ns2:sequence><ns2:name>GCA_009866865_comQ</ns2:name></ns2:Sequence><ns2:Sequence dsseqid="sq1772" id="sq1771" description="Tryptophan prenyltransferase ComQ"><ns2:sequence>-----------MS------------HLVKWNGRGEVVIEQICLDSVRIKEKMKEIVDENILNEDLKV-KLISFIKEKKQFSFAELAYYHYIAFDGKNDKAIELLASGIELLILSADIFDDIEDKDNLQASWMKLDPSIATNAATALYTLSLQVIGSVSNHPKLLSLTLQYSLQSLQGQHVDLNLTASSESEYIEMIKLKSGSLVTLPSILGVYLATGEYNETVEEYSRYLGIVEQIANDHYGLYYPNYNDF-KTRHTLAFNYLKNKFNQSSIDLLNFYAQENHMI---NNLEDLKGKLRESGVIQYLNVIKNLAVENF------------KE-SFKKLRLDE-QRKNKLLIQLLRG---------I</ns2:sequence><ns2:name>GCA_000209795_comQ</ns2:name></ns2:Sequence><ns2:Sequence dsseqid="sq1774" id="sq1773" description="Tryptophan prenyltransferase ComQ"><ns2:sequence>-----------MS------------HLVKWNGRGEVVIEQICLDSVRIKEKMKEIVDENILNEDLKV-KLISFIKEKKQFSFAELAYYHYIAFDGKNDKAIELLASGIELLILSADIFDDIEDKDNLQASWMKLDPSIATNAATALYTLSLQVIGSVSNHPKLLSLTLQYSLQSLQGQHVDLNLTASSESEYIEMIKLKSGSLVTLPSILGVYLATGEYNETVEEYSRYLGIVEQIANDHYGLYYPNYNDF-KTRHTLAFNYLKNKFNQSSIDLLNFYAQENHMI---NNLEDLKGKLRESGVIQYLNVIKNLAVENF------------KE-SFKKLRLDE-QRKNKLLIQLLRG---------I</ns2:sequence><ns2:name>GCA_004119655_comQ</ns2:name></ns2:Sequence><ns2:Sequence dsseqid="sq1776" id="sq1775" description="Tryptophan prenyltransferase ComQ"><ns2:sequence>-----------MS------------HLVKWNGRGEVVIEQICLDSVRIKEKMKEIVDENILNEDLKV-KLISFIKEKKQFSFAELAYYHYIAFDGKNDKAIELLASGIELLILSADIFDDIEDKDNLQASWMKLDPSIATNAATALYTLSLQVIGSVSNHPKLLSLTLQYSLQSLQGQHVDLNLTASSESEYIEMIKLKSGSLVTLPSILGVYLATGEYNETVEEYSRYLGIVEQIANDHYGLYYPNYNDF-KTRHTLAFNYLKNKFNQSSIDLLNFYAQENHMI---NNLEDLKGKLRESGVIQYLNVIKNLAVENF------------KE-SFKKLRLDE-QRKNKLLIQLLRG---------I</ns2:sequence><ns2:name>GCA_003665395_comQ</ns2:name></ns2:Sequence><ns2:Sequence dsseqid="sq1778" id="sq1777" description="Tryptophan prenyltransferase ComQ"><ns2:sequence>-----------MS------------HLVKWNGRGEVVIEQICLDSVRIKEKMKEIVDENILNEDLKV-KLISFIKEKKQFSFAELAYYHYIAFDGKNDKAIELLASGIELLILSADIFDDIEDKDNLQASWMKLDPSIATNAATALYTLSLQVIGSVSNHPKLLSLTLQYSLQSLQGQHVDLNLTASSESEYIEMIKLKSGSLVTLPSILGVYLATGEYNETVEEYSRYLGIVEQIANDHYGLYYPNYNDF-KTRHTLAFNYLKNKFNQSSIDLLNFYAQENHMI---NNLEDLKGKLRESGVIQYLNVIKNLAVENF------------KE-SFKKLRLDE-QRKNKLLIQLLRG---------I</ns2:sequence><ns2:name>GCA_001890405_comQ</ns2:name></ns2:Sequence><ns2:Sequence dsseqid="sq1780" id="sq1779" description="Tryptophan prenyltransferase ComQ"><ns2:sequence>-----------MS------------HLVKWNGRGEVVIEQICLDSVRIKEKMKEIVDENILNEDLKV-KLISFIKEKKQFSFAELAYYHYIAFDGKNDKAIELLASGIELLILSADIFDDIEDKDNLQASWMKLDPSIATNAATALYTLSLQVIGSVSNHPKLLSLTLQYSLQSLQGQHVDLNLTASSESEYIEMIKLKSGSLVTLPSILGVYLATGEYNETVEEYSRYLGIVEQIANDHYGLYYPNYNDF-KTRHTLAFNYLKNKFNQSSIDLLNFYAQENHMI---NNLEDLKGKLRESGVIQYLNVIKNLAVENF------------KE-SFKKLRLDE-QRKNKLLIQLLRG---------I</ns2:sequence><ns2:name>GCA_022654795_comQ</ns2:name></ns2:Sequence><ns2:Sequence dsseqid="sq1782" id="sq1781" description="Tryptophan prenyltransferase ComQ"><ns2:sequence>-----------MS------------HLVKWNGRGEVVIEQICLDSVRIKEKMKEIVDENILNEDLKV-KLISFIKEKKQFSFAELAYYHYIAFDGKNDKAIELLASGIELLILSADIFDDIEDKDNLQASWMKLDPSIATNAATALYTLSLQVIGSVSNHPKLLSLTLQYSLQSLQGQHVDLNLTASSESEYIEMIKLKSGSLVTLPSILGVYLATGEYNETVEEYSRYLGIVEQIANDHYGLYYPNYNDF-KTRHTLAFNYLKNKFNQSSIDLLNFYAQENHMI---NNLEDLKGKLRESGVIQYLNVIKNLAVENF------------KE-SFKKLRLDE-QRKNKLLIQLLRG---------I</ns2:sequence><ns2:name>GCA_030297075_comQ</ns2:name></ns2:Sequence><ns2:Sequence dsseqid="sq1784" id="sq1783" description="Tryptophan prenyltransferase ComQ"><ns2:sequence>-----------MS------------HLVKWNGRGEVVIEQICLDSVRIKEKMKEIVDENILNEDLKV-KLISFIKEKKQFSFAELAYYHYIAFDGKNDKAIELLASGIELLILSADIFDDIEDKDNLQASWMKLDPSIATNAATALYTLSLQVIGSVSNHPKLLSLTLQYSLQSLQGQHVDLNLTASSESEYIEMIKLKSGSLVTLPSILGVYLATGEYNETVEEYSRYLGIVEQIANDHYGLYYPNYNDF-KTRHTLAFNYLKNKFNQSSIDLLNFYAQENHMI---NNLEDLKGKLRESGVIQYLNVIKNLAVENF------------KE-SFKKLRLDE-QRKNKLLIQLLRG---------I</ns2:sequence><ns2:name>GCA_035658515_comQ</ns2:name></ns2:Sequence><ns2:Sequence dsseqid="sq1786" id="sq1785" description="Tryptophan prenyltransferase ComQ"><ns2:sequence>-----------MS------------HLVKWNGRGEVVIEQICLDSVRIKEKMKEIVDENILNEDLKV-KLISFIKEKKQFSFAELAYYHYIAFDGKNDKAIELLASGIELLILSADIFDDIEDKDNLQASWMKLDPSIATNAATALYTLSLQVIGSVSNHPKLLSLTLQYSLQSLQGQHVDLNLTASSESEYIEMIKLKSGSLVTLPSILGVYLATGEYNETVEEYSRYLGIVEQIANDHYGLYYPNYNDF-KTRHTLAFNYLKNKFNQSSIDLLNFYAQENHMI---NNLEDLKGKLRESGVIQYLNVIKNLAVENF------------KE-SFKKLRLDE-QRKNKLLIQLLRG---------I</ns2:sequence><ns2:name>GCA_002173615_comQ</ns2:name></ns2:Sequence><ns2:Sequence dsseqid="sq1788" id="sq1787" description="Tryptophan prenyltransferase ComQ"><ns2:sequence>-----------MS------------HLVKWNGRGEVVIEQICLDSVRIKEKMKEIVDENILNEDLKV-KLISFIKEKKQFSFAELAYYHYIAFDGKNDKAIELLASGIELLILSADIFDDIEDKDNLQASWMKLDPSIATNAATALYTLSLQVIGSVSNHPKLLSLTLQYSLQSLQGQHVDLNLTASSESEYIEMIKLKSGSLVTLPSILGVYLATGEYNETVEEYSRYLGIVEQIANDHYGLYYPNYNDF-KTRHTLAFNYLKNKFNQSSIDLLNFYAQENHMI---NNLEDLKGKLRESGVIQYLNVIKNLAVENF------------KE-SFKKLRLDE-QRKNKLLIQLLRG---------I</ns2:sequence><ns2:name>GCA_020773035_comQ</ns2:name></ns2:Sequence><ns2:Sequence dsseqid="sq1790" id="sq1789" description="Tryptophan prenyltransferase ComQ"><ns2:sequence>-----------MS------------HLVKWNGRGEVVIEQICLDSVRIKEKMKEIVDENILNEDLKV-KLISFIKEKKQFSFAELAYYHYIAFDGKNDKAIELLASGIELLILSADIFDDIEDKDNLQASWMKLDPSIATNAATALYTLSLQVIGSVSNHPKLLSLTLQYSLQSLQGQHVDLNLTASSESEYIEMIKLKSGSLVTLPSILGVYLATGEYNETVEEYSRYLGIVEQIANDHYGLYYPNYNDF-KTRHTLAFNYLKNKFNQSSIDLLNFYAQENHMI---NNLEDLKGKLRESGVIQYLNVIKNLAVENF------------KE-SFKKLRLDE-QRKNKLLIQLLRG---------I</ns2:sequence><ns2:name>GCA_004101365_comQ</ns2:name></ns2:Sequence><ns2:Sequence dsseqid="sq1792" id="sq1791" description="Tryptophan prenyltransferase ComQ"><ns2:sequence>-----------MS------------HLVKWNGRGEVVIEQICLDSVRIKEKMKEIVDENILNEDLKV-KLISFIKEKKQFSFAELAYYHYIAFDGKNDKAIELLASGIELLILSADIFDDIEDKDNLQASWMKLDPSIATNAATALYTLSLQVIGSVSNHPKLLSLTLQYSLQSLQGQHVDLNLTASSESEYIEMIKLKSGSLVTLPSILGVYLATGEYNETVEEYSRYLGIVEQIANDHYGLYYPNYNDF-KTRHTLAFNYLKNKFNQSSIDLLNFYAQENHMI---NNLEDLKGKLRESGVIQYLNVIKNLAVENF------------KE-SFKKLRLDE-QRKNKLLIQLLRG---------I</ns2:sequence><ns2:name>GCA_002096095_comQ</ns2:name></ns2:Sequence><ns2:Sequence dsseqid="sq1794" id="sq1793" description="Tryptophan prenyltransferase ComQ"><ns2:sequence>-----------MS------------HLVKWNGRGEVVIEQICLDSVRIKEKMKEIVDENILNEDLKV-KLISFIKEKKQFSFAELAYYHYIAFDGKNDKAIELLASGIELLILSADIFDDIEDKDNLQASWMKLDPSIATNAATALYTLSLQVIGSVSNHPKLLSLTLQYSLQSLQGQHVDLNLTASSESEYIEMIKLKSGSLVTLPSILGVYLATGEYNETVEEYSRYLGIVEQIANDHYGLYYPNYNDF-KTRHTLAFNYLKNKFNQSSIDLLNFYAQENHMI---NNLEDLKGKLRESGVIQYLNVIKNLAVENF------------KE-SFKKLRLDE-QRKNKLLIQLLRG---------I</ns2:sequence><ns2:name>GCA_025914075_comQ</ns2:name></ns2:Sequence><ns2:Sequence dsseqid="sq1796" id="sq1795" description="Tryptophan prenyltransferase ComQ"><ns2:sequence>-----------MS------------HLVKWNGRGEVVIEQICLDSVRIKEKMKEIVDENILNEDLKV-KLISFIKEKKQFSFAELAYYHYIAFDGKNDKAIELLASGIELLILSADIFDDIEDKDNLQASWMKLDPSIATNAATALYTLSLQVIGSVSNHPKLLSLTLQYSLQSLQGQHVDLNLTASSESEYIEMIKLKSGSLVTLPSILGVYLATGEYNETVEEYSRYLGIVEQIANDHYGLYYPNYNDF-KTRHTLAFNYLKNKFNQSSIDLLNFYAQENHMI---NNLEDLKGKLRESGVIQYLNVIKNLAVENF------------KE-SFKKLRLDE-QRKNKLLIQLLRG---------I</ns2:sequence><ns2:name>GCA_001746575_comQ</ns2:name></ns2:Sequence><ns2:Sequence dsseqid="sq1798" id="sq1797" description="Tryptophan prenyltransferase ComQ"><ns2:sequence>-----------MS------------HLVKWNGRGEVVIEQICLDSVRIKEKMKEIVDENILNEDLKV-KLISFIKEKKQFSFAELAYYHYIAFDGKNDKAIELLASGIELLILSADIFDDIEDKDNLQASWMKLDPSIATNAATALYTLSLQVIGSVSNHPKLLSLTLQYSLQSLQGQHVDLNLTASSESEYIEMIKLKSGSLVTLPSILGVYLATGEYNETVEEYSRYLGIVEQIANDHYGLYYPNYNDF-KTRHTLAFNYLKNKFNQSSIDLLNFYAQENHMI---NNLEDLKGKLRESGVIQYLNVIKNLAVENF------------KE-SFKKLRLDE-QRKNKLLIQLLRG---------I</ns2:sequence><ns2:name>GCA_009913555_comQ</ns2:name></ns2:Sequence><ns2:Sequence dsseqid="sq1800" id="sq1799" description="Tryptophan prenyltransferase ComQ"><ns2:sequence>-----------MS------------HLVKWNGRGEVVIEQICLDSVRIKEKMKEIVDENILNEDLKV-KLISFIKEKKQFSFAELAYYHYIAFDGKNDKAIELLASGIELLILSADIFDDIEDKDNLQASWMKLDPSIATNAATALYTLSLQVIGSVSNHPKLLSLTLQYSLQSLQGQHVDLNLTASSESEYIEMIKLKSGSLVTLPSILGVYLATGEYNETVEEYSRYLGIVEQIANDHYGLYYPNYNDF-KTRHTLAFNYLKNKFNQSSIDLLNFYAQENHMI---NNLEDLKGKLRESGVIQYLNVIKNLAVENF------------KE-SFKKLRLDE-QRKNKLLIQLLRG---------I</ns2:sequence><ns2:name>GCA_003665275_comQ</ns2:name></ns2:Sequence><ns2:Sequence dsseqid="sq1802" id="sq1801" description="Tryptophan prenyltransferase ComQ"><ns2:sequence>-----------MS------------HLVKWNGRGEVVIEQICLDSVRIKEKMKEIVDENILNEDLKV-KLISFIKEKKQFSFAELAYYHYIAFDGKNDKAIELLASGIELLILSADIFDDIEDKDNLQASWMKLDPSIATNAATALYTLSLQVIGSVSNHPKLLSLTLQYSLQSLQGQHVDLNLTASSESEYIEMIKLKSGSLVTLPSILGVYLATGEYNETVEEYSRYLGIVEQIANDHYGLYYPNYNDF-KTRHTLAFNYLKNKFNQSSIDLLNFYAQENHMI---NNLEDLKGKLRESGVIQYLNVIKNLAVENF------------KE-SFKKLRLDE-QRKNKLLIQLLRG---------I</ns2:sequence><ns2:name>GCA_023702515_comQ</ns2:name></ns2:Sequence><ns2:Sequence dsseqid="sq1804" id="sq1803" description="Tryptophan prenyltransferase ComQ"><ns2:sequence>-----------MS------------HLVKWNGRGEVVIEQICLDSVRIKEKMKEIVDENILNEDLKV-KLISFIKEKKQFSFAELAYYHYIAFDGKNDKAIELLASGIELLILSADIFDDIEDKDNLQASWMKLDPSIATNAATALYTLSLQVIGSVSNHPKLLSLTLQYSLQSLQGQHVDLNLTASSESEYIEMIKLKSGSLVTLPSILGVYLATGEYNETVEEYSRYLGIVEQIANDHYGLYYPNYNDF-KTRHTLAFNYLKNKFNQSSIDLLNFYAQENHMI---NNLEDLKGKLRESGVIQYLNVIKNLAVENF------------KE-SFKKLRLDE-QRKNKLLIQLLRG---------I</ns2:sequence><ns2:name>GCA_024507815_comQ</ns2:name></ns2:Sequence><ns2:Sequence dsseqid="sq1806" id="sq1805" description="Tryptophan prenyltransferase ComQ"><ns2:sequence>-----------MS------------HLVKWNGRGEVVIEQICLDSVRIKEKMKEIVDENILNEDLKV-KLISFIKEKKQFSFAELAYYHYIAFDGKNDKAIELLASGIELLILSADIFDDIEDKDNLQASWMKLDPSIATNAATALYTLSLQVIGSVSNHPKLLSLTLQYSLQSLQGQHVDLNLTASSESEYIEMIKLKSGSLVTLPSILGVYLATGEYNETVEEYSRYLGIVEQIANDHYGLYYPNYNDF-KTRHTLAFNYLKNKFNQSSIDLLNFYAQENHMI---NNLEDLKGKLRESGVIQYLNVIKNLAVENF------------KE-SFKKLRLDE-QRKNKLLIQLLRG---------I</ns2:sequence><ns2:name>GCA_029637165_comQ</ns2:name></ns2:Sequence><ns2:Sequence dsseqid="sq1808" id="sq1807" description="Tryptophan prenyltransferase ComQ"><ns2:sequence>-----------MS------------HLVKWNGRGEVVIEQICLDSVRIKEKMKEIVDENILNEDLKV-KLISFIKEKKQFSFAELAYYHYIAFDGKNDKAIELLASGIELLILSADIFDDIEDKDNLQASWMKLDPSIATNAATALYTLSLQVIGSVSNHPKLLSLTLQYSLQSLQGQHVDLNLTASSESEYIEMIKLKSGSLVTLPSILGVYLATGEYNETVEEYSRYLGIVEQIANDHYGLYYPNYNDF-KTRHTLAFNYLKNKFNQSSIDLLNFYAQENHMI---NNLEDLKGKLRESGVIQYLNVIKNLAVENF------------KE-SFKKLRLDE-QRKNKLLIQLLRG---------I</ns2:sequence><ns2:name>GCA_004103555_comQ</ns2:name></ns2:Sequence><ns2:Sequence dsseqid="sq1810" id="sq1809" description="Tryptophan prenyltransferase ComQ"><ns2:sequence>-----------MS------------HLVKWNGRGEVVIEQICLDSVRIKEKMKEIVDENILNEDLKV-KLISFIKEKKQFSFAELAYYHYIAFDGKNDKAIELLASGIELLILSADIFDDIEDKDNLQASWMKLDPSIATNAATALYTLSLQVIGSVSNHPKLLSLTLQYSLQSLQGQHVDLNLTASSESEYIEMIKLKSGSLVTLPSILGVYLATGEYNETVEEYSRYLGIVEQIANDHYGLYYPNYNDF-KTRHTLAFNYLKNKFNQSSIDLLNFYAQENHMI---NNLEDLKGKLRESGVIQYLNVIKNLAVENF------------KE-SFKKLRLDE-QRKNKLLIQLLRG---------I</ns2:sequence><ns2:name>GCA_027497435_comQ</ns2:name></ns2:Sequence><ns2:Sequence dsseqid="sq1812" id="sq1811" description="Tryptophan prenyltransferase ComQ"><ns2:sequence>-----------MS------------HLVKWNGRGEVVIEQICLDSVRIKEKMKEIVDENILNEDLKV-KLISFIKEKKQFSFAELAYYHYIAFDGKNDKAIELLASGIELLILSADIFDDIEDKDNLQASWMKLDPSIATNAATALYTLSLQVIGSVSNHPKLLSLTLQYSLQSLQGQHVDLNLTASSESEYIEMIKLKSGSLVTLPSILGVYLATGEYNETVEEYSRYLGIVEQIANDHYGLYYPNYNDF-KTRHTLAFNYLKNKFNQSSIDLLNFYAQENHMI---NNLEDLKGKLRESGVIQYLNVIKNLAVENF------------KE-SFKKLRLDE-QRKNKLLIQLLRG---------I</ns2:sequence><ns2:name>GCA_003184225_comQ</ns2:name></ns2:Sequence><ns2:Sequence dsseqid="sq1814" id="sq1813" description="Tryptophan prenyltransferase ComQ"><ns2:sequence>-----------MS------------HLVKWNGRGEVVIEQICLDSVRIKEKMKEIVDENILNEDLKV-KLISFIKEKKQFSFAELAYYHYIAFDGKNDKAIELLASGIELLILSADIFDDIEDKDNLQASWMKLDPSIATNAATALYTLSLQVIGSVSNHPKLLSLTLQYSLQSLQGQHVDLNLTASSESEYIEMIKLKSGSLVTLPSILGVYLATGEYNETVEEYSRYLGIVEQIANDHYGLYYPNYNDF-KTRHTLAFNYLKNKFNQSSIDLLNFYAQENHMI---NNLEDLKGKLRESGVIQYLNVIKNLAVENF------------KE-SFKKLRLDE-QRKNKLLIQLLRG---------I</ns2:sequence><ns2:name>GCA_004119635_comQ</ns2:name></ns2:Sequence><ns2:Sequence dsseqid="sq1816" id="sq1815" description="Tryptophan prenyltransferase ComQ"><ns2:sequence>-----------MS------------HLVKWNGRGEVVIEQICLDSVRIKEKMKEIVDENILNEDLKV-KLISFIKEKKQFSFAELAYYHYIAFDGKNDKAIELLASGIELLILSADIFDDIEDKDNLQASWMKLDPSIATNAATALYTLSLQVIGSVSNHPKLLSLTLQYSLQSLQGQHVDLNLTASSESEYIEMIKLKSGSLVTLPSILGVYLATGEYNETVEEYSRYLGIVEQIANDHYGLYYPNYNDF-KTRHTLAFNYLKNKFNQSSIDLLNFYAQENHMI---NNLEDLKGKLRESGVIQYLNVIKNLAVENF------------KE-SFKKLRLDE-QRKNKLLIQLLRG---------I</ns2:sequence><ns2:name>GCA_004119595_comQ</ns2:name></ns2:Sequence><ns2:Sequence dsseqid="sq1818" id="sq1817" description="Tryptophan prenyltransferase ComQ"><ns2:sequence>-----------MS------------HLVKWNGRGEVVIEQICLDSVRIKEKMKEIVDENILNEDLKV-KLISFIKEKKQFSFAELAYYHYIAFDGKNDKAIELLASGIELLILSADIFDDIEDKDNLQASWMKLDPSIATNAATALYTLSLQVIGSVSNHPKLLSLTLQYSLQSLQGQHVDLNLTASSESEYIEMIKLKSGSLVTLPSILGVYLATGEYNETVEEYSRYLGIVEQIANDHYGLYYPNYNDF-KTRHTLAFNYLKNKFNQSSIDLLNFYAQENHMI---NNLEDLKGKLRESGVIQYLNVIKNLAVENF------------KE-SFKKLRLDE-QRKNKLLIQLLRG---------I</ns2:sequence><ns2:name>GCA_002269195_comQ</ns2:name></ns2:Sequence><ns2:Sequence dsseqid="sq1820" id="sq1819" description="Tryptophan prenyltransferase ComQ"><ns2:sequence>-----------MS------------HLVKWNGRGEVVIEQICLDSVRIKEKMKEIVDENILNEDLKV-KLISFIKEKKQFSFAELAYYHYIAFDGKNDKAIELLASGIELLILSADIFDDIEDKDNLQASWMKLDPSIATNAATALYTLSLQVIGSVSNHPKLLSLTLQYSLQSLQGQHVDLNLTASSESEYIEMIKLKSGSLVTLPSILGVYLATGEYNETVEEYSRYLGIVEQIANDHYGLYYPNYNDF-KTRHTLAFNYLKNKFNQSSIDLLNFYAQENHMI---NNLEDLKGKLRESGVIQYLNVIKNLAVENF------------KE-SFKKLRLDE-QRKNKLLIQLLRG---------I</ns2:sequence><ns2:name>GCA_039614745_comQ</ns2:name></ns2:Sequence><ns2:Sequence dsseqid="sq1822" id="sq1821" description="Tryptophan prenyltransferase ComQ"><ns2:sequence>-----------MS------------HLVKWNGRGEVVIEQICLDSVRIKEKMKEIVDENILNEDLKV-KLISFIKEKKQFSFAELAYYHYIAFDGKNDKAIELLASGIELLILSADIFDDIEDKDNLQASWMKLDPSIATNAATALYTLSLQVIGSVSNHPKLLSLTLQYSLQSLQGQHVDLNLTASSESEYIEMIKLKSGSLVTLPSILGVYLATGEYNETVEEYSRYLGIVEQIANDHYGLYYPNYNDF-KTRHTLAFNYLKNKFNQSSIDLLNFYAQENHMI---NNLEDLKGKLRESGVIQYLNVIKNLAVENF------------KE-SFKKLRLDE-QRKNKLLIQLLRG---------I</ns2:sequence><ns2:name>GCA_033113625_comQ</ns2:name></ns2:Sequence><ns2:Sequence dsseqid="sq1824" id="sq1823" description="Tryptophan prenyltransferase ComQ"><ns2:sequence>-----------MS------------HLVKWNGRGEVVIEQICLDSVRIKEKMKEIVDENILNEDLKV-KLISFIKEKKQFSFAELAYYHYIAFDGKNDKAIELLASGIELLILSADIFDDIEDKDNLQASWMKLDPSIATNAATALYTLSLQVIGSVSNHPKLLSLTLQYSLQSLQGQHVDLNLTASSESEYIEMIKLKSGSLVTLPSILGVYLATGEYNETVEEYSRYLGIVEQIANDHYGLYYPNYNDF-KTRHTLAFNYLKNKFNQSSIDLLNFYAQENHMI---NNLEDLKGKLRESGVIQYLNVIKNLAVENF------------KE-SFKKLRLDE-QRKNKLLIQLLRG---------I</ns2:sequence><ns2:name>GCA_004119615_comQ</ns2:name></ns2:Sequence><ns2:Sequence dsseqid="sq1826" id="sq1825" description="Tryptophan prenyltransferase ComQ"><ns2:sequence>-----------MS------------HLVKWNGRGEVVIEQICLDSVRIKEKMKEIVDENILNEDLKV-KLISFIKEKKQFSFAELAYYHYIAFDGKNDKAIELLASGIELLILSADIFDDIEDKDNLQASWMKLDPSIATNAATALYTLSLQVIGSVSNHPKLLSLTLQYSLQSLQGQHVDLNLTASSESEYIEMIKLKSGSLVTLPSILGVYLATGEYNETVEEYSRYLGIVEQIANDHYGLYYPNYNDF-KTRHTLAFNYLKNKFNQSSIDLLNFYAQENHMI---NNLEDLKGKLRESGVIQYLNVIKNLAVENF------------KE-SFKKLRLDE-QRKNKLLIQLLRG---------I</ns2:sequence><ns2:name>GCA_039880435_comQ</ns2:name></ns2:Sequence><ns2:Sequence dsseqid="sq1828" id="sq1827" description="Tryptophan prenyltransferase ComQ"><ns2:sequence>-----------MS------------HLVKWNGRGEVVIEQICLDSVRIKEKMKEIVDENILNEDLKV-KLISFIKEKKQFSFAELAYYHYIAFDGKNDKAIELLASGIELLILSADIFDDIEDKDNLQASWMKLDPSIATNAATALYTLSLQVIGSVSNHPKLLSLTLQYSLQSLQGQHVDLNLTASSESEYIEMIKLKSGSLVTLPSILGVYLATGEYNETVEEYSRYLGIVEQIANDHYGLYYPNYNDF-KTRHTLAFNYLKNKFNQSSIDLLNFYAQENHMI---NNLEDLKGKLRESGVIQYLNVIKNLAVENF------------KE-SFKKLRLDE-QRKNKLLIQLLRG---------I</ns2:sequence><ns2:name>GCA_035621695_comQ</ns2:name></ns2:Sequence><ns2:Sequence dsseqid="sq1830" id="sq1829" description="Tryptophan prenyltransferase ComQ"><ns2:sequence>-----------MS------------HLVKWNGRGEVVIEQICLDSVRIKEKMKEIVDENILNEDLKV-KLISFIKEKKQFSFAELAYYHYIAFDGKNDKAIELLASGIELLILSADIFDDIEDKDNLQASWMKLDPSIATNAATALYTLSLQVIGSVSNHPKLLSLTLQYSLQSLQGQHVDLNLTASSESEYIEMIKLKSGSLVTLPSILGVYLATGEYNETVEEYSRYLGIVEQIANDHYGLYYPNYNDF-KTRHTLAFNYLKNKFNQSSIDLLNFYAQENHMI---NNLEDLKGKLRESGVIQYLNVIKNLAVENF------------KE-SFKKLRLDE-QRKNKLLIQLLRG---------I</ns2:sequence><ns2:name>GCA_035319605_comQ</ns2:name></ns2:Sequence><ns2:Sequence dsseqid="sq1832" id="sq1831" description="Tryptophan prenyltransferase ComQ"><ns2:sequence>-----------MS------------HLVKWNGRGEVVIEQICLDSVRIKEKMKEIVDENILNEDLKV-KLISFIKEKKQFSFAELAYYHYIAFDGKNDKAIELLASGIELLILSADIFDDIEDKDNLQASWMKLDPSIATNAATALYTLSLQVIGSVSNHPKLLSLTLQYSLQSLQGQHVDLNLTASSESEYIEMIKLKSGSLVTLPSILGVYLATGEYNETVEEYSRYLGIVEQIANDHYGLYYPNYNDF-KTRHTLAFNYLKNKFNQSSIDLLNFYAQENHMI---NNLEDLKGKLRESGVIQYLNVIKNLAVENF------------KE-SFKKLRLDE-QRKNKLLIQLLRG---------I</ns2:sequence><ns2:name>GCA_002982175_comQ</ns2:name></ns2:Sequence><ns2:Sequence dsseqid="sq1834" id="sq1833" description="Tryptophan prenyltransferase ComQ"><ns2:sequence>-----------MS------------HLVKWNGRGEVVIEQICLDSVRIKEKMKEIVDENILNEDLKV-KLISFIKEKKQFSFAELAYYHYIAFDGKNDKAIELLASGIELLILSADIFDDIEDKDNLQASWMKLDPSIATNAATALYTLSLQVIGSVSNHPKLLSLTLQYSLQSLQGQHVDLNLTASSESEYIEMIKLKSGSLVTLPSILGVYLATGEYNETVEEYSRYLGIVEQIANDHYGLYYPNYNDF-KTRHTLAFNYLKNKFNQSSIDLLNFYAQENHMI---NNLEDLKGKLRESGVIQYLNVIKNLAVENF------------KE-SFKKLRLDE-QRKNKLLIQLLRG---------I</ns2:sequence><ns2:name>GCA_034440835_comQ</ns2:name></ns2:Sequence><ns2:Sequence dsseqid="sq1836" id="sq1835" description="Tryptophan prenyltransferase ComQ"><ns2:sequence>-----------MS------------HLVKWNGRGEVVIEQICLDSVRIKEKMKEIVDENILNEDLKV-KLISFIKEKKQFSFAELAYYHYIAFDGKNDKAIELLASGIELLILSADIFDDIEDKDNLQASWMKLDPSIATNAATALYTLSLQVIGSVSNHPKLLSLTLQYSLQSLQGQHVDLNLTASSESEYIEMIKLKSGSLVTLPSILGVYLATGEYNETVEEYSRYLGIVEQIANDHYGLYYPNYNDF-KTRHTLAFNYLKNKFNQSSIDLLNFYAQENHMI---NNLEDLKGKLRESGVIQYLNVIKNLAVENF------------KE-SFKKLRLDE-QRKNKLLIQLLRG---------I</ns2:sequence><ns2:name>GCA_019704455_comQ</ns2:name></ns2:Sequence><ns2:Sequence dsseqid="sq1838" id="sq1837" description="Tryptophan prenyltransferase ComQ"><ns2:sequence>-----------MS------------HLVKWNGRGEVVIEQICLDSVRIKEKMKEIVDENILNEDLKV-KLISFIKEKKQFSFAELAYYHYIAFDGKNDKAIELLASGIELLILSADIFDDIEDKDNLQASWMKLDPSIATNAATALYTLSLQVIGSVSNHPKLLSLTLQYSLQSLQGQHVDLNLTASSESEYIEMIKLKSGSLVTLPSILGVYLATGEYNETVEEYSRYLGIVEQIANDHYGLYYPNYNDF-KTRHTLAFNYLKNKFNQSSIDLLNFYAQENHMI---NNLEDLKGKLRESGVIQYLNVIKNLAVENF------------KE-SFKKLRLDE-QRKNKLLIQLLRG---------I</ns2:sequence><ns2:name>GCA_003665335_comQ</ns2:name></ns2:Sequence><ns2:Sequence dsseqid="sq1840" id="sq1839" description="Tryptophan prenyltransferase ComQ"><ns2:sequence>-----------MS------------HLVKWNGRGEVVIEQICLDSVRIKEKMKEIVDENILNEDLKV-KLISFIKEKKQFSFAELAYYHYIAFDGKNDKAIELLASGIELLILSADIFDDIEDKDNLQASWMKLDPSIATNAATALYTLSLQVIGSVSNHPKLLSLTLQYSLQSLQGQHVDLNLTASSESEYIEMIKLKSGSLVTLPSILGVYLATGEYNETVEEYSRYLGIVEQIANDHYGLYYPNYNDF-KTRHTLAFNYLKNKFNQSSIDLLNFYAQENHMI---NNLEDLKGKLRESGVIQYLNVIKNLAVENF------------KE-SFKKLRLDE-QRKNKLLIQLLRG---------I</ns2:sequence><ns2:name>GCA_021497525_comQ</ns2:name></ns2:Sequence><ns2:Sequence dsseqid="sq1842" id="sq1841" description="Tryptophan prenyltransferase ComQ"><ns2:sequence>-----------MS------------HLVKWNGRGEVVIEQICLDSVRIKEKMKEIVDENILNEDLKV-KLISFIKEKKQFSFAELAYYHYIAFDGKNDKAIELLASGIELLILSADIFDDIEDKDNLQASWMKLDPSIATNAATALYTLSLQVIGSVSNHPKLLSLTLQYSLQSLQGQHVDLNLTASSESEYIEMIKLKSGSLVTLPSILGVYLATGEYNETVEEYSRYLGIVEQIANDHYGLYYPNYNDF-KTRHTLAFNYLKNKFNQSSIDLLNFYAQENHMI---NNLEDLKGKLRESGVIQYLNVIKNLAVENF------------KE-SFKKLRLDE-QRKNKLLIQLLRG---------I</ns2:sequence><ns2:name>GCA_031326045_comQ</ns2:name></ns2:Sequence><ns2:Sequence dsseqid="sq1844" id="sq1843" description="Tryptophan prenyltransferase ComQ"><ns2:sequence>-----------MS------------HLVKWNGRGEVVIEQICLDSVRIKEKMKEIVDENILNEDLKV-KLISFIKEKKQFSFAELAYYHYIAFDGKNDKAIELLASGIELLILSADIFDDIEDKDNLQASWMKLDPSIATNAATALYTLSLQVIGSVSNHPKLLSLTLQYSLQSLQGQHVDLNLTASSESEYIEMIKLKSGSLVTLPSILGVYLATGEYNETVEEYSRYLGIVEQIANDHYGLYYPNYNDF-KTRHTLAFNYLKNKFNQSSIDLLNFYAQENHMI---NNLEDLKGKLRESGVIQYLNVIKNLAVENF------------KE-SFKKLRLDE-QRKNKLLIQLLRG---------I</ns2:sequence><ns2:name>GCA_030169085_comQ</ns2:name></ns2:Sequence><ns2:Annotation graph="true" graphType="1" graphGroup="-1" graphHeight="40" id="ann30" scoreOnly="false" visible="true" centreColLabels="false" scaleColLabels="false" showAllColLabels="false" autoCalculated="true" belowAlignment="true" calcId=""><ns2:annotationElement position="0" colour="-11730944"><ns2:displayCharacter>-</ns2:displayCharacter><ns2:description></ns2:description><ns2:value>0.0</ns2:value></ns2:annotationElement><ns2:annotationElement position="1" colour="-11730944"><ns2:displayCharacter>-</ns2:displayCharacter><ns2:description></ns2:description><ns2:value>0.0</ns2:value></ns2:annotationElement><ns2:annotationElement position="2" colour="-11730944"><ns2:displayCharacter>-</ns2:displayCharacter><ns2:description></ns2:description><ns2:value>0.0</ns2:value></ns2:annotationElement><ns2:annotationElement position="3" colour="-11730944"><ns2:displayCharacter>-</ns2:displayCharacter><ns2:description></ns2:description><ns2:value>0.0</ns2:value></ns2:annotationElement><ns2:annotationElement position="4" colour="-11730944"><ns2:displayCharacter>-</ns2:displayCharacter><ns2:description></ns2:description><ns2:value>0.0</ns2:value></ns2:annotationElement><ns2:annotationElement position="5" colour="-11730944"><ns2:displayCharacter>-</ns2:displayCharacter><ns2:description></ns2:description><ns2:value>0.0</ns2:value></ns2:annotationElement><ns2:annotationElement position="6" colour="-11730944"><ns2:displayCharacter>-</ns2:displayCharacter><ns2:description></ns2:description><ns2:value>0.0</ns2:value></ns2:annotationElement><ns2:annotationElement position="7" colour="-11730944"><ns2:displayCharacter>-</ns2:displayCharacter><ns2:description></ns2:description><ns2:value>0.0</ns2:value></ns2:annotationElement><ns2:annotationElement position="8" colour="-11730944"><ns2:displayCharacter>-</ns2:displayCharacter><ns2:description></ns2:description><ns2:value>0.0</ns2:value></ns2:annotationElement><ns2:annotationElement position="9" colour="-11730944"><ns2:displayCharacter>-</ns2:displayCharacter><ns2:description></ns2:description><ns2:value>0.0</ns2:value></ns2:annotationElement><ns2:annotationElement position="10" colour="-11730944"><ns2:displayCharacter>-</ns2:displayCharacter><ns2:description></ns2:description><ns2:value>0.0</ns2:value></ns2:annotationElement><ns2:annotationElement position="11" colour="-6656"><ns2:displayCharacter>*</ns2:displayCharacter><ns2:description>hydrophobic !aliphatic !aromatic !charged !negative !polar !positive !proline !small !tiny</ns2:description><ns2:value>11.0</ns2:value></ns2:annotationElement><ns2:annotationElement position="12" colour="-1060608"><ns2:displayCharacter>+</ns2:displayCharacter><ns2:description>polar small tiny !aliphatic !aromatic !charged !hydrophobic !negative !positive !proline</ns2:description><ns2:value>10.0</ns2:value></ns2:annotationElement><ns2:annotationElement position="13" colour="-11730944"><ns2:displayCharacter>-</ns2:displayCharacter><ns2:description></ns2:description><ns2:value>0.0</ns2:value></ns2:annotationElement><ns2:annotationElement position="14" colour="-11730944"><ns2:displayCharacter>-</ns2:displayCharacter><ns2:description></ns2:description><ns2:value>0.0</ns2:value></ns2:annotationElement><ns2:annotationElement position="15" colour="-11730944"><ns2:displayCharacter>-</ns2:displayCharacter><ns2:description></ns2:description><ns2:value>0.0</ns2:value></ns2:annotationElement><ns2:annotationElement position="16" colour="-11730944"><ns2:displayCharacter>-</ns2:displayCharacter><ns2:description></ns2:description><ns2:value>0.0</ns2:value></ns2:annotationElement><ns2:annotationElement position="17" colour="-11730944"><ns2:displayCharacter>-</ns2:displayCharacter><ns2:description></ns2:description><ns2:value>0.0</ns2:value></ns2:annotationElement><ns2:annotationElement position="18" colour="-11730944"><ns2:displayCharacter>-</ns2:displayCharacter><ns2:description></ns2:description><ns2:value>0.0</ns2:value></ns2:annotationElement><ns2:annotationElement position="19" colour="-11730944"><ns2:displayCharacter>-</ns2:displayCharacter><ns2:description></ns2:description><ns2:value>0.0</ns2:value></ns2:annotationElement><ns2:annotationElement position="20" colour="-11730944"><ns2:displayCharacter>-</ns2:displayCharacter><ns2:description></ns2:description><ns2:value>0.0</ns2:value></ns2:annotationElement><ns2:annotationElement position="21" colour="-11730944"><ns2:displayCharacter>-</ns2:displayCharacter><ns2:description></ns2:description><ns2:value>0.0</ns2:value></ns2:annotationElement><ns2:annotationElement position="22" colour="-11730944"><ns2:displayCharacter>-</ns2:displayCharacter><ns2:description></ns2:description><ns2:value>0.0</ns2:value></ns2:annotationElement><ns2:annotationElement position="23" colour="-11730944"><ns2:displayCharacter>-</ns2:displayCharacter><ns2:description></ns2:description><ns2:value>0.0</ns2:value></ns2:annotationElement><ns2:annotationElement position="24" colour="-11730944"><ns2:displayCharacter>-</ns2:displayCharacter><ns2:description></ns2:description><ns2:value>0.0</ns2:value></ns2:annotationElement><ns2:annotationElement position="25" colour="-1060608"><ns2:displayCharacter>+</ns2:displayCharacter><ns2:description>aromatic charged hydrophobic polar positive !aliphatic !negative !proline !small !tiny</ns2:description><ns2:value>10.0</ns2:value></ns2:annotationElement><ns2:annotationElement position="26" colour="-1060608"><ns2:displayCharacter>+</ns2:displayCharacter><ns2:description>aliphatic hydrophobic !aromatic !charged !negative !polar !positive !proline !small !tiny</ns2:description><ns2:value>10.0</ns2:value></ns2:annotationElement><ns2:annotationElement position="27" colour="-1060608"><ns2:displayCharacter>+</ns2:displayCharacter><ns2:description>aliphatic hydrophobic small !aromatic !charged !negative !polar !positive !proline !tiny</ns2:description><ns2:value>10.0</ns2:value></ns2:annotationElement><ns2:annotationElement position="28" colour="-1060608"><ns2:displayCharacter>+</ns2:displayCharacter><ns2:description>charged hydrophobic polar positive !aliphatic !aromatic !negative !proline !small !tiny</ns2:description><ns2:value>10.0</ns2:value></ns2:annotationElement><ns2:annotationElement position="29" colour="-1060608"><ns2:displayCharacter>+</ns2:displayCharacter><ns2:description>aromatic hydrophobic polar !aliphatic !charged !negative !positive !proline !small !tiny</ns2:description><ns2:value>10.0</ns2:value></ns2:annotationElement><ns2:annotationElement position="30" colour="-1060608"><ns2:displayCharacter>+</ns2:displayCharacter><ns2:description>polar small !aliphatic !aromatic !charged !hydrophobic !negative !positive !proline !tiny</ns2:description><ns2:value>10.0</ns2:value></ns2:annotationElement><ns2:annotationElement position="31" colour="-1060608"><ns2:displayCharacter>+</ns2:displayCharacter><ns2:description>hydrophobic small tiny !aliphatic !aromatic !charged !negative !polar !positive !proline</ns2:description><ns2:value>10.0</ns2:value></ns2:annotationElement><ns2:annotationElement position="32" colour="-1060608"><ns2:displayCharacter>+</ns2:displayCharacter><ns2:description>charged polar positive !aliphatic !aromatic !hydrophobic !negative !proline !small !tiny</ns2:description><ns2:value>10.0</ns2:value></ns2:annotationElement><ns2:annotationElement position="33" colour="-6656"><ns2:displayCharacter>*</ns2:displayCharacter><ns2:description>hydrophobic small tiny !aliphatic !aromatic !charged !negative !polar !positive !proline</ns2:description><ns2:value>11.0</ns2:value></ns2:annotationElement><ns2:annotationElement position="34" colour="-6656"><ns2:displayCharacter>*</ns2:displayCharacter><ns2:description>charged negative polar !aliphatic !aromatic !hydrophobic !positive !proline !small !tiny</ns2:description><ns2:value>11.0</ns2:value></ns2:annotationElement><ns2:annotationElement position="35" colour="-6656"><ns2:displayCharacter>*</ns2:displayCharacter><ns2:description>aliphatic hydrophobic small !aromatic !charged !negative !polar !positive !proline !tiny</ns2:description><ns2:value>11.0</ns2:value></ns2:annotationElement><ns2:annotationElement position="36" colour="-6656"><ns2:displayCharacter>*</ns2:displayCharacter><ns2:description>aliphatic hydrophobic small !aromatic !charged !negative !polar !positive !proline !tiny</ns2:description><ns2:value>11.0</ns2:value></ns2:annotationElement><ns2:annotationElement position="37" colour="-1060608"><ns2:displayCharacter>+</ns2:displayCharacter><ns2:description>aliphatic hydrophobic !aromatic !charged !negative !polar !positive !proline !small !tiny</ns2:description><ns2:value>10.0</ns2:value></ns2:annotationElement><ns2:annotationElement position="38" colour="-6656"><ns2:displayCharacter>*</ns2:displayCharacter><ns2:description>charged negative polar !aliphatic !aromatic !hydrophobic !positive !proline !small !tiny</ns2:description><ns2:value>11.0</ns2:value></ns2:annotationElement><ns2:annotationElement position="39" colour="-6656"><ns2:displayCharacter>*</ns2:displayCharacter><ns2:description>polar !aliphatic !aromatic !charged !hydrophobic !negative !positive !proline !small !tiny</ns2:description><ns2:value>11.0</ns2:value></ns2:annotationElement><ns2:annotationElement position="40" colour="-1060608"><ns2:displayCharacter>+</ns2:displayCharacter><ns2:description>aliphatic hydrophobic !aromatic !charged !negative !polar !positive !proline !small !tiny</ns2:description><ns2:value>10.0</ns2:value></ns2:annotationElement><ns2:annotationElement position="41" colour="-6656"><ns2:displayCharacter>*</ns2:displayCharacter><ns2:description>hydrophobic small !aliphatic !aromatic !charged !negative !polar !positive !proline !tiny</ns2:description><ns2:value>11.0</ns2:value></ns2:annotationElement><ns2:annotationElement position="42" colour="-6656"><ns2:displayCharacter>*</ns2:displayCharacter><ns2:description>aliphatic hydrophobic !aromatic !charged !negative !polar !positive !proline !small !tiny</ns2:description><ns2:value>11.0</ns2:value></ns2:annotationElement><ns2:annotationElement position="43" colour="-1060608"><ns2:displayCharacter>+</ns2:displayCharacter><ns2:description>charged negative polar small !aliphatic !aromatic !hydrophobic !positive !proline !tiny</ns2:description><ns2:value>10.0</ns2:value></ns2:annotationElement><ns2:annotationElement position="44" colour="-1060608"><ns2:displayCharacter>+</ns2:displayCharacter><ns2:description>polar small tiny !aliphatic !aromatic !charged !hydrophobic !negative !positive !proline</ns2:description><ns2:value>10.0</ns2:value></ns2:annotationElement><ns2:annotationElement position="45" colour="-3234048"><ns2:displayCharacter>8</ns2:displayCharacter><ns2:description>hydrophobic small !aromatic !charged !negative !polar !positive !proline</ns2:description><ns2:value>8.0</ns2:value></ns2:annotationElement><ns2:annotationElement position="46" colour="-1060608"><ns2:displayCharacter>+</ns2:displayCharacter><ns2:description>charged polar positive !aliphatic !aromatic !hydrophobic !negative !proline !small !tiny</ns2:description><ns2:value>10.0</ns2:value></ns2:annotationElement><ns2:annotationElement position="47" colour="-1060608"><ns2:displayCharacter>+</ns2:displayCharacter><ns2:description>aliphatic hydrophobic !aromatic !charged !negative !polar !positive !proline !small !tiny</ns2:description><ns2:value>10.0</ns2:value></ns2:annotationElement><ns2:annotationElement position="48" colour="-1060608"><ns2:displayCharacter>+</ns2:displayCharacter><ns2:description>charged hydrophobic polar positive !aliphatic !aromatic !negative !proline !small !tiny</ns2:description><ns2:value>10.0</ns2:value></ns2:annotationElement><ns2:annotationElement position="49" colour="-1060608"><ns2:displayCharacter>+</ns2:displayCharacter><ns2:description>charged negative polar !aliphatic !aromatic !hydrophobic !positive !proline !small !tiny</ns2:description><ns2:value>10.0</ns2:value></ns2:annotationElement><ns2:annotationElement position="50" colour="-6656"><ns2:displayCharacter>*</ns2:displayCharacter><ns2:description>charged hydrophobic polar positive !aliphatic !aromatic !negative !proline !small !tiny</ns2:description><ns2:value>11.0</ns2:value></ns2:annotationElement><ns2:annotationElement position="51" colour="-1060608"><ns2:displayCharacter>+</ns2:displayCharacter><ns2:description>hydrophobic !aliphatic !aromatic !charged !negative !polar !positive !proline !small !tiny</ns2:description><ns2:value>10.0</ns2:value></ns2:annotationElement><ns2:annotationElement position="52" colour="-1060608"><ns2:displayCharacter>+</ns2:displayCharacter><ns2:description>charged hydrophobic polar positive !aliphatic !aromatic !negative !proline !small !tiny</ns2:description><ns2:value>10.0</ns2:value></ns2:annotationElement><ns2:annotationElement position="53" colour="-6656"><ns2:displayCharacter>*</ns2:displayCharacter><ns2:description>charged negative polar !aliphatic !aromatic !hydrophobic !positive !proline !small !tiny</ns2:description><ns2:value>11.0</ns2:value></ns2:annotationElement><ns2:annotationElement position="54" colour="-1060608"><ns2:displayCharacter>+</ns2:displayCharacter><ns2:description>aliphatic hydrophobic !aromatic !charged !negative !polar !positive !proline !small !tiny</ns2:description><ns2:value>10.0</ns2:value></ns2:annotationElement><ns2:annotationElement position="55" colour="-6656"><ns2:displayCharacter>*</ns2:displayCharacter><ns2:description>aliphatic hydrophobic small !aromatic !charged !negative !polar !positive !proline !tiny</ns2:description><ns2:value>11.0</ns2:value></ns2:annotationElement><ns2:annotationElement position="56" colour="-7515392"><ns2:displayCharacter>4</ns2:displayCharacter><ns2:description>polar !aliphatic !aromatic !proline</ns2:description><ns2:value>4.0</ns2:value></ns2:annotationElement><ns2:annotationElement position="57" colour="-3234048"><ns2:displayCharacter>8</ns2:displayCharacter><ns2:description>polar !aliphatic !aromatic !hydrophobic !positive !proline !small !tiny</ns2:description><ns2:value>8.0</ns2:value></ns2:annotationElement><ns2:annotationElement position="58" colour="-5341952"><ns2:displayCharacter>6</ns2:displayCharacter><ns2:description>polar !aliphatic !aromatic !negative !proline !tiny</ns2:description><ns2:value>6.0</ns2:value></ns2:annotationElement><ns2:annotationElement position="59" colour="-1060608"><ns2:displayCharacter>+</ns2:displayCharacter><ns2:description>aliphatic hydrophobic !aromatic !charged !negative !polar !positive !proline !small !tiny</ns2:description><ns2:value>10.0</ns2:value></ns2:annotationElement><ns2:annotationElement position="60" colour="-7515392"><ns2:displayCharacter>4</ns2:displayCharacter><ns2:description> !charged !negative !positive !proline</ns2:description><ns2:value>4.0</ns2:value></ns2:annotationElement><ns2:annotationElement position="61" colour="-1060608"><ns2:displayCharacter>+</ns2:displayCharacter><ns2:description>polar small !aliphatic !aromatic !charged !hydrophobic !negative !positive !proline !tiny</ns2:description><ns2:value>10.0</ns2:value></ns2:annotationElement><ns2:annotationElement position="62" colour="-3234048"><ns2:displayCharacter>8</ns2:displayCharacter><ns2:description>polar !aliphatic !aromatic !hydrophobic !positive !proline !small !tiny</ns2:description><ns2:value>8.0</ns2:value></ns2:annotationElement><ns2:annotationElement position="63" colour="-1060608"><ns2:displayCharacter>+</ns2:displayCharacter><ns2:description>charged negative polar small !aliphatic !aromatic !hydrophobic !positive !proline !tiny</ns2:description><ns2:value>10.0</ns2:value></ns2:annotationElement><ns2:annotationElement position="64" colour="-1060608"><ns2:displayCharacter>+</ns2:displayCharacter><ns2:description>aliphatic hydrophobic !aromatic !charged !negative !polar !positive !proline !small !tiny</ns2:description><ns2:value>10.0</ns2:value></ns2:annotationElement><ns2:annotationElement position="65" colour="-7515392"><ns2:displayCharacter>4</ns2:displayCharacter><ns2:description>polar !aliphatic !aromatic !proline</ns2:description><ns2:value>4.0</ns2:value></ns2:annotationElement><ns2:annotationElement position="66" colour="-7515392"><ns2:displayCharacter>4</ns2:displayCharacter><ns2:description> !aromatic !negative !proline !tiny</ns2:description><ns2:value>4.0</ns2:value></ns2:annotationElement><ns2:annotationElement position="67" colour="-11730944"><ns2:displayCharacter>-</ns2:displayCharacter><ns2:description></ns2:description><ns2:value>0.0</ns2:value></ns2:annotationElement><ns2:annotationElement position="68" colour="-6395904"><ns2:displayCharacter>5</ns2:displayCharacter><ns2:description>hydrophobic !negative !proline !small !tiny</ns2:description><ns2:value>5.0</ns2:value></ns2:annotationElement><ns2:annotationElement position="69" colour="-1060608"><ns2:displayCharacter>+</ns2:displayCharacter><ns2:description>aliphatic hydrophobic !aromatic !charged !negative !polar !positive !proline !small !tiny</ns2:description><ns2:value>10.0</ns2:value></ns2:annotationElement><ns2:annotationElement position="70" colour="-5341952"><ns2:displayCharacter>6</ns2:displayCharacter><ns2:description> !charged !negative !positive !proline !small !tiny</ns2:description><ns2:value>6.0</ns2:value></ns2:annotationElement><ns2:annotationElement position="71" colour="-2114560"><ns2:displayCharacter>9</ns2:displayCharacter><ns2:description>polar small !aliphatic !aromatic !charged !hydrophobic !negative !positive !proline</ns2:description><ns2:value>9.0</ns2:value></ns2:annotationElement><ns2:annotationElement position="72" colour="-6656"><ns2:displayCharacter>*</ns2:displayCharacter><ns2:description>aromatic hydrophobic !aliphatic !charged !negative !polar !positive !proline !small !tiny</ns2:description><ns2:value>11.0</ns2:value></ns2:annotationElement><ns2:annotationElement position="73" colour="-1060608"><ns2:displayCharacter>+</ns2:displayCharacter><ns2:description>aliphatic hydrophobic !aromatic !charged !negative !polar !positive !proline !small !tiny</ns2:description><ns2:value>10.0</ns2:value></ns2:annotationElement><ns2:annotationElement position="74" colour="-5341952"><ns2:displayCharacter>6</ns2:displayCharacter><ns2:description>charged polar !aliphatic !aromatic !proline !tiny</ns2:description><ns2:value>6.0</ns2:value></ns2:annotationElement><ns2:annotationElement position="75" colour="-5341952"><ns2:displayCharacter>6</ns2:displayCharacter><ns2:description>polar !aliphatic !aromatic !hydrophobic !positive !proline</ns2:description><ns2:value>6.0</ns2:value></ns2:annotationElement><ns2:annotationElement position="76" colour="-1060608"><ns2:displayCharacter>+</ns2:displayCharacter><ns2:description>charged hydrophobic polar positive !aliphatic !aromatic !negative !proline !small !tiny</ns2:description><ns2:value>10.0</ns2:value></ns2:annotationElement><ns2:annotationElement position="77" colour="-5341952"><ns2:displayCharacter>6</ns2:displayCharacter><ns2:description>charged polar !aliphatic !aromatic !proline !tiny</ns2:description><ns2:value>6.0</ns2:value></ns2:annotationElement><ns2:annotationElement position="78" colour="-3234048"><ns2:displayCharacter>8</ns2:displayCharacter><ns2:description>polar !aliphatic !aromatic !charged !negative !positive !proline !tiny</ns2:description><ns2:value>8.0</ns2:value></ns2:annotationElement><ns2:annotationElement position="79" colour="-6656"><ns2:displayCharacter>*</ns2:displayCharacter><ns2:description>aromatic hydrophobic !aliphatic !charged !negative !polar !positive !proline !small !tiny</ns2:description><ns2:value>11.0</ns2:value></ns2:annotationElement><ns2:annotationElement position="80" colour="-5341952"><ns2:displayCharacter>6</ns2:displayCharacter><ns2:description>polar !aliphatic !aromatic !hydrophobic !positive !proline</ns2:description><ns2:value>6.0</ns2:value></ns2:annotationElement><ns2:annotationElement position="81" colour="-6656"><ns2:displayCharacter>*</ns2:displayCharacter><ns2:description>aromatic hydrophobic !aliphatic !charged !negative !polar !positive !proline !small !tiny</ns2:description><ns2:value>11.0</ns2:value></ns2:annotationElement><ns2:annotationElement position="82" colour="-1060608"><ns2:displayCharacter>+</ns2:displayCharacter><ns2:description>hydrophobic small tiny !aliphatic !aromatic !charged !negative !polar !positive !proline</ns2:description><ns2:value>10.0</ns2:value></ns2:annotationElement><ns2:annotationElement position="83" colour="-2114560"><ns2:displayCharacter>9</ns2:displayCharacter><ns2:description>charged negative polar !aliphatic !aromatic !hydrophobic !positive !proline !tiny</ns2:description><ns2:value>9.0</ns2:value></ns2:annotationElement><ns2:annotationElement position="84" colour="-6395904"><ns2:displayCharacter>5</ns2:displayCharacter><ns2:description> !aromatic !charged !negative !positive !proline</ns2:description><ns2:value>5.0</ns2:value></ns2:annotationElement><ns2:annotationElement position="85" colour="-3234048"><ns2:displayCharacter>8</ns2:displayCharacter><ns2:description>hydrophobic small !aliphatic !aromatic !charged !negative !positive !proline</ns2:description><ns2:value>8.0</ns2:value></ns2:annotationElement><ns2:annotationElement position="86" colour="-4288000"><ns2:displayCharacter>7</ns2:displayCharacter><ns2:description>hydrophobic !charged !negative !positive !proline !small !tiny</ns2:description><ns2:value>7.0</ns2:value></ns2:annotationElement><ns2:annotationElement position="87" colour="-6395904"><ns2:displayCharacter>5</ns2:displayCharacter><ns2:description>hydrophobic !negative !proline !small !tiny</ns2:description><ns2:value>5.0</ns2:value></ns2:annotationElement><ns2:annotationElement position="88" colour="-6656"><ns2:displayCharacter>*</ns2:displayCharacter><ns2:description>aromatic charged hydrophobic polar positive !aliphatic !negative !proline !small !tiny</ns2:description><ns2:value>11.0</ns2:value></ns2:annotationElement><ns2:annotationElement position="89" colour="-6656"><ns2:displayCharacter>*</ns2:displayCharacter><ns2:description>aromatic hydrophobic polar !aliphatic !charged !negative !positive !proline !small !tiny</ns2:description><ns2:value>11.0</ns2:value></ns2:annotationElement><ns2:annotationElement position="90" colour="-2114560"><ns2:displayCharacter>9</ns2:displayCharacter><ns2:description>aliphatic hydrophobic !aromatic !charged !negative !polar !positive !proline !tiny</ns2:description><ns2:value>9.0</ns2:value></ns2:annotationElement><ns2:annotationElement position="91" colour="-3234048"><ns2:displayCharacter>8</ns2:displayCharacter><ns2:description>hydrophobic small !aromatic !charged !negative !polar !positive !proline</ns2:description><ns2:value>8.0</ns2:value></ns2:annotationElement><ns2:annotationElement position="92" colour="-1060608"><ns2:displayCharacter>+</ns2:displayCharacter><ns2:description>aromatic hydrophobic !aliphatic !charged !negative !polar !positive !proline !small !tiny</ns2:description><ns2:value>10.0</ns2:value></ns2:annotationElement><ns2:annotationElement position="93" colour="-6395904"><ns2:displayCharacter>5</ns2:displayCharacter><ns2:description>small !aliphatic !aromatic !positive !proline</ns2:description><ns2:value>5.0</ns2:value></ns2:annotationElement><ns2:annotationElement position="94" colour="-6656"><ns2:displayCharacter>*</ns2:displayCharacter><ns2:description>hydrophobic small tiny !aliphatic !aromatic !charged !negative !polar !positive !proline</ns2:description><ns2:value>11.0</ns2:value></ns2:annotationElement><ns2:annotationElement position="95" colour="-5341952"><ns2:displayCharacter>6</ns2:displayCharacter><ns2:description>polar !aliphatic !aromatic !proline !small !tiny</ns2:description><ns2:value>6.0</ns2:value></ns2:annotationElement><ns2:annotationElement position="96" colour="-3234048"><ns2:displayCharacter>8</ns2:displayCharacter><ns2:description>polar small !aliphatic !aromatic !hydrophobic !positive !proline !tiny</ns2:description><ns2:value>8.0</ns2:value></ns2:annotationElement><ns2:annotationElement position="97" colour="-7515392"><ns2:displayCharacter>4</ns2:displayCharacter><ns2:description> !aromatic !positive !proline !tiny</ns2:description><ns2:value>4.0</ns2:value></ns2:annotationElement><ns2:annotationElement position="98" colour="-6395904"><ns2:displayCharacter>5</ns2:displayCharacter><ns2:description>polar !aliphatic !aromatic !proline !tiny</ns2:description><ns2:value>5.0</ns2:value></ns2:annotationElement><ns2:annotationElement position="99" colour="-3234048"><ns2:displayCharacter>8</ns2:displayCharacter><ns2:description>hydrophobic small !aromatic !charged !negative !polar !positive !proline</ns2:description><ns2:value>8.0</ns2:value></ns2:annotationElement><ns2:annotationElement position="100" colour="-4288000"><ns2:displayCharacter>7</ns2:displayCharacter><ns2:description>hydrophobic !aromatic !charged !negative !polar !positive !proline</ns2:description><ns2:value>7.0</ns2:value></ns2:annotationElement><ns2:annotationElement position="101" colour="-5341952"><ns2:displayCharacter>6</ns2:displayCharacter><ns2:description>polar !aliphatic !aromatic !positive !proline !tiny</ns2:description><ns2:value>6.0</ns2:value></ns2:annotationElement><ns2:annotationElement position="102" colour="-7515392"><ns2:displayCharacter>4</ns2:displayCharacter><ns2:description> !negative !proline !small !tiny</ns2:description><ns2:value>4.0</ns2:value></ns2:annotationElement><ns2:annotationElement position="103" colour="-6656"><ns2:displayCharacter>*</ns2:displayCharacter><ns2:description>aliphatic hydrophobic !aromatic !charged !negative !polar !positive !proline !small !tiny</ns2:description><ns2:value>11.0</ns2:value></ns2:annotationElement><ns2:annotationElement position="104" colour="-1060608"><ns2:displayCharacter>+</ns2:displayCharacter><ns2:description>hydrophobic small tiny !aliphatic !aromatic !charged !negative !polar !positive !proline</ns2:description><ns2:value>10.0</ns2:value></ns2:annotationElement><ns2:annotationElement position="105" colour="-3234048"><ns2:displayCharacter>8</ns2:displayCharacter><ns2:description>small tiny !aliphatic !aromatic !charged !negative !positive !proline</ns2:description><ns2:value>8.0</ns2:value></ns2:annotationElement><ns2:annotationElement position="106" colour="-6656"><ns2:displayCharacter>*</ns2:displayCharacter><ns2:description>hydrophobic small tiny !aliphatic !aromatic !charged !negative !polar !positive !proline</ns2:description><ns2:value>11.0</ns2:value></ns2:annotationElement><ns2:annotationElement position="107" colour="-6656"><ns2:displayCharacter>*</ns2:displayCharacter><ns2:description>aliphatic hydrophobic !aromatic !charged !negative !polar !positive !proline !small !tiny</ns2:description><ns2:value>11.0</ns2:value></ns2:annotationElement><ns2:annotationElement position="108" colour="-6656"><ns2:displayCharacter>*</ns2:displayCharacter><ns2:description>charged negative polar !aliphatic !aromatic !hydrophobic !positive !proline !small !tiny</ns2:description><ns2:value>11.0</ns2:value></ns2:annotationElement><ns2:annotationElement position="109" colour="-1060608"><ns2:displayCharacter>+</ns2:displayCharacter><ns2:description>aliphatic hydrophobic !aromatic !charged !negative !polar !positive !proline !small !tiny</ns2:description><ns2:value>10.0</ns2:value></ns2:annotationElement><ns2:annotationElement position="110" colour="-1060608"><ns2:displayCharacter>+</ns2:displayCharacter><ns2:description>aliphatic hydrophobic !aromatic !charged !negative !polar !positive !proline !small !tiny</ns2:description><ns2:value>10.0</ns2:value></ns2:annotationElement><ns2:annotationElement position="111" colour="-1060608"><ns2:displayCharacter>+</ns2:displayCharacter><ns2:description>aliphatic hydrophobic !aromatic !charged !negative !polar !positive !proline !small !tiny</ns2:description><ns2:value>10.0</ns2:value></ns2:annotationElement><ns2:annotationElement position="112" colour="-6656"><ns2:displayCharacter>*</ns2:displayCharacter><ns2:description>aliphatic hydrophobic !aromatic !charged !negative !polar !positive !proline !small !tiny</ns2:description><ns2:value>11.0</ns2:value></ns2:annotationElement><ns2:annotationElement position="113" colour="-1060608"><ns2:displayCharacter>+</ns2:displayCharacter><ns2:description>polar small tiny !aliphatic !aromatic !charged !hydrophobic !negative !positive !proline</ns2:description><ns2:value>10.0</ns2:value></ns2:annotationElement><ns2:annotationElement position="114" colour="-6395904"><ns2:displayCharacter>5</ns2:displayCharacter><ns2:description> !aliphatic !charged !negative !positive !proline</ns2:description><ns2:value>5.0</ns2:value></ns2:annotationElement><ns2:annotationElement position="115" colour="-6656"><ns2:displayCharacter>*</ns2:displayCharacter><ns2:description>charged negative polar small !aliphatic !aromatic !hydrophobic !positive !proline !tiny</ns2:description><ns2:value>11.0</ns2:value></ns2:annotationElement><ns2:annotationElement position="116" colour="-6656"><ns2:displayCharacter>*</ns2:displayCharacter><ns2:description>aliphatic hydrophobic !aromatic !charged !negative !polar !positive !proline !small !tiny</ns2:description><ns2:value>11.0</ns2:value></ns2:annotationElement><ns2:annotationElement position="117" colour="-3234048"><ns2:displayCharacter>8</ns2:displayCharacter><ns2:description>hydrophobic !aliphatic !charged !negative !positive !proline !small !tiny</ns2:description><ns2:value>8.0</ns2:value></ns2:annotationElement><ns2:annotationElement position="118" colour="-6656"><ns2:displayCharacter>*</ns2:displayCharacter><ns2:description>charged negative polar small !aliphatic !aromatic !hydrophobic !positive !proline !tiny</ns2:description><ns2:value>11.0</ns2:value></ns2:annotationElement><ns2:annotationElement position="119" colour="-6656"><ns2:displayCharacter>*</ns2:displayCharacter><ns2:description>charged negative polar small !aliphatic !aromatic !hydrophobic !positive !proline !tiny</ns2:description><ns2:value>11.0</ns2:value></ns2:annotationElement><ns2:annotationElement position="120" colour="-1060608"><ns2:displayCharacter>+</ns2:displayCharacter><ns2:description>aliphatic hydrophobic !aromatic !charged !negative !polar !positive !proline !small !tiny</ns2:description><ns2:value>10.0</ns2:value></ns2:annotationElement><ns2:annotationElement position="121" colour="-1060608"><ns2:displayCharacter>+</ns2:displayCharacter><ns2:description>charged negative polar !aliphatic !aromatic !hydrophobic !positive !proline !small !tiny</ns2:description><ns2:value>10.0</ns2:value></ns2:annotationElement><ns2:annotationElement position="122" colour="-1060608"><ns2:displayCharacter>+</ns2:displayCharacter><ns2:description>charged negative polar small !aliphatic !aromatic !hydrophobic !positive !proline !tiny</ns2:description><ns2:value>10.0</ns2:value></ns2:annotationElement><ns2:annotationElement position="123" colour="-5341952"><ns2:displayCharacter>6</ns2:displayCharacter><ns2:description>polar !aliphatic !aromatic !proline !small !tiny</ns2:description><ns2:value>6.0</ns2:value></ns2:annotationElement><ns2:annotationElement position="124" colour="-1060608"><ns2:displayCharacter>+</ns2:displayCharacter><ns2:description>charged negative polar small !aliphatic !aromatic !hydrophobic !positive !proline !tiny</ns2:description><ns2:value>10.0</ns2:value></ns2:annotationElement><ns2:annotationElement position="125" colour="-1060608"><ns2:displayCharacter>+</ns2:displayCharacter><ns2:description>polar small !aliphatic !aromatic !charged !hydrophobic !negative !positive !proline !tiny</ns2:description><ns2:value>10.0</ns2:value></ns2:annotationElement><ns2:annotationElement position="126" colour="-8569088"><ns2:displayCharacter>3</ns2:displayCharacter><ns2:description>hydrophobic !negative !proline</ns2:description><ns2:value>3.0</ns2:value></ns2:annotationElement><ns2:annotationElement position="127" colour="-7515392"><ns2:displayCharacter>4</ns2:displayCharacter><ns2:description>polar !aliphatic !negative !proline</ns2:description><ns2:value>4.0</ns2:value></ns2:annotationElement><ns2:annotationElement position="128" colour="-1060608"><ns2:displayCharacter>+</ns2:displayCharacter><ns2:description>hydrophobic small tiny !aliphatic !aromatic !charged !negative !polar !positive !proline</ns2:description><ns2:value>10.0</ns2:value></ns2:annotationElement><ns2:annotationElement position="129" colour="-6395904"><ns2:displayCharacter>5</ns2:displayCharacter><ns2:description> !aromatic !charged !negative !positive !proline</ns2:description><ns2:value>5.0</ns2:value></ns2:annotationElement><ns2:annotationElement position="130" colour="-1060608"><ns2:displayCharacter>+</ns2:displayCharacter><ns2:description>aromatic hydrophobic polar !aliphatic !charged !negative !positive !proline !small !tiny</ns2:description><ns2:value>10.0</ns2:value></ns2:annotationElement><ns2:annotationElement position="131" colour="-1060608"><ns2:displayCharacter>+</ns2:displayCharacter><ns2:description>hydrophobic !aliphatic !aromatic !charged !negative !polar !positive !proline !small !tiny</ns2:description><ns2:value>10.0</ns2:value></ns2:annotationElement><ns2:annotationElement position="132" colour="-1060608"><ns2:displayCharacter>+</ns2:displayCharacter><ns2:description>charged hydrophobic polar positive !aliphatic !aromatic !negative !proline !small !tiny</ns2:description><ns2:value>10.0</ns2:value></ns2:annotationElement><ns2:annotationElement position="133" colour="-1060608"><ns2:displayCharacter>+</ns2:displayCharacter><ns2:description>aliphatic hydrophobic !aromatic !charged !negative !polar !positive !proline !small !tiny</ns2:description><ns2:value>10.0</ns2:value></ns2:annotationElement><ns2:annotationElement position="134" colour="-3234048"><ns2:displayCharacter>8</ns2:displayCharacter><ns2:description>polar small !aliphatic !aromatic !hydrophobic !positive !proline !tiny</ns2:description><ns2:value>8.0</ns2:value></ns2:annotationElement><ns2:annotationElement position="135" colour="-7515392"><ns2:displayCharacter>4</ns2:displayCharacter><ns2:description> !aliphatic !aromatic !hydrophobic !negative</ns2:description><ns2:value>4.0</ns2:value></ns2:annotationElement><ns2:annotationElement position="136" colour="-1060608"><ns2:displayCharacter>+</ns2:displayCharacter><ns2:description>polar small tiny !aliphatic !aromatic !charged !hydrophobic !negative !positive !proline</ns2:description><ns2:value>10.0</ns2:value></ns2:annotationElement><ns2:annotationElement position="137" colour="-6395904"><ns2:displayCharacter>5</ns2:displayCharacter><ns2:description> !aromatic !positive !proline !small !tiny</ns2:description><ns2:value>5.0</ns2:value></ns2:annotationElement><ns2:annotationElement position="138" colour="-5341952"><ns2:displayCharacter>6</ns2:displayCharacter><ns2:description>small !aromatic !charged !negative !positive !proline</ns2:description><ns2:value>6.0</ns2:value></ns2:annotationElement><ns2:annotationElement position="139" colour="-4288000"><ns2:displayCharacter>7</ns2:displayCharacter><ns2:description>hydrophobic !aromatic !charged !negative !positive !proline !tiny</ns2:description><ns2:value>7.0</ns2:value></ns2:annotationElement><ns2:annotationElement position="140" colour="-1060608"><ns2:displayCharacter>+</ns2:displayCharacter><ns2:description>polar small !aliphatic !aromatic !charged !hydrophobic !negative !positive !proline !tiny</ns2:description><ns2:value>10.0</ns2:value></ns2:annotationElement><ns2:annotationElement position="141" colour="-1060608"><ns2:displayCharacter>+</ns2:displayCharacter><ns2:description>hydrophobic small tiny !aliphatic !aromatic !charged !negative !polar !positive !proline</ns2:description><ns2:value>10.0</ns2:value></ns2:annotationElement><ns2:annotationElement position="142" colour="-3234048"><ns2:displayCharacter>8</ns2:displayCharacter><ns2:description>hydrophobic small !aromatic !charged !negative !polar !positive !proline</ns2:description><ns2:value>8.0</ns2:value></ns2:annotationElement><ns2:annotationElement position="143" colour="-4288000"><ns2:displayCharacter>7</ns2:displayCharacter><ns2:description>hydrophobic !aromatic !charged !negative !positive !proline !tiny</ns2:description><ns2:value>7.0</ns2:value></ns2:annotationElement><ns2:annotationElement position="144" colour="-4288000"><ns2:displayCharacter>7</ns2:displayCharacter><ns2:description>small !aliphatic !aromatic !charged !negative !positive !proline</ns2:description><ns2:value>7.0</ns2:value></ns2:annotationElement><ns2:annotationElement position="145" colour="-6656"><ns2:displayCharacter>*</ns2:displayCharacter><ns2:description>aliphatic hydrophobic !aromatic !charged !negative !polar !positive !proline !small !tiny</ns2:description><ns2:value>11.0</ns2:value></ns2:annotationElement><ns2:annotationElement position="146" colour="-1060608"><ns2:displayCharacter>+</ns2:displayCharacter><ns2:description>aromatic hydrophobic polar !aliphatic !charged !negative !positive !proline !small !tiny</ns2:description><ns2:value>10.0</ns2:value></ns2:annotationElement><ns2:annotationElement position="147" colour="-1060608"><ns2:displayCharacter>+</ns2:displayCharacter><ns2:description>hydrophobic polar small !aliphatic !aromatic !charged !negative !positive !proline !tiny</ns2:description><ns2:value>10.0</ns2:value></ns2:annotationElement><ns2:annotationElement position="148" colour="-2114560"><ns2:displayCharacter>9</ns2:displayCharacter><ns2:description>aliphatic hydrophobic !aromatic !charged !negative !polar !positive !proline !tiny</ns2:description><ns2:value>9.0</ns2:value></ns2:annotationElement><ns2:annotationElement position="149" colour="-3234048"><ns2:displayCharacter>8</ns2:displayCharacter><ns2:description>small tiny !aliphatic !aromatic !charged !negative !positive !proline</ns2:description><ns2:value>8.0</ns2:value></ns2:annotationElement><ns2:annotationElement position="150" colour="-1060608"><ns2:displayCharacter>+</ns2:displayCharacter><ns2:description>aliphatic hydrophobic !aromatic !charged !negative !polar !positive !proline !small !tiny</ns2:description><ns2:value>10.0</ns2:value></ns2:annotationElement><ns2:annotationElement position="151" colour="-3234048"><ns2:displayCharacter>8</ns2:displayCharacter><ns2:description>polar !aliphatic !aromatic !charged !negative !positive !proline !tiny</ns2:description><ns2:value>8.0</ns2:value></ns2:annotationElement><ns2:annotationElement position="152" colour="-5341952"><ns2:displayCharacter>6</ns2:displayCharacter><ns2:description>small !aromatic !charged !negative !positive !proline</ns2:description><ns2:value>6.0</ns2:value></ns2:annotationElement><ns2:annotationElement position="153" colour="-2114560"><ns2:displayCharacter>9</ns2:displayCharacter><ns2:description>hydrophobic !aromatic !charged !negative !polar !positive !proline !small !tiny</ns2:description><ns2:value>9.0</ns2:value></ns2:annotationElement><ns2:annotationElement position="154" colour="-6395904"><ns2:displayCharacter>5</ns2:displayCharacter><ns2:description> !aliphatic !charged !negative !positive !proline</ns2:description><ns2:value>5.0</ns2:value></ns2:annotationElement><ns2:annotationElement position="155" colour="-6395904"><ns2:displayCharacter>5</ns2:displayCharacter><ns2:description> !aromatic !charged !negative !positive !proline</ns2:description><ns2:value>5.0</ns2:value></ns2:annotationElement><ns2:annotationElement position="156" colour="-4288000"><ns2:displayCharacter>7</ns2:displayCharacter><ns2:description>hydrophobic !aromatic !charged !negative !polar !positive !proline</ns2:description><ns2:value>7.0</ns2:value></ns2:annotationElement><ns2:annotationElement position="157" colour="-2114560"><ns2:displayCharacter>9</ns2:displayCharacter><ns2:description>polar small !aliphatic !aromatic !charged !hydrophobic !negative !positive !proline</ns2:description><ns2:value>9.0</ns2:value></ns2:annotationElement><ns2:annotationElement position="158" colour="-6395904"><ns2:displayCharacter>5</ns2:displayCharacter><ns2:description>polar !aliphatic !negative !proline !tiny</ns2:description><ns2:value>5.0</ns2:value></ns2:annotationElement><ns2:annotationElement position="159" colour="-7515392"><ns2:displayCharacter>4</ns2:displayCharacter><ns2:description>polar !aliphatic !proline !tiny</ns2:description><ns2:value>4.0</ns2:value></ns2:annotationElement><ns2:annotationElement position="160" colour="-1060608"><ns2:displayCharacter>+</ns2:displayCharacter><ns2:description>proline small !aliphatic !aromatic !charged !hydrophobic !negative !polar !positive !tiny</ns2:description><ns2:value>10.0</ns2:value></ns2:annotationElement><ns2:annotationElement position="161" colour="-7515392"><ns2:displayCharacter>4</ns2:displayCharacter><ns2:description> !aromatic !proline !small !tiny</ns2:description><ns2:value>4.0</ns2:value></ns2:annotationElement><ns2:annotationElement position="162" colour="-3234048"><ns2:displayCharacter>8</ns2:displayCharacter><ns2:description>hydrophobic !charged !negative !polar !positive !proline !small !tiny</ns2:description><ns2:value>8.0</ns2:value></ns2:annotationElement><ns2:annotationElement position="163" colour="-7515392"><ns2:displayCharacter>4</ns2:displayCharacter><ns2:description> !charged !negative !positive !proline</ns2:description><ns2:value>4.0</ns2:value></ns2:annotationElement><ns2:annotationElement position="164" colour="-6395904"><ns2:displayCharacter>5</ns2:displayCharacter><ns2:description>polar !aliphatic !aromatic !negative !proline</ns2:description><ns2:value>5.0</ns2:value></ns2:annotationElement><ns2:annotationElement position="165" colour="-7515392"><ns2:displayCharacter>4</ns2:displayCharacter><ns2:description> !positive !proline !small !tiny</ns2:description><ns2:value>4.0</ns2:value></ns2:annotationElement><ns2:annotationElement position="166" colour="-4288000"><ns2:displayCharacter>7</ns2:displayCharacter><ns2:description>hydrophobic !aromatic !charged !negative !positive !proline !tiny</ns2:description><ns2:value>7.0</ns2:value></ns2:annotationElement><ns2:annotationElement position="167" colour="-1060608"><ns2:displayCharacter>+</ns2:displayCharacter><ns2:description>aliphatic hydrophobic !aromatic !charged !negative !polar !positive !proline !small !tiny</ns2:description><ns2:value>10.0</ns2:value></ns2:annotationElement><ns2:annotationElement position="168" colour="-5341952"><ns2:displayCharacter>6</ns2:displayCharacter><ns2:description>polar !aliphatic !aromatic !negative !proline !tiny</ns2:description><ns2:value>6.0</ns2:value></ns2:annotationElement><ns2:annotationElement position="169" colour="-2114560"><ns2:displayCharacter>9</ns2:displayCharacter><ns2:description>aromatic hydrophobic !aliphatic !charged !negative !positive !proline !small !tiny</ns2:description><ns2:value>9.0</ns2:value></ns2:annotationElement><ns2:annotationElement position="170" colour="-5341952"><ns2:displayCharacter>6</ns2:displayCharacter><ns2:description>small !aromatic !charged !negative !positive !proline</ns2:description><ns2:value>6.0</ns2:value></ns2:annotationElement><ns2:annotationElement position="171" colour="-5341952"><ns2:displayCharacter>6</ns2:displayCharacter><ns2:description> !aromatic !charged !negative !positive !proline !tiny</ns2:description><ns2:value>6.0</ns2:value></ns2:annotationElement><ns2:annotationElement position="172" colour="-3234048"><ns2:displayCharacter>8</ns2:displayCharacter><ns2:description>polar !aliphatic !aromatic !hydrophobic !positive !proline !small !tiny</ns2:description><ns2:value>8.0</ns2:value></ns2:annotationElement><ns2:annotationElement position="173" colour="-3234048"><ns2:displayCharacter>8</ns2:displayCharacter><ns2:description>small tiny !aliphatic !aromatic !charged !negative !positive !proline</ns2:description><ns2:value>8.0</ns2:value></ns2:annotationElement><ns2:annotationElement position="174" colour="-2114560"><ns2:displayCharacter>9</ns2:displayCharacter><ns2:description>hydrophobic !aromatic !charged !negative !polar !positive !proline !small !tiny</ns2:description><ns2:value>9.0</ns2:value></ns2:annotationElement><ns2:annotationElement position="175" colour="-6656"><ns2:displayCharacter>*</ns2:displayCharacter><ns2:description>polar !aliphatic !aromatic !charged !hydrophobic !negative !positive !proline !small !tiny</ns2:description><ns2:value>11.0</ns2:value></ns2:annotationElement><ns2:annotationElement position="176" colour="-1060608"><ns2:displayCharacter>+</ns2:displayCharacter><ns2:description>hydrophobic small tiny !aliphatic !aromatic !charged !negative !polar !positive !proline</ns2:description><ns2:value>10.0</ns2:value></ns2:annotationElement><ns2:annotationElement position="177" colour="-1060608"><ns2:displayCharacter>+</ns2:displayCharacter><ns2:description>polar !aliphatic !aromatic !charged !hydrophobic !negative !positive !proline !small !tiny</ns2:description><ns2:value>10.0</ns2:value></ns2:annotationElement><ns2:annotationElement position="178" colour="-6656"><ns2:displayCharacter>*</ns2:displayCharacter><ns2:description>aromatic charged hydrophobic polar positive !aliphatic !negative !proline !small !tiny</ns2:description><ns2:value>11.0</ns2:value></ns2:annotationElement><ns2:annotationElement position="179" colour="-7515392"><ns2:displayCharacter>4</ns2:displayCharacter><ns2:description>small !aromatic !positive !proline</ns2:description><ns2:value>4.0</ns2:value></ns2:annotationElement><ns2:annotationElement position="180" colour="-6656"><ns2:displayCharacter>*</ns2:displayCharacter><ns2:description>charged negative polar small !aliphatic !aromatic !hydrophobic !positive !proline !tiny</ns2:description><ns2:value>11.0</ns2:value></ns2:annotationElement><ns2:annotationElement position="181" colour="-1060608"><ns2:displayCharacter>+</ns2:displayCharacter><ns2:description>aliphatic hydrophobic !aromatic !charged !negative !polar !positive !proline !small !tiny</ns2:description><ns2:value>10.0</ns2:value></ns2:annotationElement><ns2:annotationElement position="182" colour="-4288000"><ns2:displayCharacter>7</ns2:displayCharacter><ns2:description>small !aromatic !charged !negative !positive !proline !tiny</ns2:description><ns2:value>7.0</ns2:value></ns2:annotationElement><ns2:annotationElement position="183" colour="-5341952"><ns2:displayCharacter>6</ns2:displayCharacter><ns2:description> !aromatic !charged !negative !positive !proline !tiny</ns2:description><ns2:value>6.0</ns2:value></ns2:annotationElement><ns2:annotationElement position="184" colour="-7515392"><ns2:displayCharacter>4</ns2:displayCharacter><ns2:description>hydrophobic !aromatic !negative !proline</ns2:description><ns2:value>4.0</ns2:value></ns2:annotationElement><ns2:annotationElement position="185" colour="-7515392"><ns2:displayCharacter>4</ns2:displayCharacter><ns2:description> !aromatic !charged !negative !positive</ns2:description><ns2:value>4.0</ns2:value></ns2:annotationElement><ns2:annotationElement position="186" colour="-6395904"><ns2:displayCharacter>5</ns2:displayCharacter><ns2:description>polar !aliphatic !aromatic !negative !proline</ns2:description><ns2:value>5.0</ns2:value></ns2:annotationElement><ns2:annotationElement position="187" colour="-3234048"><ns2:displayCharacter>8</ns2:displayCharacter><ns2:description>polar small !aliphatic !aromatic !charged !negative !positive !proline</ns2:description><ns2:value>8.0</ns2:value></ns2:annotationElement><ns2:annotationElement position="188" colour="-6656"><ns2:displayCharacter>*</ns2:displayCharacter><ns2:description>charged negative polar !aliphatic !aromatic !hydrophobic !positive !proline !small !tiny</ns2:description><ns2:value>11.0</ns2:value></ns2:annotationElement><ns2:annotationElement position="189" colour="-5341952"><ns2:displayCharacter>6</ns2:displayCharacter><ns2:description>polar !aliphatic !aromatic !hydrophobic !positive !proline</ns2:description><ns2:value>6.0</ns2:value></ns2:annotationElement><ns2:annotationElement position="190" colour="-7515392"><ns2:displayCharacter>4</ns2:displayCharacter><ns2:description> !aliphatic !aromatic !positive !proline</ns2:description><ns2:value>4.0</ns2:value></ns2:annotationElement><ns2:annotationElement position="191" colour="-6395904"><ns2:displayCharacter>5</ns2:displayCharacter><ns2:description> !aliphatic !charged !negative !positive !proline</ns2:description><ns2:value>5.0</ns2:value></ns2:annotationElement><ns2:annotationElement position="192" colour="-1060608"><ns2:displayCharacter>+</ns2:displayCharacter><ns2:description>aliphatic hydrophobic !aromatic !charged !negative !polar !positive !proline !small !tiny</ns2:description><ns2:value>10.0</ns2:value></ns2:annotationElement><ns2:annotationElement position="193" colour="-1060608"><ns2:displayCharacter>+</ns2:displayCharacter><ns2:description>charged negative polar !aliphatic !aromatic !hydrophobic !positive !proline !small !tiny</ns2:description><ns2:value>10.0</ns2:value></ns2:annotationElement><ns2:annotationElement position="194" colour="-3234048"><ns2:displayCharacter>8</ns2:displayCharacter><ns2:description>hydrophobic !aromatic !charged !negative !polar !positive !proline !tiny</ns2:description><ns2:value>8.0</ns2:value></ns2:annotationElement><ns2:annotationElement position="195" colour="-1060608"><ns2:displayCharacter>+</ns2:displayCharacter><ns2:description>aliphatic hydrophobic !aromatic !charged !negative !polar !positive !proline !small !tiny</ns2:description><ns2:value>10.0</ns2:value></ns2:annotationElement><ns2:annotationElement position="196" colour="-2114560"><ns2:displayCharacter>9</ns2:displayCharacter><ns2:description>charged polar positive !aliphatic !aromatic !negative !proline !small !tiny</ns2:description><ns2:value>9.0</ns2:value></ns2:annotationElement><ns2:annotationElement position="197" colour="-5341952"><ns2:displayCharacter>6</ns2:displayCharacter><ns2:description> !aromatic !charged !negative !positive !proline !tiny</ns2:description><ns2:value>6.0</ns2:value></ns2:annotationElement><ns2:annotationElement position="198" colour="-6656"><ns2:displayCharacter>*</ns2:displayCharacter><ns2:description>charged hydrophobic polar positive !aliphatic !aromatic !negative !proline !small !tiny</ns2:description><ns2:value>11.0</ns2:value></ns2:annotationElement><ns2:annotationElement position="199" colour="-4288000"><ns2:displayCharacter>7</ns2:displayCharacter><ns2:description>small !aliphatic !aromatic !charged !negative !positive !proline</ns2:description><ns2:value>7.0</ns2:value></ns2:annotationElement><ns2:annotationElement position="200" colour="-6656"><ns2:displayCharacter>*</ns2:displayCharacter><ns2:description>hydrophobic small tiny !aliphatic !aromatic !charged !negative !polar !positive !proline</ns2:description><ns2:value>11.0</ns2:value></ns2:annotationElement><ns2:annotationElement position="201" colour="-3234048"><ns2:displayCharacter>8</ns2:displayCharacter><ns2:description>small tiny !aliphatic !aromatic !charged !negative !positive !proline</ns2:description><ns2:value>8.0</ns2:value></ns2:annotationElement><ns2:annotationElement position="202" colour="-6656"><ns2:displayCharacter>*</ns2:displayCharacter><ns2:description>aliphatic hydrophobic !aromatic !charged !negative !polar !positive !proline !small !tiny</ns2:description><ns2:value>11.0</ns2:value></ns2:annotationElement><ns2:annotationElement position="203" colour="-4288000"><ns2:displayCharacter>7</ns2:displayCharacter><ns2:description>hydrophobic !aromatic !charged !negative !positive !proline !tiny</ns2:description><ns2:value>7.0</ns2:value></ns2:annotationElement><ns2:annotationElement position="204" colour="-3234048"><ns2:displayCharacter>8</ns2:displayCharacter><ns2:description>hydrophobic small !aliphatic !aromatic !charged !negative !positive !proline</ns2:description><ns2:value>8.0</ns2:value></ns2:annotationElement><ns2:annotationElement position="205" colour="-1060608"><ns2:displayCharacter>+</ns2:displayCharacter><ns2:description>aliphatic hydrophobic !aromatic !charged !negative !polar !positive !proline !small !tiny</ns2:description><ns2:value>10.0</ns2:value></ns2:annotationElement><ns2:annotationElement position="206" colour="-4288000"><ns2:displayCharacter>7</ns2:displayCharacter><ns2:description>small !aliphatic !aromatic !charged !negative !polar !positive</ns2:description><ns2:value>7.0</ns2:value></ns2:annotationElement><ns2:annotationElement position="207" colour="-4288000"><ns2:displayCharacter>7</ns2:displayCharacter><ns2:description>small !aliphatic !aromatic !charged !negative !positive !proline</ns2:description><ns2:value>7.0</ns2:value></ns2:annotationElement><ns2:annotationElement position="208" colour="-2114560"><ns2:displayCharacter>9</ns2:displayCharacter><ns2:description>aliphatic hydrophobic !aromatic !charged !negative !polar !positive !proline !tiny</ns2:description><ns2:value>9.0</ns2:value></ns2:annotationElement><ns2:annotationElement position="209" colour="-4288000"><ns2:displayCharacter>7</ns2:displayCharacter><ns2:description>hydrophobic !aromatic !charged !negative !polar !positive !proline</ns2:description><ns2:value>7.0</ns2:value></ns2:annotationElement><ns2:annotationElement position="210" colour="-1060608"><ns2:displayCharacter>+</ns2:displayCharacter><ns2:description>hydrophobic small tiny !aliphatic !aromatic !charged !negative !polar !positive !proline</ns2:description><ns2:value>10.0</ns2:value></ns2:annotationElement><ns2:annotationElement position="211" colour="-1060608"><ns2:displayCharacter>+</ns2:displayCharacter><ns2:description>aliphatic hydrophobic small !aromatic !charged !negative !polar !positive !proline !tiny</ns2:description><ns2:value>10.0</ns2:value></ns2:annotationElement><ns2:annotationElement position="212" colour="-4288000"><ns2:displayCharacter>7</ns2:displayCharacter><ns2:description>hydrophobic !charged !negative !positive !proline !small !tiny</ns2:description><ns2:value>7.0</ns2:value></ns2:annotationElement><ns2:annotationElement position="213" colour="-6656"><ns2:displayCharacter>*</ns2:displayCharacter><ns2:description>aliphatic hydrophobic !aromatic !charged !negative !polar !positive !proline !small !tiny</ns2:description><ns2:value>11.0</ns2:value></ns2:annotationElement><ns2:annotationElement position="214" colour="-6656"><ns2:displayCharacter>*</ns2:displayCharacter><ns2:description>hydrophobic small tiny !aliphatic !aromatic !charged !negative !polar !positive !proline</ns2:description><ns2:value>11.0</ns2:value></ns2:annotationElement><ns2:annotationElement position="215" colour="-1060608"><ns2:displayCharacter>+</ns2:displayCharacter><ns2:description>hydrophobic polar small !aliphatic !aromatic !charged !negative !positive !proline !tiny</ns2:description><ns2:value>10.0</ns2:value></ns2:annotationElement><ns2:annotationElement position="216" colour="-6656"><ns2:displayCharacter>*</ns2:displayCharacter><ns2:description>hydrophobic small tiny !aliphatic !aromatic !charged !negative !polar !positive !proline</ns2:description><ns2:value>11.0</ns2:value></ns2:annotationElement><ns2:annotationElement position="217" colour="-4288000"><ns2:displayCharacter>7</ns2:displayCharacter><ns2:description>charged polar !aliphatic !aromatic !proline !small !tiny</ns2:description><ns2:value>7.0</ns2:value></ns2:annotationElement><ns2:annotationElement position="218" colour="-5341952"><ns2:displayCharacter>6</ns2:displayCharacter><ns2:description>hydrophobic !charged !negative !positive !proline !tiny</ns2:description><ns2:value>6.0</ns2:value></ns2:annotationElement><ns2:annotationElement position="219" colour="-6395904"><ns2:displayCharacter>5</ns2:displayCharacter><ns2:description>polar !aliphatic !negative !proline !tiny</ns2:description><ns2:value>5.0</ns2:value></ns2:annotationElement><ns2:annotationElement position="220" colour="-6395904"><ns2:displayCharacter>5</ns2:displayCharacter><ns2:description> !aliphatic !aromatic !hydrophobic !positive !tiny</ns2:description><ns2:value>5.0</ns2:value></ns2:annotationElement><ns2:annotationElement position="221" colour="-4288000"><ns2:displayCharacter>7</ns2:displayCharacter><ns2:description>hydrophobic !aromatic !charged !negative !positive !proline !tiny</ns2:description><ns2:value>7.0</ns2:value></ns2:annotationElement><ns2:annotationElement position="222" colour="-1060608"><ns2:displayCharacter>+</ns2:displayCharacter><ns2:description>aliphatic hydrophobic small !aromatic !charged !negative !polar !positive !proline !tiny</ns2:description><ns2:value>10.0</ns2:value></ns2:annotationElement><ns2:annotationElement position="223" colour="-7515392"><ns2:displayCharacter>4</ns2:displayCharacter><ns2:description> !aliphatic !aromatic !positive !proline</ns2:description><ns2:value>4.0</ns2:value></ns2:annotationElement><ns2:annotationElement position="224" colour="-6395904"><ns2:displayCharacter>5</ns2:displayCharacter><ns2:description>polar !aliphatic !aromatic !hydrophobic !proline</ns2:description><ns2:value>5.0</ns2:value></ns2:annotationElement><ns2:annotationElement position="225" colour="-6656"><ns2:displayCharacter>*</ns2:displayCharacter><ns2:description>aromatic hydrophobic polar !aliphatic !charged !negative !positive !proline !small !tiny</ns2:description><ns2:value>11.0</ns2:value></ns2:annotationElement><ns2:annotationElement position="226" colour="-1060608"><ns2:displayCharacter>+</ns2:displayCharacter><ns2:description>polar small tiny !aliphatic !aromatic !charged !hydrophobic !negative !positive !proline</ns2:description><ns2:value>10.0</ns2:value></ns2:annotationElement><ns2:annotationElement position="227" colour="-7515392"><ns2:displayCharacter>4</ns2:displayCharacter><ns2:description> !negative !proline !small !tiny</ns2:description><ns2:value>4.0</ns2:value></ns2:annotationElement><ns2:annotationElement position="228" colour="-5341952"><ns2:displayCharacter>6</ns2:displayCharacter><ns2:description>polar !aliphatic !positive !proline !small !tiny</ns2:description><ns2:value>6.0</ns2:value></ns2:annotationElement><ns2:annotationElement position="229" colour="-5341952"><ns2:displayCharacter>6</ns2:displayCharacter><ns2:description>hydrophobic !aromatic !negative !proline !small !tiny</ns2:description><ns2:value>6.0</ns2:value></ns2:annotationElement><ns2:annotationElement position="230" colour="-1060608"><ns2:displayCharacter>+</ns2:displayCharacter><ns2:description>hydrophobic small tiny !aliphatic !aromatic !charged !negative !polar !positive !proline</ns2:description><ns2:value>10.0</ns2:value></ns2:annotationElement><ns2:annotationElement position="231" colour="-2114560"><ns2:displayCharacter>9</ns2:displayCharacter><ns2:description>aliphatic hydrophobic !aromatic !charged !negative !polar !positive !proline !tiny</ns2:description><ns2:value>9.0</ns2:value></ns2:annotationElement><ns2:annotationElement position="232" colour="-2114560"><ns2:displayCharacter>9</ns2:displayCharacter><ns2:description>aliphatic hydrophobic !aromatic !charged !negative !polar !positive !proline !tiny</ns2:description><ns2:value>9.0</ns2:value></ns2:annotationElement><ns2:annotationElement position="233" colour="-7515392"><ns2:displayCharacter>4</ns2:displayCharacter><ns2:description> !aliphatic !aromatic !positive !proline</ns2:description><ns2:value>4.0</ns2:value></ns2:annotationElement><ns2:annotationElement position="234" colour="-6656"><ns2:displayCharacter>*</ns2:displayCharacter><ns2:description>polar !aliphatic !aromatic !charged !hydrophobic !negative !positive !proline !small !tiny</ns2:description><ns2:value>11.0</ns2:value></ns2:annotationElement><ns2:annotationElement position="235" colour="-1060608"><ns2:displayCharacter>+</ns2:displayCharacter><ns2:description>aliphatic hydrophobic !aromatic !charged !negative !polar !positive !proline !small !tiny</ns2:description><ns2:value>10.0</ns2:value></ns2:annotationElement><ns2:annotationElement position="236" colour="-7515392"><ns2:displayCharacter>4</ns2:displayCharacter><ns2:description> !aliphatic !aromatic !positive !proline</ns2:description><ns2:value>4.0</ns2:value></ns2:annotationElement><ns2:annotationElement position="237" colour="-4288000"><ns2:displayCharacter>7</ns2:displayCharacter><ns2:description>small !aliphatic !aromatic !charged !negative !positive !proline</ns2:description><ns2:value>7.0</ns2:value></ns2:annotationElement><ns2:annotationElement position="238" colour="-1060608"><ns2:displayCharacter>+</ns2:displayCharacter><ns2:description>charged negative polar small !aliphatic !aromatic !hydrophobic !positive !proline !tiny</ns2:description><ns2:value>10.0</ns2:value></ns2:annotationElement><ns2:annotationElement position="239" colour="-3234048"><ns2:displayCharacter>8</ns2:displayCharacter><ns2:description>aromatic hydrophobic polar !aliphatic !negative !proline !small !tiny</ns2:description><ns2:value>8.0</ns2:value></ns2:annotationElement><ns2:annotationElement position="240" colour="-5341952"><ns2:displayCharacter>6</ns2:displayCharacter><ns2:description>polar !aliphatic !negative !proline !small !tiny</ns2:description><ns2:value>6.0</ns2:value></ns2:annotationElement><ns2:annotationElement position="241" colour="-3234048"><ns2:displayCharacter>8</ns2:displayCharacter><ns2:description>hydrophobic small !aromatic !charged !negative !polar !positive !proline</ns2:description><ns2:value>8.0</ns2:value></ns2:annotationElement><ns2:annotationElement position="242" colour="-6656"><ns2:displayCharacter>*</ns2:displayCharacter><ns2:description>aliphatic hydrophobic !aromatic !charged !negative !polar !positive !proline !small !tiny</ns2:description><ns2:value>11.0</ns2:value></ns2:annotationElement><ns2:annotationElement position="243" colour="-4288000"><ns2:displayCharacter>7</ns2:displayCharacter><ns2:description>hydrophobic !charged !negative !positive !proline !small !tiny</ns2:description><ns2:value>7.0</ns2:value></ns2:annotationElement><ns2:annotationElement position="244" colour="-5341952"><ns2:displayCharacter>6</ns2:displayCharacter><ns2:description>polar !aliphatic !charged !negative !positive !proline</ns2:description><ns2:value>6.0</ns2:value></ns2:annotationElement><ns2:annotationElement position="245" colour="-6395904"><ns2:displayCharacter>5</ns2:displayCharacter><ns2:description> !aromatic !charged !negative !polar !positive</ns2:description><ns2:value>5.0</ns2:value></ns2:annotationElement><ns2:annotationElement position="246" colour="-3234048"><ns2:displayCharacter>8</ns2:displayCharacter><ns2:description>polar small !aliphatic !aromatic !hydrophobic !positive !proline !tiny</ns2:description><ns2:value>8.0</ns2:value></ns2:annotationElement><ns2:annotationElement position="247" colour="-6395904"><ns2:displayCharacter>5</ns2:displayCharacter><ns2:description>polar !aliphatic !negative !proline !tiny</ns2:description><ns2:value>5.0</ns2:value></ns2:annotationElement><ns2:annotationElement position="248" colour="-4288000"><ns2:displayCharacter>7</ns2:displayCharacter><ns2:description>polar small !aliphatic !aromatic !hydrophobic !positive !proline</ns2:description><ns2:value>7.0</ns2:value></ns2:annotationElement><ns2:annotationElement position="249" colour="-7515392"><ns2:displayCharacter>4</ns2:displayCharacter><ns2:description> !aliphatic !positive !proline !tiny</ns2:description><ns2:value>4.0</ns2:value></ns2:annotationElement><ns2:annotationElement position="250" colour="-4288000"><ns2:displayCharacter>7</ns2:displayCharacter><ns2:description>hydrophobic !charged !negative !polar !positive !proline !tiny</ns2:description><ns2:value>7.0</ns2:value></ns2:annotationElement><ns2:annotationElement position="251" colour="-11730944"><ns2:displayCharacter>-</ns2:displayCharacter><ns2:description></ns2:description><ns2:value>0.0</ns2:value></ns2:annotationElement><ns2:annotationElement position="252" colour="-4288000"><ns2:displayCharacter>7</ns2:displayCharacter><ns2:description>polar !aliphatic !aromatic !negative !proline !small !tiny</ns2:description><ns2:value>7.0</ns2:value></ns2:annotationElement><ns2:annotationElement position="253" colour="-5341952"><ns2:displayCharacter>6</ns2:displayCharacter><ns2:description>polar !aliphatic !aromatic !negative !proline !tiny</ns2:description><ns2:value>6.0</ns2:value></ns2:annotationElement><ns2:annotationElement position="254" colour="-2114560"><ns2:displayCharacter>9</ns2:displayCharacter><ns2:description>charged polar positive !aliphatic !aromatic !negative !proline !small !tiny</ns2:description><ns2:value>9.0</ns2:value></ns2:annotationElement><ns2:annotationElement position="255" colour="-6395904"><ns2:displayCharacter>5</ns2:displayCharacter><ns2:description>polar !aliphatic !negative !proline !tiny</ns2:description><ns2:value>5.0</ns2:value></ns2:annotationElement><ns2:annotationElement position="256" colour="-2114560"><ns2:displayCharacter>9</ns2:displayCharacter><ns2:description>polar small !aliphatic !aromatic !charged !negative !positive !proline !tiny</ns2:description><ns2:value>9.0</ns2:value></ns2:annotationElement><ns2:annotationElement position="257" colour="-1060608"><ns2:displayCharacter>+</ns2:displayCharacter><ns2:description>aliphatic hydrophobic !aromatic !charged !negative !polar !positive !proline !small !tiny</ns2:description><ns2:value>10.0</ns2:value></ns2:annotationElement><ns2:annotationElement position="258" colour="-4288000"><ns2:displayCharacter>7</ns2:displayCharacter><ns2:description>hydrophobic !aromatic !charged !negative !polar !positive !proline</ns2:description><ns2:value>7.0</ns2:value></ns2:annotationElement><ns2:annotationElement position="259" colour="-2114560"><ns2:displayCharacter>9</ns2:displayCharacter><ns2:description>aromatic hydrophobic !aliphatic !charged !negative !positive !proline !small !tiny</ns2:description><ns2:value>9.0</ns2:value></ns2:annotationElement><ns2:annotationElement position="260" colour="-6395904"><ns2:displayCharacter>5</ns2:displayCharacter><ns2:description> !charged !negative !positive !proline !tiny</ns2:description><ns2:value>5.0</ns2:value></ns2:annotationElement><ns2:annotationElement position="261" colour="-1060608"><ns2:displayCharacter>+</ns2:displayCharacter><ns2:description>aromatic hydrophobic polar !aliphatic !charged !negative !positive !proline !small !tiny</ns2:description><ns2:value>10.0</ns2:value></ns2:annotationElement><ns2:annotationElement position="262" colour="-6656"><ns2:displayCharacter>*</ns2:displayCharacter><ns2:description>aliphatic hydrophobic !aromatic !charged !negative !polar !positive !proline !small !tiny</ns2:description><ns2:value>11.0</ns2:value></ns2:annotationElement><ns2:annotationElement position="263" colour="-5341952"><ns2:displayCharacter>6</ns2:displayCharacter><ns2:description>polar !aliphatic !aromatic !negative !proline !tiny</ns2:description><ns2:value>6.0</ns2:value></ns2:annotationElement><ns2:annotationElement position="264" colour="-5341952"><ns2:displayCharacter>6</ns2:displayCharacter><ns2:description>polar !aliphatic !aromatic !negative !proline !tiny</ns2:description><ns2:value>6.0</ns2:value></ns2:annotationElement><ns2:annotationElement position="265" colour="-6395904"><ns2:displayCharacter>5</ns2:displayCharacter><ns2:description> !aromatic !negative !proline !small !tiny</ns2:description><ns2:value>5.0</ns2:value></ns2:annotationElement><ns2:annotationElement position="266" colour="-2114560"><ns2:displayCharacter>9</ns2:displayCharacter><ns2:description>aromatic hydrophobic !aliphatic !charged !negative !positive !proline !small !tiny</ns2:description><ns2:value>9.0</ns2:value></ns2:annotationElement><ns2:annotationElement position="267" colour="-1060608"><ns2:displayCharacter>+</ns2:displayCharacter><ns2:description>polar small !aliphatic !aromatic !charged !hydrophobic !negative !positive !proline !tiny</ns2:description><ns2:value>10.0</ns2:value></ns2:annotationElement><ns2:annotationElement position="268" colour="-7515392"><ns2:displayCharacter>4</ns2:displayCharacter><ns2:description> !aliphatic !aromatic !positive !proline</ns2:description><ns2:value>4.0</ns2:value></ns2:annotationElement><ns2:annotationElement position="269" colour="-3234048"><ns2:displayCharacter>8</ns2:displayCharacter><ns2:description>small tiny !aliphatic !aromatic !charged !negative !positive !proline</ns2:description><ns2:value>8.0</ns2:value></ns2:annotationElement><ns2:annotationElement position="270" colour="-6656"><ns2:displayCharacter>*</ns2:displayCharacter><ns2:description>polar small tiny !aliphatic !aromatic !charged !hydrophobic !negative !positive !proline</ns2:description><ns2:value>11.0</ns2:value></ns2:annotationElement><ns2:annotationElement position="271" colour="-8569088"><ns2:displayCharacter>3</ns2:displayCharacter><ns2:description> !aromatic !positive !proline</ns2:description><ns2:value>3.0</ns2:value></ns2:annotationElement><ns2:annotationElement position="272" colour="-2114560"><ns2:displayCharacter>9</ns2:displayCharacter><ns2:description>charged negative polar !aliphatic !aromatic !hydrophobic !positive !proline !tiny</ns2:description><ns2:value>9.0</ns2:value></ns2:annotationElement><ns2:annotationElement position="273" colour="-1060608"><ns2:displayCharacter>+</ns2:displayCharacter><ns2:description>aliphatic hydrophobic !aromatic !charged !negative !polar !positive !proline !small !tiny</ns2:description><ns2:value>10.0</ns2:value></ns2:annotationElement><ns2:annotationElement position="274" colour="-6656"><ns2:displayCharacter>*</ns2:displayCharacter><ns2:description>aliphatic hydrophobic !aromatic !charged !negative !polar !positive !proline !small !tiny</ns2:description><ns2:value>11.0</ns2:value></ns2:annotationElement><ns2:annotationElement position="275" colour="-5341952"><ns2:displayCharacter>6</ns2:displayCharacter><ns2:description>polar !aliphatic !charged !negative !positive !proline</ns2:description><ns2:value>6.0</ns2:value></ns2:annotationElement><ns2:annotationElement position="276" colour="-4288000"><ns2:displayCharacter>7</ns2:displayCharacter><ns2:description>hydrophobic !charged !negative !positive !proline !small !tiny</ns2:description><ns2:value>7.0</ns2:value></ns2:annotationElement><ns2:annotationElement position="277" colour="-4288000"><ns2:displayCharacter>7</ns2:displayCharacter><ns2:description>hydrophobic !charged !negative !positive !proline !small !tiny</ns2:description><ns2:value>7.0</ns2:value></ns2:annotationElement><ns2:annotationElement position="278" colour="-7515392"><ns2:displayCharacter>4</ns2:displayCharacter><ns2:description> !aliphatic !aromatic !positive !proline</ns2:description><ns2:value>4.0</ns2:value></ns2:annotationElement><ns2:annotationElement position="279" colour="-6395904"><ns2:displayCharacter>5</ns2:displayCharacter><ns2:description>polar !aliphatic !negative !proline !tiny</ns2:description><ns2:value>5.0</ns2:value></ns2:annotationElement><ns2:annotationElement position="280" colour="-9623040"><ns2:displayCharacter>2</ns2:displayCharacter><ns2:description> !aliphatic !aromatic</ns2:description><ns2:value>2.0</ns2:value></ns2:annotationElement><ns2:annotationElement position="281" colour="-4288000"><ns2:displayCharacter>7</ns2:displayCharacter><ns2:description>polar !aliphatic !aromatic !hydrophobic !positive !proline !tiny</ns2:description><ns2:value>7.0</ns2:value></ns2:annotationElement><ns2:annotationElement position="282" colour="-9623040"><ns2:displayCharacter>2</ns2:displayCharacter><ns2:description> !proline !tiny</ns2:description><ns2:value>2.0</ns2:value></ns2:annotationElement><ns2:annotationElement position="283" colour="-4288000"><ns2:displayCharacter>7</ns2:displayCharacter><ns2:description> !aliphatic !charged !negative !positive !proline !small !tiny</ns2:description><ns2:value>7.0</ns2:value></ns2:annotationElement><ns2:annotationElement position="284" colour="-5341952"><ns2:displayCharacter>6</ns2:displayCharacter><ns2:description>hydrophobic !charged !negative !positive !proline !tiny</ns2:description><ns2:value>6.0</ns2:value></ns2:annotationElement><ns2:annotationElement position="285" colour="-11730944"><ns2:displayCharacter>-</ns2:displayCharacter><ns2:description></ns2:description><ns2:value>0.0</ns2:value></ns2:annotationElement><ns2:annotationElement position="286" colour="-11730944"><ns2:displayCharacter>-</ns2:displayCharacter><ns2:description></ns2:description><ns2:value>0.0</ns2:value></ns2:annotationElement><ns2:annotationElement position="287" colour="-11730944"><ns2:displayCharacter>-</ns2:displayCharacter><ns2:description></ns2:description><ns2:value>0.0</ns2:value></ns2:annotationElement><ns2:annotationElement position="288" colour="-5341952"><ns2:displayCharacter>6</ns2:displayCharacter><ns2:description> !aromatic !charged !negative !positive !proline !tiny</ns2:description><ns2:value>6.0</ns2:value></ns2:annotationElement><ns2:annotationElement position="289" colour="-3234048"><ns2:displayCharacter>8</ns2:displayCharacter><ns2:description>polar small !aliphatic !aromatic !hydrophobic !positive !proline !tiny</ns2:description><ns2:value>8.0</ns2:value></ns2:annotationElement><ns2:annotationElement position="290" colour="-9623040"><ns2:displayCharacter>2</ns2:displayCharacter><ns2:description> !aromatic !negative</ns2:description><ns2:value>2.0</ns2:value></ns2:annotationElement><ns2:annotationElement position="291" colour="-5341952"><ns2:displayCharacter>6</ns2:displayCharacter><ns2:description>charged polar !aliphatic !aromatic !proline !tiny</ns2:description><ns2:value>6.0</ns2:value></ns2:annotationElement><ns2:annotationElement position="292" colour="-8569088"><ns2:displayCharacter>3</ns2:displayCharacter><ns2:description> !aliphatic !aromatic !proline</ns2:description><ns2:value>3.0</ns2:value></ns2:annotationElement><ns2:annotationElement position="293" colour="-3234048"><ns2:displayCharacter>8</ns2:displayCharacter><ns2:description>hydrophobic !charged !negative !polar !positive !proline !small !tiny</ns2:description><ns2:value>8.0</ns2:value></ns2:annotationElement><ns2:annotationElement position="294" colour="-5341952"><ns2:displayCharacter>6</ns2:displayCharacter><ns2:description>polar !aliphatic !aromatic !proline !small !tiny</ns2:description><ns2:value>6.0</ns2:value></ns2:annotationElement><ns2:annotationElement position="295" colour="-8569088"><ns2:displayCharacter>3</ns2:displayCharacter><ns2:description> !aliphatic !aromatic !proline</ns2:description><ns2:value>3.0</ns2:value></ns2:annotationElement><ns2:annotationElement position="296" colour="-2114560"><ns2:displayCharacter>9</ns2:displayCharacter><ns2:description>charged polar positive !aliphatic !aromatic !negative !proline !small !tiny</ns2:description><ns2:value>9.0</ns2:value></ns2:annotationElement><ns2:annotationElement position="297" colour="-1060608"><ns2:displayCharacter>+</ns2:displayCharacter><ns2:description>aliphatic hydrophobic !aromatic !charged !negative !polar !positive !proline !small !tiny</ns2:description><ns2:value>10.0</ns2:value></ns2:annotationElement><ns2:annotationElement position="298" colour="-7515392"><ns2:displayCharacter>4</ns2:displayCharacter><ns2:description> !aromatic !negative !proline !tiny</ns2:description><ns2:value>4.0</ns2:value></ns2:annotationElement><ns2:annotationElement position="299" colour="-8569088"><ns2:displayCharacter>3</ns2:displayCharacter><ns2:description> !aliphatic !aromatic !proline</ns2:description><ns2:value>3.0</ns2:value></ns2:annotationElement><ns2:annotationElement position="300" colour="-3234048"><ns2:displayCharacter>8</ns2:displayCharacter><ns2:description>small tiny !aliphatic !aromatic !charged !negative !positive !proline</ns2:description><ns2:value>8.0</ns2:value></ns2:annotationElement><ns2:annotationElement position="301" colour="-6656"><ns2:displayCharacter>*</ns2:displayCharacter><ns2:description>hydrophobic small tiny !aliphatic !aromatic !charged !negative !polar !positive !proline</ns2:description><ns2:value>11.0</ns2:value></ns2:annotationElement><ns2:annotationElement position="302" colour="-1060608"><ns2:displayCharacter>+</ns2:displayCharacter><ns2:description>aliphatic hydrophobic small !aromatic !charged !negative !polar !positive !proline !tiny</ns2:description><ns2:value>10.0</ns2:value></ns2:annotationElement><ns2:annotationElement position="303" colour="-4288000"><ns2:displayCharacter>7</ns2:displayCharacter><ns2:description>hydrophobic !aromatic !charged !negative !positive !proline !tiny</ns2:description><ns2:value>7.0</ns2:value></ns2:annotationElement><ns2:annotationElement position="304" colour="-1060608"><ns2:displayCharacter>+</ns2:displayCharacter><ns2:description>polar !aliphatic !aromatic !charged !hydrophobic !negative !positive !proline !small !tiny</ns2:description><ns2:value>10.0</ns2:value></ns2:annotationElement><ns2:annotationElement position="305" colour="-1060608"><ns2:displayCharacter>+</ns2:displayCharacter><ns2:description>aromatic hydrophobic polar !aliphatic !charged !negative !positive !proline !small !tiny</ns2:description><ns2:value>10.0</ns2:value></ns2:annotationElement><ns2:annotationElement position="306" colour="-1060608"><ns2:displayCharacter>+</ns2:displayCharacter><ns2:description>aliphatic hydrophobic !aromatic !charged !negative !polar !positive !proline !small !tiny</ns2:description><ns2:value>10.0</ns2:value></ns2:annotationElement><ns2:annotationElement position="307" colour="-6395904"><ns2:displayCharacter>5</ns2:displayCharacter><ns2:description> !aromatic !charged !negative !positive !proline</ns2:description><ns2:value>5.0</ns2:value></ns2:annotationElement><ns2:annotationElement position="308" colour="-1060608"><ns2:displayCharacter>+</ns2:displayCharacter><ns2:description>aliphatic hydrophobic small !aromatic !charged !negative !polar !positive !proline !tiny</ns2:description><ns2:value>10.0</ns2:value></ns2:annotationElement><ns2:annotationElement position="309" colour="-2114560"><ns2:displayCharacter>9</ns2:displayCharacter><ns2:description>hydrophobic !aromatic !charged !negative !polar !positive !proline !small !tiny</ns2:description><ns2:value>9.0</ns2:value></ns2:annotationElement><ns2:annotationElement position="310" colour="-5341952"><ns2:displayCharacter>6</ns2:displayCharacter><ns2:description>hydrophobic !aromatic !negative !proline !small !tiny</ns2:description><ns2:value>6.0</ns2:value></ns2:annotationElement><ns2:annotationElement position="311" colour="-7515392"><ns2:displayCharacter>4</ns2:displayCharacter><ns2:description>polar !aliphatic !proline !tiny</ns2:description><ns2:value>4.0</ns2:value></ns2:annotationElement><ns2:annotationElement position="312" colour="-1060608"><ns2:displayCharacter>+</ns2:displayCharacter><ns2:description>aliphatic hydrophobic !aromatic !charged !negative !polar !positive !proline !small !tiny</ns2:description><ns2:value>10.0</ns2:value></ns2:annotationElement><ns2:annotationElement position="313" colour="-6395904"><ns2:displayCharacter>5</ns2:displayCharacter><ns2:description> !aliphatic !charged !negative !positive !proline</ns2:description><ns2:value>5.0</ns2:value></ns2:annotationElement><ns2:annotationElement position="314" colour="-6395904"><ns2:displayCharacter>5</ns2:displayCharacter><ns2:description>hydrophobic !aromatic !negative !proline !tiny</ns2:description><ns2:value>5.0</ns2:value></ns2:annotationElement><ns2:annotationElement position="315" colour="-3234048"><ns2:displayCharacter>8</ns2:displayCharacter><ns2:description>polar !aliphatic !aromatic !hydrophobic !positive !proline !small !tiny</ns2:description><ns2:value>8.0</ns2:value></ns2:annotationElement><ns2:annotationElement position="316" colour="-5341952"><ns2:displayCharacter>6</ns2:displayCharacter><ns2:description>polar !aliphatic !aromatic !negative !proline !tiny</ns2:description><ns2:value>6.0</ns2:value></ns2:annotationElement><ns2:annotationElement position="317" colour="-4288000"><ns2:displayCharacter>7</ns2:displayCharacter><ns2:description>hydrophobic !charged !negative !polar !positive !proline !tiny</ns2:description><ns2:value>7.0</ns2:value></ns2:annotationElement><ns2:annotationElement position="318" colour="-11730944"><ns2:displayCharacter>-</ns2:displayCharacter><ns2:description></ns2:description><ns2:value>0.0</ns2:value></ns2:annotationElement><ns2:annotationElement position="319" colour="-11730944"><ns2:displayCharacter>-</ns2:displayCharacter><ns2:description></ns2:description><ns2:value>0.0</ns2:value></ns2:annotationElement><ns2:annotationElement position="320" colour="-11730944"><ns2:displayCharacter>-</ns2:displayCharacter><ns2:description></ns2:description><ns2:value>0.0</ns2:value></ns2:annotationElement><ns2:annotationElement position="321" colour="-11730944"><ns2:displayCharacter>-</ns2:displayCharacter><ns2:description></ns2:description><ns2:value>0.0</ns2:value></ns2:annotationElement><ns2:annotationElement position="322" colour="-11730944"><ns2:displayCharacter>-</ns2:displayCharacter><ns2:description></ns2:description><ns2:value>0.0</ns2:value></ns2:annotationElement><ns2:annotationElement position="323" colour="-11730944"><ns2:displayCharacter>-</ns2:displayCharacter><ns2:description></ns2:description><ns2:value>0.0</ns2:value></ns2:annotationElement><ns2:annotationElement position="324" colour="-11730944"><ns2:displayCharacter>-</ns2:displayCharacter><ns2:description></ns2:description><ns2:value>0.0</ns2:value></ns2:annotationElement><ns2:annotationElement position="325" colour="-11730944"><ns2:displayCharacter>-</ns2:displayCharacter><ns2:description></ns2:description><ns2:value>0.0</ns2:value></ns2:annotationElement><ns2:annotationElement position="326" colour="-11730944"><ns2:displayCharacter>-</ns2:displayCharacter><ns2:description></ns2:description><ns2:value>0.0</ns2:value></ns2:annotationElement><ns2:annotationElement position="327" colour="-11730944"><ns2:displayCharacter>-</ns2:displayCharacter><ns2:description></ns2:description><ns2:value>0.0</ns2:value></ns2:annotationElement><ns2:annotationElement position="328" colour="-11730944"><ns2:displayCharacter>-</ns2:displayCharacter><ns2:description></ns2:description><ns2:value>0.0</ns2:value></ns2:annotationElement><ns2:annotationElement position="329" colour="-11730944"><ns2:displayCharacter>-</ns2:displayCharacter><ns2:description></ns2:description><ns2:value>0.0</ns2:value></ns2:annotationElement><ns2:annotationElement position="330" colour="-6395904"><ns2:displayCharacter>5</ns2:displayCharacter><ns2:description>hydrophobic !negative !proline !small !tiny</ns2:description><ns2:value>5.0</ns2:value></ns2:annotationElement><ns2:annotationElement position="331" colour="-7515392"><ns2:displayCharacter>4</ns2:displayCharacter><ns2:description>polar !aliphatic !aromatic !proline</ns2:description><ns2:value>4.0</ns2:value></ns2:annotationElement><ns2:annotationElement position="332" colour="-11730944"><ns2:displayCharacter>-</ns2:displayCharacter><ns2:description></ns2:description><ns2:value>0.0</ns2:value></ns2:annotationElement><ns2:annotationElement position="333" colour="-7515392"><ns2:displayCharacter>4</ns2:displayCharacter><ns2:description> !aliphatic !aromatic !positive !proline</ns2:description><ns2:value>4.0</ns2:value></ns2:annotationElement><ns2:annotationElement position="334" colour="-3234048"><ns2:displayCharacter>8</ns2:displayCharacter><ns2:description>hydrophobic !charged !negative !polar !positive !proline !small !tiny</ns2:description><ns2:value>8.0</ns2:value></ns2:annotationElement><ns2:annotationElement position="335" colour="-8569088"><ns2:displayCharacter>3</ns2:displayCharacter><ns2:description> !aliphatic !aromatic !proline</ns2:description><ns2:value>3.0</ns2:value></ns2:annotationElement><ns2:annotationElement position="336" colour="-4288000"><ns2:displayCharacter>7</ns2:displayCharacter><ns2:description>polar !aliphatic !aromatic !negative !proline !small !tiny</ns2:description><ns2:value>7.0</ns2:value></ns2:annotationElement><ns2:annotationElement position="337" colour="-6656"><ns2:displayCharacter>*</ns2:displayCharacter><ns2:description>aliphatic hydrophobic !aromatic !charged !negative !polar !positive !proline !small !tiny</ns2:description><ns2:value>11.0</ns2:value></ns2:annotationElement><ns2:annotationElement position="338" colour="-6395904"><ns2:displayCharacter>5</ns2:displayCharacter><ns2:description>polar !aliphatic !aromatic !proline !tiny</ns2:description><ns2:value>5.0</ns2:value></ns2:annotationElement><ns2:annotationElement position="339" colour="-1060608"><ns2:displayCharacter>+</ns2:displayCharacter><ns2:description>aliphatic hydrophobic !aromatic !charged !negative !polar !positive !proline !small !tiny</ns2:description><ns2:value>10.0</ns2:value></ns2:annotationElement><ns2:annotationElement position="340" colour="-7515392"><ns2:displayCharacter>4</ns2:displayCharacter><ns2:description> !aliphatic !aromatic !positive !proline</ns2:description><ns2:value>4.0</ns2:value></ns2:annotationElement><ns2:annotationElement position="341" colour="-4288000"><ns2:displayCharacter>7</ns2:displayCharacter><ns2:description>charged polar !aliphatic !aromatic !proline !small !tiny</ns2:description><ns2:value>7.0</ns2:value></ns2:annotationElement><ns2:annotationElement position="342" colour="-11730944"><ns2:displayCharacter>-</ns2:displayCharacter><ns2:description></ns2:description><ns2:value>0.0</ns2:value></ns2:annotationElement><ns2:annotationElement position="343" colour="-4288000"><ns2:displayCharacter>7</ns2:displayCharacter><ns2:description>polar !aliphatic !aromatic !hydrophobic !positive !proline !tiny</ns2:description><ns2:value>7.0</ns2:value></ns2:annotationElement><ns2:annotationElement position="344" colour="-2114560"><ns2:displayCharacter>9</ns2:displayCharacter><ns2:description>charged polar positive !aliphatic !aromatic !negative !proline !small !tiny</ns2:description><ns2:value>9.0</ns2:value></ns2:annotationElement><ns2:annotationElement position="345" colour="-6395904"><ns2:displayCharacter>5</ns2:displayCharacter><ns2:description>hydrophobic !aromatic !negative !proline !tiny</ns2:description><ns2:value>5.0</ns2:value></ns2:annotationElement><ns2:annotationElement position="346" colour="-6395904"><ns2:displayCharacter>5</ns2:displayCharacter><ns2:description>polar !aliphatic !aromatic !proline !tiny</ns2:description><ns2:value>5.0</ns2:value></ns2:annotationElement><ns2:annotationElement position="347" colour="-5341952"><ns2:displayCharacter>6</ns2:displayCharacter><ns2:description>hydrophobic !aromatic !negative !proline !small !tiny</ns2:description><ns2:value>6.0</ns2:value></ns2:annotationElement><ns2:annotationElement position="348" colour="-1060608"><ns2:displayCharacter>+</ns2:displayCharacter><ns2:description>aliphatic hydrophobic !aromatic !charged !negative !polar !positive !proline !small !tiny</ns2:description><ns2:value>10.0</ns2:value></ns2:annotationElement><ns2:annotationElement position="349" colour="-5341952"><ns2:displayCharacter>6</ns2:displayCharacter><ns2:description>hydrophobic !aromatic !negative !proline !small !tiny</ns2:description><ns2:value>6.0</ns2:value></ns2:annotationElement><ns2:annotationElement position="350" colour="-8569088"><ns2:displayCharacter>3</ns2:displayCharacter><ns2:description> !aromatic !positive !proline</ns2:description><ns2:value>3.0</ns2:value></ns2:annotationElement><ns2:annotationElement position="351" colour="-6395904"><ns2:displayCharacter>5</ns2:displayCharacter><ns2:description> !aromatic !charged !negative !positive !proline</ns2:description><ns2:value>5.0</ns2:value></ns2:annotationElement><ns2:annotationElement position="352" colour="-2114560"><ns2:displayCharacter>9</ns2:displayCharacter><ns2:description>hydrophobic !aromatic !charged !negative !polar !positive !proline !small !tiny</ns2:description><ns2:value>9.0</ns2:value></ns2:annotationElement><ns2:annotationElement position="353" colour="-1060608"><ns2:displayCharacter>+</ns2:displayCharacter><ns2:description>aliphatic hydrophobic !aromatic !charged !negative !polar !positive !proline !small !tiny</ns2:description><ns2:value>10.0</ns2:value></ns2:annotationElement><ns2:annotationElement position="354" colour="-6395904"><ns2:displayCharacter>5</ns2:displayCharacter><ns2:description>polar !aliphatic !aromatic !negative !proline</ns2:description><ns2:value>5.0</ns2:value></ns2:annotationElement><ns2:annotationElement position="355" colour="-11730944"><ns2:displayCharacter>-</ns2:displayCharacter><ns2:description></ns2:description><ns2:value>0.0</ns2:value></ns2:annotationElement><ns2:annotationElement position="356" colour="-11730944"><ns2:displayCharacter>-</ns2:displayCharacter><ns2:description></ns2:description><ns2:value>0.0</ns2:value></ns2:annotationElement><ns2:annotationElement position="357" colour="-11730944"><ns2:displayCharacter>-</ns2:displayCharacter><ns2:description></ns2:description><ns2:value>0.0</ns2:value></ns2:annotationElement><ns2:annotationElement position="358" colour="-11730944"><ns2:displayCharacter>-</ns2:displayCharacter><ns2:description></ns2:description><ns2:value>0.0</ns2:value></ns2:annotationElement><ns2:annotationElement position="359" colour="-11730944"><ns2:displayCharacter>-</ns2:displayCharacter><ns2:description></ns2:description><ns2:value>0.0</ns2:value></ns2:annotationElement><ns2:annotationElement position="360" colour="-11730944"><ns2:displayCharacter>-</ns2:displayCharacter><ns2:description></ns2:description><ns2:value>0.0</ns2:value></ns2:annotationElement><ns2:annotationElement position="361" colour="-11730944"><ns2:displayCharacter>-</ns2:displayCharacter><ns2:description></ns2:description><ns2:value>0.0</ns2:value></ns2:annotationElement><ns2:annotationElement position="362" colour="-11730944"><ns2:displayCharacter>-</ns2:displayCharacter><ns2:description></ns2:description><ns2:value>0.0</ns2:value></ns2:annotationElement><ns2:annotationElement position="363" colour="-11730944"><ns2:displayCharacter>-</ns2:displayCharacter><ns2:description></ns2:description><ns2:value>0.0</ns2:value></ns2:annotationElement><ns2:annotationElement position="364" colour="-11730944"><ns2:displayCharacter>-</ns2:displayCharacter><ns2:description></ns2:description><ns2:value>0.0</ns2:value></ns2:annotationElement><ns2:annotationElement position="365" colour="-11730944"><ns2:displayCharacter>-</ns2:displayCharacter><ns2:description></ns2:description><ns2:value>0.0</ns2:value></ns2:annotationElement><ns2:label>Conservation</ns2:label><ns2:description>Conservation of total alignment less than 25% gaps</ns2:description></ns2:Annotation><ns2:Annotation graph="true" graphType="1" graphGroup="-1" graphHeight="40" id="ann31" scoreOnly="false" visible="true" centreColLabels="false" scaleColLabels="false" showAllColLabels="false" autoCalculated="true" belowAlignment="true" calcId=""><ns2:annotationElement position="0" colour="-11730688"><ns2:displayCharacter> </ns2:displayCharacter><ns2:description>2.45268</ns2:description><ns2:value>2.452683</ns2:value></ns2:annotationElement><ns2:annotationElement position="1" colour="-11730688"><ns2:displayCharacter> </ns2:displayCharacter><ns2:description>2.45106</ns2:description><ns2:value>2.451056</ns2:value></ns2:annotationElement><ns2:annotationElement position="2" colour="-11730688"><ns2:displayCharacter> </ns2:displayCharacter><ns2:description>2.45231</ns2:description><ns2:value>2.452311</ns2:value></ns2:annotationElement><ns2:annotationElement position="3" colour="-11730688"><ns2:displayCharacter> </ns2:displayCharacter><ns2:description>2.45068</ns2:description><ns2:value>2.4506824</ns2:value></ns2:annotationElement><ns2:annotationElement position="4" colour="-11730688"><ns2:displayCharacter> </ns2:displayCharacter><ns2:description>2.45074</ns2:description><ns2:value>2.4507391</ns2:value></ns2:annotationElement><ns2:annotationElement position="5" colour="-11730688"><ns2:displayCharacter> </ns2:displayCharacter><ns2:description>2.45231</ns2:description><ns2:value>2.452311</ns2:value></ns2:annotationElement><ns2:annotationElement position="6" colour="-11730688"><ns2:displayCharacter> </ns2:displayCharacter><ns2:description>2.45083</ns2:description><ns2:value>2.45083</ns2:value></ns2:annotationElement><ns2:annotationElement position="7" colour="-11730688"><ns2:displayCharacter> </ns2:displayCharacter><ns2:description>2.45391</ns2:description><ns2:value>2.4539104</ns2:value></ns2:annotationElement><ns2:annotationElement position="8" colour="-11730688"><ns2:displayCharacter> </ns2:displayCharacter><ns2:description>2.45178</ns2:description><ns2:value>2.4517846</ns2:value></ns2:annotationElement><ns2:annotationElement position="9" colour="-11730688"><ns2:displayCharacter> </ns2:displayCharacter><ns2:description>2.45106</ns2:description><ns2:value>2.451056</ns2:value></ns2:annotationElement><ns2:annotationElement position="10" colour="-11730688"><ns2:displayCharacter> </ns2:displayCharacter><ns2:description>2.45011</ns2:description><ns2:value>2.4501135</ns2:value></ns2:annotationElement><ns2:annotationElement position="11" colour="-665344"><ns2:displayCharacter> </ns2:displayCharacter><ns2:description>733.77924</ns2:description><ns2:value>733.77924</ns2:value></ns2:annotationElement><ns2:annotationElement position="12" colour="-994816"><ns2:displayCharacter> </ns2:displayCharacter><ns2:description>708.79529</ns2:description><ns2:value>708.7953</ns2:value></ns2:annotationElement><ns2:annotationElement position="13" colour="-11599104"><ns2:displayCharacter> </ns2:displayCharacter><ns2:description>9.75674</ns2:description><ns2:value>9.756737</ns2:value></ns2:annotationElement><ns2:annotationElement position="14" colour="-11599104"><ns2:displayCharacter> </ns2:displayCharacter><ns2:description>9.76509</ns2:description><ns2:value>9.765089</ns2:value></ns2:annotationElement><ns2:annotationElement position="15" colour="-11599104"><ns2:displayCharacter> </ns2:displayCharacter><ns2:description>9.76509</ns2:description><ns2:value>9.765089</ns2:value></ns2:annotationElement><ns2:annotationElement position="16" colour="-11599104"><ns2:displayCharacter> </ns2:displayCharacter><ns2:description>9.76328</ns2:description><ns2:value>9.76328</ns2:value></ns2:annotationElement><ns2:annotationElement position="17" colour="-11599104"><ns2:displayCharacter> </ns2:displayCharacter><ns2:description>9.76509</ns2:description><ns2:value>9.765089</ns2:value></ns2:annotationElement><ns2:annotationElement position="18" colour="-11599104"><ns2:displayCharacter> </ns2:displayCharacter><ns2:description>9.78873</ns2:description><ns2:value>9.78873</ns2:value></ns2:annotationElement><ns2:annotationElement position="19" colour="-11599104"><ns2:displayCharacter> </ns2:displayCharacter><ns2:description>9.70302</ns2:description><ns2:value>9.70302</ns2:value></ns2:annotationElement><ns2:annotationElement position="20" colour="-11599104"><ns2:displayCharacter> </ns2:displayCharacter><ns2:description>9.70302</ns2:description><ns2:value>9.70302</ns2:value></ns2:annotationElement><ns2:annotationElement position="21" colour="-11599104"><ns2:displayCharacter> </ns2:displayCharacter><ns2:description>9.74153</ns2:description><ns2:value>9.741528</ns2:value></ns2:annotationElement><ns2:annotationElement position="22" colour="-11599104"><ns2:displayCharacter> </ns2:displayCharacter><ns2:description>9.74511</ns2:description><ns2:value>9.745106</ns2:value></ns2:annotationElement><ns2:annotationElement position="23" colour="-11599104"><ns2:displayCharacter> </ns2:displayCharacter><ns2:description>9.73890</ns2:description><ns2:value>9.738901</ns2:value></ns2:annotationElement><ns2:annotationElement position="24" colour="-11599104"><ns2:displayCharacter> </ns2:displayCharacter><ns2:description>9.75674</ns2:description><ns2:value>9.756737</ns2:value></ns2:annotationElement><ns2:annotationElement position="25" colour="-1258240"><ns2:displayCharacter> </ns2:displayCharacter><ns2:description>693.28540</ns2:description><ns2:value>693.2854</ns2:value></ns2:annotationElement><ns2:annotationElement position="26" colour="-797184"><ns2:displayCharacter> </ns2:displayCharacter><ns2:description>723.79523</ns2:description><ns2:value>723.7952</ns2:value></ns2:annotationElement><ns2:annotationElement position="27" colour="-862976"><ns2:displayCharacter> </ns2:displayCharacter><ns2:description>720.37103</ns2:description><ns2:value>720.37103</ns2:value></ns2:annotationElement><ns2:annotationElement position="28" colour="-731136"><ns2:displayCharacter> </ns2:displayCharacter><ns2:description>730.06177</ns2:description><ns2:value>730.06177</ns2:value></ns2:annotationElement><ns2:annotationElement position="29" colour="-1258240"><ns2:displayCharacter> </ns2:displayCharacter><ns2:description>692.48126</ns2:description><ns2:value>692.48126</ns2:value></ns2:annotationElement><ns2:annotationElement position="30" colour="-1060352"><ns2:displayCharacter> </ns2:displayCharacter><ns2:description>708.48022</ns2:description><ns2:value>708.4802</ns2:value></ns2:annotationElement><ns2:annotationElement position="31" colour="-1060608"><ns2:displayCharacter> </ns2:displayCharacter><ns2:description>707.50537</ns2:description><ns2:value>707.5054</ns2:value></ns2:annotationElement><ns2:annotationElement position="32" colour="-862976"><ns2:displayCharacter> </ns2:displayCharacter><ns2:description>718.95892</ns2:description><ns2:value>718.9589</ns2:value></ns2:annotationElement><ns2:annotationElement position="33" colour="-665344"><ns2:displayCharacter> </ns2:displayCharacter><ns2:description>733.16223</ns2:description><ns2:value>733.16223</ns2:value></ns2:annotationElement><ns2:annotationElement position="34" colour="-1060608"><ns2:displayCharacter> </ns2:displayCharacter><ns2:description>707.44159</ns2:description><ns2:value>707.4416</ns2:value></ns2:annotationElement><ns2:annotationElement position="35" colour="-731136"><ns2:displayCharacter> </ns2:displayCharacter><ns2:description>728.86053</ns2:description><ns2:value>728.86053</ns2:value></ns2:annotationElement><ns2:annotationElement position="36" colour="-731136"><ns2:displayCharacter> </ns2:displayCharacter><ns2:description>728.86053</ns2:description><ns2:value>728.86053</ns2:value></ns2:annotationElement><ns2:annotationElement position="37" colour="-665344"><ns2:displayCharacter> </ns2:displayCharacter><ns2:description>732.42682</ns2:description><ns2:value>732.4268</ns2:value></ns2:annotationElement><ns2:annotationElement position="38" colour="-863232"><ns2:displayCharacter> </ns2:displayCharacter><ns2:description>718.39984</ns2:description><ns2:value>718.39984</ns2:value></ns2:annotationElement><ns2:annotationElement position="39" colour="-797184"><ns2:displayCharacter> </ns2:displayCharacter><ns2:description>723.53644</ns2:description><ns2:value>723.53644</ns2:value></ns2:annotationElement><ns2:annotationElement position="40" colour="-336128"><ns2:displayCharacter> </ns2:displayCharacter><ns2:description>755.27185</ns2:description><ns2:value>755.27185</ns2:value></ns2:annotationElement><ns2:annotationElement position="41" colour="-270336"><ns2:displayCharacter> </ns2:displayCharacter><ns2:description>757.38507</ns2:description><ns2:value>757.3851</ns2:value></ns2:annotationElement><ns2:annotationElement position="42" colour="-270080"><ns2:displayCharacter> </ns2:displayCharacter><ns2:description>759.88184</ns2:description><ns2:value>759.88184</ns2:value></ns2:annotationElement><ns2:annotationElement position="43" colour="-336128"><ns2:displayCharacter> </ns2:displayCharacter><ns2:description>755.18335</ns2:description><ns2:value>755.18335</ns2:value></ns2:annotationElement><ns2:annotationElement position="44" colour="-270336"><ns2:displayCharacter> </ns2:displayCharacter><ns2:description>758.66418</ns2:description><ns2:value>758.6642</ns2:value></ns2:annotationElement><ns2:annotationElement position="45" colour="-1324032"><ns2:displayCharacter> </ns2:displayCharacter><ns2:description>688.58429</ns2:description><ns2:value>688.5843</ns2:value></ns2:annotationElement><ns2:annotationElement position="46" colour="-401920"><ns2:displayCharacter> </ns2:displayCharacter><ns2:description>751.84485</ns2:description><ns2:value>751.84485</ns2:value></ns2:annotationElement><ns2:annotationElement position="47" colour="-204288"><ns2:displayCharacter> </ns2:displayCharacter><ns2:description>764.81061</ns2:description><ns2:value>764.8106</ns2:value></ns2:annotationElement><ns2:annotationElement position="48" colour="-204288"><ns2:displayCharacter> </ns2:displayCharacter><ns2:description>764.90686</ns2:description><ns2:value>764.90686</ns2:value></ns2:annotationElement><ns2:annotationElement position="49" colour="-401920"><ns2:displayCharacter> </ns2:displayCharacter><ns2:description>749.67810</ns2:description><ns2:value>749.6781</ns2:value></ns2:annotationElement><ns2:annotationElement position="50" colour="-138496"><ns2:displayCharacter> </ns2:displayCharacter><ns2:description>766.70013</ns2:description><ns2:value>766.70013</ns2:value></ns2:annotationElement><ns2:annotationElement position="51" colour="-6912"><ns2:displayCharacter> </ns2:displayCharacter><ns2:description>775.31573</ns2:description><ns2:value>775.31573</ns2:value></ns2:annotationElement><ns2:annotationElement position="52" colour="-6912"><ns2:displayCharacter> </ns2:displayCharacter><ns2:description>774.55682</ns2:description><ns2:value>774.5568</ns2:value></ns2:annotationElement><ns2:annotationElement position="53" colour="-6656"><ns2:displayCharacter> </ns2:displayCharacter><ns2:description>776.08716</ns2:description><ns2:value>776.08716</ns2:value></ns2:annotationElement><ns2:annotationElement position="54" colour="-6912"><ns2:displayCharacter> </ns2:displayCharacter><ns2:description>775.56775</ns2:description><ns2:value>775.56775</ns2:value></ns2:annotationElement><ns2:annotationElement position="55" colour="-6656"><ns2:displayCharacter> </ns2:displayCharacter><ns2:description>776.08716</ns2:description><ns2:value>776.08716</ns2:value></ns2:annotationElement><ns2:annotationElement position="56" colour="-4024576"><ns2:displayCharacter> </ns2:displayCharacter><ns2:description>510.08508</ns2:description><ns2:value>510.08508</ns2:value></ns2:annotationElement><ns2:annotationElement position="57" colour="-1389824"><ns2:displayCharacter> </ns2:displayCharacter><ns2:description>686.45898</ns2:description><ns2:value>686.459</ns2:value></ns2:annotationElement><ns2:annotationElement position="58" colour="-2772992"><ns2:displayCharacter> </ns2:displayCharacter><ns2:description>594.57526</ns2:description><ns2:value>594.57526</ns2:value></ns2:annotationElement><ns2:annotationElement position="59" colour="-72704"><ns2:displayCharacter> </ns2:displayCharacter><ns2:description>770.23761</ns2:description><ns2:value>770.2376</ns2:value></ns2:annotationElement><ns2:annotationElement position="60" colour="-5012480"><ns2:displayCharacter> </ns2:displayCharacter><ns2:description>447.54840</ns2:description><ns2:value>447.5484</ns2:value></ns2:annotationElement><ns2:annotationElement position="61" colour="-72704"><ns2:displayCharacter> </ns2:displayCharacter><ns2:description>771.08215</ns2:description><ns2:value>771.08215</ns2:value></ns2:annotationElement><ns2:annotationElement position="62" colour="-2048768"><ns2:displayCharacter> </ns2:displayCharacter><ns2:description>639.95349</ns2:description><ns2:value>639.9535</ns2:value></ns2:annotationElement><ns2:annotationElement position="63" colour="-204288"><ns2:displayCharacter> </ns2:displayCharacter><ns2:description>762.83398</ns2:description><ns2:value>762.834</ns2:value></ns2:annotationElement><ns2:annotationElement position="64" colour="-72448"><ns2:displayCharacter> </ns2:displayCharacter><ns2:description>773.21918</ns2:description><ns2:value>773.2192</ns2:value></ns2:annotationElement><ns2:annotationElement position="65" colour="-3365888"><ns2:displayCharacter> </ns2:displayCharacter><ns2:description>555.07227</ns2:description><ns2:value>555.07227</ns2:value></ns2:annotationElement><ns2:annotationElement position="66" colour="-7778816"><ns2:displayCharacter> </ns2:displayCharacter><ns2:description>262.96588</ns2:description><ns2:value>262.96588</ns2:value></ns2:annotationElement><ns2:annotationElement position="67" colour="-11730688"><ns2:displayCharacter> </ns2:displayCharacter><ns2:description>2.45106</ns2:description><ns2:value>2.451056</ns2:value></ns2:annotationElement><ns2:annotationElement position="68" colour="-9754880"><ns2:displayCharacter> </ns2:displayCharacter><ns2:description>132.43756</ns2:description><ns2:value>132.43756</ns2:value></ns2:annotationElement><ns2:annotationElement position="69" colour="-6912"><ns2:displayCharacter> </ns2:displayCharacter><ns2:description>775.55585</ns2:description><ns2:value>775.55585</ns2:value></ns2:annotationElement><ns2:annotationElement position="70" colour="-10149888"><ns2:displayCharacter> </ns2:displayCharacter><ns2:description>108.28439</ns2:description><ns2:value>108.28439</ns2:value></ns2:annotationElement><ns2:annotationElement position="71" colour="-2180352"><ns2:displayCharacter> </ns2:displayCharacter><ns2:description>633.69232</ns2:description><ns2:value>633.6923</ns2:value></ns2:annotationElement><ns2:annotationElement position="72" colour="-6656"><ns2:displayCharacter> </ns2:displayCharacter><ns2:description>776.08716</ns2:description><ns2:value>776.08716</ns2:value></ns2:annotationElement><ns2:annotationElement position="73" colour="-6912"><ns2:displayCharacter> </ns2:displayCharacter><ns2:description>775.56775</ns2:description><ns2:value>775.56775</ns2:value></ns2:annotationElement><ns2:annotationElement position="74" colour="-3497728"><ns2:displayCharacter> </ns2:displayCharacter><ns2:description>544.49506</ns2:description><ns2:value>544.49506</ns2:value></ns2:annotationElement><ns2:annotationElement position="75" colour="-3300096"><ns2:displayCharacter> </ns2:displayCharacter><ns2:description>557.37054</ns2:description><ns2:value>557.37054</ns2:value></ns2:annotationElement><ns2:annotationElement position="76" colour="-138752"><ns2:displayCharacter> </ns2:displayCharacter><ns2:description>765.28235</ns2:description><ns2:value>765.28235</ns2:value></ns2:annotationElement><ns2:annotationElement position="77" colour="-3826944"><ns2:displayCharacter> </ns2:displayCharacter><ns2:description>522.90289</ns2:description><ns2:value>522.9029</ns2:value></ns2:annotationElement><ns2:annotationElement position="78" colour="-4485632"><ns2:displayCharacter> </ns2:displayCharacter><ns2:description>479.03769</ns2:description><ns2:value>479.0377</ns2:value></ns2:annotationElement><ns2:annotationElement position="79" colour="-6656"><ns2:displayCharacter> </ns2:displayCharacter><ns2:description>776.08716</ns2:description><ns2:value>776.08716</ns2:value></ns2:annotationElement><ns2:annotationElement position="80" colour="-2707456"><ns2:displayCharacter> </ns2:displayCharacter><ns2:description>596.33008</ns2:description><ns2:value>596.3301</ns2:value></ns2:annotationElement><ns2:annotationElement position="81" colour="-6656"><ns2:displayCharacter> </ns2:displayCharacter><ns2:description>776.08716</ns2:description><ns2:value>776.08716</ns2:value></ns2:annotationElement><ns2:annotationElement position="82" colour="-204288"><ns2:displayCharacter> </ns2:displayCharacter><ns2:description>763.59821</ns2:description><ns2:value>763.5982</ns2:value></ns2:annotationElement><ns2:annotationElement position="83" colour="-2246144"><ns2:displayCharacter> </ns2:displayCharacter><ns2:description>628.02386</ns2:description><ns2:value>628.02386</ns2:value></ns2:annotationElement><ns2:annotationElement position="84" colour="-5012736"><ns2:displayCharacter> </ns2:displayCharacter><ns2:description>444.22009</ns2:description><ns2:value>444.2201</ns2:value></ns2:annotationElement><ns2:annotationElement position="85" colour="-1455616"><ns2:displayCharacter> </ns2:displayCharacter><ns2:description>682.11542</ns2:description><ns2:value>682.1154</ns2:value></ns2:annotationElement><ns2:annotationElement position="86" colour="-5736960"><ns2:displayCharacter> </ns2:displayCharacter><ns2:description>398.61868</ns2:description><ns2:value>398.61868</ns2:value></ns2:annotationElement><ns2:annotationElement position="87" colour="-8898816"><ns2:displayCharacter> </ns2:displayCharacter><ns2:description>187.14587</ns2:description><ns2:value>187.14587</ns2:value></ns2:annotationElement><ns2:annotationElement position="88" colour="-204288"><ns2:displayCharacter> </ns2:displayCharacter><ns2:description>764.82867</ns2:description><ns2:value>764.8287</ns2:value></ns2:annotationElement><ns2:annotationElement position="89" colour="-138752"><ns2:displayCharacter> </ns2:displayCharacter><ns2:description>765.32233</ns2:description><ns2:value>765.3223</ns2:value></ns2:annotationElement><ns2:annotationElement position="90" colour="-1060608"><ns2:displayCharacter> </ns2:displayCharacter><ns2:description>706.54779</ns2:description><ns2:value>706.5478</ns2:value></ns2:annotationElement><ns2:annotationElement position="91" colour="-2641408"><ns2:displayCharacter> </ns2:displayCharacter><ns2:description>603.46729</ns2:description><ns2:value>603.4673</ns2:value></ns2:annotationElement><ns2:annotationElement position="92" colour="-270336"><ns2:displayCharacter> </ns2:displayCharacter><ns2:description>758.85419</ns2:description><ns2:value>758.8542</ns2:value></ns2:annotationElement><ns2:annotationElement position="93" colour="-5275904"><ns2:displayCharacter> </ns2:displayCharacter><ns2:description>428.04086</ns2:description><ns2:value>428.04086</ns2:value></ns2:annotationElement><ns2:annotationElement position="94" colour="-138496"><ns2:displayCharacter> </ns2:displayCharacter><ns2:description>768.69855</ns2:description><ns2:value>768.69855</ns2:value></ns2:annotationElement><ns2:annotationElement position="95" colour="-2246400"><ns2:displayCharacter> </ns2:displayCharacter><ns2:description>626.91003</ns2:description><ns2:value>626.91003</ns2:value></ns2:annotationElement><ns2:annotationElement position="96" colour="-2443776"><ns2:displayCharacter> </ns2:displayCharacter><ns2:description>615.55890</ns2:description><ns2:value>615.5589</ns2:value></ns2:annotationElement><ns2:annotationElement position="97" colour="-11335680"><ns2:displayCharacter> </ns2:displayCharacter><ns2:description>28.65986</ns2:description><ns2:value>28.659863</ns2:value></ns2:annotationElement><ns2:annotationElement position="98" colour="-4419840"><ns2:displayCharacter> </ns2:displayCharacter><ns2:description>484.29379</ns2:description><ns2:value>484.2938</ns2:value></ns2:annotationElement><ns2:annotationElement position="99" colour="-3036416"><ns2:displayCharacter> </ns2:displayCharacter><ns2:description>578.20618</ns2:description><ns2:value>578.2062</ns2:value></ns2:annotationElement><ns2:annotationElement position="100" colour="-3300096"><ns2:displayCharacter> </ns2:displayCharacter><ns2:description>557.74927</ns2:description><ns2:value>557.74927</ns2:value></ns2:annotationElement><ns2:annotationElement position="101" colour="-4880640"><ns2:displayCharacter> </ns2:displayCharacter><ns2:description>456.07510</ns2:description><ns2:value>456.0751</ns2:value></ns2:annotationElement><ns2:annotationElement position="102" colour="-8174080"><ns2:displayCharacter> </ns2:displayCharacter><ns2:description>237.32184</ns2:description><ns2:value>237.32184</ns2:value></ns2:annotationElement><ns2:annotationElement position="103" colour="-138496"><ns2:displayCharacter> </ns2:displayCharacter><ns2:description>767.92822</ns2:description><ns2:value>767.9282</ns2:value></ns2:annotationElement><ns2:annotationElement position="104" colour="-3036672"><ns2:displayCharacter> </ns2:displayCharacter><ns2:description>575.84692</ns2:description><ns2:value>575.8469</ns2:value></ns2:annotationElement><ns2:annotationElement position="105" colour="-1653248"><ns2:displayCharacter> </ns2:displayCharacter><ns2:description>668.59192</ns2:description><ns2:value>668.5919</ns2:value></ns2:annotationElement><ns2:annotationElement position="106" colour="-138496"><ns2:displayCharacter> </ns2:displayCharacter><ns2:description>768.69855</ns2:description><ns2:value>768.69855</ns2:value></ns2:annotationElement><ns2:annotationElement position="107" colour="-138496"><ns2:displayCharacter> </ns2:displayCharacter><ns2:description>767.68231</ns2:description><ns2:value>767.6823</ns2:value></ns2:annotationElement><ns2:annotationElement position="108" colour="-204288"><ns2:displayCharacter> </ns2:displayCharacter><ns2:description>764.15747</ns2:description><ns2:value>764.1575</ns2:value></ns2:annotationElement><ns2:annotationElement position="109" colour="-665344"><ns2:displayCharacter> </ns2:displayCharacter><ns2:description>732.56390</ns2:description><ns2:value>732.5639</ns2:value></ns2:annotationElement><ns2:annotationElement position="110" colour="-138496"><ns2:displayCharacter> </ns2:displayCharacter><ns2:description>766.87823</ns2:description><ns2:value>766.87823</ns2:value></ns2:annotationElement><ns2:annotationElement position="111" colour="-204544"><ns2:displayCharacter> </ns2:displayCharacter><ns2:description>761.99976</ns2:description><ns2:value>761.99976</ns2:value></ns2:annotationElement><ns2:annotationElement position="112" colour="-138496"><ns2:displayCharacter> </ns2:displayCharacter><ns2:description>767.92822</ns2:description><ns2:value>767.9282</ns2:value></ns2:annotationElement><ns2:annotationElement position="113" colour="-204544"><ns2:displayCharacter> </ns2:displayCharacter><ns2:description>762.35736</ns2:description><ns2:value>762.35736</ns2:value></ns2:annotationElement><ns2:annotationElement position="114" colour="-6856704"><ns2:displayCharacter> </ns2:displayCharacter><ns2:description>325.99503</ns2:description><ns2:value>325.99503</ns2:value></ns2:annotationElement><ns2:annotationElement position="115" colour="-204288"><ns2:displayCharacter> </ns2:displayCharacter><ns2:description>764.73328</ns2:description><ns2:value>764.7333</ns2:value></ns2:annotationElement><ns2:annotationElement position="116" colour="-138496"><ns2:displayCharacter> </ns2:displayCharacter><ns2:description>767.68231</ns2:description><ns2:value>767.6823</ns2:value></ns2:annotationElement><ns2:annotationElement position="117" colour="-4288000"><ns2:displayCharacter> </ns2:displayCharacter><ns2:description>494.08524</ns2:description><ns2:value>494.08524</ns2:value></ns2:annotationElement><ns2:annotationElement position="118" colour="-204288"><ns2:displayCharacter> </ns2:displayCharacter><ns2:description>764.73328</ns2:description><ns2:value>764.7333</ns2:value></ns2:annotationElement><ns2:annotationElement position="119" colour="-204288"><ns2:displayCharacter> </ns2:displayCharacter><ns2:description>764.73328</ns2:description><ns2:value>764.7333</ns2:value></ns2:annotationElement><ns2:annotationElement position="120" colour="-731392"><ns2:displayCharacter> </ns2:displayCharacter><ns2:description>727.50336</ns2:description><ns2:value>727.50336</ns2:value></ns2:annotationElement><ns2:annotationElement position="121" colour="-72704"><ns2:displayCharacter> </ns2:displayCharacter><ns2:description>771.69757</ns2:description><ns2:value>771.6976</ns2:value></ns2:annotationElement><ns2:annotationElement position="122" colour="-6912"><ns2:displayCharacter> </ns2:displayCharacter><ns2:description>774.58051</ns2:description><ns2:value>774.5805</ns2:value></ns2:annotationElement><ns2:annotationElement position="123" colour="-2114560"><ns2:displayCharacter> </ns2:displayCharacter><ns2:description>636.70618</ns2:description><ns2:value>636.7062</ns2:value></ns2:annotationElement><ns2:annotationElement position="124" colour="-6912"><ns2:displayCharacter> </ns2:displayCharacter><ns2:description>774.58051</ns2:description><ns2:value>774.5805</ns2:value></ns2:annotationElement><ns2:annotationElement position="125" colour="-6912"><ns2:displayCharacter> </ns2:displayCharacter><ns2:description>774.31317</ns2:description><ns2:value>774.3132</ns2:value></ns2:annotationElement><ns2:annotationElement position="126" colour="-11467520"><ns2:displayCharacter> </ns2:displayCharacter><ns2:description>17.65822</ns2:description><ns2:value>17.658216</ns2:value></ns2:annotationElement><ns2:annotationElement position="127" colour="-5276160"><ns2:displayCharacter> </ns2:displayCharacter><ns2:description>427.55847</ns2:description><ns2:value>427.55847</ns2:value></ns2:annotationElement><ns2:annotationElement position="128" colour="-204544"><ns2:displayCharacter> </ns2:displayCharacter><ns2:description>761.98016</ns2:description><ns2:value>761.98016</ns2:value></ns2:annotationElement><ns2:annotationElement position="129" colour="-6264064"><ns2:displayCharacter> </ns2:displayCharacter><ns2:description>362.88876</ns2:description><ns2:value>362.88876</ns2:value></ns2:annotationElement><ns2:annotationElement position="130" colour="-138240"><ns2:displayCharacter> </ns2:displayCharacter><ns2:description>769.34521</ns2:description><ns2:value>769.3452</ns2:value></ns2:annotationElement><ns2:annotationElement position="131" colour="-72704"><ns2:displayCharacter> </ns2:displayCharacter><ns2:description>770.20392</ns2:description><ns2:value>770.2039</ns2:value></ns2:annotationElement><ns2:annotationElement position="132" colour="-138496"><ns2:displayCharacter> </ns2:displayCharacter><ns2:description>767.13556</ns2:description><ns2:value>767.13556</ns2:value></ns2:annotationElement><ns2:annotationElement position="133" colour="-599552"><ns2:displayCharacter> </ns2:displayCharacter><ns2:description>735.99634</ns2:description><ns2:value>735.99634</ns2:value></ns2:annotationElement><ns2:annotationElement position="134" colour="-2048512"><ns2:displayCharacter> </ns2:displayCharacter><ns2:description>641.61957</ns2:description><ns2:value>641.61957</ns2:value></ns2:annotationElement><ns2:annotationElement position="135" colour="-5341952"><ns2:displayCharacter> </ns2:displayCharacter><ns2:description>423.23138</ns2:description><ns2:value>423.23138</ns2:value></ns2:annotationElement><ns2:annotationElement position="136" colour="-6912"><ns2:displayCharacter> </ns2:displayCharacter><ns2:description>774.74066</ns2:description><ns2:value>774.74066</ns2:value></ns2:annotationElement><ns2:annotationElement position="137" colour="-8437504"><ns2:displayCharacter> </ns2:displayCharacter><ns2:description>221.01094</ns2:description><ns2:value>221.01094</ns2:value></ns2:annotationElement><ns2:annotationElement position="138" colour="-2180352"><ns2:displayCharacter> </ns2:displayCharacter><ns2:description>632.44495</ns2:description><ns2:value>632.44495</ns2:value></ns2:annotationElement><ns2:annotationElement position="139" colour="-3695360"><ns2:displayCharacter> </ns2:displayCharacter><ns2:description>530.53479</ns2:description><ns2:value>530.5348</ns2:value></ns2:annotationElement><ns2:annotationElement position="140" colour="-72704"><ns2:displayCharacter> </ns2:displayCharacter><ns2:description>769.98639</ns2:description><ns2:value>769.9864</ns2:value></ns2:annotationElement><ns2:annotationElement position="141" colour="-72704"><ns2:displayCharacter> </ns2:displayCharacter><ns2:description>770.84998</ns2:description><ns2:value>770.85</ns2:value></ns2:annotationElement><ns2:annotationElement position="142" colour="-2443776"><ns2:displayCharacter> </ns2:displayCharacter><ns2:description>614.24817</ns2:description><ns2:value>614.24817</ns2:value></ns2:annotationElement><ns2:annotationElement position="143" colour="-3958784"><ns2:displayCharacter> </ns2:displayCharacter><ns2:description>514.90564</ns2:description><ns2:value>514.90564</ns2:value></ns2:annotationElement><ns2:annotationElement position="144" colour="-1653504"><ns2:displayCharacter> </ns2:displayCharacter><ns2:description>666.83173</ns2:description><ns2:value>666.8317</ns2:value></ns2:annotationElement><ns2:annotationElement position="145" colour="-6656"><ns2:displayCharacter> </ns2:displayCharacter><ns2:description>776.08716</ns2:description><ns2:value>776.08716</ns2:value></ns2:annotationElement><ns2:annotationElement position="146" colour="-138496"><ns2:displayCharacter> </ns2:displayCharacter><ns2:description>769.16986</ns2:description><ns2:value>769.16986</ns2:value></ns2:annotationElement><ns2:annotationElement position="147" colour="-72448"><ns2:displayCharacter> </ns2:displayCharacter><ns2:description>773.48810</ns2:description><ns2:value>773.4881</ns2:value></ns2:annotationElement><ns2:annotationElement position="148" colour="-862976"><ns2:displayCharacter> </ns2:displayCharacter><ns2:description>721.03912</ns2:description><ns2:value>721.0391</ns2:value></ns2:annotationElement><ns2:annotationElement position="149" colour="-2377984"><ns2:displayCharacter> </ns2:displayCharacter><ns2:description>617.87054</ns2:description><ns2:value>617.87054</ns2:value></ns2:annotationElement><ns2:annotationElement position="150" colour="-533760"><ns2:displayCharacter> </ns2:displayCharacter><ns2:description>739.56519</ns2:description><ns2:value>739.5652</ns2:value></ns2:annotationElement><ns2:annotationElement position="151" colour="-3629568"><ns2:displayCharacter> </ns2:displayCharacter><ns2:description>535.70203</ns2:description><ns2:value>535.702</ns2:value></ns2:annotationElement><ns2:annotationElement position="152" colour="-4485888"><ns2:displayCharacter> </ns2:displayCharacter><ns2:description>478.46878</ns2:description><ns2:value>478.46878</ns2:value></ns2:annotationElement><ns2:annotationElement position="153" colour="-1257984"><ns2:displayCharacter> </ns2:displayCharacter><ns2:description>694.99408</ns2:description><ns2:value>694.9941</ns2:value></ns2:annotationElement><ns2:annotationElement position="154" colour="-11730944"><ns2:displayCharacter> </ns2:displayCharacter><ns2:description>0.00000</ns2:description><ns2:value>0.0</ns2:value></ns2:annotationElement><ns2:annotationElement position="155" colour="-4090368"><ns2:displayCharacter> </ns2:displayCharacter><ns2:description>508.14954</ns2:description><ns2:value>508.14954</ns2:value></ns2:annotationElement><ns2:annotationElement position="156" colour="-3168256"><ns2:displayCharacter> </ns2:displayCharacter><ns2:description>567.24377</ns2:description><ns2:value>567.2438</ns2:value></ns2:annotationElement><ns2:annotationElement position="157" colour="-2180352"><ns2:displayCharacter> </ns2:displayCharacter><ns2:description>632.92230</ns2:description><ns2:value>632.9223</ns2:value></ns2:annotationElement><ns2:annotationElement position="158" colour="-4354048"><ns2:displayCharacter> </ns2:displayCharacter><ns2:description>488.11487</ns2:description><ns2:value>488.11487</ns2:value></ns2:annotationElement><ns2:annotationElement position="159" colour="-5407744"><ns2:displayCharacter> </ns2:displayCharacter><ns2:description>418.58020</ns2:description><ns2:value>418.5802</ns2:value></ns2:annotationElement><ns2:annotationElement position="160" colour="-533760"><ns2:displayCharacter> </ns2:displayCharacter><ns2:description>741.63007</ns2:description><ns2:value>741.63007</ns2:value></ns2:annotationElement><ns2:annotationElement position="161" colour="-8964352"><ns2:displayCharacter> </ns2:displayCharacter><ns2:description>186.08473</ns2:description><ns2:value>186.08473</ns2:value></ns2:annotationElement><ns2:annotationElement position="162" colour="-3300096"><ns2:displayCharacter> </ns2:displayCharacter><ns2:description>558.23505</ns2:description><ns2:value>558.23505</ns2:value></ns2:annotationElement><ns2:annotationElement position="163" colour="-7185920"><ns2:displayCharacter> </ns2:displayCharacter><ns2:description>303.98108</ns2:description><ns2:value>303.98108</ns2:value></ns2:annotationElement><ns2:annotationElement position="164" colour="-3102464"><ns2:displayCharacter> </ns2:displayCharacter><ns2:description>571.02295</ns2:description><ns2:value>571.02295</ns2:value></ns2:annotationElement><ns2:annotationElement position="165" colour="-10742784"><ns2:displayCharacter> </ns2:displayCharacter><ns2:description>69.15041</ns2:description><ns2:value>69.15041</ns2:value></ns2:annotationElement><ns2:annotationElement position="166" colour="-3827200"><ns2:displayCharacter> </ns2:displayCharacter><ns2:description>522.04779</ns2:description><ns2:value>522.0478</ns2:value></ns2:annotationElement><ns2:annotationElement position="167" colour="-270080"><ns2:displayCharacter> </ns2:displayCharacter><ns2:description>759.51917</ns2:description><ns2:value>759.51917</ns2:value></ns2:annotationElement><ns2:annotationElement position="168" colour="-3563520"><ns2:displayCharacter> </ns2:displayCharacter><ns2:description>541.25836</ns2:description><ns2:value>541.25836</ns2:value></ns2:annotationElement><ns2:annotationElement position="169" colour="-1324032"><ns2:displayCharacter> </ns2:displayCharacter><ns2:description>688.55414</ns2:description><ns2:value>688.55414</ns2:value></ns2:annotationElement><ns2:annotationElement position="170" colour="-4683264"><ns2:displayCharacter> </ns2:displayCharacter><ns2:description>466.10468</ns2:description><ns2:value>466.10468</ns2:value></ns2:annotationElement><ns2:annotationElement position="171" colour="-8371712"><ns2:displayCharacter> </ns2:displayCharacter><ns2:description>222.23637</ns2:description><ns2:value>222.23637</ns2:value></ns2:annotationElement><ns2:annotationElement position="172" colour="-1192192"><ns2:displayCharacter> </ns2:displayCharacter><ns2:description>699.53284</ns2:description><ns2:value>699.53284</ns2:value></ns2:annotationElement><ns2:annotationElement position="173" colour="-1390080"><ns2:displayCharacter> </ns2:displayCharacter><ns2:description>683.10431</ns2:description><ns2:value>683.1043</ns2:value></ns2:annotationElement><ns2:annotationElement position="174" colour="-1258496"><ns2:displayCharacter> </ns2:displayCharacter><ns2:description>691.49036</ns2:description><ns2:value>691.49036</ns2:value></ns2:annotationElement><ns2:annotationElement position="175" colour="-6656"><ns2:displayCharacter> </ns2:displayCharacter><ns2:description>776.08716</ns2:description><ns2:value>776.08716</ns2:value></ns2:annotationElement><ns2:annotationElement position="176" colour="-72448"><ns2:displayCharacter> </ns2:displayCharacter><ns2:description>772.79901</ns2:description><ns2:value>772.799</ns2:value></ns2:annotationElement><ns2:annotationElement position="177" colour="-138496"><ns2:displayCharacter> </ns2:displayCharacter><ns2:description>769.31464</ns2:description><ns2:value>769.31464</ns2:value></ns2:annotationElement><ns2:annotationElement position="178" colour="-204288"><ns2:displayCharacter> </ns2:displayCharacter><ns2:description>764.82867</ns2:description><ns2:value>764.8287</ns2:value></ns2:annotationElement><ns2:annotationElement position="179" colour="-9886720"><ns2:displayCharacter> </ns2:displayCharacter><ns2:description>123.14569</ns2:description><ns2:value>123.14569</ns2:value></ns2:annotationElement><ns2:annotationElement position="180" colour="-204288"><ns2:displayCharacter> </ns2:displayCharacter><ns2:description>764.73328</ns2:description><ns2:value>764.7333</ns2:value></ns2:annotationElement><ns2:annotationElement position="181" colour="-731392"><ns2:displayCharacter> </ns2:displayCharacter><ns2:description>727.52704</ns2:description><ns2:value>727.52704</ns2:value></ns2:annotationElement><ns2:annotationElement position="182" colour="-8108288"><ns2:displayCharacter> </ns2:displayCharacter><ns2:description>240.33757</ns2:description><ns2:value>240.33757</ns2:value></ns2:annotationElement><ns2:annotationElement position="183" colour="-10611200"><ns2:displayCharacter> </ns2:displayCharacter><ns2:description>74.70419</ns2:description><ns2:value>74.704185</ns2:value></ns2:annotationElement><ns2:annotationElement position="184" colour="-4749056"><ns2:displayCharacter> </ns2:displayCharacter><ns2:description>463.08640</ns2:description><ns2:value>463.0864</ns2:value></ns2:annotationElement><ns2:annotationElement position="185" colour="-5341952"><ns2:displayCharacter> </ns2:displayCharacter><ns2:description>422.58759</ns2:description><ns2:value>422.5876</ns2:value></ns2:annotationElement><ns2:annotationElement position="186" colour="-3102464"><ns2:displayCharacter> </ns2:displayCharacter><ns2:description>572.41205</ns2:description><ns2:value>572.41205</ns2:value></ns2:annotationElement><ns2:annotationElement position="187" colour="-1521664"><ns2:displayCharacter> </ns2:displayCharacter><ns2:description>677.41742</ns2:description><ns2:value>677.4174</ns2:value></ns2:annotationElement><ns2:annotationElement position="188" colour="-204288"><ns2:displayCharacter> </ns2:displayCharacter><ns2:description>764.15747</ns2:description><ns2:value>764.1575</ns2:value></ns2:annotationElement><ns2:annotationElement position="189" colour="-3958784"><ns2:displayCharacter> </ns2:displayCharacter><ns2:description>513.59149</ns2:description><ns2:value>513.5915</ns2:value></ns2:annotationElement><ns2:annotationElement position="190" colour="-4617472"><ns2:displayCharacter> </ns2:displayCharacter><ns2:description>470.94656</ns2:description><ns2:value>470.94656</ns2:value></ns2:annotationElement><ns2:annotationElement position="191" colour="-10479360"><ns2:displayCharacter> </ns2:displayCharacter><ns2:description>85.00327</ns2:description><ns2:value>85.003265</ns2:value></ns2:annotationElement><ns2:annotationElement position="192" colour="-862976"><ns2:displayCharacter> </ns2:displayCharacter><ns2:description>721.24603</ns2:description><ns2:value>721.24603</ns2:value></ns2:annotationElement><ns2:annotationElement position="193" colour="-270336"><ns2:displayCharacter> </ns2:displayCharacter><ns2:description>757.66699</ns2:description><ns2:value>757.667</ns2:value></ns2:annotationElement><ns2:annotationElement position="194" colour="-1521664"><ns2:displayCharacter> </ns2:displayCharacter><ns2:description>676.27515</ns2:description><ns2:value>676.27515</ns2:value></ns2:annotationElement><ns2:annotationElement position="195" colour="-204544"><ns2:displayCharacter> </ns2:displayCharacter><ns2:description>762.13477</ns2:description><ns2:value>762.13477</ns2:value></ns2:annotationElement><ns2:annotationElement position="196" colour="-862976"><ns2:displayCharacter> </ns2:displayCharacter><ns2:description>721.07776</ns2:description><ns2:value>721.07776</ns2:value></ns2:annotationElement><ns2:annotationElement position="197" colour="-8239872"><ns2:displayCharacter> </ns2:displayCharacter><ns2:description>234.33588</ns2:description><ns2:value>234.33588</ns2:value></ns2:annotationElement><ns2:annotationElement position="198" colour="-138496"><ns2:displayCharacter> </ns2:displayCharacter><ns2:description>766.70013</ns2:description><ns2:value>766.70013</ns2:value></ns2:annotationElement><ns2:annotationElement position="199" colour="-6264064"><ns2:displayCharacter> </ns2:displayCharacter><ns2:description>361.22180</ns2:description><ns2:value>361.2218</ns2:value></ns2:annotationElement><ns2:annotationElement position="200" colour="-138496"><ns2:displayCharacter> </ns2:displayCharacter><ns2:description>768.69855</ns2:description><ns2:value>768.69855</ns2:value></ns2:annotationElement><ns2:annotationElement position="201" colour="-1389824"><ns2:displayCharacter> </ns2:displayCharacter><ns2:description>686.07471</ns2:description><ns2:value>686.0747</ns2:value></ns2:annotationElement><ns2:annotationElement position="202" colour="-138496"><ns2:displayCharacter> </ns2:displayCharacter><ns2:description>767.92822</ns2:description><ns2:value>767.9282</ns2:value></ns2:annotationElement><ns2:annotationElement position="203" colour="-3299840"><ns2:displayCharacter> </ns2:displayCharacter><ns2:description>560.04260</ns2:description><ns2:value>560.0426</ns2:value></ns2:annotationElement><ns2:annotationElement position="204" colour="-1785088"><ns2:displayCharacter> </ns2:displayCharacter><ns2:description>659.97363</ns2:description><ns2:value>659.97363</ns2:value></ns2:annotationElement><ns2:annotationElement position="205" colour="-138752"><ns2:displayCharacter> </ns2:displayCharacter><ns2:description>765.76367</ns2:description><ns2:value>765.7637</ns2:value></ns2:annotationElement><ns2:annotationElement position="206" colour="-3234304"><ns2:displayCharacter> </ns2:displayCharacter><ns2:description>562.94269</ns2:description><ns2:value>562.9427</ns2:value></ns2:annotationElement><ns2:annotationElement position="207" colour="-8766976"><ns2:displayCharacter> </ns2:displayCharacter><ns2:description>196.26096</ns2:description><ns2:value>196.26096</ns2:value></ns2:annotationElement><ns2:annotationElement position="208" colour="-467712"><ns2:displayCharacter> </ns2:displayCharacter><ns2:description>746.99194</ns2:description><ns2:value>746.99194</ns2:value></ns2:annotationElement><ns2:annotationElement position="209" colour="-3563520"><ns2:displayCharacter> </ns2:displayCharacter><ns2:description>540.36151</ns2:description><ns2:value>540.3615</ns2:value></ns2:annotationElement><ns2:annotationElement position="210" colour="-204544"><ns2:displayCharacter> </ns2:displayCharacter><ns2:description>762.37634</ns2:description><ns2:value>762.37634</ns2:value></ns2:annotationElement><ns2:annotationElement position="211" colour="-336128"><ns2:displayCharacter> </ns2:displayCharacter><ns2:description>755.07751</ns2:description><ns2:value>755.0775</ns2:value></ns2:annotationElement><ns2:annotationElement position="212" colour="-5473536"><ns2:displayCharacter> </ns2:displayCharacter><ns2:description>417.00342</ns2:description><ns2:value>417.00342</ns2:value></ns2:annotationElement><ns2:annotationElement position="213" colour="-138496"><ns2:displayCharacter> </ns2:displayCharacter><ns2:description>767.92822</ns2:description><ns2:value>767.9282</ns2:value></ns2:annotationElement><ns2:annotationElement position="214" colour="-138496"><ns2:displayCharacter> </ns2:displayCharacter><ns2:description>769.15546</ns2:description><ns2:value>769.15546</ns2:value></ns2:annotationElement><ns2:annotationElement position="215" colour="-270336"><ns2:displayCharacter> </ns2:displayCharacter><ns2:description>757.35553</ns2:description><ns2:value>757.3555</ns2:value></ns2:annotationElement><ns2:annotationElement position="216" colour="-138496"><ns2:displayCharacter> </ns2:displayCharacter><ns2:description>768.69855</ns2:description><ns2:value>768.69855</ns2:value></ns2:annotationElement><ns2:annotationElement position="217" colour="-2641408"><ns2:displayCharacter> </ns2:displayCharacter><ns2:description>601.10236</ns2:description><ns2:value>601.10236</ns2:value></ns2:annotationElement><ns2:annotationElement position="218" colour="-4353792"><ns2:displayCharacter> </ns2:displayCharacter><ns2:description>488.85043</ns2:description><ns2:value>488.85043</ns2:value></ns2:annotationElement><ns2:annotationElement position="219" colour="-3431680"><ns2:displayCharacter> </ns2:displayCharacter><ns2:description>551.58997</ns2:description><ns2:value>551.58997</ns2:value></ns2:annotationElement><ns2:annotationElement position="220" colour="-4617216"><ns2:displayCharacter> </ns2:displayCharacter><ns2:description>473.44806</ns2:description><ns2:value>473.44806</ns2:value></ns2:annotationElement><ns2:annotationElement position="221" colour="-3892736"><ns2:displayCharacter> </ns2:displayCharacter><ns2:description>520.44824</ns2:description><ns2:value>520.44824</ns2:value></ns2:annotationElement><ns2:annotationElement position="222" colour="-138496"><ns2:displayCharacter> </ns2:displayCharacter><ns2:description>766.69183</ns2:description><ns2:value>766.69183</ns2:value></ns2:annotationElement><ns2:annotationElement position="223" colour="-4617216"><ns2:displayCharacter> </ns2:displayCharacter><ns2:description>473.89166</ns2:description><ns2:value>473.89166</ns2:value></ns2:annotationElement><ns2:annotationElement position="224" colour="-4156160"><ns2:displayCharacter> </ns2:displayCharacter><ns2:description>502.67874</ns2:description><ns2:value>502.67874</ns2:value></ns2:annotationElement><ns2:annotationElement position="225" colour="-138752"><ns2:displayCharacter> </ns2:displayCharacter><ns2:description>765.32233</ns2:description><ns2:value>765.3223</ns2:value></ns2:annotationElement><ns2:annotationElement position="226" colour="-204288"><ns2:displayCharacter> </ns2:displayCharacter><ns2:description>763.65222</ns2:description><ns2:value>763.6522</ns2:value></ns2:annotationElement><ns2:annotationElement position="227" colour="-7910656"><ns2:displayCharacter> </ns2:displayCharacter><ns2:description>253.76250</ns2:description><ns2:value>253.7625</ns2:value></ns2:annotationElement><ns2:annotationElement position="228" colour="-8042240"><ns2:displayCharacter> </ns2:displayCharacter><ns2:description>245.37022</ns2:description><ns2:value>245.37022</ns2:value></ns2:annotationElement><ns2:annotationElement position="229" colour="-6132224"><ns2:displayCharacter> </ns2:displayCharacter><ns2:description>371.58221</ns2:description><ns2:value>371.5822</ns2:value></ns2:annotationElement><ns2:annotationElement position="230" colour="-72704"><ns2:displayCharacter> </ns2:displayCharacter><ns2:description>772.69019</ns2:description><ns2:value>772.6902</ns2:value></ns2:annotationElement><ns2:annotationElement position="231" colour="-138496"><ns2:displayCharacter> </ns2:displayCharacter><ns2:description>768.96631</ns2:description><ns2:value>768.9663</ns2:value></ns2:annotationElement><ns2:annotationElement position="232" colour="-467712"><ns2:displayCharacter> </ns2:displayCharacter><ns2:description>747.24799</ns2:description><ns2:value>747.248</ns2:value></ns2:annotationElement><ns2:annotationElement position="233" colour="-5275904"><ns2:displayCharacter> </ns2:displayCharacter><ns2:description>430.36746</ns2:description><ns2:value>430.36746</ns2:value></ns2:annotationElement><ns2:annotationElement position="234" colour="-6656"><ns2:displayCharacter> </ns2:displayCharacter><ns2:description>776.08716</ns2:description><ns2:value>776.08716</ns2:value></ns2:annotationElement><ns2:annotationElement position="235" colour="-6912"><ns2:displayCharacter> </ns2:displayCharacter><ns2:description>774.53827</ns2:description><ns2:value>774.53827</ns2:value></ns2:annotationElement><ns2:annotationElement position="236" colour="-5012736"><ns2:displayCharacter> </ns2:displayCharacter><ns2:description>443.69327</ns2:description><ns2:value>443.69327</ns2:value></ns2:annotationElement><ns2:annotationElement position="237" colour="-3629312"><ns2:displayCharacter> </ns2:displayCharacter><ns2:description>536.27277</ns2:description><ns2:value>536.27277</ns2:value></ns2:annotationElement><ns2:annotationElement position="238" colour="-72448"><ns2:displayCharacter> </ns2:displayCharacter><ns2:description>772.85858</ns2:description><ns2:value>772.8586</ns2:value></ns2:annotationElement><ns2:annotationElement position="239" colour="-4617216"><ns2:displayCharacter> </ns2:displayCharacter><ns2:description>472.79163</ns2:description><ns2:value>472.79163</ns2:value></ns2:annotationElement><ns2:annotationElement position="240" colour="-7515392"><ns2:displayCharacter> </ns2:displayCharacter><ns2:description>280.62662</ns2:description><ns2:value>280.62662</ns2:value></ns2:annotationElement><ns2:annotationElement position="241" colour="-6593280"><ns2:displayCharacter> </ns2:displayCharacter><ns2:description>341.64764</ns2:description><ns2:value>341.64764</ns2:value></ns2:annotationElement><ns2:annotationElement position="242" colour="-138496"><ns2:displayCharacter> </ns2:displayCharacter><ns2:description>767.92822</ns2:description><ns2:value>767.9282</ns2:value></ns2:annotationElement><ns2:annotationElement position="243" colour="-4946688"><ns2:displayCharacter> </ns2:displayCharacter><ns2:description>450.21878</ns2:description><ns2:value>450.21878</ns2:value></ns2:annotationElement><ns2:annotationElement position="244" colour="-6856704"><ns2:displayCharacter> </ns2:displayCharacter><ns2:description>326.03583</ns2:description><ns2:value>326.03583</ns2:value></ns2:annotationElement><ns2:annotationElement position="245" colour="-9688832"><ns2:displayCharacter> </ns2:displayCharacter><ns2:description>137.08885</ns2:description><ns2:value>137.08885</ns2:value></ns2:annotationElement><ns2:annotationElement position="246" colour="-1060608"><ns2:displayCharacter> </ns2:displayCharacter><ns2:description>705.30493</ns2:description><ns2:value>705.30493</ns2:value></ns2:annotationElement><ns2:annotationElement position="247" colour="-8239872"><ns2:displayCharacter> </ns2:displayCharacter><ns2:description>233.07396</ns2:description><ns2:value>233.07396</ns2:value></ns2:annotationElement><ns2:annotationElement position="248" colour="-3563520"><ns2:displayCharacter> </ns2:displayCharacter><ns2:description>541.63422</ns2:description><ns2:value>541.6342</ns2:value></ns2:annotationElement><ns2:annotationElement position="249" colour="-10149888"><ns2:displayCharacter> </ns2:displayCharacter><ns2:description>108.06097</ns2:description><ns2:value>108.06097</ns2:value></ns2:annotationElement><ns2:annotationElement position="250" colour="-3563520"><ns2:displayCharacter> </ns2:displayCharacter><ns2:description>542.17236</ns2:description><ns2:value>542.17236</ns2:value></ns2:annotationElement><ns2:annotationElement position="251" colour="-8898816"><ns2:displayCharacter> </ns2:displayCharacter><ns2:description>187.35831</ns2:description><ns2:value>187.3583</ns2:value></ns2:annotationElement><ns2:annotationElement position="252" colour="-1060608"><ns2:displayCharacter> </ns2:displayCharacter><ns2:description>705.63239</ns2:description><ns2:value>705.6324</ns2:value></ns2:annotationElement><ns2:annotationElement position="253" colour="-5012736"><ns2:displayCharacter> </ns2:displayCharacter><ns2:description>444.03540</ns2:description><ns2:value>444.0354</ns2:value></ns2:annotationElement><ns2:annotationElement position="254" colour="-797184"><ns2:displayCharacter> </ns2:displayCharacter><ns2:description>722.81519</ns2:description><ns2:value>722.8152</ns2:value></ns2:annotationElement><ns2:annotationElement position="255" colour="-3826944"><ns2:displayCharacter> </ns2:displayCharacter><ns2:description>524.40649</ns2:description><ns2:value>524.4065</ns2:value></ns2:annotationElement><ns2:annotationElement position="256" colour="-1060608"><ns2:displayCharacter> </ns2:displayCharacter><ns2:description>705.36731</ns2:description><ns2:value>705.3673</ns2:value></ns2:annotationElement><ns2:annotationElement position="257" colour="-72448"><ns2:displayCharacter> </ns2:displayCharacter><ns2:description>773.21918</ns2:description><ns2:value>773.2192</ns2:value></ns2:annotationElement><ns2:annotationElement position="258" colour="-3695360"><ns2:displayCharacter> </ns2:displayCharacter><ns2:description>530.93695</ns2:description><ns2:value>530.93695</ns2:value></ns2:annotationElement><ns2:annotationElement position="259" colour="-1851136"><ns2:displayCharacter> </ns2:displayCharacter><ns2:description>653.04309</ns2:description><ns2:value>653.0431</ns2:value></ns2:annotationElement><ns2:annotationElement position="260" colour="-9952256"><ns2:displayCharacter> </ns2:displayCharacter><ns2:description>121.57114</ns2:description><ns2:value>121.57114</ns2:value></ns2:annotationElement><ns2:annotationElement position="261" colour="-204288"><ns2:displayCharacter> </ns2:displayCharacter><ns2:description>764.61407</ns2:description><ns2:value>764.6141</ns2:value></ns2:annotationElement><ns2:annotationElement position="262" colour="-138496"><ns2:displayCharacter> </ns2:displayCharacter><ns2:description>767.92822</ns2:description><ns2:value>767.9282</ns2:value></ns2:annotationElement><ns2:annotationElement position="263" colour="-1916928"><ns2:displayCharacter> </ns2:displayCharacter><ns2:description>649.35907</ns2:description><ns2:value>649.3591</ns2:value></ns2:annotationElement><ns2:annotationElement position="264" colour="-3563520"><ns2:displayCharacter> </ns2:displayCharacter><ns2:description>541.26440</ns2:description><ns2:value>541.2644</ns2:value></ns2:annotationElement><ns2:annotationElement position="265" colour="-7449600"><ns2:displayCharacter> </ns2:displayCharacter><ns2:description>284.85959</ns2:description><ns2:value>284.8596</ns2:value></ns2:annotationElement><ns2:annotationElement position="266" colour="-401920"><ns2:displayCharacter> </ns2:displayCharacter><ns2:description>750.60248</ns2:description><ns2:value>750.6025</ns2:value></ns2:annotationElement><ns2:annotationElement position="267" colour="-138496"><ns2:displayCharacter> </ns2:displayCharacter><ns2:description>766.90448</ns2:description><ns2:value>766.9045</ns2:value></ns2:annotationElement><ns2:annotationElement position="268" colour="-5671168"><ns2:displayCharacter> </ns2:displayCharacter><ns2:description>400.92035</ns2:description><ns2:value>400.92035</ns2:value></ns2:annotationElement><ns2:annotationElement position="269" colour="-1587456"><ns2:displayCharacter> </ns2:displayCharacter><ns2:description>673.20905</ns2:description><ns2:value>673.20905</ns2:value></ns2:annotationElement><ns2:annotationElement position="270" colour="-6656"><ns2:displayCharacter> </ns2:displayCharacter><ns2:description>776.08716</ns2:description><ns2:value>776.08716</ns2:value></ns2:annotationElement><ns2:annotationElement position="271" colour="-9227776"><ns2:displayCharacter> </ns2:displayCharacter><ns2:description>168.99074</ns2:description><ns2:value>168.99074</ns2:value></ns2:annotationElement><ns2:annotationElement position="272" colour="-2048512"><ns2:displayCharacter> </ns2:displayCharacter><ns2:description>642.92316</ns2:description><ns2:value>642.92316</ns2:value></ns2:annotationElement><ns2:annotationElement position="273" colour="-467712"><ns2:displayCharacter> </ns2:displayCharacter><ns2:description>746.29584</ns2:description><ns2:value>746.29584</ns2:value></ns2:annotationElement><ns2:annotationElement position="274" colour="-6656"><ns2:displayCharacter> </ns2:displayCharacter><ns2:description>776.08716</ns2:description><ns2:value>776.08716</ns2:value></ns2:annotationElement><ns2:annotationElement position="275" colour="-9030400"><ns2:displayCharacter> </ns2:displayCharacter><ns2:description>180.75020</ns2:description><ns2:value>180.7502</ns2:value></ns2:annotationElement><ns2:annotationElement position="276" colour="-6132224"><ns2:displayCharacter> </ns2:displayCharacter><ns2:description>372.71808</ns2:description><ns2:value>372.71808</ns2:value></ns2:annotationElement><ns2:annotationElement position="277" colour="-5012736"><ns2:displayCharacter> </ns2:displayCharacter><ns2:description>444.01718</ns2:description><ns2:value>444.01718</ns2:value></ns2:annotationElement><ns2:annotationElement position="278" colour="-4353792"><ns2:displayCharacter> </ns2:displayCharacter><ns2:description>491.10480</ns2:description><ns2:value>491.1048</ns2:value></ns2:annotationElement><ns2:annotationElement position="279" colour="-5210112"><ns2:displayCharacter> </ns2:displayCharacter><ns2:description>432.97098</ns2:description><ns2:value>432.97098</ns2:value></ns2:annotationElement><ns2:annotationElement position="280" colour="-5407744"><ns2:displayCharacter> </ns2:displayCharacter><ns2:description>419.68326</ns2:description><ns2:value>419.68326</ns2:value></ns2:annotationElement><ns2:annotationElement position="281" colour="-3629312"><ns2:displayCharacter> </ns2:displayCharacter><ns2:description>537.54901</ns2:description><ns2:value>537.549</ns2:value></ns2:annotationElement><ns2:annotationElement position="282" colour="-11269888"><ns2:displayCharacter> </ns2:displayCharacter><ns2:description>31.35630</ns2:description><ns2:value>31.356302</ns2:value></ns2:annotationElement><ns2:annotationElement position="283" colour="-5868800"><ns2:displayCharacter> </ns2:displayCharacter><ns2:description>387.63400</ns2:description><ns2:value>387.634</ns2:value></ns2:annotationElement><ns2:annotationElement position="284" colour="-5407744"><ns2:displayCharacter> </ns2:displayCharacter><ns2:description>419.88141</ns2:description><ns2:value>419.8814</ns2:value></ns2:annotationElement><ns2:annotationElement position="285" colour="-6725120"><ns2:displayCharacter> </ns2:displayCharacter><ns2:description>330.99301</ns2:description><ns2:value>330.993</ns2:value></ns2:annotationElement><ns2:annotationElement position="286" colour="-8503296"><ns2:displayCharacter> </ns2:displayCharacter><ns2:description>215.17444</ns2:description><ns2:value>215.17444</ns2:value></ns2:annotationElement><ns2:annotationElement position="287" colour="-8832512"><ns2:displayCharacter> </ns2:displayCharacter><ns2:description>195.37064</ns2:description><ns2:value>195.37064</ns2:value></ns2:annotationElement><ns2:annotationElement position="288" colour="-10347520"><ns2:displayCharacter> </ns2:displayCharacter><ns2:description>94.07869</ns2:description><ns2:value>94.07869</ns2:value></ns2:annotationElement><ns2:annotationElement position="289" colour="-2180352"><ns2:displayCharacter> </ns2:displayCharacter><ns2:description>631.31073</ns2:description><ns2:value>631.3107</ns2:value></ns2:annotationElement><ns2:annotationElement position="290" colour="-8108288"><ns2:displayCharacter> </ns2:displayCharacter><ns2:description>240.13098</ns2:description><ns2:value>240.13098</ns2:value></ns2:annotationElement><ns2:annotationElement position="291" colour="-2509568"><ns2:displayCharacter> </ns2:displayCharacter><ns2:description>611.76385</ns2:description><ns2:value>611.76385</ns2:value></ns2:annotationElement><ns2:annotationElement position="292" colour="-5934592"><ns2:displayCharacter> </ns2:displayCharacter><ns2:description>385.72424</ns2:description><ns2:value>385.72424</ns2:value></ns2:annotationElement><ns2:annotationElement position="293" colour="-3234048"><ns2:displayCharacter> </ns2:displayCharacter><ns2:description>564.62817</ns2:description><ns2:value>564.6282</ns2:value></ns2:annotationElement><ns2:annotationElement position="294" colour="-1587712"><ns2:displayCharacter> </ns2:displayCharacter><ns2:description>670.82123</ns2:description><ns2:value>670.8212</ns2:value></ns2:annotationElement><ns2:annotationElement position="295" colour="-6264064"><ns2:displayCharacter> </ns2:displayCharacter><ns2:description>362.65747</ns2:description><ns2:value>362.65747</ns2:value></ns2:annotationElement><ns2:annotationElement position="296" colour="-665344"><ns2:displayCharacter> </ns2:displayCharacter><ns2:description>734.51373</ns2:description><ns2:value>734.51373</ns2:value></ns2:annotationElement><ns2:annotationElement position="297" colour="-72704"><ns2:displayCharacter> </ns2:displayCharacter><ns2:description>771.03058</ns2:description><ns2:value>771.0306</ns2:value></ns2:annotationElement><ns2:annotationElement position="298" colour="-8108032"><ns2:displayCharacter> </ns2:displayCharacter><ns2:description>241.85114</ns2:description><ns2:value>241.85114</ns2:value></ns2:annotationElement><ns2:annotationElement position="299" colour="-3168256"><ns2:displayCharacter> </ns2:displayCharacter><ns2:description>566.43298</ns2:description><ns2:value>566.433</ns2:value></ns2:annotationElement><ns2:annotationElement position="300" colour="-1455872"><ns2:displayCharacter> </ns2:displayCharacter><ns2:description>681.33405</ns2:description><ns2:value>681.33405</ns2:value></ns2:annotationElement><ns2:annotationElement position="301" colour="-6656"><ns2:displayCharacter> </ns2:displayCharacter><ns2:description>776.08716</ns2:description><ns2:value>776.08716</ns2:value></ns2:annotationElement><ns2:annotationElement position="302" colour="-72448"><ns2:displayCharacter> </ns2:displayCharacter><ns2:description>773.18658</ns2:description><ns2:value>773.1866</ns2:value></ns2:annotationElement><ns2:annotationElement position="303" colour="-3761152"><ns2:displayCharacter> </ns2:displayCharacter><ns2:description>527.52527</ns2:description><ns2:value>527.52527</ns2:value></ns2:annotationElement><ns2:annotationElement position="304" colour="-138496"><ns2:displayCharacter> </ns2:displayCharacter><ns2:description>768.51672</ns2:description><ns2:value>768.5167</ns2:value></ns2:annotationElement><ns2:annotationElement position="305" colour="-72704"><ns2:displayCharacter> </ns2:displayCharacter><ns2:description>772.52368</ns2:description><ns2:value>772.5237</ns2:value></ns2:annotationElement><ns2:annotationElement position="306" colour="-665344"><ns2:displayCharacter> </ns2:displayCharacter><ns2:description>733.70410</ns2:description><ns2:value>733.7041</ns2:value></ns2:annotationElement><ns2:annotationElement position="307" colour="-8832512"><ns2:displayCharacter> </ns2:displayCharacter><ns2:description>195.33415</ns2:description><ns2:value>195.33415</ns2:value></ns2:annotationElement><ns2:annotationElement position="308" colour="-72704"><ns2:displayCharacter> </ns2:displayCharacter><ns2:description>770.78979</ns2:description><ns2:value>770.7898</ns2:value></ns2:annotationElement><ns2:annotationElement position="309" colour="-1324032"><ns2:displayCharacter> </ns2:displayCharacter><ns2:description>689.96338</ns2:description><ns2:value>689.9634</ns2:value></ns2:annotationElement><ns2:annotationElement position="310" colour="-7120384"><ns2:displayCharacter> </ns2:displayCharacter><ns2:description>305.85513</ns2:description><ns2:value>305.85513</ns2:value></ns2:annotationElement><ns2:annotationElement position="311" colour="-5341952"><ns2:displayCharacter> </ns2:displayCharacter><ns2:description>421.77817</ns2:description><ns2:value>421.77817</ns2:value></ns2:annotationElement><ns2:annotationElement position="312" colour="-731392"><ns2:displayCharacter> </ns2:displayCharacter><ns2:description>728.71063</ns2:description><ns2:value>728.71063</ns2:value></ns2:annotationElement><ns2:annotationElement position="313" colour="-7186176"><ns2:displayCharacter> </ns2:displayCharacter><ns2:description>301.79950</ns2:description><ns2:value>301.7995</ns2:value></ns2:annotationElement><ns2:annotationElement position="314" colour="-6593280"><ns2:displayCharacter> </ns2:displayCharacter><ns2:description>342.09323</ns2:description><ns2:value>342.09323</ns2:value></ns2:annotationElement><ns2:annotationElement position="315" colour="-1126656"><ns2:displayCharacter> </ns2:displayCharacter><ns2:description>701.18768</ns2:description><ns2:value>701.1877</ns2:value></ns2:annotationElement><ns2:annotationElement position="316" colour="-3168256"><ns2:displayCharacter> </ns2:displayCharacter><ns2:description>569.28302</ns2:description><ns2:value>569.283</ns2:value></ns2:annotationElement><ns2:annotationElement position="317" colour="-7383808"><ns2:displayCharacter> </ns2:displayCharacter><ns2:description>288.78476</ns2:description><ns2:value>288.78476</ns2:value></ns2:annotationElement><ns2:annotationElement position="318" colour="-11730688"><ns2:displayCharacter> </ns2:displayCharacter><ns2:description>2.44843</ns2:description><ns2:value>2.448426</ns2:value></ns2:annotationElement><ns2:annotationElement position="319" colour="-11730688"><ns2:displayCharacter> </ns2:displayCharacter><ns2:description>2.45381</ns2:description><ns2:value>2.4538078</ns2:value></ns2:annotationElement><ns2:annotationElement position="320" colour="-11730688"><ns2:displayCharacter> </ns2:displayCharacter><ns2:description>2.45011</ns2:description><ns2:value>2.4501135</ns2:value></ns2:annotationElement><ns2:annotationElement position="321" colour="-11730688"><ns2:displayCharacter> </ns2:displayCharacter><ns2:description>2.45083</ns2:description><ns2:value>2.45083</ns2:value></ns2:annotationElement><ns2:annotationElement position="322" colour="-11730688"><ns2:displayCharacter> </ns2:displayCharacter><ns2:description>2.44947</ns2:description><ns2:value>2.4494665</ns2:value></ns2:annotationElement><ns2:annotationElement position="323" colour="-11730688"><ns2:displayCharacter> </ns2:displayCharacter><ns2:description>2.45231</ns2:description><ns2:value>2.452311</ns2:value></ns2:annotationElement><ns2:annotationElement position="324" colour="-11730688"><ns2:displayCharacter> </ns2:displayCharacter><ns2:description>2.45391</ns2:description><ns2:value>2.4539104</ns2:value></ns2:annotationElement><ns2:annotationElement position="325" colour="-11730688"><ns2:displayCharacter> </ns2:displayCharacter><ns2:description>2.45178</ns2:description><ns2:value>2.4517846</ns2:value></ns2:annotationElement><ns2:annotationElement position="326" colour="-11730688"><ns2:displayCharacter> </ns2:displayCharacter><ns2:description>2.45106</ns2:description><ns2:value>2.451056</ns2:value></ns2:annotationElement><ns2:annotationElement position="327" colour="-11730688"><ns2:displayCharacter> </ns2:displayCharacter><ns2:description>2.45378</ns2:description><ns2:value>2.4537828</ns2:value></ns2:annotationElement><ns2:annotationElement position="328" colour="-11730688"><ns2:displayCharacter> </ns2:displayCharacter><ns2:description>2.45068</ns2:description><ns2:value>2.4506824</ns2:value></ns2:annotationElement><ns2:annotationElement position="329" colour="-11730688"><ns2:displayCharacter> </ns2:displayCharacter><ns2:description>2.45391</ns2:description><ns2:value>2.4539104</ns2:value></ns2:annotationElement><ns2:annotationElement position="330" colour="-8042240"><ns2:displayCharacter> </ns2:displayCharacter><ns2:description>245.67168</ns2:description><ns2:value>245.67168</ns2:value></ns2:annotationElement><ns2:annotationElement position="331" colour="-3958784"><ns2:displayCharacter> </ns2:displayCharacter><ns2:description>513.21814</ns2:description><ns2:value>513.21814</ns2:value></ns2:annotationElement><ns2:annotationElement position="332" colour="-11730688"><ns2:displayCharacter> </ns2:displayCharacter><ns2:description>2.45039</ns2:description><ns2:value>2.4503903</ns2:value></ns2:annotationElement><ns2:annotationElement position="333" colour="-4222208"><ns2:displayCharacter> </ns2:displayCharacter><ns2:description>495.92810</ns2:description><ns2:value>495.9281</ns2:value></ns2:annotationElement><ns2:annotationElement position="334" colour="-4090368"><ns2:displayCharacter> </ns2:displayCharacter><ns2:description>507.51175</ns2:description><ns2:value>507.51175</ns2:value></ns2:annotationElement><ns2:annotationElement position="335" colour="-4222208"><ns2:displayCharacter> </ns2:displayCharacter><ns2:description>497.84268</ns2:description><ns2:value>497.84268</ns2:value></ns2:annotationElement><ns2:annotationElement position="336" colour="-1653504"><ns2:displayCharacter> </ns2:displayCharacter><ns2:description>667.73132</ns2:description><ns2:value>667.7313</ns2:value></ns2:annotationElement><ns2:annotationElement position="337" colour="-6656"><ns2:displayCharacter> </ns2:displayCharacter><ns2:description>776.08716</ns2:description><ns2:value>776.08716</ns2:value></ns2:annotationElement><ns2:annotationElement position="338" colour="-3892736"><ns2:displayCharacter> </ns2:displayCharacter><ns2:description>520.05780</ns2:description><ns2:value>520.0578</ns2:value></ns2:annotationElement><ns2:annotationElement position="339" colour="-72448"><ns2:displayCharacter> </ns2:displayCharacter><ns2:description>773.21509</ns2:description><ns2:value>773.2151</ns2:value></ns2:annotationElement><ns2:annotationElement position="340" colour="-3365888"><ns2:displayCharacter> </ns2:displayCharacter><ns2:description>555.96747</ns2:description><ns2:value>555.96747</ns2:value></ns2:annotationElement><ns2:annotationElement position="341" colour="-2311936"><ns2:displayCharacter> </ns2:displayCharacter><ns2:description>624.61133</ns2:description><ns2:value>624.6113</ns2:value></ns2:annotationElement><ns2:annotationElement position="342" colour="-11730688"><ns2:displayCharacter> </ns2:displayCharacter><ns2:description>2.45231</ns2:description><ns2:value>2.452311</ns2:value></ns2:annotationElement><ns2:annotationElement position="343" colour="-3629312"><ns2:displayCharacter> </ns2:displayCharacter><ns2:description>537.19305</ns2:description><ns2:value>537.19305</ns2:value></ns2:annotationElement><ns2:annotationElement position="344" colour="-1324288"><ns2:displayCharacter> </ns2:displayCharacter><ns2:description>687.65210</ns2:description><ns2:value>687.6521</ns2:value></ns2:annotationElement><ns2:annotationElement position="345" colour="-6066432"><ns2:displayCharacter> </ns2:displayCharacter><ns2:description>374.94131</ns2:description><ns2:value>374.9413</ns2:value></ns2:annotationElement><ns2:annotationElement position="346" colour="-4156160"><ns2:displayCharacter> </ns2:displayCharacter><ns2:description>503.62305</ns2:description><ns2:value>503.62305</ns2:value></ns2:annotationElement><ns2:annotationElement position="347" colour="-7054592"><ns2:displayCharacter> </ns2:displayCharacter><ns2:description>308.78195</ns2:description><ns2:value>308.78195</ns2:value></ns2:annotationElement><ns2:annotationElement position="348" colour="-1126400"><ns2:displayCharacter> </ns2:displayCharacter><ns2:description>702.37860</ns2:description><ns2:value>702.3786</ns2:value></ns2:annotationElement><ns2:annotationElement position="349" colour="-6659072"><ns2:displayCharacter> </ns2:displayCharacter><ns2:description>336.84888</ns2:description><ns2:value>336.84888</ns2:value></ns2:annotationElement><ns2:annotationElement position="350" colour="-9952256"><ns2:displayCharacter> </ns2:displayCharacter><ns2:description>120.89177</ns2:description><ns2:value>120.89177</ns2:value></ns2:annotationElement><ns2:annotationElement position="351" colour="-11269632"><ns2:displayCharacter> </ns2:displayCharacter><ns2:description>34.36547</ns2:description><ns2:value>34.365467</ns2:value></ns2:annotationElement><ns2:annotationElement position="352" colour="-1257984"><ns2:displayCharacter> </ns2:displayCharacter><ns2:description>695.01373</ns2:description><ns2:value>695.01373</ns2:value></ns2:annotationElement><ns2:annotationElement position="353" colour="-994816"><ns2:displayCharacter> </ns2:displayCharacter><ns2:description>710.88312</ns2:description><ns2:value>710.8831</ns2:value></ns2:annotationElement><ns2:annotationElement position="354" colour="-3299840"><ns2:displayCharacter> </ns2:displayCharacter><ns2:description>560.05255</ns2:description><ns2:value>560.05255</ns2:value></ns2:annotationElement><ns2:annotationElement position="355" colour="-8174080"><ns2:displayCharacter> </ns2:displayCharacter><ns2:description>235.24918</ns2:description><ns2:value>235.24918</ns2:value></ns2:annotationElement><ns2:annotationElement position="356" colour="-8635136"><ns2:displayCharacter> </ns2:displayCharacter><ns2:description>205.08055</ns2:description><ns2:value>205.08055</ns2:value></ns2:annotationElement><ns2:annotationElement position="357" colour="-8832768"><ns2:displayCharacter> </ns2:displayCharacter><ns2:description>193.21211</ns2:description><ns2:value>193.21211</ns2:value></ns2:annotationElement><ns2:annotationElement position="358" colour="-8898816"><ns2:displayCharacter> </ns2:displayCharacter><ns2:description>187.67334</ns2:description><ns2:value>187.67334</ns2:value></ns2:annotationElement><ns2:annotationElement position="359" colour="-9228032"><ns2:displayCharacter> </ns2:displayCharacter><ns2:description>167.27292</ns2:description><ns2:value>167.27292</ns2:value></ns2:annotationElement><ns2:annotationElement position="360" colour="-8635136"><ns2:displayCharacter> </ns2:displayCharacter><ns2:description>206.43416</ns2:description><ns2:value>206.43416</ns2:value></ns2:annotationElement><ns2:annotationElement position="361" colour="-8832768"><ns2:displayCharacter> </ns2:displayCharacter><ns2:description>191.66164</ns2:description><ns2:value>191.66164</ns2:value></ns2:annotationElement><ns2:annotationElement position="362" colour="-11598848"><ns2:displayCharacter> </ns2:displayCharacter><ns2:description>12.22809</ns2:description><ns2:value>12.228092</ns2:value></ns2:annotationElement><ns2:annotationElement position="363" colour="-8964608"><ns2:displayCharacter> </ns2:displayCharacter><ns2:description>184.20969</ns2:description><ns2:value>184.20969</ns2:value></ns2:annotationElement><ns2:annotationElement position="364" colour="-8437504"><ns2:displayCharacter> </ns2:displayCharacter><ns2:description>220.07677</ns2:description><ns2:value>220.07677</ns2:value></ns2:annotationElement><ns2:annotationElement position="365" colour="-7317760"><ns2:displayCharacter> </ns2:displayCharacter><ns2:description>293.12491</ns2:description><ns2:value>293.1249</ns2:value></ns2:annotationElement><ns2:label>Quality</ns2:label><ns2:description>Alignment Quality based on Blosum62 scores</ns2:description></ns2:Annotation><ns2:Annotation graph="true" graphType="1" graphGroup="-1" graphHeight="40" id="ann32" scoreOnly="false" visible="true" centreColLabels="false" scaleColLabels="false" showAllColLabels="false" autoCalculated="true" belowAlignment="true" calcId=""><ns2:annotationElement position="0"><ns2:displayCharacter>M</ns2:displayCharacter><ns2:description>M 0.3%</ns2:description><ns2:value>0.3164557</ns2:value></ns2:annotationElement><ns2:annotationElement position="1"><ns2:displayCharacter>L</ns2:displayCharacter><ns2:description>L 0.3%</ns2:description><ns2:value>0.3164557</ns2:value></ns2:annotationElement><ns2:annotationElement position="2"><ns2:displayCharacter>K</ns2:displayCharacter><ns2:description>K 0.3%</ns2:description><ns2:value>0.3164557</ns2:value></ns2:annotationElement><ns2:annotationElement position="3"><ns2:displayCharacter>N</ns2:displayCharacter><ns2:description>N 0.3%</ns2:description><ns2:value>0.3164557</ns2:value></ns2:annotationElement><ns2:annotationElement position="4"><ns2:displayCharacter>E</ns2:displayCharacter><ns2:description>E 0.3%</ns2:description><ns2:value>0.3164557</ns2:value></ns2:annotationElement><ns2:annotationElement position="5"><ns2:displayCharacter>K</ns2:displayCharacter><ns2:description>K 0.3%</ns2:description><ns2:value>0.3164557</ns2:value></ns2:annotationElement><ns2:annotationElement position="6"><ns2:displayCharacter>P</ns2:displayCharacter><ns2:description>P 0.3%</ns2:description><ns2:value>0.3164557</ns2:value></ns2:annotationElement><ns2:annotationElement position="7"><ns2:displayCharacter>A</ns2:displayCharacter><ns2:description>A 0.3%</ns2:description><ns2:value>0.3164557</ns2:value></ns2:annotationElement><ns2:annotationElement position="8"><ns2:displayCharacter>V</ns2:displayCharacter><ns2:description>V 0.3%</ns2:description><ns2:value>0.3164557</ns2:value></ns2:annotationElement><ns2:annotationElement position="9"><ns2:displayCharacter>L</ns2:displayCharacter><ns2:description>L 0.3%</ns2:description><ns2:value>0.3164557</ns2:value></ns2:annotationElement><ns2:annotationElement position="10"><ns2:displayCharacter>Y</ns2:displayCharacter><ns2:description>Y 0.3%</ns2:description><ns2:value>0.3164557</ns2:value></ns2:annotationElement><ns2:annotationElement position="11"><ns2:displayCharacter>M</ns2:displayCharacter><ns2:description>M 98.4%</ns2:description><ns2:value>98.417725</ns2:value></ns2:annotationElement><ns2:annotationElement position="12"><ns2:displayCharacter>S</ns2:displayCharacter><ns2:description>S 96.8%</ns2:description><ns2:value>96.83544</ns2:value></ns2:annotationElement><ns2:annotationElement position="13"><ns2:displayCharacter>V</ns2:displayCharacter><ns2:description>V 1.3%</ns2:description><ns2:value>1.2658228</ns2:value></ns2:annotationElement><ns2:annotationElement position="14"><ns2:displayCharacter>K</ns2:displayCharacter><ns2:description>K 1.3%</ns2:description><ns2:value>1.2658228</ns2:value></ns2:annotationElement><ns2:annotationElement position="15"><ns2:displayCharacter>K</ns2:displayCharacter><ns2:description>K 1.3%</ns2:description><ns2:value>1.2658228</ns2:value></ns2:annotationElement><ns2:annotationElement position="16"><ns2:displayCharacter>R</ns2:displayCharacter><ns2:description>R 1.3%</ns2:description><ns2:value>1.2658228</ns2:value></ns2:annotationElement><ns2:annotationElement position="17"><ns2:displayCharacter>K</ns2:displayCharacter><ns2:description>K 1.3%</ns2:description><ns2:value>1.2658228</ns2:value></ns2:annotationElement><ns2:annotationElement position="18"><ns2:displayCharacter>T</ns2:displayCharacter><ns2:description>T 1.3%</ns2:description><ns2:value>1.2658228</ns2:value></ns2:annotationElement><ns2:annotationElement position="19"><ns2:displayCharacter>C</ns2:displayCharacter><ns2:description>C 1.3%</ns2:description><ns2:value>1.2658228</ns2:value></ns2:annotationElement><ns2:annotationElement position="20"><ns2:displayCharacter>C</ns2:displayCharacter><ns2:description>C 1.3%</ns2:description><ns2:value>1.2658228</ns2:value></ns2:annotationElement><ns2:annotationElement position="21"><ns2:displayCharacter>P</ns2:displayCharacter><ns2:description>P 1.3%</ns2:description><ns2:value>1.2658228</ns2:value></ns2:annotationElement><ns2:annotationElement position="22"><ns2:displayCharacter>L</ns2:displayCharacter><ns2:description>L 1.3%</ns2:description><ns2:value>1.2658228</ns2:value></ns2:annotationElement><ns2:annotationElement position="23"><ns2:displayCharacter>N</ns2:displayCharacter><ns2:description>N 1.3%</ns2:description><ns2:value>1.2658228</ns2:value></ns2:annotationElement><ns2:annotationElement position="24"><ns2:displayCharacter>V</ns2:displayCharacter><ns2:description>V 1.3%</ns2:description><ns2:value>1.2658228</ns2:value></ns2:annotationElement><ns2:annotationElement position="25"><ns2:displayCharacter>H</ns2:displayCharacter><ns2:description>H 96.8%</ns2:description><ns2:value>96.83544</ns2:value></ns2:annotationElement><ns2:annotationElement position="26"><ns2:displayCharacter>L</ns2:displayCharacter><ns2:description>L 96.8%</ns2:description><ns2:value>96.83544</ns2:value></ns2:annotationElement><ns2:annotationElement position="27"><ns2:displayCharacter>V</ns2:displayCharacter><ns2:description>V 96.8%</ns2:description><ns2:value>96.83544</ns2:value></ns2:annotationElement><ns2:annotationElement position="28"><ns2:displayCharacter>K</ns2:displayCharacter><ns2:description>K 98.1%</ns2:description><ns2:value>98.101265</ns2:value></ns2:annotationElement><ns2:annotationElement position="29"><ns2:displayCharacter>W</ns2:displayCharacter><ns2:description>W 96.8%</ns2:description><ns2:value>96.83544</ns2:value></ns2:annotationElement><ns2:annotationElement position="30"><ns2:displayCharacter>N</ns2:displayCharacter><ns2:description>N 96.8%</ns2:description><ns2:value>96.83544</ns2:value></ns2:annotationElement><ns2:annotationElement position="31"><ns2:displayCharacter>G</ns2:displayCharacter><ns2:description>G 96.8%</ns2:description><ns2:value>96.83544</ns2:value></ns2:annotationElement><ns2:annotationElement position="32"><ns2:displayCharacter>R</ns2:displayCharacter><ns2:description>R 96.8%</ns2:description><ns2:value>96.83544</ns2:value></ns2:annotationElement><ns2:annotationElement position="33"><ns2:displayCharacter>G</ns2:displayCharacter><ns2:description>G 98.1%</ns2:description><ns2:value>98.101265</ns2:value></ns2:annotationElement><ns2:annotationElement position="34"><ns2:displayCharacter>E</ns2:displayCharacter><ns2:description>E 98.1%</ns2:description><ns2:value>98.101265</ns2:value></ns2:annotationElement><ns2:annotationElement position="35"><ns2:displayCharacter>V</ns2:displayCharacter><ns2:description>V 98.1%</ns2:description><ns2:value>98.101265</ns2:value></ns2:annotationElement><ns2:annotationElement position="36"><ns2:displayCharacter>V</ns2:displayCharacter><ns2:description>V 98.1%</ns2:description><ns2:value>98.101265</ns2:value></ns2:annotationElement><ns2:annotationElement position="37"><ns2:displayCharacter>I</ns2:displayCharacter><ns2:description>I 98.1%</ns2:description><ns2:value>98.101265</ns2:value></ns2:annotationElement><ns2:annotationElement position="38"><ns2:displayCharacter>E</ns2:displayCharacter><ns2:description>E 98.4%</ns2:description><ns2:value>98.417725</ns2:value></ns2:annotationElement><ns2:annotationElement position="39"><ns2:displayCharacter>Q</ns2:displayCharacter><ns2:description>Q 98.4%</ns2:description><ns2:value>98.417725</ns2:value></ns2:annotationElement><ns2:annotationElement position="40"><ns2:displayCharacter>I</ns2:displayCharacter><ns2:description>I 98.1%</ns2:description><ns2:value>98.101265</ns2:value></ns2:annotationElement><ns2:annotationElement position="41"><ns2:displayCharacter>C</ns2:displayCharacter><ns2:description>C 99.4%</ns2:description><ns2:value>99.36709</ns2:value></ns2:annotationElement><ns2:annotationElement position="42"><ns2:displayCharacter>L</ns2:displayCharacter><ns2:description>L 99.4%</ns2:description><ns2:value>99.36709</ns2:value></ns2:annotationElement><ns2:annotationElement position="43"><ns2:displayCharacter>D</ns2:displayCharacter><ns2:description>D 99.4%</ns2:description><ns2:value>99.36709</ns2:value></ns2:annotationElement><ns2:annotationElement position="44"><ns2:displayCharacter>S</ns2:displayCharacter><ns2:description>S 98.4%</ns2:description><ns2:value>98.417725</ns2:value></ns2:annotationElement><ns2:annotationElement position="45"><ns2:displayCharacter>V</ns2:displayCharacter><ns2:description>V 94.9%</ns2:description><ns2:value>94.93671</ns2:value></ns2:annotationElement><ns2:annotationElement position="46"><ns2:displayCharacter>R</ns2:displayCharacter><ns2:description>R 98.1%</ns2:description><ns2:value>98.101265</ns2:value></ns2:annotationElement><ns2:annotationElement position="47"><ns2:displayCharacter>I</ns2:displayCharacter><ns2:description>I 99.4%</ns2:description><ns2:value>99.36709</ns2:value></ns2:annotationElement><ns2:annotationElement position="48"><ns2:displayCharacter>K</ns2:displayCharacter><ns2:description>K 99.4%</ns2:description><ns2:value>99.36709</ns2:value></ns2:annotationElement><ns2:annotationElement position="49"><ns2:displayCharacter>E</ns2:displayCharacter><ns2:description>E 98.1%</ns2:description><ns2:value>98.101265</ns2:value></ns2:annotationElement><ns2:annotationElement position="50"><ns2:displayCharacter>K</ns2:displayCharacter><ns2:description>K 99.7%</ns2:description><ns2:value>99.68355</ns2:value></ns2:annotationElement><ns2:annotationElement position="51"><ns2:displayCharacter>M</ns2:displayCharacter><ns2:description>M 99.7%</ns2:description><ns2:value>99.68355</ns2:value></ns2:annotationElement><ns2:annotationElement position="52"><ns2:displayCharacter>K</ns2:displayCharacter><ns2:description>K 99.7%</ns2:description><ns2:value>99.68355</ns2:value></ns2:annotationElement><ns2:annotationElement position="53"><ns2:displayCharacter>E</ns2:displayCharacter><ns2:description>E 100.0%</ns2:description><ns2:value>100.0</ns2:value></ns2:annotationElement><ns2:annotationElement position="54"><ns2:displayCharacter>I</ns2:displayCharacter><ns2:description>I 99.7%</ns2:description><ns2:value>99.68355</ns2:value></ns2:annotationElement><ns2:annotationElement position="55"><ns2:displayCharacter>V</ns2:displayCharacter><ns2:description>V 100.0%</ns2:description><ns2:value>100.0</ns2:value></ns2:annotationElement><ns2:annotationElement position="56"><ns2:displayCharacter>D</ns2:displayCharacter><ns2:description>D 40.2%</ns2:description><ns2:value>40.189873</ns2:value></ns2:annotationElement><ns2:annotationElement position="57"><ns2:displayCharacter>Q</ns2:displayCharacter><ns2:description>Q 58.2%</ns2:description><ns2:value>58.227848</ns2:value></ns2:annotationElement><ns2:annotationElement position="58"><ns2:displayCharacter>N</ns2:displayCharacter><ns2:description>N 70.6%</ns2:description><ns2:value>70.56962</ns2:value></ns2:annotationElement><ns2:annotationElement position="59"><ns2:displayCharacter>I</ns2:displayCharacter><ns2:description>I 99.4%</ns2:description><ns2:value>99.36709</ns2:value></ns2:annotationElement><ns2:annotationElement position="60"><ns2:displayCharacter>L</ns2:displayCharacter><ns2:description>L 34.5%</ns2:description><ns2:value>34.49367</ns2:value></ns2:annotationElement><ns2:annotationElement position="61"><ns2:displayCharacter>N</ns2:displayCharacter><ns2:description>N 99.4%</ns2:description><ns2:value>99.36709</ns2:value></ns2:annotationElement><ns2:annotationElement position="62"><ns2:displayCharacter>E</ns2:displayCharacter><ns2:description>E 67.1%</ns2:description><ns2:value>67.08861</ns2:value></ns2:annotationElement><ns2:annotationElement position="63"><ns2:displayCharacter>D</ns2:displayCharacter><ns2:description>D 99.4%</ns2:description><ns2:value>99.36709</ns2:value></ns2:annotationElement><ns2:annotationElement position="64"><ns2:displayCharacter>L</ns2:displayCharacter><ns2:description>L 99.7%</ns2:description><ns2:value>99.68355</ns2:value></ns2:annotationElement><ns2:annotationElement position="65"><ns2:displayCharacter>K</ns2:displayCharacter><ns2:description>K 41.5%</ns2:description><ns2:value>41.455696</ns2:value></ns2:annotationElement><ns2:annotationElement position="66"><ns2:displayCharacter>V</ns2:displayCharacter><ns2:description>V 34.2%</ns2:description><ns2:value>34.177216</ns2:value></ns2:annotationElement><ns2:annotationElement position="67"><ns2:displayCharacter>L</ns2:displayCharacter><ns2:description>L 0.3%</ns2:description><ns2:value>0.3164557</ns2:value></ns2:annotationElement><ns2:annotationElement position="68"><ns2:displayCharacter>K</ns2:displayCharacter><ns2:description>K 40.2%</ns2:description><ns2:value>40.189873</ns2:value></ns2:annotationElement><ns2:annotationElement position="69"><ns2:displayCharacter>L</ns2:displayCharacter><ns2:description>L 99.7%</ns2:description><ns2:value>99.68355</ns2:value></ns2:annotationElement><ns2:annotationElement position="70"><ns2:displayCharacter>I</ns2:displayCharacter><ns2:description>I 41.1%</ns2:description><ns2:value>41.13924</ns2:value></ns2:annotationElement><ns2:annotationElement position="71"><ns2:displayCharacter>S</ns2:displayCharacter><ns2:description>S 70.3%</ns2:description><ns2:value>70.25317</ns2:value></ns2:annotationElement><ns2:annotationElement position="72"><ns2:displayCharacter>F</ns2:displayCharacter><ns2:description>F 100.0%</ns2:description><ns2:value>100.0</ns2:value></ns2:annotationElement><ns2:annotationElement position="73"><ns2:displayCharacter>I</ns2:displayCharacter><ns2:description>I 99.7%</ns2:description><ns2:value>99.68355</ns2:value></ns2:annotationElement><ns2:annotationElement position="74"><ns2:displayCharacter>E</ns2:displayCharacter><ns2:description>E 43.7%</ns2:description><ns2:value>43.670887</ns2:value></ns2:annotationElement><ns2:annotationElement position="75"><ns2:displayCharacter>S</ns2:displayCharacter><ns2:description>S 56.6%</ns2:description><ns2:value>56.64557</ns2:value></ns2:annotationElement><ns2:annotationElement position="76"><ns2:displayCharacter>K</ns2:displayCharacter><ns2:description>K 99.1%</ns2:description><ns2:value>99.05064</ns2:value></ns2:annotationElement><ns2:annotationElement position="77"><ns2:displayCharacter>K</ns2:displayCharacter><ns2:description>K 40.8%</ns2:description><ns2:value>40.822784</ns2:value></ns2:annotationElement><ns2:annotationElement position="78"><ns2:displayCharacter>T</ns2:displayCharacter><ns2:description>T 57.0%</ns2:description><ns2:value>56.962025</ns2:value></ns2:annotationElement><ns2:annotationElement position="79"><ns2:displayCharacter>F</ns2:displayCharacter><ns2:description>F 100.0%</ns2:description><ns2:value>100.0</ns2:value></ns2:annotationElement><ns2:annotationElement position="80"><ns2:displayCharacter>S</ns2:displayCharacter><ns2:description>S 71.2%</ns2:description><ns2:value>71.20253</ns2:value></ns2:annotationElement><ns2:annotationElement position="81"><ns2:displayCharacter>F</ns2:displayCharacter><ns2:description>F 100.0%</ns2:description><ns2:value>100.0</ns2:value></ns2:annotationElement><ns2:annotationElement position="82"><ns2:displayCharacter>A</ns2:displayCharacter><ns2:description>A 98.7%</ns2:description><ns2:value>98.73418</ns2:value></ns2:annotationElement><ns2:annotationElement position="83"><ns2:displayCharacter>E</ns2:displayCharacter><ns2:description>E 70.6%</ns2:description><ns2:value>70.56962</ns2:value></ns2:annotationElement><ns2:annotationElement position="84"><ns2:displayCharacter>L</ns2:displayCharacter><ns2:description>L 69.6%</ns2:description><ns2:value>69.620255</ns2:value></ns2:annotationElement><ns2:annotationElement position="85"><ns2:displayCharacter>A</ns2:displayCharacter><ns2:description>A 73.4%</ns2:description><ns2:value>73.417725</ns2:value></ns2:annotationElement><ns2:annotationElement position="86"><ns2:displayCharacter>Y</ns2:displayCharacter><ns2:description>Y 40.2%</ns2:description><ns2:value>40.189873</ns2:value></ns2:annotationElement><ns2:annotationElement position="87"><ns2:displayCharacter>Y</ns2:displayCharacter><ns2:description>Y 34.2%</ns2:description><ns2:value>34.177216</ns2:value></ns2:annotationElement><ns2:annotationElement position="88"><ns2:displayCharacter>H</ns2:displayCharacter><ns2:description>H 99.7%</ns2:description><ns2:value>99.68355</ns2:value></ns2:annotationElement><ns2:annotationElement position="89"><ns2:displayCharacter>Y</ns2:displayCharacter><ns2:description>Y 99.7%</ns2:description><ns2:value>99.68355</ns2:value></ns2:annotationElement><ns2:annotationElement position="90"><ns2:displayCharacter>I</ns2:displayCharacter><ns2:description>I 40.2%</ns2:description><ns2:value>40.189873</ns2:value></ns2:annotationElement><ns2:annotationElement position="91"><ns2:displayCharacter>A</ns2:displayCharacter><ns2:description>A 69.3%</ns2:description><ns2:value>69.303795</ns2:value></ns2:annotationElement><ns2:annotationElement position="92"><ns2:displayCharacter>F</ns2:displayCharacter><ns2:description>F 98.7%</ns2:description><ns2:value>98.73418</ns2:value></ns2:annotationElement><ns2:annotationElement position="93"><ns2:displayCharacter>D</ns2:displayCharacter><ns2:description>D 40.2%</ns2:description><ns2:value>40.189873</ns2:value></ns2:annotationElement><ns2:annotationElement position="94"><ns2:displayCharacter>G</ns2:displayCharacter><ns2:description>G 99.7%</ns2:description><ns2:value>99.68355</ns2:value></ns2:annotationElement><ns2:annotationElement position="95"><ns2:displayCharacter>K</ns2:displayCharacter><ns2:description>K 40.8%</ns2:description><ns2:value>40.822784</ns2:value></ns2:annotationElement><ns2:annotationElement position="96"><ns2:displayCharacter>N</ns2:displayCharacter><ns2:description>N 64.2%</ns2:description><ns2:value>64.24051</ns2:value></ns2:annotationElement><ns2:annotationElement position="97"><ns2:displayCharacter>D</ns2:displayCharacter><ns2:description>D 34.5%</ns2:description><ns2:value>34.49367</ns2:value></ns2:annotationElement><ns2:annotationElement position="98"><ns2:displayCharacter>K</ns2:displayCharacter><ns2:description>K 62.3%</ns2:description><ns2:value>62.341774</ns2:value></ns2:annotationElement><ns2:annotationElement position="99"><ns2:displayCharacter>A</ns2:displayCharacter><ns2:description>A 67.1%</ns2:description><ns2:value>67.08861</ns2:value></ns2:annotationElement><ns2:annotationElement position="100"><ns2:displayCharacter>I</ns2:displayCharacter><ns2:description>I 69.3%</ns2:description><ns2:value>69.303795</ns2:value></ns2:annotationElement><ns2:annotationElement position="101"><ns2:displayCharacter>E</ns2:displayCharacter><ns2:description>E 68.0%</ns2:description><ns2:value>68.03797</ns2:value></ns2:annotationElement><ns2:annotationElement position="102"><ns2:displayCharacter>L</ns2:displayCharacter><ns2:description>L 62.3%</ns2:description><ns2:value>62.341774</ns2:value></ns2:annotationElement><ns2:annotationElement position="103"><ns2:displayCharacter>L</ns2:displayCharacter><ns2:description>L 99.7%</ns2:description><ns2:value>99.68355</ns2:value></ns2:annotationElement><ns2:annotationElement position="104"><ns2:displayCharacter>A</ns2:displayCharacter><ns2:description>A 69.3%</ns2:description><ns2:value>69.303795</ns2:value></ns2:annotationElement><ns2:annotationElement position="105"><ns2:displayCharacter>A</ns2:displayCharacter><ns2:description>A 58.5%</ns2:description><ns2:value>58.544304</ns2:value></ns2:annotationElement><ns2:annotationElement position="106"><ns2:displayCharacter>G</ns2:displayCharacter><ns2:description>G 99.7%</ns2:description><ns2:value>99.68355</ns2:value></ns2:annotationElement><ns2:annotationElement position="107"><ns2:displayCharacter>I</ns2:displayCharacter><ns2:description>I 99.7%</ns2:description><ns2:value>99.68355</ns2:value></ns2:annotationElement><ns2:annotationElement position="108"><ns2:displayCharacter>E</ns2:displayCharacter><ns2:description>E 99.7%</ns2:description><ns2:value>99.68355</ns2:value></ns2:annotationElement><ns2:annotationElement position="109"><ns2:displayCharacter>L</ns2:displayCharacter><ns2:description>L 69.3%</ns2:description><ns2:value>69.303795</ns2:value></ns2:annotationElement><ns2:annotationElement position="110"><ns2:displayCharacter>L</ns2:displayCharacter><ns2:description>L 99.1%</ns2:description><ns2:value>99.05064</ns2:value></ns2:annotationElement><ns2:annotationElement position="111"><ns2:displayCharacter>I</ns2:displayCharacter><ns2:description>I 99.1%</ns2:description><ns2:value>99.05064</ns2:value></ns2:annotationElement><ns2:annotationElement position="112"><ns2:displayCharacter>L</ns2:displayCharacter><ns2:description>L 99.7%</ns2:description><ns2:value>99.68355</ns2:value></ns2:annotationElement><ns2:annotationElement position="113"><ns2:displayCharacter>S</ns2:displayCharacter><ns2:description>S 98.4%</ns2:description><ns2:value>98.417725</ns2:value></ns2:annotationElement><ns2:annotationElement position="114"><ns2:displayCharacter>A</ns2:displayCharacter><ns2:description>A 40.2%</ns2:description><ns2:value>40.189873</ns2:value></ns2:annotationElement><ns2:annotationElement position="115"><ns2:displayCharacter>D</ns2:displayCharacter><ns2:description>D 99.7%</ns2:description><ns2:value>99.68355</ns2:value></ns2:annotationElement><ns2:annotationElement position="116"><ns2:displayCharacter>I</ns2:displayCharacter><ns2:description>I 99.7%</ns2:description><ns2:value>99.68355</ns2:value></ns2:annotationElement><ns2:annotationElement position="117"><ns2:displayCharacter>F</ns2:displayCharacter><ns2:description>F 41.5%</ns2:description><ns2:value>41.455696</ns2:value></ns2:annotationElement><ns2:annotationElement position="118"><ns2:displayCharacter>D</ns2:displayCharacter><ns2:description>D 99.7%</ns2:description><ns2:value>99.68355</ns2:value></ns2:annotationElement><ns2:annotationElement position="119"><ns2:displayCharacter>D</ns2:displayCharacter><ns2:description>D 99.7%</ns2:description><ns2:value>99.68355</ns2:value></ns2:annotationElement><ns2:annotationElement position="120"><ns2:displayCharacter>L</ns2:displayCharacter><ns2:description>L 58.5%</ns2:description><ns2:value>58.544304</ns2:value></ns2:annotationElement><ns2:annotationElement position="121"><ns2:displayCharacter>E</ns2:displayCharacter><ns2:description>E 99.1%</ns2:description><ns2:value>99.05064</ns2:value></ns2:annotationElement><ns2:annotationElement position="122"><ns2:displayCharacter>D</ns2:displayCharacter><ns2:description>D 99.7%</ns2:description><ns2:value>99.68355</ns2:value></ns2:annotationElement><ns2:annotationElement position="123"><ns2:displayCharacter>K</ns2:displayCharacter><ns2:description>K 40.2%</ns2:description><ns2:value>40.189873</ns2:value></ns2:annotationElement><ns2:annotationElement position="124"><ns2:displayCharacter>D</ns2:displayCharacter><ns2:description>D 99.7%</ns2:description><ns2:value>99.68355</ns2:value></ns2:annotationElement><ns2:annotationElement position="125"><ns2:displayCharacter>N</ns2:displayCharacter><ns2:description>N 99.7%</ns2:description><ns2:value>99.68355</ns2:value></ns2:annotationElement><ns2:annotationElement position="126"><ns2:displayCharacter>L</ns2:displayCharacter><ns2:description>L 41.1%</ns2:description><ns2:value>41.13924</ns2:value></ns2:annotationElement><ns2:annotationElement position="127"><ns2:displayCharacter>Q</ns2:displayCharacter><ns2:description>Q 40.2%</ns2:description><ns2:value>40.189873</ns2:value></ns2:annotationElement><ns2:annotationElement position="128"><ns2:displayCharacter>A</ns2:displayCharacter><ns2:description>A 98.7%</ns2:description><ns2:value>98.73418</ns2:value></ns2:annotationElement><ns2:annotationElement position="129"><ns2:displayCharacter>S</ns2:displayCharacter><ns2:description>S 40.2%</ns2:description><ns2:value>40.189873</ns2:value></ns2:annotationElement><ns2:annotationElement position="130"><ns2:displayCharacter>W</ns2:displayCharacter><ns2:description>W 99.7%</ns2:description><ns2:value>99.68355</ns2:value></ns2:annotationElement><ns2:annotationElement position="131"><ns2:displayCharacter>M</ns2:displayCharacter><ns2:description>M 99.7%</ns2:description><ns2:value>99.68355</ns2:value></ns2:annotationElement><ns2:annotationElement position="132"><ns2:displayCharacter>K</ns2:displayCharacter><ns2:description>K 98.7%</ns2:description><ns2:value>98.73418</ns2:value></ns2:annotationElement><ns2:annotationElement position="133"><ns2:displayCharacter>I</ns2:displayCharacter><ns2:description>I 66.1%</ns2:description><ns2:value>66.139244</ns2:value></ns2:annotationElement><ns2:annotationElement position="134"><ns2:displayCharacter>D</ns2:displayCharacter><ns2:description>D 69.9%</ns2:description><ns2:value>69.93671</ns2:value></ns2:annotationElement><ns2:annotationElement position="135"><ns2:displayCharacter>P</ns2:displayCharacter><ns2:description>P 41.1%</ns2:description><ns2:value>41.13924</ns2:value></ns2:annotationElement><ns2:annotationElement position="136"><ns2:displayCharacter>S</ns2:displayCharacter><ns2:description>S 99.7%</ns2:description><ns2:value>99.68355</ns2:value></ns2:annotationElement><ns2:annotationElement position="137"><ns2:displayCharacter>I</ns2:displayCharacter><ns2:description>I 68.4%</ns2:description><ns2:value>68.35443</ns2:value></ns2:annotationElement><ns2:annotationElement position="138"><ns2:displayCharacter>A</ns2:displayCharacter><ns2:description>A 62.7%</ns2:description><ns2:value>62.658226</ns2:value></ns2:annotationElement><ns2:annotationElement position="139"><ns2:displayCharacter>L</ns2:displayCharacter><ns2:description>L 59.8%</ns2:description><ns2:value>59.810127</ns2:value></ns2:annotationElement><ns2:annotationElement position="140"><ns2:displayCharacter>N</ns2:displayCharacter><ns2:description>N 99.1%</ns2:description><ns2:value>99.05064</ns2:value></ns2:annotationElement><ns2:annotationElement position="141"><ns2:displayCharacter>A</ns2:displayCharacter><ns2:description>A 99.1%</ns2:description><ns2:value>99.05064</ns2:value></ns2:annotationElement><ns2:annotationElement position="142"><ns2:displayCharacter>A</ns2:displayCharacter><ns2:description>A 71.5%</ns2:description><ns2:value>71.51899</ns2:value></ns2:annotationElement><ns2:annotationElement position="143"><ns2:displayCharacter>T</ns2:displayCharacter><ns2:description>T 69.6%</ns2:description><ns2:value>69.620255</ns2:value></ns2:annotationElement><ns2:annotationElement position="144"><ns2:displayCharacter>A</ns2:displayCharacter><ns2:description>A 61.1%</ns2:description><ns2:value>61.07595</ns2:value></ns2:annotationElement><ns2:annotationElement position="145"><ns2:displayCharacter>L</ns2:displayCharacter><ns2:description>L 100.0%</ns2:description><ns2:value>100.0</ns2:value></ns2:annotationElement><ns2:annotationElement position="146"><ns2:displayCharacter>Y</ns2:displayCharacter><ns2:description>Y 99.7%</ns2:description><ns2:value>99.68355</ns2:value></ns2:annotationElement><ns2:annotationElement position="147"><ns2:displayCharacter>T</ns2:displayCharacter><ns2:description>T 99.4%</ns2:description><ns2:value>99.36709</ns2:value></ns2:annotationElement><ns2:annotationElement position="148"><ns2:displayCharacter>L</ns2:displayCharacter><ns2:description>L 69.0%</ns2:description><ns2:value>68.98734</ns2:value></ns2:annotationElement><ns2:annotationElement position="149"><ns2:displayCharacter>S</ns2:displayCharacter><ns2:description>S 68.7%</ns2:description><ns2:value>68.67088</ns2:value></ns2:annotationElement><ns2:annotationElement position="150"><ns2:displayCharacter>L</ns2:displayCharacter><ns2:description>L 71.8%</ns2:description><ns2:value>71.83544</ns2:value></ns2:annotationElement><ns2:annotationElement position="151"><ns2:displayCharacter>Q</ns2:displayCharacter><ns2:description>Q 69.0%</ns2:description><ns2:value>68.98734</ns2:value></ns2:annotationElement><ns2:annotationElement position="152"><ns2:displayCharacter>V</ns2:displayCharacter><ns2:description>V 68.0%</ns2:description><ns2:value>68.03797</ns2:value></ns2:annotationElement><ns2:annotationElement position="153"><ns2:displayCharacter>I</ns2:displayCharacter><ns2:description>I 71.2%</ns2:description><ns2:value>71.20253</ns2:value></ns2:annotationElement><ns2:annotationElement position="154"><ns2:displayCharacter>G</ns2:displayCharacter><ns2:description>G 33.5%</ns2:description><ns2:value>33.544304</ns2:value></ns2:annotationElement><ns2:annotationElement position="155"><ns2:displayCharacter>S</ns2:displayCharacter><ns2:description>S 63.9%</ns2:description><ns2:value>63.92405</ns2:value></ns2:annotationElement><ns2:annotationElement position="156"><ns2:displayCharacter>V</ns2:displayCharacter><ns2:description>V 40.8%</ns2:description><ns2:value>40.822784</ns2:value></ns2:annotationElement><ns2:annotationElement position="157"><ns2:displayCharacter>S</ns2:displayCharacter><ns2:description>S 69.0%</ns2:description><ns2:value>68.98734</ns2:value></ns2:annotationElement><ns2:annotationElement position="158"><ns2:displayCharacter>N</ns2:displayCharacter><ns2:description>N 68.4%</ns2:description><ns2:value>68.35443</ns2:value></ns2:annotationElement><ns2:annotationElement position="159"><ns2:displayCharacter>N</ns2:displayCharacter><ns2:description>N 36.4%</ns2:description><ns2:value>36.392406</ns2:value></ns2:annotationElement><ns2:annotationElement position="160"><ns2:displayCharacter>P</ns2:displayCharacter><ns2:description>P 97.2%</ns2:description><ns2:value>97.1519</ns2:value></ns2:annotationElement><ns2:annotationElement position="161"><ns2:displayCharacter>K</ns2:displayCharacter><ns2:description>K 33.2%</ns2:description><ns2:value>33.227848</ns2:value></ns2:annotationElement><ns2:annotationElement position="162"><ns2:displayCharacter>L</ns2:displayCharacter><ns2:description>L 40.2%</ns2:description><ns2:value>40.189873</ns2:value></ns2:annotationElement><ns2:annotationElement position="163"><ns2:displayCharacter>L</ns2:displayCharacter><ns2:description>L 40.2%</ns2:description><ns2:value>40.189873</ns2:value></ns2:annotationElement><ns2:annotationElement position="164"><ns2:displayCharacter>S</ns2:displayCharacter><ns2:description>S 40.2%</ns2:description><ns2:value>40.189873</ns2:value></ns2:annotationElement><ns2:annotationElement position="165"><ns2:displayCharacter>L</ns2:displayCharacter><ns2:description>L 41.5%</ns2:description><ns2:value>41.455696</ns2:value></ns2:annotationElement><ns2:annotationElement position="166"><ns2:displayCharacter>T</ns2:displayCharacter><ns2:description>T 41.1%</ns2:description><ns2:value>41.13924</ns2:value></ns2:annotationElement><ns2:annotationElement position="167"><ns2:displayCharacter>L</ns2:displayCharacter><ns2:description>L 98.4%</ns2:description><ns2:value>98.417725</ns2:value></ns2:annotationElement><ns2:annotationElement position="168"><ns2:displayCharacter>Q</ns2:displayCharacter><ns2:description>Q 40.2%</ns2:description><ns2:value>40.189873</ns2:value></ns2:annotationElement><ns2:annotationElement position="169"><ns2:displayCharacter>Y</ns2:displayCharacter><ns2:description>Y 70.6%</ns2:description><ns2:value>70.56962</ns2:value></ns2:annotationElement><ns2:annotationElement position="170"><ns2:displayCharacter>S</ns2:displayCharacter><ns2:description>S 40.2%</ns2:description><ns2:value>40.189873</ns2:value></ns2:annotationElement><ns2:annotationElement position="171"><ns2:displayCharacter>L</ns2:displayCharacter><ns2:description>L 69.9%</ns2:description><ns2:value>69.93671</ns2:value></ns2:annotationElement><ns2:annotationElement position="172"><ns2:displayCharacter>Q</ns2:displayCharacter><ns2:description>Q 68.0%</ns2:description><ns2:value>68.03797</ns2:value></ns2:annotationElement><ns2:annotationElement position="173"><ns2:displayCharacter>S</ns2:displayCharacter><ns2:description>S 68.0%</ns2:description><ns2:value>68.03797</ns2:value></ns2:annotationElement><ns2:annotationElement position="174"><ns2:displayCharacter>L</ns2:displayCharacter><ns2:description>L 40.2%</ns2:description><ns2:value>40.189873</ns2:value></ns2:annotationElement><ns2:annotationElement position="175"><ns2:displayCharacter>Q</ns2:displayCharacter><ns2:description>Q 100.0%</ns2:description><ns2:value>100.0</ns2:value></ns2:annotationElement><ns2:annotationElement position="176"><ns2:displayCharacter>G</ns2:displayCharacter><ns2:description>G 99.7%</ns2:description><ns2:value>99.68355</ns2:value></ns2:annotationElement><ns2:annotationElement position="177"><ns2:displayCharacter>Q</ns2:displayCharacter><ns2:description>Q 99.7%</ns2:description><ns2:value>99.68355</ns2:value></ns2:annotationElement><ns2:annotationElement position="178"><ns2:displayCharacter>H</ns2:displayCharacter><ns2:description>H 99.7%</ns2:description><ns2:value>99.68355</ns2:value></ns2:annotationElement><ns2:annotationElement position="179"><ns2:displayCharacter>D</ns2:displayCharacter><ns2:description>D 57.6%</ns2:description><ns2:value>57.594936</ns2:value></ns2:annotationElement><ns2:annotationElement position="180"><ns2:displayCharacter>D</ns2:displayCharacter><ns2:description>D 99.7%</ns2:description><ns2:value>99.68355</ns2:value></ns2:annotationElement><ns2:annotationElement position="181"><ns2:displayCharacter>I</ns2:displayCharacter><ns2:description>I 58.2%</ns2:description><ns2:value>58.227848</ns2:value></ns2:annotationElement><ns2:annotationElement position="182"><ns2:displayCharacter>N</ns2:displayCharacter><ns2:description>N 40.2%</ns2:description><ns2:value>40.189873</ns2:value></ns2:annotationElement><ns2:annotationElement position="183"><ns2:displayCharacter>N</ns2:displayCharacter><ns2:description>N 59.5%</ns2:description><ns2:value>59.49367</ns2:value></ns2:annotationElement><ns2:annotationElement position="184"><ns2:displayCharacter>K</ns2:displayCharacter><ns2:description>K 37.3%</ns2:description><ns2:value>37.341774</ns2:value></ns2:annotationElement><ns2:annotationElement position="185"><ns2:displayCharacter>A</ns2:displayCharacter><ns2:description>A 33.2%</ns2:description><ns2:value>33.227848</ns2:value></ns2:annotationElement><ns2:annotationElement position="186"><ns2:displayCharacter>S</ns2:displayCharacter><ns2:description>S 40.2%</ns2:description><ns2:value>40.189873</ns2:value></ns2:annotationElement><ns2:annotationElement position="187"><ns2:displayCharacter>T</ns2:displayCharacter><ns2:description>T 59.5%</ns2:description><ns2:value>59.49367</ns2:value></ns2:annotationElement><ns2:annotationElement position="188"><ns2:displayCharacter>E</ns2:displayCharacter><ns2:description>E 99.7%</ns2:description><ns2:value>99.68355</ns2:value></ns2:annotationElement><ns2:annotationElement position="189"><ns2:displayCharacter>S</ns2:displayCharacter><ns2:description>S 40.2%</ns2:description><ns2:value>40.189873</ns2:value></ns2:annotationElement><ns2:annotationElement position="190"><ns2:displayCharacter>E</ns2:displayCharacter><ns2:description>E 71.2%</ns2:description><ns2:value>71.20253</ns2:value></ns2:annotationElement><ns2:annotationElement position="191"><ns2:displayCharacter>Y</ns2:displayCharacter><ns2:description>Y 40.2%</ns2:description><ns2:value>40.189873</ns2:value></ns2:annotationElement><ns2:annotationElement position="192"><ns2:displayCharacter>L</ns2:displayCharacter><ns2:description>L 58.2%</ns2:description><ns2:value>58.227848</ns2:value></ns2:annotationElement><ns2:annotationElement position="193"><ns2:displayCharacter>E</ns2:displayCharacter><ns2:description>E 98.4%</ns2:description><ns2:value>98.417725</ns2:value></ns2:annotationElement><ns2:annotationElement position="194"><ns2:displayCharacter>M</ns2:displayCharacter><ns2:description>M 69.3%</ns2:description><ns2:value>69.303795</ns2:value></ns2:annotationElement><ns2:annotationElement position="195"><ns2:displayCharacter>I</ns2:displayCharacter><ns2:description>I 98.1%</ns2:description><ns2:value>98.101265</ns2:value></ns2:annotationElement><ns2:annotationElement position="196"><ns2:displayCharacter>K</ns2:displayCharacter><ns2:description>K 69.9%</ns2:description><ns2:value>69.93671</ns2:value></ns2:annotationElement><ns2:annotationElement position="197"><ns2:displayCharacter>L</ns2:displayCharacter><ns2:description>L 70.6%</ns2:description><ns2:value>70.56962</ns2:value></ns2:annotationElement><ns2:annotationElement position="198"><ns2:displayCharacter>K</ns2:displayCharacter><ns2:description>K 99.7%</ns2:description><ns2:value>99.68355</ns2:value></ns2:annotationElement><ns2:annotationElement position="199"><ns2:displayCharacter>S</ns2:displayCharacter><ns2:description>S 68.4%</ns2:description><ns2:value>68.35443</ns2:value></ns2:annotationElement><ns2:annotationElement position="200"><ns2:displayCharacter>G</ns2:displayCharacter><ns2:description>G 99.7%</ns2:description><ns2:value>99.68355</ns2:value></ns2:annotationElement><ns2:annotationElement position="201"><ns2:displayCharacter>S</ns2:displayCharacter><ns2:description>S 71.8%</ns2:description><ns2:value>71.83544</ns2:value></ns2:annotationElement><ns2:annotationElement position="202"><ns2:displayCharacter>L</ns2:displayCharacter><ns2:description>L 99.7%</ns2:description><ns2:value>99.68355</ns2:value></ns2:annotationElement><ns2:annotationElement position="203"><ns2:displayCharacter>V</ns2:displayCharacter><ns2:description>V 40.2%</ns2:description><ns2:value>40.189873</ns2:value></ns2:annotationElement><ns2:annotationElement position="204"><ns2:displayCharacter>A</ns2:displayCharacter><ns2:description>A 59.5%</ns2:description><ns2:value>59.49367</ns2:value></ns2:annotationElement><ns2:annotationElement position="205"><ns2:displayCharacter>L</ns2:displayCharacter><ns2:description>L 98.4%</ns2:description><ns2:value>98.417725</ns2:value></ns2:annotationElement><ns2:annotationElement position="206"><ns2:displayCharacter>P</ns2:displayCharacter><ns2:description>P 68.0%</ns2:description><ns2:value>68.03797</ns2:value></ns2:annotationElement><ns2:annotationElement position="207"><ns2:displayCharacter>S</ns2:displayCharacter><ns2:description>S 40.2%</ns2:description><ns2:value>40.189873</ns2:value></ns2:annotationElement><ns2:annotationElement position="208"><ns2:displayCharacter>V</ns2:displayCharacter><ns2:description>V 66.5%</ns2:description><ns2:value>66.455696</ns2:value></ns2:annotationElement><ns2:annotationElement position="209"><ns2:displayCharacter>L</ns2:displayCharacter><ns2:description>L 41.5%</ns2:description><ns2:value>41.455696</ns2:value></ns2:annotationElement><ns2:annotationElement position="210"><ns2:displayCharacter>G</ns2:displayCharacter><ns2:description>G 98.7%</ns2:description><ns2:value>98.73418</ns2:value></ns2:annotationElement><ns2:annotationElement position="211"><ns2:displayCharacter>V</ns2:displayCharacter><ns2:description>V 97.8%</ns2:description><ns2:value>97.78481</ns2:value></ns2:annotationElement><ns2:annotationElement position="212"><ns2:displayCharacter>Y</ns2:displayCharacter><ns2:description>Y 40.2%</ns2:description><ns2:value>40.189873</ns2:value></ns2:annotationElement><ns2:annotationElement position="213"><ns2:displayCharacter>L</ns2:displayCharacter><ns2:description>L 99.7%</ns2:description><ns2:value>99.68355</ns2:value></ns2:annotationElement><ns2:annotationElement position="214"><ns2:displayCharacter>A</ns2:displayCharacter><ns2:description>A 99.7%</ns2:description><ns2:value>99.68355</ns2:value></ns2:annotationElement><ns2:annotationElement position="215"><ns2:displayCharacter>T</ns2:displayCharacter><ns2:description>T 98.4%</ns2:description><ns2:value>98.417725</ns2:value></ns2:annotationElement><ns2:annotationElement position="216"><ns2:displayCharacter>G</ns2:displayCharacter><ns2:description>G 99.7%</ns2:description><ns2:value>99.68355</ns2:value></ns2:annotationElement><ns2:annotationElement position="217"><ns2:displayCharacter>E</ns2:displayCharacter><ns2:description>E 68.7%</ns2:description><ns2:value>68.67088</ns2:value></ns2:annotationElement><ns2:annotationElement position="218"><ns2:displayCharacter>Y</ns2:displayCharacter><ns2:description>Y 82.9%</ns2:description><ns2:value>82.91139</ns2:value></ns2:annotationElement><ns2:annotationElement position="219"><ns2:displayCharacter>N</ns2:displayCharacter><ns2:description>N 71.8%</ns2:description><ns2:value>71.83544</ns2:value></ns2:annotationElement><ns2:annotationElement position="220"><ns2:displayCharacter>E</ns2:displayCharacter><ns2:description>E 69.9%</ns2:description><ns2:value>69.93671</ns2:value></ns2:annotationElement><ns2:annotationElement position="221"><ns2:displayCharacter>T</ns2:displayCharacter><ns2:description>T 71.2%</ns2:description><ns2:value>71.20253</ns2:value></ns2:annotationElement><ns2:annotationElement position="222"><ns2:displayCharacter>V</ns2:displayCharacter><ns2:description>V 98.4%</ns2:description><ns2:value>98.417725</ns2:value></ns2:annotationElement><ns2:annotationElement position="223"><ns2:displayCharacter>E</ns2:displayCharacter><ns2:description>E 71.8%</ns2:description><ns2:value>71.83544</ns2:value></ns2:annotationElement><ns2:annotationElement position="224"><ns2:displayCharacter>E</ns2:displayCharacter><ns2:description>E 40.2%</ns2:description><ns2:value>40.189873</ns2:value></ns2:annotationElement><ns2:annotationElement position="225"><ns2:displayCharacter>Y</ns2:displayCharacter><ns2:description>Y 99.7%</ns2:description><ns2:value>99.68355</ns2:value></ns2:annotationElement><ns2:annotationElement position="226"><ns2:displayCharacter>S</ns2:displayCharacter><ns2:description>S 98.7%</ns2:description><ns2:value>98.73418</ns2:value></ns2:annotationElement><ns2:annotationElement position="227"><ns2:displayCharacter>Y</ns2:displayCharacter><ns2:description>Y 59.5%</ns2:description><ns2:value>59.49367</ns2:value></ns2:annotationElement><ns2:annotationElement position="228"><ns2:displayCharacter>Y</ns2:displayCharacter><ns2:description>Y 69.9%</ns2:description><ns2:value>69.93671</ns2:value></ns2:annotationElement><ns2:annotationElement position="229"><ns2:displayCharacter>L</ns2:displayCharacter><ns2:description>L 68.4%</ns2:description><ns2:value>68.35443</ns2:value></ns2:annotationElement><ns2:annotationElement position="230"><ns2:displayCharacter>G</ns2:displayCharacter><ns2:description>G 99.7%</ns2:description><ns2:value>99.68355</ns2:value></ns2:annotationElement><ns2:annotationElement position="231"><ns2:displayCharacter>I</ns2:displayCharacter><ns2:description>I 91.5%</ns2:description><ns2:value>91.455696</ns2:value></ns2:annotationElement><ns2:annotationElement position="232"><ns2:displayCharacter>I</ns2:displayCharacter><ns2:description>I 55.7%</ns2:description><ns2:value>55.6962</ns2:value></ns2:annotationElement><ns2:annotationElement position="233"><ns2:displayCharacter>A</ns2:displayCharacter><ns2:description>A 47.8%</ns2:description><ns2:value>47.78481</ns2:value></ns2:annotationElement><ns2:annotationElement position="234"><ns2:displayCharacter>Q</ns2:displayCharacter><ns2:description>Q 100.0%</ns2:description><ns2:value>100.0</ns2:value></ns2:annotationElement><ns2:annotationElement position="235"><ns2:displayCharacter>I</ns2:displayCharacter><ns2:description>I 99.1%</ns2:description><ns2:value>99.05064</ns2:value></ns2:annotationElement><ns2:annotationElement position="236"><ns2:displayCharacter>A</ns2:displayCharacter><ns2:description>A 40.2%</ns2:description><ns2:value>40.189873</ns2:value></ns2:annotationElement><ns2:annotationElement position="237"><ns2:displayCharacter>N</ns2:displayCharacter><ns2:description>N 69.3%</ns2:description><ns2:value>69.303795</ns2:value></ns2:annotationElement><ns2:annotationElement position="238"><ns2:displayCharacter>D</ns2:displayCharacter><ns2:description>D 99.7%</ns2:description><ns2:value>99.68355</ns2:value></ns2:annotationElement><ns2:annotationElement position="239"><ns2:displayCharacter>Y</ns2:displayCharacter><ns2:description>Y 59.5%</ns2:description><ns2:value>59.49367</ns2:value></ns2:annotationElement><ns2:annotationElement position="240"><ns2:displayCharacter>Y</ns2:displayCharacter><ns2:description>Y 59.8%</ns2:description><ns2:value>59.810127</ns2:value></ns2:annotationElement><ns2:annotationElement position="241"><ns2:displayCharacter>G</ns2:displayCharacter><ns2:description>G 69.3%</ns2:description><ns2:value>69.303795</ns2:value></ns2:annotationElement><ns2:annotationElement position="242"><ns2:displayCharacter>L</ns2:displayCharacter><ns2:description>L 99.7%</ns2:description><ns2:value>99.68355</ns2:value></ns2:annotationElement><ns2:annotationElement position="243"><ns2:displayCharacter>Y</ns2:displayCharacter><ns2:description>Y 56.6%</ns2:description><ns2:value>56.64557</ns2:value></ns2:annotationElement><ns2:annotationElement position="244"><ns2:displayCharacter>Y</ns2:displayCharacter><ns2:description>Y 68.0%</ns2:description><ns2:value>68.03797</ns2:value></ns2:annotationElement><ns2:annotationElement position="245"><ns2:displayCharacter>P</ns2:displayCharacter><ns2:description>P 40.8%</ns2:description><ns2:value>40.822784</ns2:value></ns2:annotationElement><ns2:annotationElement position="246"><ns2:displayCharacter>N</ns2:displayCharacter><ns2:description>N 90.2%</ns2:description><ns2:value>90.18987</ns2:value></ns2:annotationElement><ns2:annotationElement position="247"><ns2:displayCharacter>N</ns2:displayCharacter><ns2:description>N 46.5%</ns2:description><ns2:value>46.518986</ns2:value></ns2:annotationElement><ns2:annotationElement position="248"><ns2:displayCharacter>N</ns2:displayCharacter><ns2:description>N 40.2%</ns2:description><ns2:value>40.189873</ns2:value></ns2:annotationElement><ns2:annotationElement position="249"><ns2:displayCharacter>D</ns2:displayCharacter><ns2:description>D 71.8%</ns2:description><ns2:value>71.83544</ns2:value></ns2:annotationElement><ns2:annotationElement position="250"><ns2:displayCharacter>I</ns2:displayCharacter><ns2:description>I 54.7%</ns2:description><ns2:value>54.746834</ns2:value></ns2:annotationElement><ns2:annotationElement position="251"><ns2:displayCharacter>E</ns2:displayCharacter><ns2:description>E 30.1%</ns2:description><ns2:value>30.063292</ns2:value></ns2:annotationElement><ns2:annotationElement position="252"><ns2:displayCharacter>K</ns2:displayCharacter><ns2:description>K 71.8%</ns2:description><ns2:value>71.83544</ns2:value></ns2:annotationElement><ns2:annotationElement position="253"><ns2:displayCharacter>T</ns2:displayCharacter><ns2:description>T 40.2%</ns2:description><ns2:value>40.189873</ns2:value></ns2:annotationElement><ns2:annotationElement position="254"><ns2:displayCharacter>K</ns2:displayCharacter><ns2:description>K 58.5%</ns2:description><ns2:value>58.544304</ns2:value></ns2:annotationElement><ns2:annotationElement position="255"><ns2:displayCharacter>H</ns2:displayCharacter><ns2:description>H 66.5%</ns2:description><ns2:value>66.455696</ns2:value></ns2:annotationElement><ns2:annotationElement position="256"><ns2:displayCharacter>T</ns2:displayCharacter><ns2:description>T 93.0%</ns2:description><ns2:value>93.03797</ns2:value></ns2:annotationElement><ns2:annotationElement position="257"><ns2:displayCharacter>L</ns2:displayCharacter><ns2:description>L 99.7%</ns2:description><ns2:value>99.68355</ns2:value></ns2:annotationElement><ns2:annotationElement position="258"><ns2:displayCharacter>A</ns2:displayCharacter><ns2:description>A 68.0%</ns2:description><ns2:value>68.03797</ns2:value></ns2:annotationElement><ns2:annotationElement position="259"><ns2:displayCharacter>Y</ns2:displayCharacter><ns2:description>Y 58.5%</ns2:description><ns2:value>58.544304</ns2:value></ns2:annotationElement><ns2:annotationElement position="260"><ns2:displayCharacter>L</ns2:displayCharacter><ns2:description>L 59.8%</ns2:description><ns2:value>59.810127</ns2:value></ns2:annotationElement><ns2:annotationElement position="261"><ns2:displayCharacter>Y</ns2:displayCharacter><ns2:description>Y 98.4%</ns2:description><ns2:value>98.417725</ns2:value></ns2:annotationElement><ns2:annotationElement position="262"><ns2:displayCharacter>L</ns2:displayCharacter><ns2:description>L 99.7%</ns2:description><ns2:value>99.68355</ns2:value></ns2:annotationElement><ns2:annotationElement position="263"><ns2:displayCharacter>K</ns2:displayCharacter><ns2:description>K 82.3%</ns2:description><ns2:value>82.27848</ns2:value></ns2:annotationElement><ns2:annotationElement position="264"><ns2:displayCharacter>N</ns2:displayCharacter><ns2:description>N 40.2%</ns2:description><ns2:value>40.189873</ns2:value></ns2:annotationElement><ns2:annotationElement position="265"><ns2:displayCharacter>K</ns2:displayCharacter><ns2:description>K 41.1%</ns2:description><ns2:value>41.13924</ns2:value></ns2:annotationElement><ns2:annotationElement position="266"><ns2:displayCharacter>F</ns2:displayCharacter><ns2:description>F 92.7%</ns2:description><ns2:value>92.72152</ns2:value></ns2:annotationElement><ns2:annotationElement position="267"><ns2:displayCharacter>N</ns2:displayCharacter><ns2:description>N 99.7%</ns2:description><ns2:value>99.68355</ns2:value></ns2:annotationElement><ns2:annotationElement position="268"><ns2:displayCharacter>Q</ns2:displayCharacter><ns2:description>Q 40.2%</ns2:description><ns2:value>40.189873</ns2:value></ns2:annotationElement><ns2:annotationElement position="269"><ns2:displayCharacter>A</ns2:displayCharacter><ns2:description>A 58.5%</ns2:description><ns2:value>58.544304</ns2:value></ns2:annotationElement><ns2:annotationElement position="270"><ns2:displayCharacter>S</ns2:displayCharacter><ns2:description>S 100.0%</ns2:description><ns2:value>100.0</ns2:value></ns2:annotationElement><ns2:annotationElement position="271"><ns2:displayCharacter>I</ns2:displayCharacter><ns2:description>I 40.2%</ns2:description><ns2:value>40.189873</ns2:value></ns2:annotationElement><ns2:annotationElement position="272"><ns2:displayCharacter>D</ns2:displayCharacter><ns2:description>D 65.8%</ns2:description><ns2:value>65.822784</ns2:value></ns2:annotationElement><ns2:annotationElement position="273"><ns2:displayCharacter>L</ns2:displayCharacter><ns2:description>L 83.2%</ns2:description><ns2:value>83.22785</ns2:value></ns2:annotationElement><ns2:annotationElement position="274"><ns2:displayCharacter>L</ns2:displayCharacter><ns2:description>L 100.0%</ns2:description><ns2:value>100.0</ns2:value></ns2:annotationElement><ns2:annotationElement position="275"><ns2:displayCharacter>N</ns2:displayCharacter><ns2:description>N 40.8%</ns2:description><ns2:value>40.822784</ns2:value></ns2:annotationElement><ns2:annotationElement position="276"><ns2:displayCharacter>L</ns2:displayCharacter><ns2:description>L 43.7%</ns2:description><ns2:value>43.670887</ns2:value></ns2:annotationElement><ns2:annotationElement position="277"><ns2:displayCharacter>Y</ns2:displayCharacter><ns2:description>Y 68.0%</ns2:description><ns2:value>68.03797</ns2:value></ns2:annotationElement><ns2:annotationElement position="278"><ns2:displayCharacter>A</ns2:displayCharacter><ns2:description>A 40.2%</ns2:description><ns2:value>40.189873</ns2:value></ns2:annotationElement><ns2:annotationElement position="279"><ns2:displayCharacter>Q</ns2:displayCharacter><ns2:description>Q 40.2%</ns2:description><ns2:value>40.189873</ns2:value></ns2:annotationElement><ns2:annotationElement position="280"><ns2:displayCharacter>E</ns2:displayCharacter><ns2:description>E 40.2%</ns2:description><ns2:value>40.189873</ns2:value></ns2:annotationElement><ns2:annotationElement position="281"><ns2:displayCharacter>N</ns2:displayCharacter><ns2:description>N 41.1%</ns2:description><ns2:value>41.13924</ns2:value></ns2:annotationElement><ns2:annotationElement position="282"><ns2:displayCharacter>L</ns2:displayCharacter><ns2:description>L 44.9%</ns2:description><ns2:value>44.93671</ns2:value></ns2:annotationElement><ns2:annotationElement position="283"><ns2:displayCharacter>M</ns2:displayCharacter><ns2:description>M 33.2%</ns2:description><ns2:value>33.227848</ns2:value></ns2:annotationElement><ns2:annotationElement position="284"><ns2:displayCharacter>I</ns2:displayCharacter><ns2:description>I 40.2%</ns2:description><ns2:value>40.189873</ns2:value></ns2:annotationElement><ns2:annotationElement position="285"><ns2:displayCharacter>K</ns2:displayCharacter><ns2:description>K 29.7%</ns2:description><ns2:value>29.746836</ns2:value></ns2:annotationElement><ns2:annotationElement position="286"><ns2:displayCharacter>S</ns2:displayCharacter><ns2:description>S 25.6%</ns2:description><ns2:value>25.632912</ns2:value></ns2:annotationElement><ns2:annotationElement position="287"><ns2:displayCharacter>L</ns2:displayCharacter><ns2:description>L 30.4%</ns2:description><ns2:value>30.379747</ns2:value></ns2:annotationElement><ns2:annotationElement position="288"><ns2:displayCharacter>L</ns2:displayCharacter><ns2:description>L 45.6%</ns2:description><ns2:value>45.569622</ns2:value></ns2:annotationElement><ns2:annotationElement position="289"><ns2:displayCharacter>N</ns2:displayCharacter><ns2:description>N 68.0%</ns2:description><ns2:value>68.03797</ns2:value></ns2:annotationElement><ns2:annotationElement position="290"><ns2:displayCharacter>L</ns2:displayCharacter><ns2:description>L 33.2%</ns2:description><ns2:value>33.227848</ns2:value></ns2:annotationElement><ns2:annotationElement position="291"><ns2:displayCharacter>E</ns2:displayCharacter><ns2:description>E 61.4%</ns2:description><ns2:value>61.392406</ns2:value></ns2:annotationElement><ns2:annotationElement position="292"><ns2:displayCharacter>D</ns2:displayCharacter><ns2:description>D 33.2%</ns2:description><ns2:value>33.227848</ns2:value></ns2:annotationElement><ns2:annotationElement position="293"><ns2:displayCharacter>L</ns2:displayCharacter><ns2:description>L 52.8%</ns2:description><ns2:value>52.848103</ns2:value></ns2:annotationElement><ns2:annotationElement position="294"><ns2:displayCharacter>K</ns2:displayCharacter><ns2:description>K 67.4%</ns2:description><ns2:value>67.40506</ns2:value></ns2:annotationElement><ns2:annotationElement position="295"><ns2:displayCharacter>E</ns2:displayCharacter><ns2:description>E 46.8%</ns2:description><ns2:value>46.83544</ns2:value></ns2:annotationElement><ns2:annotationElement position="296"><ns2:displayCharacter>K</ns2:displayCharacter><ns2:description>K 91.5%</ns2:description><ns2:value>91.455696</ns2:value></ns2:annotationElement><ns2:annotationElement position="297"><ns2:displayCharacter>L</ns2:displayCharacter><ns2:description>L 99.7%</ns2:description><ns2:value>99.68355</ns2:value></ns2:annotationElement><ns2:annotationElement position="298"><ns2:displayCharacter>R</ns2:displayCharacter><ns2:description>R 33.2%</ns2:description><ns2:value>33.227848</ns2:value></ns2:annotationElement><ns2:annotationElement position="299"><ns2:displayCharacter>E</ns2:displayCharacter><ns2:description>E 62.0%</ns2:description><ns2:value>62.02532</ns2:value></ns2:annotationElement><ns2:annotationElement position="300"><ns2:displayCharacter>A</ns2:displayCharacter><ns2:description>A 59.5%</ns2:description><ns2:value>59.49367</ns2:value></ns2:annotationElement><ns2:annotationElement position="301"><ns2:displayCharacter>G</ns2:displayCharacter><ns2:description>G 100.0%</ns2:description><ns2:value>100.0</ns2:value></ns2:annotationElement><ns2:annotationElement position="302"><ns2:displayCharacter>V</ns2:displayCharacter><ns2:description>V 98.7%</ns2:description><ns2:value>98.73418</ns2:value></ns2:annotationElement><ns2:annotationElement position="303"><ns2:displayCharacter>I</ns2:displayCharacter><ns2:description>I 52.8%</ns2:description><ns2:value>52.848103</ns2:value></ns2:annotationElement><ns2:annotationElement position="304"><ns2:displayCharacter>Q</ns2:displayCharacter><ns2:description>Q 99.7%</ns2:description><ns2:value>99.68355</ns2:value></ns2:annotationElement><ns2:annotationElement position="305"><ns2:displayCharacter>Y</ns2:displayCharacter><ns2:description>Y 99.7%</ns2:description><ns2:value>99.68355</ns2:value></ns2:annotationElement><ns2:annotationElement position="306"><ns2:displayCharacter>L</ns2:displayCharacter><ns2:description>L 68.4%</ns2:description><ns2:value>68.35443</ns2:value></ns2:annotationElement><ns2:annotationElement position="307"><ns2:displayCharacter>N</ns2:displayCharacter><ns2:description>N 40.2%</ns2:description><ns2:value>40.189873</ns2:value></ns2:annotationElement><ns2:annotationElement position="308"><ns2:displayCharacter>V</ns2:displayCharacter><ns2:description>V 98.4%</ns2:description><ns2:value>98.417725</ns2:value></ns2:annotationElement><ns2:annotationElement position="309"><ns2:displayCharacter>I</ns2:displayCharacter><ns2:description>I 40.2%</ns2:description><ns2:value>40.189873</ns2:value></ns2:annotationElement><ns2:annotationElement position="310"><ns2:displayCharacter>K</ns2:displayCharacter><ns2:description>K 68.0%</ns2:description><ns2:value>68.03797</ns2:value></ns2:annotationElement><ns2:annotationElement position="311"><ns2:displayCharacter>N</ns2:displayCharacter><ns2:description>N 40.2%</ns2:description><ns2:value>40.189873</ns2:value></ns2:annotationElement><ns2:annotationElement position="312"><ns2:displayCharacter>L</ns2:displayCharacter><ns2:description>L 62.0%</ns2:description><ns2:value>62.02532</ns2:value></ns2:annotationElement><ns2:annotationElement position="313"><ns2:displayCharacter>A</ns2:displayCharacter><ns2:description>A 40.2%</ns2:description><ns2:value>40.189873</ns2:value></ns2:annotationElement><ns2:annotationElement position="314"><ns2:displayCharacter>L</ns2:displayCharacter><ns2:description>L 34.8%</ns2:description><ns2:value>34.810127</ns2:value></ns2:annotationElement><ns2:annotationElement position="315"><ns2:displayCharacter>Q</ns2:displayCharacter><ns2:description>Q 57.6%</ns2:description><ns2:value>57.594936</ns2:value></ns2:annotationElement><ns2:annotationElement position="316"><ns2:displayCharacter>K</ns2:displayCharacter><ns2:description>K 58.5%</ns2:description><ns2:value>58.544304</ns2:value></ns2:annotationElement><ns2:annotationElement position="317"><ns2:displayCharacter>F</ns2:displayCharacter><ns2:description>F 40.2%</ns2:description><ns2:value>40.189873</ns2:value></ns2:annotationElement><ns2:annotationElement position="318"><ns2:displayCharacter>C</ns2:displayCharacter><ns2:description>C 0.3%</ns2:description><ns2:value>0.3164557</ns2:value></ns2:annotationElement><ns2:annotationElement position="319"><ns2:displayCharacter>S</ns2:displayCharacter><ns2:description>S 0.3%</ns2:description><ns2:value>0.3164557</ns2:value></ns2:annotationElement><ns2:annotationElement position="320"><ns2:displayCharacter>Y</ns2:displayCharacter><ns2:description>Y 0.3%</ns2:description><ns2:value>0.3164557</ns2:value></ns2:annotationElement><ns2:annotationElement position="321"><ns2:displayCharacter>P</ns2:displayCharacter><ns2:description>P 0.3%</ns2:description><ns2:value>0.3164557</ns2:value></ns2:annotationElement><ns2:annotationElement position="322"><ns2:displayCharacter>D</ns2:displayCharacter><ns2:description>D 0.3%</ns2:description><ns2:value>0.3164557</ns2:value></ns2:annotationElement><ns2:annotationElement position="323"><ns2:displayCharacter>K</ns2:displayCharacter><ns2:description>K 0.3%</ns2:description><ns2:value>0.3164557</ns2:value></ns2:annotationElement><ns2:annotationElement position="324"><ns2:displayCharacter>A</ns2:displayCharacter><ns2:description>A 0.3%</ns2:description><ns2:value>0.3164557</ns2:value></ns2:annotationElement><ns2:annotationElement position="325"><ns2:displayCharacter>V</ns2:displayCharacter><ns2:description>V 0.3%</ns2:description><ns2:value>0.3164557</ns2:value></ns2:annotationElement><ns2:annotationElement position="326"><ns2:displayCharacter>L</ns2:displayCharacter><ns2:description>L 0.3%</ns2:description><ns2:value>0.3164557</ns2:value></ns2:annotationElement><ns2:annotationElement position="327"><ns2:displayCharacter>T</ns2:displayCharacter><ns2:description>T 0.3%</ns2:description><ns2:value>0.3164557</ns2:value></ns2:annotationElement><ns2:annotationElement position="328"><ns2:displayCharacter>N</ns2:displayCharacter><ns2:description>N 0.3%</ns2:description><ns2:value>0.3164557</ns2:value></ns2:annotationElement><ns2:annotationElement position="329"><ns2:displayCharacter>A</ns2:displayCharacter><ns2:description>A 0.3%</ns2:description><ns2:value>0.3164557</ns2:value></ns2:annotationElement><ns2:annotationElement position="330"><ns2:displayCharacter>K</ns2:displayCharacter><ns2:description>K 68.4%</ns2:description><ns2:value>68.35443</ns2:value></ns2:annotationElement><ns2:annotationElement position="331"><ns2:displayCharacter>E</ns2:displayCharacter><ns2:description>E 40.5%</ns2:description><ns2:value>40.50633</ns2:value></ns2:annotationElement><ns2:annotationElement position="332"><ns2:displayCharacter>H</ns2:displayCharacter><ns2:description>H 0.3%</ns2:description><ns2:value>0.3164557</ns2:value></ns2:annotationElement><ns2:annotationElement position="333"><ns2:displayCharacter>S</ns2:displayCharacter><ns2:description>S 41.1%</ns2:description><ns2:value>41.13924</ns2:value></ns2:annotationElement><ns2:annotationElement position="334"><ns2:displayCharacter>I</ns2:displayCharacter><ns2:description>I 45.6%</ns2:description><ns2:value>45.569622</ns2:value></ns2:annotationElement><ns2:annotationElement position="335"><ns2:displayCharacter>K</ns2:displayCharacter><ns2:description>K 40.2%</ns2:description><ns2:value>40.189873</ns2:value></ns2:annotationElement><ns2:annotationElement position="336"><ns2:displayCharacter>Q</ns2:displayCharacter><ns2:description>Q 43.7%</ns2:description><ns2:value>43.670887</ns2:value></ns2:annotationElement><ns2:annotationElement position="337"><ns2:displayCharacter>L</ns2:displayCharacter><ns2:description>L 100.0%</ns2:description><ns2:value>100.0</ns2:value></ns2:annotationElement><ns2:annotationElement position="338"><ns2:displayCharacter>R</ns2:displayCharacter><ns2:description>R 40.2%</ns2:description><ns2:value>40.189873</ns2:value></ns2:annotationElement><ns2:annotationElement position="339"><ns2:displayCharacter>L</ns2:displayCharacter><ns2:description>L 98.4%</ns2:description><ns2:value>98.417725</ns2:value></ns2:annotationElement><ns2:annotationElement position="340"><ns2:displayCharacter>D</ns2:displayCharacter><ns2:description>D 69.3%</ns2:description><ns2:value>69.303795</ns2:value></ns2:annotationElement><ns2:annotationElement position="341"><ns2:displayCharacter>E</ns2:displayCharacter><ns2:description>E 68.0%</ns2:description><ns2:value>68.03797</ns2:value></ns2:annotationElement><ns2:annotationElement position="342"><ns2:displayCharacter>K</ns2:displayCharacter><ns2:description>K 0.3%</ns2:description><ns2:value>0.3164557</ns2:value></ns2:annotationElement><ns2:annotationElement position="343"><ns2:displayCharacter>Q</ns2:displayCharacter><ns2:description>Q 40.2%</ns2:description><ns2:value>40.189873</ns2:value></ns2:annotationElement><ns2:annotationElement position="344"><ns2:displayCharacter>K</ns2:displayCharacter><ns2:description>K 58.2%</ns2:description><ns2:value>58.227848</ns2:value></ns2:annotationElement><ns2:annotationElement position="345"><ns2:displayCharacter>K</ns2:displayCharacter><ns2:description>K 70.3%</ns2:description><ns2:value>70.25317</ns2:value></ns2:annotationElement><ns2:annotationElement position="346"><ns2:displayCharacter>E</ns2:displayCharacter><ns2:description>E 43.4%</ns2:description><ns2:value>43.35443</ns2:value></ns2:annotationElement><ns2:annotationElement position="347"><ns2:displayCharacter>K</ns2:displayCharacter><ns2:description>K 68.0%</ns2:description><ns2:value>68.03797</ns2:value></ns2:annotationElement><ns2:annotationElement position="348"><ns2:displayCharacter>L</ns2:displayCharacter><ns2:description>L 68.0%</ns2:description><ns2:value>68.03797</ns2:value></ns2:annotationElement><ns2:annotationElement position="349"><ns2:displayCharacter>L</ns2:displayCharacter><ns2:description>L 55.4%</ns2:description><ns2:value>55.379745</ns2:value></ns2:annotationElement><ns2:annotationElement position="350"><ns2:displayCharacter>I</ns2:displayCharacter><ns2:description>I 33.2%</ns2:description><ns2:value>33.227848</ns2:value></ns2:annotationElement><ns2:annotationElement position="351"><ns2:displayCharacter>Q</ns2:displayCharacter><ns2:description>Q 40.8%</ns2:description><ns2:value>40.822784</ns2:value></ns2:annotationElement><ns2:annotationElement position="352"><ns2:displayCharacter>L</ns2:displayCharacter><ns2:description>L 70.6%</ns2:description><ns2:value>70.56962</ns2:value></ns2:annotationElement><ns2:annotationElement position="353"><ns2:displayCharacter>L</ns2:displayCharacter><ns2:description>L 70.6%</ns2:description><ns2:value>70.56962</ns2:value></ns2:annotationElement><ns2:annotationElement position="354"><ns2:displayCharacter>R</ns2:displayCharacter><ns2:description>R 40.2%</ns2:description><ns2:value>40.189873</ns2:value></ns2:annotationElement><ns2:annotationElement position="355"><ns2:displayCharacter>G</ns2:displayCharacter><ns2:description>G 40.2%</ns2:description><ns2:value>40.189873</ns2:value></ns2:annotationElement><ns2:annotationElement position="356"><ns2:displayCharacter>T</ns2:displayCharacter><ns2:description>T 25.3%</ns2:description><ns2:value>25.316456</ns2:value></ns2:annotationElement><ns2:annotationElement position="357"><ns2:displayCharacter>K</ns2:displayCharacter><ns2:description>K 29.4%</ns2:description><ns2
[truncated: 110,285 more chars]
