# Supplementary material for: Regulatory rewiring drives intraspecies competition in Bacillus subtilis
Source: PLoS Genet. 2026 Feb 17;22(2):e1012050. doi: 10.1371/journal.pgen.1012050 (PMC12935306; doi:10.1371/journal.pgen.1012050)
Supplement: S3 File — File that can be opened using open-source software containing all the sequence information linked to the analysis of comQXPA. https://www.jalview.org/ (JVP) [file pgen.1012050.s017.jvp › operons_muscled.fasta.xml]

<?xml version="1.0" encoding="UTF-8" standalone="yes"?><ns3:JalviewModel xmlns:ns2="www.vamsas.ac.uk/jalview/version2" xmlns:ns3="www.jalview.org"><ns3:creationDate>2024-09-06T15:37:23.973+01:00</ns3:creationDate><ns3:version>2.11.3.3</ns3:version><ns3:vamsasModel><ns2:SequenceSet gapChar="-" datasetId="ds31"><ns2:Sequence dsseqid="sq1846" id="sq1845" description="comQ_comX_comP_comA operon contig_1:3267638-3271862"><ns2:sequence>-------------------------------------ATGTCCCATTTAGTAAAATGGAATGGGAGGGGGGAAGTCGTTATT-GAGCAGAT-ATGTTTAGATTCTGTCCGGAT-------------CAAGGAGAAAATGAAG---GAGATTGTGGATGAAAATATTTTAAATGAGGACTTAAAAGTGAAGCT-CATTTCTTTTATCAAAGAAAAAAAACAATTTTCATTTGCAGAACTGGCTTATTA-CCATTACATAGCATTTGATGGAAAAAACGACAAAGCAATTGAGTTATTGGCGTCAGGTATAGAACTT-TTAATTTTATCTGCGGACA------TTTTTGACGATATTGAGGATAAGGACAATCTTCAGGCTTCTTGGATGAAATTAGATCCTTCTATAGCAACTAACGCAGCTACCGCACTTTATACATTAAGTCTGCAAGTAATAGGTTCAGTCTCAAATCATCCA-AAACTT------------------------TTAAGCCTTACTTTGCAATATTCACTCCAATCTTTACAAGGACAACATGTAGATTTGAATTTAACAGCCTCATCAGAATCAGAGTATATTGAAATGATTAAACTTAAGTCGGGTTCTCTGGTAACATTGCCCAGTATTCTTGGTGTATATCTGGCAACTGGAGAATATAATGAAACAGTTGAGGAGTATTCACGTTATTTAGGTATAGTCGAGCAAATTGCAAATGATCACTATGGACTTTATTACCCTAACAA---TAATGA---CTT---CAA---AACTAGACATACGCTTGCCTTCAATTATCTTAAAAATAAATTTAACCAATCATCAATTGACTTATTAAATTTTTATGCGCAAG---------AAAA-TCAT-ATGA-------TA-A-------AT--------AATTTGGAAGATTTGAAGGGAAAGTTAAGAGAATCAGGTGTAATACAATATTTG--AATG--T--TATAA-----------AAAATTTAGCAGTGGAAAATTTTAAGGAATCATTCAAAAAACTGAGATTAGATGAACAAAGAAAAAATAAATTACTTATTC--------AATT--A--TTAAG--GGGG-ATT------TAATTTGAAACATATTGATAAAATCATTAGCCATCTAGTAAACAACCCGGAAGCGTTTGATCAATTTAAGAATGGGAACTTAACCTTGCTAAATATAAATGAAAAA-GAAA------------AGAAAGCAATATTATACGCGTTTGAACAAGGAGAGGTGCCAAGAACAAGCAAGTGGC-C-TCCAATAGAA-GCTAT---------TAGTAATTTT--------TTTGAGGATGATAAAAGAAAAAGTTTGATTTAATTAC----GGGATGATGTGA-TGTAC-AGA---TATATTAACGTCTATAAATATTTGTCTCTAGTTTTTATCATTTTAAGTTTTATTTATGTTATATACCTCTCGTATAGCTTTGCTTTTAACATCTTCGTAGGTGCGGATGTAAAGATAAATGAACAGGGTAAGTTAGAGGTCACCAATGTTTTAGATTATACAGATGAATATTATTCAGGTGTGAAAAAGGGAGATATCATTCTTGAAGTAAATGGGGAGAAA-GGCAGTG---ATATTCAATTAAAAAGTGGAAGATTGGTCAATGTAGAAAG---TTTAATTGTTGAGAGAGATAATAAATCATTTCAT-----------------------------------------------------------------------------------------------------------------------------------------------------------------------------------------------------------------------------------------------------------------------------------------------------------------------------------------------------------------------------------------------------------------------------------------------------------------------------------------------------------------------------------------------------------------------------------------------------------------------------------------------------------------------------------------------------------------------------------------------------------------------------------------------------------------------------------------------------------------------------------------------------------------------------------------------------------------------------------------------------------------------------------------------------------------------------------------------------------------------------------------------------------------------------------------------------------------------------------------------------------------------------------------------------------------------------------------------------------------------------------------------------------------------------------------------------------------------TTACAAA---------ATG------------TAAGCCTAATC---------AGTGAAGAAAATTTATTTATGTATCTCATTCCTGTAATATCTTATTCAATCTGTTTATTTTGTATATTTTTTATTTATAGAATAAATAAAGTAAG--------AAAATCAACTTCTGCTTATATTTTAATTTTATTTTTG-----------------------------------------------------------------------------------------------------------------------------------------------------------------------------------------------------------------------------------------------------------------------------------------------------------------------------------------------------------------------------------------------------------------------------------------------------------------------------------------------------------------------------------------------------------------------------------------------------------------------------------------------------------------------------------------------------------------------------------------------------------------------------------------------------------------------------------------------------------------------------------------------------------------------------------------------------------------------------------------------------------------------------------------------------------------------------------------------------------------------------------------------------------------------------------------------------------------------------------------------------------------------------------------------------------------------------------------------------------------------------------------------------------------------------------------------------------------------TTATTTGTATCAGTAGCGTATGTAAGTGCATGTGGAGCAAGAAGAGGTGAAGAGATAAGCACTTATCTGCTTGTTCTTACTTTAGTCAGTTGTCCGGTGTTATATATTCATTTTATATATAAATACTTTATAGAATTAGGAACAAAGTTATTCGAAAAGAAGATTTT--------------------------------------------------------------------------------------------------------------------------------------------------------------------------------------------------------------------------------------------------------------------------------------------------------------------------------------------------------------------------------------------------------------------------------------------------------------------------------------------------------------------------------------------------------------------------------------------------------------------------------------------------------------------------------------------------------------------------------------------------------------------------------------------------------------------------------AAT----------------------------------------------------------------------------------------------------------------------------------------------------------------------------------------------------------------------------------------------------------------------------------------------------------------------------------------------------------------------------------------------------------------------------------------------------------------------------------------------------------------------------------------------------------------------------------------------CATTATGTATATGCTCCCGCTAATAAATCTTTTATTAGAGGACGTTCTGAGTAATAGA---------------------------------------------------------------------------------------------------------------------------------------------------------------------------------------------------------------------------------------------------------------------------------------------------------------------------------------------------------------------------------------------------------------------------------------------------------------------------------------------------------------------------------------------------------------------------------------------------------------------------------------------------------------------------------------------------------------------------------------------------------------------------------------------------------------------------------------------------------------------------------------------------------------------------------------------------------------------------------------------------------------------------------------------------------------------------------------------------------------------------------------------------------------------------------------------------------------------------------------------------------------------------------------------------------------------------------------------------------------------------------------------------------------------------------TTAAAATCTTCGGCTT-------TTTTGTCTAATCTGAATTTGATTTCATTTTTTGTCCTAGTTCT------TACTGTATCGATTC---TT--ATCCATAAAGGGATAAGAAAATTTAAACAAAAAGAGCAAAAG---------------------------------------------------------------------------------------------------------------------------------------------------------------------------------------------------------------------------------------------------------------------------------------------------------------------------------------------------------------------------------------------------------------------------------------------------------------------------------------------------------------------------------------------------------------------------------------------------------------------------------------------------------------------------------------------------------------------------------------------------------------------------------------------------------------------------------------------------------------------------------------------------------------------------------------------------------------------------------------------------------------------------------------------------------------------------------------------------------------------------------------------------------------------------------------------------------------------------------------------------------------------------------------------------------------------------------------------------------------------------------------------------------------------------------TCAATTTTGAAAGTCCTTGCTTATACAAATATCTTTTCTTTCAGTCCGTTTATTGTCTTTTTTGCTGTTCCATATGTGTTTTTCGAGAAGTATG---TCTCACCTTTTAGTTTGGCTGCTTTTACACTTGTTATACCTTTTTCTTTAGTATATCAATTTATGACTAATAGACTTTATAATATCGACTTTGTTGTGGGGCGGCTTAAGTACTACGGTTTTTTAGCCATTACACCTACTATTATCGTAGTGACCATCTTTAATTACATTCAGCAACCAAAGG-ATATCTTTTATTTAGTTAAACTAACAATTGCAATATATGTTCTTATGTTTGCCGTTTGTTACTTTAAAGAAATCATTGATTTTCGTTTCAAGTTGAAAAGATTTACAGAGAAATTTAATTATCAAGATGGGATTTTTAAATTTACTCAGTTGATTAAGCAAGCATCATCAGTAGATCAAGTACTTAATCACTT-TAAAAATACAATCCTAGAAGTATTAAACATAGATAATGCTTGCGTGTATGATAATTCTAAAGGGGAAA---TCACCCTTCTTAGTAAGAACAACTTTAAAGATCTGACTTATAAAAATCATGAGCAATATGTGAAAAATTTTTCTGGTGATATCGGTAAAATTAAAGAGTTTAAACAAGGTTTTATTATTAAAATAGGTGAACGAGGAGACAGATCATTTTTAGTACTC-----TGTTTCTCAAGTTATAATACTTTTAAGTTAACAAGGGATGAAATTGCATGGCTTCAAACATTAGCATTTTATACAAATGTCTCATTGGAAAACGTTATGAAAATCGAAGAATTGATGGTGCATCTTGAGGATTTAAAACAACAAGAATCCAACCCCGTATGGCTCAAAAAACTCATGTACACGATCGAGGAAAAACAACGCTCGGATCTCGCCCGCGATCTCCACGATTCGGTTCTTCAGGATTTGATTTCCTTAAAACGCCAGTGTGAGCTGTTTTTGGGTGATTTCAAGAAGGATGATAATCCGTGCCGTGAAGAGGTGCAGGACAAGCTTGTACAGATGAATGAGCAGATGTCTGATGTGATTTCGATGACGAGGGAGACGTGTCATGAGCTGCGGCCGCAGCTTCTGTATGATCTTGGGCTGGTCAAGGCGCTGTCGAAGCTGGTGGCGCAGCAGCAGGAGCGGGTTCCGTTTCATATTCGTTTAAATACCGGGAGATTTACGGCTTCCCTTGATCTGGATTCGCAGCTGAATTTGTACCGGATCATTCAAGAGTTTCTGTCTAATGCGGTCAAGCACTCTCAGGCGACGGATGTGCTGATTATGCTCATCAGTATTCAAAACAAAATCGTTCTTCATTATGAGGACGATGGCGTTGGGTTTGATCAGGAAAAGAATACTGAGCATTCCATGAGCATGGGGCTTTCTGGCATTAAGGAGAGAGTCAGGGCTTTAGATGGGCGCCTTCGGATTGAAACAAGTGAAGGAAAGGGCTTTAAGGCTGATATTGAAATCGAATTGTAATGGATTTATAACGGAAACGACTTGGCACAGGCCAAGTCTTTTTTATAAAATGGAAAAGAGTGAGTAAAAGGGAGGAAAACATGAAAAAGATACTAGTGATTGATGACCATCCGGCTGTCATG-GAAGGCACCAAGACAATTTTGGAAACGGATTCGAATTTGTCTGT-TGATTGTCTCAGTCCTGAACCGAGCGAACAGTTTATCAAGCAGCATGATTTCTCGTCATATGATCTCATTTTAATGGATCTGAATCTAGGCGGCGAGGTCAATGGGATGGAGCTTTCTAAACAGATTTTACAAGAGAATCCTCATTGTAAAATTATCGTGTATACCGGTTATGAGGTCGAGGATTATTTCGAGGAAGCGATTCGTGCGGGTCTGCACGGTGCCATCAGCAAAACGGAATCTAAAGAAAAGATCACCCAATAC-ATATACCACGTACTCAACGGAGAAATTTTAGTCGATTTTGCTTACTTTAAACAGCTGATGACTCAGCAAAAAACAAAGCCGGCTCCTTCCTCTCAAAAAGAACAAGATGTGCTCACACCTAGAGAATGCCTGATTCTTCAAGAAGTTGAAAAGGGATTTACAAACCAAGAAATCGCAGATGCCCTTCATTTAAGCAAGCGGTCCATTGAATACAGCTTGACATCGATTTTTAATAAGCTGAATGTCGGTTCACGGACGGAAGCGGTTTTGATTGCGAAATCAGACGGTGTACTTTAA</ns2:sequence><ns2:name>GCA_030643845</ns2:name></ns2:Sequence><ns2:Sequence dsseqid="sq1848" id="sq1847" description="comQ_comX_comP_comA operon contig_1:3814949-3819173"><ns2:sequence>-------------------------------------ATGTCCCATTTAGTAAAATGGAATGGGAGGGGGGAAGTCGTTATT-GAGCAGAT-ATGTTTAGATTCTGTCCGGAT-------------CAAGGAGAAAATGAAG---GAGATTGTGGATGAAAATATTTTAAATGAGGACTTAAAAGTGAAGCT-CATTTCTTTTATCAAAGAAAAAAAACAATTTTCATTTGCAGAACTGGCTTATTA-CCATTACATAGCATTTGATGGAAAAAACGACAAAGCAATTGAGTTATTGGCGTCAGGTATAGAACTT-TTAATTTTATCTGCGGACA------TTTTTGACGATATTGAGGATAAGGACAATCTTCAGGCTTCTTGGATGAAATTAGATCCTTCTATAGCAACTAACGCAGCTACCGCACTTTATACATTAAGTCTGCAAGTAATAGGTTCAGTCTCAAATCATCCA-AAACTT------------------------TTAAGCCTTACTTTGCAATATTCACTCCAATCTTTACAAGGACAACATGTAGATTTGAATTTAACAGCCTCATCAGAATCAGAGTATATTGAAATGATTAAACTTAAGTCGGGTTCTCTGGTAACATTGCCCAGTATTCTTGGTGTATATCTGGCAACTGGAGAATATAATGAAACAGTTGAGGAGTATTCACGTTATTTAGGTATAGTCGAGCAAATTGCAAATGATCACTATGGACTTTATTACCCTAACTA---TAATGA---CTT---CAA---AACTAGACATACGCTTGCCTTCAATTATCTTAAAAATAAATTTAACCAATCATCAATTGACTTATTAAATTTTTATGCGCAAG---------AAAA-TCAT-ATGA-------TA-A-------AT--------AATTTGGAAGATTTGAAGGGAAAGTTAAGAGAATCAGGTGTAATACAATATTTG--AATG--T--TATAA-----------AAAATTTAGCAGTGGAAAATTTTAAGGAATCATTCAAAAAACTGAGATTAGATGAACAAAGAAAAAATAAATTACTTATTC--------AATT--A--TTAAG--GGGG-ATT------TAATTTGAAACATATTGATAAAATCATTAGCCATCTAGTAAACAACCCGGAAGCGTTTGATCAATTTAAGAATGGGAACTTAACCTTGCTAAATATAAATGAAAAA-GAAA------------AGAAAGCAATATTATACGCGTTTGAACAAGGAGAGGTGCCAAGAACAAGCAAGTGGC-C-TCCAATAGAA-GCTAT---------TAGTAATTTT--------TTTGAGGATGATAAAAGAAAAAGTTTGATTTAATTAC----GGGATGATGTGA-TGTAC-AGA---TATATTAACGTCTATAAATATTTGTCTCTAGTTTTTATCATTTTAAGTTTTATTTATGTTATATACCTCTCGTATAGCTTTGCTTTTAACATCTTCGTAGGTGCGGATGTAAAGATAAATGAACAGGGTAAGTTAGAGGTCACCAATGTTTTAGATTATACAGATGAATATTATTCATGTGTGAAAAAGGGAGATATCATTCTTGAAGTAAATGGGGAGAAA-GGCAGTG---ATATTCAATTAAAAAGTGGAAGATTGGTCAATGTAGAAAG---TTTAATTGTTGAGAGAGATAATAAATCATTTCAT-----------------------------------------------------------------------------------------------------------------------------------------------------------------------------------------------------------------------------------------------------------------------------------------------------------------------------------------------------------------------------------------------------------------------------------------------------------------------------------------------------------------------------------------------------------------------------------------------------------------------------------------------------------------------------------------------------------------------------------------------------------------------------------------------------------------------------------------------------------------------------------------------------------------------------------------------------------------------------------------------------------------------------------------------------------------------------------------------------------------------------------------------------------------------------------------------------------------------------------------------------------------------------------------------------------------------------------------------------------------------------------------------------------------------------------------------------------------------TTACAAA---------ATG------------TAAGCCTAATC---------AGTGAAGAAAATTTATTTATGTATCTCATTCCTGTAATATCTTATTCAATCTGTTTATTTTGTATATTTTTTATTTATAGAATAAATAAAGTAAG--------AAAATCAACTTCTGCTTATATTTTAATTTTATTTTTG-----------------------------------------------------------------------------------------------------------------------------------------------------------------------------------------------------------------------------------------------------------------------------------------------------------------------------------------------------------------------------------------------------------------------------------------------------------------------------------------------------------------------------------------------------------------------------------------------------------------------------------------------------------------------------------------------------------------------------------------------------------------------------------------------------------------------------------------------------------------------------------------------------------------------------------------------------------------------------------------------------------------------------------------------------------------------------------------------------------------------------------------------------------------------------------------------------------------------------------------------------------------------------------------------------------------------------------------------------------------------------------------------------------------------------------------------------------------------TTATTTGTATCAGTAGCGTATGTAAGTGCATGTGGAGCAAGAAGAGGTGAAGAGATAAGCACTTATCTGCTTGTTCTTACTTTAGTCAGTTGTCCGGTGTTATATATTCATTTTATATATAAATACTTTATAGAATTAGGAACAAAGTTATTCGAAAAGAAGATTTT--------------------------------------------------------------------------------------------------------------------------------------------------------------------------------------------------------------------------------------------------------------------------------------------------------------------------------------------------------------------------------------------------------------------------------------------------------------------------------------------------------------------------------------------------------------------------------------------------------------------------------------------------------------------------------------------------------------------------------------------------------------------------------------------------------------------------------AAT----------------------------------------------------------------------------------------------------------------------------------------------------------------------------------------------------------------------------------------------------------------------------------------------------------------------------------------------------------------------------------------------------------------------------------------------------------------------------------------------------------------------------------------------------------------------------------------------CATTATGTATATGCTCCCGCTAATAAATCTTTTATTAGAGGACGTTCTGAGTAATAGA---------------------------------------------------------------------------------------------------------------------------------------------------------------------------------------------------------------------------------------------------------------------------------------------------------------------------------------------------------------------------------------------------------------------------------------------------------------------------------------------------------------------------------------------------------------------------------------------------------------------------------------------------------------------------------------------------------------------------------------------------------------------------------------------------------------------------------------------------------------------------------------------------------------------------------------------------------------------------------------------------------------------------------------------------------------------------------------------------------------------------------------------------------------------------------------------------------------------------------------------------------------------------------------------------------------------------------------------------------------------------------------------------------------------------------TTAAAATCTTCGGCTT-------TTTTGTCTAATCTGAATTTGATTTCATTTTTTGTCCTAGTTCT------TACTGTATCGATTC---TT--ATCCATAAAGGGATAAGAAAATTTAAACAAAAAGAGCAAAAG---------------------------------------------------------------------------------------------------------------------------------------------------------------------------------------------------------------------------------------------------------------------------------------------------------------------------------------------------------------------------------------------------------------------------------------------------------------------------------------------------------------------------------------------------------------------------------------------------------------------------------------------------------------------------------------------------------------------------------------------------------------------------------------------------------------------------------------------------------------------------------------------------------------------------------------------------------------------------------------------------------------------------------------------------------------------------------------------------------------------------------------------------------------------------------------------------------------------------------------------------------------------------------------------------------------------------------------------------------------------------------------------------------------------------------TCAATTTTGAAAGTCCTTGCTTATACAAATATCTTTTCTTTCAGTCCGTTTATTGTCTTTTTTGCTGTTCCATATGTGTTTTTCGAGAAGTATG---TCTCACCTTTTAGTTTGGCTGCTTTTACACTTGTTATACCTTTTTCTTTAGTATATCAATTTATGACTAATAGACTTTATAATATCGACTTTGTTGTGGGGCGGCTTAAGTACTACGGTTTTTTAGCCATTACACCTACTATTATCGTAGTGACCATCTTTAATTACATTCAGCAACCAAAGG-ATATCTTTTATTTAGTTAAACTAACAATTGCAATATATGTTCTTATGTTTGCCGTTTTTTACTTTAAAGAAATCATTGATTTTCGTTTCAAGTTGAAAAGATTTACAGAGAAATTTAATTATCAAGATGGGATTTTTAAATTTACTCAGTTGATTAAGCAAGCATCATCAGTAGATCAAGTACTTAATCACTT-TAAAAATACAATCCTAGAAGTATTAAACATAGATAATGCTTGCGTGTATGATAATTCTAAAGGGGAAA---TCACCCTTCTTAGTAAGAACAACTTTAAAGATCTGACTTATAAAAATCATGAGCAATATGTGAAAAATTTTTCTGGTGATATCGGTAAAATTAAAGAGTTTAAACAAGGTTTTATTATTAAAATAGGTGAACGAGGAGACAGATCATTTTTAGTACTC-----TGTTTCTCAAGTTATAATACTTTTAAATTAACAAGGGATGAAATTGCATGGCTTCAAACATTAGCGTTTTATACAAATGTCTCATTGGAAAACGTTATGAAAATCGAAGAATTGATGGTGCATCTTGAGGATTTAAAACAACAAGAATCCAACCCCGTATGGCTCAAAAAACTCATGTACACGATCGAAGAAAAACAACGCTCGGATCTCGCCCGCGATCTCCACGATTCGGTTCTTCAGGATTTGATTTCCTTAAAACGCCAGTGTGAGCTGTTTTTGGGTGATTTTAAGAAGGGTGATAATCCGTGCCGTGAAGAGGTGCAGGACAAGCTTGTACAGATGAATGAGCAGATGTCTGATGTGATTTCGATGACGAGGGAGACGTGTCATGAGCTGCGGCCGCAGCTTCTGTATGATCTTGGGCTGGTCAAGGCGCTGTCGAAGCTGGTGGCGCAGCAGCAGGAGCGGGTTCCGTTTCATATCCGTTTAAATACCGGGAGATTTACGGCTTCCCTTGATCTGGATTCGCAGCTGAATTTGTACCGGATCATTCAAGAGTTTCTGTCTAATGCGGTCAAGCACTCTCAGGCGACGGATGTGCTGATTATGCTCATCAGTATTCAAAACAAAATCGTTCTTCATTATGAGGATGATGGCGTAGGATTTGATCAGGAAAAGAATACTGAGCATTCCATGAGCATGGGGCTTTCTGGCATTAAGGAGAGAGTCAGGGCTTTAGATGGGCGCCTTCGGATTGAAACAAGTGAAGGAAAGGGCTTTAAGGCTGATATTGAAATCGAATTGTAATGGATTTATAACGGAAACGACTTGGCACAGGCCAAGTCTTTTTTATAAAATGGAAAAGAGTGAGTAAAAGGGAGGAAAACATGAAAAAGATACTAGTGATTGATGACCATCCGGCTGTCATG-GAAGGCACCAAGACAATTTTGGAAACGGATTCGAATTTGTCTGT-TGACTGTCTCAGTCCTGAACCGAGCGAACAGTTTATCAAGCAGCATGATTTCTCGTCATATGATCTCATTTTAATGGATCTGAATCTAGGCGGCGAGGTCAATGGGATGGAGCTTTCTAAACAGATTTTACAAGAGAATCCTCATTGTAAAATTATCGTGTATACCGGTTATGAGGTCGAGGATTATTTCGAGGAAGCGATTCGTGCGGGTCTGCACGGTGCCATCAGCAAAACGGAATCTAAAGAAAAGATCACCCAATAC-ATATACCACGTACTCAACGGAGAAATTTTAGTCGATTTTGCTTACTTTAAACAGCTGATGACTCAGCAAAAAACAAAGCCGGCTCCTTCCTCTCAAAAAGAACAAGATGTGCTCACACCTAGAGAATGCCTGATTCTTCAAGAAGTTGAAAAAGGATTTACAAACCAAGAAATCGCAGATGCCCTTCATTTAAGCAAGCGGTCCATTGAATACAGCTTGACATCGATTTTCAATAAGCTGAATGTCGGTTCACGGACGGAAGCGGTTTTGATTGCGAAATCAGACGGTGTACTTTAA</ns2:sequence><ns2:name>GCA_003665195</ns2:name></ns2:Sequence><ns2:Sequence dsseqid="sq1850" id="sq1849" description="comQ_comX_comP_comA operon contig_1:3027996-3032155"><ns2:sequence>-------------------------------------ATGTCCCATTTAGTAAAATGGAATGGGAGGGGGGAAGTCGTTATT-GAGCAGAT-ATGTTTAGATTCTGTCCGGAT-------------CAAGGAGAAAATGAAG---GAGATTGTAAGCCAAAAAATAATGAATCAGGACTTGGAACGATATCT-TCAGAATTTTATTGAGTCTAAGGATACGTTTGAGTTTGCCGATTTGGCTCTTCA-TCATTATTTAGCTTTTAACGGTCAGGACCAAAAAGCAATCGAATTGCTAGCTGCCGGAATTGAATTG-CTTATACTCTCATTCGATA------TTTATGATGACTTAGAGGATCAAGATAATGGAAGTGCTGTCTGGATGAAGATTGACTCGTCAATCGCTTTAAATGCAGTTACAGCTCTTTACACCCTAAGTATACAAGTGATGTGTCAAGCTAGTCATGAACCA-GAATTT------------------------ACACAAGAGATATTGAATTTTGCGTTACAATCAATTCAAGGCCAGCATGATGATATTGTGAATGCGCCGCAAACTGAAGAAGCCTGTCTTGAAATGATCAAAAATAAATCAGGAGCGCTAACGGCATTGCCCTGTGTAATGGGAGTAATGTTGGCAACAGGCAAATACCATCCCATTGTAGCTTCTTATTCTTATGAACTTGGGATTATTGCACAAATCGAAAATGATTACCAAGGTTTATATTATTTAAATAA---CGATTT---TAT---TCA---GAAGAAAAACACATTGGCATACTTATACTTAAATAAACGTTTTAATGCAGCTTCTGCAGAAATCTTGAGTTGGTATGAAAATG---------CTGAGTTGTTCTTA-------TCAT-------TG--------AATCCCAAACAAATAAAAGAAAAATTAACTGAGGCAGGCGTAGTGCAATATTTA--CTTG--T--AATGA-----------AACACTTGTCATTACAAAAACTAAAGAAAGAAATTGCTAGATTAGAATTGCAAGAGAATAAAATAAAAAAATTAATAACAGGA--AT-CATAA--A-ATAAAG--GAGG-ATT------T-A---------TATGCAGGAAATAGTCGGATACTTAGTAAAAAATCCAGAAGTTTTAGATGAGGTCATGGAAGGCAGAGCCTCTTTATTAAATATAGATAAGGAT-CAAT------------TGAAAAGTATAGTTGATGCCTTTAGAGGGCTGCA-----------------------------AATTTAT-ACTAA---------TGGTAATTGG--------GTTCCT-----------------------------------------TCGTGA-GGCTT-TAATAAATGAAGGCATGGTACAACAAAGTTTCAATTTTTTTGATTTTAGTTAGTTTAGTCTATGTAACTTATTTAACGTATATAAGTTCGAGTAAACTTTTAGTTGGTGCAGCAGTAGCTGAAAATCAAGACAATGAAGTTGTAATAACAAATATTGAGGAATTTTCTACGGCTTATTACTCAGGCATACAAAAAGGGGACGTCATCAAAAGTATTAATAATCATAAA-GTTAAGCGTCCTCTTGAAGTTCAAAAATATAATTCAAACCATGTGAGTTC---AATAGTCGTCGAGAGAGATGGAGAAAAGGTTAAA-----------------------------------------------------------------------------------------------------------------------------------------------------------------------------------------------------------------------------------------------------------------------------------------------------------------------------------------------------------------------------------------------------------------------------------------------------------------------------------------------------------------------------------------------------------------------------------------------------------------------------------------------------------------------------------------------------------------------------------------------------------------------------------------------------------------------------------------------------------------------------------------------------------------------------------------------------------------------------------------------------------------------------------------------------------------------------------------------------------------------------------------------------------------------------------------------------------------------------------------------------------------------------------------------------------------------------------------------------------------------------------------------------------------------------------------------------------------------ATTAAG------------C------------CTGATTTAATG---------AATGATGGGAATTTTACTACTTTTGTGATCCCATTAATATTTTATATAGCCTGTCTATTTTGTTGTTTCTTCATTCTAAAAATAAATGAATCGAA--------AAAACTACTCTCTGCTTTGATTTTAATCATTTTCTTG-----------------------------------------------------------------------------------------------------------------------------------------------------------------------------------------------------------------------------------------------------------------------------------------------------------------------------------------------------------------------------------------------------------------------------------------------------------------------------------------------------------------------------------------------------------------------------------------------------------------------------------------------------------------------------------------------------------------------------------------------------------------------------------------------------------------------------------------------------------------------------------------------------------------------------------------------------------------------------------------------------------------------------------------------------------------------------------------------------------------------------------------------------------------------------------------------------------------------------------------------------------------------------------------------------------------------------------------------------------------------------------------------------------------------------------------------------------------------TTATCTGCTTCTTTAGCATACTTAAGTGCGGGTGGATCTGCAAAGGGAGATTGGTTAAGCAGATGTATAATGGTATTCACTTTAACATCTGTAATGTTTAACTATCTTCTTTTCTTGTATCAGTATTTTAAAGAACTTGGCACTGTGTTATTTAACAAAAAAGTTTT---------------------------------------------------------------------------------------------------------------------------------------------------------------------------------------------------------------------------------------------------------------------------------------------------------------------------------------------------------------------------------------------------------------------------------------------------------------------------------------------------------------------------------------------------------------------------------------------------------------------------------------------------------------------------------------------------------------------------------------------------------------------------------------------------------------------------------------------------------------------------------------------------------------------------------------------------------------------------------------------------------------------------------------------------------------------------------------------------------------------------------------------------------------------------------------------------------------------------------------------------------------------------------------------------------------------------------------------------------------------------------------------------------------------------------TATATTATATGCAATTCCAGTACTAAATCTAGTTTTTGAATTGTTGCGAA---CTCAA---------------------------------------------------------------------------------------------------------------------------------------------------------------------------------------------------------------------------------------------------------------------------------------------------------------------------------------------------------------------------------------------------------------------------------------------------------------------------------------------------------------------------------------------------------------------------------------------------------------------------------------------------------------------------------------------------------------------------------------------------------------------------------------------------------------------------------------------------------------------------------------------------------------------------------------------------------------------------------------------------------------------------------------------------------------------------------------------------------------------------------------------------------------------------------------------------------------------------------------------------------------------------------------------------------------------------------------------------------------------------------------------------------------------------------CTTTTCTTTAGACATT-------ATGTGCCTAAAATAAATTTACTTTCGTTCTTTATTTCATTTAT------AATCGTGAGCGTAT---AT--TTTGGATCTATTTTAATTAAAAGTAAGGATACTGAACAAGCA---------------------------------------------------------------------------------------------------------------------------------------------------------------------------------------------------------------------------------------------------------------------------------------------------------------------------------------------------------------------------------------------------------------------------------------------------------------------------------------------------------------------------------------------------------------------------------------------------------------------------------------------------------------------------------------------------------------------------------------------------------------------------------------------------------------------------------------------------------------------------------------------------------------------------------------------------------------------------------------------------------------------------------------------------------------------------------------------------------------------------------------------------------------------------------------------------------------------------------------------------------------------------------------------------------------------------------------------------------------------------------------------------------------------------------CATATTATAAAAGTTCTTACCATAATTAATATCTTATCTTTTTCGCCGTTTTTGTTTTTATATATAATACCTTATGTATTCTTAAGCACTGATGGGATTTCTTCTTTTGTAGCTGCTTCATTTATGTTCCTAATACCATTCTCTTTGGTTTATCAATTTATGACAAATAAAATTTATAATGTGGATTTTATTTTAAGCAGGTTAAAATATTATGGAGTATTAGCATTAACGCCCACAATTATTTTAGTTACGGTATTCGAGTTAATAGGAAATCCAGCTG-GAGATTTCTATTATTTCAGACTGGCGATTCTTATGTATATTATTATGGTGGCGGTCTTTTATTATAAGGAAGTACTTGATTTCAAATTTAGATTAAAAAGAGTTTCGGAAAAATTTAATTATCAAGACAGTATATATAAATTTACGCAGCTGATTAGAGATTCAACTTCTTTGATCCAAGTATTTGAGGAACT-GAAAACTACAATACTTGAGGTTTCGCTTGTAAGCCGAGCCCATATTTATGAGGTTTCAGTTGATGGAAGTATTAAACTCTATGAAGAACTTAAT--CA-AAATTCATTTGAAAAAGTCTATCAAAAAGAATTTAGAAAAGTAACATCCGAAATAGGGAAAATCGTTGAATTTAATAAAGGTTTTGTCATGAAAATAGGTGAACGCGGTGGTAAATCATTTGTGATCCTT-----TGTTTATCTAAAATGAATACGCCTCGTCTCACACTCGAAGAACTTTCTTGGCTGAAAACTTTGGCTTTTTATACAAACGTATCGATCGAAAACGTCATGAAAATTGAAGAACTGATGAGTCATTTAGAAGAAATAAAACAACAAGAATCCAACCCCGTATGGCTCAAAAAACTCATGTATACGATCGAGGAAAAACAACGCTCGGATCTCGCCCGCGATCTCCACGATTCGGTTCTTCAGGATTTGATCTCCTTAAAACGCCAGTGTGAGCTGTTTTTGGGTGATTTTAAGAAGGGTGATAATCCGTGCCGTGAAGAGGTGCAGGACAAGCTTGTACAGATGAATGAGCAGATGTCTGATGTGATTTCGATGACGAGGGAGACGTGTCATGACCTGCGGCCGCAGCTTCTGTATGATCTTGGCTTGGTGAAGGCGCTGTCGAAGCTGGTGGCGCAGCAGCAGGAGCGGGTTCCGTTTCATATCCGTTTAAATACTGGGAGATTTACGGCTTCCCTTGATCTGGATTCGCAGCTGAATTTGTACCGGATCATTCAAGAGTTTCTGTCTAATGCGGTTAAGCACTCTCAGGCGACGGATGTGCTGATTATGCTCATCAGTATTCAAAACAAAATCGTTCTTCATTATGAGGATGATGGCGTAGGGTTTGATCAGGAAAAGAATACTGAGCATTCCATGAGCATGGGGCTTTCTGGCATTAAGGAGAGAGTCAGGGCTTTAGATGGGCGCCTTCGGATTGAAACAAGTGAAGGAAAGGGCTTTAAGGCTGATATTGAAATCGAATTGTAATGGATTTATAACGGAAACGACTTGGCACAGGCCAAGTCTTTTTTATAAAATGGAAAAGAGTGAGTAAAAGGGAGGAAAACATGAAAAAGATACTAGTGATTGATGACCATCCGGCTGTCATG-GAAGGCACCAAGACAATTTTGGAAACGGATTCGAATCTGTCTGT-TGATTGTCTCAGTCCTGAACCGAGCGAACAGTTTATCAAGCAGCATGATTTCTCGTCATATGATCTCATTTTAATGGATCTGAATTTAGGCGGCGAGGTCAATGGGATGGAGCTTTCTAAACAGATTTTACAAGAGAATCCTCATTGTAAAATTATCGTGTATACCGGTTATGAGGTCGAGGATTATTTCGAGGAAGCGATTCGTGCGGGTCTGCACGGTGCCATCAGCAAAACGGAATCTAAAGAAAAGATCACCCAATAC-ATATACCACGTACTCAACGGAGAAATTTTAGTCGATTTTGCTTACTTTAAACAGCTGATGACTCAGCAAAAAACAAAGCCGGCTCCTTCCTCTCAAAAAGAACAAGATGTGCTCACACCTAGAGAATGCCTGATTCTTCAAGAAGTTGAAAAGGGATTTACAAACCAAGAAATCGCAGATGCCCTTCATTTAAGCAAGCGGTCCATTGAATACAGCTTGACATCGATTTTCAATAAGCTGAATGTCGGTTCCCGGACGGAAGCGGTTTTGATTGCGAAATCAGACGGTGTACTTTAA</ns2:sequence><ns2:name>GCA_000349795</ns2:name></ns2:Sequence><ns2:Sequence dsseqid="sq1852" id="sq1851" description="comQ_comX_comP_comA operon contig_1:3032513-3036672"><ns2:sequence>-------------------------------------ATGTCCCATTTAGTAAAATGGAATGGGAGGGGGGAAGTCGTTATT-GAGCAGAT-ATGTTTAGATTCTGTCCGGAT-------------CAAGGAGAAAATGAAG---GAGATTGTAAGCCAAAAAATAATGAATCAGGACTTGGAACGATATCT-TCAGAATTTTATTGAGTCTAAGGATACGTTTGAGTTTGCCGATTTGGCTCTTCA-TCATTATTTAGCTTTTAACGGTCAGGACCAAAAAGCAATCGAATTGCTAGCTGCCGGAATTGAATTG-CTTATACTCTCATTCGATA------TTTATGATGACTTAGAGGATCAAGATAATGGAAGTGCTGTCTGGATGAAGATTGACTCGTCAATCGCTTTAAATGCAGTTACAGCTCTTTACACCCTAAGTATACAAGTGATGTGTCAAGCTAGTCATGAACCA-GAATTT------------------------ACACAAGAGATATTGAATTTTGCGTTACAATCAATTCAAGGCCAGCATGATGATATTGTGAATGCGCCGCAAACTGAAGAAGCCTGTCTTGAAATGATCAAAAATAAATCAGGAGCGCTAACGGCATTGCCCTGTGTAATGGGAGTAATGTTGGCAACAGGCAAATACCATCCCATTGTAGCTTCTTATTCTTATGAACTTGGGATTATTGCACAAATCGAAAATGATTACCAAGGTTTATATTATTTAAATAA---CGATTT---TAT---TCA---GAAGAAAAACACATTGGCATACTTATACTTAAATAAACGTTTTAATGCAGCTTCTGCAGAAATCTTGAGTTGGTATGAAAATG---------CTGAGTTGTTCTTA-------TCAT-------TG--------AATCCCAAACAAATAAAAGAAAAATTAACTGAGGCAGGCGTAGTGCAATATTTA--CTTG--T--AATGA-----------AACACTTGTCATTACAAAAACTAAAGAAAGAAATTGCTAGATTAGAATTGCAAGAGAATAAAATAAAAAAATTAATAACAGGA--AT-CATAA--A-ATAAAG--GAGG-ATT------T-A---------TATGCAGGAAATAGTCGGATACTTAGTAAAAAATCCAGAAGTTTTAGATGAGGTCATGGAAGGCAGAGCCTCTTTATTAAATATAGATAAGGAT-CAAT------------TGAAAAGTATAGTTGATGCCTTTAGAGGGCTGCA-----------------------------AATTTAT-ACTAA---------TGGTAATTGG--------GTTCCT-----------------------------------------TCGTGA-GGCTT-TAATAAATGAAGGCATGGTACAACAAAGTTTCAATTTTTTTGATTTTAGTTAGTTTAGTCTATGTAACTTATTTAACGTATATAAGTTCGAGTAAACTTTTAGTTGGTGCAGCAGTAGCTGAAAATCAAGACAATGAAGTTGTAATAACAAATATTGAGGAATTTTCTACGGCTTATTACTCAGGCATACAAAAAGGGGACGTCATCAAAAGTATTAATAATCATAAA-GTTAAGCGTCCTCTTGAAGTTCAAAAATATAATTCAAACCATGTGAGTTC---AATAGTCGTCGAGAGAGATGGAGAAAAGGTTAAA-----------------------------------------------------------------------------------------------------------------------------------------------------------------------------------------------------------------------------------------------------------------------------------------------------------------------------------------------------------------------------------------------------------------------------------------------------------------------------------------------------------------------------------------------------------------------------------------------------------------------------------------------------------------------------------------------------------------------------------------------------------------------------------------------------------------------------------------------------------------------------------------------------------------------------------------------------------------------------------------------------------------------------------------------------------------------------------------------------------------------------------------------------------------------------------------------------------------------------------------------------------------------------------------------------------------------------------------------------------------------------------------------------------------------------------------------------------------------ATTAAG------------C------------CTGATTTAATG---------AATGATGGGAATTTTACTACTTTTGTGATCCCATTAATATTTTATATAGCCTGTCTATTTTGTTGTTTCTTCATTCTAAAAATAAATGAATCGAA--------AAAACTACTCTCTGCTTTGATTTTAATCATTTTCTTG-----------------------------------------------------------------------------------------------------------------------------------------------------------------------------------------------------------------------------------------------------------------------------------------------------------------------------------------------------------------------------------------------------------------------------------------------------------------------------------------------------------------------------------------------------------------------------------------------------------------------------------------------------------------------------------------------------------------------------------------------------------------------------------------------------------------------------------------------------------------------------------------------------------------------------------------------------------------------------------------------------------------------------------------------------------------------------------------------------------------------------------------------------------------------------------------------------------------------------------------------------------------------------------------------------------------------------------------------------------------------------------------------------------------------------------------------------------------------TTATCTGCTTCTTTAGCATACTTAAGTGCGGGTGGATCTGCAAAGGGAGATTGGTTAAGCAGATGTATAATGGTATTCACTTTAACATCTGTAATGTTTAACTATCTTCTTTTCTTGTATCAGTATTTTAAAGAACTTGGCACTGTGTTATTTAACAAAAAAGTTTT---------------------------------------------------------------------------------------------------------------------------------------------------------------------------------------------------------------------------------------------------------------------------------------------------------------------------------------------------------------------------------------------------------------------------------------------------------------------------------------------------------------------------------------------------------------------------------------------------------------------------------------------------------------------------------------------------------------------------------------------------------------------------------------------------------------------------------------------------------------------------------------------------------------------------------------------------------------------------------------------------------------------------------------------------------------------------------------------------------------------------------------------------------------------------------------------------------------------------------------------------------------------------------------------------------------------------------------------------------------------------------------------------------------------------------TATATTATATGCAATTCCAGTACTAAATCTAGTTTTTGAATTGTTGCGAA---CTCAA---------------------------------------------------------------------------------------------------------------------------------------------------------------------------------------------------------------------------------------------------------------------------------------------------------------------------------------------------------------------------------------------------------------------------------------------------------------------------------------------------------------------------------------------------------------------------------------------------------------------------------------------------------------------------------------------------------------------------------------------------------------------------------------------------------------------------------------------------------------------------------------------------------------------------------------------------------------------------------------------------------------------------------------------------------------------------------------------------------------------------------------------------------------------------------------------------------------------------------------------------------------------------------------------------------------------------------------------------------------------------------------------------------------------------------CTTTTCTTTAGACATT-------ATGTGCCTAAAATAAATTTACTTTCGTTCTTTATTTCATTTAT------AATCGTGAGCGTAT---AT--TTTGGATCTATTTTAATTAAAAGTAAGGATACTGAACAAGCA---------------------------------------------------------------------------------------------------------------------------------------------------------------------------------------------------------------------------------------------------------------------------------------------------------------------------------------------------------------------------------------------------------------------------------------------------------------------------------------------------------------------------------------------------------------------------------------------------------------------------------------------------------------------------------------------------------------------------------------------------------------------------------------------------------------------------------------------------------------------------------------------------------------------------------------------------------------------------------------------------------------------------------------------------------------------------------------------------------------------------------------------------------------------------------------------------------------------------------------------------------------------------------------------------------------------------------------------------------------------------------------------------------------------------------CATATTATAAAAGTTCTTACCATAATTAATATCTTATCTTTTTCGCCGTTTTTGTTTTTATATATAATACCTTATGTATTCTTAAGCACTGATGGGATTTCTTCTTTTGTAGCTGCTTCATTTATGTTCCTAATACCATTCTCTTTGGTTTATCAATTTATGACAAATAAAATTTATAATGTGGATTTTATTTTAAGCAGGTTAAAATATTATGGAGTATTAGCATTAACGCCCACAATTATTTTAGTTACGGTATTCGAGTTAATAGGAAATCCAGCTG-GAGATTTCTATTATTTCAGACTGGCGATTCTTATGTATATTATTATGGTGGCGGTCTTTTATTATAAGGAAGTACTTGATTTCAAATTTAGATTAAAAAGAGTTTCGGAAAAATTTAATTATCAAGACAGTATATATAAATTTACGCAGCTGATTAGAGATTCAACTTCTTTGATCCAAGTATTTGAGGAACT-GAAAACTACAATACTTGAGGTTTCGCTTGTAAGCCGAGCCCATATTTATGAGGTTTCAGTTGATGGAAGTATTAAACTCTATGAAGAACTTAAT--CA-AAATTCATTTGAAAAAGTCTATCAAAAAGAATTTAGAAAAGTAACATCCGAAATAGGGAAAATCGTTGAATTTAATAAAGGTTTTGTCATGAAAATAGGTGAACGCGGTGGTAAATCATTTGTGATCCTT-----TGTTTATCTAAAATGAATACGCCTCGTCTCACACTCGAAGAACTTTCTTGGCTGAAAACTTTGGCTTTTTATACAAACGTATCGATCGAAAACGTCATGAAAATTGAAGAACTGATGAGTCATTTAGAAGAAATAAAACAACAAGAATCCAACCCCGTATGGCTCAAAAAACTCATGTATACGATCGAGGAAAAACAACGCTCGGATCTCGCCCGCGATCTCCACGATTCGGTTCTTCAGGATTTGATCTCCTTAAAACGCCAGTGTGAGCTGTTTTTGGGTGATTTTAAGAAGGGTGATAATCCGTGCCGTGAAGAGGTGCAGGACAAGCTTGTACAGATGAATGAGCAGATGTCTGATGTGATTTCGATGACGAGGGAGACGTGTCATGAGCTGCGGCCGCAGCTTCTGTATGATCTTGGATTGGTGAAGGCGCTGTCGAAGCTGGTGGCGCAGCAGCAGGAGCGGGTTCCGTTTCATATCCGTTTAAATACTGGGAGATTTACGGCTTCCCTTGATCTGGATTCGCAGCTGAATTTGTACCGGATCATTCAAGAGTTTCTGTCTAATGCGGTTAAGCACTCTCAGGCGACGGATGTGCTGATTATGCTCATCAGTATTCAAAACAAAATCGTTCTTCATTATGAGGATGATGGCGTAGGGTTTGATCAGGAAAAGAATACTGAGCATTCCATGAGCATGGGGCTTTCTGGCATTAAGGAGAGAGTCAGGGCTTTAGATGGGCGCCTTCGGATTGAAACAAGTGAAGGAAAGGGCTTTAAGGCTGATATTGAAATCGAATTGTAATGGATTTATAACGGAAACGACTTGGCACAGGCCAAGTCTTTTTTATAAAATGGAAAAGAGTGAGTAAAAGGGAGGAAAACATGAAAAAGATACTAGTGATTGATGACCATCCGGCTGTCATG-GAAGGCACCAAGACAATTTTGGAAACGGATTCGAATCTGTCTGT-TGATTGTCTCAGTCCTGAACCGAGCGAACAGTTTATCAAGCAGCATGATTTCTCGTCATATGATCTCATTTTAATGGATCTGAATTTAGGCGGCGAGGTCAATGGGATGGAGCTTTCTAAACAGATTTTACAAGAGAATCCTCATTGTAAAATTATCGTGTATACCGGTTATGAGGTCGAGGATTATTTCGAGGAAGCGATTCGTGCGGGTCTGCACGGTGCCATCAGCAAAACGGAATCTAAAGAAAAGATCACCCAATAC-ATATACCACGTACTCAACGGAGAAATTTTAGTCGATTTTGCTTACTTTAAACAGCTGATGACTCAGCAAAAAACAAAGCCGGCTCCTTCCTCTCAAAAAGAACAAGATGTGCTCACACCTAGAGAATGCCTGATTCTTCAAGAAGTTGAAAAGGGATTTACAAACCAAGAAATCGCAGATGCCCTTCATTTAAGCAAGCGGTCCATTGAATACAGCTTGACATCGATTTTCAATAAGCTGAATGTCGGTTCCCGGACGGAAGCGGTTTTGATTGCGAAATCAGACGGTGTACTTTAA</ns2:sequence><ns2:name>GCA_024220155</ns2:name></ns2:Sequence><ns2:Sequence dsseqid="sq1854" id="sq1853" description="comQ_comX_comP_comA operon contig_1:3015193-3019352"><ns2:sequence>-------------------------------------ATGTCCCATTTAGTAAAATGGAATGGGAGGGGGGAAGTCGTTATT-GAGCAGAT-ATGTTTAGATTCTGTCCGGAT-------------CAAGGAGAAAATGAAG---GAGATTGTAAGCCAAAAAATAATGAATCAGGACTTGGAACGATATCT-TCAGAATTTTATTGAGTCTAAGGATACGTTTGAGTTTGCCGATTTGGCTCTTCA-TCATTATTTAGCTTTTAACGGTCAGGACCAAAAAGCAATCGAATTGCTAGCTGCCGGAATTGAATTG-CTTATACTCTCATTCGATA------TTTATGATGACTTAGAGGATCAAGATAATGGAAGTGCTGTCTGGATGAAGATTGACTCGTCAATCGCTTTAAATGCAGTTACAGCTCTTTACACCCTAAGTATACAAGTGATGTGTCAAGCTAGTCATGAACCA-GAATTT------------------------ACACAAGAGATATTGAATTTTGCGTTACAATCAATTCAAGGCCAGCATGATGATATTGTGAATGCGCCGCAAACTGAAGAAGCCTGTCTTGAAATGATCAAAAATAAATCAGGAGCGCTAACGGCATTGCCCTGTGTAATGGGAGTAATGTTGGCAACAGGCAAATACCATCCCATTGTAGCTTCTTATTCTTATGAACTTGGGATTATTGCACAAATCGAAAATGATTACCAAGGTTTATATTATTTAAATAA---CGATTT---TAT---TCA---GAAGAAAAACACATTGGCATACTTATACTTAAATAAACGTTTTAATGCAGCTTCTGCAGAAATCTTGAGTTGGTATGAAAATG---------CTGAGTTGTTCTTA-------TCAT-------TG--------AATCCCAAACAAATAAAAGAAAAATTAACTGAGGCAGGCGTAGTGCAATATTTA--CTTG--T--AATGA-----------AACACTTGTCATTACAAAAACTAAAGAAAGAAATTGCTAGATTAGAATTGCAAGAGAATAAAATAAAAAAATTAATAACAGGA--AT-CATAA--A-ATAAAG--GAGG-ATT------T-A---------TATGCAGGAAATAGTCGGATACTTAGTAAAAAATCCAGAAGTTTTAGATGAGGTCATGGAAGGCAGAGCCTCTTTATTAAATATAGATAAGGAT-CAAT------------TGAAAAGTATAGTTGATGCCTTTAGAGGGCTGCA-----------------------------AATTTAT-ACTAA---------TGGTAATTGG--------GTTCCT-----------------------------------------TCGTGA-GGCTT-TAATAAATGAAGGCATGGTACAACAAAGTTTCAATTTTTTTGATTTTAGTTAGTTTAGTCTATGTAACTTATTTAACGTATATAAGTTCGAGTAAACTTTTAGTTGGTGCAGCAGTAGCTGAAAATCAAGACAATGAAGTTGTAATAACAAATATTGAGGAATTTTCTACGGCTTATTACTCAGGCATACAAAAAGGGGACGTCATCAAAAGTATTAATAATCATAAA-GTTAAGCGTCCTCTTGAAGTTCAAAAATATAATTCAAACCATGTGAGTTC---AATAGTCGTCGAGAGAGATGGAGAAAAGGTTAAA-----------------------------------------------------------------------------------------------------------------------------------------------------------------------------------------------------------------------------------------------------------------------------------------------------------------------------------------------------------------------------------------------------------------------------------------------------------------------------------------------------------------------------------------------------------------------------------------------------------------------------------------------------------------------------------------------------------------------------------------------------------------------------------------------------------------------------------------------------------------------------------------------------------------------------------------------------------------------------------------------------------------------------------------------------------------------------------------------------------------------------------------------------------------------------------------------------------------------------------------------------------------------------------------------------------------------------------------------------------------------------------------------------------------------------------------------------------------------ATTAAG------------C------------CTGATTTAATG---------AATGATGGGAATTTTACTACTTTTGTGATCCCATTAATATTTTATATAGCCTGTCTATTTTGTTGTTTCTTCATTCTAAAAATAAATGAATCGAA--------AAAACTACTCTCTGCTTTGATTTTAATCATTTTCTTG-----------------------------------------------------------------------------------------------------------------------------------------------------------------------------------------------------------------------------------------------------------------------------------------------------------------------------------------------------------------------------------------------------------------------------------------------------------------------------------------------------------------------------------------------------------------------------------------------------------------------------------------------------------------------------------------------------------------------------------------------------------------------------------------------------------------------------------------------------------------------------------------------------------------------------------------------------------------------------------------------------------------------------------------------------------------------------------------------------------------------------------------------------------------------------------------------------------------------------------------------------------------------------------------------------------------------------------------------------------------------------------------------------------------------------------------------------------------------TTATCTGCTTCTTTAGCATACTTAAGTGCGGGTGGATCTGCAAAGGGAGATTGGTTAAGCAGATGTATAATGGTATTCACTTTAACATCTGTAATGTTTAACTATCTTCTTTTCTTGTATCAGTATTTTAAAGAACTTGGCACTGTGTTATTTAACAAAAAAGTTTT---------------------------------------------------------------------------------------------------------------------------------------------------------------------------------------------------------------------------------------------------------------------------------------------------------------------------------------------------------------------------------------------------------------------------------------------------------------------------------------------------------------------------------------------------------------------------------------------------------------------------------------------------------------------------------------------------------------------------------------------------------------------------------------------------------------------------------------------------------------------------------------------------------------------------------------------------------------------------------------------------------------------------------------------------------------------------------------------------------------------------------------------------------------------------------------------------------------------------------------------------------------------------------------------------------------------------------------------------------------------------------------------------------------------------------TATATTATATGCAATTCCAGTACTAAATCTAGTTTTTGAATTGTTGCGAA---CTCAA---------------------------------------------------------------------------------------------------------------------------------------------------------------------------------------------------------------------------------------------------------------------------------------------------------------------------------------------------------------------------------------------------------------------------------------------------------------------------------------------------------------------------------------------------------------------------------------------------------------------------------------------------------------------------------------------------------------------------------------------------------------------------------------------------------------------------------------------------------------------------------------------------------------------------------------------------------------------------------------------------------------------------------------------------------------------------------------------------------------------------------------------------------------------------------------------------------------------------------------------------------------------------------------------------------------------------------------------------------------------------------------------------------------------------------CTTTTCTTTAGACATT-------ATGTGCCTAAAATAAATTTACTTTCGTTCTTTATTTCATTTAT------AATCGTGAGCGTAT---AT--TTTGGATCTATTTTAATTAAAAGTAAGGATACTGAACAAGCA---------------------------------------------------------------------------------------------------------------------------------------------------------------------------------------------------------------------------------------------------------------------------------------------------------------------------------------------------------------------------------------------------------------------------------------------------------------------------------------------------------------------------------------------------------------------------------------------------------------------------------------------------------------------------------------------------------------------------------------------------------------------------------------------------------------------------------------------------------------------------------------------------------------------------------------------------------------------------------------------------------------------------------------------------------------------------------------------------------------------------------------------------------------------------------------------------------------------------------------------------------------------------------------------------------------------------------------------------------------------------------------------------------------------------------CATATTATAAAAGTTCTTACCATAATTAATATCTTATCTTTTTCGCCGTTTTTGTTTTTATATATAATACCTTATGTATTCTTAAGCACTGATGGGATTTCTTCTTTTGTAGCTGCTTCATTTATGTTCCTAATACCATTCTCTTTGGTTTATCAATTTATGACAAATAAAATTTATAATGTGGATTTTATTTTAAGCAGGTTAAAATATTATGGAGTATTAGCATTAACGCCCACAATTATTTTAGTTACGGTATTCGAGTTAATAGGAAATCCAGCTG-GAGATTTCTATTATTTCAGACTGGCGATTCTTATGTATATTATTATGGTGGCGGTCTTTTATTATAAGGAAGTACTTGATTTCAAATTTAGATTAAAAAGAGTTTCGGAAAAATTTAATTATCAAGACAGTATATATAAATTTACGCAGCTGATTAGAGATTCAACTTCTTTGATCCAAGTATTTGAGGAACT-GAAAACTACAATACTTGAGGTTTCGCTTGTAAGCCGAGCCCATATTTATGAGGTTTCAGTTGATGGAAGTATTAAACTCTATGAAGAACTTAAT--CA-AAATTCATTTGAAAAAGTCTATCAAAAAGAATTTAGAAAAGTAACATCCGAAATAGGGAAAATCGTTGAATTTAATAAAGGTTTTGTCATGAAAATAGGTGAACGCGGTGGTAAATCATTTGTGATCCTT-----TGTTTATCTAAAATGAATACGCCTCGTCTCACACTCGAAGAACTTTCTTGGCTGAAAACTTTGGCTTTTTATACAAACGTATCGATCGAAAACGTCATGAAAATTGAAGAACTGATGAGTCATTTAGAAGAAATAAAACAACAAGAATCCAACCCCGTATGGCTCAAAAAACTCATGTATACGATCGAGGAAAAACAACGCTCGGATCTCGCCCGCGATCTCCACGATTCGGTTCTTCAGGATTTGATCTCCTTAAAACGCCAGTGTGAGCTGTTTTTGGGTGATTTTAAGAAGGGTGATAATCCGTGCCGTGAAGAGGTGCAGGACAAGCTTGTACAGATGAATGAGCAGATGTCTGATGTGATTTCGATGACGAGGGAGACGTGTCATGAGCTGCGGCCGCAGCTTCTGTATGATCTTGGATTGGTGAAGGCGCTGTCGAAGCTGGTGGCGCAGCAGCAGGAGCGGGTTCCGTTTCATATCCGTTTAAATACTGGGAGATTTACGGCTTCCCTTGATCTGGATTCGCAGCTGAATTTGTACCGGATCATTCAAGAGTTTCTGTCTAATGCGGTTAAGCACTCTCAGGCGACGGATGTGCTGATTATGCTCATCAGTATTCAAAACAAAATCGTTCTTCATTATGAGGATGATGGCGTAGGGTTTGATCAGGAAAAGAATACTGAGCATTCCATGAGCATGGGGCTTTCTGGCATTAAGGAGAGAGTCAGGGCTTTAGATGGGCGCCTTCGGATTGAAACAAGTGAAGGAAAGGGCTTTAAGGCTGATATTGAAATCGAATTGTAATGGATTTATAACGGAAACGACTTGGCACAGGCCAAGTCTTTTTTATAAAATGGAAAAGAGTGAGTAAAAGGGAGGAAAACATGAAAAAGATACTAGTGATTGATGACCATCCGGCTGTCATG-GAAGGCACCAAGACAATTTTGGAAACGGATTCGAATCTGTCTGT-TGATTGTCTCAGTCCTGAACCGAGCGAACAGTTTATCAAGCAGCATGATTTCTCGTCATATGATCTCATTTTAATGGATCTGAATTTAGGCGGCGAGGTCAATGGGATGGAGCTTTCTAAACAGATTTTACAAGAGAATCCTCATTGTAAAATTATCGTGTATACCGGTTATGAGGTCGAGGATTATTTCGAGGAAGCGATTCGTGCGGGTCTGCACGGTGCCATCAGCAAAACGGAATCTAAAGAAAAGATCACCCAATAC-ATATACCACGTACTCAACGGAGAAATTTTAGTCGATTTTGCTTACTTTAAACAGCTGATGACTCAGCAAAAAACAAAGCCGGCTCCTTCCTCTCAAAAAGAACAAGATGTGCTCACACCTAGAGAATGCCTGATTCTTCAAGAAGTTGAAAAGGGATTTACAAACCAAGAAATCGCAGATGCCCTTCATTTAAGCAAGCGGTCCATTGAATACAGCTTGACATCGATTTTCAATAAGCTGAATGTCGGTTCCCGGACGGAAGCGGTTTTGATTGCGAAATCAGACGGTGTACTTTAA</ns2:sequence><ns2:name>GCA_000973605</ns2:name></ns2:Sequence><ns2:Sequence dsseqid="sq1856" id="sq1855" description="comQ_comX_comP_comA operon contig_1:3032417-3036576"><ns2:sequence>-------------------------------------ATGTCCCATTTAGTAAAATGGAATGGGAGGGGGGAAGTCGTTATT-GAGCAGAT-ATGTTTAGATTCTGTCCGGAT-------------CAAGGAGAAAATGAAG---GAGATTGTAAGCCAAAAAATAATGAATCAGGACTTGGAACGATATCT-TCAGAATTTTATTGAGTCTAAGGATACGTTTGAGTTTGCCGATTTGGCTCTTCA-TCATTATTTAGCTTTTAACGGTCAGGACCAAAAAGCAATCGAATTGCTAGCTGCCGGAATTGAATTG-CTTATACTCTCATTCGATA------TTTATGATGACTTAGAGGATCAAGATAATGGAAGTGCTGTCTGGATGAAGATTGACTCGTCAATCGCTTTAAATGCAGTTACAGCTCTTTACACCCTAAGTATACAAGTGATGTGTCAAGCTAGTCATGAACCA-GAATTT------------------------ACACAAGAGATATTGAATTTTGCGTTACAATCAATTCAAGGCCAGCATGATGATATTGTGAATGCGCCGCAAACTGAAGAAGCCTGTCTTGAAATGATCAAAAATAAATCAGGAGCGCTAACGGCATTGCCCTGTGTAATGGGAGTAATGTTGGCAACAGGCAAATACCATCCCATTGTAGCTTCTTATTCTTATGAACTTGGGATTATTGCACAAATCGAAAATGATTACCAAGGTTTATATTATTTAAATAA---CGATTT---TAT---TCA---GAAGAAAAACACATTGGCATACTTATACTTAAATAAACGTTTTAATGCAGCTTCTGCAGAAATCTTGAGTTGGTATGAAAATG---------CTGAGTTGTTCTTA-------TCAT-------TG--------AATCCCAAACAAATAAAAGAAAAATTAACTGAGGCAGGCGTAGTGCAATATTTA--CTTG--T--AATGA-----------AACACTTGTCATTACAAAAACTAAAGAAAGAAATTGCTAGATTAGAATTGCAAGAGAATAAAATAAAAAAATTAATAACAGGA--AT-CATAA--A-ATAAAG--GAGG-ATT------T-A---------TATGCAGGAAATAGTCGGATACTTAGTAAAAAATCCAGAAGTTTTAGATGAGGTCATGGAAGGCAGAGCCTCTTTATTAAATATAGATAAGGAT-CAAT------------TGAAAAGTATAGTTGATGCCTTTAGAGGGCTGCA-----------------------------AATTTAT-ACTAA---------TGGTAATTGG--------GTTCCT-----------------------------------------TCGTGA-GGCTT-TAATAAATGAAGGCATGGTACAACAAAGTTTCAATTTTTTTGATTTTAGTTAGTTTAGTCTATGTAACTTATTTAACGTATATAAGTTCGAGTAAACTTTTAGTTGGTGCAGCAGTAGCTGAAAATCAAGACAATGAAGTTGTAATAACAAATATTGAGGAATTTTCTACGGCTTATTACTCAGGCATACAAAAAGGGGACGTCATCAAAAGTATTAATAATCATAAA-GTTAAGCGTCCTCTTGAAGTTCAAAAATATAATTCAAACCATGTGAGTTC---AATAGTCGTCGAGAGAGATGGAGAAAAGGTTAAA-----------------------------------------------------------------------------------------------------------------------------------------------------------------------------------------------------------------------------------------------------------------------------------------------------------------------------------------------------------------------------------------------------------------------------------------------------------------------------------------------------------------------------------------------------------------------------------------------------------------------------------------------------------------------------------------------------------------------------------------------------------------------------------------------------------------------------------------------------------------------------------------------------------------------------------------------------------------------------------------------------------------------------------------------------------------------------------------------------------------------------------------------------------------------------------------------------------------------------------------------------------------------------------------------------------------------------------------------------------------------------------------------------------------------------------------------------------------------ATTAAG------------C------------CTGATTTAATG---------AATGATGGGAATTTTACTACTTTTGTGATCCCATTAATATTTTATATAGCCTGTCTATTTTGTTGTTTCTTCATTCTAAAAATAAATGAATCGAA--------AAAACTACTCTCTGCTTTGATTTTAATCATTTTCTTG-----------------------------------------------------------------------------------------------------------------------------------------------------------------------------------------------------------------------------------------------------------------------------------------------------------------------------------------------------------------------------------------------------------------------------------------------------------------------------------------------------------------------------------------------------------------------------------------------------------------------------------------------------------------------------------------------------------------------------------------------------------------------------------------------------------------------------------------------------------------------------------------------------------------------------------------------------------------------------------------------------------------------------------------------------------------------------------------------------------------------------------------------------------------------------------------------------------------------------------------------------------------------------------------------------------------------------------------------------------------------------------------------------------------------------------------------------------------------TTATCTGCTTCTTTAGCATACTTAAGTGCGGGTGGATCTGCAAAGGGAGATTGGTTAAGCAGATGTATAATGGTATTCACTTTAACATCTGTAATGTTTAACTATCTTCTTTTCTTGTATCAGTATTTTAAAGAACTTGGCACTGTGTTATTTAACAAAAAAGTTTT---------------------------------------------------------------------------------------------------------------------------------------------------------------------------------------------------------------------------------------------------------------------------------------------------------------------------------------------------------------------------------------------------------------------------------------------------------------------------------------------------------------------------------------------------------------------------------------------------------------------------------------------------------------------------------------------------------------------------------------------------------------------------------------------------------------------------------------------------------------------------------------------------------------------------------------------------------------------------------------------------------------------------------------------------------------------------------------------------------------------------------------------------------------------------------------------------------------------------------------------------------------------------------------------------------------------------------------------------------------------------------------------------------------------------------TATATTATATGCAATTCCAGTACTAAATCTAGTTTTTGAATTGTTGCGAA---CTCAA---------------------------------------------------------------------------------------------------------------------------------------------------------------------------------------------------------------------------------------------------------------------------------------------------------------------------------------------------------------------------------------------------------------------------------------------------------------------------------------------------------------------------------------------------------------------------------------------------------------------------------------------------------------------------------------------------------------------------------------------------------------------------------------------------------------------------------------------------------------------------------------------------------------------------------------------------------------------------------------------------------------------------------------------------------------------------------------------------------------------------------------------------------------------------------------------------------------------------------------------------------------------------------------------------------------------------------------------------------------------------------------------------------------------------------CTTTTCTTTAGACATT-------ATGTGCCTAAAATAAATTTACTTTCGTTCTTTATTTCATTTAT------AATCGTGAGCGTAT---AT--TTTGGATCTATTTTAATTAAAAGTAAGGATACTGAACAAGCA---------------------------------------------------------------------------------------------------------------------------------------------------------------------------------------------------------------------------------------------------------------------------------------------------------------------------------------------------------------------------------------------------------------------------------------------------------------------------------------------------------------------------------------------------------------------------------------------------------------------------------------------------------------------------------------------------------------------------------------------------------------------------------------------------------------------------------------------------------------------------------------------------------------------------------------------------------------------------------------------------------------------------------------------------------------------------------------------------------------------------------------------------------------------------------------------------------------------------------------------------------------------------------------------------------------------------------------------------------------------------------------------------------------------------------CATATTATAAAAGTTCTTACCATAATTAATATCTTATCTTTTTCGCCGTTTTTGTTTTTATATATAATACCTTATGTATTCTTAAGCACTGATGGGATTTCTTCTTTTGTAGCTGCTTCATTTATGTTCCTAATACCATTCTCTTTGGTTTATCAATTTATGACAAATAAAATTTATAATGTGGATTTTATTTTAAGCAGGTTAAAATATTATGGAGTATTAGCATTAACGCCCACAATTATTTTAGTTACGGTATTCGAGTTAATAGGAAATCCAGCTG-GAGATTTCTATTATTTCAGACTGGCGATTCTTATGTATATTATTATGGTGGCGGTCTTTTATTATAAGGAAGTACTTGATTTCAAATTTAGATTAAAAAGAGTTTCGGAAAAATTTAATTATCAAGACAGTATATATAAATTTACGCAGCTGATTAGAGATTCAACTTCTTTGATCCAAGTATTTGAGGAACT-GAAAACTACAATACTTGAGGTTTCGCTTGTAAGCCGAGCCCATATTTATGAGGTTTCAGTTGATGGAAGTATTAAACTCTATGAAGAACTTAAT--CA-AAATTCATTTGAAAAAGTCTATCAAAAAGAATTTAGAAAAGTAACATCCGAAATAGGGAAAATCGTTGAATTTAATAAAGGTTTTGTCATGAAAATAGGTGAACGCGGTGGTAAATCATTTGTGATCCTT-----TGTTTATCTAAAATGAATACGCCTCGTCTCACACTCGAAGAACTTTCTTGGCTGAAAACTTTGGCTTTTTATACAAACGTATCGATCGAAAACGTCATGAAAATTGAAGAACTGATGAGTCATTTAGAAGAAATAAAACAACAAGAATCCAACCCCGTATGGCTCAAAAAACTCATGTATACGATCGAGGAAAAACAACGCTCGGATCTCGCCCGCGATCTCCACGATTCGGTTCTTCAGGATTTGATCTCCTTAAAACGCCAGTGTGAGCTGTTTTTGGGTGATTTTAAGAAGGGTGATAATCCGTGCCGTGAAGAGGTGCAGGACAAGCTTGTACAGATGAATGAGCAGATGTCTGATGTGATTTCGATGACGAGGGAGACGTGTCATGAGCTGCGGCCGCAGCTTCTGTATGATCTTGGATTGGTGAAGGCGCTGTCGAAGCTGGTGGCGCAGCAGCAGGAGCGGGTTCCGTTTCATATCCGTTTAAATACTGGGAGATTTACGGCTTCCCTTGATCTGGATTCGCAGCTGAATTTGTACCGGATCATTCAAGAGTTTCTGTCTAATGCGGTTAAGCACTCTCAGGCGACGGATGTGCTGATTATGCTCATCAGTATTCAAAACAAAATCGTTCTTCATTATGAGGATGATGGCGTAGGGTTTGATCAGGAAAAGAATACTGAGCATTCCATGAGCATGGGGCTTTCTGGCATTAAGGAGAGAGTCAGGGCTTTAGATGGGCGCCTTCGGATTGAAACAAGTGAAGGAAAGGGCTTTAAGGCTGATATTGAAATCGAATTGTAATGGATTTATAACGGAAACGACTTGGCACAGGCCAAGTCTTTTTTATAAAATGGAAAAGAGTGAGTAAAAGGGAGGAAAACATGAAAAAGATACTAGTGATTGATGACCATCCGGCTGTCATG-GAAGGCACCAAGACAATTTTGGAAACGGATTCGAATCTGTCTGT-TGATTGTCTCAGTCCTGAACCGAGCGAACAGTTTATCAAGCAGCATGATTTCTCGTCATATGATCTCATTTTAATGGATCTGAATTTAGGCGGCGAGGTCAATGGGATGGAGCTTTCTAAACAGATTTTACAAGAGAATCCTCATTGTAAAATTATCGTGTATACCGGTTATGAGGTCGAGGATTATTTCGAGGAAGCGATTCGTGCGGGTCTGCACGGTGCCATCAGCAAAACGGAATCTAAAGAAAAGATCACCCAATAC-ATATACCACGTACTCAACGGAGAAATTTTAGTCGATTTTGCTTACTTTAAACAGCTGATGACTCAGCAAAAAACAAAGCCGGCTCCTTCCTCTCAAAAAGAACAAGATGTGCTCACACCTAGAGAATGCCTGATTCTTCAAGAAGTTGAAAAGGGATTTACAAACCAAGAAATCGCAGATGCCCTTCATTTAAGCAAGCGGTCCATTGAATACAGCTTGACATCGATTTTCAATAAGCTGAATGTCGGTTCCCGGACGGAAGCGGTTTTGATTGCGAAATCAGACGGTGTACTTTAA</ns2:sequence><ns2:name>GCA_025809235</ns2:name></ns2:Sequence><ns2:Sequence dsseqid="sq1858" id="sq1857" description="comQ_comX_comP_comA operon contig_1:576781-580940"><ns2:sequence>-------------------------------------ATGTCCCATTTAGTAAAATGGAATGGGAGGGGGGAAGTCGTTATT-GAGCAGAT-ATGTTTAGATTCTGTCCGGAT-------------CAAGGAGAAAATGAAG---GAGATTGTAAGCCAAAAAATAATGAATCAGGACTTGGAACGATATCT-TCAGAATTTTATTGAGTCTAAGGATACGTTTGAGTTTGCCGATTTGGCTCTTCA-TCATTATTTAGCTTTTAACGGTCAGGACCAAAAAGCAATCGAATTGCTAGCTGCCGGAATTGAATTG-CTTATACTCTCATTCGATA------TTTATGATGACTTAGAGGATCAAGATAATGGAAGTGCTGTCTGGATGAAGATTGACTCGTCAATCGCTTTAAATGCAGTTACAGCTCTTTACACCCTAAGTATACAAGTGATGTGTCAAGCTAGTCATGAACCA-GAATTT------------------------ACACAAGAGATATTGAATTTTGCGTTACAATCAATTCAAGGCCAGCATGATGATATTGTGAATGCGCCGCAAACTGAAGAAGCCTGTCTTGAAATGATCAAAAATAAATCAGGAGCGCTAACGGCATTGCCCTGTGTAATGGGAGTAATGTTGGCAACAGGCAAATACCATCCCATTGTAGCTTCTTATTCTTATGAACTTGGGATTATTGCACAAATCGAAAATGATTACCAAGGTTTATATTATTTAAATAA---CGATTT---TAT---TCA---GAAGAAAAACACATTGGCATACTTATACTTAAATAAACGTTTTAATGCAGCTTCTGCAGAAATCTTGAGTTGGTATGAAAATG---------CTGAGTTGTTCTTA-------TCAT-------TG--------AATCCCAAACAAATAAAAGAAAAATTAACTGAGGCAGGCGTAGTGCAATATTTA--CTTG--T--AATGA-----------AACACTTGTCATTACAAAAACTAAAGAAAGAAATTGCTAGATTAGAATTGCAAGAGAATAAAATAAAAAAATTAATAACAGGA--AT-CATAA--A-ATAAAG--GAGG-ATT------T-A---------TATGCAGGAAATAGTCGGATACTTAGTAAAAAATCCAGAAGTTTTAGATGAGGTCATGGAAGGCAGAGCCTCTTTATTAAATATAGATAAGGAT-CAAT------------TGAAAAGTATAGTTGATGCCTTTAGAGGGCTGCA-----------------------------AATTTAT-ACTAA---------TGGTAATTGG--------GTTCCT-----------------------------------------TCGTGA-GGCTT-TAATAAATGAAGGCATGGTACAACAAAGTTTCAATTTTTTTGATTTTAGTTAGTTTAGTCTATGTAACTTATTTAACGTATATAAGTTCGAGTAAACTTTTAGTTGGTGCAGCAGTAGCTGAAAATCAAGACAATGAAGTTGTAATAACAAATATTGAGGAATTTTCTACGGCTTATTACTCAGGCATACAAAAAGGGGACGTCATCAAAAGTATTAATAATCATAAA-GTTAAGCGTCCTCTTGAAGTTCAAAAATATAATTCAAACCATGTGAGTTC---AATAGTCGTCGAGAGAGATGGAGAAAAGGTTAAA-----------------------------------------------------------------------------------------------------------------------------------------------------------------------------------------------------------------------------------------------------------------------------------------------------------------------------------------------------------------------------------------------------------------------------------------------------------------------------------------------------------------------------------------------------------------------------------------------------------------------------------------------------------------------------------------------------------------------------------------------------------------------------------------------------------------------------------------------------------------------------------------------------------------------------------------------------------------------------------------------------------------------------------------------------------------------------------------------------------------------------------------------------------------------------------------------------------------------------------------------------------------------------------------------------------------------------------------------------------------------------------------------------------------------------------------------------------------------ATTAAG------------C------------CTGATTTAATG---------AATGATGGGAATTTTACTACTTTTGTGATCCCATTAATATTTTATATAGCCTGTCTATTTTGTTGTTTCTTCATTCTAAAAATAAATGAATCGAA--------AAAACTACTCTCTGCTTTGATTTTAATCATTTTCTTG-----------------------------------------------------------------------------------------------------------------------------------------------------------------------------------------------------------------------------------------------------------------------------------------------------------------------------------------------------------------------------------------------------------------------------------------------------------------------------------------------------------------------------------------------------------------------------------------------------------------------------------------------------------------------------------------------------------------------------------------------------------------------------------------------------------------------------------------------------------------------------------------------------------------------------------------------------------------------------------------------------------------------------------------------------------------------------------------------------------------------------------------------------------------------------------------------------------------------------------------------------------------------------------------------------------------------------------------------------------------------------------------------------------------------------------------------------------------------TTATCTGCTTCTTTAGCATACTTAAGTGCGGGTGGATCTGCAAAGGGAGATTGGTTAAGCAGATGTATAATGGTATTCACTTTAACATCTGTAATGTTTAACTATCTTCTTTTCTTGTATCAGTATTTTAAAGAACTTGGCACTGTGTTATTTAACAAAAAAGTTTT---------------------------------------------------------------------------------------------------------------------------------------------------------------------------------------------------------------------------------------------------------------------------------------------------------------------------------------------------------------------------------------------------------------------------------------------------------------------------------------------------------------------------------------------------------------------------------------------------------------------------------------------------------------------------------------------------------------------------------------------------------------------------------------------------------------------------------------------------------------------------------------------------------------------------------------------------------------------------------------------------------------------------------------------------------------------------------------------------------------------------------------------------------------------------------------------------------------------------------------------------------------------------------------------------------------------------------------------------------------------------------------------------------------------------------TATATTATATGCAATTCCAGTACTAAATCTAGTTTTTGAATTGTTGCGAA---CTCAA---------------------------------------------------------------------------------------------------------------------------------------------------------------------------------------------------------------------------------------------------------------------------------------------------------------------------------------------------------------------------------------------------------------------------------------------------------------------------------------------------------------------------------------------------------------------------------------------------------------------------------------------------------------------------------------------------------------------------------------------------------------------------------------------------------------------------------------------------------------------------------------------------------------------------------------------------------------------------------------------------------------------------------------------------------------------------------------------------------------------------------------------------------------------------------------------------------------------------------------------------------------------------------------------------------------------------------------------------------------------------------------------------------------------------------CTTTTCTTTAGACATT-------ATGTGCCTAAAATAAATTTACTTTCGTTCTTTATTTCATTTAT------AATCGTGAGCGTAT---AT--TTTGGATCTATTTTAATTAAAAGTAAGGATACTGAACAAGCA---------------------------------------------------------------------------------------------------------------------------------------------------------------------------------------------------------------------------------------------------------------------------------------------------------------------------------------------------------------------------------------------------------------------------------------------------------------------------------------------------------------------------------------------------------------------------------------------------------------------------------------------------------------------------------------------------------------------------------------------------------------------------------------------------------------------------------------------------------------------------------------------------------------------------------------------------------------------------------------------------------------------------------------------------------------------------------------------------------------------------------------------------------------------------------------------------------------------------------------------------------------------------------------------------------------------------------------------------------------------------------------------------------------------------------CATATTATAAAAGTTCTTACCATAATTAATATCTTATCTTTTTCGCCGTTTTTGTTTTTATATATAATACCTTATGTATTCTTAAGCACTGATGGGATTTCTTCTTTTGTAGCTGCTTCATTTATGTTCCTAATACCATTCTCTTTGGTTTATCAATTTATGACAAATAAAATTTATAATGTGGATTTTATTTTAAGCAGGTTAAAATATTATGGAGTATTAGCATTAACGCCCACAATTATTTTAGTTACGGTATTCGAGTTAATAGGAAATCCAGCTG-GAGATTTCTATTATTTCAGACTGGCGATTCTTATGTATATTATTATGGTGGCGGTCTTTTATTATAAGGAAGTACTTGATTTCAAATTTAGATTAAAAAGAGTTTCGGAAAAATTTAATTATCAAGACAGTATATATAAATTTACGCAGCTGATTAGAGATTCAACTTCTTTGATCCAAGTATTTGAGGAACT-GAAAACTACAATACTTGAGGTTTCGCTTGTAAGCCGAGCCCATATTTATGAGGTTTCAGTTGATGGAAGTATTAAACTCTATGAAGAACTTAAT--CA-AAATTCATTTGAAAAAGTCTATCAAAAAGAATTTAGAAAAGTAACATCCGAAATAGGGAAAATCGTTGAATTTAATAAAGGTTTTGTCATGAAAATAGGTGAACGCGGTGGTAAATCATTTGTGATCCTT-----TGTTTATCTAAAATGAATACGCCTCGTCTCACACTCGAAGAACTTTCTTGGCTGAAAACTTTGGCTTTTTATACAAACGTATCGATCGAAAACGTCATGAAAATTGAAGAACTGATGAGTCATTTAGAAGAAATAAAACAACAAGAATCCAACCCCGTATGGCTCAAAAAACTCATGTATACGATCGAGGAAAAACAACGCTCGGATCTCGCCCGCGATCTCCACGATTCGGTTCTTCAGGATTTGATCTCCTTAAAACGCCAGTGTGAGCTGTTTTTGGGTGATTTTAAGAAGGGTGATAATCCGTGCCGTGAAGAGGTGCAGGACAAGCTTGTACAGATGAATGAGCAGATGTCTGATGTGATTTCGATGACGAGGGAGACGTGTCATGAGCTGCGGCCGCAGCTTCTGTATGATCTTGGATTGGTGAAGGCGCTGTCGAAGCTGGTGGCGCAGCAGCAGGAGCGGGTTCCGTTTCATATCCGTTTAAATACTGGGAGATTTACGGCTTCCCTTGATCTGGATTCGCAGCTGAATTTGTACCGGATCATTCAAGAGTTTCTGTCTAATGCGGTTAAGCACTCTCAGGCGACGGATGTGCTGATTATGCTCATCAGTATTCAAAACAAAATCGTTCTTCATTATGAGGATGATGGCGTAGGGTTTGATCAGGAAAAGAATACTGAGCATTCCATGAGCATGGGGCTTTCTGGCATTAAGGAGAGAGTCAGGGCTTTAGATGGGCGCCTTCGGATTGAAACAAGTGAAGGAAAGGGCTTTAAGGCTGATATTGAAATCGAATTGTAATGGATTTATAACGGAAACGACTTGGCACAGGCCAAGTCTTTTTTATAAAATGGAAAAGAGTGAGTAAAAGGGAGGAAAACATGAAAAAGATACTAGTGATTGATGACCATCCGGCTGTCATG-GAAGGCACCAAGACAATTTTGGAAACGGATTCGAATCTGTCTGT-TGATTGTCTCAGTCCTGAACCGAGCGAACAGTTTATCAAGCAGCATGATTTCTCGTCATATGATCTCATTTTAATGGATCTGAATTTAGGCGGCGAGGTCAATGGGATGGAGCTTTCTAAACAGATTTTACAAGAGAATCCTCATTGTAAAATTATCGTGTATACCGGTTATGAGGTCGAGGATTATTTCGAGGAAGCGATTCGTGCGGGTCTGCACGGTGCCATCAGCAAAACGGAATCTAAAGAAAAGATCACCCAATAC-ATATACCACGTACTCAACGGAGAAATTTTAGTCGATTTTGCTTACTTTAAACAGCTGATGACTCAGCAAAAAACAAAGCCGGCTCCTTCCTCTCAAAAAGAACAAGATGTGCTCACACCTAGAGAATGCCTGATTCTTCAAGAAGTTGAAAAGGGATTTACAAACCAAGAAATCGCAGATGCCCTTCATTTAAGCAAGCGGTCCATTGAATACAGCTTGACATCGATTTTCAATAAGCTGAATGTCGGTTCCCGGACGGAAGCGGTTTTGATTGCGAAATCAGACGGTGTACTTTAA</ns2:sequence><ns2:name>GCA_001465815</ns2:name></ns2:Sequence><ns2:Sequence dsseqid="sq1860" id="sq1859" description="comQ_comX_comP_comA operon contig_1:1154473-1158632"><ns2:sequence>-------------------------------------ATGTCCCATTTAGTAAAATGGAATGGGAGGGGGGAAGTCGTTATT-GAGCAGAT-ATGTTTAGATTCTGTCCGGAT-------------CAAGGAGAAAATGAAG---GAGATTGTAAGCCAAAAAATAATGAATCAGGACTTGGAACGATATCT-TCAGAATTTTATTGAGTCTAAGGATACGTTTGAGTTTGCCGATTTGGCTCTTCA-TCATTATTTAGCTTTTAACGGTCAGGACCAAAAAGCAATCGAATTGCTAGCTGCCGGAATTGAATTG-CTTATACTCTCATTCGATA------TTTATGATGACTTAGAGGATCAAGATAATGGAAGTGCTGTCTGGATGAAGATTGACTCGTCAATCGCTTTAAATGCAGTTACAGCTCTTTACACCCTAAGTATACAAGTGATGTGTCAAGCTAGTCATGAACCA-GAATTT------------------------ACACAAGAGATATTGAATTTTGCGTTACAATCAATTCAAGGCCAGCATGATGATATTGTGAATGCGCCGCAAACTGAAGAAGCCTGTCTTGAAATGATCAAAAATAAATCAGGAGCGCTAACGGCATTGCCCTGTGTAATGGGAGTAATGTTGGCAACAGGCAAATACCATCCCATTGTAGCTTCTTATTCTTATGAACTTGGGATTATTGCACAAATCGAAAATGATTACCAAGGTTTATATTATTTAAATAA---CGATTT---TAT---TCA---GAAGAAAAACACATTGGCATACTTATACTTAAATAAACGTTTTAATGCAGCTTCTGCAGAAATCTTGAGTTGGTATGAAAATG---------CTGAGTTGTTCTTA-------TCAT-------TG--------AATCCCAAACAAATAAAAGAAAAATTAACTGAGGCAGGCGTAGTGCAATATTTA--CTTG--T--AATGA-----------AACACTTGTCATTACAAAAACTAAAGAAAGAAATTGCTAGATTAGAATTGCAAGAGAATAAAATAAAAAAATTAATAACAGGA--AT-CATAA--A-ATAAAG--GAGG-ATT------T-A---------TATGCAGGAAATAGTCGGATACTTAGTAAAAAATCCAGAAGTTTTAGATGAGGTCATGGAAGGCAGAGCCTCTTTATTAAATATAGATAAGGAT-CAAT------------TGAAAAGTATAGTTGATGCCTTTAGAGGGCTGCA-----------------------------AATTTAT-ACTAA---------TGGTAATTGG--------GTTCCT-----------------------------------------TCGTGA-GGCTT-TAATAAATGAAGGCATGGTACAACAAAGTTTCAATTTTTTTGATTTTAGTTAGTTTAGTCTATGTAACTTATTTAACGTATATAAGTTCGAGTAAACTTTTAGTTGGTGCAGCAGTAGCTGAAAATCAAGACAATGAAGTTGTAATAACAAATATTGAGGAATTTTCTACGGCTTATTACTCAGGCATACAAAAAGGGGACGTCATCAAAAGTATTAATAATCATAAA-GTTAAGCGTCCTCTTGAAGTTCAAAAATATAATTCAAACCATGTGAGTTC---AATAGTCGTCGAGAGAGATGGAGAAAAGGTTAAA-----------------------------------------------------------------------------------------------------------------------------------------------------------------------------------------------------------------------------------------------------------------------------------------------------------------------------------------------------------------------------------------------------------------------------------------------------------------------------------------------------------------------------------------------------------------------------------------------------------------------------------------------------------------------------------------------------------------------------------------------------------------------------------------------------------------------------------------------------------------------------------------------------------------------------------------------------------------------------------------------------------------------------------------------------------------------------------------------------------------------------------------------------------------------------------------------------------------------------------------------------------------------------------------------------------------------------------------------------------------------------------------------------------------------------------------------------------------------ATTAAG------------C------------CTGATTTAATG---------AATGATGGGAATTTTACTACTTTTGTGATCCCATTAATATTTTATATAGCCTGTCTATTTTGTTGTTTCTTCATTCTAAAAATAAATGAATCGAA--------AAAACTACTCTCTGCTTTGATTTTAATCATTTTCTTG-----------------------------------------------------------------------------------------------------------------------------------------------------------------------------------------------------------------------------------------------------------------------------------------------------------------------------------------------------------------------------------------------------------------------------------------------------------------------------------------------------------------------------------------------------------------------------------------------------------------------------------------------------------------------------------------------------------------------------------------------------------------------------------------------------------------------------------------------------------------------------------------------------------------------------------------------------------------------------------------------------------------------------------------------------------------------------------------------------------------------------------------------------------------------------------------------------------------------------------------------------------------------------------------------------------------------------------------------------------------------------------------------------------------------------------------------------------------------TTATCTGCTTCTTTAGCATACTTAAGTGCGGGTGGATCTGCAAAGGGAGATTGGTTAAGCAGATGTATAATGGTATTCACTTTAACATCTGTAATGTTTAACTATCTTCTTTTCTTGTATCAGTATTTTAAAGAACTTGGCACTGTGTTATTTAACAAAAAAGTTTT---------------------------------------------------------------------------------------------------------------------------------------------------------------------------------------------------------------------------------------------------------------------------------------------------------------------------------------------------------------------------------------------------------------------------------------------------------------------------------------------------------------------------------------------------------------------------------------------------------------------------------------------------------------------------------------------------------------------------------------------------------------------------------------------------------------------------------------------------------------------------------------------------------------------------------------------------------------------------------------------------------------------------------------------------------------------------------------------------------------------------------------------------------------------------------------------------------------------------------------------------------------------------------------------------------------------------------------------------------------------------------------------------------------------------------TATATTATATGCAATTCCAGTACTAAATCTAGTTTTTGAATTGTTGCGAA---CTCAA---------------------------------------------------------------------------------------------------------------------------------------------------------------------------------------------------------------------------------------------------------------------------------------------------------------------------------------------------------------------------------------------------------------------------------------------------------------------------------------------------------------------------------------------------------------------------------------------------------------------------------------------------------------------------------------------------------------------------------------------------------------------------------------------------------------------------------------------------------------------------------------------------------------------------------------------------------------------------------------------------------------------------------------------------------------------------------------------------------------------------------------------------------------------------------------------------------------------------------------------------------------------------------------------------------------------------------------------------------------------------------------------------------------------------------CTTTTCTTTAGACATT-------ATGTGCCTAAAATAAATTTACTTTCGTTCTTTATTTCATTTAT------AATCGTGAGCGTAT---AT--TTTGGATCTATTTTAATTAAAAGTAAGGATACTGAACAAGCA---------------------------------------------------------------------------------------------------------------------------------------------------------------------------------------------------------------------------------------------------------------------------------------------------------------------------------------------------------------------------------------------------------------------------------------------------------------------------------------------------------------------------------------------------------------------------------------------------------------------------------------------------------------------------------------------------------------------------------------------------------------------------------------------------------------------------------------------------------------------------------------------------------------------------------------------------------------------------------------------------------------------------------------------------------------------------------------------------------------------------------------------------------------------------------------------------------------------------------------------------------------------------------------------------------------------------------------------------------------------------------------------------------------------------------CATATTATAAAAGTTCTTACCATAATTAATATCTTATCTTTTTCGCCGTTTTTGTTTTTATATATAATACCTTATGTATTCTTAAGCACTGATGGGATTTCTTCTTTTGTAGCTGCTTCATTTATGTTCCTAATACCATTCTCTTTGGTTTATCAATTTATGACAAATAAAATTTATAATGTGGATTTTATTTTAAGCAGGTTAAAATATTATGGAGTATTAGCATTAACGCCCACAATTATTTTAGTTACGGTATTCGAGTTAATAGGAAATCCAGCTG-GAGATTTCTATTATTTCAGACTGGCGATTCTTATGTATATTATTATGGTGGCGGTCTTTTATTATAAGGAAGTACTTGATTTCAAATTTAGATTAAAAAGAGTTTCGGAAAAATTTAATTATCAAGACAGTATATATAAATTTACGCAGCTGATTAGAGATTCAACTTCTTTGATCCAAGTATTTGAGGAACT-GAAAACTACAATACTTGAGGTTTCGCTTGTAAGCCGAGCCCATATTTATGAGGTTTCAGTTGATGGAAGTATTAAACTCTATGAAGAACTTAAT--CA-AAATTCATTTGAAAAAGTCTATCAAAAAGAATTTAGAAAAGTAACATCCGAAATAGGGAAAATCGTTGAATTTAATAAAGGTTTTGTCATGAAAATAGGTGAACGCGGTGGTAAATCATTTGTGATCCTT-----TGTTTATCTAAAATGAATACGCCTCGTCTCACACTCGAAGAACTTTCTTGGCTGAAAACTTTGGCTTTTTATACAAACGTATCGATCGAAAACGTCATGAAAATTGAAGAACTGATGAGTCATTTAGAAGAAATAAAACAACAAGAATCCAACCCCGTATGGCTCAAAAAACTCATGTATACGATCGAGGAAAAACAACGCTCGGATCTCGCCCGCGATCTCCACGATTCGGTTCTTCAGGATTTGATCTCCTTAAAACGCCAGTGTGAGCTGTTTTTGGGTGATTTTAAGAAGGGTGATAATCCGTGCCGTGAAGAGGTGCAGGACAAGCTTGTACAGATGAATGAGCAGATGTCTGATGTGATTTCGATGACGAGGGAGACGTGTCATGAGCTGCGGCCGCAGCTTCTGTATGATCTTGGATTGGTGAAGGCGCTGTCGAAGCTGGTGGCGCAGCAGCAGGAGCGGGTTCCGTTTCATATCCGTTTAAATACTGGGAGATTTACGGCTTCCCTTGATCTGGATTCGCAGCTGAATTTGTACCGGATCATTCAAGAGTTTCTGTCTAATGCGGTTAAGCACTCTCAGGCGACGGATGTGCTGATTATGCTCATCAGTATTCAAAACAAAATCGTTCTTCATTATGAGGATGATGGCGTAGGGTTTGATCAGGAAAAGAATACTGAGCATTCCATGAGCATGGGGCTTTCTGGCATTAAGGAGAGAGTCAGGGCTTTAGATGGGCGCCTTCGGATTGAAACAAGTGAAGGAAAGGGCTTTAAGGCTGATATTGAAATCGAATTGTAATGGATTTATAACGGAAACGACTTGGCACAGGCCAAGTCTTTTTTATAAAATGGAAAAGAGTGAGTAAAAGGGAGGAAAACATGAAAAAGATACTAGTGATTGATGACCATCCGGCTGTCATG-GAAGGCACCAAGACAATTTTGGAAACGGATTCGAATCTGTCTGT-TGATTGTCTCAGTCCTGAACCGAGCGAACAGTTTATCAAGCAGCATGATTTCTCGTCATATGATCTCATTTTAATGGATCTGAATTTAGGCGGCGAGGTCAATGGGATGGAGCTTTCTAAACAGATTTTACAAGAGAATCCTCATTGTAAAATTATCGTGTATACCGGTTATGAGGTCGAGGATTATTTCGAGGAAGCGATTCGTGCGGGTCTGCACGGTGCCATCAGCAAAACGGAATCTAAAGAAAAGATCACCCAATAC-ATATACCACGTACTCAACGGAGAAATTTTAGTCGATTTTGCTTACTTTAAACAGCTGATGACTCAGCAAAAAACAAAGCCGGCTCCTTCCTCTCAAAAAGAACAAGATGTGCTCACACCTAGAGAATGCCTGATTCTTCAAGAAGTTGAAAAGGGATTTACAAACCAAGAAATCGCAGATGCCCTTCATTTAAGCAAGCGGTCCATTGAATACAGCTTGACATCGATTTTCAATAAGCTGAATGTCGGTTCCCGGACGGAAGCGGTTTTGATTGCGAAATCAGACGGTGTACTTTAA</ns2:sequence><ns2:name>GCA_009665145</ns2:name></ns2:Sequence><ns2:Sequence dsseqid="sq1862" id="sq1861" description="comQ_comX_comP_comA operon contig_1:3074183-3078342"><ns2:sequence>-------------------------------------ATGTCCCATTTAGTAAAATGGAATGGGAGGGGGGAAGTCGTTATT-GAGCAGAT-ATGTTTAGATTCTGTCCGGAT-------------CAAGGAGAAAATGAAG---GAGATTGTAAGCCAAAAAATAATGAATCAGGACTTGGAACGATATCT-TCAGAATTTTATTGAGTCTAAGGATACGTTTGAGTTTGCCGATTTGGCTCTTCA-TCATTATTTAGCTTTTAACGGTCAGGACCAAAAAGCAATCGAATTGCTAGCTGCCGGAATTGAATTG-CTTATACTCTCATTCGATA------TTTATGATGACTTAGAGGATCAAGATAATGGAAGTGCTGTCTGGATGAAGATTGACTCGTCAATCGCTTTAAATGCAGTTACAGCTCTTTACACCCTAAGTATACAAGTGATGTGTCAAGCTAGTCATGAACCA-GAATTT------------------------ACACAAGAGATATTGAATTTTGCGTTACAATCAATTCAAGGCCAGCATGATGATATTGTGAATGCGCCGCAAACTGAAGAAGCCTGTCATGAAATGATCAAAAATAAATCAGGAGCGCTAACGGCATTGCCCTGTGTAATGGGAGTAATGTTGGCAACAGGCAAATACCATCCCATTGTAGCTTCTTATTCTTATGAACTTGGGATTATTGCACAAATCGAAAATGATTACCAAGGTTTATATTATTTAAATAA---CGATTT---TAT---TCA---GAAGAAAAACACATTGGCATACTTATACTTAAATAAACGTTTTAATGCAGCTTCTGCAGAAATCTTGAGTTGGTATGAAAATG---------CTGAGTTGTTCTTA-------TCAT-------TG--------AATCCCAAACAAATAAAAGAAAAATTAACTGAGGCAGGCGTAGTGCAATATTTA--CTTG--T--AATGA-----------AACACTTGTCATTACAAAAACTAAAGAAAGAAATTGCTAGATTAGAATTGCAAGAGAATAAAATAAAAAAATTAATAACAGGA--AT-CATAA--A-ATAAAG--GAGG-ATT------T-A---------TATGCAGGAAATAGTCGGATACTTAGTAAAAAATCCAGAAGTTTTAGATGAGGTCATGGAAGGCAGAGCCTCTTTATTAAATATAGATAAGGAT-CAAT------------TGAAAAGTATAGTTGATGCCTTTAGAGGGCTGCA-----------------------------AATTTAT-ACTAA---------TGGTAATTGG--------GTTCCT-----------------------------------------TCGTGA-GGCTT-TAATAAATGAAGGCATGGTACAACAAAGTTTCAATTTTTTTGATTTTAGTTAGTTTAGTCTATGTAACTTATTTAACGTATATAAGTTCGAGTAAACTTTTAGTTGGTGCAGCAGTAGCTGAAAATCAAGACAATGAAGTTGTAATAACAAATATTGAGGAATTTTCTACGGCTTATTACTCAGGCATACAAAAAGGGGACGTCATCAAAAGTATTAATAATCATAAA-GTTAAGCGTCCTCTTGAAGTTCAAAAATATAATTCAAACCATGTGAGTTC---AATAGTCGTCGAGAGAGATGGAGAAAAGGTTAAA-----------------------------------------------------------------------------------------------------------------------------------------------------------------------------------------------------------------------------------------------------------------------------------------------------------------------------------------------------------------------------------------------------------------------------------------------------------------------------------------------------------------------------------------------------------------------------------------------------------------------------------------------------------------------------------------------------------------------------------------------------------------------------------------------------------------------------------------------------------------------------------------------------------------------------------------------------------------------------------------------------------------------------------------------------------------------------------------------------------------------------------------------------------------------------------------------------------------------------------------------------------------------------------------------------------------------------------------------------------------------------------------------------------------------------------------------------------------------ATTAAG------------C------------CTGATTTAATG---------AATGATGGGAATTTTACTACTTTTGTGATCCCATTAATATTTTATATAGCCTGTCTATTTTGTTGTTTCTTCATTCTAAAAATAAATGAATCGAA--------AAAACTACTCTCTGCTTTGATTTTAATCATTTTCTTG-----------------------------------------------------------------------------------------------------------------------------------------------------------------------------------------------------------------------------------------------------------------------------------------------------------------------------------------------------------------------------------------------------------------------------------------------------------------------------------------------------------------------------------------------------------------------------------------------------------------------------------------------------------------------------------------------------------------------------------------------------------------------------------------------------------------------------------------------------------------------------------------------------------------------------------------------------------------------------------------------------------------------------------------------------------------------------------------------------------------------------------------------------------------------------------------------------------------------------------------------------------------------------------------------------------------------------------------------------------------------------------------------------------------------------------------------------------------------TTATCTGCTTCTTTAGCATACTTAAGTGCGGGTGGATCTGCAAAGGGAGATTGGTTAAGCAGATGTATAATGGTATTCACTTTAACATCTGTAATGTTTAACTATCTTCTTTTCTTGTATCAGTATTTTAAAGAACTTGGCACTGTGTTATTTAACAAAAAAGTTTT---------------------------------------------------------------------------------------------------------------------------------------------------------------------------------------------------------------------------------------------------------------------------------------------------------------------------------------------------------------------------------------------------------------------------------------------------------------------------------------------------------------------------------------------------------------------------------------------------------------------------------------------------------------------------------------------------------------------------------------------------------------------------------------------------------------------------------------------------------------------------------------------------------------------------------------------------------------------------------------------------------------------------------------------------------------------------------------------------------------------------------------------------------------------------------------------------------------------------------------------------------------------------------------------------------------------------------------------------------------------------------------------------------------------------------TATATTATATGCAATTCCAGTACTAAATCTAGTTTTTGAATTGTTGCGAA---CTCAA---------------------------------------------------------------------------------------------------------------------------------------------------------------------------------------------------------------------------------------------------------------------------------------------------------------------------------------------------------------------------------------------------------------------------------------------------------------------------------------------------------------------------------------------------------------------------------------------------------------------------------------------------------------------------------------------------------------------------------------------------------------------------------------------------------------------------------------------------------------------------------------------------------------------------------------------------------------------------------------------------------------------------------------------------------------------------------------------------------------------------------------------------------------------------------------------------------------------------------------------------------------------------------------------------------------------------------------------------------------------------------------------------------------------------------CTTTTCTTTAGACATT-------ATGTGCCTAAAATAAATTTACTTTCGTTCTTTATTTCATTTAT------AATCGTGAGCGTAT---AT--TTTGGATCTATTTTAATTAAAAGTAAGGATACTGAACAAGCA---------------------------------------------------------------------------------------------------------------------------------------------------------------------------------------------------------------------------------------------------------------------------------------------------------------------------------------------------------------------------------------------------------------------------------------------------------------------------------------------------------------------------------------------------------------------------------------------------------------------------------------------------------------------------------------------------------------------------------------------------------------------------------------------------------------------------------------------------------------------------------------------------------------------------------------------------------------------------------------------------------------------------------------------------------------------------------------------------------------------------------------------------------------------------------------------------------------------------------------------------------------------------------------------------------------------------------------------------------------------------------------------------------------------------------CATATTATAAAAGTTCTTACCATAATTAATATCTTATCTTTTTCGCCGTTTTTGTTTTTATATATAATACCTTATGTATTCTTAAGCACTGATGGGATTTCTTCTTTTGTAGCTGCTTCATTTATGTTCCTAATACCATTCTCTTTGGTTTATCAATTTATGACAAATAAAATTTATAATGTGGATTTTATTTTAAGCAGGTTAAAATATTATGGAGTATTAGCATTAACGCCCACAATTATTTTAGTTACGGTATTCGAGTTAATAGGAAATCCAGCTG-GAGATTTCTATTATTTCAGACTGGCGATTCTTATGTATATTATTATGGTGGCGGTCTTTTATTATAAGGAAGTACTTGATTTCAAATTTAGATTAAAAAGAGTTTCGGAAAAATTTAATTATCAAGACAGTATATATAAATTTACGCAGCTGATTAGAGATTCAACTTCTTTGATCCAAGTATTTGAGGAACT-GAAAACTACAATACTTGAGGTTTCGCTTGTAAGCCGAGCCCATATTTATGAGGTTTCAGTTGATGGAAGTATTAAACTCTATGAAGAACTTAAT--CA-AAATTCATTTGAAAAAGTCTATCAAAAAGAATTTAGAAAAGTAACATCCGAAATAGGGAAAATCGTTGAATTTAATAAAGGTTTTGTCATGAAAATAGGTGAACGCGGTGGTAAATCATTTGTGATCCTT-----TGTTTATCTAAAATGAATACGCCTCGTCTCACACTCGAAGAACTTTCTTGGCTGAAAACTTTGGCTTTTTATACAAACGTATCGATCGAAAACGTCATGAAAATTGAAGAACTGATGAGTCATTTAGAAGAAATAAAACAACAAGAATCCAACCCCGTATGGCTCAAAAAACTCATGTATACGATCGAGGAAAAACAACGCTCGGATCTCGCCCGCGATCTCCACGATTCGGTTCTTCAGGATTTGATCTCCTTAAAACGCCAGTGTGAGCTGTTTTTGGGTGATTTTAAGAAGGGTGATAATCCGTGCCGTGAAGAGGTGCAGGACAAGCTTGTACAGATGAATGAGCAGATGTCTGATGTGATTTCGATGACGAGGGAGACGTGTCATGAGCTGCGGCCGCAGCTTCTGTATGATCTTGGATTGGTGAAGGCGCTGTCGAAGCTGGTGGCGCAGCAGCAGGAGCGGGTTCCGTTTCATATCCGTTTAAATACTGGGAGATTTACGGCTTCCCTTGATCTGGATTCGCAGCTGAATTTGTACCGGATCATTCAAGAGTTTCTGTCTAATGCGGTTAAGCACTCTCAGGCGACGGATGTGCTGATTATGCTCATCAGTATTCAAAACAAAATCGTTCTTCATTATGAGGATGATGGCGTAGGGTTTGATCAGGAAAAGAATACTGAGCATTCCATGAGCATGGGGCTTTCTGGCATTAAGGAGAGAGTCAGGGCTTTAGATGGGCGCCTTCGGATTGAAACAAGTGAAGGAAAGGGCTTTAAGGCTGATATTGAAATCGAATTGTAATGGATTTATAACGGAAACGACTTGGCACAGGCCAAGTCTTTTTTATAAAATGGAAAAGAGTGAGTAAAAGGGAGGAAAACATGAAAAAGATACTAGTGATTGATGACCATCCGGCTGTCATG-GAAGGCACCAAGACAATTTTGGAAACGGATTCGAATCTGTCTGT-TGATTGTCTCAGTCCTGAACCGAGCGAACAGTTTATCAAGCAGCATGATTTCTCGTCATATGATCTCATTTTAATGGATCTGAATTTAGGCGGCGAGGTCAATGGGATGGAGCTTTCTAAACAGATTTTACAAGAGAATCCTCATTGTAAAATTATCGTGTATACCGGTTATGAGGTCGAGGATTATTTCGAGGAAGCGATTCGTGCGGGTCTGCACGGTGCCATCAGCAAAACGGAATCTAAAGAAAAGATCACCCAATAC-ATATACCACGTACTCAACGGAGAAATTTTAGTCGATTTTGCTTACTTTAAACAGCTGATGACTCAGCAAAAAACAAAGCCGGCTCCTTCCTCTCAAAAAGAACAAGATGTGCTCACACCTAGAGAATGCCTGATTCTTCAAGAAGTTGAAAAGGGATTTACAAACCAAGAAATCGCAGATGCCCTTCATTTAAGCAAGCGGTCCATTGAATACAGCTTGACATCGATTTTCAATAAGCTGAATGTCGGTTCCCGGACGGAAGCGGTTTTGATTGCGAAATCAGACGGTGTACTTTAA</ns2:sequence><ns2:name>GCA_002216085</ns2:name></ns2:Sequence><ns2:Sequence dsseqid="sq1864" id="sq1863" description="comQ_comX_comP_comA operon contig_1:3064685-3068844"><ns2:sequence>-------------------------------------ATGTCCCATTTAGTAAAATGGAATGGGAGGGGGGAAGTCGTTATT-GAGCAGAT-ATGTTTAGATTCTGTCCGGAT-------------CAAGGAGAAAATGAAG---GAGATTGTAAGCCAAAAAATAATGAATCAGGACTTGGAACGATATCT-TCAGAATTTTATTGAGTCTAAGGATACGTTTGAGTTTGCCGATTTGGCTCTTCA-TCATTATTTAGCTTTTAACGGTCAGGACCAAAAAGCAATCGAATTGCTAGCTGCCGGAATTGAATTG-CTTATACTCTCATTCGATA------TTTATGATGACTTAGAGGATCAAGATAATGGAAGTGCTGTCTGGATGAAGATTGACTCGTCAATCGCTTTAAATGCAGTTACAGCTCTTTACACCCTAAGTATACAAGTGATGTGTCAAGCTAGTCATGAACCA-GAATTT------------------------ACACAAGAGATATTGAATTTTGCGTTACAATCAATTCAAGGCCAGCATGATGATATTGTGAATGCGCCGCAAACTGAAGAAGCCTGTCTTGAAATGATCAAAAATAAATCAGGAGCGCTAACGGCATTGCCCTGTGTAATGGGAGTAATGTTGGCAACAGGCAAATACCATCCCATTGTAGCTTCTTATTCTTATGAACTTGGGATTATTGCACAAATCGAAAATGATTACCAAGGTTTATATTATTTAAATAA---CGATTT---TAT---TCA---GAAGAAAAACACATTGGCATACTTATACTTAAATAAACGTTTTAATGCAGCTTCTGCAGAAATCTTGAGTTGGTATGAAAATG---------CTGAGTTGTTCTTA-------TCAT-------TG--------AATCCCAAACAAATAAAAGAAAAATTAACTGAGGCAGGCGTAGTGCAATATTTA--CTTG--T--AATGA-----------AACACTTGTCATTACAAAAACTAAAGAAAGAAATTGCTAGATTAGAATTGCAAGAGAATAAAATAAAAAAATTAATAACAGGA--AT-CATAA--A-ATAAAG--GAGG-ATT------T-A---------TATGCAGGAAATAGTCGGATACTTAGTAAAAAATCCAGAAGTTTTAGATGAGGTCATGGAAGGCAGAGCCTCTTTATTAAATATAGATAAGGAT-CAAT------------TGAAAAGTATAGTTGATGCCTTTAGAGGGCTGCA-----------------------------AATTTAT-ACTAA---------TGGTAATTGG--------GTTCCT-----------------------------------------TCGTGA-GGCTT-TAATAAATGAAGGCATGGTACAACAAAGTTTCAATTTTTTTGATTTTAGTTAGTTTAGTCTATGTAACTTATTTAACGTATATAAGTTCGAGTAAACTTTTAGTTGGTGCAGCAGTAGCTGAAAATCAAGACAATGAAGTTGTAATAACAAATATTGAGGAATTTTCTACGGCTTATTACTCAGGCATACAAAAAGGGGACGTCATCAAAAGTATTAATAATCATAAA-GTTAAGCGTCCTCTTGAAGTTCAAAAATATAATTCAAACCATGTGAGTTC---AATAGTCGTCGAGAGAGATGGAGAAAAGGTTAAA-----------------------------------------------------------------------------------------------------------------------------------------------------------------------------------------------------------------------------------------------------------------------------------------------------------------------------------------------------------------------------------------------------------------------------------------------------------------------------------------------------------------------------------------------------------------------------------------------------------------------------------------------------------------------------------------------------------------------------------------------------------------------------------------------------------------------------------------------------------------------------------------------------------------------------------------------------------------------------------------------------------------------------------------------------------------------------------------------------------------------------------------------------------------------------------------------------------------------------------------------------------------------------------------------------------------------------------------------------------------------------------------------------------------------------------------------------------------------ATTAAG------------C------------CTGATTTAATG---------AATGATGGGAATTTTACTACTTTTGTGATCCCATTAATATTTTATATAGCCTGTCTATTTTGTTGTTTCTTCATTCTAAAAATAAATGAATCGAA--------AAAACTACTCTCTGCTTTGATTTTAATCATTTTCTTG-----------------------------------------------------------------------------------------------------------------------------------------------------------------------------------------------------------------------------------------------------------------------------------------------------------------------------------------------------------------------------------------------------------------------------------------------------------------------------------------------------------------------------------------------------------------------------------------------------------------------------------------------------------------------------------------------------------------------------------------------------------------------------------------------------------------------------------------------------------------------------------------------------------------------------------------------------------------------------------------------------------------------------------------------------------------------------------------------------------------------------------------------------------------------------------------------------------------------------------------------------------------------------------------------------------------------------------------------------------------------------------------------------------------------------------------------------------------------TTATCTGCTTCTTTAGCATACTTAAGTGCGGGTGGATCTGCAAAGGGAGATTGGTTAAGCAGATGTATAATGGTATTCACTTTAACATCTGTAATGTTTAACTATCTTCTTTTCTTGTATCAGTATTTTAAAGAACTTGGCACTGTGTTATTTAACAAAAAAGTTTT---------------------------------------------------------------------------------------------------------------------------------------------------------------------------------------------------------------------------------------------------------------------------------------------------------------------------------------------------------------------------------------------------------------------------------------------------------------------------------------------------------------------------------------------------------------------------------------------------------------------------------------------------------------------------------------------------------------------------------------------------------------------------------------------------------------------------------------------------------------------------------------------------------------------------------------------------------------------------------------------------------------------------------------------------------------------------------------------------------------------------------------------------------------------------------------------------------------------------------------------------------------------------------------------------------------------------------------------------------------------------------------------------------------------------------TATATTATATGCAATTCCAGTACTAAATCTAGTTTTTGAATTGTTGCGAA---CTCAA---------------------------------------------------------------------------------------------------------------------------------------------------------------------------------------------------------------------------------------------------------------------------------------------------------------------------------------------------------------------------------------------------------------------------------------------------------------------------------------------------------------------------------------------------------------------------------------------------------------------------------------------------------------------------------------------------------------------------------------------------------------------------------------------------------------------------------------------------------------------------------------------------------------------------------------------------------------------------------------------------------------------------------------------------------------------------------------------------------------------------------------------------------------------------------------------------------------------------------------------------------------------------------------------------------------------------------------------------------------------------------------------------------------------------------CTTTTCTTTAGACATT-------ATGTGCCTAAAATAAATTTACTTTCGTTCTTTATTTCATTTAT------AATCGTGAGCGTAT---AT--TTTGGATCTATTTTAATTAAAAGTAAGGATACTGAACAAGCA---------------------------------------------------------------------------------------------------------------------------------------------------------------------------------------------------------------------------------------------------------------------------------------------------------------------------------------------------------------------------------------------------------------------------------------------------------------------------------------------------------------------------------------------------------------------------------------------------------------------------------------------------------------------------------------------------------------------------------------------------------------------------------------------------------------------------------------------------------------------------------------------------------------------------------------------------------------------------------------------------------------------------------------------------------------------------------------------------------------------------------------------------------------------------------------------------------------------------------------------------------------------------------------------------------------------------------------------------------------------------------------------------------------------------------CATATTATAAAAGTTCTTACCATAATTAATATCTTATCTTTTTCGCCGTTTTTGTTTTTATATATAATACCTTATGTATTCTTAAGCACTGATGGGATTTCTTCTTTTGTAGCTGCTTCATTTATGTTCCTAATACCATTCTCTTTGGTTTATCAATTTATGACAAATAAAATTTATAATGTGGATTTTATTTTAAGCAGGTTAAAATATTATGGAGTATTAGCATTAACGCCCACAATTATTTTAGTTACGGTATTCGAGTTAATAGGAAATCCAGCTG-GAGATTTCTATTATTTCAGACTGGCGATTCTTATGTATATTATTATGGTGGCGGTCTTTTATTATAAGGAAGTACTTGATTTCAAATTTAGATTAAAAAGAGTTTCGGAAAAATTTAATTATCAAGACAGTATATATAAATTTACGCAGCTGATTAGAGATTCAACTTCTTTGATCCAAGTATTTGAGGAACT-GAAAACTACAATACTTGAGGTTTCGCTTGTAAGCCGAGCCCATATTTATGAGGTTTCAGTTGATGGAAGTATTAAACTCTATGAAGAACTTAAT--CA-AAATTCATTTGAAAAAGTCTATCAAAAAGAATTTAGAAAAGTAACATCCGAAATAGGGAAAATCGTTGAATTTAATAAAGGTTTTGTCATGAAAATAGGTGAACGCGGTGGTAAATCATTTGTGATCCTT-----TGTTTATCTAAAATGAATACGCCTCGTCTCACACTCGAAGAACTTTCTTGGCTGAAAACTTTGGCTTTTTATACAAACGTATCGATCGAAAACGTCATGAAAATTGAAGAACTGATGAGTCATTTAGAAGAAATAAAACAACAAGAATCCAACCCCGTATGGCTCAAAAAACTCATGTATACGATCGAGGAAAAACAACGCTCGGATCTCGCCCGCGATCTCCACGATTCGGTTCTTCAGGATTTGATCTCCTTAAAACGCCAGTGTGAGCTGTTTTTGGGTGATTTTAAGAAGGGTGATAATCCGTGCCGTGAAGAGGTGCAGGACAAGCTTGTACAGATGAATGAGCAGATGTCTGATGTGATTTCGATGACGAGGGAGACGTGTCATGAGCTGCGGCCGCAGCTTCTGAATGTTCCTGGATTGGTGAAGGCGCTGTCGAAGCTGGTGGCGCAGCAGCAGGAGCGGGTTCCGTTTCATATCCGTTTAAATACTGGGAGATTTACGGCTTCCCTTGATCTGGATTCGCAGCTGAATTTGTACCGGATCATTCAAGAGTTTCTGTCTAATGCGGTTAAGCACTCTCAGGCGACGGATGTGCTGATTATGCTCATCAGTATTCAAAACAAAATCGTTCTTCATTATGAGGATGATGGCGTAGGGTTTGATCAGGAAAAGAATACTGAGCATTCCATGAGCATGGGGCTTTCTGGCATTAAGGAGAGAGTCAGGGCTTTAGATGGGCGCCTTCGGATTGAAACAAGTGAAGGAAAGGGCTTTAAGGCTGATATTGAAATCGAATTGTAATGGATTTATAACGGAAACGACTCGGCACAGGCCAAGTCTTTTTTATAAAATGGAAAAGAGTGAGTAAAAGGGAGGAAAACATGAAAAAGATACTAGTGATTGATGACCATCCGGCTGTCATG-GAAGGCACCAAGACAATTTTGGAAACGGATTCGAATCTGTCTGT-TGATTGTCTCAGTCCTGAACCGAGCGAACAGTTTATCAAGCAGCATGATTTCTCGTCATATGATCTCATTTTAATGGATCTGAATTTAGGCGGCGAGGTCAATGGGATGGAGCTTTCTAAACAGATTTTACAAGAGAATCCTCATTGTAAAATTATCGTGTATACCGGTTATGAGGTCGAGGATTATTTCGAGGAAGCGATTCGTGCGGGTCTGCACGGTGCCATCAGCAAAACGGAATCTAAAGAAAAGATCACCCAATAC-ATATACCACGTACTCAACGGAGAAATTTTAGTCGATTTTGCTTACTTTAAACAGCTGATGACTCAGCAAAAAACAAAGCCGGCTCCTTCCTCTCAAAAAGAACAAGATGTGCTCACACCTAGAGAATGCCTGATTCTTCAAGAAGTTGAAAAGGGATTTACAAACCAAGAAATCGCAGATGCCCTTCATTTAAGCAAGCGGTCCATTGAATACAGCTTGACATCGATTTTCAATAAGCTGAATGTCGGTTCCCGGACGGAAGCGGTTTTGATTGCGAAATCAGACGGTGTACTTTAA</ns2:sequence><ns2:name>GCA_000338735</ns2:name></ns2:Sequence><ns2:Sequence dsseqid="sq1866" id="sq1865" description="comQ_comX_comP_comA operon contig_1:3032465-3036625"><ns2:sequence>-------------------------------------ATGTCCCATTTAGTAAAATGGAATGGGAGGGGGGAAGTCGTTATT-GAGCAGAT-ATGTTTAGATTCTGTCCGGAT-------------CAAGGAGAAAATGAAG---GAGATTGTAAGCCAAAAAATAATGAATCAGGACTTGGAACGATATCT-TCAGAATTTTATTGAGTCTAAGGATACGTTTGAGTTTGCCGATTTGGCTCTTCA-TCATTATTTAGCTTTTAACGGTCAGGACCAAAAAGCAATCGAATTGCTAGCTGCCGGAATTGAATTG-CTTATACTCTCATTCGATA------TTTATGATGACTTAGAGGATCAAGATAATGGAAGTGCTGTCTGGATGAAGATTGACTCGTCAATCGCTTTAAATGCAGTTACAGCTCTTTACACCCTAAGTATACAAGTGATGTGTCAAGCTAGTCATGAACCA-GAATTT------------------------ACACAAGAGATATTGAATTTTGCGTTACAATCAATTCAAGGCCAGCATGATGATATTGTGAATGCGCCGCAAACTGAAGAAGCCTGTCTTGAAATGATCAAAAATAAATCAGGAGCGCTAACGGCATTGCCCTGTGTAATGGGAGTAATGTTGGCAACAGGCAAATACCATCCCATTGTAGCTTCTTATTCTTATGAACTTGGGATTATTGCACAAATCGAAAATGATTACCAAGGTTTATATTATTTAAATAA---CGATTT---TAT---TCA---GAAGAAAAACACATTGGCATACTTATACTTAAATAAACGTTTTAATGCAGCTTCTGCAGAAATCTTGAGTTGGTATGAAAATG---------CTGAGTTGTTCTTA-------TCAT-------TG--------AATCCCAAACAAATAAAAGAAAAATTAACTGAGGCAGGCGTAGTGCAATATTTA--CTTG--T--AATGA-----------AACACTTGTCATTACAAAAACTAAAGAAAGAAATTGCTAGATTAGAATTGCAAGAGAATAAAATAAAAAAATTAATAACAGGA--AT-CATAA--A-ATAAAG--GAGG-ATT------T-A---------TATGCAGGAAATAGTCGGATACTTAGTAAAAAATCCAGAAGTTTTAGATGAGGTCATGGAAGGCAGAGCCTCTTTATTAAATATAGATAAGGAT-CAAT------------TGAAAAGTATAGTTGATGCCTTTAGAGGGCTGCA-----------------------------AATTTAT-ACTAA---------TGGTAATTGG--------GTTCCT-----------------------------------------TCGTGA-GGCTT-TAATAAATGAAGGCATGGTACAACAAAGTTTCAATTTTTTTGATTTTAGTTAGTTTAGTCTATGTAACTTATTTAACGTATATAAGTTCGAGTAAACTTTTAGTTGGTGCAGCAGTAGCTGAAAATCAAGACAATGAAGTTGTAATAACAAATATTGAGGAATTTTCTACGGCTTATTACTCAGGCATACAAAAAGGGGACGTCATCAAAAGTATTAATAATCATAAA-GTTAAGCGTCCTCTTGAAGTTCAAAAATATAATTCAAACCATGTGAGTTC---AATAGTCGTCGAGAGAGATGGAGAAAAGGTTAAA-----------------------------------------------------------------------------------------------------------------------------------------------------------------------------------------------------------------------------------------------------------------------------------------------------------------------------------------------------------------------------------------------------------------------------------------------------------------------------------------------------------------------------------------------------------------------------------------------------------------------------------------------------------------------------------------------------------------------------------------------------------------------------------------------------------------------------------------------------------------------------------------------------------------------------------------------------------------------------------------------------------------------------------------------------------------------------------------------------------------------------------------------------------------------------------------------------------------------------------------------------------------------------------------------------------------------------------------------------------------------------------------------------------------------------------------------------------------------ATTAAG------------C------------CTGATTTAATG---------AATGATGGGAATTTTACTACTTTTGTGATCCCATTAATATTTTATATAGCCTGTCTATTTTGTTGTTTCTTCATTCTAAAAATAAATGAATCGAA--------AAAACTACTCTCTGCTTTGATTTTAATCATTTTCTTG-----------------------------------------------------------------------------------------------------------------------------------------------------------------------------------------------------------------------------------------------------------------------------------------------------------------------------------------------------------------------------------------------------------------------------------------------------------------------------------------------------------------------------------------------------------------------------------------------------------------------------------------------------------------------------------------------------------------------------------------------------------------------------------------------------------------------------------------------------------------------------------------------------------------------------------------------------------------------------------------------------------------------------------------------------------------------------------------------------------------------------------------------------------------------------------------------------------------------------------------------------------------------------------------------------------------------------------------------------------------------------------------------------------------------------------------------------------------------TTATCTGCTTCTTTAGCATACTTAAGTGCGGGTGGATCTGCAAAGGGAGATTGGTTAAGCAGATGTATAATGGTATTCACTTTAACATCTGTAATGTTTAACTATCTTCTTTTCTTGTATCAGTATTTTAAAGAACTTGGCACTGTGTTATTTAACAAAAAAGTTTT---------------------------------------------------------------------------------------------------------------------------------------------------------------------------------------------------------------------------------------------------------------------------------------------------------------------------------------------------------------------------------------------------------------------------------------------------------------------------------------------------------------------------------------------------------------------------------------------------------------------------------------------------------------------------------------------------------------------------------------------------------------------------------------------------------------------------------------------------------------------------------------------------------------------------------------------------------------------------------------------------------------------------------------------------------------------------------------------------------------------------------------------------------------------------------------------------------------------------------------------------------------------------------------------------------------------------------------------------------------------------------------------------------------------------------TATATTATATGCAATTCCAGTACTAAATCTAGTTTTTGAATTGTTGCGAA---CTCAA---------------------------------------------------------------------------------------------------------------------------------------------------------------------------------------------------------------------------------------------------------------------------------------------------------------------------------------------------------------------------------------------------------------------------------------------------------------------------------------------------------------------------------------------------------------------------------------------------------------------------------------------------------------------------------------------------------------------------------------------------------------------------------------------------------------------------------------------------------------------------------------------------------------------------------------------------------------------------------------------------------------------------------------------------------------------------------------------------------------------------------------------------------------------------------------------------------------------------------------------------------------------------------------------------------------------------------------------------------------------------------------------------------------------------------CTTTTCTTTAGACATT-------ATGTGCCTAAAATAAATTTACTTTCGTTCTTTATTTCATTTAT------AATCGTGAGCGTAT---AT--TTTGGATCTATTTTAATTAAAAGTAAGGATACTGAACAAGCA---------------------------------------------------------------------------------------------------------------------------------------------------------------------------------------------------------------------------------------------------------------------------------------------------------------------------------------------------------------------------------------------------------------------------------------------------------------------------------------------------------------------------------------------------------------------------------------------------------------------------------------------------------------------------------------------------------------------------------------------------------------------------------------------------------------------------------------------------------------------------------------------------------------------------------------------------------------------------------------------------------------------------------------------------------------------------------------------------------------------------------------------------------------------------------------------------------------------------------------------------------------------------------------------------------------------------------------------------------------------------------------------------------------------------------CATATTATAAAAGTTCTTACCATAATTAATATCTTATCTTTTTCGCCGTTTTTGTTTTTATATATAATACCTTATGTATTCTTAAGCACTGATGGGATTTCTTCTTTTGTAGCTGCTTCATTTATGTTCCTAATACCATTCTCTTTGGTTTATCAATTTATGACAAATAAAATTTATAATGTGGATTTTATTTTAAGCAGGTTAAAATATTATGGAGTATTAGCATTAACGCCCACAATTATTTTAGTTACGGTATTCGAGTTAATAGGAAATCCAGCTG-GAGATTTCTATTATTTCAGACTGGCGATTCTTATGTATATTATTATGGTGGCGGTCTTTTATTATAAGGAAGTACTTGATTTCAAATTTAGATTAAAAAGAGTTTCGGAAAAATTTAATTATCAAGACAGTATATATAAATTTACGCAGCTGATTAGAGATTCAACTTCTTTGATCCAAGTATTTGAGGAACT-GAAAACTACAATACTTGAGGTTTCGCTTGTAAGCCGAGCCCATATTTATGAGGTTTCAGTTGATGGAAGTATTAAACTCTATGAAGAACTTAAT--CA-AAATTCATTTGAAAAAGTCTATCAAAAAGAATTTAGAAAAGTAACATCCGAAATAGGGAAAATCGTTGAATTTAATAAAGGTTTTGTCATGAAAATAGGTGAACGCGGTGGTAAATCATTTGTGATCCTT-----TGTTTATCTAAAATGAATACGCCTCGTCTCACACTCGAAGAACTTTCTTGGCTGAAAACTTTGGCTTTTTATACAAACGTATCGATCGAAAACGTCATGAAAATTGAAGAACTGATGAGTCATTTAGAAGAAATAAAACAACAAGAATCCAACCCCGTATGGCTCAAAAAACTCATGTATACGATCGAGGAAAAACAACGCTCGGATCTCGCCCGCGATCTCCACGATTCGGTTCTTCAGGATTTGATCTCCTTAAAACGCCAGTGTGAGCTGTTTTTGGGTGATTTTAAGAAGGGTGATAATCCGTGCCGTGAAGAGGTGCAGGACAAGCTTGTACAGATGAATGAGCAGATGTCTGATGTGATTTCGATGACGAGGGAGACGTGTCATGAGCTGCGGCCGCAGCTTCTGTATGATCTTGGATTGGTGAAGGCGCTGTCGAAGCTGGTGGCGCAGCAGCAGGAGCGGGTTCCGTTTCATATCCGTTTAAATACTGGGAGATTTACGGCTTCCCTTGATCTGGATTCGCAGCTGAATTTGTACCGGATCATTCAAGAGTTTCTGTCTAATGCGGTTAAGCACTCTCAGGCGACGGATGTGCTGATTATGCTCATCAGTATTCAAAACAAAATCGTTCTTCATTATGAGGATGATGGCGTAGGGTTTGATCAGGAAAAGAATACTGAGCATTCCATGAGCATGGGGCTTTCTGGCATTAAGGAGAGAGTCAGGGCTTTAGATGGGCGCCTTCGGATTGAAACAAGTGAAGGAAAGGGCTTTAAGGCTGATATTGAAATCGAATTGTAATGGATTTATAACGGAAACGACTTGGCACAGGCCAAGTCTTTTTTATAAAATGGAAAAGAGTGAGTAAAAGGGAGGAAAACATGAAAAAGATACTAGTGATTGATGACCATCCGGCTGTCATG-GAAGGCACCAAGACAATTTTGGAAACGGATTCGAATCTGTTTCCAAAATTGTCTCAGTCCTGAACCGAGCGAACAGTTTATCAAGCAGCATGATTTCTCGTCATATGATCTCATTTTAATGGATCTGAATTTAGGCGGCGAGGTCAATGGGATGGAGCTTTCTAAACAGATTTTACAAGAGAATCCTCATTGTAAAATTATCGTGTATACCGGTTATGAGGTCGAGGATTATTTCGAGGAAGCGATTCGTGCGGGTCTGCACGGTGCCATCAGCAAAACGGAATCTAAAGAAAAGATCACCCAATAC-ATATACCACGTACTCAACGGAGAAATTTTAGTCGATTTTGCTTACTTTAAACAGCTGATGACTCAGCAAAAAACAAAGCCGGCTCCTTCCTCTCAAAAAGAACAAGATGTGCTCACACCTAGAGAATGCCTGATTCTTCAAGAAGTTGAAAAGGGATTTACAAACCAAGAAATCGCAGATGCCCTTCATTTAAGCAAGCGGTCCATTGAATACAGCTTGACATCGATTTTCAATAAGCTGAATGTCGGTTCCCGGACGGAAGCGGTTTTGATTGCGAAATCAGACGGTGTACTTTAA</ns2:sequence><ns2:name>GCA_025426155</ns2:name></ns2:Sequence><ns2:Sequence dsseqid="sq1868" id="sq1867" description="comQ_comX_comP_comA operon contig_1:3033457-3037616"><ns2:sequence>-------------------------------------ATGTCCCATTTAGTAAAATGGAATGGGAGGGGGGAAGTCGTTATT-GAGCAGAT-ATGTTTAGATTCTGTCCGGAT-------------CAAGGAGAAAATGAAG---GAGATTGTAAGCCAAAAAATAATGAATCAGGACTTGGAACGATATCT-TCAGAATTTTATTGAGTCTAAGGATACGTTTGAGTTTGCCGATTTGGCTCTTCA-TCATTATTTAGCTTTTAACGGTCAGGACCAAAAAGCAATCGAATTGCTAGCTGCCGGAATTGAATTG-CTTATACTCTCATTCGATA------TTTATGATGACTTAGAGGATCAAGATAATGGAAGTGCTGTCTGGATGAAGATTGACTCGTCAATCGCTTTAAATGCAGTTACAGCTCTTTACACCCTAAGTATACAAGTGATGTGTCAAGCTAGTCATGAACCA-GAATTT------------------------ACACAAGAGATATTGAATTTTGCGTTACAATCAATTCAAGGCCAGCATGATGATATTGTGAATGCGCCGCAAACTGAAGAAGCCTGTCTTGAAATGATCAAAAATAAATCAGGAGCGCTAACGGCATTGCCCTGTGTAATGGGAGTAATGTTGGCAACAGGCAAATACCATCCCATTGTAGCTTCTTATTCTTATGAACTTGGGATTATTGCACAAATCGAAAATGATTACCAAGGTTTATATTATTTAAATAA---CGATTT---TAT---TCA---GAAGAAAAACACATTGGCATACTTATACTTAAATAAACGTTTTAATGCAGCTTCTGCAGAAATCTTGAGTTGGTATGAAAATG---------CTGAGTTGTTCTTA-------TCAT-------TG--------AATCCCAAACAAATAAAAGAAAAATTAACTGAGGCAGGCGTAGTGCAATATTTA--CTTG--T--AATGA-----------AACACTTGTCATTACAAAAACTAAAGAAAGAAATTGCTAGATTAGAATTGCAAGAGAATAAAATAAAAAAATTAATAACAGGA--AT-CATAA--A-ATAAAG--GAGG-ATT------T-A---------TATGCAGGAAATAGTCGGATACTTAGTAAAAAATCCAGAAGTTTTAGATGAGGTCATGGAAGGCAGAGCCTCTTTATTAAATATAGATAAGGAT-CAAT------------TGAAAAGTATAGTTGATGCCTTTAGAGGGCTGCA-----------------------------AATTTAT-ACTAA---------TGGTAATTGG--------GTTCCT-----------------------------------------TCGTGA-GGCTT-TAATAAATGAAGGCATGGTACAACAAAGTTTCAATTTTTTTGATTTTAGTTAGTTTAGTCTATGTAACTTATTTAACGTATATAAGTTCGAGTAAACTTTTAGTTGGTGCAGCAGTAGCTGAAAATCAAGACAATGAAGTTGTAATAACAAATATTGAGGAATTTTCTACGGCTTATTACTCAGGCATACAAAAAGGGGACGTCATCAAAAGTATTAATAATCATAAA-GTTAAGCGTCCTCTTGAAGTTCAAAAATATAATTCAAACCATGTGAGTTC---AATAGTCGTCGAGAGAGATGGAGAAAAGGTTAAA-----------------------------------------------------------------------------------------------------------------------------------------------------------------------------------------------------------------------------------------------------------------------------------------------------------------------------------------------------------------------------------------------------------------------------------------------------------------------------------------------------------------------------------------------------------------------------------------------------------------------------------------------------------------------------------------------------------------------------------------------------------------------------------------------------------------------------------------------------------------------------------------------------------------------------------------------------------------------------------------------------------------------------------------------------------------------------------------------------------------------------------------------------------------------------------------------------------------------------------------------------------------------------------------------------------------------------------------------------------------------------------------------------------------------------------------------------------------------ATTAAG------------C------------CTGATTTAATG---------AATGATGGGAATTTTACTACTTTTGTGATCCCATTAATATTTTATATAGCCTGTCTATTTTGTTGTTTCTTCATTCTAAAAATAAATGAATCGAA--------AAAACTACTCTCTGCTTTGATTTTAATCATTTTCTTG-----------------------------------------------------------------------------------------------------------------------------------------------------------------------------------------------------------------------------------------------------------------------------------------------------------------------------------------------------------------------------------------------------------------------------------------------------------------------------------------------------------------------------------------------------------------------------------------------------------------------------------------------------------------------------------------------------------------------------------------------------------------------------------------------------------------------------------------------------------------------------------------------------------------------------------------------------------------------------------------------------------------------------------------------------------------------------------------------------------------------------------------------------------------------------------------------------------------------------------------------------------------------------------------------------------------------------------------------------------------------------------------------------------------------------------------------------------------------TTATCTGCTTCTTTAGCATACTTAAGTGCGGGTGGATCTGCAAAGGGAGATTGGTTAAGCAGATGTATAATGGTATTCACTTTAACATCTGTAATGTTTAACTATCTTCTTTTCTTGTATCAGTATTTTAAAGAACTTGGCACTGTGTTATTTAACAAAAAAGTTTT---------------------------------------------------------------------------------------------------------------------------------------------------------------------------------------------------------------------------------------------------------------------------------------------------------------------------------------------------------------------------------------------------------------------------------------------------------------------------------------------------------------------------------------------------------------------------------------------------------------------------------------------------------------------------------------------------------------------------------------------------------------------------------------------------------------------------------------------------------------------------------------------------------------------------------------------------------------------------------------------------------------------------------------------------------------------------------------------------------------------------------------------------------------------------------------------------------------------------------------------------------------------------------------------------------------------------------------------------------------------------------------------------------------------------------TATATTATATGCAATTCCAGTACTAAATCTAGTTTTTGAATTGTTGCGAA---CTCAA---------------------------------------------------------------------------------------------------------------------------------------------------------------------------------------------------------------------------------------------------------------------------------------------------------------------------------------------------------------------------------------------------------------------------------------------------------------------------------------------------------------------------------------------------------------------------------------------------------------------------------------------------------------------------------------------------------------------------------------------------------------------------------------------------------------------------------------------------------------------------------------------------------------------------------------------------------------------------------------------------------------------------------------------------------------------------------------------------------------------------------------------------------------------------------------------------------------------------------------------------------------------------------------------------------------------------------------------------------------------------------------------------------------------------------CTTTTCTTTAGACTTT-------ATGTGCCTAAAATAAATTTACTTTCGTTCTTTATTTCATTTAT------AATCGTGAGCGTAT---AT--TTTGGATCTATTTTAATTAAAAGTAAGGATACTGAACAAGCA---------------------------------------------------------------------------------------------------------------------------------------------------------------------------------------------------------------------------------------------------------------------------------------------------------------------------------------------------------------------------------------------------------------------------------------------------------------------------------------------------------------------------------------------------------------------------------------------------------------------------------------------------------------------------------------------------------------------------------------------------------------------------------------------------------------------------------------------------------------------------------------------------------------------------------------------------------------------------------------------------------------------------------------------------------------------------------------------------------------------------------------------------------------------------------------------------------------------------------------------------------------------------------------------------------------------------------------------------------------------------------------------------------------------------------CATATTATAAAAGTTCTTACCATAATTAATATCTTATCTTTTTCGCCGTTTTTGTTTTTATATATAATACCTTATGTATTCTTAAGCACTGATGGGATTTCTTCTTTTGTAGCTGCTTCATTTATGTTCCTAATACCATTCTCTTTGGTTTATCAATTTATGACAAATAAAATTTATAATGTGGATTTTATTTTAAGCAGGTTAAAATATTATGGAGTATTAGCATTAACGCCCACAATTATTTTAGTTACGGTATTCGAGTTAATAGGAAATCCAGCTG-GAGATTTCTATTATTTCAGACTGGCGATTCTTATGTATATTATTATGGTGGCGGTCTTTTATTATAAGGAAGTACTTGATTTCAAATTTAGATTAAAAAGAGTTTCGGAAAAATTTAATTATCAAGACAGTATATATAAATTTACGCAGCTGATTAGAGATTCAACTTCTTTGATCCAAGTATTTGAGGAACT-GAAAACTACAATACTTGAGGTTTCGCTTGTAAGCCGAGCCCATATTTATGAGGTTTCAGTTGATGGAAGTATTAAACTCTATGAAGAACTTAAT--CA-AAATTCATTTGAAAAAGTCTATCAAAAAGAATTTAGAAAAGTAACATCCGAAATAGGGAAAATCGTTGAATTTAATAAAGGTTTTGTCATGAAAATAGGTGAACGCGGTGGTAAATCATTTGTGATCCTT-----TGTTTATCTAAAATGAATACGCCTCGTCTCACACTCGAAGAACTTTCTTGGCTGAAAACTTTGGCTTTTTATACAAACGTATCGATCGAAAACGTCATGAAAATTGAAGAACTGATGAGTCATTTAGAAGAAATAAAACAACAAGAATCCAACCCCGTATGGCTCAAAAAACTCATGTATACGATCGAGGAAAAACAACGCTCGGATCTCGCCCGCGATCTCCACGATTCGGTTCTTCAGGATTTGATCTCCTTAAAACGCCAGTGTGAGCTGTTTTTGGGTGATTTTAAGAAGGGTGATAATCCGTGCCGTGAAGAGGTGCAGGACAAGCTTGTACAGATGAATGAGCAGATGTCTGATGTGATTTCGATGACGAGGGAGACGTGTCATGAGCTGCGGCCGCAGCTTCTGTATGATCTTGGATTGGTGAAGGCGCTGTCGAAGCTGGTGGCGCAGCAGCAGGAGCGGGTTCCGTTTCATATCCGTTTAAATACTGGGAGATTTACGGCTTCCCTTGATCTGGATTCGCAGCTGAATTTGTACCGGATCATTCAAGAGTTTCTGTCTAATGCGGTTAAGCACTCTCAGGCGACGGATGTGCTGATTATGCTCATCAGTATTCAAAACAAAATCGTTCTTCATTATGAGGATGATGGCGTAGGGTTTGATCAGGAAAAGAATACTGAGCATTCCATGAGCATGGGGCTTTCTGGCATTAAGGAGAGAGTCAGGGCTTTAGATGGGCGCCTTCGGATTGAAACAAGTGAAGGAAAGGGCTTTAAGGCTGATATTGAAATCGAATTGTAATGGATTTATAACGGAAACGACTTGGCACAGGCCAAGTCTTTTTTATAAAATGGAAAAGAGTGAGTAAAAGGGAGGAAAACATGAAAAAGATACTAGTGATTGATGACCATCCGGCTGTCATG-GAAGGCACCAAGACAATTTTGGAAACGGATTCGAATCTGTCTGT-TGATTGTCTCAGTCCTGAACCGAGCGAACAGTTTATCAAGCAGCATGATTTCTCGTCATATGATCTCATTTTAATGGATCTGAATTTAGGCGGCGAGGTCAATGGGATGGAGCTTTCTAAACAGATTTTACAAGAGAATCCTCATTGTAAAATTATCGTGTATACCGGTTATGAGGTCGAGGATTATTTCGAGGAAGCGATTCGTGCGGGTCTGCACGGTGCCATCAGCAAAACGGAATCTAAAGAAAAGATCACCCAATAC-ATATACCACGTACTCAACGGAGAAATTTTAGTCGATTTTGCTTACTTTAAACAGCTGATGACTCAGCAAAAAACAAAGCCGGCTCCTTCCTCTCAAAAAGAACAAGATGTGCTCACACCTAGAGAATGCCTGATTCTTCAAGAAGTTGAAAAGGGATTTACAAACCAAGAAATCGCAGATGCCCTTCATTTAAGCAAGCGGTCCATTGAATACAGCTTGACATCGATTTTCAATAAGCTGAATGTCGGTTCCCGGACGGAAGCGGTTTTGATTGCGAAATCAGACGGTGTACTTTAA</ns2:sequence><ns2:name>GCA_018394175</ns2:name></ns2:Sequence><ns2:Sequence dsseqid="sq1870" id="sq1869" description="comQ_comX_comP_comA operon contig_1:982151-986310"><ns2:sequence>-------------------------------------ATGTCCCATTTAGTAAAATGGAATGGGAGGGGGGAAGTCGTTATT-GAGCAGAT-ATGTTTAGATTCTGTCCGGAT-------------CAAGGAGAAAATGAAG---GAGATTGTAAGCCAAAAAATAATGAATCAGGACTTGGAACGATATCT-TCAGAATTTTATTGAGTCTAAGGATACGTTTGAGTTTGCCGATTTGGCTCTTCA-TCATTATTTAGCTTTTAACGGTCAGGACCAAAAAGCAATCGAATTGCTAGCTGCCGGAATTGAATTG-CTTATACTCTCATTCGATA------TTTATGATGACTTAGAGGATCAAGATAATGGAAGTGCTGTCTGGATGAAGATTGACTCGTCAATCGCTTTAAATGCAGTTACAGCTCTTTACACCCTAAGTATACAAGTGATGTGTCAAGCTAGTCATGAACCA-GAATTT------------------------ACACAAGAGATATTGAATTTTGCGTTACAATCAATTCAAGGCCAGCATGATGATATTGTGAATGCGCCGCAAACTGAAGAAGCCTGTCTTGAAATGATCAAAAATAAATCAGGAGCGCTAACGGCATTGCCCTGTGTAATGGGAGTAATGTTGGCAACAGGCAAATACCATCCCATTGTAGCTTCTTATTCTTATGAACTTGGGATTATTGCACAAATCGAAAATGATTACCAAGGTTTATATTATTTAAATAA---CGATTT---TAT---TCA---GAAGAAAAACACATTGGCATACTTATACTTAAATAAACGTTTTAATGCAGCTTCTGCAGAAATCTTGAGTTGGTATGAAAATG---------CTGAGTTGTTCTTA-------TCAT-------TG--------AATCCCAAACAAATAAAAGAAAAATTAACTGAGGCAGGCGTAGTGCAATATTTA--CTTG--T--AATGA-----------AACACTTGTCATTACAAAAACTAAAGAAAGAAATTGCTAGATTAGAATTGCAAGAGAATAAAATAAAAAAATTAATAACAGGA--AT-CATAA--A-ATAAAG--GAGG-ATT------T-A---------TATGCAGGAAATAGTCGGATACTTAGTAAAAAATCCAGAAGTTTTAGATGAGGTCATGGAAGGCAGAGCCTCTTTATTAAATATAGATAAGGAT-CAAT------------TGAAAAGTATAGTTGATGCCTTTAGAGGGCTGCA-----------------------------AATTTAT-ACTAA---------TGGTAATTGG--------GTTCCT-----------------------------------------TCGTGA-GGCTT-TAATAAATGAAGGCATGGTACAACAAAGTTTCTATTTTTTTGATTTTAGTTAGTTTAGTCTATGTAACTTATTTAACATATATAAGTTCGAGTAAACTTTTAGTTGGTGCAGCAGTAGCCGAAAATCAAGACAATGAAGTTGTAATAACAAATATTGAGGAATTTTCTACGGCTTATTACTCAGGCATACAAAAAGGGGACGTCATCAAAAGTATTAATAATCATAAA-GTTAAGCGTCCTCTTGAAGTTCAAAAATATAATTCAAACCATGTGAGTTC---AATAGTCGTCGAGAGAGATGGAGAAAAGGTTAAA-----------------------------------------------------------------------------------------------------------------------------------------------------------------------------------------------------------------------------------------------------------------------------------------------------------------------------------------------------------------------------------------------------------------------------------------------------------------------------------------------------------------------------------------------------------------------------------------------------------------------------------------------------------------------------------------------------------------------------------------------------------------------------------------------------------------------------------------------------------------------------------------------------------------------------------------------------------------------------------------------------------------------------------------------------------------------------------------------------------------------------------------------------------------------------------------------------------------------------------------------------------------------------------------------------------------------------------------------------------------------------------------------------------------------------------------------------------------------ATTAAG------------C------------CTGATTTAATG---------AATGATGGGAATTTTACTACTTTTGTGATCCCATTAATATTTTATATAGCCTGTCTATTTTGTTGTTTCTTCATTCTAAAAATAAATGAATCGAA--------AAAACTACTCTCTGCTTTGATTTTAATCATTTTCTTG-----------------------------------------------------------------------------------------------------------------------------------------------------------------------------------------------------------------------------------------------------------------------------------------------------------------------------------------------------------------------------------------------------------------------------------------------------------------------------------------------------------------------------------------------------------------------------------------------------------------------------------------------------------------------------------------------------------------------------------------------------------------------------------------------------------------------------------------------------------------------------------------------------------------------------------------------------------------------------------------------------------------------------------------------------------------------------------------------------------------------------------------------------------------------------------------------------------------------------------------------------------------------------------------------------------------------------------------------------------------------------------------------------------------------------------------------------------------------TTATCTGCTTCTTTAGCATACTTAAGTGCGGGTGGATCTGCAAAGGGAGATTGGTTAAGCAGATGTATAATGGTATTCACTTTAACATCTGTAATGTTTAACTATCTTCTTTTCTTGTATCAGTATTTTAAAGAACTTGGCACTGTGTTATTTAACAAAAAAGTTTT---------------------------------------------------------------------------------------------------------------------------------------------------------------------------------------------------------------------------------------------------------------------------------------------------------------------------------------------------------------------------------------------------------------------------------------------------------------------------------------------------------------------------------------------------------------------------------------------------------------------------------------------------------------------------------------------------------------------------------------------------------------------------------------------------------------------------------------------------------------------------------------------------------------------------------------------------------------------------------------------------------------------------------------------------------------------------------------------------------------------------------------------------------------------------------------------------------------------------------------------------------------------------------------------------------------------------------------------------------------------------------------------------------------------------------TATATTATATGCAATTCCAGTACTAAATCTAGTTTTTGAATTGTTGCGAA---CTCAA---------------------------------------------------------------------------------------------------------------------------------------------------------------------------------------------------------------------------------------------------------------------------------------------------------------------------------------------------------------------------------------------------------------------------------------------------------------------------------------------------------------------------------------------------------------------------------------------------------------------------------------------------------------------------------------------------------------------------------------------------------------------------------------------------------------------------------------------------------------------------------------------------------------------------------------------------------------------------------------------------------------------------------------------------------------------------------------------------------------------------------------------------------------------------------------------------------------------------------------------------------------------------------------------------------------------------------------------------------------------------------------------------------------------------------CTTTTCTTTAGACATT-------ATGTGCCTAAAATAAATTTACTTTCGTTCTTTATTTCATTTAT------AATCGTGAGCGTAT---AT--TTTGGATCTATTTTAATTAAAAGTAAGGATACTGAACAAGCA---------------------------------------------------------------------------------------------------------------------------------------------------------------------------------------------------------------------------------------------------------------------------------------------------------------------------------------------------------------------------------------------------------------------------------------------------------------------------------------------------------------------------------------------------------------------------------------------------------------------------------------------------------------------------------------------------------------------------------------------------------------------------------------------------------------------------------------------------------------------------------------------------------------------------------------------------------------------------------------------------------------------------------------------------------------------------------------------------------------------------------------------------------------------------------------------------------------------------------------------------------------------------------------------------------------------------------------------------------------------------------------------------------------------------------CATATTATAAAAGTTCTTACCATAATTAATATCTTATCTTTTTCGCCGTTTTTGTTTTTATATATAATACCTTATGTATTCTTAAGCACTGATGGGATTTCTTCTTTTGTAGCTGCTTCATTTATGTTCCTAATACCATTCTCTTTGGTTTATCAATTTATGACAAATAAAATTTATAATGTGGATTTTATTTTAAGCAGGTTAAAATATTATGGAATATTAGCATTAACGCCCACAATTATTTTAGTTACGGTATTCGAGTTAATAGGAAATCCAGCTG-GAGATTTCTATTATTTCAGACTGGCGATTCTTATGTATATTATTATGGTGGCGGTCTTTTATTATAAGGAAGTACTTGATTTCAAATTTAGATTAAAAAGAGTTTCGGAAAAATTTAATTATCAAGACAGTATATATAAATTTACGCAGCTGATTAGAGATTCAACTTCTTTGATCCAAGTATTTGAGGAACT-GAAAACTACAATACTTGAGGTTTCGCTTGTAAGCCGAGCCCATATTTATGAGGTTTCAGTTGATGGAAGTATTAAACTCTATGAAGAACTTAAT--CA-AAATTCATTTGAAAAAGTCTATCAAAAAGAATTTAGAAAAGTAACATCCGAAATAGGGAAAATCGTTGAATTTAATAAAGGTTTTGTCATGAAAATAGGTGAACGCGGTGGTAAATCATTTGTGATCCTT-----TGTTTATCTAAAATGAATACGCCTCGTCTCACACTCGAAGAACTTTCTTGGCTGAAAACTTTGGCTTTTTATACAAACGTATCGATCGAAAACGTCATGAAAATTGAAGAACTGATGAGTCATTTAGAAGAAATAAAACAACAAGAATCCAACCCCGTATGGCTCAAAAAACTCATGTATACGATCGAGGAAAAACAACGCTCGGATCTCGCCCGCGATCTCCACGATTCGGTTCTTCAGGATTTGATCTCCTTAAAACGCCAGTGTGAGCTGTTTTTGGGTGATTTTAAGAAGGGTGATAATCCGTGCCGTGAAGAGGTACAGGACAAGCTTGTACAGATGAATGAGCAGATGTCTGATGTGATTTCGATGACGAGGGAGACGTGTCATGAGTTGCGGCCGCAGCTTCTGTATGATCTTGGATTGGTGAAGGCGCTGTCGAAGCTGGTGGCGCAGCAGCAGGAGCGGGTTCCGTTTCATATCCGTTTAAATACTGGGAGATTTACGGCTTCCCTTGATCTGGATTCGCAGCTGAATTTGTACCGGATCATTCAAGAGTTTCTGTCTAATGCGGTTAAGCACTCTCAGGCGACGGATGTGCTGATTATGCTCATCAGTATTCAAAACAAAATCGTTCTTCATTATGAGGACGATGGCGTAGGGTTTGATCAAGATAAAAATACTGAGCATTCTATGAGCATGGGGCTTTCTGGCATTAAGGAGAGAGTAAGGGCTTTAGATGGGCGCCTTCGGATTGAAACAAGTGAAGGAAAGGGCTTTAAGGCTGATATTGAAATCGAATTGTAATGGATTTATAACGGAAACGACTTGGCACAGGCCAAGTCTTTTTTATAAAATGGAAAAGAGTGAGTAAAAGGGAGGAAAACATGAAAAAGATACTAGTGATTGATGACCATCCGGCTGTCATG-GAAGGCACCAAGACAATTTTGGAAACGGATTCGAATTTGTCTGT-TGATTGTCTCAGTCCTGAACCGAGCGAACAGTTTATCAAGCAGCATGATTTCTCGTCATATGATCTCATTTTAATGGATCTGAATTTAGGCGGCGAGGTCAATGGGATGGAGCTTTCTAAACAGATTTTACAAGAGAATCCTCATTGTAAAATTATCGTGTATACCGGTTATGAAGTCGAGGATTATTTCGAGGAAGCGATTCGTGCGGGTCTGCACGGTGCCATCAGCAAAACGGAATCTAAAGAAAAGATCACCCAATAC-ATATACCACGTACTCAACGGAGAAATTTTAGTCGATTTTGCTTACTTTAAACAGCTGATGACTCAGCAAAAAACAAAGCCGGCTCCTTCCTCTCAAAAAGAACAAGATGTGCTCACACCTAGAGAATGCCTGATTCTTCAAGAAGTTGAAAAGGGATTTACAAACCAAGAAATCGCAGATGCCCTTCATTTAAGCAAGCGGTCCATTGAATACAGCTTGACATCGATTTTCAATAAGCTGAATGTCGGTTCCCGGACGGAAGCGGTTTTGATTGCGAAATCAGACGGTGTACTTTAA</ns2:sequence><ns2:name>GCA_031326005</ns2:name></ns2:Sequence><ns2:Sequence dsseqid="sq1872" id="sq1871" description="comQ_comX_comP_comA operon contig_1:3233673-3237107"><ns2:sequence>-------------------------------------ATGTCCCATTTAGTAAAATGGAATGGGAGGGGGGAAGTCGTTATT-GAGCAGAT-ATGTTTAGATTCTGTCCGGAT-------------CAAGGAGAAAATGAAG---GAGATTGTAAGCCAAAAAATAATGAATCAGGACTTGGAACGATATCT-TCAGAATTTTATTGAGTCTAAGGATACGTTTGAGTTTGCCGATTTGGCTCTTCA-TCATTATTTAGCTTTTAACGGTCAGGACCAAAAAGCAATCGAATTGCTAGCTGCCGGAATTGAATTG-CTTATACTCTCATTCGATA------TTTATGATGACTTAGAGGATCAAGATAATGGAAGTGCTGTCTGGATGAAGATTGACTCGTCAATCGCTTTAAATGCAGTTACAGCTCTTTACACCCTAAGTATACAAGTGATGTGTCAAGCTAGTCATGAACCA-GAATTT------------------------ACACAAGAGATATTGAATTTTGCGTTACAATCAATTCAAGGCCAGCATGATGATATTGTGAATGCGCCGCAAACTGAAGAAGCCTGTCTTGAAATGATCAAAAATAAATCAGGAGCGCTAACGGCATTGCCCTGTGTAATGGGAGTAATGTTGGCAACAGGCAAATACCATCCCATTGTAGCTTCTTATTCTTATGAACTTGGGATTATTGCACAAATCGAAAATGATTACCAAGGTTTATATTATTTAAATAA---CGATTT---TAT---TCA---GAAGAAAAACACATTGGCATACTTATACTTAAATAAACGTTTTAATGCAGCTTCTGCAGAAATCTTGAGTTGGTATGAAAATG---------CTGAGTTGTTCTTA-------TCAT-------TG--------AATCCCAAACAAATAAAAGAAAAATTAACTGAGGCAGGCGTAGTGCAATATTTA--CTTG--T--AATGA-----------AACACTTGTCATTACAAAAACTAAAGAAAGAAATTGCTAGATTAGAATTGCAAGAGAATAAAATAAAAAAATTAATAACAGGA--AT-CATAA--A-ATAAAG--GAGG-ATT------T-A---------TATGCAGGAAATAGTCGGATACTTAGTAAAAAATCCAGAAGTTTTAGATGAGGTCATGGAAGGCAGAGCCTCTTTATTAAATATAGATAAGGAT-CAAT------------TGAAAAGTATAGTTGATGCCTTTAGAGGGCTGCA-----------------------------AATTTAT-ACTAA---------TGGTAATTGG--------GTTCCT-----------------------------------------TCGTGA-GGCTT-TAATAAATGAAGGCATGGTACAACAAAGTTTCAATTTTTTTGATTTTAGTTAGTTTAGTCTATGTAACTTATTTAACATATATAAGTTCGAGTAAACTTTTAGTTGGTGCAGCAGTAGCCGAAAATCAAGACAATGAAGTTGTAATAACAAATATTGAGGAATTTTCTACGGCTTATTACTCAGGCATACAAAAAGGGGACGTCATCAAAAGTATTAATAATCATAAA-GTTAAGCGTCCTCTTGAAGTTCAAAAATATAATTCAAACCATGTGAGTTC---AATAGTCGTCGAGAGAGATGGAGAAAAGGTTAAA-----------------------------------------------------------------------------------------------------------------------------------------------------------------------------------------------------------------------------------------------------------------------------------------------------------------------------------------------------------------------------------------------------------------------------------------------------------------------------------------------------------------------------------------------------------------------------------------------------------------------------------------------------------------------------------------------------------------------------------------------------------------------------------------------------------------------------------------------------------------------------------------------------------------------------------------------------------------------------------------------------------------------------------------------------------------------------------------------------------------------------------------------------------------------------------------------------------------------------------------------------------------------------------------------------------------------------------------------------------------------------------------------------------------------------------------------------------------------ATTAAG------------C------------CTGATTTAATG---------AATGATGGGAATTTTACTACTTTTGTGATCCCATTAATATTTTATATAGCCTGTCTATTTTGTTGTTTCTTCATTCTAAAAATAAATGAATCGAA--------AAAACTACTCTCTGCTTTGATTTTAATCATTTTCTTG-----------------------------------------------------------------------------------------------------------------------------------------------------------------------------------------------------------------------------------------------------------------------------------------------------------------------------------------------------------------------------------------------------------------------------------------------------------------------------------------------------------------------------------------------------------------------------------------------------------------------------------------------------------------------------------------------------------------------------------------------------------------------------------------------------------------------------------------------------------------------------------------------------------------------------------------------------------------------------------------------------------------------------------------------------------------------------------------------------------------------------------------------------------------------------------------------------------------------------------------------------------------------------------------------------------------------------------------------------------------------------------------------------------------------------------------------------------------------TTATCTGCTTCTTTAGCATACTTAAGTGCGGGTGGATCTGCAAAGGGAGATTGGTTAAGCAGATGTATAATGGTATTCACTTTAACATCTGTAATGTTTAACTATCTTCTTTTCTTGTATCAGTATTTTAAAGAACTTGGCACTGTGTTATTTAACAAAAAAGTTTT---------------------------------------------------------------------------------------------------------------------------------------------------------------------------------------------------------------------------------------------------------------------------------------------------------------------------------------------------------------------------------------------------------------------------------------------------------------------------------------------------------------------------------------------------------------------------------------------------------------------------------------------------------------------------------------------------------------------------------------------------------------------------------------------------------------------------------------------------------------------------------------------------------------------------------------------------------------------------------------------------------------------------------------------------------------------------------------------------------------------------------------------------------------------------------------------------------------------------------------------------------------------------------------------------------------------------------------------------------------------------------------------------------------------------------TATATTATATGCAATTCCAGTACTAAATCTAGTTTTTGAATTGTTGCGAA---CTCAA---------------------------------------------------------------------------------------------------------------------------------------------------------------------------------------------------------------------------------------------------------------------------------------------------------------------------------------------------------------------------------------------------------------------------------------------------------------------------------------------------------------------------------------------------------------------------------------------------------------------------------------------------------------------------------------------------------------------------------------------------------------------------------------------------------------------------------------------------------------------------------------------------------------------------------------------------------------------------------------------------------------------------------------------------------------------------------------------------------------------------------------------------------------------------------------------------------------------------------------------------------------------------------------------------------------------------------------------------------------------------------------------------------------------------------CTTTTCTTTAGACATT-------ATGTGCCTAAAATAAATTTACTTTCGTTCTTTATTTCATTTAT------AATCGTGAGCGTAT---AT--TTTGGATCTATTTTAATTAAAAGTAAGGATACTGAACAAGCA---------------------------------------------------------------------------------------------------------------------------------------------------------------------------------------------------------------------------------------------------------------------------------------------------------------------------------------------------------------------------------------------------------------------------------------------------------------------------------------------------------------------------------------------------------------------------------------------------------------------------------------------------------------------------------------------------------------------------------------------------------------------------------------------------------------------------------------------------------------------------------------------------------------------------------------------------------------------------------------------------------------------------------------------------------------------------------------------------------------------------------------------------------------------------------------------------------------------------------------------------------------------------------------------------------------------------------------------------------------------------------------------------------------------------------CATATTATAAAAGTTCTTACCATAATTAATATCTTATCTTTTTCGCCGTTTTTGTTTTTATATATAATACCTTATGTATTCTTAAGCACTGATGGGATTTCTTCTTTTGTAGCTGCTTCATTTATGTTCCTAATACCATTCTCTTTGGTTTATCAATTTATGACAAATAAAATTTATAATGTGGATTTTATTTTGAGCAGGTTAAAATATTATGGAATATTAGCATTAACGCCCACAATTATTTTAGTTACGGTATTCGAGTTAATAGGAAATCCAGCTG-GAGATTTCTATTATTTCAGACTGGCGATTCTTATGTATATTATTATGGTGGCGGTCTTTTATTATAAGGAAGTACTTGATTTCAAATTTAGATTAAAAAGAGTTTCGGAAAAATTTAATTATCAAGACAGTATATATAAATTTACGCAGCTGATTAGAGATTCAACTTCTTTGATCCAAGTATTTGAGGAACT-GAAAACTACAATACTTGAGGTTTCGCTTGTAAGCCGAGCCCATATTTATGAGGTTTCAGTTGATGGAAGTATTAAACTCTATGAAGAACTTAAT--CA-AAATTCATTTGAAAAAGTCTATCAAAAAGAATTTAGAAAAGTAACATCCGAAATAGGGAAAATCGTTGAATTTAATAAAGGTTTTGTCATGAAAATAGGTGAACGCGGTGGTAAATCATTTGTGATCCTT-----TGTTTATCTAAAATGAATACGCCTCGTCTCACACTCGAAGAACTTTCTTGGCTGAAAACTTTGGCTTTTTATACAAACGTATCGATCGAAAACGTCATGAAAATTGAAGAACTGATGAGTCATTTAGAAGAAATAAAACAACAAGAATCCAACCCCGTATGGCTCAAAAAACTCATGTATACGATCGAGGAAAAACAACGCTCGGATCTCGCCCGCGATCTCCACGATTCGGTTCTTCAGGATTTGATTTCCTTAAAACGCCAGTGTGAGCTGTTTTTGGGTGATTTCAAGAAGGATGATAATCCGTGCCGTGAAGAGGTGCAGGACAAGCTTGTACAGATGAATGAGCAGATGTCTGATGTGATTTCGATGACGAGGGAGACGTGTCATGAGCTGCGGCCGCAGCTTCTGTATGATCTTGGATTGGTGAAGGCGCTGTCGAAGCTGGTGGCGTAGCAGCAGGAGCGGGTTCCGTTTCATATCCGTTTAAATACTGGGAGATTTACGGCTTCCCTTGATCTGGATTCGCAGCTGAATTTGTACCGGATCATTCAAGAGTTTCTGTCTAATGCGGTTAAGCACTCTCAGGCGACGGATGTGCTGATTATGCTCATCAGTATTCAAAACAAAATCGTTCTTCATTATGAGGACGATGGCGTAGGGTTTGATCAAGATAAAAATACTGAGCATTCTATGAGCATGGGGCTTTCTGGCATTAAGGAGAGAGTCAGGGCTTTAGATGGGCGCCTTCGGATTGAAACAAGTGAAGGAAAGGGCTTTAAGGCTGATATTGAAATCGAATTGT--------------------------------------------------------------------------------------------------------------------------------------------------------------------------------------------------------------------------------------------------------------------------------------------------------------------------------------------------------------------------------------------------------------------------------------------------------------------------------------------------------------------------------------------------------------------------------------------------------------------------------------------------------------------------------------------------------------------------------------------------------AA</ns2:sequence><ns2:name>GCA_018884165</ns2:name></ns2:Sequence><ns2:Sequence dsseqid="sq1874" id="sq1873" description="comQ_comX_comP_comA operon contig_1:3218481-3221915"><ns2:sequence>-------------------------------------ATGTCCCATTTAGTAAAATGGAATGGGAGGGGGGAAGTCGTTATT-GAGCAGAT-ATGTTTAGATTCTGTCCGGAT-------------CAAGGAGAAAATGAAG---GAGATTGTAAGCCAAAAAATAATGAATCAGGACTTGGAACGATATCT-TCAGAATTTTATTGAGTCTAAGGATACGTTTGAGTTTGCCGATTTGGCTCTTCA-TCATTATTTAGCTTTTAACGGTCAGGACCAAAAAGCAATCGAATTGCTAGCTGCCGGAATTGAATTG-CTTATACTCTCATTCGATA------TTTATGATGACTTAGAGGATCAAGATAATGGAAGTGCTGTCTGGATGAAGATTGACTCGTCAATCGCTTTAAATGCAGTTACAGCTCTTTACACCCTAAGTATACAAGTGATGTGTCAAGCTAGTCATGAACCA-GAATTT------------------------ACACAAGAGATATTGAATTTTGCGTTACAATCAATTCAAGGCCAGCATGATGATATTGTGAATGCGCCGCAAACTGAAGAAGCCTGTCTTGAAATGATCAAAAATAAATCAGGAGCGCTAACGGCATTGCCCTGTGTAATGGGAGTAATGTTGGCAACAGGCAAATACCATCCCATTGTAGCTTCTTATTCTTATGAACTTGGGATTATTGCACAAATCGAAAATGATTACCAAGGTTTATATTATTTAAATAA---CGATTT---TAT---TCA---GAAGAAAAACACATTGGCATACTTATACTTAAATAAACGTTTTAATGCAGCTTCTGCAGAAATCTTGAGTTGGTATGAAAATG---------CTGAGTTGTTCTTA-------TCAT-------TG--------AATCCCAAACAAATAAAAGAAAAATTAACTGAGGCAGGCGTAGTGCAATATTTA--CTTG--T--AATGA-----------AACACTTGTCATTACAAAAACTAAAGAAAGAAATTGCTAGATTAGAATTGCAAGAGAATAAAATAAAAAAATTAATAACAGGA--AT-CATAA--A-ATAAAG--GAGG-ATT------T-A---------TATGCAGGAAATAGTCGGATACTTAGTAAAAAATCCAGAAGTTTTAGATGAGGTCATGGAAGGCAGAGCCTCTTTATTAAATATAGATAAGGAT-CAAT------------TGAAAAGTATAGTTGATGCCTTTAGAGGGCTGCA-----------------------------AATTTAT-ACTAA---------TGGTAATTGG--------GTTCCT-----------------------------------------TCGTGA-GGCTT-TAATAAATGAAGGCATGGTACAACAAAGTTTCAATTTTTTTGATTTTAGTTAGTTTAGTCTATGTAACTTATTTAACATATATAAGTTCGAGTAAACTTTTAGTTGGTGCAGCAGTAGCCGAAAATCAAGACAATGAAGTTGTAATAACAAATATTGAGGAATTTTCTACGGCTTATTACTCAGGCATACAAAAAGGGGACGTCATCAAAAGTATTAATAATCATAAA-GTTAAGCGTCCTCTTGAAGTTCAAAAATATAATTCAAACCATGTGAGTTC---AATAGTCGTCGAGAGAGATGGAGAAAAGGTTAAA-----------------------------------------------------------------------------------------------------------------------------------------------------------------------------------------------------------------------------------------------------------------------------------------------------------------------------------------------------------------------------------------------------------------------------------------------------------------------------------------------------------------------------------------------------------------------------------------------------------------------------------------------------------------------------------------------------------------------------------------------------------------------------------------------------------------------------------------------------------------------------------------------------------------------------------------------------------------------------------------------------------------------------------------------------------------------------------------------------------------------------------------------------------------------------------------------------------------------------------------------------------------------------------------------------------------------------------------------------------------------------------------------------------------------------------------------------------------------ATTAAG------------C------------CTGATTTAATG---------AATGATGGGAATTTTACTACTTTTGTGATCCCATTAATATTTTATATAGCCTGTCTATTTTGTTGTTTCTTCATTCTAAAAATAAATGAATCGAA--------AAAACTACTCTCTGCTTTGATTTTAATCATTTTCTTG-----------------------------------------------------------------------------------------------------------------------------------------------------------------------------------------------------------------------------------------------------------------------------------------------------------------------------------------------------------------------------------------------------------------------------------------------------------------------------------------------------------------------------------------------------------------------------------------------------------------------------------------------------------------------------------------------------------------------------------------------------------------------------------------------------------------------------------------------------------------------------------------------------------------------------------------------------------------------------------------------------------------------------------------------------------------------------------------------------------------------------------------------------------------------------------------------------------------------------------------------------------------------------------------------------------------------------------------------------------------------------------------------------------------------------------------------------------------------TTATCTGCTTCTTTAGCATACTTAAGTGCGGGTGGATCTGCAAAGGGAGATTGGTTAAGCAGATGTATAATGGTATTCACTTTAACATCTGTAATGTTTAACTATCTTCTTTTCTTGTATCAGTATTTTAAAGAACTTGGCACTGTGTTATTTAACAAAAAAGTTTT---------------------------------------------------------------------------------------------------------------------------------------------------------------------------------------------------------------------------------------------------------------------------------------------------------------------------------------------------------------------------------------------------------------------------------------------------------------------------------------------------------------------------------------------------------------------------------------------------------------------------------------------------------------------------------------------------------------------------------------------------------------------------------------------------------------------------------------------------------------------------------------------------------------------------------------------------------------------------------------------------------------------------------------------------------------------------------------------------------------------------------------------------------------------------------------------------------------------------------------------------------------------------------------------------------------------------------------------------------------------------------------------------------------------------------TATATTATATGCAATTCCAGTACTAAATCTAGTTTTTGAATTGTTGCGAA---CTCAA---------------------------------------------------------------------------------------------------------------------------------------------------------------------------------------------------------------------------------------------------------------------------------------------------------------------------------------------------------------------------------------------------------------------------------------------------------------------------------------------------------------------------------------------------------------------------------------------------------------------------------------------------------------------------------------------------------------------------------------------------------------------------------------------------------------------------------------------------------------------------------------------------------------------------------------------------------------------------------------------------------------------------------------------------------------------------------------------------------------------------------------------------------------------------------------------------------------------------------------------------------------------------------------------------------------------------------------------------------------------------------------------------------------------------------CTTTTCTTTAGACATT-------ATGTGCCTAAAATAAATTTACTTTCGTTCTTTATTTCATTTAT------AATCGTGAGCGTAT---AT--TTTGGATCTATTTTAATTAAAAGTAAGGATACTGAACAAGCA---------------------------------------------------------------------------------------------------------------------------------------------------------------------------------------------------------------------------------------------------------------------------------------------------------------------------------------------------------------------------------------------------------------------------------------------------------------------------------------------------------------------------------------------------------------------------------------------------------------------------------------------------------------------------------------------------------------------------------------------------------------------------------------------------------------------------------------------------------------------------------------------------------------------------------------------------------------------------------------------------------------------------------------------------------------------------------------------------------------------------------------------------------------------------------------------------------------------------------------------------------------------------------------------------------------------------------------------------------------------------------------------------------------------------------CATATTATAAAAGTTCTTACCATAATTAATATCTTATCTTTTTCGCCGTTTTTGTTTTTATATATAATACCTTATGTATTCTTAAGCACTGATGGGATTTCTTCTTTTGTAGCTGCTTCATTTATGTTCCTAATACCATTCTCTTTGGTTTATCAATTTATGACAAATAAAATTTATAATGTGGATTTTATTTTGAGCAGGTTAAAATATTATGGAATATTAGCATTAACGCCCACAATTATTTTAGTTACGGTATTCGAGTTAATAGGAAATCCAGCTG-GAGATTTCTATTATTTCAGACTGGCGATTCTTATGTATATTATTATGGTGGCGGTCTTTTATTATAAGGAAGTACTTGATTTCAAATTTAGATTAAAAAGAGTTTCGGAAAAATTTAATTATCAAGACAGTATATATAAATTTACGCAGCTGATTAGAGATTCAACTTCTTTGATCCAAGTATTTGAGGAACT-GAAAACTACAATACTTGAGGTTTCGCTTGTAAGCCGAGCCCATATTTATGAGGTTTCAGTTGATGGAAGTATTAAACTCTATGAAGAACTTAAT--CA-AAATTCATTTGAAAAAGTCTATCAAAAAGAATTTAGAAAAGTAACATCCGAAATAGGGAAAATCGTTGAATTTAATAAAGGTTTTGTCATGAAAATAGGTGAACGCGGTGGTAAATCATTTGTGATCCTT-----TGTTTATCTAAAATGAATACGCCTCGTCTCACACTCGAAGAACTTTCTTGGCTGAAAACTTTGGCTTTTTATACAAACGTATCGATCGAAAACGTCATGAAAATTGAAGAACTGATGAGTCATTTAGAAGAAATAAAACAACAAGAATCCAACCCCGTATGGCTCAAAAAACTCATGTATACGATCGAGGAAAAACAACGCTCGGATCTCGCCCGCGATCTCCACGATTCGGTTCTTCAGGATTTGATTTCCTTAAAACGCCAGTGTGAGCTGTTTTTGGGTGATTTCAAGAAGGATGATAATCCGTGCCGTGAAGAGGTGCAGGACAAGCTTGTACAGATGAATGAGCAGATGTCTGATGTGATTTCGATGACGAGGGAGACGTGTCATGAGCTGCGGCCGCAGCTTCTGTATGATCTTGGATTGGTGAAGGCGCTGTCGAAGCTGGTGGCGTAGCAGCAGGAGCGGGTTCCGTTTCATATCCGTTTAAATACTGGGAGATTTACGGCTTCCCTTGATCTGGATTCGCAGCTGAATTTGTACCGGATCATTCAAGAGTTTCTGTCTAATGCGGTTAAGCACTCTCAGGCGACGGATGTGCTGATTATGCTCATCAGTATTCAAAACAAAATCGTTCTTCATTATGAGGACGATGGCGTAGGGTTTGATCAAGATAAAAATACTGAGCATTCTATGAGCATGGGGCTTTCTGGCATTAAGGAGAGAGTCAGGGCTTTAGATGGGCGCCTTCGGATTGAAACAAGTGAAGGAAAGGGCTTTAAGGCTGATATTGAAATCGAATTGT--------------------------------------------------------------------------------------------------------------------------------------------------------------------------------------------------------------------------------------------------------------------------------------------------------------------------------------------------------------------------------------------------------------------------------------------------------------------------------------------------------------------------------------------------------------------------------------------------------------------------------------------------------------------------------------------------------------------------------------------------------AA</ns2:sequence><ns2:name>GCA_002556525</ns2:name></ns2:Sequence><ns2:Sequence dsseqid="sq1876" id="sq1875" description="comQ_comX_comP_comA operon contig_1:3280729-3284735"><ns2:sequence>-------------------------------------ATGTCCCATTTAGTAAAATGGAATGGGAGGGGGGAAGTCGTTATT-GAGCAGAT-ATGTTTAGATTCTGTCCGGAT-------------CAAGGAGAAAATGAAG---GAGATTGTAAGCCAAAAAATAATGAATCAGGACTTGGAACGATATCT-TCAGAATTTTATTGAGTCTAAGGATACGTTTGAGTTTGCCGATTTGGCTCTTCA-TCATTATTTAGCTTTTAACGGTCAGGACCAAAAAGCAATCGAATTGCTAGCTGCCGGAATTGAATTG-CTTATACTCTCATTCGATA------TTTATGATGACTTAGAGGATCAAGATAATGGAAGTGCTGTCTGGATGAAGATTGACTCGTCAATCGCTTTAAATGCAGTTACAGCTCTTTACACCCTAAGTATACAAGTGATGTGTCAAGCTAGTCATGAACCA-GAATTT------------------------TCACAAGAGATATTGAATTTTGCGTTACAATCAATTCAAGGCCAGCATGATGATATTGTGAATGCGCCGCAAACTGAAGAAGCCTGTCTTGAAATGATCAAAAATAAATCAGGAGCGCTAACGGCATTGCCCTGTGTAATGGGAGTAATGCTGGCAACAGGCAAATACCATCCCATTGTAGCTTCTTATTCTTATGAACTTGGGATTATTGCACAAATCGAAAATGATTACCGAGGTTTATATTATCTAAATAA---CGATTT---TAT---TCA---GAAGAAAAACACATTGGCATACTTATACTTAAATAAACGTTTTAATGCAGCTTCTGCAGAAATCTTGAGTTGGTATGAAAATA---------CTGAGTTGTTCTTA-------TCAT-------TG--------AATTCCAAACAAATAAAAGAAAAATTAACTGAGGCAGGCGTAGTGCAATATTTA--CTTG--T--AATGA-----------AACACTTGTCATTACAAAAACTAAAGAAAGAAATTGCTAGATTAGAATTGCAAGAGAATAAAATAAAAAAATTAATAACAGGA--AT-CATAA--A-ATAAAG--GAGG-ATT------T-A---------TATGCAGGAAATAGTCGGATACTTAGTAAAAAATCCAGAAGTTTTAGATGAGGTCATGGAAGGCAGAGCCTCTTTATTAAATATAGATAAGGAT-CAAT------------TGAAAAGTATAGTTGATGCCTTTAGAGGGCTGCA-----------------------------AATTTAT-ACTAA---------TGGTAATTGG--------GTTCCT-----------------------------------------TCGTGA-GGCTT-TAATAAATGAAGGCATGGTACAACAAAGTTTCAATTTTTTTGATTTTAGTTAGTTTAGTCTATGTAACTTATTTAACGTATATAAGTTCGAGTAAACTTTTAGTTGGTGCAGCAGTAGCTGAAAATCAAGACAATGAAGTTGTAATAACAAATATTGAGGAATTTTCTACGGCTTATTACTCAGGCATACAAAAAGGGGACGTCATCAAAAGTATCAATAATCATAAA-GTTAAGCGTCCTCTTGAAGTTCAAAAATATAATTCAAACCATGTGAGTTC---TATAGTCGTCGAGAGAGATGGAGAAAAGGTTAAA-----------------------------------------------------------------------------------------------------------------------------------------------------------------------------------------------------------------------------------------------------------------------------------------------------------------------------------------------------------------------------------------------------------------------------------------------------------------------------------------------------------------------------------------------------------------------------------------------------------------------------------------------------------------------------------------------------------------------------------------------------------------------------------------------------------------------------------------------------------------------------------------------------------------------------------------------------------------------------------------------------------------------------------------------------------------------------------------------------------------------------------------------------------------------------------------------------------------------------------------------------------------------------------------------------------------------------------------------------------------------------------------------------------------------------------------------------------------------ATTAAG------------C------------CTGATTTAATG---------AATGATGGGAATTTTACTACTTTTGTGATCCCATTAATATTTTATATAGCCTGTCTATTTTGTTGTTTCTTCATTCTAAAAATAAATGAATCGAA--------AAAACTACTCTCTGCTTTGATTTTAATCATTTTCTTG-----------------------------------------------------------------------------------------------------------------------------------------------------------------------------------------------------------------------------------------------------------------------------------------------------------------------------------------------------------------------------------------------------------------------------------------------------------------------------------------------------------------------------------------------------------------------------------------------------------------------------------------------------------------------------------------------------------------------------------------------------------------------------------------------------------------------------------------------------------------------------------------------------------------------------------------------------------------------------------------------------------------------------------------------------------------------------------------------------------------------------------------------------------------------------------------------------------------------------------------------------------------------------------------------------------------------------------------------------------------------------------------------------------------------------------------------------------------------TTATCTGCTTCTTTAGCATACTTAAGTGCGGGTGGATCTGCAAAGGGAGATTGGTTAAGCAGATGTATAATGGTATTCACTTTAACTTCTGTAATGTTTAATTATCTTCTTTTCTTGTATCAGTATTTTAAAGAACTAGGCACTGTGTTATTCAACAAAAAAGTTTT---------------------------------------------------------------------------------------------------------------------------------------------------------------------------------------------------------------------------------------------------------------------------------------------------------------------------------------------------------------------------------------------------------------------------------------------------------------------------------------------------------------------------------------------------------------------------------------------------------------------------------------------------------------------------------------------------------------------------------------------------------------------------------------------------------------------------------------------------------------------------------------------------------------------------------------------------------------------------------------------------------------------------------------------------------------------------------------------------------------------------------------------------------------------------------------------------------------------------------------------------------------------------------------------------------------------------------------------------------------------------------------------------------------------------------TATATTATATGCAATTCCAGTACTAAATCTAGTTTTTGAATTGTTGCGAA---CTCAA---------------------------------------------------------------------------------------------------------------------------------------------------------------------------------------------------------------------------------------------------------------------------------------------------------------------------------------------------------------------------------------------------------------------------------------------------------------------------------------------------------------------------------------------------------------------------------------------------------------------------------------------------------------------------------------------------------------------------------------------------------------------------------------------------------------------------------------------------------------------------------------------------------------------------------------------------------------------------------------------------------------------------------------------------------------------------------------------------------------------------------------------------------------------------------------------------------------------------------------------------------------------------------------------------------------------------------------------------------------------------------------------------------------------------------CTTTTCTTTAGACATT-------ATGTGCCTAAAATAAATTTACTTTCGTTCTTTATTTCATTTAT------AATCGTGAGCGTAT---AT--TTTGGATCTATTTTAATTAAAAGTAAGGATACTGAACAAGCA---------------------------------------------------------------------------------------------------------------------------------------------------------------------------------------------------------------------------------------------------------------------------------------------------------------------------------------------------------------------------------------------------------------------------------------------------------------------------------------------------------------------------------------------------------------------------------------------------------------------------------------------------------------------------------------------------------------------------------------------------------------------------------------------------------------------------------------------------------------------------------------------------------------------------------------------------------------------------------------------------------------------------------------------------------------------------------------------------------------------------------------------------------------------------------------------------------------------------------------------------------------------------------------------------------------------------------------------------------------------------------------------------------------------------------CATATTATAAAAGTTCTTACCATAATTAATATCTTATCTTTTTCGCCGTTTTTGTTTTTATATATAATACCTTATGTATTCTTAAGCACTGATGGGATTTCTTCTTTTGTAGCTGCTTCATTTATGTTCCTAATACCATTTTCTTTGGTTTATCAATTTATGACAAATAAAATTTATAATGTGGATTTTATTTTAAGTAGGTTAAAATATTATGGAATATTAGCATTAACGCCCACAATTATTTTAGTTACGGTATTCGAGTTAATAGGAAATCCAGCTG-GAGATTTCTATTATTTCAGACTGGCGATTCTTATGTATATTATTATGGTGGCGGTCTTTTATTATAAAGAAGTACTTGATTTCAGATTTAGATTAAAAAGGGTTTCGGAAAAATTCAATTATCAAGACAGTATATATAAATTTACGCAGTTGATTAGAGATTCAACTTCTTTGACCCAAGTATTTGAGGAACT-GAAAACCACGATACTTGAGGTTTCGCTTGTAAGCCGAGCCCATATTTATGAGGTTTCAGTTGATGGAAGTATTAAACTCTATGAAGAACTTAAT--CA-AAATTCATTTGAAAAAGTCTATGAAAAAGAATTTAGAAAAGTAACATCCGAAATAGGGAAAATCGTTGAATTTAATAAAGGTTTTGTCATGAAGATTGGTGAACGCGGTGGTAAATCATTTGTGATCCTT-----TGTTTATCTAAAATGAATACGCCTCGTCTCACACTCGAAGAACTTTCTTGGCTGAAAACTTTGGCTTTTTATACAAACGTATCGATCGAAAACGTCATGAAAATCGAAGAACTGATGAGTCATTTAGAAGAAATAAAACAACAAGAATCCAACCCCGTATGGCTCAAAAAACTCATGTATACGATCGAGGAAAAACAACGCTCTGATCTCGCCCGCGATCTCCACGATTCGGTTCTTCAGGATTTGATTTCCTTAAAACGCCAGTGTGAGCTGTTTTTGGGTGATTTCAAGAAGGATGATAATCCGTGCCGTGAAGAGGTGCAGGACAAGCTTGTACAGATGAATGAGCAGATGTCTGATGTGATTTCGATGACGAGGGAGACGTGTCATGAGCTGCGGCCGCAGCTTCTGTATGATCTTGGATTGGTGAAGGCGCTGTCGAAGCTGGTGGCGCAGCAGCAGGAGCGGGTTCCGTTTCATATCCGTTTAAATACCGGGAGATTTACGGCTTCCCTTGATCTGGATTCGCAGCTGAATTTGTACCGGATCATTCAAGAGTTTCTGTCTAATGCGGTCAAGCACTCTCAGGCGACGGATGTGCTGATTATGCTCATCAGTATTCAAAACAAAATCGTTCTTCATTATGAGGACGATGGCGTTGGGTTTGATCAGGAAAAGAATACTGAGCATTCCATGAGCATGGGGCTTTCTGGCATTAAGGAGAGAGTCAGGGCTTTAGATGGGCGCCTTCGGATTGAAACAAGTGAAGGAAAGGGCTTTAAGGCTGATATTGAAATCGAATTGTAATGGATTTATAACGGAAACGACTTGGCACAGGCCAAGTCTTTTTTATAAAATGGAAAAGAGTGAGTAAAAGGGAGGAAAACATGAAAAAGATACTAGTGATTGATGACCATCCGGCTGTCATG-GAAGGCACCAAGACAATTTTGGAAACGGATTCGAATTTGTCTGT-TGATTGTCTCAGTCCTGAACCGAGCGAACAGTTTATCAAGCAGCATGATTTCTCGTCATATGATCTCATTTTAATGGATCTGAATCTAGGCGGCGAGGTCAATGGGATGGAGCTTTCTAAACAGATTTTACAAGAGAATCCTCATTGTAAAATTATCGTGTATACCGGTTATGAGGTCGAGGATTATTTCGAGGAAGCGATTCGTGCGGGTCTGCACGGTGCCATCAGCAAAACGGAATCTAAAGAAAAGATCACCCAATAC-ATATACCACGTACTCAACGGAGAAATTTTAGTCGATTTTGCTTACTTTAAACAGCTGATGACTCAGCAAAAAACAAAGCCGGCTCCTTCCTCTCAAAAAGAACAAGATGTGCTCACACCTAGAGAATGCCTGATTCTTCAA---------------------------------------------------------------------------------------------------------------------------------------------------------TAA</ns2:sequence><ns2:name>GCA_022370975</ns2:name></ns2:Sequence><ns2:Sequence dsseqid="sq1878" id="sq1877" description="comQ_comX_comP_comA operon contig_1:4028369-4032528"><ns2:sequence>-------------------------------------ATGTCCCATTTAGTAAAATGGAATGGGAGGGGGGAAGTCGTTATT-GAGCAGAT-ATGTTTAGATTCTGTCCGGAT-------------CAAGGAGAAAATGAAG---GAGATTGTAAGCCAAAAAATAATGAATCAGGACTTGGAACGATATCT-TCAGAATTTTATTGAGTCTAAGGATACGTTTGAGTTTGCCGATTTGGCTCTTCA-TCATTATTTAGCTTTTAACGGTCAGGACCAAAAAGCAATCGAATTGCTAGCTGCCGGAATTGAATTG-CTTATACTCTCATTCGATA------TTTATGATGACTTAGAGGATCAAGATAATGGAAGTGCTGTCTGGATGAAGATTGACTCGTCAATCGCTTTAAATGCAGTTACAGCTCTTTACACCCTAAGTATACAAGTGATGTGTCAAGCTAGTCATGAACCA-GAATTT------------------------TCACAAGAGATATTGAATTTTGCGTTACAATCAATTCAAGGCCAGCATGATGATATTGTGAATGCACCGCAAACGGAAGAAGCCTGTCTTGAAATGATCAAAAATAAATCAGGAGCGCTAACGGCATTGCCCTGTGTAATGGGAGTAATGCTGGCAACAGGCAAATACCATCCCATTGTAGCTTCATATTCTTATGAACTTGGGATTATTGCACAAATCGAAAATGATTACCGAGGTTTATATTATTTAAATAA---CGATTT---TAT---TCA---GAAGAAAAACACATTGGCATACTTATACTTAAATAAACGTTTTAATGCAGCTTCTGCAGAAATCTTGAGTTGGTATGAAAATG---------CTGAGTTGTTCTTA-------TCAT-------TG--------AATCCCAAACATATAAAAGAAAAATTAACTGAGGCAGGCGTCGTGCAATATTTA--CTTG--T--AATGA-----------AACACTTGTCATTACAAAAACTAAAGAAAGAAATTGCTAGATTAGAATTGCAAGAGAATAAAATAAAAAAATTACTAACAGGA--AT-CATAA--A-ATAAAG--GAGG-ATT------T-A---------TATGCAGGAAATAGTCGGATACTTAGTAAAAAATCCAGAAGTTTTAGATGAGGTCATGGAAGGCAGAGCCTCTTTATTAAATATAGATAAGGAT-CAAT------------TGAAAAGTATAGTTGATGCCTTTAGAGGGCTGCA-----------------------------AATTTAT-ACTAA---------TGGTAATTGG--------GTTCCT-----------------------------------------TCGTGA-GGCTT-TATTAAATGAAGGCATGGTACAACAAAGTTTCAATTTTTTTGATTTTAGTTAGTTTAGTCTATGTAACTTATTTAACGTATATAAGTTCGAGTAAACTTTTAGTTGGTGCAGCAGTAGCCGAAAATCAAGACAATGAAGTTGTCATAACAAATATTGAGGAATTTTCTACGGCTTATTACTCAGGCATACAAAAAGGGGACGTCATCAAAAGTATCAATAATCATAAA-GTTAAGCGTCCTCTTGAAGTTCAAAAATATAATTCAAACCATGTGAGTTC---AATAGTCGTCGAAAGAGATGGAGAAAAGGTTAAA-----------------------------------------------------------------------------------------------------------------------------------------------------------------------------------------------------------------------------------------------------------------------------------------------------------------------------------------------------------------------------------------------------------------------------------------------------------------------------------------------------------------------------------------------------------------------------------------------------------------------------------------------------------------------------------------------------------------------------------------------------------------------------------------------------------------------------------------------------------------------------------------------------------------------------------------------------------------------------------------------------------------------------------------------------------------------------------------------------------------------------------------------------------------------------------------------------------------------------------------------------------------------------------------------------------------------------------------------------------------------------------------------------------------------------------------------------------------------ATTAAG------------C------------CTGATTTAATG---------AATGATGGGAATTTTACTACTTTTGTGATCCCATTAATATTTTATATAGCCTGTCTATTTTGTTGTTTCTTCATTCTAAAAATAAATGAATCGAA--------AAAACTACTCTCTGCTTTGATTTTAATCATTTTCTTG-----------------------------------------------------------------------------------------------------------------------------------------------------------------------------------------------------------------------------------------------------------------------------------------------------------------------------------------------------------------------------------------------------------------------------------------------------------------------------------------------------------------------------------------------------------------------------------------------------------------------------------------------------------------------------------------------------------------------------------------------------------------------------------------------------------------------------------------------------------------------------------------------------------------------------------------------------------------------------------------------------------------------------------------------------------------------------------------------------------------------------------------------------------------------------------------------------------------------------------------------------------------------------------------------------------------------------------------------------------------------------------------------------------------------------------------------------------------------TTATCTGCTTCTTTAGCATACTTAAGTGCGGGTGGATCTGCAAAGGGAGATTGGTTAAGCAGATGTATAATGGTATTCACTTTAACATCTGTAATGTTTAATTATCTTCTTTTCTTGTATCAGTATTTTAAAGAACTGGGCACTGTGTTATTTAACAAAAAAGTTTT---------------------------------------------------------------------------------------------------------------------------------------------------------------------------------------------------------------------------------------------------------------------------------------------------------------------------------------------------------------------------------------------------------------------------------------------------------------------------------------------------------------------------------------------------------------------------------------------------------------------------------------------------------------------------------------------------------------------------------------------------------------------------------------------------------------------------------------------------------------------------------------------------------------------------------------------------------------------------------------------------------------------------------------------------------------------------------------------------------------------------------------------------------------------------------------------------------------------------------------------------------------------------------------------------------------------------------------------------------------------------------------------------------------------------------TATATTATATGCAATTCCAGTACTAAATCTAGTTTTTGAATTGTTGCGAA---CTCAA---------------------------------------------------------------------------------------------------------------------------------------------------------------------------------------------------------------------------------------------------------------------------------------------------------------------------------------------------------------------------------------------------------------------------------------------------------------------------------------------------------------------------------------------------------------------------------------------------------------------------------------------------------------------------------------------------------------------------------------------------------------------------------------------------------------------------------------------------------------------------------------------------------------------------------------------------------------------------------------------------------------------------------------------------------------------------------------------------------------------------------------------------------------------------------------------------------------------------------------------------------------------------------------------------------------------------------------------------------------------------------------------------------------------------------CTTTTTTTTAGACATT-------ATGTGCCTAAAATAAATTTACTTTCGTTCTTTATTTCATTTAT------AATTGTGAGCGTAT---AT--TTTGGATCTATTTTAATTAAAAGTAAGGATACTGAACAAGCA---------------------------------------------------------------------------------------------------------------------------------------------------------------------------------------------------------------------------------------------------------------------------------------------------------------------------------------------------------------------------------------------------------------------------------------------------------------------------------------------------------------------------------------------------------------------------------------------------------------------------------------------------------------------------------------------------------------------------------------------------------------------------------------------------------------------------------------------------------------------------------------------------------------------------------------------------------------------------------------------------------------------------------------------------------------------------------------------------------------------------------------------------------------------------------------------------------------------------------------------------------------------------------------------------------------------------------------------------------------------------------------------------------------------------------CATATTTTAAAAGTTCTTACCATAATTAATATCTTATCTTTTTCGCCGTTTTTGTTTTTATATATAATACCTTATGTATTCTTAAGCACTGATGGGATTTCTTCTTTTGTAGCTGCTTCATTTATGTTCCTAATACCATTTTCTTTGGTTTATCAATTTATGACAAATAAAATTTATAATGTGGATTTTATTTTAAGCAGGTTAAAATATTATGGAATATTAGCATTAACGCCCACAATTATTTTAGTTACGGTATTCGAGTTAATAGGAAATCCAGCTG-GAGATTTCTATTATTTCAGACTGGCGATTCTTATGTATATTATTATGGTGGCGGTCTTTTATTATAAAGAAGTACTTGATTTCAGATTTAGATTAAAAAGGGTTTCGGAAAAATTCAATTATCAAGACAGTATATATAAATTTACGCAGTTGATTAGGGATTCAACTTCTTTGACCCAAGTATTTGAGGAACT-GAAAACCACGATACTTGAGGTTTCGCTTGTAAGCCGAGCCCATATTTATGAGGTTTCAGTTGATGGAAGTATTAAACTCTATGAAGAACTTAAT--CA-AAATTCATTTGAAAAAGTCTATCAAAAAGAATTTAGAAAAGTAACATCCGAAATAGGGAAAATCGTTGAATTTAATAAAGGTTTTGTCATGAAGATAGGTGAACGCGGTGGTAAATCATTTGTGATCCTT-----TGTTTATCTAAAATGAATACGCCTCGTCTCACACTCGAAGAACTTTCTTGGCTGAAAACTTTGGCTTTTTATACAAATGTATCGATCGAAAACGTCATGAAAATCGAAGAACTGATGAGTCATTTAGAAGAAATAAAACAACAAGAATCCAACCCCGTATGGCTCAAAAAACTCATGTACACGATCGAGGAAAAACAACGCTCGGATCTCGCCCGCGATCTCCACGATTCGGTTCTTCAGGATTTGATTTCCTTAAAACGCCAGTGTGAGCTGTTTTTGGGTGATTTCAAGAAGGATGATAATCCGTGCCGTGAAGAGGTGCAGGACAAGCTTGTACAGATGAATGAGCAGATGTCTGATGTGATTTCGATGACGAGGGAGACGTGTCATGAGCTGCGGCCGCAGCTTCTGTATGATCTTGGATTGGTGAAGGCGCTGTCGAAGCTGGTGGCGCAGCAGCAGGAGCGGGTTCCGTTTCATATCCGTTTAAATACCGGCAGATTTACGGCTTCCCTTGATCTGGATTCGCAGCTGAATTTATACCGGATCATTCAAGAGTTTCTGTCTAATGCGGTTAAGCACTCTCAGGCGACGGATGTGCTGATTATGCTCATCAGTATTCAAAACAAAATCGTTCTTCATTATGAGGACGATGGCGTTGGGTTTGATCAGGAAAAGAATACTGAGCATTCCATGAGCATGGGGCTTTCTGGCATTAAGGAGAGAGTCAGGGCTTTAGATGGGCGCCTTCGGATTGAAACAAGTGAAGGAAAGGGCTTTAAGGCTGATATTGAAATCGAATTGTAATGGATTTATAACGGAAACGACTTGGCACAGGCCAAGTCTTTTTTATAAAATGGAAAAGAGTGAGTAAAAGGGAGGAAAACATGAAAAAGATACTAGTGATTGATGACCATCCGGCTGTCATG-GAAGGCACCAAGACAATTTTGGAAACGGATTCGAATTTGTCTGT-TGATTGTCTCAGTCCTGAACCGAGCGAACAGTTTATCAAGCAGCATGATTTCTCGTCATATGATCTCATTTTAATGGATCTGAATTTAGGCGGCGAGGTCAATGGGATGGAGCTTTCTAAACAGATTTTACAAGAGAATCCTCATTGTAAAATTATCGTGTATACCGGTTATGAGGTCGAGGATTATTTCGAGGAAGCGATTCGTGCGGGTCTGCACGGTGCCATCAGCAAAACGGAATCTAAAGAAAAGATCACCCAATAC-ATATACCACGTACTCAACGGAGAAATTTTAGTCGATTTTGCTTACTTTAAACAGCTGATGACTCAGCAAAAAACAAAGCCGGCTCCTTCCTCTCAAAAAGAACAAGATGTGCTCACACCTAGAGAATGCCTGATTCTTCAAGAAGTTGAAAAGGGATTTACAAACCAAGAAATCGCAGATGCCCTTCATTTAAGCAAGCGGTCCATTGAATACAGCTTGACATCGATTTTCAATAAGCTGAATGTCGGTTCACGGACGGAAGCGGTTTTGATTGCGAAATCAGACGGTGTACTTTAA</ns2:sequence><ns2:name>GCA_003600785</ns2:name></ns2:Sequence><ns2:Sequence dsseqid="sq1880" id="sq1879" description="comQ_comX_comP_comA operon contig_1:3204956-3209115"><ns2:sequence>-------------------------------------ATGTCCCATTTAGTAAAATGGAATGGGAGGGGGGAAGTCGTTATT-GAGCAGAT-ATGTTTAGATTCTGTCCGGAT-------------CAAGGAGAAAATGAAG---GAGATTGTAAGCCAAAAAATAATGAATCAGGACTTGGAACGATATCT-TCAGAATTTTATTGAGTCTAAGGATACGTTTGAGTTTGCCGATTTGGCTCTTCA-TCATTATTTAGCTTTTAACGGTCAGGACCAAAAAGCAATCGAATTGCTAGCTGCCGGAATTGAATTG-CTTATACTCTCATTCGATA------TTTATGATGACTTAGAGGATCAAGATAATGGAAGTGCTGTCTGGATGAAGATTGACTCGTCAATCGCTTTAAATGCAGTTACAGCTCTTTACACCCTAAGTATACAAGTGATGTGTCAAGCTAGTCATGAACCA-GAATTT------------------------TCACAAGAGATATTGAATTTTGCGTTACAATCAATTCAAGGCCAGCATGATGATATTGTGAATGCACCGCAAACGGAAGAAGCCTGTCTTGAAATGATCAAAAATAAATCAGGAGCGCTAACGGCATTGCCCTGTGTAATGGGAGTAATGCTGGCAACAGGCAAATACCATCCCATTGTAGCTTCATATTCTTATGAACTTGGGATTATTGCACAAATCGAAAATGATTACCGAGGTTTATATTATTTAAATAA---CGATTT---TAT---TCA---GAAGAAAAACACATTGGCATACTTATACTTAAATAAACGTTTTAATGCAGCTTCTGCAGAAATCTTGAGTTGGTATGAAAATG---------CTGAGTTGTTCTTA-------TCAT-------TG--------AATCCCAAACATATAAAAGAAAAATTAACTGAGGCAGGCGTCGTGCAATATTTA--CTTG--T--AATGA-----------AACACTTGTCATTACAAAAACTAAAGAAAGAAATTGCTAGATTAGAATTGCAAGAGAATAAAATAAAAAAATTACTAACAGGA--AT-CATAA--A-ATAAAG--GAGG-ATT------T-A---------TATGCAGGAAATAGTCGGATACTTAGTAAAAAATCCAGAAGTTTTAGATGAGGTCATGGAAGGCAGAGCCTCTTTATTAAATATAGATAAGGAT-CAAT------------TGAAAAGTATAGTTGATGCCTTTAGAGGGCTGCA-----------------------------AATTTAT-ACTAA---------TGGTAATTGG--------GTTCCT-----------------------------------------TCGTGA-GGCTT-TATTAAATGAAGGCATGGTACAACAAAGTTTCAATTTTTTTGATTTTAGTTAGTTTAGTCTATGTAACTTATTTAACGTATATAAGTTCGAGTAAACTTTTAGTTGGTGCAGCAGTAGCCGAAAATCAAGACAATGAAGTTGTCATAACAAATATTGAGGAATTTTCTACGGCTTATTACTCAGGCATACAAAAAGGGGACGTCATCAAAAGTATCAATAATCATAAA-GTTAAGCGTCCTCTTGAAGTTCAAAAATATAATTCAAACCATGTGAGTTC---AATAGTCGTCGAAAGAGATGGAGAAAAGGTTAAA-----------------------------------------------------------------------------------------------------------------------------------------------------------------------------------------------------------------------------------------------------------------------------------------------------------------------------------------------------------------------------------------------------------------------------------------------------------------------------------------------------------------------------------------------------------------------------------------------------------------------------------------------------------------------------------------------------------------------------------------------------------------------------------------------------------------------------------------------------------------------------------------------------------------------------------------------------------------------------------------------------------------------------------------------------------------------------------------------------------------------------------------------------------------------------------------------------------------------------------------------------------------------------------------------------------------------------------------------------------------------------------------------------------------------------------------------------------------------ATTAAG------------C------------CTGATTTAATG---------AATGATGGGAATTTTACTACTTTTGTGATCCCATTAATATTTTATATAGCCTGTCTATTTTGTTGTTTCTTCATTCTAAAAATAAATGAATCGAA--------AAAACTACTCTCTGCTTTGATTTTAATCATTTTCTTG-----------------------------------------------------------------------------------------------------------------------------------------------------------------------------------------------------------------------------------------------------------------------------------------------------------------------------------------------------------------------------------------------------------------------------------------------------------------------------------------------------------------------------------------------------------------------------------------------------------------------------------------------------------------------------------------------------------------------------------------------------------------------------------------------------------------------------------------------------------------------------------------------------------------------------------------------------------------------------------------------------------------------------------------------------------------------------------------------------------------------------------------------------------------------------------------------------------------------------------------------------------------------------------------------------------------------------------------------------------------------------------------------------------------------------------------------------------------------TTATCTGCTTCTTTAGCATACTTAAGTGCGGGTGGATCTGCAAAGGGAGATTGGTTAAGCAGATGTATAATGGTATTCACTTTAACATCTGTAATGTTTAATTATCTTCTTTTCTTGTATCAGTATTTTAAAGAACTGGGCACTGTGTTATTTAACAAAAAAGTTTT---------------------------------------------------------------------------------------------------------------------------------------------------------------------------------------------------------------------------------------------------------------------------------------------------------------------------------------------------------------------------------------------------------------------------------------------------------------------------------------------------------------------------------------------------------------------------------------------------------------------------------------------------------------------------------------------------------------------------------------------------------------------------------------------------------------------------------------------------------------------------------------------------------------------------------------------------------------------------------------------------------------------------------------------------------------------------------------------------------------------------------------------------------------------------------------------------------------------------------------------------------------------------------------------------------------------------------------------------------------------------------------------------------------------------------TATATTATATGCAATTCCAGTACTAAATCTAGTTTTTGAATTGTTGCGAA---CTCAA---------------------------------------------------------------------------------------------------------------------------------------------------------------------------------------------------------------------------------------------------------------------------------------------------------------------------------------------------------------------------------------------------------------------------------------------------------------------------------------------------------------------------------------------------------------------------------------------------------------------------------------------------------------------------------------------------------------------------------------------------------------------------------------------------------------------------------------------------------------------------------------------------------------------------------------------------------------------------------------------------------------------------------------------------------------------------------------------------------------------------------------------------------------------------------------------------------------------------------------------------------------------------------------------------------------------------------------------------------------------------------------------------------------------------------CTTTTTTTTAGACATT-------ATGTGCCTAAAATAAATTTACTTTCGTTCTTTATTTCATTTAT------AATTGTGAGCGTAT---AT--TTTGGATCTATTTTAATTAAAAGTAAGGATACTGAACAAGCA---------------------------------------------------------------------------------------------------------------------------------------------------------------------------------------------------------------------------------------------------------------------------------------------------------------------------------------------------------------------------------------------------------------------------------------------------------------------------------------------------------------------------------------------------------------------------------------------------------------------------------------------------------------------------------------------------------------------------------------------------------------------------------------------------------------------------------------------------------------------------------------------------------------------------------------------------------------------------------------------------------------------------------------------------------------------------------------------------------------------------------------------------------------------------------------------------------------------------------------------------------------------------------------------------------------------------------------------------------------------------------------------------------------------------------CATATTTTAAAAGTTCTTACCATAATTAATATCTTATCTTTTTCGCCGTTTTTGTTTTTATATATAATACCTTATGTATTCTTAAGCACTGATGGGATTTCTTCTTTTGTAGCTGCTTCATTTATGTTCCTAATACCATTTTCTTTGGTTTATCAATTTATGACAAATAAAATTTATAATGTGGATTTTATTTTAAGCAGGTTAAAATATTATGGAATATTAGCATTAACGCCCACAATTATTTTAGTTACGGTATTCGAGTTAATAGGAAATCCAGCTG-GAGATTTCTATTATTTCAGACTGGCGATTCTTATGTATATTATTATGGTGGCGGTCTTTTATTATAAAGAAGTACTTGATTTCAGATTTAGATTAAAAAGGGTTTCGGAAAAATTCAATTATCAAGACAGTATATATAAATTTACGCAGTTGATTAGGGATTCAACTTCTTTGACCCAAGTATTTGAGGAACT-GAAAACCACGATACTTGAGGTTTCGCTTGTAAGCCGAGCCCATATTTATGAGGTTTCAGTTGATGGAAGTATTAAACTCTATGAAGAACTTAAT--CA-AAATTCATTTGAAAAAGTCTATCAAAAAGAATTTAGAAAAGTAACATCCGAAATAGGGAAAATCGTTGAATTTAATAAAGGTTTTGTCATGAAGATAGGTGAACGCGGTGGTAAATCATTTGTGATCCTT-----TGTTTATCTAAAATGAATACGCCTCGTCTCACACTCGAAGAACTTTCTTGGCTGAAAACTTTGGCTTTTTATACAAATGTATCGATCGAAAACGTCATGAAAATCGAAGAACTGATGAGTCATTTAGAAGAAATAAAACAACAAGAATCCAACCCCGTATGGCTCAAAAAACTCATGTACACGATCGAGGAAAAACAACGCTCGGATCTCGCCCGCGATCTCCACGATTCGGTTCTTCAGGATTTGATTTCCTTAAAACGCCAGTGTGAGCTGTTTTTGGGTGATTTCAAGAAGGATGATAATCCGTGCCGTGAAGAGGTGCAGGACAAGCTTGTACAGATGAATGAGCAGATGTCTGATGTGATTTCGATGACGAGGGAGACGTGTCATGAGCTGCGGCCGCAGCTTCTGTATGATCTTGGATTGGTGAAGGCGCTGTCGAAGCTGGTGGCGCAGCAGCAGGAGCGGGTTCCGTTTCATATCCGTTTAAATACCGGCAGATTTACGGCTTCCCTTGATCTGGATTCGCAGCTGAATTTATACCGGATCATTCAAGAGTTTCTGTCTAATGCGGTTAAGCACTCTCAGGCGACGGATGTGCTGATTATGCTCATCAGTATTCAAAACAAAATCGTTCTTCATTATGAGGACGATGGCGTTGGGTTTGATCAGGAAAAGAATACTGAGCATTCCATGAGCATGGGGCTTTCTGGCATTAAGGAGAGAGTCAGGGCTTTAGATGGGCGCCTTCGGATTGAAACAAGTGAAGGAAAGGGCTTTAAGGCTGATATTGAAATCGAATTGTAATGGATTTATAACGGAAACGACTTGGCACAGGCCAAGTCTTTTTTATAAAATGGAAAAGAGTGAGTAAAAGGGAGGAAAACATGAAAAAGATACTAGTGATTGATGACCATCCGGCTGTCATG-GAAGGCACCAAGACAATTTTGGAAACGGATTCGAATTTGTCTGT-TGATTGTCTCAGTCCTGAACCGAGCGAACAGTTTATCAAGCAGCATGATTTCTCGTCATATGATCTCATTTTAATGGATCTGAATTTAGGCGGCGAGGTCAATGGGATGGAGCTTTCTAAACAGATTTTACAAGAGAATCCTCATTGTAAAATTATCGTGTATACCGGTTATGAGGTCGAGGATTATTTCGAGGAAGCGATTCGTGCGGGTCTGCACGGTGCCATCAGCAAAACGGAATCTAAAGAAAAGATCACCCAATAC-ATATACCACGTACTCAACGGAGAAATTTTAGTCGATTTTGCTTACTTTAAACAGCTGATGACTCAGCAAAAAACAAAGCCGGCTCCTTCCTCTCAAAAAGAACAAGATGTGCTCACACCTAGAGAATGCCTGATTCTTCAAGAAGTTGAAAAGGGATTTACAAACCAAGAAATCGCAGATGCCCTTCATTTAAGCAAGCGGTCCATTGAATACAGCTTGACATCGATTTTCAATAAGCTGAATGTCGGTTCACGGACGGAAGCGGTTTTGATTGCGAAATCAGACGGTGTACTTTAA</ns2:sequence><ns2:name>GCA_023521275</ns2:name></ns2:Sequence><ns2:Sequence dsseqid="sq1882" id="sq1881" description="comQ_comX_comP_comA operon contig_1:1089970-1094129"><ns2:sequence>-------------------------------------ATGTCCCATTTAGTAAAATGGAATGGGAGGGGGGAAGTCGTTATT-GAGCAGAT-ATGTTTAGATTCTGTCCGGAT-------------CAAGGAGAAAATGAAG---GAGATTGTAAGCCAAAAAATAATGAATCAGGACTTGGAACGATATCT-TCAGAATTTTATTGAGTCTAAGGATACGTTTGAGTTTGCCGATTTGGCTCTTCA-TCATTATTTAGCTTTTAACGGTCAGGACCAAAAAGCAATCGAATTGCTAGCTGCCGGAATTGAATTG-CTTATACTCTCATTCGATA------TTTATGATGACTTAGAGGATCAAGATAATGGAAGTGCTGTCTGGATGAAGATTGACTCGTCAATCGCTTTAAATGCAGTTACAGCTCTTTACACCCTAAGTATACAAGTGATGTGTCAAGCTAGTCATGAACCA-GAATTT------------------------TCACAAGAGATATTGAATTTTGCGTTACAATCAATTCAAGGCCAGCATGATGATATTGTGAATGCACCGCAAACGGAAGAAGCCTGTCTTGAAATGATCAAAAATAAATCAGGAGCGCTAACGGCATTGCCCTGTGTAATGGGAGTAATGCTGGCAACAGGCAAATACCATCCCATTGTAGCTTCATATTCTTATGAACTTGGGATTATTGCACAAATCGAAAATGATTACCGAGGTTTATATTATTTAAATAA---CGATTT---TAT---TCA---GAAGAAAAACACATTGGCATACTTATACTTAAATAAACGTTTTAATGCAGCTTCTGCAGAAATCTTGAGTTGGTATGAAAATG---------CTGAGTTGTTCTTA-------TCAT-------TG--------AATCCCAAACATATAAAAGAAAAATTAACTGAGGCAGGCGTCGTGCAATATTTA--CTTG--T--AATGA-----------AACACTTGTCATTACAAAAACTAAAGAAAGAAATTGCTAGATTAGAATTGCAAGAGAATAAAATAAAAAAATTACTAACAGGA--AT-CATAA--A-ATAAAG--GAGG-ATT------T-A---------TATGCAGGAAATAGTCGGATACTTAGTAAAAAATCCAGAAGTTTTAGATGAGGTCATGGAAGGCAGAGCCTCTTTATTAAATATAGATAAGGAT-CAAT------------TGAAAAGTATAGTTGATGCCTTTAGAGGGCTGCA-----------------------------AATTTAT-ACTAA---------TGGTAATTGG--------GTTCCT-----------------------------------------TCGTGA-GGCTT-TATTAAATGAAGGCATGGTACAACAAAGTTTCAATTTTTTTGATTTTAGTTAGTTTAGTCTATGTAACTTATTTAACGTATATAAGTTCGAGTAAACTTTTAGTTGGTGCAGCAGTAGCCGAAAATCAAGACAATGAAGTTGTCATAACAAATATTGAGGAATTTTCTACGGCTTATTACTCAGGCATACAAAAAGGGGACGTCATCAAAAGTATCAATAATCATAAA-GTTAAGCGTCCTCTTGAAGTTCAAAAATATAATTCAAACCATGTGAGTTC---AATAGTCGTCGAAAGAGATGGAGAAAAGGTTAAA-----------------------------------------------------------------------------------------------------------------------------------------------------------------------------------------------------------------------------------------------------------------------------------------------------------------------------------------------------------------------------------------------------------------------------------------------------------------------------------------------------------------------------------------------------------------------------------------------------------------------------------------------------------------------------------------------------------------------------------------------------------------------------------------------------------------------------------------------------------------------------------------------------------------------------------------------------------------------------------------------------------------------------------------------------------------------------------------------------------------------------------------------------------------------------------------------------------------------------------------------------------------------------------------------------------------------------------------------------------------------------------------------------------------------------------------------------------------------ATTAAG------------C------------CTGATTTAATG---------AATGATGGGAATTTTACTACTTTTGTGATCCCATTAATATTTTATATAGCCTGTCTATTTTGTTGTTTCTTCATTCTAAAAATAAATGAATCGAA--------AAAACTACTCTCTGCTTTGATTTTAATCATTTTCTTG-----------------------------------------------------------------------------------------------------------------------------------------------------------------------------------------------------------------------------------------------------------------------------------------------------------------------------------------------------------------------------------------------------------------------------------------------------------------------------------------------------------------------------------------------------------------------------------------------------------------------------------------------------------------------------------------------------------------------------------------------------------------------------------------------------------------------------------------------------------------------------------------------------------------------------------------------------------------------------------------------------------------------------------------------------------------------------------------------------------------------------------------------------------------------------------------------------------------------------------------------------------------------------------------------------------------------------------------------------------------------------------------------------------------------------------------------------------------------TTATCTGCTTCTTTAGCATACTTAAGTGCGGGTGGATCTGCAAAGGGAGATTGGTTAAGCAGATGTATAATGGTATTCACTTTAACATCTGTAATGTTTAATTATCTTCTTTTCTTGTATCAGTATTTTAAAGAACTGGGCACTGTGTTATTTAACAAAAAAGTTTT---------------------------------------------------------------------------------------------------------------------------------------------------------------------------------------------------------------------------------------------------------------------------------------------------------------------------------------------------------------------------------------------------------------------------------------------------------------------------------------------------------------------------------------------------------------------------------------------------------------------------------------------------------------------------------------------------------------------------------------------------------------------------------------------------------------------------------------------------------------------------------------------------------------------------------------------------------------------------------------------------------------------------------------------------------------------------------------------------------------------------------------------------------------------------------------------------------------------------------------------------------------------------------------------------------------------------------------------------------------------------------------------------------------------------------TATATTATATGCAATTCCAGTACTAAATCTAGTTTTTGAATTGTTGCGAA---CTCAA---------------------------------------------------------------------------------------------------------------------------------------------------------------------------------------------------------------------------------------------------------------------------------------------------------------------------------------------------------------------------------------------------------------------------------------------------------------------------------------------------------------------------------------------------------------------------------------------------------------------------------------------------------------------------------------------------------------------------------------------------------------------------------------------------------------------------------------------------------------------------------------------------------------------------------------------------------------------------------------------------------------------------------------------------------------------------------------------------------------------------------------------------------------------------------------------------------------------------------------------------------------------------------------------------------------------------------------------------------------------------------------------------------------------------------CTTTTTTTTAGACATT-------ATGTGCCTAAAATAAATTTACTTTCGTTCTTTATTTCATTTAT------AATTGTGAGCGTAT---AT--TTTGGATCTATTTTAATTAAAAGTAAGGATACTGAACAAGCA---------------------------------------------------------------------------------------------------------------------------------------------------------------------------------------------------------------------------------------------------------------------------------------------------------------------------------------------------------------------------------------------------------------------------------------------------------------------------------------------------------------------------------------------------------------------------------------------------------------------------------------------------------------------------------------------------------------------------------------------------------------------------------------------------------------------------------------------------------------------------------------------------------------------------------------------------------------------------------------------------------------------------------------------------------------------------------------------------------------------------------------------------------------------------------------------------------------------------------------------------------------------------------------------------------------------------------------------------------------------------------------------------------------------------------CATATTTTAAAAGTTCTTACCATAATTAATATCTTATCTTTTTCGCCGTTTTTGTTTTTATATATAATACCTTATGTATTCTTAAGCACTGATGGGATTTCTTCTTTTGTAGCTGCTTCATTTATGTTCCTAATACCATTTTCTTTGGTTTATCAATTTATGACAAATAAAATTTATAATGTGGATTTTATTTTAAGCAGGTTAAAATATTATGGAATATTAGCATTAACGCCCACAATTATTTTAGTTACGGTATTCGAGTTAATAGGAAATCCAGCTG-GAGATTTCTATTATTTCAGACTGGCGATTCTTATGTATATTATTATGGTGGCGGTCTTTTATTATAAAGAAGTACTTGATTTCAGATTTAGATTAAAAAGGGTTTCGGAAAAATTCAATTATCAAGACAGTATATATAAATTTACGCAGTTGATTAGGGATTCAACTTCTTTGACCCAAGTATTTGAGGAACT-GAAAACCACGATACTTGAGGTTTCGCTTGTAAGCCGAGCCCATATTTATGAGGTTTCAGTTGATGGAAGTATTAAACTCTATGAAGAACTTAAT--CA-AAATTCATTTGAAAAAGTCTATCAAAAAGAATTTAGAAAAGTAACATCCGAAATAGGGAAAATCGTTGAATTTAATAAAGGTTTTGTCATGAAGATAGGTGAACGCGGTGGTAAATCATTTGTGATCCTT-----TGTTTATCTAAAATGAATACGCCTCGTCTCACACTCGAAGAACTTTCTTGGCTGAAAACTTTGGCTTTTTATACAAATGTATCGATCGAAAACGTCATGAAAATCGAAGAACTGATGAGTCATTTAGAAGAAATAAAACAACAAGAATCCAACCCCGTATGGCTCAAAAAACTCATGTACACGATCGAGGAAAAACAACGCTCGGATCTCGCCCGCGATCTCCACGATTCGGTTCTTCAGGATTTGATTTCCTTAAAACGCCAGTGTGAGCTGTTTTTGGGTGATTTCAAGAAGGATGATAATCCGTGCCGTGAAGAGGTGCAGGACAAGCTTGTACAGATGAATGAGCAGATGTCTGATGTGATTTCGATGACGAGGGAGACGTGTCATGAGCTGCGGCCGCAGCTTCTGTATGATCTTGGATTGGTGAAGGCGCTGTCGAAGCTGGTGGCGCAGCAGCAGGAGCGGGTTCCGTTTCATATCCGTTTAAATACCGGCAGATTTACGGCTTCCCTTGATCTGGATTCGCAGCTGAATTTATACCGGATCATTCAAGAGTTTCTGTCTAATGCGGTTAAGCACTCTCAGGCGACGGATGTGCTGATTATGCTCATCAGTATTCAAAACAAAATCGTTCTTCATTATGAGGACGATGGCGTTGGGTTTGATCAGGAAAAGAATACTGAGCATTCCATGAGCATGGGGCTTTCTGGCATTAAGGAGAGAGTCAGGGCTTTAGATGGGCGCCTTCGGATTGAAACAAGTGAAGGAAAGGGCTTTAAGGCTGATATTGAAATCGAATTGTAATGGATTTATAACGGAAACGACTTGGCACAGGCCAAGTCTTTTTTATAAAATGGAAAAGAGTGAGTAAAAGGGAGGAAAACATGAAAAAGATACTAGTGATTGATGACCATCCGGCTGTCATG-GAAGGCACCAAGACAATTTTGGAAACGGATTCGAATTTGTCTGT-TGATTGTCTCAGTCCTGAACCGAGCGAACAGTTTATCAAGCAGCATGATTTCTCGTCATATGATCTCATTTTAATGGATCTGAATTTAGGCGGCGAGGTCAATGGGATGGAGCTTTCTAAACAGATTTTACAAGAGAATCCTCATTGTAAAATTATCGTGTATACCGGTTATGAGGTCGAGGATTATTTCGAGGAAGCGATTCGTGCGGGTCTGCACGGTGCCATCAGCAAAACGGAATCTAAAGAAAAGATCACCCAATAC-ATATACCACGTACTCAACGGAGAAATTTTAGTCGATTTTGCTTACTTTAAACAGCTGATGACTCAGCAAAAAACAAAGCCGGCTCCTTCCTCTCAAAAAGAACAAGATGTGCTCACACCTAGAGAATGCCTGATTCTTCAAGAAGTTGAAAAGGGATTTACAAACCAAGAAATCGCAGATGCCCTTCATTTAAGCAAGCGGTCCATTGAATACAGCTTGACATCGATTTTCAATAAGCTGAATGTCGGTTCACGGACGGAAGCGGTTTTGATTGCGAAATCAGACGGTGTACTTTAA</ns2:sequence><ns2:name>GCA_023521635</ns2:name></ns2:Sequence><ns2:Sequence dsseqid="sq1884" id="sq1883" description="comQ_comX_comP_comA operon contig_1:739226-743385"><ns2:sequence>-------------------------------------ATGTCCCATTTAGTAAAATGGAATGGGAGGGGGGAAGTCGTTATT-GAGCAGAT-ATGTTTAGATTCTGTCCGGAT-------------CAAGGAGAAAATGAAG---GAGATTGTAAGCCAAAAAATAATGAATCAGGACTTGGAACGATATCT-TCAGAATTTTATTGAGTCTAAGGATACGTTTGAGTTTGCCGATTTGGCTCTTCA-TCATTATTTAGCTTTTAACGGTCAGGACCAAAAAGCAATCGAATTGCTAGCTGCCGGAATTGAATTG-CTTATACTCTCATTCGATA------TTTATGATGACTTAGAGGATCAAGATAATGGAAGTGCTGTCTGGATGAAGATTGACTCGTCAATCGCTTTAAATGCAGTTACAGCTCTTTACACCCTAAGTATACAAGTGATGTGTCAAGCTAGTCATGAACCA-GAATTT------------------------TCACAAGAGATATTGAATTTTGCGTTACAATCAATTCAAGGCCAGCATGATGATATTGTGAATGCACCGCAAACGGAAGAAGCCTGTCTTGAAATGATCAAAAATAAATCAGGAGCGCTAACGGCATTGCCCTGTGTAATGGGAGTAATGCTGGCAACAGGCAAATACCATCCCATTGTAGCTTCATATTCTTATGAACTTGGGATTATTGCACAAATCGAAAATGATTACCGAGGTTTATATTATTTAAATAA---CGATTT---TAT---TCA---GAAGAAAAACACATTGGCATACTTATACTTAAATAAACGTTTTAATGCAGCTTCTGCAGAAATCTTGAGTTGGTATGAAAATG---------CTGAGTTGTTCTTA-------TCAT-------TG--------AATCCCAAACATATAAAAGAAAAATTAACTGAGGCAGGCGTCGTGCAATATTTA--CTTG--T--AATGA-----------AACACTTGTCATTACAAAAACTAAAGAAAGAAATTGCTAGATTAGAATTGCAAGAGAATAAAATAAAAAAATTACTAACAGGA--AT-CATAA--A-ATAAAG--GAGG-ATT------T-A---------TATGCAGGAAATAGTCGGATACTTAGTAAAAAATCCAGAAGTTTTAGATGAGGTCATGGAAGGCAGAGCCTCTTTATTAAATATAGATAAGGAT-CAAT------------TGAAAAGTATAGTTGATGCCTTTAGAGGGCTGCA-----------------------------AATTTAT-ACTAA---------TGGTAATTGG--------GTTCCT-----------------------------------------TCGTGA-GGCTT-TATTAAATGAAGGCATGGTACAACAAAGTTTCAATTTTTTTGATTTTAGTTAGTTTAGTCTATGTAACTTATTTAACGTATATAAGTTCGAGTAAACTTTTAGTTGGTGCAGCAGTAGCCGAAAATCAAGACAATGAAGTTGTCATAACAAATATTGAGGAATTTTCTACGGCTTATTACTCAGGCATACAAAAAGGGGACGTCATCAAAAGTATCAATAATCATAAA-GTTAAGCGTCCTCTTGAAGTTCAAAAATATAATTCAAACCATGTGAGTTC---AATAGTCGTCGAAAGAGATGGAGAAAAGGTTAAA-----------------------------------------------------------------------------------------------------------------------------------------------------------------------------------------------------------------------------------------------------------------------------------------------------------------------------------------------------------------------------------------------------------------------------------------------------------------------------------------------------------------------------------------------------------------------------------------------------------------------------------------------------------------------------------------------------------------------------------------------------------------------------------------------------------------------------------------------------------------------------------------------------------------------------------------------------------------------------------------------------------------------------------------------------------------------------------------------------------------------------------------------------------------------------------------------------------------------------------------------------------------------------------------------------------------------------------------------------------------------------------------------------------------------------------------------------------------------ATTAAG------------C------------CTGATTTAATG---------AATGATGGGAATTTTACTACTTTTGTGATCCCATTAATATTTTATATAGCCTGTCTATTTTGTTGTTTCTTCATTCTAAAAATAAATGAATCGAA--------AAAACTACTCTCTGCTTTGATTTTAATCATTTTCTTG-----------------------------------------------------------------------------------------------------------------------------------------------------------------------------------------------------------------------------------------------------------------------------------------------------------------------------------------------------------------------------------------------------------------------------------------------------------------------------------------------------------------------------------------------------------------------------------------------------------------------------------------------------------------------------------------------------------------------------------------------------------------------------------------------------------------------------------------------------------------------------------------------------------------------------------------------------------------------------------------------------------------------------------------------------------------------------------------------------------------------------------------------------------------------------------------------------------------------------------------------------------------------------------------------------------------------------------------------------------------------------------------------------------------------------------------------------------------------TTATCTGCTTCTTTAGCATACTTAAGTGCGGGTGGATCTGCAAAGGGAGATTGGTTAAGCAGATGTATAATGGTATTCACTTTAACATCTGTAATGTTTAATTATCTTCTTTTCTTGTATCAGTATTTTAAAGAACTGGGCACTGTGTTATTTAACAAAAAAGTTTT---------------------------------------------------------------------------------------------------------------------------------------------------------------------------------------------------------------------------------------------------------------------------------------------------------------------------------------------------------------------------------------------------------------------------------------------------------------------------------------------------------------------------------------------------------------------------------------------------------------------------------------------------------------------------------------------------------------------------------------------------------------------------------------------------------------------------------------------------------------------------------------------------------------------------------------------------------------------------------------------------------------------------------------------------------------------------------------------------------------------------------------------------------------------------------------------------------------------------------------------------------------------------------------------------------------------------------------------------------------------------------------------------------------------------------TATATTATATGCAATTCCAGTACTAAATCTAGTTTTTGAATTGTTGCGAA---CTCAA---------------------------------------------------------------------------------------------------------------------------------------------------------------------------------------------------------------------------------------------------------------------------------------------------------------------------------------------------------------------------------------------------------------------------------------------------------------------------------------------------------------------------------------------------------------------------------------------------------------------------------------------------------------------------------------------------------------------------------------------------------------------------------------------------------------------------------------------------------------------------------------------------------------------------------------------------------------------------------------------------------------------------------------------------------------------------------------------------------------------------------------------------------------------------------------------------------------------------------------------------------------------------------------------------------------------------------------------------------------------------------------------------------------------------------CTTTTTTTTAGACATT-------ATGTGCCTAAAATAAATTTACTTTCGTTCTTTATTTCATTTAT------AATTGTGAGCGTAT---AT--TTTGGATCTATTTTAATTAAAAGTAAGGATACTGAACAAGCA---------------------------------------------------------------------------------------------------------------------------------------------------------------------------------------------------------------------------------------------------------------------------------------------------------------------------------------------------------------------------------------------------------------------------------------------------------------------------------------------------------------------------------------------------------------------------------------------------------------------------------------------------------------------------------------------------------------------------------------------------------------------------------------------------------------------------------------------------------------------------------------------------------------------------------------------------------------------------------------------------------------------------------------------------------------------------------------------------------------------------------------------------------------------------------------------------------------------------------------------------------------------------------------------------------------------------------------------------------------------------------------------------------------------------------CATATTTTAAAAGTTCTTACCATAATTAATATCTTATCTTTTTCGCCGTTTTTGTTTTTATATATAATACCTTATGTATTCTTAAGCACTGATGGGATTTCTTCTTTTGTAGCTGCTTCATTTATGTTCCTAATACCATTTTCTTTGGTTTATCAATTTATGACAAATAAAATTTATAATGTGGATTTTATTTTAAGCAGGTTAAAATATTATGGAATATTAGCATTAACGCCCACAATTATTTTAGTTACGGTATTCGAGTTAATAGGAAATCCAGCTG-GAGATTTCTATTATTTCAGACTGGCGATTCTTATGTATATTATTATGGTGGCGGTCTTTTATTATAAAGAAGTACTTGATTTCAGATTTAGATTAAAAAGGGTTTCGGAAAAATTCAATTATCAAGACAGTATATATAAATTTACGCAGTTGATTAGGGATTCAACTTCTTTGACCCAAGTATTTGAGGAACT-GAAAACCACGATACTTGAGGTTTCGCTTGTAAGCCGAGCCCATATTTATGAGGTTTCAGTTGATGGAAGTATTAAACTCTATGAAGAACTTAAT--CA-AAATTCATTTGAAAAAGTCTATCAAAAAGAATTTAGAAAAGTAACATCCGAAATAGGGAAAATCGTTGAATTTAATAAAGGTTTTGTCATGAAGATAGGTGAACGCGGTGGTAAATCATTTGTGATCCTT-----TGTTTATCTAAAATGAATACGCCTCGTCTCACACTCGAAGAACTTTCTTGGCTGAAAACTTTGGCTTTTTATACAAATGTATCGATCGAAAACGTCATGAAAATCGAAGAACTGATGAGTCATTTAGAAGAAATAAAACAACAAGAATCCAACCCCGTATGGCTCAAAAAACTCATGTACACGATCGAGGAAAAACAACGCTCGGATCTCGCCCGCGATCTCCACGATTCGGTTCTTCAGGATTTGATTTCCTTAAAACGCCAGTGTGAGCTGTTTTTGGGTGATTTCAAGAAGGATGATAATCCGTGCCGTGAAGAGGTGCAGGACAAGCTTGTACAGATGAATGAGCAGATGTCTGATGTGATTTCGATGACGAGGGAGACGTGTCATGAGCTGCGGCCGCAGCTTCTGTATGATCTTGGATTGGTGAAGGCGCTGTCGAAGCTGGTGGCGCAGCAGCAGGAGCGGGTTCCGTTTCATATCCGTTTAAATACCGGCAGATTTACGGCTTCCCTTGATCTGGATTCGCAGCTGAATTTATACCGGATCATTCAAGAGTTTCTGTCTAATGCGGTTAAGCACTCTCAGGCGACGGATGTGCTGATTATGCTCATCAGTATTCAAAACAAAATCGTTCTTCATTATGAGGACGATGGCGTTGGGTTTGATCAGGAAAAGAATACTGAGCATTCCATGAGCATGGGGCTTTCTGGCATTAAGGAGAGAGTCAGGGCTTTAGATGGGCGCCTTCGGATTGAAACAAGTGAAGGAAAGGGCTTTAAGGCTGATATTGAAATCGAATTGTAATGGATTTATAACGGAAACGACTTGGCACAGGCCAAGTCTTTTTTATAAAATGGAAAAGAGTGAGTAAAAGGGAGGAAAACATGAAAAAGATACTAGTGATTGATGACCATCCGGCTGTCATG-GAAGGCACCAAGACAATTTTGGAAACGGATTCGAATTTGTCTGT-TGATTGTCTCAGTCCTGAACCGAGCGAACAGTTTATCAAGCAGCATGATTTCTCGTCATATGATCTCATTTTAATGGATCTGAATTTAGGCGGCGAGGTCAATGGGATGGAGCTTTCTAAACAGATTTTACAAGAGAATCCTCATTGTAAAATTATCGTGTATACCGGTTATGAGGTCGAGGATTATTTCGAGGAAGCGATTCGTGCGGGTCTGCACGGTGCCATCAGCAAAACGGAATCTAAAGAAAAGATCACCCAATAC-ATATACCACGTACTCAACGGAGAAATTTTAGTCGATTTTGCTTACTTTAAACAGCTGATGACTCAGCAAAAAACAAAGCCGGCTCCTTCCTCTCAAAAAGAACAAGATGTGCTCACACCTAGAGAATGCCTGATTCTTCAAGAAGTTGAAAAGGGATTTACAAACCAAGAAATCGCAGATGCCCTTCATTTAAGCAAGCGGTCCATTGAATACAGCTTGACATCGATTTTCAATAAGCTGAATGTCGGTTCACGGACGGAAGCGGTTTTGATTGCGAAATCAGACGGTGTACTTTAA</ns2:sequence><ns2:name>GCA_023521615</ns2:name></ns2:Sequence><ns2:Sequence dsseqid="sq1886" id="sq1885" description="comQ_comX_comP_comA operon contig_1:3135326-3139485"><ns2:sequence>-------------------------------------ATGTCCCATTTAGTAAAATGGAATGGGAGGGGGGAAGTCGTTATT-GAGCAGAT-ATGTTTAGATTCTGTCCGGAT-------------CAAGGAGAAAATGAAG---GAGATTGTAAGCCAAAAAATAATGAATCAGGACTTGGAACGATATCT-TCAGAATTTTATTGAGTCTAAGGATACGTTTGAGTTTGCCGATTTGGCTCTTCA-TCATTATTTAGCTTTTAACGGTCAGGACCAAAAAGCAATCGAATTGCTAGCTGCCGGAATTGAATTG-CTTATACTCTCATTCGATA------TTTATGATGACTTAGAGGATCAAGATAATGGAAGTGCTGTCTGGATGAAGATTGACTCGTCAATCGCTTTAAATGCAGTTACAGCTCTTTACACCCTAAGTATACAAGTGATGTGTCAAGCTAGTCATGAACCA-GAATTT------------------------TCACAAGAGATATTGAATTTTGCGTTACAATCAATTCAAGGCCAGCATGATGATATTGTGAATGCGCCGCAAACTGAAGAAGCCTGTCTTGAAATGATCAAAAATAAATCAGGAGCGCTAACGGCATTGCCCTGTGTAATGGGAGTAATGCTGGCAACAGGCAAATACCATCCCATTGTAGCTTCTTATTCTTATGAACTTGGGATTATTGCACAAATCGAAAATGATTACCGAGGTTTATATTATCTAAATAA---CGATTT---TAT---TCA---GAAGAAAAACACATTGGCATACTTATACTTAAATAAACGTTTTAATGCAGCTTCTGCAGAAATCTTGAGTTGGTATGAAAATA---------CTGAGTTGTTCTTA-------TCAT-------TG--------AATTCCAAACAAATAAAAGAAAAATTAACTGAGGCAGGCGTAGTGCAATATTTA--CTTG--T--AATGA-----------AACACTTGTCATTACAAAAACTAAAGAAAGAAATTGCTAGATTAGAATTGCAAGAGAATAAAATAAAAAAATTAATAACAGGA--AT-CATAA--A-ATAAAG--GAGG-ATT------T-A---------TATGCAGGAAATAGTCGGATACTTAGTAAAAAATCCAGAAGTTTTAGATGAGGTCATGGAAGGCAGAGCCTCTTTATTAAATATAGATAAGGAT-CAAT------------TGAAAAGTATAGTTGATGCCTTTAGAGGGCTGCA-----------------------------AATTTAT-ACTAA---------TGGTAATTGG--------GTTCCT-----------------------------------------TCGTGA-GGCTT-TAATAAATGAAGGCATGGTACAACAAAGTTTCAATTTTTTTGATTTTAGTTAGTTTAGTCTATGTAACTTATTTAACGTATATAAGTTCGAGTAAACTTTTAGTTGGTGCAGCAGTAGCTGAAAATCAAGACAATGAAGTTGTAATAACAAATATTGAGGAATTTTCTACGGCTTATTACTCAGGCATACAAAAAGGGGACGTCATCAAAAGTATCAATAATCATAAA-GTTAAGCGTCCTCTTGAAGTTCAAAAATATAATTCAAACCATGTGAGTTC---TATAGTCGTCGAGAGAGATGGAGAAAAGGTTAAA-----------------------------------------------------------------------------------------------------------------------------------------------------------------------------------------------------------------------------------------------------------------------------------------------------------------------------------------------------------------------------------------------------------------------------------------------------------------------------------------------------------------------------------------------------------------------------------------------------------------------------------------------------------------------------------------------------------------------------------------------------------------------------------------------------------------------------------------------------------------------------------------------------------------------------------------------------------------------------------------------------------------------------------------------------------------------------------------------------------------------------------------------------------------------------------------------------------------------------------------------------------------------------------------------------------------------------------------------------------------------------------------------------------------------------------------------------------------------ATTAAG------------C------------CTGATTTAATG---------AATGATGGGAATTTTACTACTTTTGTGATCCCATTAATATTTTATATAGCCTGTCTATTTTGTTGTTTCTTCATTCTAAAAATAAATGAATCGAA--------AAAACTACTCTCTGCTTTGATTTTAATCATTTTCTTG-----------------------------------------------------------------------------------------------------------------------------------------------------------------------------------------------------------------------------------------------------------------------------------------------------------------------------------------------------------------------------------------------------------------------------------------------------------------------------------------------------------------------------------------------------------------------------------------------------------------------------------------------------------------------------------------------------------------------------------------------------------------------------------------------------------------------------------------------------------------------------------------------------------------------------------------------------------------------------------------------------------------------------------------------------------------------------------------------------------------------------------------------------------------------------------------------------------------------------------------------------------------------------------------------------------------------------------------------------------------------------------------------------------------------------------------------------------------------TTATCTGCTTCTTTAGCATACTTAAGTGCGGGTGGATCTGCAAAGGGAGATTGGTTAAGCAGATGTATAATGGTATTCACTTTAACTTCTGTAATGTTTAATTATCTTCTTTTCTTGTATCAGTATTTTAAAGAACTAGGCACTGTGTTATTCAACAAAAAAGTTTT---------------------------------------------------------------------------------------------------------------------------------------------------------------------------------------------------------------------------------------------------------------------------------------------------------------------------------------------------------------------------------------------------------------------------------------------------------------------------------------------------------------------------------------------------------------------------------------------------------------------------------------------------------------------------------------------------------------------------------------------------------------------------------------------------------------------------------------------------------------------------------------------------------------------------------------------------------------------------------------------------------------------------------------------------------------------------------------------------------------------------------------------------------------------------------------------------------------------------------------------------------------------------------------------------------------------------------------------------------------------------------------------------------------------------------TATATTATATGCAATTCCAGTACTAAATCTAGTTTTTGAATTGTTGCGAA---CTCAA---------------------------------------------------------------------------------------------------------------------------------------------------------------------------------------------------------------------------------------------------------------------------------------------------------------------------------------------------------------------------------------------------------------------------------------------------------------------------------------------------------------------------------------------------------------------------------------------------------------------------------------------------------------------------------------------------------------------------------------------------------------------------------------------------------------------------------------------------------------------------------------------------------------------------------------------------------------------------------------------------------------------------------------------------------------------------------------------------------------------------------------------------------------------------------------------------------------------------------------------------------------------------------------------------------------------------------------------------------------------------------------------------------------------------------CTTTTCTTTAGACATT-------ATGTGCCTAAAATAAATTTACTTTCGTTCTTTATTTCATTTAT------AATCGTGAGCGTAT---AT--TTTGGATCTATTTTAATTAAAAGTAAGGATACTGAACAAGCA---------------------------------------------------------------------------------------------------------------------------------------------------------------------------------------------------------------------------------------------------------------------------------------------------------------------------------------------------------------------------------------------------------------------------------------------------------------------------------------------------------------------------------------------------------------------------------------------------------------------------------------------------------------------------------------------------------------------------------------------------------------------------------------------------------------------------------------------------------------------------------------------------------------------------------------------------------------------------------------------------------------------------------------------------------------------------------------------------------------------------------------------------------------------------------------------------------------------------------------------------------------------------------------------------------------------------------------------------------------------------------------------------------------------------------CATATTATAAAAGTTCTTACCATAATTAATATCTTATCTTTTTCGCCGTTTTTGTTTTTATATATAATACCTTATGTATTCTTAAGCACTGATGGGATTTCTTCTTTTGTAGCTGCTTCATTTATGTTCCTAATACCATTTTCTTTGGTTTATCAATTTATGACAAATAAAATTTATAATGTGGATTTTATTTTAAGTAGGTTAAAATATTATGGAATATTAGCATTAACGCCCACAATTATTTTAGTTACGGTATTCGAGTTAATAGGAAATCCAGCTG-GAGATTTCTATTATTTCAGACTGGCGATTCTTATGTATATTATTATGGTGGCGGTCTTTTATTATAAAGAAGTACTTGATTTCAGATTTAGATTAAAAAGGGTTTCGGAAAAATTCAATTATCAAGACAGTATATATAAATTTACGCAGTTGATTAGAGATTCAACTTCTTTGACCCAAGTATTTGAGGAACT-GAAAACCACGATACTTGAGGTTTCGCTTGTAAGCCGAGCCCATATTTATGAGGTTTCAGTTGATGGAAGTATTAAACTCTATGAAGAACTTAAT--CA-AAATTCATTTGAAAAAGTCTATGAAAAAGAATTTAGAAAAGTAACATCCGAAATAGGGAAAATCGTTGAATTTAATAAAGGTTTTGTCATGAAGATTGGTGAACGCGGTGGTAAATCATTTGTGATCCTT-----TGTTTATCTAAAATGAATACGCCTCGTCTCACACTCGAAGAACTTTCTTGGCTGAAAACTTTGGCTTTTTATACAAACGTATCGATCGAAAACGTCATGAAAATCGAAGAACTGATGAGTCATTTAGAAGAAATAAAACAACAAGAATCCAACCCCGTATGGCTCAAAAAACTCATGTATACGATCGAGGAAAAACAACGCTCTGATCTCGCCCGCGATCTCCACGATTCGGTTCTTCAGGATTTGATTTCCTTAAAACGCCAGTGTGAGCTGTTTTTGGGTGATTTCAAGAAGGATGATAATCCGTGCCGTGAAGAGGTGCAGGACAAGCTTGTACAGATGAATGAGCAGATGTCTGATGTGATTTCGATGACGAGGGAGACGTGTCATGAGCTGCGGCCGCAGCTTCTGTATGATCTTGGATTGGTGAAGGCGCTGTCGAAGCTGGTGGCGCAGCAGCAGGAGCGGGTTCCGTTTCATATCCGTTTAAATACCGGGAGATTTACGGCTTCCCTTGATCTGGATTCGCAGCTGAATTTGTACCGGATCATTCAAGAGTTTCTGTCTAATGCGGTCAAGCACTCTCAGGCGACGGATGTGCTGATTATGCTCATCAGTATTCAAAACAAAATCGTTCTTCATTATGAGGACGATGGCGTTGGGTTTGATCAGGAAAAGAATACTGAGCATTCCATGAGCATGGGGCTTTCTGGCATTAAGGAGAGAGTCAGGGCTTTAGATGGGCGCCTTCGGATTGAAACAAGTGAAGGAAAGGGCTTTAAGGCTGATATTGAAATCGAATTGTAATGGATTTATAACGGAAACGACTTGGCACAGGCCAAGTCTTTTTTATAAAATGGAAAAGAGTGAGTAAAAGGGAGGAAAACATGAAAAAGATACTAGTGATTGATGACCATCCGGCTGTCATG-GAAGGCACCAAGACAATTTTGGAAACGGATTCGAATTTGTCTGT-TGATTGTCTCAGTCCTGAACCGAGCGAACAGTTTATCAAGCAGCATGATTTCTCGTCATATGATCTCATTTTAATGGATCTGAATCTAGGCGGCGAGGTCAATGGGATGGAGCTTTCTAAACAGATTTTACAAGAGAATCCTCATTGTAAAATTATCGTGTATACCGGTTATGAGGTCGAGGATTATTTCGAGGAAGCGATTCGTGCGGGTCTGCACGGTGCCATCAGCAAAACGGAATCTAAAGAAAAGATCACCCAATAC-ATATACCACGTACTCAACGGAGAAATTTTAGTCGATTTTGCTTACTTTAAACAGCTGATGACTCAGCAAAAAACAAAGCCGGCTCCTTCCTCTCAAAAAGAACAAGATGTGCTCACACCTAGAGAATGCCTGATTCTTCAAGAAGTTGAAAAGGGATTTACAAACCAAGAAATCGCAGATGCCCTTCATTTAAGCAAGCGGTCCATTGAATACAGCTTGACATCGATTTTCAATAAGCTGAATGTCGGTTCACGGACGGAAGCGGTTTTGATTGCGAAATCAGACGGTGTACTTTAA</ns2:sequence><ns2:name>GCA_004119835</ns2:name></ns2:Sequence><ns2:Sequence dsseqid="sq1888" id="sq1887" description="comQ_comX_comP_comA operon contig_1:3095431-3099590"><ns2:sequence>-------------------------------------ATGTCCCATTTAGTAAAATGGAATGGGAGGGGGGAAGTCGTTATT-GAGCAGAT-ATGTTTAGATTCTGTCCGGAT-------------CAAGGAGAAAATGAAG---GAGATTGTAAGCCAAAAAATAATGAATCAGGACTTGGAACGATATCT-TCAGAATTTTATTGAGTCTAAGGATACGTTTGAGTTTGCCGATTTGGCTCTTCA-TCATTATTTAGCTTTTAACGGTCAGGACCAAAAAGCAATCGAATTGCTAGCTGCCGGAATTGAATTG-CTTATACTCTCATTCGATA------TTTATGATGACTTAGAGGATCAAGATAATGGAAGTGCTGTCTGGATGAAGATTGACTCGTCAATCGCTTTAAATGCAGTTACAGCTCTTTACACCCTAAGTATACAAGTGATGTGTCAAGCTAGTCATGAACCA-GAATTT------------------------TCACAAGAGATATTGAATTTTGCGTTACAATCAATTCAAGGCCAGCATGATGATATTGTGAATGCGCCGCAAACTGAAGAAGCCTGTCTTGAAATGATCAAAAATAAATCAGGAGCGCTAACGGCATTGCCCTGTGTAATGGGAGTAATGCTGGCAACAGGCAAATACCATCCCATTGTAGCTTCTTATTCTTATGAACTTGGGATTATTGCACAAATCGAAAATGATTACCGAGGTTTATATTATCTAAATAA---CGATTT---TAT---TCA---GAAGAAAAACACATTGGCATACTTATACTTAAATAAACGTTTTAATGCAGCTTCTGCAGAAATCTTGAGTTGGTATGAAAATA---------CTGAGTTGTTCTTA-------TCAT-------TG--------AATTCCAAACAAATAAAAGAAAAATTAACTGAGGCAGGCGTAGTGCAATATTTA--CTTG--T--AATGA-----------AACACTTGTCATTACAAAAACTAAAGAAAGAAATTGCTAGATTAGAATTGCAAGAGAATAAAATAAAAAAATTAATAACAGGA--AT-CATAA--A-ATAAAG--GAGG-ATT------T-A---------TATGCAGGAAATAGTCGGATACTTAGTAAAAAATCCAGAAGTTTTAGATGAGGTCATGGAAGGCAGAGCCTCTTTATTAAATATAGATAAGGAT-CAAT------------TGAAAAGTATAGTTGATGCCTTTAGAGGGCTGCA-----------------------------AATTTAT-ACTAA---------TGGTAATTGG--------GTTCCT-----------------------------------------TCGTGA-GGCTT-TAATAAATGAAGGCATGGTACAACAAAGTTTCAATTTTTTTGATTTTAGTTAGTTTAGTCTATGTAACTTATTTAACGTATATAAGTTCGAGTAAACTTTTAGTTGGTGCAGCAGTAGCTGAAAATCAAGACAATGAAGTTGTAATAACAAATATTGAGGAATTTTCTACGGCTTATTACTCAGGCATACAAAAAGGGGACGTCATCAAAAGTATCAATAATCATAAA-GTTAAGCGTCCTCTTGAAGTTCAAAAATATAATTCAAACCATGTGAGTTC---TATAGTCGTCGAGAGAGATGGAGAAAAGGTTAAA-----------------------------------------------------------------------------------------------------------------------------------------------------------------------------------------------------------------------------------------------------------------------------------------------------------------------------------------------------------------------------------------------------------------------------------------------------------------------------------------------------------------------------------------------------------------------------------------------------------------------------------------------------------------------------------------------------------------------------------------------------------------------------------------------------------------------------------------------------------------------------------------------------------------------------------------------------------------------------------------------------------------------------------------------------------------------------------------------------------------------------------------------------------------------------------------------------------------------------------------------------------------------------------------------------------------------------------------------------------------------------------------------------------------------------------------------------------------------ATTAAG------------C------------CTGATTTAATG---------AATGATGGGAATTTTACTACTTTTGTGATCCCATTAATATTTTATATAGCCTGTCTATTTTGTTGTTTCTTCATTCTAAAAATAAATGAATCGAA--------AAAACTACTCTCTGCTTTGATTTTAATCATTTTCTTG-----------------------------------------------------------------------------------------------------------------------------------------------------------------------------------------------------------------------------------------------------------------------------------------------------------------------------------------------------------------------------------------------------------------------------------------------------------------------------------------------------------------------------------------------------------------------------------------------------------------------------------------------------------------------------------------------------------------------------------------------------------------------------------------------------------------------------------------------------------------------------------------------------------------------------------------------------------------------------------------------------------------------------------------------------------------------------------------------------------------------------------------------------------------------------------------------------------------------------------------------------------------------------------------------------------------------------------------------------------------------------------------------------------------------------------------------------------------------TTATCTGCTTCTTTAGCATACTTAAGTGCGGGTGGATCTGCAAAGGGAGATTGGTTAAGCAGATGTATAATGGTATTCACTTTAACTTCTGTAATGTTTAATTATCTTCTTTTCTTGTATCAGTATTTTAAAGAACTAGGCACTGTGTTATTCAACAAAAAAGTTTT---------------------------------------------------------------------------------------------------------------------------------------------------------------------------------------------------------------------------------------------------------------------------------------------------------------------------------------------------------------------------------------------------------------------------------------------------------------------------------------------------------------------------------------------------------------------------------------------------------------------------------------------------------------------------------------------------------------------------------------------------------------------------------------------------------------------------------------------------------------------------------------------------------------------------------------------------------------------------------------------------------------------------------------------------------------------------------------------------------------------------------------------------------------------------------------------------------------------------------------------------------------------------------------------------------------------------------------------------------------------------------------------------------------------------------TATATTATATGCAATTCCAGTACTAAATCTAGTTTTTGAATTGTTGCGAA---CTCAA---------------------------------------------------------------------------------------------------------------------------------------------------------------------------------------------------------------------------------------------------------------------------------------------------------------------------------------------------------------------------------------------------------------------------------------------------------------------------------------------------------------------------------------------------------------------------------------------------------------------------------------------------------------------------------------------------------------------------------------------------------------------------------------------------------------------------------------------------------------------------------------------------------------------------------------------------------------------------------------------------------------------------------------------------------------------------------------------------------------------------------------------------------------------------------------------------------------------------------------------------------------------------------------------------------------------------------------------------------------------------------------------------------------------------------CTTTTCTTTAGACATT-------ATGTGCCTAAAATAAATTTACTTTCGTTCTTTATTTCATTTAT------AATCGTGAGCGTAT---AT--TTTGGATCTATTTTAATTAAAAGTAAGGATACTGAACAAGCA---------------------------------------------------------------------------------------------------------------------------------------------------------------------------------------------------------------------------------------------------------------------------------------------------------------------------------------------------------------------------------------------------------------------------------------------------------------------------------------------------------------------------------------------------------------------------------------------------------------------------------------------------------------------------------------------------------------------------------------------------------------------------------------------------------------------------------------------------------------------------------------------------------------------------------------------------------------------------------------------------------------------------------------------------------------------------------------------------------------------------------------------------------------------------------------------------------------------------------------------------------------------------------------------------------------------------------------------------------------------------------------------------------------------------------CATATTATAAAAGTTCTTACCATAATTAATATCTTATCTTTTTCGCCGTTTTTGTTTTTATATATAATACCTTATGTATTCTTAAGCACTGATGGGATTTCTTCTTTTGTAGCTGCTTCATTTATGTTCCTAATACCATTTTCTTTGGTTTATCAATTTATGACAAATAAAATTTATAATGTGGATTTTATTTTAAGTAGGTTAAAATATTATGGAATATTAGCATTAACGCCCACAATTATTTTAGTTACGGTATTCGAGTTAATAGGAAATCCAGCTG-GAGATTTCTATTATTTCAGACTGGCGATTCTTATGTATATTATTATGGTGGCGGTCTTTTATTATAAAGAAGTACTTGATTTCAGATTTAGATTAAAAAGGGTTTCGGAAAAATTCAATTATCAAGACAGTATATATAAATTTACGCAGTTGATTAGAGATTCAACTTCTTTGACCCAAGTATTTGAGGAACT-GAAAACCACGATACTTGAGGTTTCGCTTGTAAGCCGAGCCCATATTTATGAGGTTTCAGTTGATGGAAGTATTAAACTCTATGAAGAACTTAAT--CA-AAATTCATTTGAAAAAGTCTATGAAAAAGAATTTAGAAAAGTAACATCCGAAATAGGGAAAATCGTTGAATTTAATAAAGGTTTTGTCATGAAGATTGGTGAACGCGGTGGTAAATCATTTGTGATCCTT-----TGTTTATCTAAAATGAATACGCCTCGTCTCACACTCGAAGAACTTTCTTGGCTGAAAACTTTGGCTTTTTATACAAACGTATCGATCGAAAACGTCATGAAAATCGAAGAACTGATGAGTCATTTAGAAGAAATAAAACAACAAGAATCCAACCCCGTATGGCTCAAAAAACTCATGTACACGATCGAGGAAAAACAACGCTCCGATCTCGCCCGCGATCTCCACGATTCGGTTCTTCAGGATTTGATTTCCTTAAAACGCCAGTGTGAGCTGTTTTTGGGTGATTTTAAGAAGGGTGATAATCCGTGCCGTGAAGAGGTGCAGGACAAGCTTGTACAGATGAATGAGCAGATGTCTGATGTGATTTCGATGACGAGGGAGACGTGTCATGAGCTGCGGCCGCAGCTTCTGTATGATCTTGGATTGGTGAAGGCGTTGTCGAAGCTGGTGGCGCAGCAGCAGGAGCGGGTTCCGTTTCATATCCGTTTAAATACCGGCAGATTTACGGCTTCCCTTGATCTGGATTCGCAGCTGAATTTATACCGGATCATTCAAGAGTTTCTGTCTAATGCGGTTAAGCACTCTCAGGCGACGGATGTGCTGATTATGCTCATTAGTATTCAAAACAAAATCGTTCTTCATTATGAGGACGATGGCGTTGGGTTTGATCAGGAAAAGAATACTGAGCATTCCATGAGCATGGGGCTTTCTGGCATTAAGGAGAGAGTCAGGGCTTTAGATGGGCGCCTACGGATTGAAACAAGTGAAGGAAAGGGCTTTAAGGCTGATATTGAAATCGAATTGTAATGGATTTATAACGGAAACGACTTGGCACAGGCCAAGTCTTTTTTATAAAATGGAAAAGAGTGAGTAAAAGGGAGGAAAACATGAAAAAGATACTAGTGATTGATGACCATCCGGCTGTCATG-GAAGGCACCAAGACAATTTTGGAAACGGATTCGAATTTGTCTGT-TGATTGTCTCAGTCCTGAACCGAGCGAACAGTTTATCAAGCAGCATGATTTCTCGTCATATGATCTCATTTTAATGGATCTGAATTTAGGCGGCGAGGTCAATGGGATGGAGCTTTCTAAACAGATTTTACAAGAGAATCCTCATTGTAAAATTATCGTGTATACCGGTTATGAGGTCGAGGATTATTTCGAGGAAGCGATTCGTGCGGGTCTGCACGGTGCCATCAGCAAAACGGAATCTAAAGAAAAGATCACCCAATAC-ATATACCACGTACTCAACGGAGAAATTTTAGTCGATTTTGCTTACTTTAAACAGCTGATGACTCAGCAAAAAACAAAGCCGGCTCCTTCCTCTCAAAAAGAACAAGATGTGCTCACACCTAGAGAATGCCTGATTCTTCAAGAAGTTGAAAAGGGATTTACAAACCAAGAAATCGCAGATGCCCTTCATTTAAGCAAGCGGTCCATTGAATACAGCTTGACATCGATTTTCAATAAGCTGAATGTCGGTTCACGGACGGAAGCGGTTTTGATTGCGAAATCAGACGGTGTACTTTAA</ns2:sequence><ns2:name>GCA_030122885</ns2:name></ns2:Sequence><ns2:Sequence dsseqid="sq1890" id="sq1889" description="comQ_comX_comP_comA operon contig_1:3095217-3099376"><ns2:sequence>-------------------------------------ATGTCCCATTTAGTAAAATGGAATGGGAGGGGGGAAGTCGTTATT-GAGCAGAT-ATGTTTAGATTCTGTCCGGAT-------------CAAGGAGAAAATGAAG---GAGATTGTAAGCCAAAAAATAATGAATCAGGACTTGGAACGATATCT-TCAGAATTTTATTGAGTCTAAGGATACGTTTGAGTTTGCCGATTTGGCTCTTCA-TCATTATTTAGCTTTTAACGGTCAGGACCAAAAAGCAATCGAATTGCTAGCTGCCGGAATTGAATTG-CTTATACTCTCATTCGATA------TTTATGATGACTTAGAGGATCAAGATAATGGAAGTGCTGTCTGGATGAAGATTGACTCGTCAATCGCTTTAAATGCAGTTACAGCTCTTTACACCCTAAGTATACAAGTGATGTGTCAAGCTAGTCATGAACCA-GAATTT------------------------TCACAAGAGATATTGAATTTTGCGTTACAATCAATTCAAGGCCAGCATGATGATATTGTGAATGCGCCGCAAACTGAAGAAGCCTGTCTTGAAATGATCAAAAATAAATCAGGAGCGCTAACGGCATTGCCCTGTGTAATGGGAGTAATGCTGGCAACAGGCAAATACCATCCCATTGTAGCTTCTTATTCTTATGAACTTGGGATTATTGCACAAATCGAAAATGATTACCGAGGTTTATATTATCTAAATAA---CGATTT---TAT---TCA---GAAGAAAAACACATTGGCATACTTATACTTAAATAAACGTTTTAATGCAGCTTCTGCAGAAATCTTGAGTTGGTATGAAAATA---------CTGAGTTGTTCTTA-------TCAT-------TG--------AATTCCAAACAAATAAAAGAAAAATTAACTGAGGCAGGCGTAGTGCAATATTTA--CTTG--T--AATGA-----------AACACTTGTCATTACAAAAACTAAAGAAAGAAATTGCTAGATTAGAATTGCAAGAGAATAAAATAAAAAAATTAATAACAGGA--AT-CATAA--A-ATAAAG--GAGG-ATT------T-A---------TATGCAGGAAATAGTCGGATACTTAGTAAAAAATCCAGAAGTTTTAGATGAGGTCATGGAAGGCAGAGCCTCTTTATTAAATATAGATAAGGAT-CAAT------------TGAAAAGTATAGTTGATGCCTTTAGAGGGCTGCA-----------------------------AATTTAT-ACTAA---------TGGTAATTGG--------GTTCCT-----------------------------------------TCGTGA-GGCTT-TAATAAATGAAGGCATGGTACAACAAAGTTTCAATTTTTTTGATTTTAGTTAGTTTAGTCTATGTAACTTATTTAACGTATATAAGTTCGAGTAAACTTTTAGTTGGTGCAGCAGTAGCTGAAAATCAAGACAATGAAGTTGTAATAACAAATATTGAGGAATTTTCTACGGCTTATTACTCAGGCATACAAAAAGGGGACGTCATCAAAAGTATCAATAATCATAAA-GTTAAGCGTCCTCTTGAAGTTCAAAAATATAATTCAAACCATGTGAGTTC---TATAGTCGTCGAGAGAGATGGAGAAAAGGTTAAA-----------------------------------------------------------------------------------------------------------------------------------------------------------------------------------------------------------------------------------------------------------------------------------------------------------------------------------------------------------------------------------------------------------------------------------------------------------------------------------------------------------------------------------------------------------------------------------------------------------------------------------------------------------------------------------------------------------------------------------------------------------------------------------------------------------------------------------------------------------------------------------------------------------------------------------------------------------------------------------------------------------------------------------------------------------------------------------------------------------------------------------------------------------------------------------------------------------------------------------------------------------------------------------------------------------------------------------------------------------------------------------------------------------------------------------------------------------------------ATTAAG------------C------------CTGATTTAATG---------AATGATGGGAATTTTACTACTTTTGTGATCCCATTAATATTTTATATAGCCTGTCTATTTTGTTGTTTCTTCATTCTAAAAATAAATGAATCGAA--------AAAACTACTCTCTGCTTTGATTTTAATCATTTTCTTG-----------------------------------------------------------------------------------------------------------------------------------------------------------------------------------------------------------------------------------------------------------------------------------------------------------------------------------------------------------------------------------------------------------------------------------------------------------------------------------------------------------------------------------------------------------------------------------------------------------------------------------------------------------------------------------------------------------------------------------------------------------------------------------------------------------------------------------------------------------------------------------------------------------------------------------------------------------------------------------------------------------------------------------------------------------------------------------------------------------------------------------------------------------------------------------------------------------------------------------------------------------------------------------------------------------------------------------------------------------------------------------------------------------------------------------------------------------------------TTATCTGCTTCTTTAGCATACTTAAGTGCGGGTGGATCTGCAAAGGGAGATTGGTTAAGCAGATGTATAATGGTATTCACTTTAACTTCTGTAATGTTTAATTATCTTCTTTTCTTGTATCAGTATTTTAAAGAACTAGGCACTGTGTTATTCAACAAAAAAGTTTT---------------------------------------------------------------------------------------------------------------------------------------------------------------------------------------------------------------------------------------------------------------------------------------------------------------------------------------------------------------------------------------------------------------------------------------------------------------------------------------------------------------------------------------------------------------------------------------------------------------------------------------------------------------------------------------------------------------------------------------------------------------------------------------------------------------------------------------------------------------------------------------------------------------------------------------------------------------------------------------------------------------------------------------------------------------------------------------------------------------------------------------------------------------------------------------------------------------------------------------------------------------------------------------------------------------------------------------------------------------------------------------------------------------------------------TATATTATATGCAATTCCAGTACTAAATCTAGTTTTTGAATTGTTGCGAA---CTCAA---------------------------------------------------------------------------------------------------------------------------------------------------------------------------------------------------------------------------------------------------------------------------------------------------------------------------------------------------------------------------------------------------------------------------------------------------------------------------------------------------------------------------------------------------------------------------------------------------------------------------------------------------------------------------------------------------------------------------------------------------------------------------------------------------------------------------------------------------------------------------------------------------------------------------------------------------------------------------------------------------------------------------------------------------------------------------------------------------------------------------------------------------------------------------------------------------------------------------------------------------------------------------------------------------------------------------------------------------------------------------------------------------------------------------------CTTTTCTTTAGACATT-------ATGTGCCTAAAATAAATTTACTTTCGTTCTTTATTTCATTTAT------AATCGTGAGCGTAT---AT--TTTGGATCTATTTTAATTAAAAGTAAGGATACTGAACAAGCA---------------------------------------------------------------------------------------------------------------------------------------------------------------------------------------------------------------------------------------------------------------------------------------------------------------------------------------------------------------------------------------------------------------------------------------------------------------------------------------------------------------------------------------------------------------------------------------------------------------------------------------------------------------------------------------------------------------------------------------------------------------------------------------------------------------------------------------------------------------------------------------------------------------------------------------------------------------------------------------------------------------------------------------------------------------------------------------------------------------------------------------------------------------------------------------------------------------------------------------------------------------------------------------------------------------------------------------------------------------------------------------------------------------------------------CATATTATAAAAGTTCTTACCATAATTAATATCTTATCTTTTTCGCCGTTTTTGTTTTTATATATAATACCTTATGTATTCTTAAGCACTGATGGGATTTCTTCTTTTGTAGCTGCTTCATTTATGTTCCTAATACCATTTTCTTTGGTTTATCAATTTATGACAAATAAAATTTATAATGTGGATTTTATTTTAAGTAGGTTAAAATATTATGGAATATTAGCATTAACGCCCACAATTATTTTAGTTACGGTATTCGAGTTAATAGGAAATCCAGCTG-GAGATTTCTATTATTTCAGACTGGCGATTCTTATGTATATTATTATGGTGGCGGTCTTTTATTATAAAGAAGTACTTGATTTCAGATTTAGATTAAAAAGGGTTTCGGAAAAATTCAATTATCAAGACAGTATATATAAATTTACGCAGTTGATTAGAGATTCAACTTCTTTGACCCAAGTATTTGAGGAACT-GAAAACCACGATACTTGAGGTTTCGCTTGTAAGCCGAGCCCATATTTATGAGGTTTCAGTTGATGGAAGTATTAAACTCTATGAAGAACTTAAT--CA-AAATTCATTTGAAAAAGTCTATGAAAAAGAATTTAGAAAAGTAACATCCGAAATAGGGAAAATCGTTGAATTTAATAAAGGTTTTGTCATGAAGATTGGTGAACGCGGTGGTAAATCATTTGTGATCCTT-----TGTTTATCTAAAATGAATACGCCTCGTCTCACACTCGAAGAACTTTCTTGGCTGAAAACTTTGGCTTTTTATACAAACGTATCGATCGAAAACGTCATGAAAATCGAAGAACTGATGAGTCATTTAGAAGAAATAAAACAACAAGAATCCAACCCCGTATGGCTCAAAAAACTCATGTACACGATCGAGGAAAAACAACGCTCCGATCTCGCCCGCGATCTCCACGATTCGGTTCTTCAGGATTTGATTTCCTTAAAACGCCAGTGTGAGCTGTTTTTGGGTGATTTTAAGAAGGGTGATAATCCGTGCCGTGAAGAGGTGCAGGACAAGCTTGTACAGATGAATGAGCAGATGTCTGATGTGATTTCGATGACGAGGGAGACGTGTCATGAGCTGCGGCCGCAGCTTCTGTATGATCTTGGATTGGTGAAGGCGTTGTCGAAGCTGGTGGCGCAGCAGCAGGAGCGGGTTCCGTTTCATATCCGTTTAAATACCGGCAGATTTACGGCTTCCCTTGATCTGGATTCGCAGCTGAATTTATACCGGATCATTCAAGAGTTTCTGTCTAATGCGGTTAAGCACTCTCAGGCGACGGATGTGCTGATTATGCTCATTAGTATTCAAAACAAAATCGTTCTTCATTATGAGGACGATGGCGTTGGGTTTGATCAGGAAAAGAATACTGAGCATTCCATGAGCATGGGGCTTTCTGGCATTAAGGAGAGAGTCAGGGCTTTAGATGGGCGCCTACGGATTGAAACAAGTGAAGGAAAGGGCTTTAAGGCTGATATTGAAATCGAATTGTAATGGATTTATAACGGAAACGACTTGGCACAGGCCAAGTCTTTTTTATAAAATGGAAAAGAGTGAGTAAAAGGGAGGAAAACATGAAAAAGATACTAGTGATTGATGACCATCCGGCTGTCATG-GAAGGCACCAAGACAATTTTGGAAACGGATTCGAATTTGTCTGT-TGATTGTCTCAGTCCTGAACCGAGCGAACAGTTTATCAAGCAGCATGATTTCTCGTCATATGATCTCATTTTAATGGATCTGAATTTAGGCGGCGAGGTCAATGGGATGGAGCTTTCTAAACAGATTTTACAAGAGAATCCTCATTGTAAAATTATCGTGTATACCGGTTATGAGGTCGAGGATTATTTCGAGGAAGCGATTCGTGCGGGTCTGCACGGTGCCATCAGCAAAACGGAATCTAAAGAAAAGATCACCCAATAC-ATATACCACGTACTCAACGGAGAAATTTTAGTCGATTTTGCTTACTTTAAACAGCTGATGACTCAGCAAAAAACAAAGCCGGCTCCTTCCTCTCAAAAAGAACAAGATGTGCTCACACCTAGAGAATGCCTGATTCTTCAAGAAGTTGAAAAGGGATTTACAAACCAAGAAATCGCAGATGCCCTTCATTTAAGCAAGCGGTCCATTGAATACAGCTTGACATCGATTTTCAATAAGCTGAATGTCGGTTCACGGACGGAAGCGGTTTTGATTGCGAAATCAGACGGTGTACTTTAA</ns2:sequence><ns2:name>GCA_030123085</ns2:name></ns2:Sequence><ns2:Sequence dsseqid="sq1892" id="sq1891" description="comQ_comX_comP_comA operon contig_1:3092866-3097025"><ns2:sequence>-------------------------------------ATGTCCCATTTAGTAAAATGGAATGGGAGGGGGGAAGTCGTTATT-GAGCAGAT-ATGTTTAGATTCTGTCCGGAT-------------CAAGGAGAAAATGAAG---GAGATTGTAAGCCAAAAAATAATGAATCAGGACTTGGAACGATATCT-TCAGAATTTTATTGAGTCTAAGGATACGTTTGAGTTTGCCGATTTGGCTCTTCA-TCATTATTTAGCTTTTAACGGTCAGGACCAAAAAGCAATCGAATTGCTAGCTGCCGGAATTGAATTG-CTTATACTCTCATTCGATA------TTTATGATGACTTAGAGGATCAAGATAATGGAAGTGCTGTCTGGATGAAGATTGACTCGTCAATCGCTTTAAATGCAGTTACAGCTCTTTACACCCTAAGTATACAAGTGATGTGTCAAGCTAGTCATGAACCA-GAATTT------------------------TCACAAGAGATATTGAATTTTGCGTTACAATCAATTCAAGGCCAGCATGATGATATTGTGAATGCGCCGCAAACTGAAGAAGCCTGTCTTGAAATGATCAAAAATAAATCAGGAGCGCTAACGGCATTGCCCTGTGTAATGGGAGTAATGCTGGCAACAGGCAAATACCATCCCATTGTAGCTTCTTATTCTTATGAACTTGGGATTATTGCACAAATCGAAAATGATTACCGAGGTTTATATTATCTAAATAA---CGATTT---TAT---TCA---GAAGAAAAACACATTGGCATACTTATACTTAAATAAACGTTTTAATGCAGCTTCTGCAGAAATCTTGAGTTGGTATGAAAATA---------CTGAGTTGTTCTTA-------TCAT-------TG--------AATTCCAAACAAATAAAAGAAAAATTAACTGAGGCAGGCGTAGTGCAATATTTA--CTTG--T--AATGA-----------AACACTTGTCATTACAAAAACTAAAGAAAGAAATTGCTAGATTAGAATTGCAAGAGAATAAAATAAAAAAATTAATAACAGGA--AT-CATAA--A-ATAAAG--GAGG-ATT------T-A---------TATGCAGGAAATAGTCGGATACTTAGTAAAAAATCCAGAAGTTTTAGATGAGGTCATGGAAGGCAGAGCCTCTTTATTAAATATAGATAAGGAT-CAAT------------TGAAAAGTATAGTTGATGCCTTTAGAGGGCTGCA-----------------------------AATTTAT-ACTAA---------TGGTAATTGG--------GTTCCT-----------------------------------------TCGTGA-GGCTT-TAATAAATGAAGGCATGGTACAACAAAGTTTCAATTTTTTTGATTTTAGTTAGTTTAGTCTATGTAACTTATTTAACGTATATAAGTTCGAGTAAACTTTTAGTTGGTGCAGCAGTAGCTGAAAATCAAGACAATGAAGTTGTAATAACAAATATTGAGGAATTTTCTACGGCTTATTACTCAGGCATACAAAAAGGGGACGTCATCAAAAGTATCAATAATCATAAA-GTTAAGCGTCCTCTTGAAGTTCAAAAATATAATTCAAACCATGTGAGTTC---TATAGTCGTCGAGAGAGATGGAGAAAAGGTTAAA-----------------------------------------------------------------------------------------------------------------------------------------------------------------------------------------------------------------------------------------------------------------------------------------------------------------------------------------------------------------------------------------------------------------------------------------------------------------------------------------------------------------------------------------------------------------------------------------------------------------------------------------------------------------------------------------------------------------------------------------------------------------------------------------------------------------------------------------------------------------------------------------------------------------------------------------------------------------------------------------------------------------------------------------------------------------------------------------------------------------------------------------------------------------------------------------------------------------------------------------------------------------------------------------------------------------------------------------------------------------------------------------------------------------------------------------------------------------------ATTAAG------------C------------CTGATTTAATG---------AATGATGGGAATTTTACTACTTTTGTGATCCCATTAATATTTTATATAGCCTGTCTATTTTGTTGTTTCTTCATTCTAAAAATAAATGAATCGAA--------AAAACTACTCTCTGCTTTGATTTTAATCATTTTCTTG-----------------------------------------------------------------------------------------------------------------------------------------------------------------------------------------------------------------------------------------------------------------------------------------------------------------------------------------------------------------------------------------------------------------------------------------------------------------------------------------------------------------------------------------------------------------------------------------------------------------------------------------------------------------------------------------------------------------------------------------------------------------------------------------------------------------------------------------------------------------------------------------------------------------------------------------------------------------------------------------------------------------------------------------------------------------------------------------------------------------------------------------------------------------------------------------------------------------------------------------------------------------------------------------------------------------------------------------------------------------------------------------------------------------------------------------------------------------------TTATCTGCTTCTTTAGCATACTTAAGTGCGGGTGGATCTGCAAAGGGAGATTGGTTAAGCAGATGTATAATGGTATTCACTTTAACTTCTGTAATGTTTAATTATCTTCTTTTCTTGTATCAGTATTTTAAAGAACTAGGCACTGTGTTATTCAACAAAAAAGTTTT---------------------------------------------------------------------------------------------------------------------------------------------------------------------------------------------------------------------------------------------------------------------------------------------------------------------------------------------------------------------------------------------------------------------------------------------------------------------------------------------------------------------------------------------------------------------------------------------------------------------------------------------------------------------------------------------------------------------------------------------------------------------------------------------------------------------------------------------------------------------------------------------------------------------------------------------------------------------------------------------------------------------------------------------------------------------------------------------------------------------------------------------------------------------------------------------------------------------------------------------------------------------------------------------------------------------------------------------------------------------------------------------------------------------------------TATATTATATGCAATTCCAGTACTAAATCTAGTTTTTGAATTGTTGCGAA---CTCAA---------------------------------------------------------------------------------------------------------------------------------------------------------------------------------------------------------------------------------------------------------------------------------------------------------------------------------------------------------------------------------------------------------------------------------------------------------------------------------------------------------------------------------------------------------------------------------------------------------------------------------------------------------------------------------------------------------------------------------------------------------------------------------------------------------------------------------------------------------------------------------------------------------------------------------------------------------------------------------------------------------------------------------------------------------------------------------------------------------------------------------------------------------------------------------------------------------------------------------------------------------------------------------------------------------------------------------------------------------------------------------------------------------------------------------CTTTTCTTTAGACATT-------ATGTGCCTAAAATAAATTTACTTTCGTTCTTTATTTCATTTAT------AATCGTGAGCGTAT---AT--TTTGGATCTATTTTAATTAAAAGTAAGGATACTGAACAAGCA---------------------------------------------------------------------------------------------------------------------------------------------------------------------------------------------------------------------------------------------------------------------------------------------------------------------------------------------------------------------------------------------------------------------------------------------------------------------------------------------------------------------------------------------------------------------------------------------------------------------------------------------------------------------------------------------------------------------------------------------------------------------------------------------------------------------------------------------------------------------------------------------------------------------------------------------------------------------------------------------------------------------------------------------------------------------------------------------------------------------------------------------------------------------------------------------------------------------------------------------------------------------------------------------------------------------------------------------------------------------------------------------------------------------------------CATATTATAAAAGTTCTTACCATAATTAATATCTTATCTTTTTCGCCGTTTTTGTTTTTATATATAATACCTTATGTATTCTTAAGCACTGATGGGATTTCTTCTTTTGTAGCTGCTTCATTTATGTTCCTAATACCATTTTCTTTGGTTTATCAATTTATGACAAATAAAATTTATAATGTGGATTTTATTTTAAGTAGGTTAAAATATTATGGAATATTAGCATTAACGCCCACAATTATTTTAGTTACGGTATTCGAGTTAATAGGAAATCCAGCTG-GAGATTTCTATTATTTCAGACTGGCGATTCTTATGTATATTATTATGGTGGCGGTCTTTTATTATAAAGAAGTACTTGATTTCAGATTTAGATTAAAAAGGGTTTCGGAAAAATTCAATTATCAAGACAGTATATATAAATTTACGCAGTTGATTAGAGATTCAACTTCTTTGACCCAAGTATTTGAGGAACT-GAAAACCACGATACTTGAGGTTTCGCTTGTAAGCCGAGCCCATATTTATGAGGTTTCAGTTGATGGAAGTATTAAACTCTATGAAGAACTTAAT--CA-AAATTCATTTGAAAAAGTCTATGAAAAAGAATTTAGAAAAGTAACATCCGAAATAGGGAAAATCGTTGAATTTAATAAAGGTTTTGTCATGAAGATTGGTGAACGCGGTGGTAAATCATTTGTGATCCTT-----TGTTTATCTAAAATGAATACGCCTCGTCTCACACTCGAAGAACTTTCTTGGCTGAAAACTTTGGCTTTTTATACAAACGTATCGATCGAAAACGTCATGAAAATCGAAGAACTGATGAGTCATTTAGAAGAAATAAAACAACAAGAATCCAACCCCGTATGGCTCAAAAAACTCATGTACACGATCGAGGAAAAACAACGCTCCGATCTCGCCCGCGATCTCCACGATTCGGTTCTTCAGGATTTGATTTCCTTAAAACGCCAGTGTGAGCTGTTTTTGGGTGATTTTAAGAAGGGTGATAATCCGTGCCGTGAAGAGGTGCAGGACAAGCTTGTACAGATGAATGAGCAGATGTCTGATGTGATTTCGATGACGAGGGAGACGTGTCATGAGCTGCGGCCGCAGCTTCTGTATGATCTTGGATTGGTGAAGGCGTTGTCGAAGCTGGTGGCGCAGCAGCAGGAGCGGGTTCCGTTTCATATCCGTTTAAATACCGGCAGATTTACGGCTTCCCTTGATCTGGATTCGCAGCTGAATTTATACCGGATCATTCAAGAGTTTCTGTCTAATGCGGTTAAGCACTCTCAGGCGACGGATGTGCTGATTATGCTCATTAGTATTCAAAACAAAATCGTTCTTCATTATGAGGACGATGGCGTTGGGTTTGATCAGGAAAAGAATACTGAGCATTCCATGAGCATGGGGCTTTCTGGCATTAAGGAGAGAGTCAGGGCTTTAGATGGGCGCCTACGGATTGAAACAAGTGAAGGAAAGGGCTTTAAGGCTGATATTGAAATCGAATTGTAATGGATTTATAACGGAAACGACTTGGCACAGGCCAAGTCTTTTTTATAAAATGGAAAAGAGTGAGTAAAAGGGAGGAAAACATGAAAAAGATACTAGTGATTGATGACCATCCGGCTGTCATG-GAAGGCACCAAGACAATTTTGGAAACGGATTCGAATTTGTCTGT-TGATTGTCTCAGTCCTGAACCGAGCGAACAGTTTATCAAGCAGCATGATTTCTCGTCATATGATCTCATTTTAATGGATCTGAATTTAGGCGGCGAGGTCAATGGGATGGAGCTTTCTAAACAGATTTTACAAGAGAATCCTCATTGTAAAATTATCGTGTATACCGGTTATGAGGTCGAGGATTATTTCGAGGAAGCGATTCGTGCGGGTCTGCACGGTGCCATCAGCAAAACGGAATCTAAAGAAAAGATCACCCAATAC-ATATACCACGTACTCAACGGAGAAATTTTAGTCGATTTTGCTTACTTTAAACAGCTGATGACTCAGCAAAAAACAAAGCCGGCTCCTTCCTCTCAAAAAGAACAAGATGTGCTCACACCTAGAGAATGCCTGATTCTTCAAGAAGTTGAAAAGGGATTTACAAACCAAGAAATCGCAGATGCCCTTCATTTAAGCAAGCGGTCCATTGAATACAGCTTGACATCGATTTTCAATAAGCTGAATGTCGGTTCACGGACGGAAGCGGTTTTGATTGCGAAATCAGACGGTGTACTTTAA</ns2:sequence><ns2:name>GCA_009662355</ns2:name></ns2:Sequence><ns2:Sequence dsseqid="sq1894" id="sq1893" description="comQ_comX_comP_comA operon contig_1:3095431-3099590"><ns2:sequence>-------------------------------------ATGTCCCATTTAGTAAAATGGAATGGGAGGGGGGAAGTCGTTATT-GAGCAGAT-ATGTTTAGATTCTGTCCGGAT-------------CAAGGAGAAAATGAAG---GAGATTGTAAGCCAAAAAATAATGAATCAGGACTTGGAACGATATCT-TCAGAATTTTATTGAGTCTAAGGATACGTTTGAGTTTGCCGATTTGGCTCTTCA-TCATTATTTAGCTTTTAACGGTCAGGACCAAAAAGCAATCGAATTGCTAGCTGCCGGAATTGAATTG-CTTATACTCTCATTCGATA------TTTATGATGACTTAGAGGATCAAGATAATGGAAGTGCTGTCTGGATGAAGATTGACTCGTCAATCGCTTTAAATGCAGTTACAGCTCTTTACACCCTAAGTATACAAGTGATGTGTCAAGCTAGTCATGAACCA-GAATTT------------------------TCACAAGAGATATTGAATTTTGCGTTACAATCAATTCAAGGCCAGCATGATGATATTGTGAATGCGCCGCAAACTGAAGAAGCCTGTCTTGAAATGATCAAAAATAAATCAGGAGCGCTAACGGCATTGCCCTGTGTAATGGGAGTAATGCTGGCAACAGGCAAATACCATCCCATTGTAGCTTCTTATTCTTATGAACTTGGGATTATTGCACAAATCGAAAATGATTACCGAGGTTTATATTATCTAAATAA---CGATTT---TAT---TCA---GAAGAAAAACACATTGGCATACTTATACTTAAATAAACGTTTTAATGCAGCTTCTGCAGAAATCTTGAGTTGGTATGAAAATA---------CTGAGTTGTTCTTA-------TCAT-------TG--------AATTCCAAACAAATAAAAGAAAAATTAACTGAGGCAGGCGTAGTGCAATATTTA--CTTG--T--AATGA-----------AACACTTGTCATTACAAAAACTAAAGAAAGAAATTGCTAGATTAGAATTGCAAGAGAATAAAATAAAAAAATTAATAACAGGA--AT-CATAA--A-ATAAAG--GAGG-ATT------T-A---------TATGCAGGAAATAGTCGGATACTTAGTAAAAAATCCAGAAGTTTTAGATGAGGTCATGGAAGGCAGAGCCTCTTTATTAAATATAGATAAGGAT-CAAT------------TGAAAAGTATAGTTGATGCCTTTAGAGGGCTGCA-----------------------------AATTTAT-ACTAA---------TGGTAATTGG--------GTTCCT-----------------------------------------TCGTGA-GGCTT-TAATAAATGAAGGCATGGTACAACAAAGTTTCAATTTTTTTGATTTTAGTTAGTTTAGTCTATGTAACTTATTTAACGTATATAAGTTCGAGTAAACTTTTAGTTGGTGCAGCAGTAGCTGAAAATCAAGACAATGAAGTTGTAATAACAAATATTGAGGAATTTTCTACGGCTTATTACTCAGGCATACAAAAAGGGGACGTCATCAAAAGTATCAATAATCATAAA-GTTAAGCGTCCTCTTGAAGTTCAAAAATATAATTCAAACCATGTGAGTTC---TATAGTCGTCGAGAGAGATGGAGAAAAGGTTAAA-----------------------------------------------------------------------------------------------------------------------------------------------------------------------------------------------------------------------------------------------------------------------------------------------------------------------------------------------------------------------------------------------------------------------------------------------------------------------------------------------------------------------------------------------------------------------------------------------------------------------------------------------------------------------------------------------------------------------------------------------------------------------------------------------------------------------------------------------------------------------------------------------------------------------------------------------------------------------------------------------------------------------------------------------------------------------------------------------------------------------------------------------------------------------------------------------------------------------------------------------------------------------------------------------------------------------------------------------------------------------------------------------------------------------------------------------------------------------ATTAAG------------C------------CTGATTTAATG---------AATGATGGGAATTTTACTACTTTTGTGATCCCATTAATATTTTATATAGCCTGTCTATTTTGTTGTTTCTTCATTCTAAAAATAAATGAATCGAA--------AAAACTACTCTCTGCTTTGATTTTAATCATTTTCTTG-----------------------------------------------------------------------------------------------------------------------------------------------------------------------------------------------------------------------------------------------------------------------------------------------------------------------------------------------------------------------------------------------------------------------------------------------------------------------------------------------------------------------------------------------------------------------------------------------------------------------------------------------------------------------------------------------------------------------------------------------------------------------------------------------------------------------------------------------------------------------------------------------------------------------------------------------------------------------------------------------------------------------------------------------------------------------------------------------------------------------------------------------------------------------------------------------------------------------------------------------------------------------------------------------------------------------------------------------------------------------------------------------------------------------------------------------------------------------TTATCTGCTTCTTTAGCATACTTAAGTGCGGGTGGATCTGCAAAGGGAGATTGGTTAAGCAGATGTATAATGGTATTCACTTTAACTTCTGTAATGTTTAATTATCTTCTTTTCTTGTATCAGTATTTTAAAGAACTAGGCACTGTGTTATTCAACAAAAAAGTTTT---------------------------------------------------------------------------------------------------------------------------------------------------------------------------------------------------------------------------------------------------------------------------------------------------------------------------------------------------------------------------------------------------------------------------------------------------------------------------------------------------------------------------------------------------------------------------------------------------------------------------------------------------------------------------------------------------------------------------------------------------------------------------------------------------------------------------------------------------------------------------------------------------------------------------------------------------------------------------------------------------------------------------------------------------------------------------------------------------------------------------------------------------------------------------------------------------------------------------------------------------------------------------------------------------------------------------------------------------------------------------------------------------------------------------------TATATTATATGCAATTCCAGTACTAAATCTAGTTTTTGAATTGTTGCGAA---CTCAA---------------------------------------------------------------------------------------------------------------------------------------------------------------------------------------------------------------------------------------------------------------------------------------------------------------------------------------------------------------------------------------------------------------------------------------------------------------------------------------------------------------------------------------------------------------------------------------------------------------------------------------------------------------------------------------------------------------------------------------------------------------------------------------------------------------------------------------------------------------------------------------------------------------------------------------------------------------------------------------------------------------------------------------------------------------------------------------------------------------------------------------------------------------------------------------------------------------------------------------------------------------------------------------------------------------------------------------------------------------------------------------------------------------------------------CTTTTCTTTAGACATT-------ATGTGCCTAAAATAAATTTACTTTCGTTCTTTATTTCATTTAT------AATCGTGAGCGTAT---AT--TTTGGATCTATTTTAATTAAAAGTAAGGATACTGAACAAGCA---------------------------------------------------------------------------------------------------------------------------------------------------------------------------------------------------------------------------------------------------------------------------------------------------------------------------------------------------------------------------------------------------------------------------------------------------------------------------------------------------------------------------------------------------------------------------------------------------------------------------------------------------------------------------------------------------------------------------------------------------------------------------------------------------------------------------------------------------------------------------------------------------------------------------------------------------------------------------------------------------------------------------------------------------------------------------------------------------------------------------------------------------------------------------------------------------------------------------------------------------------------------------------------------------------------------------------------------------------------------------------------------------------------------------------CATATTATAAAAGTTCTTACCATAATTAATATCTTATCTTTTTCGCCGTTTTTGTTTTTATATATAATACCTTATGTATTCTTAAGCACTGATGGGATTTCTTCTTTTGTAGCTGCTTCATTTATGTTCCTAATACCATTTTCTTTGGTTTATCAATTTATGACAAATAAAATTTATAATGTGGATTTTATTTTAAGTAGGTTAAAATATTATGGAATATTAGCATTAACGCCCACAATTATTTTAGTTACGGTATTCGAGTTAATAGGAAATCCAGCTG-GAGATTTCTATTATTTCAGACTGGCGATTCTTATGTATATTATTATGGTGGCGGTCTTTTATTATAAAGAAGTACTTGATTTCAGATTTAGATTAAAAAGGGTTTCGGAAAAATTCAATTATCAAGACAGTATATATAAATTTACGCAGTTGATTAGAGATTCAACTTCTTTGACCCAAGTATTTGAGGAACT-GAAAACCACGATACTTGAGGTTTCGCTTGTAAGCCGAGCCCATATTTATGAGGTTTCAGTTGATGGAAGTATTAAACTCTATGAAGAACTTAAT--CA-AAATTCATTTGAAAAAGTCTATGAAAAAGAATTTAGAAAAGTAACATCCGAAATAGGGAAAATCGTTGAATTTAATAAAGGTTTTGTCATGAAGATTGGTGAACGCGGTGGTAAATCATTTGTGATCCTT-----TGTTTATCTAAAATGAATACGCCTCGTCTCACACTCGAAGAACTTTCTTGGCTGAAAACTTTGGCTTTTTATACAAACGTATCGATCGAAAACGTCATGAAAATCGAAGAACTGATGAGTCATTTAGAAGAAATAAAACAACAAGAATCCAACCCCGTATGGCTCAAAAAACTCATGTACACGATCGAGGAAAAACAACGCTCCGATCTCGCCCGCGATCTCCACGATTCGGTTCTTCAGGATTTGATTTCCTTAAAACGCCAGTGTGAGCTGTTTTTGGGTGATTTTAAGAAGGGTGATAATCCGTGCCGTGAAGAGGTGCAGGACAAGCTTGTACAGATGAATGAGCAGATGTCTGATGTGATTTCGATGACGAGGGAGACGTGTCATGAGCTGCGGCCGCAGCTTCTGTATGATCTTGGATTGGTGAAGGCGTTGTCGAAGCTGGTGGCGCAGCAGCAGGAGCGGGTTCCGTTTCATATCCGTTTAAATACCGGCAGATTTACGGCTTCCCTTGATCTGGATTCGCAGCTGAATTTATACCGGATCATTCAAGAGTTTCTGTCTAATGCGGTTAAGCACTCTCAGGCGACGGATGTGCTGATTATGCTCATTAGTATTCAAAACAAAATCGTTCTTCATTATGAGGACGATGGCGTTGGGTTTGATCAGGAAAAGAATACTGAGCATTCCATGAGCATGGGGCTTTCTGGCATTAAGGAGAGAGTCAGGGCTTTAGATGGGCGCCTACGGATTGAAACAAGTGAAGGAAAGGGCTTTAAGGCTGATATTGAAATCGAATTGTAATGGATTTATAACGGAAACGACTTGGCACAGGCCAAGTCTTTTTTATAAAATGGAAAAGAGTGAGTAAAAGGGAGGAAAACATGAAAAAGATACTAGTGATTGATGACCATCCGGCTGTCATG-GAAGGCACCAAGACAATTTTGGAAACGGATTCGAATTTGTCTGT-TGATTGTCTCAGTCCTGAACCGAGCGAACAGTTTATCAAGCAGCATGATTTCTCGTCATATGATCTCATTTTAATGGATCTGAATTTAGGCGGCGAGGTCAATGGGATGGAGCTTTCTAAACAGATTTTACAAGAGAATCCTCATTGTAAAATTATCGTGTATACCGGTTATGAGGTCGAGGATTATTTCGAGGAAGCGATTCGTGCGGGTCTGCACGGTGCCATCAGCAAAACGGAATCTAAAGAAAAGATCACCCAATAC-ATATACCACGTACTCAACGGAGAAATTTTAGTCGATTTTGCTTACTTTAAACAGCTGATGACTCAGCAAAAAACAAAGCCGGCTCCTTCCTCTCAAAAAGAACAAGATGTGCTCACACCTAGAGAATGCCTGATTCTTCAAGAAGTTGAAAAGGGATTTACAAACCAAGAAATCGCAGATGCCCTTCATTTAAGCAAGCGGTCCATTGAATACAGCTTGACATCGATTTTCAATAAGCTGAATGTCGGTTCACGGACGGAAGCGGTTTTGATTGCGAAATCAGACGGTGTACTTTAA</ns2:sequence><ns2:name>GCA_030122865</ns2:name></ns2:Sequence><ns2:Sequence dsseqid="sq1896" id="sq1895" description="comQ_comX_comP_comA operon contig_1:3238014-3242173"><ns2:sequence>-------------------------------------ATGTCCCATTTAGTAAAATGGAATGGGAGGGGGGAAGTCGTTATT-GAGCAGAT-ATGTTTAGATTCTGTCCGGAT-------------CAAGGAGAAAATGAAG---GAGATTGTAAGCCAAAAAATAATGAATCAGGACTTGGAACGATATCT-TCAGAATTTTATTGAGTCTAAGGATACGTTTGAGTTTGCCGATTTGGCTCTTCA-TCATTATTTAGCTTTTAACGGTCAGGACCAAAAAGCAATCGAATTGCTAGCTGCCGGAATTGAATTG-CTTATACTCTCATTCGATA------TTTATGATGACTTAGAGGATCAAGATAATGGAAGTGCTGTCTGGATGAAGATTGACTCGTCAATCGCTTTAAATGCAGTTACAGCTCTTTACACCCTAAGTATACAAGTGATGTGTCAAGCTAGTCATGAACCA-GAATTT------------------------TCACAAGAGATATTGAATTTTGCGTTACAATCAATTCAAGGCCAGCATGATGATATTGTGAATGCGCCGCAAACTGAAGAAGCCTGTCTTGAAATGATCAAAAATAAATCAGGAGCGCTAACGGCATTGCCCTGTGTAATGGGAGTAATGCTGGCAACAGGCAAATACCATCCCATTGTAGCTTCTTATTCTTATGAACTTGGGATTATTGCACAAATCGAAAATGATTACCGAGGTTTATATTATCTAAATAA---CGATTT---TAT---TCA---GAAGAAAAACACATTGGCATACTTATACTTAAATAAACGTTTTAATGCAGCTTCTGCAGAAATCTTGAGTTGGTATGAAAATA---------CTGAGTTGTTCTTA-------TCAT-------TG--------AATTCCAAACAAATAAAAGAAAAATTAACTGAGGCAGGCGTAGTGCAATATTTA--CTTG--T--AATGA-----------AACACTTGTCATTACAAAAACTAAAGAAAGAAATTGCTAGATTAGAATTGCAAGAGAATAAAATAAAAAAATTAATAACAGGA--AT-CATAA--A-ATAAAG--GAGG-ATT------T-A---------TATGCAGGAAATAGTCGGATACTTAGTAAAAAATCCAGAAGTTTTAGATGAGGTCATGGAAGGCAGAGCCTCTTTATTAAATATAGATAAGGAT-CAAT------------TGAAAAGTATAGTTGATGCCTTTAGAGGGCTGCA-----------------------------AATTTAT-ACTAA---------TGGTAATTGG--------GTTCCT-----------------------------------------TCGTGA-GGCTT-TAATAAATGAAGGCATGGTACAACAAAGTTTCAATTTTTTTGATTTTAGTTAGTTTAGTCTATGTAACTTATTTAACGTATATAAGTTCGAGTAAACTTTTAGTTGGTGCAGCAGTAGCTGAAAATCAAGACAATGAAGTTGTAATAACAAATATTGAGGAATTTTCTACGGCTTATTACTCAGGCATACAAAAAGGGGACGTCATCAAAAGTATCAATAATCATAAA-GTTAAGCGTCCTCTTGAAGTTCAAAAATATAATTCAAACCATGTGAGTTC---TATAGTCGTCGAGAGAGATGGAGAAAAGGTTAAA-----------------------------------------------------------------------------------------------------------------------------------------------------------------------------------------------------------------------------------------------------------------------------------------------------------------------------------------------------------------------------------------------------------------------------------------------------------------------------------------------------------------------------------------------------------------------------------------------------------------------------------------------------------------------------------------------------------------------------------------------------------------------------------------------------------------------------------------------------------------------------------------------------------------------------------------------------------------------------------------------------------------------------------------------------------------------------------------------------------------------------------------------------------------------------------------------------------------------------------------------------------------------------------------------------------------------------------------------------------------------------------------------------------------------------------------------------------------------ATTAAG------------C------------CTGATTTAATG---------AATGATGGGAATTTTACTACTTTTGTGATCCCATTAATATTTTATATAGCCTGTCTATTTTGCTGTTTCTTCATTCTAAAAATAAATGAATCGAA--------AAAACTACTCTCTGCTTTGATTTTAATCATTTTCTTG-----------------------------------------------------------------------------------------------------------------------------------------------------------------------------------------------------------------------------------------------------------------------------------------------------------------------------------------------------------------------------------------------------------------------------------------------------------------------------------------------------------------------------------------------------------------------------------------------------------------------------------------------------------------------------------------------------------------------------------------------------------------------------------------------------------------------------------------------------------------------------------------------------------------------------------------------------------------------------------------------------------------------------------------------------------------------------------------------------------------------------------------------------------------------------------------------------------------------------------------------------------------------------------------------------------------------------------------------------------------------------------------------------------------------------------------------------------------------TTATCTGCTTCTTTAGCATACTTAAGTGCGGGTGGATCTGCAAAGGGAGATTGGTTAAGCAGATGTATAATGGTATTCACTTTAACTTCTGTAATGTTTAATTATCTTCTTTTCTTGTATCAGTATTTTAAAGAACTAGGCACTGTGTTATTCAACAAAAAAGTTTT---------------------------------------------------------------------------------------------------------------------------------------------------------------------------------------------------------------------------------------------------------------------------------------------------------------------------------------------------------------------------------------------------------------------------------------------------------------------------------------------------------------------------------------------------------------------------------------------------------------------------------------------------------------------------------------------------------------------------------------------------------------------------------------------------------------------------------------------------------------------------------------------------------------------------------------------------------------------------------------------------------------------------------------------------------------------------------------------------------------------------------------------------------------------------------------------------------------------------------------------------------------------------------------------------------------------------------------------------------------------------------------------------------------------------------TATATTATATGCAATTCCAGTACTAAATCTAGTTTTTGAATTGTTGCGAA---CTCAA---------------------------------------------------------------------------------------------------------------------------------------------------------------------------------------------------------------------------------------------------------------------------------------------------------------------------------------------------------------------------------------------------------------------------------------------------------------------------------------------------------------------------------------------------------------------------------------------------------------------------------------------------------------------------------------------------------------------------------------------------------------------------------------------------------------------------------------------------------------------------------------------------------------------------------------------------------------------------------------------------------------------------------------------------------------------------------------------------------------------------------------------------------------------------------------------------------------------------------------------------------------------------------------------------------------------------------------------------------------------------------------------------------------------------------CTTTTCTTTAGACATT-------ATGTGCCTAAAATAAATTTACTTTCGTTCTTTATTTCATTTAT------AATCGTGAGCGTAT---AT--TTTGGATCTATTTTAATTAAAAGTAAGGATACTGAACAAGCA---------------------------------------------------------------------------------------------------------------------------------------------------------------------------------------------------------------------------------------------------------------------------------------------------------------------------------------------------------------------------------------------------------------------------------------------------------------------------------------------------------------------------------------------------------------------------------------------------------------------------------------------------------------------------------------------------------------------------------------------------------------------------------------------------------------------------------------------------------------------------------------------------------------------------------------------------------------------------------------------------------------------------------------------------------------------------------------------------------------------------------------------------------------------------------------------------------------------------------------------------------------------------------------------------------------------------------------------------------------------------------------------------------------------------------CATATTATAAAAGTTCTTACCATAATTAATATCTTATCTTTTTCGCCGTTTTTGTTTTTATATATAATACCTTATGTATTCTTAAGCACTGATGGGATTTCTTCTTTTGTAGCTGCTTCATTTATGTTCCTAATACCATTTTCTTTGGTTTATCAATTTATGACAAATAAAATTTATAATGTGGATTTTATTTTAAGTAGGTTAAAATATTATGGAATATTAGCATTAACGCCCACAATTATTTTAGTTACGGTATTCGAGTTAATAGGAAATCCAGCTG-GAGATTTCTATTATTTCAGACTGGCGATTCTTATGTATATTATTATGGTGGCGGTCTTTTATTATAAAGAAGTACTTGATTTCAGATTTAGATTAAAAAGGGTTTCGGAAAAATTCAATTATCAAGACAGTATATATAAATTTACGCAGTTGATTAGAGATTCAACTTCTTTGACCCAAGTATTTGAGGAACT-GAAAACCACGATACTTGAGGTTTCGCTTGTAAGCCGAGCCCATATTTATGAGGTTTCAGTTGATGGAAGTATTAAACTCTATGAAGAACTTAAT--CA-AAATTCATTTGAAAAAGTCTATGAAAAAGAATTTAGAAAAGTAACATCCGAAATAGGGAAAATCGTTGAATTTAATAAAGGTTTTGTCATGAAGATTGGTGAACGCGGTGGTAAATCATTTGTGATCCTT-----TGTTTATCTAAAATGAATACGCCTCGTCTCACACTCGAAGAACTTTCTTGGCTGAAAACTTTGGCTTTTTATACAAACGTATCGATCGAAAACGTCATGAAAATCGAAGAACTGATGAGTCATTTAGAAGAAATAAAACAACAAGAATCTAACCCCGTATGGCTCAAAAAACTCATGTATACGATCGAGGAAAAACAACGCTCTGATCTCGCCCGCGATCTCCACGATTCGGTTCTTCAGGATTTGATTTCCTTAAAACGCCAGTGTGAGCTGTTTTTGGGTGATTTCAAGAAGGATGATAATCCGTGCCGTGAAGAGGTGCAGGACAAGCTTGTACAGATGAATGAGCAGATGTCTGATGTGATTTCGATGACGAGGGAGACGTGTCATGAGCTGCGGCCGCAGCTTCTGTATGATCTTGGATTGGTGAAGGCGCTGTCGAAGCTGGTGGCGCAGCAGCAGGAGCGGGTTCCGTTTCATATCCGTTTAAATACCGGCAGATTTACGGCTTCCCTTGATCTGGATTCGCAGCTGAATTTGTACCGGATCATTCAAGAGTTTCTGTCTAATGCGGTCAAGCACTCTCAGGCGACGGATGTGCTAATTATGCTCATCAGTATTCAAAACAAAATCGTTCTTCATTATGAGGACGATGGCGTTGGGTTTGATCAGGAAAAGAATACTGAGCATTCCATGAGCATGGGGCTTTCCGGCATTAAGGAGAGAGTCAGGGCTTTAGATGGGCGCCTTCGGATTGAAACAAGTGAAGGAAAGGGCTTTAAGGCTGATATTGAAATCGAATTGTAATGGATTTATAACGGAAACGACTTGGCACAGGCCAAGTCTTTTTTATAAAATGGAAAAGAGTGAGTAAAAGGGAGGAAAACATGAAAAAGATACTAGTGATTGATGACCATCCGGCTGTCATG-GAAGGCACCAAGACAATTTTGGAAACGGATTCGAATTTGTCTGT-TGATTGTCTCAGTCCTGAACCGAGCGAACAGTTTATCAAGCAGCATGATTTCTCGTCATATGATCTCATTTTAATGGATCTGAATTTAGGCGGCGAGGTCAATGGGATGGAGCTTTCTAAACAGATTTTACAAGAGAATCCTCATTGTAAAATTATCGTGTATACCGGTTATGAGGTCGAGGATTATTTCGAGGAAGCGATTCGTGCGGGTCTGCACGGTGCCATCAGCAAAACGGAATCTAAAGAAAAGATCACCCAATAC-ATATACCACGTACTCAATGGAGAAATTTTAGTCGATTTTGCTTACTTTAAACAGCTGATGACTCAGCAAAAAACAAAGCCGGCTCCTTCCTCTCAAAAAGAACAAGATGTGCTCACACCTAGAGAATGCCTGATTCTTCAAGAAGTTGAAAAGGGATTTACAAACCAAGAAATCGCAGATGCCCTTCATTTAAGCAAGCGGTCCATTGAATACAGCTTGACATCGATTTTCAATAAGCTGAATGTCGGTTCACGGACGGAAGCGGTTTTGATTGCGAAATCAGACGGTGTACTTTAA</ns2:sequence><ns2:name>GCA_004328925</ns2:name></ns2:Sequence><ns2:Sequence dsseqid="sq1898" id="sq1897" description="comQ_comX_comP_comA operon contig_1:1637460-1641619"><ns2:sequence>-------------------------------------ATGTCCCATTTAGTAAAATGGAATGGGAGGGGGGAAGTCGTTATT-GAGCAGAT-ATGTTTAGATTCTGTCCGGAT-------------CAAGGAGAAAATGAAG---GAGATTGTAAGCCAAAAAATAATGAATCAGGACTTGGAACGATATCT-TCAGAATTTTATTGAGTCTAAGGATACGTTTGAGTTTGCCGATTTGGCTCTTCA-TCATTATTTAGCTTTTAACGGTCAGGACCAAAAAGCAATCGAATTGCTAGCTGCCGGAATTGAATTG-CTTATACTCTCATTCGATA------TTTATGATGACTTAGAGGATCAAGATAATGGAAGTGCTGTCTGGATGAAGATTGACTCGTCAATCGCTTTAAATGCAGTTACAGCTCTTTACACCCTAAGTATACAAGTGATGTGTCAAGCTAGTCATGAACCA-GAATTT------------------------TCACAAGAGATATTGAATTTTGCGTTACAATCAATTCAAGGCCAGCATGATGATATTGTGAATGCGCCGCAAACTGAAGAAGCCTGTCTTGAAATGATCAAAAATAAATCAGGAGCGCTAACGGCATTGCCCTGTGTAATGGGAGTAATGCTGGCAACAGGCAAATACCATCCCATTGTAGCTTCTTATTCTTATGAACTTGGGATTATTGCACAAATCGAAAATGATTACCGAGGTTTATATTATCTAAATAA---CGATTT---TAT---TCA---GAAGAAAAACACATTGGCATACTTATACTTAAATAAACGTTTTAATGCAGCTTCTGCAGAAATCTTGAGTTGGTATGAAAATA---------CTGAGTTGTTCTTA-------TCAT-------TG--------AATTCCAAACAAATAAAAGAAAAATTAACTGAGGCAGGCGTAGTGCAATATTTA--CTTG--T--AATGA-----------AACACTTGTCATTACAAAAACTAAAGAAAGAAATTGCTAGATTAGAATTGCAAGAGAATAAAATAAAAAAATTAATAACAGGA--AT-CATAA--A-ATAAAG--GAGG-ATT------T-A---------TATGCAGGAAATAGTCGGATACTTAGTAAAAAATCCAGAAGTTTTAGATGAGGTCATGGAAGGCAGAGCCTCTTTATTAAATATAGATAAGGAT-CAAT------------TGAAAAGTATAGTTGATGCCTTTAGAGGGCTGCA-----------------------------AATTTAT-ACTAA---------TGGTAATTGG--------GTTCCT-----------------------------------------TCGTGA-GGCTT-TAATAAATGAAGGCATGGTACAACAAAGTTTCAATTTTTTTGATTTTAGTTAGTTTAGTCTATGTAACTTATTTAACGTATATAAGTTCGAGTAAACTTTTAGTTGGTGCAGCAGTAGCTGAAAATCAAGACAATGAAGTTGTAATAACAAATATTGAGGAATTTTCTACGGCTTATTACTCAGGCATACAAAAAGGGGACGTCATCAAAAGTATCAATAATCATAAA-GTTAAGCGTCCTCTTGAAGTTCAAAAATATAATTCAAACCATGTGAGTTC---TATAGTCGTCGAGAGAGATGGAGAAAAGGTTAAA-----------------------------------------------------------------------------------------------------------------------------------------------------------------------------------------------------------------------------------------------------------------------------------------------------------------------------------------------------------------------------------------------------------------------------------------------------------------------------------------------------------------------------------------------------------------------------------------------------------------------------------------------------------------------------------------------------------------------------------------------------------------------------------------------------------------------------------------------------------------------------------------------------------------------------------------------------------------------------------------------------------------------------------------------------------------------------------------------------------------------------------------------------------------------------------------------------------------------------------------------------------------------------------------------------------------------------------------------------------------------------------------------------------------------------------------------------------------------ATTAAG------------C------------CTGATTTAATG---------AATGATGGGAATTTTACTACTTTTGTGATCCCATTAATATTTTATATAGCCTGTCTATTTTGCTGTTTCTTCATTCTAAAAATAAATGAATCGAA--------AAAACTACTCTCTGCTTTGATTTTAATCATTTTCTTG-----------------------------------------------------------------------------------------------------------------------------------------------------------------------------------------------------------------------------------------------------------------------------------------------------------------------------------------------------------------------------------------------------------------------------------------------------------------------------------------------------------------------------------------------------------------------------------------------------------------------------------------------------------------------------------------------------------------------------------------------------------------------------------------------------------------------------------------------------------------------------------------------------------------------------------------------------------------------------------------------------------------------------------------------------------------------------------------------------------------------------------------------------------------------------------------------------------------------------------------------------------------------------------------------------------------------------------------------------------------------------------------------------------------------------------------------------------------------TTATCTGCTTCTTTAGCATACTTAAGTGCGGGTGGATCTGCAAAGGGAGATTGGTTAAGCAGATGTATAATGGTATTCACTTTAACTTCTGTAATGTTTAATTATCTTCTTTTCTTGTATCAGTATTTTAAAGAACTAGGCACTGTGTTATTCAACAAAAAAGTTTT---------------------------------------------------------------------------------------------------------------------------------------------------------------------------------------------------------------------------------------------------------------------------------------------------------------------------------------------------------------------------------------------------------------------------------------------------------------------------------------------------------------------------------------------------------------------------------------------------------------------------------------------------------------------------------------------------------------------------------------------------------------------------------------------------------------------------------------------------------------------------------------------------------------------------------------------------------------------------------------------------------------------------------------------------------------------------------------------------------------------------------------------------------------------------------------------------------------------------------------------------------------------------------------------------------------------------------------------------------------------------------------------------------------------------------TATATTATATGCAATTCCAGTACTAAATCTAGTTTTTGAATTGTTGCGAA---CTCAA---------------------------------------------------------------------------------------------------------------------------------------------------------------------------------------------------------------------------------------------------------------------------------------------------------------------------------------------------------------------------------------------------------------------------------------------------------------------------------------------------------------------------------------------------------------------------------------------------------------------------------------------------------------------------------------------------------------------------------------------------------------------------------------------------------------------------------------------------------------------------------------------------------------------------------------------------------------------------------------------------------------------------------------------------------------------------------------------------------------------------------------------------------------------------------------------------------------------------------------------------------------------------------------------------------------------------------------------------------------------------------------------------------------------------------CTTTTCTTTAGACATT-------ATGTGCCTAAAATAAATTTACTTTCGTTCTTTATTTCATTTAT------AATCGTGAGCGTAT---AT--TTTGGATCTATTTTAATTAAAAGTAAGGATACTGAACAAGCA---------------------------------------------------------------------------------------------------------------------------------------------------------------------------------------------------------------------------------------------------------------------------------------------------------------------------------------------------------------------------------------------------------------------------------------------------------------------------------------------------------------------------------------------------------------------------------------------------------------------------------------------------------------------------------------------------------------------------------------------------------------------------------------------------------------------------------------------------------------------------------------------------------------------------------------------------------------------------------------------------------------------------------------------------------------------------------------------------------------------------------------------------------------------------------------------------------------------------------------------------------------------------------------------------------------------------------------------------------------------------------------------------------------------------------CATATTATAAAAGTTCTTACCATAATTAATATCTTATCTTTTTCGCCGTTTTTGTTTTTATATATAATACCTTATGTATTCTTAAGCACTGATGGGATTTCTTCTTTTGTAGCTGCTTCATTTATGTTCCTAATACCATTTTCTTTGGTTTATCAATTTATGACAAATAAAATTTATAATGTGGATTTTATTTTAAGTAGGTTAAAATATTATGGAATATTAGCATTAACGCCCACAATTATTTTAGTTACGGTATTCGAGTTAATAGGAAATCCAGCTG-GAGATTTCTATTATTTCAGACTGGCGATTCTTATGTATATTATTATGGTGGCGGTCTTTTATTATAAAGAAGTACTTGATTTCAGATTTAGATTAAAAAGGGTTTCGGAAAAATTCAATTATCAAGACAGTATATATAAATTTACGCAGTTGATTAGAGATTCAACTTCTTTGACCCAAGTATTTGAGGAACT-GAAAACCACGATACTTGAGGTTTCGCTTGTAAGCCGAGCCCATATTTATGAGGTTTCAGTTGATGGAAGTATTAAACTCTATGAAGAACTTAAT--CA-AAATTCATTTGAAAAAGTCTATGAAAAAGAATTTAGAAAAGTAACATCCGAAATAGGGAAAATCGTTGAATTTAATAAAGGTTTTGTCATGAAGATTGGTGAACGCGGTGGTAAATCATTTGTGATCCTT-----TGTTTATCTAAAATGAATACGCCTCGTCTCACACTCGAAGAACTTTCTTGGCTGAAAACTTTGGCTTTTTATACAAACGTATCGATCGAAAACGTCATGAAAATCGAAGAACTGATGAGTCATTTAGAAGAAATAAAACAACAAGAATCTAACCCCGTATGGCTCAAAAAACTCATGTATACGATCGAGGAAAAACAACGCTCTGATCTCGCCCGCGATCTCCACGATTCGGTTCTTCAGGATTTGATTTCCTTAAAACGCCAGTGTGAGCTGTTTTTGGGTGATTTCAAGAAGGATGATAATCCGTGCCGTGAAGAGGTGCAGGACAAGCTTGTACAGATGAATGAGCAGATGTCTGATGTGATTTCGATGACGAGGGAGACGTGTCATGAGCTGCGGCCGCAGCTTCTGTATGATCTTGGATTGGTGAAGGCGCTGTCGAAGCTGGTGGCGCAGCAGCAGGAGCGGGTTCCGTTTCATATCCGTTTAAATACCGGCAGATTTACGGCTTCCCTTGATCTGGATTCGCAGCTGAATTTGTACCGGATCATTCAAGAGTTTCTGTCTAATGCGGTCAAGCACTCTCAGGCGACGGATGTGCTAATTATGCTCATCAGTATTCAAAACAAAATCGTTCTTCATTATGAGGACGATGGCGTTGGGTTTGATCAGGAAAAGAATACTGAGCATTCCATGAGCATGGGGCTTTCCGGCATTAAGGAGAGAGTCAGGGCTTTAGATGGGCGCCTTCGGATTGAAACAAGTGAAGGAAAGGGCTTTAAGGCTGATATTGAAATCGAATTGTAATGGATTTATAACGGAAACGACTTGGCACAGGCCAAGTCTTTTTTATAAAATGGAAAAGAGTGAGTAAAAGGGAGGAAAACATGAAAAAGATACTAGTGATTGATGACCATCCGGCTGTCATG-GAAGGCACCAAGACAATTTTGGAAACGGATTCGAATTTGTCTGT-TGATTGTCTCAGTCCTGAACCGAGCGAACAGTTTATCAAGCAGCATGATTTCTCGTCATATGATCTCATTTTAATGGATCTGAATTTAGGCGGCGAGGTCAATGGGATGGAGCTTTCTAAACAGATTTTACAAGAGAATCCTCATTGTAAAATTATCGTGTATACCGGTTATGAGGTCGAGGATTATTTCGAGGAAGCGATTCGTGCGGGTCTGCACGGTGCCATCAGCAAAACGGAATCTAAAGAAAAGATCACCCAATAC-ATATACCACGTACTCAATGGAGAAATTTTAGTCGATTTTGCTTACTTTAAACAGCTGATGACTCAGCAAAAAACAAAGCCGGCTCCTTCCTCTCAAAAAGAACAAGATGTGCTCACACCTAGAGAATGCCTGATTCTTCAAGAAGTTGAAAAGGGATTTACAAACCAAGAAATCGCAGATGCCCTTCATTTAAGCAAGCGGTCCATTGAATACAGCTTGACATCGATTTTCAATAAGCTGAATGTCGGTTCACGGACGGAAGCGGTTTTGATTGCGAAATCAGACGGTGTACTTTAA</ns2:sequence><ns2:name>GCA_009913395</ns2:name></ns2:Sequence><ns2:Sequence dsseqid="sq1900" id="sq1899" description="comQ_comX_comP_comA operon contig_1:468938-473097"><ns2:sequence>-------------------------------------ATGTCCCATTTAGTAAAATGGAATGGGAGGGGGGAAGTCGTTATT-GAGCAGAT-ATGTTTAGATTCTGTCCGGAT-------------CAAGGAGAAAATGAAG---GAGATTGTAAGCCAAAAAATAATGAATCTGGACTTGGAACGATATCT-TCAGAATTTTATTGAGTCTAAGGATACGTTTGAGTTTGCCGATTTGGCTCTTCA-TCATTATTTAGCTTTTAACGGTCAGGACCAAAAAGCAATCGAATTGCTAGCTGCCGGAATTGAATTG-CTTATACTCTCATTCGATA------TTTATGATGACTTAGAGGATCAAGATAATGGAAGTGCTGTCTGGATGAAGATTGACTCGTCAATCGCTTTAAATGCAGTTACAGCTCTTTACACCCTAAGTATACAAGTGATGTGTCAAGCTAGTCATGAACCA-GAATTT------------------------TCACAAGAGATATTGAATTTTGCGTTACAATCAATTCAAGGCCAGCATGATGATATTGTGAATGCGCCGCAAACTGAAGAAGCCTGTCTTGAAATGATCAAAAATAAATCAGGAGCGCTAACGGCATTGCCCTGTGTAATGGGAGTAATGCTGGCAACAGGCAAATACCATCCCATTGTAGCTTCTTATTCTTATGAACTTGGGATTATTGCACAAATCGAAAATGATTACCGAGGTTTATATTATCTAAATAA---CGATTT---TAT---TCA---GAAGAAAAACACATTGGCATACTTATACTTAAATAAACGTTTTAATGCAGCTTCTGCAGAAATCTTGAGTTGGTATGAAAATA---------CTGAGTTGTTCTTA-------TCAT-------TG--------AATTCCAAACAAATAAAAGAAAAATTAACTGAGGCAGGCGTAGTGCAATATTTA--CTTG--T--AATGA-----------AACACTTGTCATTACAAAAACTAAAGAAAGAAATTGCTAGATTAGAATTGCAAGAGAATAAAATAAAAAAATTAATAACAGGA--AT-CATAA--A-ATAAAG--GAGG-ATT------T-A---------TATGCAGGAAATAGTCGGATACTTAGTAAAAAATCCAGAAGTTTTAGATGAGGTCATGGAAGGCAGAGCCTCTTTATTAAATATAGATAAGGAT-CAAT------------TGAAAAGTATAGTTGATGCCTTTAGAGGGCTGCA-----------------------------AATTTAT-ACTAA---------TGGTAATTGG--------GTTCCT-----------------------------------------TCGTGA-GGCTT-TAATAAATGAAGGCATGGTACAACAAAGTTTCAATTTTTTTGATTTTAGTTAGTTTAGTCTATGTAACTTATTTAACGTATATAAGTTCGAGTAAACTTTTAGTTGGTGCAGCAGTAGCTGAAAATCAAGACAATGAAGTTGTAATAACAAATATTGAGGAATTTTCTACGGCTTATTACTCAGGCATACAAAAAGGGGACGTCATCAAAAGTATCAATAATCATAAA-GTTAAGCGTCCTCTTGAAGTTCAAAAATATAATTCAAACCATGTGAGTTC---TATAGTCGTCGAGAGAGATGGAGAAAAGGTTAAA-----------------------------------------------------------------------------------------------------------------------------------------------------------------------------------------------------------------------------------------------------------------------------------------------------------------------------------------------------------------------------------------------------------------------------------------------------------------------------------------------------------------------------------------------------------------------------------------------------------------------------------------------------------------------------------------------------------------------------------------------------------------------------------------------------------------------------------------------------------------------------------------------------------------------------------------------------------------------------------------------------------------------------------------------------------------------------------------------------------------------------------------------------------------------------------------------------------------------------------------------------------------------------------------------------------------------------------------------------------------------------------------------------------------------------------------------------------------------ATTAAG------------C------------CTGATTTAATG---------AATGATGGGAATTTTACTACTTTTGTGATCCCATTAATATTTTATATAGCCTGTCTATTTTGTTGTTTCTTCATTCTAAAAATAAATGAATCGAA--------AAAACTACTCTCTGCTTTGATTTTAATCATTTTCTTG-----------------------------------------------------------------------------------------------------------------------------------------------------------------------------------------------------------------------------------------------------------------------------------------------------------------------------------------------------------------------------------------------------------------------------------------------------------------------------------------------------------------------------------------------------------------------------------------------------------------------------------------------------------------------------------------------------------------------------------------------------------------------------------------------------------------------------------------------------------------------------------------------------------------------------------------------------------------------------------------------------------------------------------------------------------------------------------------------------------------------------------------------------------------------------------------------------------------------------------------------------------------------------------------------------------------------------------------------------------------------------------------------------------------------------------------------------------------------TTATCTGCTTCTTTAGCATACTTAAGTGCGGGTGGATCTGCAAAGGGAGATTGGTTAAGCAGATGTATAATGGTATTCACTTTAACTTCTGTAATGTTTAATTATCTTCTTTTCTTGTATCAGTATTTTAAAGAACTAGGCACTGTGTTATTCAACAAAAAAGTTTT---------------------------------------------------------------------------------------------------------------------------------------------------------------------------------------------------------------------------------------------------------------------------------------------------------------------------------------------------------------------------------------------------------------------------------------------------------------------------------------------------------------------------------------------------------------------------------------------------------------------------------------------------------------------------------------------------------------------------------------------------------------------------------------------------------------------------------------------------------------------------------------------------------------------------------------------------------------------------------------------------------------------------------------------------------------------------------------------------------------------------------------------------------------------------------------------------------------------------------------------------------------------------------------------------------------------------------------------------------------------------------------------------------------------------------TATATTATATGCAATTCCAGTACTAAATCTAGTTTTTGAATTGTTGCGAA---CTCAA---------------------------------------------------------------------------------------------------------------------------------------------------------------------------------------------------------------------------------------------------------------------------------------------------------------------------------------------------------------------------------------------------------------------------------------------------------------------------------------------------------------------------------------------------------------------------------------------------------------------------------------------------------------------------------------------------------------------------------------------------------------------------------------------------------------------------------------------------------------------------------------------------------------------------------------------------------------------------------------------------------------------------------------------------------------------------------------------------------------------------------------------------------------------------------------------------------------------------------------------------------------------------------------------------------------------------------------------------------------------------------------------------------------------------------CTTTTCTTTAGACATT-------ATGTGCCTAAAATAAATTTACTTTCGTTCTTTATTTCATTTAT------AATCGTGAGCGTAT---AT--TTTGGATCTATTTTAATTAAAAGTAAGGATACTGAACAAGCA---------------------------------------------------------------------------------------------------------------------------------------------------------------------------------------------------------------------------------------------------------------------------------------------------------------------------------------------------------------------------------------------------------------------------------------------------------------------------------------------------------------------------------------------------------------------------------------------------------------------------------------------------------------------------------------------------------------------------------------------------------------------------------------------------------------------------------------------------------------------------------------------------------------------------------------------------------------------------------------------------------------------------------------------------------------------------------------------------------------------------------------------------------------------------------------------------------------------------------------------------------------------------------------------------------------------------------------------------------------------------------------------------------------------------------CATATTATAAAAGTTCTTACCATAATTAATATCTTATCTTTTTCGCCGTTTTTGTTTTTATATATAATACCTTATGTATTCTTAAGCACTGATGGGATTTCTTCTTTTGTAGCTGCTTCATTTATGTTCCTAATACCATTTTCTTTGGTTTATCAATTTATGACAAATAAAATTTATAATGTGGATTTTATTTTAAGTAGGTTAAAATATTATGGAATATTAGCATTAACGCCCACAATTATTTTAGTTACGGTATTCGAGTTAATAGGAAATCCAGCTG-GAGATTTCTATTATTTCAGACTGGCGATTCTTATGTATATTATTATGGTGGCGGTCTTTTATTATAAAGAAGTACTTGATTTCAGATTTAGATTAAAAAGGGTTTCGGAAAAATTCAATTATCAAGACAGTATATATAAATTTACGCAGTTGATTAGAGATTCAACTTCTTTGACCCAAGTATTTGAGGAACT-GAAAACCACGATACTTGAGGTTTCGCTTGTAAGCCGAGCCCATATTTATGAGGTTTCAGTTGATGGAAGTATTAAACTCTATGAAGAACTTAAT--CA-AAATTCATTTGAAAAAGTCTATGAAAAAGAATTTAGAAAAGTAACATCCGAAATAGGGAAAATCGTTGAATTTAATAAAGGTTTTGTCATGAAGATTGGTGAACGCGGTGGTAAATCATTTGTGATCCTT-----TGTTTATCTAAAATGAATACGCCTCGTCTCACACTCGAAGAACTTTCTTGGCTGAAAACTTTGGCTTTTTATACAAACGTATCGATCGAAAACGTCATGAAAATCGAAGAACTGATGAGTCATTTAGAAGAAATAAAACAACAAGAATCCAACCCCGTATGGCTCAAAAAACTCATGTATACGATCGAGGAAAAACAACGCTCTGATCTCGCCCGCGATCTCCACGATTCGGTTCTTCAGGATTTGATTTCCTTAAAACGCCAGTGTGAGCTGTTTTTGGGTGATTTCAAGAAGGATGATAATCCGTGCCGTGAAGAGGTGCAGGACAAGCTTGTACAGATGAATGAGCAGATGTCTGATGTGATTTCGATGACGAGGGAGACGTGTCATGAGCTGCGGCCGCAGCTTCTGTATGATCTTGGATTGGTGAAGGCGCTGTCGAAGCTGGTGGCGCAGCAGCAGGAGCGGGTTCCGTTTCATATCCGTTTAAATACCGGGAGATTTACGGCTTCCCTTGATCTGGATTCGCAGCTGAATTTGTACCGGATCATTCAAGAGTTTCTGTCTAATGCGGTCAAGCACTCTCAGGCGACGGATGTGCTGATTATGCTCATCAGTATTCAAAACAAAATCGTTCTTCATTATGAGGACGATGGCGTTGGGTTTGATCAGGAAAAGAATACTGAGCATTCCATGAGCATGGGGCTTTCTGGCATTAAGGAGAGAGTCAGGGCTTTAGATGGGCGCCTTCGGATTGAAACAAGTGAAGGAAAGGGCTTTAAGGCTGATATTGAAATCGAATTGTAATGGATTTATAACGGAAACGACTTGGCACAGGCCAAGTCTTTTTTATAAAATGGAAAAGAGTGAGTAAAAGGGAGGAAAACATGAAAAAGATACTAGTGATTGATGACCATCCGGCTGTCATG-GAAGGCACCAAGACAATTTTGGAAACGGATTCGAATTTGTCTGT-TGATTGTCTCAGTCCTGAACCGAGCGAACAGTTTATCAAGCAGCATGATTTCTCGTCATATGATCTCATTTTAATGGATCTGAATCTAGGCGGCGAGGTCAATGGGATGGAGCTTTCTAAACAGATTTTACAAGAGAATCCTCATTGTAAAATTATCGTGTATACCGGTTATGAGGTCGAGGATTATTTCGAGGAAGCGATTCGTGCGGGTCTGCACGGTGCCATCAGCAAAACGGAATCTAAAGAAAAGATCACCCAATAC-ATATACCACGTACTCAACGGAGAAATTTTAGTCGATTTTGCTTACTTTAAACAGCTGATGACTCAGCAAAAAACAAAGCCGGCTCCTTCCTCTCAAAAAGAACAAGATGTGCTCACACCTAGAGAATGCCTGATTCTTCAAGAAGTTGAAAAGGGATTTACAAACCAAGAAATCGCAGATGCCCTTCATTTAAGCAAGCGGTCCATTGAATACAGCTTGACATCGATTTTCAATAAGCTGAATGTCGGTTCACGGACGGAAGCGGTTTTGATTGCGAAATCAGACGGTGTACTTTAA</ns2:sequence><ns2:name>GCA_009913535</ns2:name></ns2:Sequence><ns2:Sequence dsseqid="sq1902" id="sq1901" description="comQ_comX_comP_comA operon contig_1:3215468-3219627"><ns2:sequence>-------------------------------------ATGTCCCATTTAGTAAAATGGAATGGGAGGGGGGAAGTCGTTATT-GAGCAGAT-ATGTTTAGATTCTGTCCGGAT-------------CAAGGAGAAAATGAAG---GAGATTGTAAGCCAAAAAATAATGAATCTGGACTTGGAACGATATCT-TCAGAATTTTATTGAGTCTAAGGATACGTTTGAGTTTGCCGATTTGGCTCTTCA-TCATTATTTAGCTTTTAACGGTCAGGACCAAAAAGCAATCGAATTGCTAGCTGCCGGAATTGAATTG-CTTATACTCTCATTCGATA------TTTATGATGACTTAGAGGATCAAGATAATGGAAGTGCTGTCTGGATGAAGATTGACTCGTCAATCGCTTTAAATGCAGTTACAGCTCTTTACACCCTAAGTATACAAGTGATGTGTCAAGCTAGTCATGAACCA-GAATTT------------------------TCACAAGAGATATTGAATTTTGCGTTACAATCAATTCAAGGCCAGCATGATGATATTGTGAATGCGCCGCAAACTGAAGAAGCCTGTCTTGAAATGATCAAAAATAAATCAGGAGCGCTAACGGCATTGCCCTGTGTAATGGGAGTAATGCTGGCAACAGGCAAATACCATCCCATTGTAGCTTCTTATTCTTATGAACTTGGGATTATTGCACAAATCGAAAATGATTACCGAGGTTTATATTATCTAAATAA---CGATTT---TAT---TCA---GAAGAAAAACACATTGGCATACTTATACTTAAATAAACGTTTTAATGCAGCTTCTGCAGAAATCTTGAGTTGGTATGAAAATA---------CTGAGTTGTTCTTA-------TCAT-------TG--------AATTCCAAACAAATAAAAGAAAAATTAACTGAGGCAGGCGTAGTGCAATATTTA--CTTG--T--AATGA-----------AACACTTGTCATTACAAAAACTAAAGAAAGAAATTGCTAGATTAGAATTGCAAGAGAATAAAATAAAAAAATTAATAACAGGA--AT-CATAA--A-ATAAAG--GAGG-ATT------T-A---------TATGCAGGAAATAGTCGGATACTTAGTAAAAAATCCAGAAGTTTTAGATGAGGTCATGGAAGGCAGAGCCTCTTTATTAAATATAGATAAGGAT-CAAT------------TGAAAAGTATAGTTGATGCCTTTAGAGGGCTGCA-----------------------------AATTTAT-ACTAA---------TGGTAATTGG--------GTTCCT-----------------------------------------TCGTGA-GGCTT-TAATAAATGAAGGCATGGTACAACAAAGTTTCAATTTTTTTGATTTTAGTTAGTTTAGTCTATGTAACTTATTTAACGTATATAAGTTCGAGTAAACTTTTAGTTGGTGCAGCAGTAGCTGAAAATCAAGACAATGAAGTTGTAATAACAAATATTGAGGAATTTTCTACGGCTTATTACTCAGGCATACAAAAAGGGGACGTCATCAAAAGTATCAATAATCATAAA-GTTAAGCGTCCTCTTGAAGTTCAAAAATATAATTCAAACCATGTGAGTTC---TATAGTCGTCGAGAGAGATGGAGAAAAGGTTAAA-----------------------------------------------------------------------------------------------------------------------------------------------------------------------------------------------------------------------------------------------------------------------------------------------------------------------------------------------------------------------------------------------------------------------------------------------------------------------------------------------------------------------------------------------------------------------------------------------------------------------------------------------------------------------------------------------------------------------------------------------------------------------------------------------------------------------------------------------------------------------------------------------------------------------------------------------------------------------------------------------------------------------------------------------------------------------------------------------------------------------------------------------------------------------------------------------------------------------------------------------------------------------------------------------------------------------------------------------------------------------------------------------------------------------------------------------------------------------ATTAAG------------C------------CTGATTTAATG---------AATGATGGGAATTTTACTACTTTTGTGATCCCATTAATATTTTATATAGCCTGTCTATTTTGTTGTTTCTTCATTCTAAAAATAAATGAATCGAA--------AAAACTACTCTCTGCTTTGATTTTAATCATTTTCTTG-----------------------------------------------------------------------------------------------------------------------------------------------------------------------------------------------------------------------------------------------------------------------------------------------------------------------------------------------------------------------------------------------------------------------------------------------------------------------------------------------------------------------------------------------------------------------------------------------------------------------------------------------------------------------------------------------------------------------------------------------------------------------------------------------------------------------------------------------------------------------------------------------------------------------------------------------------------------------------------------------------------------------------------------------------------------------------------------------------------------------------------------------------------------------------------------------------------------------------------------------------------------------------------------------------------------------------------------------------------------------------------------------------------------------------------------------------------------------TTATCTGCTTCTTTAGCATACTTAAGTGCGGGTGGATCTGCAAAGGGAGATTGGTTAAGCAGATGTATAATGGTATTCACTTTAACTTCTGTAATGTTTAATTATCTTCTTTTCTTGTATCAGTATTTTAAAGAACTAGGCACTGTGTTATTCAACAAAAAAGTTTT---------------------------------------------------------------------------------------------------------------------------------------------------------------------------------------------------------------------------------------------------------------------------------------------------------------------------------------------------------------------------------------------------------------------------------------------------------------------------------------------------------------------------------------------------------------------------------------------------------------------------------------------------------------------------------------------------------------------------------------------------------------------------------------------------------------------------------------------------------------------------------------------------------------------------------------------------------------------------------------------------------------------------------------------------------------------------------------------------------------------------------------------------------------------------------------------------------------------------------------------------------------------------------------------------------------------------------------------------------------------------------------------------------------------------------TATATTATATGCAATTCCAGTACTAAATCTAGTTTTTGAATTGTTGCGAA---CTCAA---------------------------------------------------------------------------------------------------------------------------------------------------------------------------------------------------------------------------------------------------------------------------------------------------------------------------------------------------------------------------------------------------------------------------------------------------------------------------------------------------------------------------------------------------------------------------------------------------------------------------------------------------------------------------------------------------------------------------------------------------------------------------------------------------------------------------------------------------------------------------------------------------------------------------------------------------------------------------------------------------------------------------------------------------------------------------------------------------------------------------------------------------------------------------------------------------------------------------------------------------------------------------------------------------------------------------------------------------------------------------------------------------------------------------------CTTTTCTTTAGACATT-------ATGTGCCTAAAATAAATTTACTTTCGTTCTTTATTTCATTTAT------AATCGTGAGCGTAT---AT--TTTGGATCTATTTTAATTAAAAGTAAGGATACTGAACAAGCA---------------------------------------------------------------------------------------------------------------------------------------------------------------------------------------------------------------------------------------------------------------------------------------------------------------------------------------------------------------------------------------------------------------------------------------------------------------------------------------------------------------------------------------------------------------------------------------------------------------------------------------------------------------------------------------------------------------------------------------------------------------------------------------------------------------------------------------------------------------------------------------------------------------------------------------------------------------------------------------------------------------------------------------------------------------------------------------------------------------------------------------------------------------------------------------------------------------------------------------------------------------------------------------------------------------------------------------------------------------------------------------------------------------------------------CATATTATAAAAGTTCTTACCATAATTAATATCTTATCTTTTTCGCCGTTTTTGTTTTTATATATAATACCTTATGTATTCTTAAGCACTGATGGGATTTCTTCTTTTGTAGCTGCTTCATTTATGTTCCTAATACCATTTTCTTTGGTTTATCAATTTATGACAAATAAAATTTATAATGTGGATTTTATTTTAAGTAGGTTAAAATATTATGGAATATTAGCATTAACGCCCACAATTATTTTAGTTACGGTATTCGAGTTAATAGGAAATCCAGCTG-GAGATTTCTATTATTTCAGACTGGCGATTCTTATGTATATTATTATGGTGGCGGTCTTTTATTATAAAGAAGTACTTGATTTCAGATTTAGATTAAAAAGGGTTTCGGAAAAATTCAATTATCAAGACAGTATATATAAATTTACGCAGTTGATTAGAGATTCAACTTCTTTGACCCAAGTATTTGAGGAACT-GAAAACCACGATACTTGAGGTTTCGCTTGTAAGCCGAGCCCATATTTATGAGGTTTCAGTTGATGGAAGTATTAAACTCTATGAAGAACTTAAT--CA-AAATTCATTTGAAAAAGTCTATGAAAAAGAATTTAGAAAAGTAACATCCGAAATAGGGAAAATCGTTGAATTTAATAAAGGTTTTGTCATGAAGATTGGTGAACGCGGTGGTAAATCATTTGTGATCCTT-----TGTTTATCTAAAATGAATACGCCTCGTCTCACACTCGAAGAACTTTCTTGGCTGAAAACTTTGGCTTTTTATACAAACGTATCGATCGAAAACGTCATGAAAATCGAAGAACTGATGAGTCATTTAGAAGAAATAAAACAACAAGAATCCAACCCCGTATGGCTCAAAAAACTCATGTATACGATCGAGGAAAAACAACGCTCTGATCTCGCCCGCGATCTCCACGATTCGGTTCTTCAGGATTTGATTTCCTTAAAACGCCAGTGTGAGCTGTTTTTGGGTGATTTCAAGAAGGATGATAATCCGTGCCGTGAAGAGGTGCAGGACAAGCTTGTACAGATGAATGAGCAGATGTCTGATGTGATTTCGATGACGAGGGAGACGTGTCATGAGCTGCGGCCGCAGCTTCTGTATGATCTTGGATTGGTGAAGGCGCTGTCGAAGCTGGTGGCGCAGCAGCAGGAGCGGGTTCCGTTTCATATCCGTTTAAATACCGGGAGATTTACGGCTTCCCTTGATCTGGATTCGCAGCTGAATTTGTACCGGATCATTCAAGAGTTTCTGTCTAATGCGGTCAAGCACTCTCAGGCGACGGATGTGCTGATTATGCTCATCAGTATTCAAAACAAAATCGTTCTTCATTATGAGGACGATGGCGTTGGGTTTGATCAGGAAAAGAATACTGAGCATTCCATGAGCATGGGGCTTTCTGGCATTAAGGAGAGAGTCAGGGCTTTAGATGGGCGCCTTCGGATTGAAACAAGTGAAGGAAAGGGCTTTAAGGCTGATATTGAAATCGAATTGTAATGGATTTATAACGGAAACGACTTGGCACAGGCCAAGTCTTTTTTATAAAATGGAAAAGAGTGAGTAAAAGGGAGGAAAACATGAAAAAGATACTAGTGATTGATGACCATCCGGCTGTCATG-GAAGGCACCAAGACAATTTTGGAAACGGATTCGAATTTGTCTGT-TGATTGTCTCAGTCCTGAACCGAGCGAACAGTTTATCAAGCAGCATGATTTCTCGTCATATGATCTCATTTTAATGGATCTGAATCTAGGCGGCGAGGTCAATGGGATGGAGCTTTCTAAACAGATTTTACAAGAGAATCCTCATTGTAAAATTATCGTGTATACCGGTTATGAGGTCGAGGATTATTTCGAGGAAGCGATTCGTGCGGGTCTGCACGGTGCCATCAGCAAAACGGAATCTAAAGAAAAGATCACCCAATAC-ATATACCACGTACTCAACGGAGAAATTTTAGTCGATTTTGCTTACTTTAAACAGCTGATGACTCAGCAAAAAACAAAGCCGGCTCCTTCCTCTCAAAAAGAACAAGATGTGCTCACACCTAGAGAATGCCTGATTCTTCAAGAAGTTGAAAAGGGATTTACAAACCAAGAAATCGCAGATGCCCTTCATTTAAGCAAGCGGTCCATTGAATACAGCTTGACATCGATTTTCAATAAGCTGAATGTCGGTTCACGGACGGAAGCGGTTTTGATTGCGAAATCAGACGGTGTACTTTAA</ns2:sequence><ns2:name>GCA_004103535</ns2:name></ns2:Sequence><ns2:Sequence dsseqid="sq1904" id="sq1903" description="comQ_comX_comP_comA operon contig_2:3073801-3077959"><ns2:sequence>-------------------------------------ATGTCCCATTTAGTAAAATGGAATGGGAGGGGGGAAGTCGTTATT-GAGCAGAT-ATGTTTAGATTCTGTCCGGAT-------------CAAGGAGAAAATGAAG---GAGATTGTAAGCCAAAAAATAATGAATCTGGACTTGGAACGATATCT-TCAGAATTTTATTGAGTCTAAGGATACGTTTGAGTTTGCCGATTTGGCTCTTCA-TCATTATTTAGCTTTTAACGGTCAGGACCAAAAAGCAATCGAATTGCTAGCTGCCGGAATTGAATTG-CTTATACTCTCATTCGATA------TTTATGATGACTTAGAGGATCAAGATAATGGAAGTGCTGTCTGGATGAAGATTGACTCGTCAATCGCTTTAAATGCAGTTACAGCTCTTTACACCCTAAGTATACAAGTGATGTGTCAAGCTAGTCATGAACCA-GAATTT------------------------TCACAAGAGATATTGAATTTTGCGTTACAATCAATTCAAGGCCAGCATGATGATATTGTGAATGCGCCGCAAACTGAAGAAGCCTGTCTTGAAATGATCAAAAATAAATCAGGAGCGCTAACGGCATTGCCCTGTGTAATGGGAGTAATGCTGGCAACAGGCAAATACCATCCCATTGTAGCTTCTTATTCTTATGAACTTGGGATTATTGCACAAATCGAAAATGATTACCGAGGTTTATATTATCTAAATAA---CGATTT---TAT---TCA---GAAGAAAAACACATTGGCATACTTATACTTAAATAAACGTTTTAATGCAGCTTCTGCAGAAATCTTGAGTTGGTATGAAAATA---------CTGAGTTGTTCTTA-------TCAT-------TG--------AATTCCAAACAAATAAAAGAAAAATTAACTGAGGCAGGCGTAGTGCAATATTTA--CTTG--T--AATGA-----------AACACTTGTCATTACAAAAACTAAAGAAAGAAATTGCTAGATTAGAATTGCAAGAGAATAAAATAAAAAAATTAATAACAGGA--AT-CATAA--A-ATAAAG--GAGG-ATT------T-A---------TATGCAGGAAATAGTCGGATACTTAGTAAAAAATCCAGAAGTTTTAGATGAGGTCATGGAAGGCAGAGCCTCTTTATTAAATATAGATAAGGAT-CAAT------------TGAAAAGTATAGTTGATGCCTTTAGAGGGCTGCA-----------------------------AATTTAT-ACTAA---------TGGTAATTGG--------GTTCCT-----------------------------------------TCGTGA-GGCTT-TAATAAATGAAGGCATGGTACAACAAAGTTTCAATTTTTTTGATTTTAGTTAGTTTAGTCTATGTAACTTATTTAACGTATATAAGTTCGAGTAAACTTTTAGTTGGTGCAGCAGTAGCTGAAAATCAAGACAATGAAGTTGTAATAACAAATATTGAGGAATTTTCTACGGCTTATTACTCAGGCATACAAAAAGGGGACGTCATCAAAAGTATCAATAATCATAAA-GTTAAGCGTCCTCTTGAAGTTCAAAAATATAATTCAAACCATGTGAGTTC---TATAGTCGTCGAGAGAGATGGAGAAAAGGTTAAA-----------------------------------------------------------------------------------------------------------------------------------------------------------------------------------------------------------------------------------------------------------------------------------------------------------------------------------------------------------------------------------------------------------------------------------------------------------------------------------------------------------------------------------------------------------------------------------------------------------------------------------------------------------------------------------------------------------------------------------------------------------------------------------------------------------------------------------------------------------------------------------------------------------------------------------------------------------------------------------------------------------------------------------------------------------------------------------------------------------------------------------------------------------------------------------------------------------------------------------------------------------------------------------------------------------------------------------------------------------------------------------------------------------------------------------------------------------------------ATTAAG------------C------------CTGATTTAATG---------AATGATGGGAATTTTACTACTTTTGTGATCCCATTAATATTTTATATAGCCTGTCTATTTTGTTGTTTCTTCATTCTAAAAATAAATGAATCGAA--------AAAACTACTCTCTGCTTTGATTTTAATCATTTTCTTG-----------------------------------------------------------------------------------------------------------------------------------------------------------------------------------------------------------------------------------------------------------------------------------------------------------------------------------------------------------------------------------------------------------------------------------------------------------------------------------------------------------------------------------------------------------------------------------------------------------------------------------------------------------------------------------------------------------------------------------------------------------------------------------------------------------------------------------------------------------------------------------------------------------------------------------------------------------------------------------------------------------------------------------------------------------------------------------------------------------------------------------------------------------------------------------------------------------------------------------------------------------------------------------------------------------------------------------------------------------------------------------------------------------------------------------------------------------------------TTATCTGCTTCTTTAGCATACTTAAGTGCGGGTGGATCTGCAAAGGGAGATTGGTTAAGCAGATGTATAATGGTATTCACTTTAACTTCTGTAATGTTTAATTATCTTCTTTTCTTGTATCAGTATTTTAAAGAACTAGGCACTGTGTTATTCAACAAAAAAGTTTT----------------------------------------------------------------------------------------------------------------------------------------------------------------------------------------------------------------------------------------------------------------------------------------------------------------------------------------------------------------------------------------------------------------------------------------------------------------------------------------------------------------------------------------------------------------------------------------------------------------------------------------------------------------------------------------------------------------------------------------------------------------------------------------------------------------------------------------------------------------------------------------------------------------------------------------------------------------------------------------------------------------------------------------------------------------------------------------------------------------------------------------------------------------------------------------------------------------------------------------------------------------------------------------------------------------------------------------------------------------------------------------------------------------------------------ATATTATATGCAATTCCAGTACTAAATCTAGTTTTTGAATTGTTGCGAA---CTCAA---------------------------------------------------------------------------------------------------------------------------------------------------------------------------------------------------------------------------------------------------------------------------------------------------------------------------------------------------------------------------------------------------------------------------------------------------------------------------------------------------------------------------------------------------------------------------------------------------------------------------------------------------------------------------------------------------------------------------------------------------------------------------------------------------------------------------------------------------------------------------------------------------------------------------------------------------------------------------------------------------------------------------------------------------------------------------------------------------------------------------------------------------------------------------------------------------------------------------------------------------------------------------------------------------------------------------------------------------------------------------------------------------------------------------------CTTTTCTTTAGACATT-------ATGTGCCTAAAATAAATTTACTTTCGTTCTTTATTTCATTTAT------AATCGTGAGCGTAT---AT--TTTGGATCTATTTTAATTAAAAGTAAGGATACTGAACAAGCA---------------------------------------------------------------------------------------------------------------------------------------------------------------------------------------------------------------------------------------------------------------------------------------------------------------------------------------------------------------------------------------------------------------------------------------------------------------------------------------------------------------------------------------------------------------------------------------------------------------------------------------------------------------------------------------------------------------------------------------------------------------------------------------------------------------------------------------------------------------------------------------------------------------------------------------------------------------------------------------------------------------------------------------------------------------------------------------------------------------------------------------------------------------------------------------------------------------------------------------------------------------------------------------------------------------------------------------------------------------------------------------------------------------------------------CATATTATAAAAGTTCTTACCATAATTAATATCTTATCTTTTTCGCCGTTTTTGTTTTTATATATAATACCTTATGTATTCTTAAGCACTGATGGGATTTCTTCTTTTGTAGCTGCTTCATTTATGTTCCTAATACCATTTTCTTTGGTTTATCAATTTATGACAAATAAAATTTATAATGTGGATTTTATTTTAAGTAGGTTAAAATATTATGGAATATTAGCATTAACGCCCACAATTATTTTAGTTACGGTATTCGAGTTAATAGGAAATCCAGCTG-GAGATTTCTATTATTTCAGACTGGCGATTCTTATGTATATTATTATGGTGGCGGTCTTTTATTATAAAGAAGTACTTGATTTCAGATTTAGATTAAAAAGGGTTTCGGAAAAATTCAATTATCAAGACAGTATATATAAATTTACGCAGTTGATTAGAGATTCAACTTCTTTGACCCAAGTATTTGAGGAACT-GAAAACCACGATACTTGAGGTTTCGCTTGTAAGCCGAGCCCATATTTATGAGGTTTCAGTTGATGGAAGTATTAAACTCTATGAAGAACTTAAT--CA-AAATTCATTTGAAAAAGTCTATGAAAAAGAATTTAGAAAAGTAACATCCGAAATAGGGAAAATCGTTGAATTTAATAAAGGTTTTGTCATGAAGATTGGTGAACGCGGTGGTAAATCATTTGTGATCCTT-----TGTTTATCTAAAATGAATACGCCTCGTCTCACACTCGAAGAACTTTCTTGGCTGAAAACTTTGGCTTTTTATACAAACGTATCGATCGAAAACGTCATGAAAATCGAAGAACTGATGAGTCATTTAGAAGAAATAAAACAACAAGAATCCAACCCCGTATGGCTCAAAAAACTCATGTATACGATCGAGGAAAAACAACGCTCTGATCTCGCCCGCGATCTCCACGATTCGGTTCTTCAGGATTTGATTTCCTTAAAACGCCAGTGTGAGCTGTTTTTGGGTGATTTCAAGAAGGATGATAATCCGTGCCGTGAAGAGGTGCAGGACAAGCTTGTACAGATGAATGAGCAGATGTCTGATGTGATTTCGATGACGAGGGAGACGTGTCATGAGCTGCGGCCGCAGCTTCTGTATGATCTTGGATTGGTGAAGGCGCTGTCGAAGCTGGTGGCGCAGCAGCAGGAGCGGGTTCCGTTTCATATCCGTTTAAATACCGGGAGATTTACGGCTTCCCTTGATCTGGATTCGCAGCTGAATTTGTACCGGATCATTCAAGAGTTTCTGTCTAATGCGGTCAAGCACTCTCAGGCGACGGATGTGCTGATTATGCTCATCAGTATTCAAAACAAAATCGTTCTTCATTATGAGGACGATGGCGTTGGGTTTGATCAGGAAAAGAATACTGAGCATTCCATGAGCATGGGGCTTTCTGGCATTAAGGAGAGAGTCAGGGCTTTAGATGGGCGCCTTCGGATTGAAACAAGTGAAGGAAAGGGCTTTAAGGCTGATATTGAAATCGAATTGTAATGGATTTATAACGGAAACGACTTGGCACAGGCCAAGTCTTTTTTATAAAATGGAAAAGAGTGAGTAAAAGGGAGGAAAACATGAAAAAGATACTAGTGATTGATGACCATCCGGCTGTCATG-GAAGGCACCAAGACAATTTTGGAAACGGATTCGAATTTGTCTGT-TGATTGTCTCAGTCCTGAACCGAGCGAACAGTTTATCAAGCAGCATGATTTCTCGTCATATGATCTCATTTTAATGGATCTGAATCTAGGCGGCGAGGTCAATGGGATGGAGCTTTCTAAACAGATTTTACAAGAGAATCCTCATTGTAAAATTATCGTGTATACCGGTTATGAGGTCGAGGATTATTTCGAGGAAGCGATTCGTGCGGGTCTGCACGGTGCCATCAGCAAAACGGAATCTAAAGAAAAGATCACCCAATAC-ATATACCACGTACTCAACGGAGAAATTTTAGTCGATTTTGCTTACTTTAAACAGCTGATGACTCAGCAAAAAACAAAGCCGGCTCCTTCCTCTCAAAAAGAACAAGATGTGCTCACACCTAGAGAATGCCTGATTCTTCAAGAAGTTGAAAAGGGATTTACAAACCAAGAAATCGCAGATGCCCTTCATTTAAGCAAGCGGTCCATTGAATACAGCTTGACATCGATTTTCAATAAGCTGAATGTCGGTTCACGGACGGAAGCGGTTTTGATTGCGAAATCAGACGGTGTACTTTAA</ns2:sequence><ns2:name>Bacillus_subtilis_DSM5611</ns2:name></ns2:Sequence><ns2:Sequence dsseqid="sq1906" id="sq1905" description="comQ_comX_comP_comA operon contig_1:3992004-3996152"><ns2:sequence>-------------------------------------ATGTCCCATTTAGTAAAATGGAATGGGAGGGGGGAAGTCGTTATT-GAGCAGAT-ATGTTTAGATTCTGTCCGGAT-------------CAAGGAGAAAATGAAG---GAGATTGTAAGCCAAAAAATAATGAATCAGGACTTGGAACGATATCT-TCAGAATTTTATTGAGTCTAAGGATACGTTTGAGTTTGCCGATTTGGCTCTTCA-TCATTATTTAGCTTTTAACGGTCAGGACCAAAAAGCAATCGAATTGCTAGCTGCCGGAATTGAATTG-CTTATACTCTCATTCGATA------TTTATGATGACTTAGAGGATCAAGATAATGGAAGTGCTGTCTGGATGAAGATTGACTCGTCAATCGCTTTAAATGCAGTTACAGCTCTTTACACCCTAAGTATACAAGTGATGTGTCAAGCTAGTCATGAACCA-GAATTT------------------------TCACAAGAGATATTGAATTTTGCGTTACAATCAATTCAAGGCCAGCATGATGATATTGTGAATGCGCCGCAAACTGAAGAAGCCTGTCTTGAAATGATCAAAAATAAATCAGGAGCGCTAACGGCATTGCCCTGTGTAATGGGAGTAATGCTGGCAACAGGCAAATACCATCCCATTGTAGCTTCTTATTCTTATGAACTTGGGATTATTGCACAAATCGAAAATGATTACCGAGGTTTATATTATCTAAATAA---CGATTT---TAT---TCA---GAAGAAAAACACATTGGCATACTTATACTTAAATAAACGTTTTAATGCAGCTTCTGCAGAAATCTTGAGTTGGTATGAAAATA---------CTGAGTTGTTCTTA-------TCAT-------TG--------AATTCCAAACAAATAAAAGAAAAATTAACTGAGGCAGGCGTAGTGCAATATTTA--CTTG--T--AATGA-----------AACACTTGTCATTACAAAAACTAAAGAAAGAAATTGCTAGATTAGAATTGCAAGAGAATAAAATAAAAAAATTAATAACAGGA--AT-CATAA--A-ATAAAG--GAGG-ATT------T-A---------TATGCAGGAAATAGTCGGATACTTAGTAAAAAATCCAGAAGTTTTAGATGAGGTCATGGAAGGCAGAGCCTCTTTATTAAATATAGATAAGGAT-CAAT------------TGAAAAGTATAGTTGATGCCTTTAGAGGGCTGCA-----------------------------AATTTAT-ACTAA---------TGGTAATTGG--------GTTCCT-----------------------------------------TCGTGA-GGCTT-TAATAAATGAAGGCATGGTACAACAAAGTTTCAATTTTTTTGATTTTAGTTAGTTTAGTCTATGTAACTTATTTAACGTATATAAGTTCGAGTAAACTTTTAGTTGGTGCAGCAGTAGCTGAAAATCAAGACAATGAAGTTGTAATAACAAATATTGAGGAATTTTCTACGGCTTATTACTCAGGCATACAAAAAGGGGACGTCATCAAAAGTATCAATAATCATAAA-GTTAAGCGTCCTCTTGAAGTTCAAAAATATAATTCAAACCATGTGAGTTC---TATAGTCGTCGAGAGAGATGGAGAAAAGGTTAAA-----------------------------------------------------------------------------------------------------------------------------------------------------------------------------------------------------------------------------------------------------------------------------------------------------------------------------------------------------------------------------------------------------------------------------------------------------------------------------------------------------------------------------------------------------------------------------------------------------------------------------------------------------------------------------------------------------------------------------------------------------------------------------------------------------------------------------------------------------------------------------------------------------------------------------------------------------------------------------------------------------------------------------------------------------------------------------------------------------------------------------------------------------------------------------------------------------------------------------------------------------------------------------------------------------------------------------------------------------------------------------------------------------------------------------------------------------------------------ATTAAG------------C------------CTGATTTAATG---------AATGATGGGAATTTTACTACTTTTGTGATCCCATTAATATTTTATATAGCCTGTCTATTTTGTTGTTTCTTCATTCTAAAAATAAATGAATCGAA--------AAAACTACTCTCTGCTTTGATTTTAATCATTTTCTTG-----------------------------------------------------------------------------------------------------------------------------------------------------------------------------------------------------------------------------------------------------------------------------------------------------------------------------------------------------------------------------------------------------------------------------------------------------------------------------------------------------------------------------------------------------------------------------------------------------------------------------------------------------------------------------------------------------------------------------------------------------------------------------------------------------------------------------------------------------------------------------------------------------------------------------------------------------------------------------------------------------------------------------------------------------------------------------------------------------------------------------------------------------------------------------------------------------------------------------------------------------------------------------------------------------------------------------------------------------------------------------------------------------------------------------------------------------------------------TTATCTGCTTCTTTAGCATACTTAAGTGCGGGTGGATCTGCAAAGGGAGATTGGTTAAGCAGATGTATAATGGTATTCACTTTAACTTCTGTAATGTTTAATTATCTTCTTTTCTTGTATCAGTATTTTAAAGAACTAGGCACTGTGTTATTCAACAAAAAAGTTTT---------------------------------------------------------------------------------------------------------------------------------------------------------------------------------------------------------------------------------------------------------------------------------------------------------------------------------------------------------------------------------------------------------------------------------------------------------------------------------------------------------------------------------------------------------------------------------------------------------------------------------------------------------------------------------------------------------------------------------------------------------------------------------------------------------------------------------------------------------------------------------------------------------------------------------------------------------------------------------------------------------------------------------------------------------------------------------------------------------------------------------------------------------------------------------------------------------------------------------------------------------------------------------------------------------------------------------------------------------------------------------------------------------------------------------TATATTATATGCAATTCCAGTACTAAATCTAGTTTTTGAATTGTTGCGAA---CTCAA---------------------------------------------------------------------------------------------------------------------------------------------------------------------------------------------------------------------------------------------------------------------------------------------------------------------------------------------------------------------------------------------------------------------------------------------------------------------------------------------------------------------------------------------------------------------------------------------------------------------------------------------------------------------------------------------------------------------------------------------------------------------------------------------------------------------------------------------------------------------------------------------------------------------------------------------------------------------------------------------------------------------------------------------------------------------------------------------------------------------------------------------------------------------------------------------------------------------------------------------------------------------------------------------------------------------------------------------------------------------------------------------------------------------------------CTTTTCTTTAGACATT-------ATGTGCCTAAAATAAATTTACTTTCGTTCTTTATTTCATTTAT------AATCGTGAGCGTAT---AT--TTTGGATCTATTTTAATTAAAAGTAAGGATACTGAACAAGCA---------------------------------------------------------------------------------------------------------------------------------------------------------------------------------------------------------------------------------------------------------------------------------------------------------------------------------------------------------------------------------------------------------------------------------------------------------------------------------------------------------------------------------------------------------------------------------------------------------------------------------------------------------------------------------------------------------------------------------------------------------------------------------------------------------------------------------------------------------------------------------------------------------------------------------------------------------------------------------------------------------------------------------------------------------------------------------------------------------------------------------------------------------------------------------------------------------------------------------------------------------------------------------------------------------------------------------------------------------------------------------------------------------------------------------CATATTATAAAAGTTCTTACCATAATTAATATCTTATCTTTTTCGCCGTTTTTGTTTTTATATATAATACCTTATGTATTCTTAAGCACTGATGGGATTTCTTCTTTTGTAGCTGCTTCATTTATGTTCCTAATACCATTTTCTTTGGTTTATCAATTTATGACAAATAAAATTTATAATGTGGATTTTATTTTAAGTAGGTTAAAATATTATGGAATATTAGCATTAACGCCCACAATTATTTTAGTTACGGTATTCGAGTTAATAGGAAATCCAGCTG-GAGATTTCTATTATTTCAGACTGGCGATTCTTATGTATATTATTATGGTGGCGGTCTTTTATTATAAAGAAGTACTTGATTTCAGATTTAGATTAAAAAGGGTTTCGGAAAAATTCAATTATCAAGACAGTATATATAAATTTACGCAGTTGATTAGAGATTCAACTTCTTTGACCCAAGTATTTGAGGAACT-GAAAACCACGATACTTGAGGTTTCGCTTGTAAGCCGAGCCCATATTTATGAGGTTTCAGTTGATGGAAGTATTAAACTCTATGAAGAACTTAAT--CA-AAATTCATTTGAAAAAGTCTATGAAAAAGAATTTAGAAAAGTAACATCCGAAATAGGGAAAATCGTTGAATTTAATAAAGGTTTTGTCATGAAGATTGGTGAACGCGGTGGTAAATCATTTGTGATCCTT-----TGTTTATCTAAAATGAATACGCCTCGTCTCACACTCGAAGAACTTTCTTGGCTGAAAACTTTGGCTTTTTATACAAACGTATCGATCGAAAACGTCATGAAAATCGAAGAACTGATGAGTCATTTAGAAGAAATAAAACAACAAGAATCCAACCCCGTATGGCTCAAAAAACTCATGTATACGATCGAGGAAAAACAACGCTCTGATCTCGCCCGCGATCTCCACGATTCGGTTCTTCAGGATTTGATTTCCTTAAAACGCCAGTGTGAGCTGTTTTTGGGTGATTTCAAGAAGGATGATAATCCGTGCCGTGAAGAGGTGCAGGACAAGCTTGTACAGATGAATGAGCAGATGTCTGATGTGATTTCGATGACGAGGGAGACGTGTCATGAGCTGCGGCCGCAGCTTCTGTATGATCTTGGATTGGTGAAGGCGCTGTCGAAGCTGGTGGCGCAGCAGCAGGAGCGGGTTCCGTTTCATATCCGTTTAAATACCGGGAGATTTACGGCTTCCCTTGATCTGGATTCGCAGCTGAATTTGTACCGGATCATTCAAGAGTTTCTGTCTAATGCGGTCAAGCACTCTCAGGCGACGGATGTGCTGATTATGCTCATCAGTATTCAAAACAAAATCGTTCTTCATTATGAGGACGATGGCGTTGGGTTTGATCAGGAAAAGAATACTGAGCATTCCATGAGCATGGGGC-----------AAGGAGAGAGTCAGGGCTTTAGATGGGCGCCTTCGGATTGAAACAAGTGAAGGAAAGGGCTTTAAGGCTGATATTGAAATCGAATTGTAATGGATTTATAACGGAAACGACTTGGCACAGGCCAAGTCTTTTTTATAAAATGGAAAAGAGTGAGTAAAAGGGAGGAAAACATGAAAAAGATACTAGTGATTGATGACCATCCGGCTGTCATG-GAAGGCACCAAGACAATTTTGGAAACGGATTCGAATTTGTCTGT-TGATTGTCTCAGTCCTGAACCGAGCGAACAGTTTATCAAGCAGCATGATTTCTCGTCATATGATCTCATTTTAATGGATCTGAATCTAGGCGGCGAGGTCAATGGGATGGAGCTTTCTAAACAGATTTTACAAGAGAATCCTCATTGTAAAATTATCGTGTATACCGGTTATGAGGTCGAGGATTATTTCGAGGAAGCGATTCGTGCGGGTCTGCACGGTGCCATCAGCAAAACGGAATCTAAAGAAAAGATCACCCAATAC-ATATACCACGTACTCAACGGAGAAATTTTAGTCGATTTTGCTTACTTTAAACAGCTGATGACTCAGCAAAAAACAAAGCCGGCTCCTTCCTCTCAAAAAGAACAAGATGTGCTCACACCTAGAGAATGCCTGATTCTTCAAGAAGTTGAAAAGGGATTTACAAACCAAGAAATCGCAGATGCCCTTCATTTAAGCAAGCGGTCCATTGAATACAGCTTGACATCGATTTTCAATAAGCTGAATGTCGGTTCACGGACGGAAGCGGTTTTGATTGCGAAATCAGACGGTGTACTTTAA</ns2:sequence><ns2:name>GCA_025732155</ns2:name></ns2:Sequence><ns2:Sequence dsseqid="sq1908" id="sq1907" description="comQ_comX_comP_comA operon contig_1:3093666-3097825"><ns2:sequence>-------------------------------------ATGTCCCATTTAGTAAAATGGAATGGGAGGGGGGAAGTCGTTATT-GAGCAGAT-ATGTTTAGATTCTGTCCGGAT-------------CAAGGAGAAAATGAAG---GAGATTGTAAGCCAAAAAATAATGAATCAGGACTTGGAACGATATCT-TCAGAATTTTATTGAGTCTAAGGATACGTTTGAGTTTGCCGATTTGGCTCTTCA-TCATTATTTAGCTTTTAACGGTCAGGACCAAAAAGCAATCGAATTGCTAGCTGCCGGAATTGAATTG-CTTATACTCTCATTCGATA------TTTATGATGACTTAGAGGATCAAGATAATGGAAGTGCTGTCTGGATGAAGATTGACTCGTCAATCGCTTTAAATGCAGTTACAGCTCTTTACACCCTAAGTATACAAGTGATGTGTCAAGCTAGTCATGAACCA-GAATTT------------------------TCACAAGAGATATTGAATTTTGCGTTACAATCAATTCAAGGCCAGCATGATGATATTGTGAATGCGCCGCAAACTGAAGAAGCCTGTCTTGAAATGATCAAAAATAAATCAGGAGCGCTAACGGCATTGCCCTGTGTAATGGGAGTAATGCTGGCAACAGGCAAATACCATCCCATTGTAGCTTCTTATTCTTATGAACTTGGGATTATTGCACAAATCGAAAATGATTACCGAGGTTTATATTATCTAAATAA---CGATTT---TAT---TCA---GAAGAAAAACACATTGGCATACTTATACTTAAATAAACGTTTTAATGCAGCTTCTGCAGAAATCTTGAGTTGGTATGAAAATA---------CTGAGTTGTTCTTA-------TCAT-------TG--------AATTCCAAACAAATAAAAGAAAAATTAACTGAGGCAGGCGTAGTGCAATATTTA--CTTG--T--AATGA-----------AACACTTGTCATTACAAAAACTAAAGAAAGAAATTGCTAGATTAGAATTGCAAGAGAATAAAATAAAAAAATTAATAACAGGA--AT-CATAA--A-ATAAAG--GAGG-ATT------T-A---------TATGCAGGAAATAGTCGGATACTTAGTAAAAAATCCAGAAGTTTTAGATGAGGTCATGGAAGGCAGAGCCTCTTTATTAAATATAGATAAGGAT-CAAT------------TGAAAAGTATAGTTGATGCCTTTAGAGGGCTGCA-----------------------------AATTTAT-ACTAA---------TGGTAATTGG--------GTTCCT-----------------------------------------TCGTGA-GGCTT-TAATAAATGAAGGCATGGTACAACAAAGTTTCAATTTTTTTGATTTTAGTTAGTTTAGTCTATGTAACTTATTTAACGTATATAAGTTCGAGTAAACTTTTAGTTGGTGCAGCAGTAGCTGAAAATCAAGACAATGAAGTTGTAATAACAAATATTGAGGAATTTTCTACGGCTTATTACTCAGGCATACAAAAAGGGGACGTCATCAAAAGTATCAATAATCATAAA-GTTAAGCGTCCTCTTGAAGTTCAAAAATATAATTCAAACCATGTGAGTTC---TATAGTCGTCGAGAGAGATGGAGAAAAGGTTAAA-----------------------------------------------------------------------------------------------------------------------------------------------------------------------------------------------------------------------------------------------------------------------------------------------------------------------------------------------------------------------------------------------------------------------------------------------------------------------------------------------------------------------------------------------------------------------------------------------------------------------------------------------------------------------------------------------------------------------------------------------------------------------------------------------------------------------------------------------------------------------------------------------------------------------------------------------------------------------------------------------------------------------------------------------------------------------------------------------------------------------------------------------------------------------------------------------------------------------------------------------------------------------------------------------------------------------------------------------------------------------------------------------------------------------------------------------------------------------ATTAAG------------C------------CTGATTTAATG---------AATGATGGGAATTTTACTACTTTTGTGATCCCATTAATATTTTATATAGCCTGTCTATTTTGTTGTTTCTTCATTCTAAAAATAAATGAATCGAA--------AAAACTACTCTCTGCTTTGATTTTAATCATTTTCTTG-----------------------------------------------------------------------------------------------------------------------------------------------------------------------------------------------------------------------------------------------------------------------------------------------------------------------------------------------------------------------------------------------------------------------------------------------------------------------------------------------------------------------------------------------------------------------------------------------------------------------------------------------------------------------------------------------------------------------------------------------------------------------------------------------------------------------------------------------------------------------------------------------------------------------------------------------------------------------------------------------------------------------------------------------------------------------------------------------------------------------------------------------------------------------------------------------------------------------------------------------------------------------------------------------------------------------------------------------------------------------------------------------------------------------------------------------------------------------TTATCTGCTTCTTTAGCATACTTAAGTGCGGGTGGATCTGCAAAGGGAGATTGGTTAAGCAGATGTATAATGGTATTCACTTTAACTTCTGTAATGTTTAATTATCTTCTTTTCTTGTATCAGTATTTTAAAGAACTAGGCACTGTGTTATTCAACAAAAAAGTTTT---------------------------------------------------------------------------------------------------------------------------------------------------------------------------------------------------------------------------------------------------------------------------------------------------------------------------------------------------------------------------------------------------------------------------------------------------------------------------------------------------------------------------------------------------------------------------------------------------------------------------------------------------------------------------------------------------------------------------------------------------------------------------------------------------------------------------------------------------------------------------------------------------------------------------------------------------------------------------------------------------------------------------------------------------------------------------------------------------------------------------------------------------------------------------------------------------------------------------------------------------------------------------------------------------------------------------------------------------------------------------------------------------------------------------------TATATTATATGCAATTCCAGTACTAAATCTAGTTTTTGAATTGTTGCGAA---CTCAA---------------------------------------------------------------------------------------------------------------------------------------------------------------------------------------------------------------------------------------------------------------------------------------------------------------------------------------------------------------------------------------------------------------------------------------------------------------------------------------------------------------------------------------------------------------------------------------------------------------------------------------------------------------------------------------------------------------------------------------------------------------------------------------------------------------------------------------------------------------------------------------------------------------------------------------------------------------------------------------------------------------------------------------------------------------------------------------------------------------------------------------------------------------------------------------------------------------------------------------------------------------------------------------------------------------------------------------------------------------------------------------------------------------------------------CTTTTCTTTAGACATT-------ATGTGCCTAAAATAAATTTACTTTCGTTCTTTATTTCATTTAT------AATCGTGAGCGTAT---AT--TTTGGATCTATTTTAATTAAAAGTAAGGATACTGAACAAGCA---------------------------------------------------------------------------------------------------------------------------------------------------------------------------------------------------------------------------------------------------------------------------------------------------------------------------------------------------------------------------------------------------------------------------------------------------------------------------------------------------------------------------------------------------------------------------------------------------------------------------------------------------------------------------------------------------------------------------------------------------------------------------------------------------------------------------------------------------------------------------------------------------------------------------------------------------------------------------------------------------------------------------------------------------------------------------------------------------------------------------------------------------------------------------------------------------------------------------------------------------------------------------------------------------------------------------------------------------------------------------------------------------------------------------------CATATTATAAAAGTTCTTACCATAATTAATATCTTATCTTTTTCGCCGTTTTTGTTTTTATATATAATACCTTATGTATTCTTAAGCACTGATGGGATTTCTTCTTTTGTAGCTGCTTCATTTATGTTCCTAATACCATTTTCTTTGGTTTATCAATTTATGACAAATAAAATTTATAATGTGGATTTTATTTTAAGTAGGTTAAAATATTATGGAATATTAGCATTAACGCCCACAATTATTTTAGTTACGGTATTCGAGTTAATAGGAAATCCAGCTG-GAGATTTCTATTATTTCAGACTGGCGATTCTTATGTATATTATTATGGTGGCGGTCTTTTATTATAAAGAAGTACTTGATTTCAGATTTAGATTAAAAAGGGTTTCGGAAAAATTCAATTATCAAGACAGTATATATAAATTTACGCAGTTGATTAGAGATTCAACTTCTTTGACCCAAGTATTTGAGGAACT-GAAAACCACGATACTTGAGGTTTCGCTTGTAAGCCGAGCCCATATTTATGAGGTTTCAGTTGATGGAAGTATTAAACTCTATGAAGAACTTAAT--CA-AAATTCATTTGAAAAAGTCTATGAAAAAGAATTTAGAAAAGTAACATCCGAAATAGGGAAAATCGTTGAATTTAATAAAGGTTTTGTCATGAAGATTGGTGAACGCGGTGGTAAATCATTTGTGATCCTT-----TGTTTATCTAAAATGAATACGCCTCGTCTCACACTCGAAGAACTTTCTTGGCTGAAAACTTTGGCTTTTTATACAAACGTATCGATCGAAAACGTCATGAAAATCGAAGAACTGATGAGTCATTTAGAAGAAATAAAACAACAAGAATCCAACCCCGTATGGCTCAAAAAACTCATGTATACGATCGAGGAAAAACAACGCTCTGATCTCGCCCGCGATCTCCACGATTCGGTTCTTCAGGATTTGATTTCCTTAAAACGCCAGTGTGAGCTGTTTTTGGGTGATTTCAAGAAGGATGATAATCCGTGCCGTGAAGAGGTGCAGGACAAGCTTGTACAGATGAATGAGCAGATGTCTGATGTGATTTCGATGACGAGGGAGACGTGTCATGAGCTGCGGCCGCAGCTTCTGTATGATCTTGGATTGGTGAAGGCGCTGTCGAAGCTGGTGGCGCAGCAGCAGGAGCGGGTTCCGTTTCATATCCGTTTAAATACCGGGAGATTTACGGCTTCCCTTGATCTGGATTCGCAGCTGAATTTGTACCGGATCATTCAAGAGTTTCTGTCTAATGCGGTCAAGCACTCTCAGGCGACGGATGTGCTGATTATGCTCATCAGTATTCAAAACAAAATCGTTCTTCATTATGAGGACGATGGCGTTGGGTTTGATCAGGAAAAGAATACTGAGCATTCCATGAGCATGGGGCTTTCTGGCATTAAGGAGAGAGTCAGGGCTTTAGATGGGCGCCTTCGGATTGAAACAAGTGAAGGAAAGGGCTTTAAGGCTGATATTGAAATCGAATTGTAATGGATTTATAACGGAAACGACTTGGCACAGGCCAAGTCTTTTTTATAAAATGGAAAAGAGTGAGTAAAAGGGAGGAAAACATGAAAAAGATACTAGTGATTGATGACCATCCGGCTGTCATG-GAAGGCACCAAGACAATTTTGGAAACGGATTCGAATTTGTCTGT-TGATTGTCTCAGTCCTGAACCGAGCGAACAGTTTATCAAGCAGCATGATTTCTCGTCATATGATCTCATTTTAATGGATCTGAATCTAGGCGGCGAGGTCAATGGGATGGAGCTTTCTAAACAGATTTTACAAGAGAATCCTCATTGTAAAATTATCGTGTATACCGGTTATGAGGTCGAGGATTATTTCGAGGAAGCGATTCGTGCGGGTCTGCACGGTGCCATCAGCAAAACGGAATCTAAAGAAAAGATCACCCAATAC-ATATACCACGTACTCAACGGAGAAATTTTAGTCGATTTTGCTTACTTTAAACAGCTGATGACTCAGCAAAAAACAAAGCCGGCTCCTTCCTCTCAAAAAGAACAAGATGTGCTCACACCTAGAGAATGCCTGATTCTTCAAGAAGTTGAAAAGGGATTTACAAACCAAGAAATCGCAGATGCCCTTCATTTAAGCAAGCGGTCCATTGAATACAGCTTGACATCGATTTTCAATAAGCTGAATGTCGGTTCACGGACGGAAGCGGTTTTGATTGCGAAATCAGACGGTGTACTTTAA</ns2:sequence><ns2:name>GCA_015654205</ns2:name></ns2:Sequence><ns2:Sequence dsseqid="sq1910" id="sq1909" description="comQ_comX_comP_comA operon contig_1:3172143-3176302"><ns2:sequence>-------------------------------------ATGTCCCATTTAGTAAAATGGAATGGGAGGGGGGAAGTCGTTATT-GAGCAGAT-ATGTTTAGATTCTGTCCGGAT-------------CAAGGAGAAAATGAAG---GAGATTGTAAGCCAAAAAATAATGAATCAGGACTTGGAACGATATCT-TCAGAATTTTATTGAGTCTAAGGATACGTTTGAGTTTGCCGATTTGGCTCTTCA-TCATTATTTAGCTTTTAACGGTCAGGACCAAAAAGCAATCGAATTGCTAGCTGCCGGAATTGAATTG-CTTATACTCTCATTCGATA------TTTATGATGACTTAGAGGATCAAGATAATGGAAGTGCTGTCTGGATGAAGATTGACTCGTCAATCGCTTTAAATGCAGTTACAGCTCTTTACACCCTAAGTATACAAGTGATGTGTCAAGCTAGTCATGAACCA-GAATTT------------------------TCACAAGAGATATTGAATTTTGCGTTACAATCAATTCAAGGCCAGCATGATGATATTGTGAATGCGCCGCAAACTGAAGAAGCCTGTCTTGAAATGATCAAAAATAAATCAGGAGCGCTAACGGCATTGCCCTGTGTAATGGGAGTAATGCTGGCAACAGGCAAATACCATCCCATTGTAGCTTCTTATTCTTATGAACTTGGGATTATTGCACAAATCGAAAATGATTACCGAGGTTTATATTATCTAAATAA---CGATTT---TAT---TCA---GAAGAAAAACACATTGGCATACTTATACTTAAATAAACGTTTTAATGCAGCTTCTGCAGAAATCTTGAGTTGGTATGAAAATA---------CTGAGTTGTTCTTA-------TCAT-------TG--------AATTCCAAACAAATAAAAGAAAAATTAACTGAGGCAGGCGTAGTGCAATATTTA--CTTG--T--AATGA-----------AACACTTGTCATTACAAAAACTAAAGAAAGAAATTGCTAGATTAGAATTGCAAGAGAATAAAATAAAAAAATTAATAACAGGA--AT-CATAA--A-ATAAAG--GAGG-ATT------T-A---------TATGCAGGAAATAGTCGGATACTTAGTAAAAAATCCAGAAGTTTTAGATGAGGTCATGGAAGGCAGAGCCTCTTTATTAAATATAGATAAGGAT-CAAT------------TGAAAAGTATAGTTGATGCCTTTAGAGGGCTGCA-----------------------------AATTTAT-ACTAA---------TGGTAATTGG--------GTTCCT-----------------------------------------TCGTGA-GGCTT-TAATAAATGAAGGCATGGTACAACAAAGTTTCAATTTTTTTGATTTTAGTTAGTTTAGTCTATGTAACTTATTTAACGTATATAAGTTCGAGTAAACTTTTAGTTGGTGCAGCAGTAGCTGAAAATCAAGACAATGAAGTTGTAATAACAAATATTGAGGAATTTTCTACGGCTTATTACTCAGGCATACAAAAAGGGGACGTCATCAAAAGTATCAATAATCATAAA-GTTAAGCGTCCTCTTGAAGTTCAAAAATATAATTCAAACCATGTGAGTTC---TATAGTCGTCGAGAGAGATGGAGAAAAGGTTAAA-----------------------------------------------------------------------------------------------------------------------------------------------------------------------------------------------------------------------------------------------------------------------------------------------------------------------------------------------------------------------------------------------------------------------------------------------------------------------------------------------------------------------------------------------------------------------------------------------------------------------------------------------------------------------------------------------------------------------------------------------------------------------------------------------------------------------------------------------------------------------------------------------------------------------------------------------------------------------------------------------------------------------------------------------------------------------------------------------------------------------------------------------------------------------------------------------------------------------------------------------------------------------------------------------------------------------------------------------------------------------------------------------------------------------------------------------------------------------ATTAAG------------C------------CTGATTTAATG---------AATGATGGGAATTTTACTACTTTTGTGATCCCATTAATATTTTATATAGCCTGTCTATTTTGTTGTTTCTTCATTCTAAAAATAAATGAATCGAA--------AAAACTACTCTCTGCTTTGATTTTAATCATTTTCTTG-----------------------------------------------------------------------------------------------------------------------------------------------------------------------------------------------------------------------------------------------------------------------------------------------------------------------------------------------------------------------------------------------------------------------------------------------------------------------------------------------------------------------------------------------------------------------------------------------------------------------------------------------------------------------------------------------------------------------------------------------------------------------------------------------------------------------------------------------------------------------------------------------------------------------------------------------------------------------------------------------------------------------------------------------------------------------------------------------------------------------------------------------------------------------------------------------------------------------------------------------------------------------------------------------------------------------------------------------------------------------------------------------------------------------------------------------------------------------TTATCTGCTTCTTTAGCATACTTAAGTGCGGGTGGATCTGCAAAGGGAGATTGGTTAAGCAGATGTATAATGGTATTCACTTTAACTTCTGTAATGTTTAATTATCTTCTTTTCTTGTATCAGTATTTTAAAGAACTAGGCACTGTGTTATTCAACAAAAAAGTTTT---------------------------------------------------------------------------------------------------------------------------------------------------------------------------------------------------------------------------------------------------------------------------------------------------------------------------------------------------------------------------------------------------------------------------------------------------------------------------------------------------------------------------------------------------------------------------------------------------------------------------------------------------------------------------------------------------------------------------------------------------------------------------------------------------------------------------------------------------------------------------------------------------------------------------------------------------------------------------------------------------------------------------------------------------------------------------------------------------------------------------------------------------------------------------------------------------------------------------------------------------------------------------------------------------------------------------------------------------------------------------------------------------------------------------------TATATTATATGCAATTCCAGTACTAAATCTAGTTTTTGAATTGTTGCGAA---CTCAA---------------------------------------------------------------------------------------------------------------------------------------------------------------------------------------------------------------------------------------------------------------------------------------------------------------------------------------------------------------------------------------------------------------------------------------------------------------------------------------------------------------------------------------------------------------------------------------------------------------------------------------------------------------------------------------------------------------------------------------------------------------------------------------------------------------------------------------------------------------------------------------------------------------------------------------------------------------------------------------------------------------------------------------------------------------------------------------------------------------------------------------------------------------------------------------------------------------------------------------------------------------------------------------------------------------------------------------------------------------------------------------------------------------------------------CTTTTCTTTAGACATT-------ATGTGCCTAAAATAAATTTACTTTCGTTCTTTATTTCATTTAT------AATCGTGAGCGTAT---AT--TTTGGATCTATTTTAATTAAAAGTAAGGATACTGAACAAGCA---------------------------------------------------------------------------------------------------------------------------------------------------------------------------------------------------------------------------------------------------------------------------------------------------------------------------------------------------------------------------------------------------------------------------------------------------------------------------------------------------------------------------------------------------------------------------------------------------------------------------------------------------------------------------------------------------------------------------------------------------------------------------------------------------------------------------------------------------------------------------------------------------------------------------------------------------------------------------------------------------------------------------------------------------------------------------------------------------------------------------------------------------------------------------------------------------------------------------------------------------------------------------------------------------------------------------------------------------------------------------------------------------------------------------------CATATTATAAAAGTTCTTACCATAATTAATATCTTATCTTTTTCGCCGTTTTTGTTTTTATATATAATACCTTATGTATTCTTAAGCACTGATGGGATTTCTTCTTTTGTAGCTGCTTCATTTATGTTCCTAATACCATTTTCTTTGGTTTATCAATTTATGACAAATAAAATTTATAATGTGGATTTTATTTTAAGTAGGTTAAAATATTATGGAATATTAGCATTAACGCCCACAATTATTTTAGTTACGGTATTCGAGTTAATAGGAAATCCAGCTG-GAGATTTCTATTATTTCAGACTGGCGATTCTTATGTATATTATTATGGTGGCGGTCTTTTATTATAAAGAAGTACTTGATTTCAGATTTAGATTAAAAAGGGTTTCGGAAAAATTCAATTATCAAGACAGTATATATAAATTTACGCAGTTGATTAGAGATTCAACTTCTTTGACCCAAGTATTTGAGGAACT-GAAAACCACGATACTTGAGGTTTCGCTTGTAAGCCGAGCCCATATTTATGAGGTTTCAGTTGATGGAAGTATTAAACTCTATGAAGAACTTAAT--CA-AAATTCATTTGAAAAAGTCTATGAAAAAGAATTTAGAAAAGTAACATCCGAAATAGGGAAAATCGTTGAATTTAATAAAGGTTTTGTCATGAAGATTGGTGAACGCGGTGGTAAATCATTTGTGATCCTT-----TGTTTATCTAAAATGAATACGCCTCGTCTCACACTCGAAGAACTTTCTTGGCTGAAAACTTTGGCTTTTTATACAAACGTATCGATCGAAAACGTCATGAAAATCGAAGAACTGATGAGTCATTTAGAAGAAATAAAACAACAAGAATCCAACCCCGTATGGCTCAAAAAACTCATGTATACGATCGAGGAAAAACAACGCTCTGATCTCGCCCGCGATCTCCACGATTCGGTTCTTCAGGATTTGATTTCCTTAAAACGCCAGTGTGAGCTGTTTTTGGGTGATTTCAAGAAGGATGATAATCCGTGCCGTGAAGAGGTGCAGGACAAGCTTGTACAGATGAATGAGCAGATGTCTGATGTGATTTCGATGACGAGGGAGACGTGTCATGAGCTGCGGCCGCAGCTTCTGTATGATCTTGGATTGGTGAAGGCGCTGTCGAAGCTGGTGGCGCAGCAGCAGGAGCGGGTTCCGTTTCATATCCGTTTAAATACCGGGAGATTTACGGCTTCCCTTGATCTGGATTCGCAGCTGAATTTGTACCGGATCATTCAAGAGTTTCTGTCTAATGCGGTCAAGCACTCTCAGGCGACGGATGTGCTGATTATGCTCATCAGTATTCAAAACAAAATCGTTCTTCATTATGAGGACGATGGCGTTGGGTTTGATCAGGAAAAGAATACTGAGCATTCCATGAGCATGGGGCTTTCTGGCATTAAGGAGAGAGTCAGGGCTTTAGATGGGCGCCTTCGGATTGAAACAAGTGAAGGAAAGGGCTTTAAGGCTGATATTGAAATCGAATTGTAATGGATTTATAACGGAAACGACTTGGCACAGGCCAAGTCTTTTTTATAAAATGGAAAAGAGTGAGTAAAAGGGAGGAAAACATGAAAAAGATACTAGTGATTGATGACCATCCGGCTGTCATG-GAAGGCACCAAGACAATTTTGGAAACGGATTCGAATTTGTCTGT-TGATTGTCTCAGTCCTGAACCGAGCGAACAGTTTATCAAGCAGCATGATTTCTCGTCATATGATCTCATTTTAATGGATCTGAATCTAGGCGGCGAGGTCAATGGGATGGAGCTTTCTAAACAGATTTTACAAGAGAATCCTCATTGTAAAATTATCGTGTATACCGGTTATGAGGTCGAGGATTATTTCGAGGAAGCGATTCGTGCGGGTCTGCACGGTGCCATCAGCAAAACGGAATCTAAAGAAAAGATCACCCAATAC-ATATACCACGTACTCAACGGAGAAATTTTAGTCGATTTTGCTTACTTTAAACAGCTGATGACTCAGCAAAAAACAAAGCCGGCTCCTTCCTCTCAAAAAGAACAAGATGTGCTCACACCTAGAGAATGCCTGATTCTTCAAGAAGTTGAAAAGGGATTTACAAACCAAGAAATCGCAGATGCCCTTCATTTAAGCAAGCGGTCCATTGAATACAGCTTGACATCGATTTTCAATAAGCTGAATGTCGGTTCACGGACGGAAGCGGTTTTGATTGCGAAATCAGACGGTGTACTTTAA</ns2:sequence><ns2:name>GCA_017753785</ns2:name></ns2:Sequence><ns2:Sequence dsseqid="sq1912" id="sq1911" description="comQ_comX_comP_comA operon contig_1:980852-985011"><ns2:sequence>-------------------------------------ATGTCCCATTTAGTAAAATGGAATGGGAGGGGGGAAGTCGTTATT-GAGCAGAT-ATGTTTAGATTCTGTCCGGAT-------------CAAGGAGAAAATGAAG---GAGATTGTAAGCCAAAAAATAATGAATCAGGACTTGGAACGATATCT-TCAGAATTTTATTGAGTCTAAGGATACGTTTGAGTTTGCCGATTTGGCTCTTCA-TCATTATTTAGCTTTTAACGGTCAGGACCAAAAAGCAATCGAATTGCTAGCTGCCGGAATTGAATTG-CTTATACTCTCATTCGATA------TTTATGATGACTTAGAGGATCAAGATAATGGAAGTGCTGTCTGGATGAAGATTGACTCGTCAATCGCTTTAAATGCAGTTACAGCTCTTTACACCCTAAGTATACAAGTGATGTGTCAAGCTAGTCATGAACCA-GAATTT------------------------TCACAAGAGATATTGAATTTTGCGTTACAATCAATTCAAGGCCAGCATGATGATATTGTGAATGCGCCGCAAACTGAAGAAGCCTGTCTTGAAATGATCAAAAATAAATCAGGAGCGCTAACGGCATTGCCCTGTGTAATGGGAGTAATGCTGGCAACAGGCAAATACCATCCCATTGTAGCTTCTTATTCTTATGAACTTGGGATTATTGCACAAATCGAAAATGATTACCGAGGTTTATATTATCTAAATAA---CGATTT---TAT---TCA---GAAGAAAAACACATTGGCATACTTATACTTAAATAAACGTTTTAATGCAGCTTCTGCAGAAATCTTGAGTTGGTATGAAAATA---------CTGAGTTGTTCTTA-------TCAT-------TG--------AATTCCAAACAAATAAAAGAAAAATTAACTGAGGCAGGCGTAGTGCAATATTTA--CTTG--T--AATGA-----------AACACTTGTCATTACAAAAACTAAAGAAAGAAATTGCTAGATTAGAATTGCAAGAGAATAAAATAAAAAAATTAATAACAGGA--AT-CATAA--A-ATAAAG--GAGG-ATT------T-A---------TATGCAGGAAATAGTCGGATACTTAGTAAAAAATCCAGAAGTTTTAGATGAGGTCATGGAAGGCAGAGCCTCTTTATTAAATATAGATAAGGAT-CAAT------------TGAAAAGTATAGTTGATGCCTTTAGAGGGCTGCA-----------------------------AATTTAT-ACTAA---------TGGTAATTGG--------GTTCCT-----------------------------------------TCGTGA-GGCTT-TAATAAATGAAGGCATGGTACAACAAAGTTTCAATTTTTTTGATTTTAGTTAGTTTAGTCTATGTAACTTATTTAACGTATATAAGTTCGAGTAAACTTTTAGTTGGTGCAGCAGTAGCTGAAAATCAAGACAATGAAGTTGTAATAACAAATATTGAGGAATTTTCTACGGCTTATTACTCAGGCATACAAAAAGGGGACGTCATCAAAAGTATCAATAATCATAAA-GTTAAGCGTCCTCTTGAAGTTCAAAAATATAATTCAAACCATGTGAGTTC---TATAGTCGTCGAGAGAGATGGAGAAAAGGTTAAA-----------------------------------------------------------------------------------------------------------------------------------------------------------------------------------------------------------------------------------------------------------------------------------------------------------------------------------------------------------------------------------------------------------------------------------------------------------------------------------------------------------------------------------------------------------------------------------------------------------------------------------------------------------------------------------------------------------------------------------------------------------------------------------------------------------------------------------------------------------------------------------------------------------------------------------------------------------------------------------------------------------------------------------------------------------------------------------------------------------------------------------------------------------------------------------------------------------------------------------------------------------------------------------------------------------------------------------------------------------------------------------------------------------------------------------------------------------------------ATTAAG------------C------------CTGATTTAATG---------AATGATGGGAATTTTACTACTTTTGTGATCCCATTAATATTTTATATAGCCTGTCTATTTTGTTGTTTCTTCATTCTAAAAATAAATGAATCGAA--------AAAACTACTCTCTGCTTTGATTTTAATCATTTTCTTG-----------------------------------------------------------------------------------------------------------------------------------------------------------------------------------------------------------------------------------------------------------------------------------------------------------------------------------------------------------------------------------------------------------------------------------------------------------------------------------------------------------------------------------------------------------------------------------------------------------------------------------------------------------------------------------------------------------------------------------------------------------------------------------------------------------------------------------------------------------------------------------------------------------------------------------------------------------------------------------------------------------------------------------------------------------------------------------------------------------------------------------------------------------------------------------------------------------------------------------------------------------------------------------------------------------------------------------------------------------------------------------------------------------------------------------------------------------------------TTATCTGCTTCTTTAGCATACTTAAGTGCGGGTGGATCTGCAAAGGGAGATTGGTTAAGCAGATGTATAATGGTATTCACTTTAACTTCTGTAATGTTTAATTATCTTCTTTTCTTGTATCAGTATTTTAAAGAACTAGGCACTGTGTTATTCAACAAAAAAGTTTT---------------------------------------------------------------------------------------------------------------------------------------------------------------------------------------------------------------------------------------------------------------------------------------------------------------------------------------------------------------------------------------------------------------------------------------------------------------------------------------------------------------------------------------------------------------------------------------------------------------------------------------------------------------------------------------------------------------------------------------------------------------------------------------------------------------------------------------------------------------------------------------------------------------------------------------------------------------------------------------------------------------------------------------------------------------------------------------------------------------------------------------------------------------------------------------------------------------------------------------------------------------------------------------------------------------------------------------------------------------------------------------------------------------------------------TATATTATATGCAATTCCAGTACTAAATCTAGTTTTTGAATTGTTGCGAA---CTCAA---------------------------------------------------------------------------------------------------------------------------------------------------------------------------------------------------------------------------------------------------------------------------------------------------------------------------------------------------------------------------------------------------------------------------------------------------------------------------------------------------------------------------------------------------------------------------------------------------------------------------------------------------------------------------------------------------------------------------------------------------------------------------------------------------------------------------------------------------------------------------------------------------------------------------------------------------------------------------------------------------------------------------------------------------------------------------------------------------------------------------------------------------------------------------------------------------------------------------------------------------------------------------------------------------------------------------------------------------------------------------------------------------------------------------------CTTTTCTTTAGACATT-------ATGTGCCTAAAATAAATTTACTTTCGTTCTTTATTTCATTTAT------AATCGTGAGCGTAT---AT--TTTGGATCTATTTTAATTAAAAGTAAGGATACTGAACAAGCA---------------------------------------------------------------------------------------------------------------------------------------------------------------------------------------------------------------------------------------------------------------------------------------------------------------------------------------------------------------------------------------------------------------------------------------------------------------------------------------------------------------------------------------------------------------------------------------------------------------------------------------------------------------------------------------------------------------------------------------------------------------------------------------------------------------------------------------------------------------------------------------------------------------------------------------------------------------------------------------------------------------------------------------------------------------------------------------------------------------------------------------------------------------------------------------------------------------------------------------------------------------------------------------------------------------------------------------------------------------------------------------------------------------------------------CATATTATAAAAGTTCTTACCATAATTAATATCTTATCTTTTTCGCCGTTTTTGTTTTTATATATAATACCTTATGTATTCTTAAGCACTGATGGGATTTCTTCTTTTGTAGCTGCTTCATTTATGTTCCTAATACCATTTTCTTTGGTTTATCAATTTATGACAAATAAAATTTATAATGTGGATTTTATTTTAAGTAGGTTAAAATATTATGGAATATTAGCATTAACGCCCACAATTATTTTAGTTACGGTATTCGAGTTAATAGGAAATCCAGCTG-GAGATTTCTATTATTTCAGACTGGCGATTCTTATGTATATTATTATGGTGGCGGTCTTTTATTATAAAGAAGTACTTGATTTCAGATTTAGATTAAAAAGGGTTTCGGAAAAATTCAATTATCAAGACAGTATATATAAATTTACGCAGTTGATTAGAGATTCAACTTCTTTGACCCAAGTATTTGAGGAACT-GAAAACCACGATACTTGAGGTTTCGCTTGTAAGCCGAGCCCATATTTATGAGGTTTCAGTTGATGGAAGTATTAAACTCTATGAAGAACTTAAT--CA-AAATTCATTTGAAAAAGTCTATGAAAAAGAATTTAGAAAAGTAACATCCGAAATAGGGAAAATCGTTGAATTTAATAAAGGTTTTGTCATGAAGATTGGTGAACGCGGTGGTAAATCATTTGTGATCCTT-----TGTTTATCTAAAATGAATACGCCTCGTCTCACACTCGAAGAACTTTCTTGGCTGAAAACTTTGGCTTTTTATACAAACGTATCGATCGAAAACGTCATGAAAATCGAAGAACTGATGAGTCATTTAGAAGAAATAAAACAACAAGAATCCAACCCCGTATGGCTCAAAAAACTCATGTATACGATCGAGGAAAAACAACGCTCTGATCTCGCCCGCGATCTCCACGATTCGGTTCTTCAGGATTTGATTTCCTTAAAACGCCAGTGTGAGCTGTTTTTGGGTGATTTCAAGAAGGATGATAATCCGTGCCGTGAAGAGGTGCAGGACAAGCTTGTACAGATGAATGAGCAGATGTCTGATGTGATTTCGATGACGAGGGAGACGTGTCATGAGCTGCGGCCGCAGCTTCTGTATGATCTTGGATTGGTGAAGGCGCTGTCGAAGCTGGTGGCGCAGCAGCAGGAGCGGGTTCCGTTTCATATCCGTTTAAATACCGGGAGATTTACGGCTTCCCTTGATCTGGATTCGCAGCTGAATTTGTACCGGATCATTCAAGAGTTTCTGTCTAATGCGGTCAAGCACTCTCAGGCGACGGATGTGCTGATTATGCTCATCAGTATTCAAAACAAAATCGTTCTTCATTATGAGGACGATGGCGTTGGGTTTGATCAGGAAAAGAATACTGAGCATTCCATGAGCATGGGGCTTTCTGGCATTAAGGAGAGAGTCAGGGCTTTAGATGGGCGCCTTCGGATTGAAACAAGTGAAGGAAAGGGCTTTAAGGCTGATATTGAAATCGAATTGTAATGGATTTATAACGGAAACGACTTGGCACAGGCCAAGTCTTTTTTATAAAATGGAAAAGAGTGAGTAAAAGGGAGGAAAACATGAAAAAGATACTAGTGATTGATGACCATCCGGCTGTCATG-GAAGGCACCAAGACAATTTTGGAAACGGATTCGAATTTGTCTGT-TGATTGTCTCAGTCCTGAACCGAGCGAACAGTTTATCAAGCAGCATGATTTCTCGTCATATGATCTCATTTTAATGGATCTGAATCTAGGCGGCGAGGTCAATGGGATGGAGCTTTCTAAACAGATTTTACAAGAGAATCCTCATTGTAAAATTATCGTGTATACCGGTTATGAGGTCGAGGATTATTTCGAGGAAGCGATTCGTGCGGGTCTGCACGGTGCCATCAGCAAAACGGAATCTAAAGAAAAGATCACCCAATAC-ATATACCACGTACTCAACGGAGAAATTTTAGTCGATTTTGCTTACTTTAAACAGCTGATGACTCAGCAAAAAACAAAGCCGGCTCCTTCCTCTCAAAAAGAACAAGATGTGCTCACACCTAGAGAATGCCTGATTCTTCAAGAAGTTGAAAAGGGATTTACAAACCAAGAAATCGCAGATGCCCTTCATTTAAGCAAGCGGTCCATTGAATACAGCTTGACATCGATTTTCAATAAGCTGAATGTCGGTTCACGGACGGAAGCGGTTTTGATTGCGAAATCAGACGGTGTACTTTAA</ns2:sequence><ns2:name>GCA_025502545</ns2:name></ns2:Sequence><ns2:Sequence dsseqid="sq1914" id="sq1913" description="comQ_comX_comP_comA operon contig_1:3133017-3137176"><ns2:sequence>-------------------------------------ATGTCCCATTTAGTAAAATGGAATGGGAGGGGGGAAGTCGTTATT-GAGCAGAT-ATGTTTAGATTCTGTCCGGAT-------------CAAGGAGAAAATGAAG---GAGATTGTAAGCCAAAAAATAATGAATCAGGACTTGGAACGATATCT-TCAGAATTTTATTGAGTCTAAGGATACGTTTGAGTTTGCCGATTTGGCTCTTCA-TCATTATTTAGCTTTTAACGGTCAGGACCAAAAAGCAATCGAATTGCTAGCTGCCGGAATTGAATTG-CTTATACTCTCATTCGATA------TTTATGATGACTTAGAGGATCAAGATAATGGAAGTGCTGTCTGGATGAAGATTGACTCGTCAATCGCTTTAAATGCAGTTACAGCTCTTTACACCCTAAGTATACAAGTGATGTGTCAAGCTAGTCATGAACCA-GAATTT------------------------TCACAAGAGATATTGAATTTTGCGTTACAATCAATTCAAGGCCAGCATGATGATATTGTGAATGCGCCGCAAACTGAAGAAGCCTGTCTTGAAATGATCAAAAATAAATCAGGAGCGCTAACGGCATTGCCCTGTGTAATGGGAGTAATGCTGGCAACAGGCAAATACCATCCCATTGTAGCTTCTTATTCTTATGAACTTGGGATTATTGCACAAATCGAAAATGATTACCGAGGTTTATATTATCTAAATAA---CGATTT---TAT---TCA---GAAGAAAAACACATTGGCATACTTATACTTAAATAAACGTTTTAATGCAGCTTCTGCAGAAATCTTGAGTTGGTATGAAAATA---------CTGAGTTGTTCTTA-------TCAT-------TG--------AATTCCAAACAAATAAAAGAAAAATTAACTGAGGCAGGCGTAGTGCAATATTTA--CTTG--T--AATGA-----------AACACTTGTCATTACAAAAACTAAAGAAAGAAATTGCTAGATTAGAATTGCAAGAGAATAAAATAAAAAAATTAATAACAGGA--AT-CATAA--A-ATAAAG--GAGG-ATT------T-A---------TATGCAGGAAATAGTCGGATACTTAGTAAAAAATCCAGAAGTTTTAGATGAGGTCATGGAAGGCAGAGCCTCTTTATTAAATATAGATAAGGAT-CAAT------------TGAAAAGTATAGTTGATGCCTTTAGAGGGCTGCA-----------------------------AATTTAT-ACTAA---------TGGTAATTGG--------GTTCCT-----------------------------------------TCGTGA-GGCTT-TAATAAATGAAGGCATGGTACAACAAAGTTTCAATTTTTTTGATTTTAGTTAGTTTAGTCTATGTAACTTATTTAACGTATATAAGTTCGAGTAAACTTTTAGTTGGTGCAGCAGTAGCTGAAAATCAAGACAATGAAGTTGTAATAACAAATATTGAGGAATTTTCTACGGCTTATTACTCAGGCATACAAAAAGGGGACGTCATCAAAAGTATCAATAATCATAAA-GTTAAGCGTCCTCTTGAAGTTCAAAAATATAATTCAAACCATGTGAGTTC---TATAGTCGTCGAGAGAGATGGAGAAAAGGTTAAA------------------------------------------------------------------------------------------------------------------------------------------------------------------------------------------------------------------------------------------------------------------------------------------------------------------------------------------------------------------------------------------------------------------------------------------------------------------------------------------------------------------------------------------------------------------------------------------------------------------------------------------------------------------------------------------------------------------------------------------------------------------------------------------------------------------------------------------------------------------------------------------------------------------------------------------------------------------------------------------------------------------------------------------------------------------------------------------------------------------------------------------------------------------------------------------------------------------------------------------------------------------------------------------------------------------------------------------------------
[truncated: 7,676,155 more chars]
