# Supplementary material for: Regulatory rewiring drives intraspecies competition in Bacillus subtilis
Source: PLoS Genet. 2026 Feb 17;22(2):e1012050. doi: 10.1371/journal.pgen.1012050 (PMC12935306; doi:10.1371/journal.pgen.1012050)
Supplement: S3 File — File that can be opened using open-source software containing all the sequence information linked to the analysis of comQXPA. https://www.jalview.org/ (JVP) [file pgen.1012050.s017.jvp › 59295713 Dataset for /Volumes/jabbott/Projects/JCA_NSW_comP/alignments/comP_muscled.fasta.xml]

<?xml version="1.0" encoding="UTF-8" standalone="yes"?><ns3:JalviewModel xmlns:ns2="www.vamsas.ac.uk/jalview/version2" xmlns:ns3="www.jalview.org"><ns3:creationDate>2024-09-06T15:37:24.261+01:00</ns3:creationDate><ns3:version>2.11.3.3</ns3:version><ns3:vamsasModel><ns2:SequenceSet gapChar="-" datasetId="ds01"><ns2:Sequence dsseqid="sq4" id="sq4" description="histidine kinase"><ns2:sequence>MYRYINVYKYLSLVFIILSFIYVIYLSYSFAFNIFVGADVKINEQGKLEVTNVLDYTDEYYSGVKKGDIILEVNGEKGSDIQLKSGRLVNVESLIVERDNKSFHLQNVSLISEENLFMYLIPVISYSICLFCIFFIYRINKVRKSTSAYILILFLLFVSVAYVSACGARRGEEISTYLLVLTLVSCPVLYIHFIYKYFIELGTKLFEKKILIIMYMLPLINLLLEDVLSNRLKSSAFLSNLNLISFFVLVLTVSILIHKGIRKFKQKEQKSILKVLAYTNIFSFSPFIVFFAVPYVFLEKYVSPFSLAAFTLVIPFSLVYQFMTNRLYNIDFVVGRLKYYGFLAITPTIIVVTIFNYIQQPKDIFYLVKLTIAIYVLMFAVFYFKEIIDFRFKLKRFTEKFNYQDGIFKFTQLIKQASSVDQVLNHFKNTILEVLNIDNACVYDNSKGEITLLSKNNFKDLTYKNHEQYVKNFSGDIGKIKEFKQGFIIKIGERGDKSFLVLCFSSYNTFKLTRDEIAWLQTLAFYTNVSLENVMKIEELMVHLEDLKQQESNPVWLKKLMYTIEEKQRSDLARDLHDSVLQDLISLKRQCELFLGDFKKDDNPCREEVQDKLVQMNEQMSDVISMTRETCHELRPQLLYDLGLVKALSKLVAQQQERVPFHIRLNTGRFTASLDLDSQLNLYRIIQEFLSNAVKHSQATDVLIMLISIQNKIVLHYEDDGVGFDQEKNTEHSMSMGLSGIKERVRALDGRLRIETSEGKGFKADIEIEL</ns2:sequence><ns2:name>GCA_039621415_None</ns2:name></ns2:Sequence><ns2:Sequence dsseqid="sq50" id="sq50" description="histidine kinase"><ns2:sequence>MKAWYNKVSIFLILVSLVYVTYLTYISSSKLLVGAAVAENQDNEVVITNIEEFSTAYYSGIQKGDVIKSINNHKVKRPLEVQKYNSNHVSSIVVERDGEKVKIKPDLMNDGNFTTFVIPLIFYIACLFCCFFILKINESKKLLSALILIIFLLSASLAYLSAGGSAKGDWLSRCIMVFTLTSVMFNYLLFLYQYFKELGTVLFNKKVFILYAIPVLNLVFELLRTQLFFRHYVPKINLLSFFISFIIVSVYFGSILIKSKDTEQAHIIKVLTIINILSFSPFLFLYIIPYVFLSTDGISSFVAASFMFLIPFSLVYQFMTNKIYNVDFILSRLKYYGILALTPTIILVTVFELIGNPAGDFYYFRLAILMYIIMVAVFYYKEVLDFRFRLKRVSEKFNYQDSIYKFTQLIRDSTSLTQVFEELKTTILEVSLVSRAHIYEVSVDGSIKLYEELNQNSFEKVYEKEFRKVTSEIGKIVEFNKGFVMKIGERGGKSFVILCLSKMNTPRLTLEELSWLKTLAFYTNVSIENVMKIEELMSHLEEIKQQESNPVWLKKLMYTIEEKQRSDLARDLHDSVLQDLISLKRQCELFLGDFKKGDNPCREEVQDKLVQMNEQMSDVISMTRETCHELRPQLLYDLGLVKALSKLVAQQQERVPFHIRLNTGRFTASLDLDSQLNLYRIIQEFLSNAVKHSQATDVLIMLISIQNKIVLHYEDDGVGFDQEKNTEHSMSMGLSGIKERVRALDGRLRIETSEGKGFKADIEIEL</ns2:sequence><ns2:name>GCA_009662355_None</ns2:name></ns2:Sequence><ns2:Sequence dsseqid="sq52" id="sq52" description="histidine kinase"><ns2:sequence>MKAWYNKVSIFLILVSLVYVTYLTYISSSKLLVGAAVAENQDNEVVITNIEEFSTAYYSGIQKGDVIKSINNHKVKRPLEVQKYNSNHVSSIVVERDGEKVKIKPDLMNDGNFTTFVIPLIFYIACLFCCFFILKINESKKLLSALILIIFLLSASLAYLSAGGSAKGDWLSRCIMVFTLTSVMFNYLLFLYQYFKELGTVLFNKKVFILYAIPVLNLVFELLRTQLFFRHYVPKINLLSFFISFIIVSVYFGSILIKSKDTEQAHIIKVLTIINILSFSPFLFLYIIPYVFLSTDGISSFVAASFMFLIPFSLVYQFMTNKIYNVDFILSRLKYYGILALTPTIILVTVFELIGNPAGDFYYFRLAILMYIIMVAVFYYKEVLDFRFRLKRVSEKFNYQDSIYKFTQLIRDSTSLTQVFEELKTTILEVSLVSRAHIYEVSVDGSIKLYEELNQNSFEKVYEKEFRKVTSEIGKIVEFNKGFVMKIGERGGKSFVILCLSKMNTPRLTLEELSWLKTLAFYTNVSIENVMKIEELMSHLEEIKQQESNPVWLKKLMYTIEEKQRSDLARDLHDSVLQDLISLKRQCELFLGDFKKGDNPCREEVQDKLVQMNEQMSDVISMTRETCHELRPQLLYDLGLVKALSKLVAQQQERVPFHIRLNTGRFTASLDLDSQLNLYRIIQEFLSNAVKHSQATDVLIMLISIQNKIVLHYEDDGVGFDQEKNTEHSMSMGLSGIKERVRALDGRLRIETSEGKGFKADIEIEL</ns2:sequence><ns2:name>GCA_030122885_None</ns2:name></ns2:Sequence><ns2:Sequence dsseqid="sq214" id="sq214" description="histidine kinase"><ns2:sequence>MKNLKRNFSIVLVLFSLLYFAYIVYFTQNGILVGTYVSETANHELKVEKMTKATYGKYMGLKEGDLILEVSGKKPTSENVKRNYLAKAEHLKVKRDNHEIQLHNTEYISLNNSYSFFIYIIPCIFFALSLLCAFYIYRVNRVKNTYSAYILINFLLFISIAYLSAGGVTRGYEINRYINLFTFLNVPVLYLHFLYQYFKELSIKFSSRYIVNILYTLPIINVIIEFIQKYLPSGIITNISNINLVTFLIEITVVYFCIIYYGIIYRKKDHYYLLKVLLISNTVAFFPFTVLYIMPEVLFGQYIYSAIVTAPFLIIIPLALVYQFVVNKIYDIDFILGRIRYYSLLSIIPTIGIVWLSIIFDSKRADFNIILITLCTFIIFLSVFYIKELLDYKFRLKRFSEKYNYQDSIFKYTQLIKGVSALDQVFKNLKTTILEVLPVSKAYIFEVGADREIIYFDKQSVEPNWRLYKTEFEKVTKEIGKIIEINQGFLIKVGEKGTSSYVLLCLSSINTPRLTRDEISWLKTLSFYTSVSMENVVQIEELMDHLQALKREGANPVWLKKLMYTIEEKQRSDLARDLHDSVLQDLISLKRQCELFLGDFKKDDNPCREEVQDKLVQMNEQMSDVISMTRETCHELRPQLLYDLGLVKALSKLVAQQQERVPFHIRLNTGRFTASLDLDSQLNLYRIIQEFLSNAVKHSQATDVLIMLISIQNKIVLHYEDDGVGFDQEKNTEHSMSMGLSGIKERVRALDGRLRIETSEGKGFKADIEIEL</ns2:sequence><ns2:name>Bacillus_subtilis_PRO53_None</ns2:name></ns2:Sequence><ns2:Sequence dsseqid="sq370" id="sq370" description="histidine kinase"><ns2:sequence>MYRYINVYKYLSLVFIILSFIYVIYLSYSFAFNIFVGADVKINEQGKLEVTNVLDYTDEYYSGVKKGDIILEVNGEKGSDIQLKSGRLVNVESLIVERDNKSFHLQNVSLISEENLFMYLIPVISYSICLFCIFFIYRINKVRKSTSAYILILFLLFVSVAYVSACGARRGEEISTYLLVLTLVSCPVLYIHFIYKYFIELGTKLFEKKILIIMYMLPLINLLLEDVLSNRLKSSAFLSNLNLISFFVLVLTVSILIHKGIRKFKQKEQKSILKVLAYTNIFSFSPFIVFFAVPYVFLEKYVSPFSLAAFTLVIPFSLVYQFMTNRLYNIDFVVGRLKYYGFLAITPTIIVVTIFNYIQQPKDIFYLVKLTIAIYVLMFAVFYFKEIIDFRFKLKRFTEKFNYQDGIFKFTQLIKQASSVDQVLNHFKNTILDVLNIDNACVYDNSKGEITLLSKNNFKDLTYKNHEQYVKNFTGDIGKIKEFKQGFIIKIGERGDKSFLVLCFSSYNTFKLTRDEIAWLQTLAFYTNVSLENVMKIEELMVHLEDLKQQESNPVWLKKLMYTIEEKQRSDLARDLHDSVLQDLISLKRQCELFLGDFKKGDNPCREEVQDKLVQMNE</ns2:sequence><ns2:name>GCA_023369715_None</ns2:name></ns2:Sequence><ns2:Sequence dsseqid="sq514" id="sq514" description="histidine kinase"><ns2:sequence>MYRYINVYKYLSLVFIILSFIYVIYLSYSFAFNIFVGADVKINEQGKLEVTNVLDYTDEYYSCVKKGDIILEVNGEKGSDIQLKSGRLVNVESLIVERDNKSFHLQNVSLISEENLFMYLIPVISYSICLFCIFFIYRINKVRKSTSAYILILFLLFVSVAYVSACGARRGEEISTYLLVLTLVSCPVLYIHFIYKYFIELGTKLFEKKILIIMYMLPLINLLLEDVLSNRLKSSAFLSNLNLISFFVLVLTVSILIHKGIRKFKQKEQKSILKVLAYTNIFSFSPFIVFFAVPYVFFEKYVSPFSLAAFTLVIPFSLVYQFMTNRLYNIDFVVGRLKYYGFLAITPTIIVVTIFNYIQQPKDIFYLVKLTIAIYVLMFAVFYFKEIIDFRFKLKRFTEKFNYQDGIFKFTQLIKQASSVDQVLNHFKNTILEVLNIDNACVYDNSKGEITLLSKNNFKDLTYKNHEQYVKNFSGDIGKIKEFKQGFIIKIGERGDRSFLVLCFSSYNTFKLTRDEIAWLQTLAFYTNVSLENVMKIEELMVHLEDLKQQESNPVWLKKLMYTIEEKQRSDLARDLHDSVLQDLISLKRQCELFLGDFKKGDNPCREEVQDKLVQMNEQMSDVISMTRETCHELRPQLLYDLGLVKALSKLVAQQQERVPFHIRLNTGRFTASLDLDSQLNLYRIIQEFLSNAVKHSQATDVLIMLISIQNKIVLHYEDDGVGFDQEKNTEHSMSMGLSGIKERVRALDGRLRIETSEGKGFKADIEIEL</ns2:sequence><ns2:name>GCA_002269195_None</ns2:name></ns2:Sequence><ns2:Sequence dsseqid="sq10" id="sq10" description="histidine kinase"><ns2:sequence>MYRYINVYKYLSLVFIILSFIYVIYLSYSFAFNIFVGADVKINEQGKLEVTNVLDYTDEYYSGVKKGDIILEVNGEKGSDIQLKSGRLVNVESLIVERDNKSFHLQNVSLISEENLFMYLIPVISYSICLFCIFFIYRINKVRKSTSAYILILFLLFVSVAYVSACGARRGEEISTYLLVLTLVSCPVLYIHFIYKYFIELGTKLFEKKILIIMYMLPLINLLLEDVLSNRLKSSAFLSNLNLISFFVLVLTVSILIHKGIRKFKQKEQKSILKVLAYTNIFSFSPFIVFFAVPYVFLEKYVSPFSLAAFTLVIPFSLVYQFMTNRLYNIDFVVGRLKYYGFLAITPTIIVVTIFNYIQQPKDIFYLVKLTIAIYVLMFAVFYFKEIIDFRFKLKRFTEKFNYQDGIFKFTQLIKQASSVDQVLNHFKNTILDVLNIDNACVYDNSKGEITLLSKNNFKDLTYTNHEQYVKNFTGDIGKIKEFKQGFIIKIGERGDKSFLVLCFSSYNTFKLTRDEIAWLQTLAFYTNVSLENVMKIEELMVHLEDLKQQESNPVWLKKLMYTIEEKQRSDLARDLHDSVLQDLISLKRQCELFLGDFKKDDNPCREEVQDKLVQMNEQMSDVISMTRETCHELRPQLLYDLGLVKALSKLVAQQQERVPFHIRLNTGRFTASLDLDSQLNLYRIIQEFLSNAVKHSQATDVLIMLISIQNKIVLHYEDDGVGFDQEKNTEHSMSMGLSGIKERVRALDGRLRIETSEGKGFKADIEIEL</ns2:sequence><ns2:name>GCA_905310985_None</ns2:name></ns2:Sequence><ns2:Sequence dsseqid="sq142" id="sq142" description="histidine kinase"><ns2:sequence>MKSRNNKISVVLVVLSLIYVIYLTYISNNNLLVGATVSKGKNGDIVITNVDEFSMASYSGIEKGDIVKSINNKKINTNEIKMNKLKNVSSMIVERNGHNLELKMTLFNDKNFTTYLIPLIFYIVCLFCCFFILKINESKNLLSAVVLIIFLLSASIAFISAGGSAKGDMLSRLIMVVTLISVPLNYLLFLYQYFKELGTKLFNKKVFILYLIPVINVVCEIFRSHLFFRDYVPKLNLLAFFFLFIIVGVYFSIILIKNKDTEQAHIIKVLTIINIFSFSPFLCLYLIPYVFLNAHYVSSFLAASFMLLIPFSLVFQFMTNKIYNVDFILSRLRYYGFLALTPTIILISTIELISSPDSDFYSVKLTFLIYIIMLAVFYYKEVLDFRFRLKRVSEKFNYQDSIYKFTQMIRDSTSLSQVFEELKNTILEVSLVSRAHVYEVSADGNIKLYDDENVNSFEKVYQKEFRKVTSEIGKIVEFNKGFVMKIGERGGKSFVILCLSKMNTPRLTLEELSWLKTLAFYTNVSIENVMKIEELMSHLEEIKQQESNPVWLKKLMYTIEEKQRSDLARDLHDSVLQDLISLKRQCELFLGDFKKDDNPCREEVQDKLVQMNEQMSDVISMTRETCHELRPQLLYDLGLVKALSKLVAQQQERVPFHIRLNTGRFTASLDLDSQLNLYRIIQEFLSNAVKHSQATDVLIMLISIQNKIVLHYEDDGVGFDQEKNTEHSMSMGLSGIKERVRALDGRLRIETSEGKGFKADIEIEL</ns2:sequence><ns2:name>GCA_009662255_None</ns2:name></ns2:Sequence><ns2:Sequence dsseqid="sq410" id="sq410" description="histidine kinase"><ns2:sequence>MHRNNNFYKYLSLAFIILSFVYVIYLSYISVFNIFVGADVKINEQGKLEVTKVVDYTDEYYSGVKKGDIILEVNGQKGSEIQLESGRLVNVESLTVERDNKSFHLQNVSLISEENLFMYLIPLISYSICLFCIFFVYRINKVRKSPSAFVLILFLLFVSVAYVSACGARRGEEVSTYLLVLTLVSCPILYIHFIYKYFAELGTKLFKKKILIIMYILPLVNLLLEAVLSNRLNSSAFLSNLNLISFFVLVLTVSILIHQGIRKIKQNEQKSILKILAYINILSFSPFIIFFVIPYVLFDKYLSPFSLAAFTLVIPFSLVYQFMTNRLYNIDFVVGRLKYYGFLAITPTVIVVTIFNYIQKPEDNFYSVKLTVVIYLLMFAVFYFKEIIDFRFKLKRFTEKFNYQDGIFKFTQLIKQASSVDQVLNHFKNTILEVLNIDNACVYDNSKGEITLLSKNNFKDLTYKNHEQYVKNFSGDIGKIKEFKQGFIIKIGERGDRSFLVLCFSSYNTFKLTRDEIAWLQTLAFYTNVSLENVMKIEELMVHLEDLKQQESNPVWLKKLMYTIEEKQRSDLARDLHDSVLQDLISLKRQCELFLGDFKKDDNPCREEVQDKLVQMNEQMSDVISMTRETCHELRPQLLYDLGLVKALSKLVAQQQERVPFHIRLNTGRFTASLDLDSQLNLYRIIQEFLSNAVKHSQATDVLIMLISIQNKIVLHYEDDGVGFDQEKNTEHSMSMGLSGIKERVRALDGRLRIETSEGKGFKADIEIEL</ns2:sequence><ns2:name>GCA_029542145_None</ns2:name></ns2:Sequence><ns2:Sequence dsseqid="sq472" id="sq472" description="histidine kinase"><ns2:sequence>MYRYINVYKYLSLVFIILSFIYVIYLSYSFAFNIFVGADVKINEQGKLEVTNVLDYTDEYYSCVKKGDIILEVNGEKGSDIQLKSGRLVNVESLIVERDNKSFHLQNVSLISEENLFMYLIPVISYSICLFCIFFIYRINKVRKSTSAYILILFLLFVSVAYVSACGARRGEEISTYLLVLTLVSCPVLYIHFIYKYFIELGTKLFEKKILIIMYMLPLINLLLEDVLSNRLKSSAFLSNLNLISFFVLVLTVSILIHKGIRKFKQKEQKSILKVLAYTNIFSFSPFIVFFAVPYVFFEKYVSPFSLAAFTLVIPFSLVYQFMTNRLYNIDFVVGRLKYYGFLAITPTIIVVTIFNYIQQPKDIFYLVKLTIAIYVLMFAVFYFKEIIDFRFKLKRFTEKFNYQDGIFKFTQLIKQASSVDQVLNHFKNTILEVLNIDNACVYDNSKGEITLLSKNNFKDLTYKNHEQYVKNFSGDIGKIKEFKQGFIIKIGERGDRSFLVLCFSSYNTFKLTRDEIAWLQTLAFYTNVSLENVMKIEELMVHLEDLKQQESNPVWLKKLMYTIEEKQRSDLARDLHDSVLQDLISLKRQCELFLGDFKKDENPCREEVQDKLVQMNEQMSDVISMTRETCHELRPQLLYDLGLVKALSKLVAQQQERVPFHIRLNTGRFTASLDLDSQLNLYRIIQEFLSNAVKHSQATDVLIMLISIQNKIVLHYEDDGVGFDQEKNTEHSMSMGLSGIKERVRALDGRLRIETSEGKGFKADIEIEL</ns2:sequence><ns2:name>GCA_004119615_None</ns2:name></ns2:Sequence><ns2:Sequence dsseqid="sq494" id="sq494" description="histidine kinase"><ns2:sequence>MYRYINVYKYLSLVFIILSFIYVIYLSYSFAFNIFVGADVKINEQGKLEVTNVLDYTDEYYSCVKKGDIILEVNGEKGSDIQLKSGRLVNVESLIVERDNKSFHLQNVSLISEENLFMYLIPVISYSICLFCIFFIYRINKVRKSTSAYILILFLLFVSVAYVSACGARRGEEISTYLLVLTLVSCPVLYIHFIYKYFIELGTKLFEKKILIIMYMLPLINLLLEDVLSNRLKSSAFLSNLNLISFFVLVLTVSILIHKGIRKFKQKEQKSILKVLAYTNIFSFSPFIVFFAVPYVFFEKYVSPFSLAAFTLVIPFSLVYQFMTNRLYNIDFVVGRLKYYGFLAITPTIIVVTIFNYIQQPKDIFYLVKLTIAIYVLMFAVFYFKEIIDFRFKLKRFTEKFNYQDGIFKFTQLIKQASSVDQVLNHFKNTILEVLNIDNACVYDNSKGEITLLSKNNFKDLTYKNHEQYVKNFSGDIGKIKEFKQGFIIKIGERGDRSFLVLCFSSYNTFKLTRDEIAWLQTLAFYTNVSLENVMKIEELMVHLEDLKQQESNPVWLKKLMYTIEEKQRSDLARDLHDSVLQDLISLKRQCELFLGDFKKDDNPCREEVQDKLVQMNEQMSDVISMTRETCHELRPQLLYDLGLVKALSKLVAQQQERVPFHIRLNTGRFTASLDLDSQLNLYRIIQEFLSNAVKHSQATDVLIMLISIQNKIVLHYEDDGVGFDQEKNTEHSMSMGLSGIKERVRALDGRLRIETSEGKGFKADIEIEL</ns2:sequence><ns2:name>GCA_022647025_None</ns2:name></ns2:Sequence><ns2:Sequence dsseqid="sq222" id="sq222" description="two-component system sensor histidine kinase ComP"><ns2:sequence>MKNLIKKFTIAVIVLSILYISYTTYISMNGIIIGTKIHKNDKSQFMIEEISESSYGQFVGLRQGDIILKINKEKPSDKHLKWGYLSHINSLDILRSGKKIHLKDFDLVTLNRPYSFFLFVLPLFFYFLSIICIFYILKVNKKRRSFAAYILILLLLDISIAYISAGGPFRGHIINRYINLFTFISSPILYLQFIQRYLGEIGKTFLNRISFLYIIPIFNLGIEFFQDYLQVDIDFLATLNLVSFATLTLFSFSAIYLHLNKYKYAEHSFILKLLILTNTLSFAPFLIFFVLPIIFTGNYIFPALASASLLVLIPFGLVYQFVANKMFDIEFILGRMRYYALLAMIPTLLIVGALVLFDVMDIQMNPVRQTVFFFVVMFAVFYFKEVMDFKFRLKRFSEKFNYQDSIFKYTQLMRGVTSLQQVFKELKNTILDVLLVSKAYTFEVTPDHKVIFLDKHEVGPDWNFYQEEFENVTSEIGKIIEVNQGFLMKVGERGGSSYVLLCLSNINTPRLTRDEISWLKTLSFYTSVSMENVLHIEELMEHLKDLKQEGTNPIWLKKLMFAIEEKQRSGLARDLHDSVLQDLISLKRQCELFLGDFKKDDNPCREEVQDKLVQMNEQMSDVISMTRETCHELRPQLLYDLGLVKALSKLVAQQQERVPFHIRLNTGRFTASLDLDSQLNLYRIIQEFLSNAVKHSQATDVLIMLISIQNKIVLHYEDDGVGFDQEKNTEHSMSMGLSGIKERVRALDGRLRIETSEGKGFKADIEIEL</ns2:sequence><ns2:name>GCA_000699465_comP</ns2:name></ns2:Sequence><ns2:Sequence dsseqid="sq44" id="sq44" description="histidine kinase"><ns2:sequence>MYRYINVYKYLSLVFIILSFIYVIYLSYSFAFNIFVGADVKINEQGKLEVTNVLDYTDEYYSGVKKGDIILEVNGEKGSDIQLKSGRLVNVESLIVERDNKSFHLQNVSLISEENLFMYLIPVISYSICLFCIFFIYRINKVRKSTSAYILILFLLFVSVAYVSACGSRRGEEISTYLLVLTLVSCPVLYIHFIYKYFIELGTKLFEKKILIIMYMLPLINLLLEDVLSNRLKSSAFLSNLNLISFFVLVLTVSILIHKGIRKFKQKEQKSILKVLAYTNIFSFSPFIVFFAVPYVFLEKYVSPFSLAAFTLVIPFSLVYQFMTNRLYNIDFVVGRLKYYGFLAITPTIIVVTIFNYIQQPKDIFYLVKLTIAIYVLMFAVFYFKEIIDFRFKLKRFTEKFNYQDGIFKFTQLIKQASSVDQVLNHFKNTILEVLNIDNACVYDNSKGEITLLSKNNFKDLTYKNHEQYVKNFSGDIGKIKEFKQGFIIKIGERGDRSFLVLCFSSYNTFKLTRDEIAWLQTLAFYTNVSLENVMKIEELMVHLEDLKQQESNPVWLKKLMYTIEEKQRSDLARDLHDSVLQDLISLKRQCELFLGDFKKDDNPCREEVQDKLVQMNEQMSDVISMTRETCHELRPQLLYDLGLVKALSKLVAQQQERVPFHIRLNTGRFTASLDLDSQLNLYRIIQEFLSNAVKHSQATDVLIMLISIQNKIVLHYEDDGVGFDQEKNTEHSMSMGLSGIKERVRALDGRLRIETSEGKGFKADIEIEL</ns2:sequence><ns2:name>Bacillus_subtilis_PRO52_None</ns2:name></ns2:Sequence><ns2:Sequence dsseqid="sq374" id="sq374" description="PDZ domain-containing protein"><ns2:sequence>MKSRTNKISVLLVVISLLYVIYLTYISNNNLLVGATVSKGKNGDVVITNVDEYSMASYSGIEKGDIVKRINNQKINTKEIKMNKLKNVSSMVVERNGKDVELKLTLFNDKNFSTYLIPLMFYIVCLFCCLFIIKINESKDQRIYHLL</ns2:sequence><ns2:name>GCA_030863625_None</ns2:name></ns2:Sequence><ns2:Sequence dsseqid="sq454" id="sq454" description="histidine kinase"><ns2:sequence>MYRYINVYKYLSLVFIILSFIYVIYLSYSFAFNIFVGADVKINEQGKLEVTNVLDYTDEYYSGVKKGDIILEVNGEKGSDIQLKSGRLVNVESLIVERDNKSFHLQNVSLISEENLFMYLIPVISYSICLFCIFFIYRINKVRKSTSAYILILFLLFVSVAYVSACGARRGEEISTYLLVLTLVSCPVLYIHFIYKYFIELGTKLFEKKILIIMYMLPLINLLLEDVLSNRLKSSAFLSNLNLISFFVLVLTVSILIHKGIRKFKQKEQKSILKVLAYTNIFSFSPFIVFFAVPYVFFEKYVSPFSLAAFTLVIPFSLVYQFMTNRLYNIDFVVGRLKYYGFLAITPTIIVVTIFNYIQQPKDIFYLVKLTIAIYVLMFAVFYFKEIIDFRFKLKRFTEKFNYQDGIFKFTQLIKQASSVDQVLNHFKNTILEVLNIDNACVYDNSKGEITLLSKNNFKDLTYKNHEQYVKNFSGDIGKIKEFKQGFIIKIGERGDRSFLVLCFSSYNTFKLTRDEIAWLQTLAFYTNVSLENVMKIEELMVHLEDLKQQESNPVWLKKLMYTIEEKQRSDLARDLHDSVLQDLISLKRQCELFLGDFKKDDNPCREEVQDKLVQMNEQMSDVISMTRETCHELRPQLLYDLGLVKALSKLVAQQQERVPFHIRLNTGRFTASLDLDSQLNLYRIIQEFLSNAVKHSQATDVLIMLISIQNKIVLHYEDDGVGFDQEKNTEHSMSMGLSGIKERVRALDGRLRIETSEGKGFKADIEIEL</ns2:sequence><ns2:name>GCA_006165085_None</ns2:name></ns2:Sequence><ns2:Sequence dsseqid="sq164" id="sq164" description="histidine kinase"><ns2:sequence>MKSRTNKISVLLVVISLLYVIYLTYISNNNLLVGATVSKGKNGDVVITNVDEYSMASYSGIEKGDIVKRINNQKINTKEIKMNKLKNVSSMVVERNGKDVELKLTLFNDKNFSTYLIPLMFYIVCLFCCLFIIKINESKDLPSALVLIIFLLSASIAYISAGVSVKGDILCRCIMVVTLISVPLNYLLFLYHYFRELGTTLFDKKVFILYLVPIINVVCEMFRSHLFFRDYVPKLSLLSFFFLFIIVGIYFCIILIKNKDTEQAHIIKVLTIINIFSFSPFLCLYLIPYVFLNAHYVSSFLAASFMMLIPFSLVFQFMTNKIYNVDFILSRLRYYGFLALTPTIILISTIELISSPDSDFYSVKLTFLIYIIMLAVFYYKEVLDFRFRLKRVSEKFNYQDSIYKFTQMIRDSTSLSQVFEELKNTILEVSLVSRAHVYEVSADGNIKLYDAENVNSFEKVYEKEFRKVTSEIGKIVEFNKGFVMKIGERGGKSFVILCLSKMNTPRLTLEELSWLKTLAFYTNVSIENVMKIEELMSHLEEIKQQESNPVWLKKLMYTIEEKQRSDLARDLHDSVLQDLISLKRQCELFLGDFKKDDNPCREEVQDKLVQMNEQMSDVISMTRETCHELRPQLLYDLGLVKALSKLVAQQQERVPFHIRLNTGRFTASLDLDSQLNLYRIIQEFLSNAVKHSQATDVLIMLISIQNKIVLHYEDDGVGFDQEKNTEHSMSMGLSGIKERVRALDGRLRIETSEGKGFKADIEIEL</ns2:sequence><ns2:name>GCA_001720505_None</ns2:name></ns2:Sequence><ns2:Sequence dsseqid="sq34" id="sq34" description="histidine kinase"><ns2:sequence>MYRYINVYKYLSLVFIILSFIYVIYLSYSFAFNIFVGADVKINEQGKLEVTNVLDYTDEYYSGVKKGDIILEVNGEKGSDIQLKSGRLVNVESLIVERDNKSFHLQNVSLISEENLFMYLIPVISYSICLFCIFFIYRINKVRKSTSAYILILFLLFVSVAYVSACGARRGEEISTYLLVLTLVSCPVLYIHFIYKYFIELGTKLFEKKILIIMYMLPLINLLLEDVLSNRLKSSAFLSNLNLISFFVLVLTVSILIHKGIRKFKQKEQKSILKVLAYTNIFSFSPFIVFFAVPYVFLEKYVSPFSLAAFTLVIPFSLVYQFMTNRLYNIDFVVGRLKYYDFLAITPTIIVVTIFNYIQQPKDIFYLVKLTIAIYVLMFAVFYFKEIIDFRFKLKRFTEKFNYQDGIFKFTQLIKQASSVDQVLNHFKNTILDVLNIDNACVYDNSKGEITLLSKNNFKDLTYTNHEQYVKNFTGDIGKIKEFKQGFIIKIGERGDKSFLVLCFSSYNTFKLTRDEIAWLQTLAFYTNVSLENVMKIEELMVHLEDLKQQESNPVWLKKLMYTIEEKQRSDLARDLHDSVLQDLISLKRQCELFLGDFKKDDNPCREEVQDKLVQMNEQMSDVISMTRETCHELRPQLLYDLGLVKALSKLVAQQQERVPFHIRLNTGRFTASLDLDSQLNLYRIIQEFLSNAVKHSQATDVLIMLISIQNKIVLHYEDDGVGFDQEKNTEHSMSMGLSGIKERVRALDGRLRIETSEGKGFKADIEIEL</ns2:sequence><ns2:name>GCA_015602625_None</ns2:name></ns2:Sequence><ns2:Sequence dsseqid="sq380" id="sq380" description="hypothetical protein"><ns2:sequence>MKNLIKKFTIAVIVLSILYISYTTYISMNGIIIGTKIHKNDKSQFMIEEISESSYGQFVGLRQGDIILKINKEKPSDKHLKWGYLSHINSLDILRSGKKIHLKDFDLVTLNRPYSFFLFVLPLVFYFLSIICIFIYLK</ns2:sequence><ns2:name>GCA_022453545_None</ns2:name></ns2:Sequence><ns2:Sequence dsseqid="sq294" id="sq294" description="two-component system sensor histidine kinase ComP"><ns2:sequence>MKNLIKKFTIAVIVLSILYISYTTYISMNGIIIGTKIHKNDKSQFMIEEISESSYGQFVGLRQGDIILKINKEKPSDKHLKWGYLSHINSLDILRSGKKIHLKDFDLVTLNRLYSFFLFVLPLFFYFLSIICIFYILKVNKKRRSFAAYILILLLLDISIAYISAGGPFRGHIINRYINLFTFISSPILYLQFIQRYLGEIGKTFLNRISFLYIIPIFNLGIEFFQDYLQVDIDFLATLNLVSFATLTLFSFSAIYLHLNKYKYAEHSFILKLLILTNTLSFAPFLIFFVLPIIFTGNYIFPALASASLLVLIPFGLVYQFVANKMFDIEFILGRMRYYALLAMIPTLLIVGALVLFDVMDIQMNPVRQTVFFFVVMFAVFYFKEVMDFKFRLKRFSEKFNYQDSIFKYTQLMRGVTSLQQVFKELKNTILDVLLVSKAYTFEVTPDHKVIFLDKHEVGPDWNFYQEEFENVTSEIGKIIEVNQGFLMKVGERGGSSYVLLCLSNINTPRLTRDEISWLKTLSFYTSVSMENVLHIEELMEHLKDLKQEGTNPIWLKKLMFAIEEKQRSGLARDLHDSVLQDLISLKRQCELFLGDFKKDDNPCREEVQDKLVQMNEQMSDVISMTRETCHELRPQLLYDLGLVKALSKLVAQQQERVPFHIRLNTGRFTASLDLDSQLNLYRIIQEFLSNAVKHSQATDVLIMLISIQNKIVLHYEDDGVGFDQEKNTEHSMSMGLSGIKERVRALDGRLRIETSEGKGFKADIEIEL</ns2:sequence><ns2:name>Bacillus_subtilis_DSM10_comP</ns2:name></ns2:Sequence><ns2:Sequence dsseqid="sq12" id="sq12" description="histidine kinase"><ns2:sequence>MYRYINVYKYLSLVFIILSFIYVIYLSYSFAFNIFVGADVKINEQGKLEVTNVLDYTDEYYSGVKKGDIILEVNGEKGSDIQLKSGRLVNVESLIVERDNKSFHLQNVSLISEENLFMYLIPVISYSICLFCIFFIYRINKVRKSTSAYILILFLLFVSVAYVSACGARRGEEISTYLLVLTLVSCPVLYIHFIYKYFIELGTKLFEKKILIIMYMLPLINLLLEDVLSNRLKSSAFLSNLNLISFFVLVLTVSILIHKGIRKFKQKEQKSILKVLAYTNIFSFSPFIVFFAVPYVFLEKYVSPFSLAAFTLVIPFSLVYQFMTNRLYNIDFVVGRLKYYGFLAITPTIIVVTIFNYIQQPKDIFYLVKLTIAIYVLMFAVFYFKEIIDFRFKLKRFTEKFNYQDGIFKFTQLIKQASSVDQVLNHFKNTILDVLNIDNACVYDNSKGEITLLSKNNFKDLTYTNHEQYVKNFTGDIGKIKEFKQGFIIKIGERGDKSFLVLCFSSYNTFKLTRDEIAWLQTLAFYTNVSLENVMKIEELMVHLEDLKQQESNPVWLKKLMYTIEEKQRSDLARDLHDSVLQDLISLKRQCELFLGDFKKDDNPCREEVQDKLVQMNEQMSDVISMTRETCHELRPQLLYDLGLVKALSKLVAQQQERVPFHIRLNTGRFTASLDLDSQLNLYRIIQEFLSNAVKHSQATDVLIMLISIQNKIVLHYEDDGVGFDQEKNTEHSMSMGLSGIKERVRALDGRLRIETSEGKGFKADIEIEL</ns2:sequence><ns2:name>GCA_905319545_None</ns2:name></ns2:Sequence><ns2:Sequence dsseqid="sq82" id="sq82" description="histidine kinase"><ns2:sequence>MKAWYNKVSIFLILVSLVYVTYLTYISSSKLLVGAAVAENQDNEVVITNIEEFSTAYYSGIQKGDVIKSINNHKVKRPLEVQKYNSNHVSSIVVERDGEKVKIKPDLMNDGNFTTFVIPLIFYIACLFCCFFILKINESKKLLSALILIIFLLSASLAYLSAGGSAKGDWLSRCIMVFTLTSVMFNYLLFLYQYFKELGTVLFNKKVFILYAIPVLNLVFELLRTQLFFRHYVPKINLLSFFISFIIVSVYFGSILIKSKDTEQAHIIKVLTIINILSFSPFLFLYIIPYVFLSTDGISSFVAASFMFLIPFSLVYQFMTNKIYNVDFILSRLKYYGILALTPTIILVTVFELIGNPAGDFYYFRLAILMYIIMVAVFYYKEVLDFRFRLKRVSEKFNYQDSIYKFTQLIRDSTSLTQVFEELKTTILEVSLVSRAHIYEVSVDGSIKLYEELNQNSFEKVYEKEFRKVTSEIGKIVEFNKGFVMKIGERGGKSFVILCLSKMNTPRLTLEELSWLKTLAFYTNVSIENVMKIEELMSHLEEIKQQESNPVWLKKLMYTIEEKQRSDLARDLHDSVLQDLISLKRQCELFLGDFKKDDNPCREEVQDKLVQMNEQMSDVISMTRETCHELRPQLLYDLGLVKALSKLVAQQQERVPFHIRLNTGRFTASLDLDSQLNLYRIIQEFLSNAVKHSQATDVLIMLISIQNKIVLHYEDDGVGFDQEKNTEHSMSMGLSGIKERVRALDGRLRIETSEGKGFKADIEIEL</ns2:sequence><ns2:name>GCA_004119835_None</ns2:name></ns2:Sequence><ns2:Sequence dsseqid="sq60" id="sq60" description="histidine kinase"><ns2:sequence>MKAWYNKVSIFLILVSLVYVTYLTYISSSKLLVGAAVAENQDNEVVITNIEEFSTAYYSGIQKGDVIKSINNHKVKRPLEVQKYNSNHVSSIVVERDGEKVKIKPDLMNDGNFTTFVIPLIFYIACLFCCFFILKINESKKLLSALILIIFLLSASLAYLSAGGSAKGDWLSRCIMVFTLTSVMFNYLLFLYQYFKELGTVLFNKKVFILYAIPVLNLVFELLRTQLFFRHYVPKINLLSFFISFIIVSVYFGSILIKSKDTEQAHIIKVLTIINILSFSPFLFLYIIPYVFLSTDGISSFVAASFMFLIPFSLVYQFMTNKIYNVDFILSRLKYYGVLALTPTIILVTVFELIGNPAGDFYYFRLAILMYIIMVAVFYYKEVLDFKFRLKRVSEKFNYQDSIYKFTQLIRDSTSLIQVFEELKTTILEVSLVSRAHIYEVSVDGSIKLYEELNQNSFEKVYQKEFRKVTSEIGKIVEFNKGFVMKIGERGGKSFVILCLSKMNTPRLTLEELSWLKTLAFYTNVSIENVMKIEELMSHLEEIKQQESNPVWLKKLMYTIEEKQRSDLARDLHDSVLQDLISLKRQCELFLGDFKKGDNPCREEVQDKLVQMNEQMSDVISMTRETCHELRPQLLNVPGLVKALSKLVAQQQERVPFHIRLNTGRFTASLDLDSQLNLYRIIQEFLSNAVKHSQATDVLIMLISIQNKIVLHYEDDGVGFDQEKNTEHSMSMGLSGIKERVRALDGRLRIETSEGKGFKADIEIEL</ns2:sequence><ns2:name>GCA_000338735_None</ns2:name></ns2:Sequence><ns2:Sequence dsseqid="sq144" id="sq144" description="histidine kinase"><ns2:sequence>MKSRNNKISVVLVVLSLIYVIYLTYISNNNLLVGATVSKGKNGDIVITNVDEFSMASYSGIEKGDIVKSINNKKINTNEIKMNKLKNVSSMIVERNGHNLELKMTLFNDKNFTTYLIPLIFYIVCLFCCFFILKINESKNLLSAVVLIIFLLSASIAFISAGGSAKGDMLSRLIMVVTLISVPLNYLLFLYQYFKELGTKLFNKKVFILYLIPVINVVCEIFRSHLFFRDYVPKLNLLAFFFLFIIVGVYFSIILIKNKDTEQAHIIKVLTIINIFSFSPFLCLYLIPYVFLNAHYVSSFLAASFMLLIPFSLVFQFMTNKIYNVDFILSRLRYYGFLALTPTIILISTIELISSPDSDFYSVKLTFLIYIIMLAVFYYKEVLDFRFRLKRVSEKFNYQDSIYKFTQMIRDSTSLSQVFEELKNTILEVSLVSRAHVYEVSADGNIKLYDDENVNSFEKVYQKEFRKVTSEIGKIVEFNKGFVMKIGERGGKSFVILCLSKMNTPRLTLEELSWLKTLAFYTNVSIENVMKIEELMSHLEEIKQQESNPVWLKKLMYTIEEKQRSDLARDLHDSVLQDLISLKRQCELFLGDFKKDDNPCREEVQDKLVQMNEQMSDVISMTRETCHELRPQLLYDLGLVKALSKLVAQQQERVPFHIRLNTGRFTASLDLDSQLNLYRIIQEFLSNAVKHSQATDVLIMLISIQNKIVLHYEDDGVGFDQEKNTEHSMSMGLSGIKERVRALDGRLRIETSEGKGFKADIEIEL</ns2:sequence><ns2:name>GCA_009662375_None</ns2:name></ns2:Sequence><ns2:Sequence dsseqid="sq244" id="sq244" description="two-component system sensor histidine kinase ComP"><ns2:sequence>MKNLIKKFTIAVIVLSILYISYTTYISMNGIIIGTKIHKNDKSQFMIEEISESSYGQFVGLRQGDIILKINKEKPSDKHLKWGYLSHINSLDILRSGKKIHLKDFDLVTLNRPYSFFLFVLPLFFYFLSIICIFYILKVNKKRRSFAAYILILLLLDISIAYISAGGPFRGHIINRYINLFTFISSPILYLQFIQRYLGEIGKTFLNRISFLYIIPIFNLGIEFFQDYLQVDIDFLATLNLVSFATLTLFSFSAIYLHLNKYKYAEHSFILKLLILTNTLSFAPFLIFFVLPIIFTGNYIFPALASASLLVLIPFGLVYQFVANKMFDIEFILGRMRYYALLAMIPTLLIVGALVLFDVMDIQMNPVRQTVFFFVVMFAVFYFKEVMDFKFRLKRFSEKFNYQDSIFKYTQLMRGVTSLQQVFKELKNTILDVLLVSKAYTFEVTPDHKVIFLDKHEVGPDWNFYQEEFENVTSEIGKIIEVNQGFLMKVGERGGSSYVLLCLSNINTPRLTRDEISWLKTLSFYTSVSMENVLHIEELMEHLKDLKQEGTNPIWLKKLMFAIEEKQRSGLARDLHDSVLQDLISLKRQCELFLGDFKKDDNPCREEVQDKLVQMNEQMSDVISMTRETCHELRPQLLYDLGLVKALSKLVAQQQERVPFHIRLNTGRFTASLDLDSQLNLYRIIQEFLSNAVKHSQATDVLIMLISIQNKIVLHYEDDGVGFDQEKNTEHSMSMGLSGIKERVRALDGRLRIETSEGKGFKADIEIEL</ns2:sequence><ns2:name>GCA_012030675_comP</ns2:name></ns2:Sequence><ns2:Sequence dsseqid="sq382" id="sq382" description="hypothetical protein"><ns2:sequence>MYRYINVYKYLSLVFIILSFIYVIYLSYSFAFNIFVGADVKINEQGKLEVTNVLDYTDEYYSCVKKGDIILEVNGEKGSDIQLKSGRLVNVESLIVERDNKSFHFTSVA</ns2:sequence><ns2:name>GCA_039880435_None</ns2:name></ns2:Sequence><ns2:Sequence dsseqid="sq480" id="sq480" description="histidine kinase"><ns2:sequence>MYRYINVYKYLSLVFIILSFIYVIYLSYSFAFNIFVGADVKINEQGKLEVTNVLDYTDEYYSCVKKGDIILEVNGEKGSDIQLKSGRLVNVESLIVERDNKSFHLQNVSLISEENLFMYLIPVISYSICLFCIFFIYRINKVRKSTSAYILILFLLFVSVAYVSACGARRGEEISTYLLVLTLVSCPVLYIHFIYKYFIELGTKLFEKKILIIMYMLPLINLLLEDVLSNRLKSSAFLSNLNLISFFVLVLTVSILIHKGIRKFKQKEQKSILKVLAYTNIFSFSPFIVFFAVPYVFFEKYVSPFSLAAFTLVIPFSLVYQFMTNRLYNIDFVVGRLKYYGFLAITPTIIVVTIFNYIQQPKDIFYLVKLTIAIYVLMFAVFYFKEIIDFRFKLKRFTEKFNYQDGIFKFTQLIKQASSVDQVLNHFKNTILEVLNIDNACVYDNSKGEITLLSKNNFKDLTYKNHEQYVKNFSGDIGKIKEFKQGFIIKIGERGDRSFLVLCFSSYNTFKLTRDEIAWLQTLAFYTNVSLENVMKIEELMVHLEDLKQQESNPVWLKKLMYTIEEKQRSDLARDLHDSVLQDLISLKRQCELFLGDFKKDENPCREEVQDKLVQMNEQMSDVISMTRETCHELRPQLLYDLGLVKALSKLVAQQQERVPFHIRLNTGRFTASLDLDSQLNLYRIIQEFLSNAVKHSQATDVLIMLISIQNKIVLHYEDDGVGFDQEKNTEHSMSMGLSGIKERVRALDGRLRIETSEGKGFKADIEIEL</ns2:sequence><ns2:name>GCA_035621695_None</ns2:name></ns2:Sequence><ns2:Sequence dsseqid="sq296" id="sq296" description="two-component system sensor histidine kinase ComP"><ns2:sequence>MKNLIKKFTIAVIVLSILYISYTTYISMNGIIIGTKIHKNDKSQFMIEEISESSYGQFVGLRQGDIILKINKEKPSDKHLKWGYLSHINSLDILRSGKKIHLKDFDLVTLNRPYSFFLFVLPLVFYFLSIICIFYILKVNKKRRSFAAYILILLLLDISIAYISAGGPFRGHIINRYINLFTFISSPILYLQFIQRYLGEIGKTFLNRISFLYIIPIFNLGIEFFQDYLQVDIDFLATLNLVSFATLTLFSFSAIYLHLNKYKYAEHSFILKLLILTNTLSFAPFLIFFVLPIIFTGNYIFPALASASLLVLIPFGLVYQFVANKMFDIEFILGRMRYYALLAMIPTLLIVGALVLFDVMDIQMNPVRQTVFFFVVMFAVFYFKEVMDFKFRLKRFSEKFNYQDSIFKYTQLMRGVTSLQQVFKELKNTILDVLLVSKAYTFEVTPDHKVIFLDKHEVGPDWNFYQEEFENVTSEIGKIIEVNQGFLMKVGERGGSSYVLLCLSNINTPRLTRDEISWLKTLSFYTSVSMENVLHIEELMEHLKDLKQEGTNPIWLKKLMFAIEEKQRSGLARDLHDSVLQDLISLKRQCELFLGDFKKDDNPCREEVQDKLVQMNEQMSDVISMTRETCHELRPQLLYDLGLVKALSKLVAQQQERVPFHIRLNTGRFTASLDLDSQLNLYRIIQEFLSNAVKHSQATDVLIMLISIQNKIVLHYEDDGVGFDQEKNTEHSMSMGLSGIKERVRALDGRLRIETSEGKGFKADIEIEL</ns2:sequence><ns2:name>GCA_009662215_comP</ns2:name></ns2:Sequence><ns2:Sequence dsseqid="sq456" id="sq456" description="histidine kinase"><ns2:sequence>MYRYINVYKYLSLVFIILSFIYVIYLSYSFAFNIFVGADVKINEQGKLEVTNVLDYTDEYYSGVKKGDIILEVNGEKGSDIQLKSGRLVNVESLIVERDNKSFHLQNVSLISEENLFMYLIPVISYSICLFCIFFIYRINKVRKSTSAYILILFLLFVSVAYVSACGARRGEEISTYLLVLTLVSCPVLYIHFIYKYFIELGTKLFEKKILIIMYMLPLINLLLEDVLSNRLKSSAFLSNLNLISFFVLVLTVSILIHKGIRKFKQKEQKSILKVLAYTNIFSFSPFIVFFAVPYVFFEKYVSPFSLAAFTLVIPFSLVYQFMTNRLYNIDFVVGRLKYYGFLAITPTIIVVTIFNYIQQPKDIFYLVKLTIAIYVLMFAVFYFKEIIDFRFKLKRFTEKFNYQDGIFKFTQLIKQASSVDQVLNHFKNTILEVLNIDNACVYDNSKGEITLLSKNNFKDLTYKNHEQYVKNFSGDIGKIKEFKQGFIIKIGERGDRSFLVLCFSSYNTFKLTRDEIAWLQTLAFYTNVSLENVMKIEELMVHLEDLKQQESNPVWLKKLMYTIEEKQRSDLARDLHDSVLQDLISLKRQCELFLGDFKKDDNPCREEVQDKLVQMNEQMSDVISMTRETCHELRPQLLYDLGLVKALSKLVAQQQERVPFHIRLNTGRFTASLDLDSQLNLYRIIQEFLSNAVKHSQATDVLIMLISIQNKIVLHYEDDGVGFDQEKNTEHSMSMGLSGIKERVRALDGRLRIETSEGKGFKADIEIEL</ns2:sequence><ns2:name>GCA_000782835_None</ns2:name></ns2:Sequence><ns2:Sequence dsseqid="sq62" id="sq62" description="histidine kinase"><ns2:sequence>MKAWYNKVSIFLILVSLVYVTYLTYISSSKLLVGAAVAENQDNEVVITNIEEFSTAYYSGIQKGDVIKSINNHKVKRPLEVQKYNSNHVSSIVVERDGEKVKIKPDLMNDGNFTTFVIPLIFYIACLFCCFFILKINESKKLLSALILIIFLLSASLAYLSAGGSAKGDWLSRCIMVFTLTSVMFNYLLFLYQYFKELGTVLFNKKVFILYAIPVLNLVFELLRTQLFFRHYVPKINLLSFFISFIIVSVYFGSILIKSKDTEQAHIIKVLTIINILSFSPFLFLYIIPYVFLSTDGISSFVAASFMFLIPFSLVYQFMTNKIYNVDFILSRLKYYGVLALTPTIILVTVFELIGNPAGDFYYFRLAILMYIIMVAVFYYKEVLDFKFRLKRVSEKFNYQDSIYKFTQLIRDSTSLIQVFEELKTTILEVSLVSRAHIYEVSVDGSIKLYEELNQNSFEKVYQKEFRKVTSEIGKIVEFNKGFVMKIGERGGKSFVILCLSKMNTPRLTLEELSWLKTLAFYTNVSIENVMKIEELMSHLEEIKQQESNPVWLKKLMYTIEEKQRSDLARDLHDSVLQDLISLKRQCELFLGDFKKGDNPCREEVQDKLVQMNEQMSDVISMTRETCHELRPQLLYDLGLVKALSKLVAQQQERVPFHIRLNTGRFTASLDLDSQLNLYRIIQEFLSNAVKHSQATDVLIMLISIQNKIVLHYEDDGVGFDQEKNTEHSMSMGLSGIKERVRALDGRLRIETSEGKGFKADIEIEL</ns2:sequence><ns2:name>GCA_001465815_None</ns2:name></ns2:Sequence><ns2:Sequence dsseqid="sq516" id="sq516" description="histidine kinase"><ns2:sequence>MYRYINVYKYLSLVFIILSFIYVIYLSYSFAFNIFVGADVKINEQGKLEVTNVLDYTDEYYSCVKKGDIILEVNGEKGSDIQLKSGRLVNVESLIVERDNKSFHLQNVSLISEENLFMYLIPVISYSICLFCIFFIYRINKVRKSTSAYILILFLLFVSVAYVSACGARRGEEISTYLLVLTLVSCPVLYIHFIYKYFIELGTKLFEKKILIIMYMLPLINLLLEDVLSNRLKSSAFLSNLNLISFFVLVLTVSILIHKGIRKFKQKEQKSILKVLAYTNIFSFSPFIVFFAVPYVFFEKYVSPFSLAAFTLVIPFSLVYQFMTNRLYNIDFVVGRLKYYGFLAITPTIIVVTIFNYIQQPKDIFYLVKLTIAIYVLMFAVFYFKEIIDFRFKLKRFTEKFNYQDGIFKFTQLIKQASSVDQVLNHFKNTILEVLNIDNACVYDNSKGEITLLSKNNFKDLTYKNHEQYVKNFSGDIGKIKEFKQGFIIKIGERGDRSFLVLCFSSYNTFKLTRDEIAWLQTLAFYTNVSLENVMKIEELMVHLEDLKQQESNPVWLKKLMYTIEEKQRSDLARDLHDSVLQDLISLKRQCELFLGDFKKGDNPCREEVQDKLVQMNEQMSDVISMTRETCHELRPQLLYDLGLVKALSKLVAQQQERVPFHIRLNTGRFTASLDLDSQLNLYRIIQEFLSNAVKHSQATDVLIMLISIQNKIVLHYEDDGVGFDQEKNTEHSMSMGLSGIKERVRALDGRLRIETSEGKGFKADIEIEL</ns2:sequence><ns2:name>GCA_014961985_None</ns2:name></ns2:Sequence><ns2:Sequence dsseqid="sq518" id="sq518" description="histidine kinase"><ns2:sequence>MYRYINVYKYLSLVFIILSFIYVIYLSYSFAFNIFVGADVKINEQGKLEVTNVLDYTDEYYSCVKKGDIILEVNGEKGSDIQLKSGRLVNVESLIVERDNKSFHLQNVSLISEENLFMYLIPVISYSICLFCIFFIYRINKVRKSTSAYILILFLLFVSVAYVSACGARRGEEISTYLLVLTLVSCPVLYIHFIYKYFIELGTKLFEKKILIIMYMLPLINLLLEDVLSNRLKSSAFLSNLNLISFFVLVLTVSILIHKGIRKFKQKEQKSILKVLAYTNIFSFSPFIVFFAVPYVFFEKYVSPFSLAAFTLVIPFSLVYQFMTNRLYNIDFVVGRLKYYGFLAITPTIIVVTIFNYIQQPKDIFYLVKLTIAIYVLMFAVFYFKEIIDFRFKLKRFTEKFNYQDGIFKFTQLIKQASSVDQVLNHFKNTILEVLNIDNACVYDNSKGEITLLSKNNFKDLTYKNHEQYVKNFSGDIGKIKEFKQGFIIKIGERGDRSFLVLCFSSYNTFKLTRDEIAWLQTLAFYTNVSLENVMKIEELMVHLEDLKQQESNPVWLKKLMYTIEEKQRSDLARDLHDSVLQDLISLKRQCELFLGDFKKGDNPCREEVQDKLVQMNEQMSDVISMTRETCHELRPQLLYDLGLVKALSKLVAQQQERVPFHIRLNTGRFTASLDLDSQLNLYRIIQEFLSNAVKHSQATDVLIMLISIQNKIVLHYEDDGVGFDQEKNTEHSMSMGLSGIKERVRALDGRLRIETSEGKGFKADIEIEL</ns2:sequence><ns2:name>GCA_004119655_None</ns2:name></ns2:Sequence><ns2:Sequence dsseqid="sq520" id="sq520" description="histidine kinase"><ns2:sequence>MYRYINVYKYLSLVFIILSFIYVIYLSYSFAFNIFVGADVKINEQGKLEVTNVLDYTDEYYSCVKKGDIILEVNGEKGSDIQLKSGRLVNVESLIVERDNKSFHLQNVSLISEENLFMYLIPVISYSICLFCIFFIYRINKVRKSTSAYILILFLLFVSVAYVSACGARRGEEISTYLLVLTLVSCPVLYIHFIYKYFIELGTKLFEKKILIIMYMLPLINLLLEDVLSNRLKSSAFLSNLNLISFFVLVLTVSILIHKGIRKFKQKEQKSILKVLAYTNIFSFSPFIVFFAVPYVFFEKYVSPFSLAAFTLVIPFSLVYQFMTNRLYNIDFVVGRLKYYGFLAITPTIIVVTIFNYIQQPKDIFYLVKLTIAIYVLMFAVFYFKEIIDFRFKLKRFTEKFNYQDGIFKFTQLIKQASSVDQVLNHFKNTILEVLNIDNACVYDNSKGEITLLSKNNFKDLTYKNHEQYVKNFSGDIGKIKEFKQGFIIKIGERGDRSFLVLCFSSYNTFKLTRDEIAWLQTLAFYTNVSLENVMKIEELMVHLEDLKQQESNPVWLKKLMYTIEEKQRSDLARDLHDSVLQDLISLKRQCELFLGDFKKGDNPCREEVQDKLVQMNEQMSDVISMTRETCHELRPQLLYDLGLVKALSKLVAQQQERVPFHIRLNTGRFTASLDLDSQLNLYRIIQEFLSNAVKHSQATDVLIMLISIQNKIVLHYEDDGVGFDQEKNTEHSMSMGLSGIKERVRALDGRLRIETSEGKGFKADIEIEL</ns2:sequence><ns2:name>GCA_019704435_None</ns2:name></ns2:Sequence><ns2:Sequence dsseqid="sq176" id="sq176" description="histidine kinase"><ns2:sequence>MKSRTNKISVLLVVISLLYVIYLTYISNNNLLVGATVSKGKNGDVVITNVDEYSMASYSGIEKGDIVKRINNQKINTKEIKMNKLKNVSSMVVERNGKDVELKLTLFNDKNFSTYLIPLMFYIVCLFCCLFIIKINESKDLPSALVLIIFLLSASIAYISAGVSVKGDILCRCIMVVTLISVPLNYLLFLYHYFRELGTTLFDKKVFILYLVPIINVVCEMFRSHLFFRDYVPKLSLLSFFFLFIIVGIYFCIILIKNKDTEQAHIIKVLTIINIFSFSPFLCLYLIPYVFLNAHYVSSFLAASFMMLIPFSLVFQFMTNKIYNVDFILSRLRYYGFLALTPTIILISTIELISSPDSDFYSVKLTFLIYIIMLAVFYYKEVLDFRFRLKRVSEKFNYQDSIYKFTQMIRDSTSLSQVFEELKNTILEVSLVSRAHVYEVSADGNIKLYDAENVNSFEKVYEKEFRKVTSEIGKIVEFNKGFVMKIGERGGKSFVILCLSKMNTPRLTLEELSWLKTLAFYTNVSIENVMKIEELMSHLEEIKQQESNPVWLKKLMYTIEEKQRSDLARDLHDSVLQDLISLKRQCELFLGDFKKGDNPCREEVQDKLVQMNEQMSDVISMTRETCHELRPQLLYDLGLVKALSKLVAQQQERVPFHIRLNTGRFTASLDLDSQLNLYRIIQEFLSNAVKHSQATDVLIMLISIQNKIVLHYEDDGVGFDQEKNTEHSMSMGLSGIKERVRALDGRLRIETSEGKGFKADIEIEL</ns2:sequence><ns2:name>GCA_004119675_None</ns2:name></ns2:Sequence><ns2:Sequence dsseqid="sq84" id="sq84" description="histidine kinase"><ns2:sequence>MKAWYNKVSIFLILVSLVYVTYLTYISSSKLLVGAAVAENQDNEVVITNIEEFSTAYYSGIQKGDVIKSINNHKVKRPLEVQKYNSNHVSSIVVERDGEKVKIKPDLMNDGNFTTFVIPLIFYIACLFCCFFILKINESKKLLSALILIIFLLSASLAYLSAGGSAKGDWLSRCIMVFTLTSVMFNYLLFLYQYFKELGTVLFNKKVFILYAIPVLNLVFELLRTQLFFRHYVPKINLLSFFISFIIVSVYFGSILIKSKDTEQAHIIKVLTIINILSFSPFLFLYIIPYVFLSTDGISSFVAASFMFLIPFSLVYQFMTNKIYNVDFILSRLKYYGILALTPTIILVTVFELIGNPAGDFYYFRLAILMYIIMVAVFYYKEVLDFRFRLKRVSEKFNYQDSIYKFTQLIRDSTSLTQVFEELKTTILEVSLVSRAHIYEVSVDGSIKLYEELNQNSFEKVYEKEFRKVTSEIGKIVEFNKGFVMKIGERGGKSFVILCLSKMNTPRLTLEELSWLKTLAFYTNVSIENVMKIEELMSHLEEIKQQESNPVWLKKLMYTIEEKQRSDLARDLHDSVLQDLISLKRQCELFLGDFKKDDNPCREEVQDKLVQMNEQMSDVISMTRETCHELRPQLLYDLGLVKALSKLVAQQQERVPFHIRLNTGRFTASLDLDSQLNLYRIIQEFLSNAVKHSQATDVLIMLISIQNKIVLHYEDDGVGFDQEKNTEHSMSMGLSGIKERVRALDGRLRIETSEGKGFKADIEIEL</ns2:sequence><ns2:name>GCA_030847885_None</ns2:name></ns2:Sequence><ns2:Sequence dsseqid="sq46" id="sq46" description="histidine kinase"><ns2:sequence>MYRYINVYKYLSLVFIILSFIYVIYLSYSFAFNIFVGADVKINEQGKLEVTNVLDYTDEYYSGVKKGDIILEVNGEKGSDIQLKSGRLVNVESLIVERDNKSFHLQNVSLISEENLFMYLIPVISYSICLFCIFFIYRINKVRKSTSAYILILFLLFVSVAYVSACGARRGEEISTYLLVLTLVSCPVLYIHFIYKYFIELGTKLFEKKILIIMYMLPLINLLLEDVLSNRLKSSAFLSNLNLISFFVLVLTVSILIHKGIRKFKQKEQKSILKVLAYTNIFSFSPFIVFFAVPYVFLEKYVSPFSLAAFTLVIPFSLVYQFMTNRLYNIDFVVGRLKYYGFLAITPTIIVVTIFNYIQQPKDIFYLVKLTIAIYVLMFAVFYFKEIIDFRFKLKRFTEKFNYQDGIFKFTQLIKQASSVDQVLNHFKNTILEVLNIDNACVYDNSKGEITLLSKNNFKDLTYKNHEQYVKNFSGDIGKIKEFKQGFIIKIGERGDRSFLVLCFSSYNTFKLTRDEIAWLQTLAFYTNVSLENVMKIEELMVHLEDLKQQESNPVWLKKLMYTIEEKQRSDLARDLHDSVLQDLISLKRQCELFLGDFKKDDNPCREEVQDKLVQMNEQMSDVISMTRETCHELRPQLLYDLGLVKALSKLVAQQQERVPFHIRLNTGRFTASLDLDSQLNLYRIIQEFLSNAVKHSQATDVLIMLISIQNKIVLHYEDDGVGFDQEKNTEHSMSMGLSGIKERVRALDGRLRIETSEGKGFKADIEIEL</ns2:sequence><ns2:name>Bacillus_subtilis_PRO121_None</ns2:name></ns2:Sequence><ns2:Sequence dsseqid="sq450" id="sq450" description="histidine kinase"><ns2:sequence>MYRYINVYKYLSLVFIILSFIYVIYLSYSFAFNIFVGADVKINEQGKLEVTNVLDYTDEYYSGVKKGDIILEVNGEKGSDIQLKSGRLVNVESLIVERDNKSFHLQNVSLISEENLFMYLIPVISYSICLFCIFFIYRINKVRKSTSAYILILFLLFVSVAYVSACGARRGEEISTYLLVLTLVSCPVLYIHFIYKYFIELGTKLFEKKILIIMYMLPLINLLLEDVLSNRLKSSAFLSNLNLISFFVLVLTVSILIHKGIRKFKQKEQKSILKVLAYTNIFSFSPFIVFFAVPYVFFEKYVSPFSLAAFTLVIPFSLVYQFMTNRLYNIDFVVGRLKYYGFLAITPTIIVVTIFNYIQQPKDIFYLVKLTIAIYVLMFAVFYFKEIIDFRFKLKRFTEKFNYQDGIFKFTQLIKQASSVDQVLNHFKNTILEVLNIDNACVYDNSKGEITLLSKNNFKDLTYKNHEQYVKNFSGDIGKIKEFKQGFIIKIGERGDRSFLVLCFSSYNTFKLTRDEIAWLQTLAFYTNVSLENVMKIEELMVHLEDLKQQESNPVWLKKLMYTIEEKQRSDLARDLHDSVLQDLISLKRQCELFLGDFKKDDNPCREEVQDKLVQMNEQMSDVISMTRETCHELRPQQQERVPFHIRLNTGRFTASLDLDSQLNLYRIIQEFLSNAVKHSQATDVLIMLISIQNKIVLHYEDDGVGFDQEKNTEHSMSMGLSGIKERVRALDGRLRIETSEGKGFKADIEIEL</ns2:sequence><ns2:name>GCA_005849145_None</ns2:name></ns2:Sequence><ns2:Sequence dsseqid="sq406" id="sq406" description="hypothetical protein"><ns2:sequence>MKNLIKKFTIAVIVLSILYISYTTYISMNGIIIGTKIHKNDKSQFMIEEISESSYGQFVGLRQGDIILKINKEKPSDKHLKWGYLSHINSLDILRSGKKIHLKDFDLVTLNRPYSFFLFVLPLVFYFLSIICIFYILKVNKKRRSFAAYILILLLLDISIAYISAGGPFRGHIINRYINLFTFISSPILYLQFIQRYLGEIGKTFLNRISFLYIIPIFNLGIEFFQDYLQVDIDFLATLNLVSFATLTLFSFSAI</ns2:sequence><ns2:name>GCA_013285325_None</ns2:name></ns2:Sequence><ns2:Sequence dsseqid="sq448" id="sq448" description="Sensor histidine kinase ComP"><ns2:sequence>MHRNNNFYKYLSLAFIILSFVYVIYLSYISVFNIFVGADVKINEQGKLEVTKVVDYTDEYYSGVKKGDIILEVNGQKGSEIQLESGRLVNVESLTVERDNKSFHLQNVSLISEENLFMYLIPLISYSICLFCIFFVYRINKVRKSPSAFVLILFLLFVSVAYVSACGARRGEEVSTYLLVLTLVSCPILYIHFIYKYFAELGTKLFKKKILIIMYILPLVNLLLEAVLSNRLNSSAFLSNLNLISFFVLVLTVSILIHQGIRKIKQNEQKSILKILAYINILSFSPFIIFFVIPYVLFDKYLSPFSLAAFTLVIPFSLVYQFMTNRLYNIDFVVGRLKYYGFLAITPTVIVVTIFNYIQKPEDNFYSVKLTVVIYLLMFAVFYFKEIIDFRFKLKRFTEKFNYQDGIFKFTQLIKQASSVDQVLNHFKDLTYKNHEQYVKNFSGDIGKIKEFKQGFIIKIGERGDRSFLVLCFSSYNTFKLTRDEIAWLQTLAFYTNVSLENVMKIEELMVHLEDLKQQESNPVWLKKLMYTIEEKQRSDLARDLHDSVLQDLISLKRQCELFLGDFKKDDNPCREEVQDKLVQMNEQMSDVISMTRETCHELRPQLLYDLGLVKALSKLVAQQQERVPFHIRLNTGRFTASLDLDSQLNLYRIIQEFLSNAVKHSQATDVLIMLISIQNKIVLHYEDDGVGFDQEKNTEHSMSMGLSGIKERVRALDGRLRIETSEGKGFKADIEIEL</ns2:sequence><ns2:name>GCA_038762065_comP</ns2:name></ns2:Sequence><ns2:Sequence dsseqid="sq442" id="sq442" description="histidine kinase"><ns2:sequence>MHRNNNFYKYLSLAFIILSFVYVIYLSYISVFNIFVGADVKINEQGKLEVTKVVDYTDEYYSGVKKGDIILEVNGQKGSEIQLESGRLVNVESLTVERDNKSFHLQNVSLISEENLFMYLIPLISYSICLFCIFFVYRINKVRKSPSAFVLILFLLFVSVAYVSACGARRGEEVSTYLLVLTLVSCPILYIHFIYKYFAELGTKLFKKKILIIMYILPLVNLLLEAVLSNRLNSSAFLSNLNLISFFVLVLTVSILIHQGIRKIKQNEQKSILKILAYINILSFSPFIIFFVIPYVLFDKYLSPFSLAAFTLVIPFSLVYQFMTNRLYNIDFVVGRLKYYGFLAITPTVIVVTIFNYIQKPEDNFYSVKLTVVIYLLMFAVFYFKEIIDFRFKLKRFTEKFNYQDGIFKFTQLIKQASSVDQVLNHFKNTILDVLNIDNACVYDNSKGEITLLSKNNFKDLTYTNHEQYVKNFTGDIGKIKEFKQGFIIKIGERGDKSFLVLCFSSYNTFKLTRDEIAWLQTLAFYTNVSLENVMKIEELMVHLEDLKQQESNPVWLKKLMYTIEEKQRSDLARDLHDSVLQDLISLKRQCELFLGDFKKDDNPCREEVQDKLVQMNEQMSDVISMTRETCHELRPQLLYDLGLVKALSKLVAQQQERVPFHIRLNTGRFTASLDLDSQLNLYRIIQEFLSNAVKHSQATDVLIMLISIQNKIVLHYEDDGVGFDQEKNTEHSMSMGLSGIKERVRALDGRLRIETSEGKGFKADIEIEL</ns2:sequence><ns2:name>GCA_026153475_None</ns2:name></ns2:Sequence><ns2:Sequence dsseqid="sq522" id="sq522" description="histidine kinase"><ns2:sequence>MYRYINVYKYLSLVFIILSFIYVIYLSYSFAFNIFVGADVKINEQGKLEVTNVLDYTDEYYSCVKKGDIILEVNGEKGSDIQLKSGRLVNVESLIVERDNKSFHLQNVSLISEENLFMYLIPVISYSICLFCIFFIYRINKVRKSTSAYILILFLLFVSVAYVSACGARRGEEISTYLLVLTLVSCPVLYIHFIYKYFIELGTKLFEKKILIIMYMLPLINLLLEDVLSNRLKSSAFLSNLNLISFFVLVLTVSILIHKGIRKFKQKEQKSILKVLAYTNIFSFSPFIVFFAVPYVFFEKYVSPFSLAAFTLVIPFSLVYQFMTNRLYNIDFVVGRLKYYGFLAITPTIIVVTIFNYIQQPKDIFYLVKLTIAIYVLMFAVFYFKEIIDFRFKLKRFTEKFNYQDGIFKFTQLIKQASSVDQVLNHFKNTILEVLNIDNACVYDNSKGEITLLSKNNFKDLTYKNHEQYVKNFSGDIGKIKEFKQGFIIKIGERGDRSFLVLCFSSYNTFKLTRDEIAWLQTLAFYTNVSLENVMKIEELMVHLEDLKQQESNPVWLKKLMYTIEEKQRSDLARDLHDSVLQDLISLKRQCELFLGDFKKGDNPCREEVQDKLVQMNEQMSDVISMTRETCHELRPQLLYDLGLVKALSKLVAQQQERVPFHIRLNTGRFTASLDLDSQLNLYRIIQEFLSNAVKHSQATDVLIMLISIQNKIVLHYEDDGVGFDQEKNTEHSMSMGLSGIKERVRALDGRLRIETSEGKGFKADIEIEL</ns2:sequence><ns2:name>GCA_035658515_None</ns2:name></ns2:Sequence><ns2:Sequence dsseqid="sq246" id="sq246" description="two-component system sensor histidine kinase ComP"><ns2:sequence>MKNLIKKFTIAVIVLSILYISYTTYISMNGIIIGTKIHKNDKSQFMIEEISESSYGQFVGLRQGDIILKINKEKPSDKHLKWGYLSHINSLDILRSGKKIHLKDFDLVTLNRPYSFFLFVLPLFFYFLSIICIFYILKVNKKRRSFAAYILILLLLDISIAYISAGGPFRGHIINRYINLFTFISSPILYLQFIQRYLGEIGKTFLNRISFLYIIPIFNLGIEFFQDYLQVDIDFLATLNLVSFATLTLFSFSAIYLHLNKYKYAEHSFILKLLILTNTLSFAPFLIFFVLPIIFTGNYIFPALASASLLVLIPFGLVYQFVANKMFDIEFILGRMRYYALLAMIPTLLIVGALVLFDVMDIQMNPVRQTVFFFVVMFAVFYFKEVMDFKFRLKRFSEKFNYQDSIFKYTQLMRGVTSLQQVFKELKNTILDVLLVSKAYTFEVTPDHKVIFLDKHEVGPDWNFYQEEFENVTSEIGKIIEVNQGFLMKVGERGGSSYVLLCLSNINTPRLTRDEISWLKTLSFYTSVSMENVLHIEELMEHLKDLKQEGTNPIWLKKLMFAIEEKQRSGLARDLHDSVLQDLISLKRQCELFLGDFKKDDNPCREEVQDKLVQMNEQMSDVISMTRETCHELRPQLLYDLGLVKALSKLVAQQQERVPFHIRLNTGRFTASLDLDSQLNLYRIIQEFLSNAVKHSQATDVLIMLISIQNKIVLHYEDDGVGFDQEKNTEHSMSMGLSGIKERVRALDGRLRIETSEGKGFKADIEIEL</ns2:sequence><ns2:name>GCA_001697265_comP</ns2:name></ns2:Sequence><ns2:Sequence dsseqid="sq248" id="sq248" description="two-component system sensor histidine kinase ComP"><ns2:sequence>MKNLIKKFTIAVIVLSILYISYTTYISMNGIIIGTKIHKNDKSQFMIEEISESSYGQFVGLRQGDIILKINKEKPSDKHLKWGYLSHINSLDILRSGKKIHLKDFDLVTLNRPYSFFLFVLPLFFYFLSIICIFYILKVNKKRRSFAAYILILLLLDISIAYISAGGPFRGHIINRYINLFTFISSPILYLQFIQRYLGEIGKTFLNRISFLYIIPIFNLGIEFFQDYLQVDIDFLATLNLVSFATLTLFSFSAIYLHLNKYKYAEHSFILKLLILTNTLSFAPFLIFFVLPIIFTGNYIFPALASASLLVLIPFGLVYQFVANKMFDIEFILGRMRYYALLAMIPTLLIVGALVLFDVMDIQMNPVRQTVFFFVVMFAVFYFKEVMDFKFRLKRFSEKFNYQDSIFKYTQLMRGVTSLQQVFKELKNTILDVLLVSKAYTFEVTPDHKVIFLDKHEVGPDWNFYQEEFENVTSEIGKIIEVNQGFLMKVGERGGSSYVLLCLSNINTPRLTRDEISWLKTLSFYTSVSMENVLHIEELMEHLKDLKQEGTNPIWLKKLMFAIEEKQRSGLARDLHDSVLQDLISLKRQCELFLGDFKKDDNPCREEVQDKLVQMNEQMSDVISMTRETCHELRPQLLYDLGLVKALSKLVAQQQERVPFHIRLNTGRFTASLDLDSQLNLYRIIQEFLSNAVKHSQATDVLIMLISIQNKIVLHYEDDGVGFDQEKNTEHSMSMGLSGIKERVRALDGRLRIETSEGKGFKADIEIEL</ns2:sequence><ns2:name>GCA_000699525_comP</ns2:name></ns2:Sequence><ns2:Sequence dsseqid="sq224" id="sq224" description="two-component system sensor histidine kinase ComP"><ns2:sequence>MKNLIKKFTIAVIVLSILYISYTTYISMNGIIIGTKIHKNDKSQFMIEEISESSYGQFVGLRQGDIILKINKEKPSDKHLKWGYLSHINSLDILRSGKKIHLKDFDLVTLNRPYSFFLFVLPLFFYFLSIICIFYILKVNKKRRSFAAYILILLLLDISIAYISAGGPFRGHIINRYINLFTFISSPILYLQFIQRYLGEIGKTFLNRISFLYIIPIFNLGIEFFQDYLQVDIDFLATLNLVSFATLTLFSFSAIYLHLNKYKYAEHSFILKLLILTNTLSFAPFLIFFVLPIIFTGNYIFPALASASLLVLIPFGLVYQFVANKMFDIEFILGRMRYYALLAMIPTLLIVGALVLFDVMDIQMNPVRQTVFFFVVMFAVFYFKEVMDFKFRLKRFSEKFNYQDSIFKYTQLMRGVTSLQQVFKELKNTILDVLLVSKAYTFEVTPDHKVIFLDKHEVGPDWNFYQEEFENVTSEIGKIIEVNQGFLMKVGERGGSSYVLLCLSNINTPRLTRDEISWLKTLSFYTSVSMENVLHIEELMEHLKDLKQEGTNPIWLKKLMFAIEEKQRSGLARDLHDSVLQDLISLKRQCELFLGDFKKDDNPCREEVQDKLVQMNEQMSDVISMTRGTCHELRPQLLYDLGLVKALSKLVAQQQERVPFHIRLNTGRFTASLDLDSQLNLYRIIQEFLSNAVKHSQATDVLIMLISIQNKIVLHYEDDGVGFDQEKNTEHSMSMGLSGIKERVRALDGRLRIETSEGKGFKADIEIEL</ns2:sequence><ns2:name>GCA_003610955_comP</ns2:name></ns2:Sequence><ns2:Sequence dsseqid="sq422" id="sq422" description="histidine kinase"><ns2:sequence>MHRNNNFYKYLSLAFIILSFVYVVYLSYISVFNIFVGADVKINEQGKLEVTKVVDYTDEYYSGVKKGDIILEVNGQKGSEIQLESGRLVNVESLTVERDNKSFHLQNVSLISEENLFMYLIPLISYSICLFCIFFVYRINKVRKSPSAFVLILFLLFVSVAYVSACGARRGEEVSTYLLVLTLVSCPILYIHFIYKYFAELGTKLFKKKILIIMYILPLVNLLLEAVLSNRLNSSAFLSNLNLISFFVLVLTVSILIHQGIRKIKQNEQKSILKILAYINILSFSPFIIFFVIPYVLFDKYLSPFSLAAFTLVIPFSLVYQFMTNRLYNIDFVVGRLKYYRFLAITPTVIVVTIFNYIQKPEDNFYSVKLTVVIYLLMFAVFYFKEIIDFRFKLKRFTEKFNYQDGIFKFTQLIKQASSVDQVLNHFKNTILEVLNIDNACVYDNSKGEITLLSKNNFKDLTYKNHEQYVKNFSGDIGKIKEFKQGFIIKIGERGDRSFLVLCFSSYNTFKLTRDEIAWLQTLAFYTNVSLENVMKIEELMVHLEDLKQQESNPVWLKKLMYTIEEKQRSDLARDLHDSVLQDLISLKRQCELFLGDFKKDDNPCREEVQDKLVQMNEQMSDVISMTRETCHELRPQLLYDLGLVKALSKLVAQQQERVPFHIRLNTGRFTASLDLDSQLNLYRIIQEFLSNAVKHSQATDVLIMLISIQNKIVLHYEDDGVGFDQEKNTEHSMSMGLSGIKERVRALDGRLRIETSEGKGFKADIEIEL</ns2:sequence><ns2:name>GCA_014298115_None</ns2:name></ns2:Sequence><ns2:Sequence dsseqid="sq424" id="sq424" description="histidine kinase"><ns2:sequence>MHRNNNFYKYLSLAFIILSFVYVIYLSYISVFNIFVGADVKINEQGKLEVTKVVDYTDEYYSGVKKGDIILEVNGQKGSEIQLESGRLVNVESLTVERDNKSFHLQNVSLISEENLFMYLIPLISYSICLFCIFFVYRINKVRKSPSAFVLILFLLFVSVAYVSACGARRGEEVSTYLLVLTLVSCPILYIHFIYKYFAELGTKLFKKKILIIMYILPLVNLLLEAVLSNRLNSSAFLSNLNLISFFVLVLTVSILIHQGIRKIKQNEQKSILKILAYINILSFSPFIIFFVIPYVLFDKYLSPFSLAAFTLVIPFSLVYQFMTNRLYNIDFVVGRLKYYGFLAITPTVIVVTIFNYIQKPEDNFYSVKLTVVIYLLMFAVFYFKEIIDFRFKLKRFTEKFNYQDGIFKFTQLIKQASSVDQVLNHFKNTILEVLNIDNACVYDNSKGEITLLSKNNFKDLTYKNHEQYVKNFSGDIGKIKEFKQGFIIKIGERGDRSFLVLCFSSYNTFRLTRDEIAWLQTLAFYTNVSLENVMKIEELMVHLEDLKQQESNPVWLKKLMYTIEEKQRSDLARDLHDSVLQDLISLKRQCELFLGDFKKGDNPCREEVQDKLVQMNEQMSDVISMTRETCHELRPQLLYDLGLVKALSKLVAQQQERVPFHIRLNTGRFTASLDLDSQLNLYRIIQEFLSNAVKHSQATDVLIMLISIQNKIVLHYEDDGVGFDQEKNTEHSMSMGLSGIKERVRALDGRLRIETSEGKGFKADIEIEL</ns2:sequence><ns2:name>GCA_014171535_None</ns2:name></ns2:Sequence><ns2:Sequence dsseqid="sq178" id="sq178" description="histidine kinase"><ns2:sequence>MKSRTNKISVLLVVISLLYVIYLTYISNNNLLVGATVSKGKNGDVVITNVDEYSMASYSGIEKGDIVKRINNQKINTKEIKMNKLKNVSSMVVERNGKDVELKLTLFNDKNFSTYLIPLMFYIVCLFCCLFIIKINESKDLPSALVLIIFLLSASIAYISAGVSVKGDILCRCIMVVTLISVPLNYLLFLYHYFRELGTTLFDKKVFILYLVPIINVVCEMFRSHLFFRDYVPKLSLLSFFFLFIIVGIYFCIILIKNKDTEQAHIIKVLTIINIFSFSPFLCLYLIPYVFLNAHYVSSFLAASFMMLIPFSLVFQFMTNKIYNVDFILSRLRYYGFLALTPTIILISTIELISSPDSDFYSVKLTFLIYIIMLAVFYYKEVLDFRFRLKRVSEKFNYQDSIYKFTQMIRDSTSLSQVFEELKNTILEVSLVSRAHVYEVSADGNIKLYDAENVNSFEKVYEKEFRKVTSEIGKIVEFNKGFVMKIGERGGKSFVILCLSKMNTPRLTLEELSWLKTLAFYTNVSIENVMKIEELMSHLEEIKQQESNPVWLKKLMYTIEEKQRSDLARDLHDSVLQDLISLKRQCELFLGDFKKGDNPCREEVQDKLVQMNEQMSDVISMTRETCHELRPQLLYDLGLVKALSKLVAQQQERVPFHIRLNTGRFTASLDLDSQLNLYRIIQEFLSNAVKHSQATDVLIMLISIQNKIVLHYEDDGVGFDQEKNTEHSMSMGLSGIKERVRALDGRLRIETSEGKGFKADIEIEL</ns2:sequence><ns2:name>GCA_002173695_None</ns2:name></ns2:Sequence><ns2:Sequence dsseqid="sq458" id="sq458" description="histidine kinase"><ns2:sequence>MYRYINVYKYLSLVFIILSFIYVIYLSYSFAFNIFVGADVKINEQGKLEVTNVLDYTDEYYSGVKKGDIILEVNGEKGSDIQLKSGRLVNVESLIVERDNKSFHLQNVSLISEENLFMYLIPVISYSICLFCIFFIYRINKVRKSTSAYILILFLLFVSVAYVSACGARRGEEISTYLLVLTLVSCPVLYIHFIYKYFIELGTKLFEKKILIIMYMLPLINLLLEDVLSNRLKSSAFLSNLNLISFFVLVLTVSILIHKGIRKFKQKEQKSILKVLAYTNIFSFSPFIVFFAVPYVFFEKYVSPFSLAAFTLVIPFSLVYQFMTNRLYNIDFVVGRLKYYGFLAITPTIIVVTIFNYIQQPKDIFYLVKLTIAIYVLMFAVFYFKEIIDFRFKLKRFTEKFNYQDGIFKFTQLIKQASSVDQVLNHFKNTILEVLNIDNACVYDNSKGEITLLSKNNFKDLTYKNHEQYVKNFSGDIGKIKEFKQGFIIKIGERGDRSFLVLCFSSYNTFKLTRDEIAWLQTLAFYTNVSLENVMKIEELMVHLEDLKQQESNPVWLKKLMYTIEEKQRSDLARDLHDSVLQDLISLKRQCELFLGDFKKDDNPCREEVQDKLVQMNEQMSDVISMTRETCHELRPQLLYDLGLVKALSKLVAQQQERVPFHIRLNTGRFTASLDLDSQLNLYRIIQEFLSNAVKHSQATDVLIMLISIQNKIVLHYEDDGVGFDQEKNTEHSMSMGLSGIKERVRALDGRLRIETSEGKGFKADIEIEL</ns2:sequence><ns2:name>GCA_009913515_None</ns2:name></ns2:Sequence><ns2:Sequence dsseqid="sq86" id="sq86" description="histidine kinase"><ns2:sequence>MKAWYNKVSIFLILVSLVYVTYLTYISSSKLLVGAAVAENQDNEVVITNIEEFSTAYYSGIQKGDVIKSINNHKVKRPLEVQKYNSNHVSSIVVERDGEKVKIKPDLMNDGNFTTFVIPLIFYIACLFCCFFILKINESKKLLSALILIIFLLSASLAYLSAGGSAKGDWLSRCIMVFTLTSVMFNYLLFLYQYFKELGTVLFNKKVFILYAIPVLNLVFELLRTQLFFRHYVPKINLLSFFISFIIVSVYFGSILIKSKDTEQAHIIKVLTIINILSFSPFLFLYIIPYVFLSTDGISSFVAASFMFLIPFSLVYQFMTNKIYNVDFILSRLKYYGILALTPTIILVTVFELIGNPAGDFYYFRLAILMYIIMVAVFYYKEVLDFRFRLKRVSEKFNYQDSIYKFTQLIRDSTSLTQVFEELKTTILEVSLVSRAHIYEVSVDGSIKLYEELNQNSFEKVYEKEFRKVTSEIGKIVEFNKGFVMKIGERGGKSFVILCLSKMNTPRLTLEELSWLKTLAFYTNVSIENVMKIEELMSHLEEIKQQESNPVWLKKLMYTIEEKQRSDLARDLHDSVLQDLISLKRQCELFLGDFKKDDNPCREEVQDKLVQMNEQMSDVISMTRETCHELRPQLLYDLGLVKALSKLVAQQQERVPFHIRLNTGRFTASLDLDSQLNLYRIIQEFLSNAVKHSQATDVLIMLISIQNKIVLHYEDDGVGFDQEKNTEHSMSMGLSGIKERVRALDGRLRIETSEGKGFKADIEIEL</ns2:sequence><ns2:name>GCA_017753785_None</ns2:name></ns2:Sequence><ns2:Sequence dsseqid="sq496" id="sq496" description="histidine kinase"><ns2:sequence>MYRYINVYKYLSLVFIILSFIYVIYLSYSFAFNIFVGADVKINEQGKLEVTNVLDYTDEYYSCVKKGDIILEVNGEKGSDIQLKSGRLVNVESLIVERDNKSFHLQNVSLISEENLFMYLIPVISYSICLFCIFFIYRINKVRKSTSAYILILFLLFVSVAYVSACGARRGEEISTYLLVLTLVSCPVLYIHFIYKYFIELGTKLFEKKILIIMYMLPLINLLLEDVLSNRLKSSAFLSNLNLISFFVLVLTVSILIHKGIRKFKQKEQKSILKVLAYTNIFSFSPFIVFFAVPYVFFEKYVSPFSLAAFTLVIPFSLVYQFMTNRLYNIDFVVGRLKYYGFLAITPTIIVVTIFNYIQQPKDIFYLVKLTIAIYVLMFAVFYFKEIIDFRFKLKRFTEKFNYQDGIFKFTQLIKQASSVDQVLNHFKNTILEVLNIDNACVYDNSKGEITLLSKNNFKDLTYKNHEQYVKNFSGDIGKIKEFKQGFIIKIGERGDRSFLVLCFSSYNTFKLTRDEIAWLQTLAFYTNVSLENVMKIEELMVHLEDLKQQESNPVWLKKLMYTIEEKQRSDLARDLHDSVLQDLISLKRQCELFLGDFKKDDNPCREEVQDKLVQMNEQMSDVISMTRETCHELRPQLLYDLGLVKALSKLVAQQQERVPFHIRLNTGRFTASLDLDSQLNLYRIIQEFLSNAVKHSQATDVLIMLISIQNKIVLHYEDDGVGFDQEKNTEHSMSMGLSGIKERVRALDGRLRIETSEGKGFKADIEIEL</ns2:sequence><ns2:name>GCA_004103555_None</ns2:name></ns2:Sequence><ns2:Sequence dsseqid="sq436" id="sq436" description="histidine kinase"><ns2:sequence>MHRNNNFYKYLSLAFIILSFVYVIYLSYISVFNIFVGADVKINEQGKLEVTKVVDYTDEYYSGVKKGDIILEVNGQKGSEIQLESGRLVNVESLTVERDNKSFHLQNVSLISEENLFMYLIPLISYSICLFCIFFVYRINKVRKSPSAFVLILFLLFVSVAYVSAGGARRGEEVSTYLLVLTLVSCPILYIHFIYKYFAELGTKLFKKKILIIMYILPLVNLLLEAVLSNRLNSSAFLSNLNLISFFVLVLTVSILIHQGIRKIKQNEQKSILKILAYINILSFSPFIIFFVIPYVLFDKYLSPFSLAAFTLVIPFSLVYQFMTNRLYNIDFVVGRLKYYGFLAITPTVIVVTIFNYIQKPEDNFYSVKLTVVIYLLMFAVFYFKEIIDFRFKLKRFTEKFNYQDGIFKFTQLIKQASSVDQVLNHFKNTILEVLNIDNACVYDNSKGEITLLSKNNFKDLTYKNHEQYVKNFSGDIGKIKEFKQGFIIKIGERGDRSFLVLCFSSYNTFRLTRDEIAWLQTLAFYTNVSLENVMKIEELMVHLEDLKQQESNPVWLKKLMYTIEEKQRSDLARDLHDSVLQDLISLKRQCELFLGDFKKGDNPCREEVQDKLVQMNEQMSDVISMTRETCHELRPQLLYDLGLVKALSKLVAQQQERVPFHIRLNTGRFTASLDLDSQLNLYRIIQEFLSNAVKHSQATDVLIMLISIQNKIVLHYEDDGVGFDQEKNTEHSMSMGLSGIKERVRALDGRLRIETSEGKGFKADIEIEL</ns2:sequence><ns2:name>GCA_023612315_None</ns2:name></ns2:Sequence><ns2:Sequence dsseqid="sq128" id="sq128" description="histidine kinase"><ns2:sequence>MKAWYNKVSIFLILVSLVYVTYLTYISSSKLLVGAAVAENQDNEVVITNIEEFSTAYYSGIQKGDVIKSINNHKVKRPLEVQKYNSNHVSSIVVERDGEKVKIKPDLMNDGNFTTFVIPLIFYIACLFCCFFILKINESKKLLSALILIIFLLSASLAYLSAGGSAKGDWLSRCIMVFTLTSVMFNYLLFLYQYFKELGTVLFNKKVFILYAIPVLNLVFELLRTQLFFRHYVPKINLLSFFISFIIVSVYFGSILIKSKDTEQAHILKVLTIINILSFSPFLFLYIIPYVFLSTDGISSFVAASFMFLIPFSLVYQFMTNKIYNVDFILSRLKYYGILALTPTIILVTVFELIGNPAGDFYYFRLAILMYIIMVAVFYYKEVLDFRFRLKRVSEKFNYQDSIYKFTQLIRDSTSLTQVFEELKTTILEVSLVSRAHIYEVSVDGSIKLYEELNQNSFEKVYQKEFRKVTSEIGKIVEFNKGFVMKIGERGGKSFVILCLSKMNTPRLTLEELSWLKTLAFYTNVSIENVMKIEELMSHLEEIKQQESNPVWLKKLMYTIEEKQRSDLARDLHDSVLQDLISLKRQCELFLGDFKKDDNPCREEVQDKLVQMNEQMSDVISMTRETCHELRPQLLYDLGLVKALSKLVAQQQERVPFHIRLNTGRFTASLDLDSQLNLYRIIQEFLSNAVKHSQATDVLIMLISIQNKIVLHYEDDGVGFDQEKNTEHSMSMGLSGIKERVRALDGRLRIETSEGKGFKADIEIEL</ns2:sequence><ns2:name>GCA_023521275_None</ns2:name></ns2:Sequence><ns2:Sequence dsseqid="sq398" id="sq398" description="hypothetical protein"><ns2:sequence>MYRYINVYKYLSLVFIILSFIYVIYLSYSFAFNIFVGADVKINEQGKLEVTNVLDYTDEYYSGVKKGDIILEVNGEKGSDIQLKSGRLVNVESLIVERDNKSFHLQNVSLISEENLFMYLIPVISYSICLFCIFFIYRINKVRKSTSAYILILFLLFVSVAYVSACGARRGEEISTYLLVLTLVSCPVLYIHFIYKYFIELGTKLFEKKILIIMYMLPLINLLLEDVLSNRLKSSAFLS</ns2:sequence><ns2:name>GCA_016894165_None</ns2:name></ns2:Sequence><ns2:Sequence dsseqid="sq298" id="sq298" description="two-component system sensor histidine kinase ComP"><ns2:sequence>MKNLIKKFTIAVIVLSILYISYTTYISMNGIIIGTKIHKNDKSQFMIEEISESSYGQFVGLRQGDIILKINKEKPSDKHLKWGYLSHINSLDILRSGKKIHLKDFDLVTLNRPYSFFLFVLPLVFYFLSIICIFYILKVNKKRRSFAAYILILLLLDISIAYISAGGPFRGHIINRYINLFTFISSPILYLQFIQRYLGEIGKTFLNRISFLYIIPIFNLGIEFFQDYLQVDIDFLATLNLVSFATLTLFSFSAIYLHLNKYKYAEHSFILKLLILTNTLSFAPFLIFFVLPIIFTGNYIFPALASASLLVLIPFGLVYQFVANKMFDIEFILGRMRYYALLAMIPTLLIVGALVLFDVMDIQMNPVRQTVFFFVVMFAVFYFKEVMDFKFRLKRFSEKFNYQDSIFKYTQLMRGVTSLQQVFKELKNTILDVLLVSKAYTFEVTPDHKVIFLDKHEVGPDWNFYQEEFENVTSEIGKIIEVNQGFLMKVGERGGSSYVLLCLSNINTPRLTRDEISWLKTLSFYTSVSMENVLHIEELMEHLKDLKQEGTNPIWLKKLMFAIEEKQRSGLARDLHDSVLQDLISLKRQCELFLGDFKKDDNPCREEVQDKLVQMNEQMSDVISMTRETCHELRPQLLYDLGLVKALSKLVAQQQERVPFHIRLNTGRFTASLDLDSQLNLYRIIQEFLSNAVKHSQATDVLIMLISIQNKIVLHYEDDGVGFDQEKNTEHSMSMGLSGIKERVRALDGRLRIETSEGKGFKADIEIEL</ns2:sequence><ns2:name>GCA_905319565_comP</ns2:name></ns2:Sequence><ns2:Sequence dsseqid="sq88" id="sq88" description="histidine kinase"><ns2:sequence>MKAWYNKVSIFLILVSLVYVTYLTYISSSKLLVGAAVAENQDNEVVITNIEEFSTAYYSGIQKGDVIKSINNHKVKRPLEVQKYNSNHVSSIVVERDGEKVKIKPDLMNDGNFTTFVIPLIFYIACLFCCFFILKINESKKLLSALILIIFLLSASLAYLSAGGSAKGDWLSRCIMVFTLTSVMFNYLLFLYQYFKELGTVLFNKKVFILYAIPVLNLVFELLRTQLFFRHYVPKINLLSFFISFIIVSVYFGSILIKSKDTEQAHIIKVLTIINILSFSPFLFLYIIPYVFLSTDGISSFVAASFMFLIPFSLVYQFMTNKIYNVDFILSRLKYYGILALTPTIILVTVFELIGNPAGDFYYFRLAILMYIIMVAVFYYKEVLDFRFRLKRVSEKFNYQDSIYKFTQLIRDSTSLTQVFEELKTTILEVSLVSRAHIYEVSVDGSIKLYEELNQNSFEKVYEKEFRKVTSEIGKIVEFNKGFVMKIGERGGKSFVILCLSKMNTPRLTLEELSWLKTLAFYTNVSIENVMKIEELMSHLEEIKQQESNPVWLKKLMYTIEEKQRSDLARDLHDSVLQDLISLKRQCELFLGDFKKDDNPCREEVQDKLVQMNEQMSDVISMTRETCHELRPQLLYDLGLVKALSKLVAQQQERVPFHIRLNTGRFTASLDLDSQLNLYRIIQEFLSNAVKHSQATDVLIMLISIQNKIVLHYEDDGVGFDQEKNTEHSMSMGLSGIKERVRALDGRLRIETSEGKGFKADIEIEL</ns2:sequence><ns2:name>GCA_004103535_None</ns2:name></ns2:Sequence><ns2:Sequence dsseqid="sq524" id="sq524" description="histidine kinase"><ns2:sequence>MYRYINVYKYLSLVFIILSFIYVIYLSYSFAFNIFVGADVKINEQGKLEVTNVLDYTDEYYSCVKKGDIILEVNGEKGSDIQLKSGRLVNVESLIVERDNKSFHLQNVSLISEENLFMYLIPVISYSICLFCIFFIYRINKVRKSTSAYILILFLLFVSVAYVSACGARRGEEISTYLLVLTLVSCPVLYIHFIYKYFIELGTKLFEKKILIIMYMLPLINLLLEDVLSNRLKSSAFLSNLNLISFFVLVLTVSILIHKGIRKFKQKEQKSILKVLAYTNIFSFSPFIVFFAVPYVFFEKYVSPFSLAAFTLVIPFSLVYQFMTNRLYNIDFVVGRLKYYGFLAITPTIIVVTIFNYIQQPKDIFYLVKLTIAIYVLMFAVFYFKEIIDFRFKLKRFTEKFNYQDGIFKFTQLIKQASSVDQVLNHFKNTILEVLNIDNACVYDNSKGEITLLSKNNFKDLTYKNHEQYVKNFSGDIGKIKEFKQGFIIKIGERGDRSFLVLCFSSYNTFKLTRDEIAWLQTLAFYTNVSLENVMKIEELMVHLEDLKQQESNPVWLKKLMYTIEEKQRSDLARDLHDSVLQDLISLKRQCELFLGDFKKGDNPCREEVQDKLVQMNEQMSDVISMTRETCHELRPQLLYDLGLVKALSKLVAQQQERVPFHIRLNTGRFTASLDLDSQLNLYRIIQEFLSNAVKHSQATDVLIMLISIQNKIVLHYEDDGVGFDQEKNTEHSMSMGLSGIKERVRALDGRLRIETSEGKGFKADIEIEL</ns2:sequence><ns2:name>GCA_022701095_None</ns2:name></ns2:Sequence><ns2:Sequence dsseqid="sq64" id="sq64" description="histidine kinase"><ns2:sequence>MKAWYNKVSIFLILVSLVYVTYLTYISSSKLLVGAAVAENQDNEVVITNIEEFSTAYYSGIQKGDVIKSINNHKVKRPLEVQKYNSNHVSSIVVERDGEKVKIKPDLMNDGNFTTFVIPLIFYIACLFCCFFILKINESKKLLSALILIIFLLSASLAYLSAGGSAKGDWLSRCIMVFTLTSVMFNYLLFLYQYFKELGTVLFNKKVFILYAIPVLNLVFELLRTQLFFRHYVPKINLLSFFISFIIVSVYFGSILIKSKDTEQAHIIKVLTIINILSFSPFLFLYIIPYVFLSTDGISSFVAASFMFLIPFSLVYQFMTNKIYNVDFILSRLKYYGVLALTPTIILVTVFELIGNPAGDFYYFRLAILMYIIMVAVFYYKEVLDFKFRLKRVSEKFNYQDSIYKFTQLIRDSTSLIQVFEELKTTILEVSLVSRAHIYEVSVDGSIKLYEELNQNSFEKVYQKEFRKVTSEIGKIVEFNKGFVMKIGERGGKSFVILCLSKMNTPRLTLEELSWLKTLAFYTNVSIENVMKIEELMSHLEEIKQQESNPVWLKKLMYTIEEKQRSDLARDLHDSVLQDLISLKRQCELFLGDFKKGDNPCREEVQDKLVQMNEQMSDVISMTRETCHELRPQLLYDLGLVKALSKLVAQQQERVPFHIRLNTGRFTASLDLDSQLNLYRIIQEFLSNAVKHSQATDVLIMLISIQNKIVLHYEDDGVGFDQEKNTEHSMSMGLSGIKERVRALDGRLRIETSEGKGFKADIEIEL</ns2:sequence><ns2:name>GCA_025426155_None</ns2:name></ns2:Sequence><ns2:Sequence dsseqid="sq180" id="sq180" description="histidine kinase"><ns2:sequence>MKSRTNKISVLLVVISLLYVIYLTYISNNNLLVGATVSKGKNGDVVITNVDEYSMASYSGIEKGDIVKRINNQKINTKEIKMNKLKNVSSMVVERNGKDVELKLTLFNDKNFSTYLIPLMFYIVCLFCCLFIIKINESKDLPSALVLIIFLLSASIAYISAGVSVKGDILCRCIMVVTLISVPLNYLLFLYHYFRELGTTLFDKKVFILYLVPIINVVCEMFRSHLFFRDYVPKLSLLSFFFLFIIVGIYFCIILIKNKDTEQAHIIKVLTIINIFSFSPFLCLYLIPYVFLNAHYVSSFLAASFMMLIPFSLVFQFMTNKIYNVDFILSRLRYYGFLALTPTIILISTIELISSPDSDFYSVKLTFLIYIIMLAVFYYKEVLDFRFRLKRVSEKFNYQDSIYKFTQMIRDSTSLSQVFEELKNTILEVSLVSRAHVYEVSADGNIKLYDAENVNSFEKVYEKEFRKVTSEIGKIVEFNKGFVMKIGERGGKSFVILCLSKMNTPRLTLEELSWLKTLAFYTNVSIENVMKIEELMSHLEEIKQQESNPVWLKKLMYTIEEKQRSDLARDLHDSVLQDLISLKRQCELFLGDFKKGDNPCREEVQDKLVQMNEQMSDVISMTRETCHELRPQLLYDLGLVKALSKLVAQQQERVPFHIRLNTGRFTASLDLDSQLNLYRIIQEFLSNAVKHSQATDVLIMLISIQNKIVLHYEDDGVGFDQEKNTEHSMSMGLSGIKERVRALDGRLRIETSEGKGFKADIEIEL</ns2:sequence><ns2:name>GCA_002173715_None</ns2:name></ns2:Sequence><ns2:Sequence dsseqid="sq250" id="sq250" description="two-component system sensor histidine kinase ComP"><ns2:sequence>MKNLIKKFTIAVIVLSILYISYTTYISMNGIIIGTKIHKNDKSQFMIEEISESSYGQFVGLRQGDIILKINKEKPSDKHLKWGYLSHINSLDILRSGKKIHLKDFDLVTLNRPYSFFLFVLPLFFYFLSIICIFYILKVNKKRRSFAAYILILLLLDISIAYISAGGPFRGHIINRYINLFTFISSPILYLQFIQRYLGEIGKTFLNRISFLYIIPIFNLGIEFFQDYLQVDIDFLATLNLVSFATLTLFSFSAIYLHLNKYKYAEHSFILKLLILTNTLSFAPFLIFFVLPIIFTGNYIFPALASASLLVLIPFGLVYQFVANKMFDIEFILGRMRYYALLAMIPTLLIVGALVLFDVMDIQMNPVRQTVFFFVVMFAVFYFKEVMDFKFRLKRFSEKFNYQDSIFKYTQLMRGVTSLQQVFKELKNTILDVLLVSKAYTFEVTPDHKVIFLDKHEVGPDWNFYQEEFENVTSEIGKIIEVNQGFLMKVGERGGSSYVLLCLSNINTPRLTRDEISWLKTLSFYTSVSMENVLHIEELMEHLKDLKQEGTNPIWLKKLMFAIEEKQRSGLARDLHDSVLQDLISLKRQCELFLGDFKKDDNPCREEVQDKLVQMNEQMSDVISMTRETCHELRPQLLYDLGLVKALSKLVAQQQERVPFHIRLNTGRFTASLDLDSQLNLYRIIQEFLSNAVKHSQATDVLIMLISIQNKIVLHYEDDGVGFDQEKNTEHSMSMGLSGIKERVRALDGRLRIETSEGKGFKADIEIEL</ns2:sequence><ns2:name>GCA_000827065_comP</ns2:name></ns2:Sequence><ns2:Sequence dsseqid="sq412" id="sq412" description="histidine kinase"><ns2:sequence>MHRNNNFYKYLSLAFIILSFVYVIYLSYISVFNIFVGADVKINEQGKLEVTKVVDYTDEYYSGVKKGDIILEVNGQKGSEIQLESGRLVNVESLTVERDNKSFHLQNVSLISEENLFMYLIPLISYSICLFCIFFVYRINKVRKSPSAFVLILFLLFVSVAYVSACGARRGEEVSTYLLVLTLVSCPILYIHFIYKYFAELGTKLFKKKILIIMYILPLVNLLLEAVLSNRLNSSAFLSNLNLISFFVLVLTVSILIHQGIRKIKQNEQKSILKILAYINILSFSPFIIFFVIPYVLFDKYLSPFSLAAFTLVIPFSLVYQFMTNRLYNIDFVVGRLKYYGFLAITPTVIVVTIFNYIQKPEDNFYSVKLTVVIYLLMFAVFYFKEIIDFRFKLKRFTEKFNYQDGIFKFTQLIKQASSVDQVLNHFKNTILEVLNIDNACVYDNSKGEITLLSKNNFKDLTYKNHEQYVKNFSGDIGKIKEFKQGFIIKIGERGDRSFLVLCFSSYNTFKLTRDEIAWLQTLAFYTNVSLENVMKIEELMVHLEDLKQQESNPVWLKKLMYTIEEKQRSDLARDLHDSVLQDLISLKRQCELFLGDFKKDDNPCREEVQDKLVQMNEQMSDVISMTRETCHELRPQLLYDLGLVKALSKLVAQQQERVPFHIRLNTGRFTASLDLDSQLNLYRIIQEFLSNAVKHSQATDVLIMLISIQNKIVLHYEDDGVGFDQEKNTEHSMSMGLSGIKERVRALDGRLRIETSEGKGFKADIEIEL</ns2:sequence><ns2:name>GCA_009913575_None</ns2:name></ns2:Sequence><ns2:Sequence dsseqid="sq526" id="sq526" description="histidine kinase"><ns2:sequence>MYRYINVYKYLSLVFIILSFIYVIYLSYSFAFNIFVGADVKINEQGKLEVTNVLDYTDEYYSCVKKGDIILEVNGEKGSDIQLKSGRLVNVESLIVERDNKSFHLQNVSLISEENLFMYLIPVISYSICLFCIFFIYRINKVRKSTSAYILILFLLFVSVAYVSACGARRGEEISTYLLVLTLVSCPVLYIHFIYKYFIELGTKLFEKKILIIMYMLPLINLLLEDVLSNRLKSSAFLSNLNLISFFVLVLTVSILIHKGIRKFKQKEQKSILKVLAYTNIFSFSPFIVFFAVPYVFFEKYVSPFSLAAFTLVIPFSLVYQFMTNRLYNIDFVVGRLKYYGFLAITPTIIVVTIFNYIQQPKDIFYLVKLTIAIYVLMFAVFYFKEIIDFRFKLKRFTEKFNYQDGIFKFTQLIKQASSVDQVLNHFKNTILEVLNIDNACVYDNSKGEITLLSKNNFKDLTYKNHEQYVKNFSGDIGKIKEFKQGFIIKIGERGDRSFLVLCFSSYNTFKLTRDEIAWLQTLAFYTNVSLENVMKIEELMVHLEDLKQQESNPVWLKKLMYTIEEKQRSDLARDLHDSVLQDLISLKRQCELFLGDFKKGDNPCREEVQDKLVQMNEQMSDVISMTRETCHELRPQLLYDLGLVKALSKLVAQQQERVPFHIRLNTGRFTASLDLDSQLNLYRIIQEFLSNAVKHSQATDVLIMLISIQNKIVLHYEDDGVGFDQEKNTEHSMSMGLSGIKERVRALDGRLRIETSEGKGFKADIEIEL</ns2:sequence><ns2:name>GCA_023702515_None</ns2:name></ns2:Sequence><ns2:Sequence dsseqid="sq390" id="sq390" description="hypothetical protein"><ns2:sequence>MKNLIKKFTIAVIVLSILYISYTTYISMNGIIIGTKIHKNDKSQFMIEEISESSYGQFVGLRQGDIILKINKEKTFRQTFEMGIFESY</ns2:sequence><ns2:name>GCA_024802585_None</ns2:name></ns2:Sequence><ns2:Sequence dsseqid="sq460" id="sq460" description="histidine kinase"><ns2:sequence>MYRYINVYKYLSLVFIILSFIYVIYLSYSFAFNIFVGADVKINEQGKLEVTNVLDYTDEYYSGVKKGDIILEVNGEKGSDIQLKSGRLVNVESLIVERDNKSFHLQNVSLISEENLFMYLIPVISYSICLFCIFFIYRINKVRKSTSAYILILFLLFVSVAYVSACGARRGEEISTYLLVLTLVSCPVLYIHFIYKYFIELGTKLFEKKILIIMYMLPLINLLLEDVLSNRLKSSAFLSNLNLISFFVLVLTVSILIHKGIRKFKQKEQKSILKVLAYTNIFSFSPFIVFFAVPYVFFEKYVSPFSLAAFTLVIPFSLVYQFMTNRLYNIDFVVGRLKYYGFLAITPTIIVVTIFNYIQQPKDIFYLVKLTIAIYVLMFAVFYFKEIIDFRFKLKRFTEKFNYQDGIFKFTQLIKQASSVDQVLNHFKNTILEVLNIDNACVYDNSKGEITLLSKNNFKDLTYKNHEQYVKNFSGDIGKIKEFKQGFIIKIGERGDRSFLVLCFSSYNTFKLTRDEIAWLQTLAFYTNVSLENVMKIEELMVHLEDLKQQESNPVWLKKLMYTIEEKQRSDLARDLHDSVLQDLISLKRQCELFLGDFKKDDNPCREEVQDKLVQMNEQMSDVISMTRETCHELRPQLLYDLGLVKALSKLVAQQQERVPFHIRLNTGRFTASLDLDSQLNLYRIIQEFLSNAVKHSQATDVLIMLISIQNKIVLHYEDDGVGFDQEKNTEHSMSMGLSGIKERVRALDGRLRIETSEGKGFKADIEIEL</ns2:sequence><ns2:name>GCA_012648345_None</ns2:name></ns2:Sequence><ns2:Sequence dsseqid="sq14" id="sq14" description="histidine kinase"><ns2:sequence>MYRYINVYKYLSLVFIILSFIYVIYLSYSFAFNIFVGADVKINEQGKLEVTNVLDYTDEYYSGVKKGDIILEVNGEKGSDIQLKSGRLVNVESLIVERDNKSFHLQNVSLISEENLFMYLIPVISYSICLFCIFFIYRINKVRKSTSAYILILFLLFVSVAYVSACGARRGEEISTYLLVLTLVSCPVLYIHFIYKYFIELGTKLFEKKILIIMYMLPLINLLLEDVLSNRLKSSAFLSNLNLISFFVLVLTVSILIHKGIRKFKQKEQKSILKVLAYTNIFSFSPFIVFFAVPYVFLEKYVSPFSLAAFTLVIPFSLVYQFMTNRLYNIDFVVGRLKYYGFLAITPTIIVVTIFNYIQQPKDIFYLVKLTIAIYVLMFAVFYFKEIIDFRFKLKRFTEKFNYQDGIFKFTQLIKQASSVDQVLNHFKNTILDVLNIDNACVYDNSKGEITLLSKNNFKDLTYTNHEQYVKNFTGDIGKIKEFKQGFIIKIGERGDKSFLVLCFSSYNTFKLTRDEIAWLQTLAFYTNVSLENVMKIEELMVHLEDLKQQESNPVWLKKLMYTIEEKQRSDLARDLHDSVLQDLISLKRQCELFLGDFKKDDNPCREEVQDKLVQMNEQMSDVISMTRETCHELRPQLLYDLGLVKALSKLVAQQQERVPFHIRLNTGRFTASLDLDSQLNLYRIIQEFLSNAVKHSQATDVLIMLISIQNKIVLHYEDDGVGFDQEKNTEHSMSMGLSGIKERVRALDGRLRIETSEGKGFKADIEIEL</ns2:sequence><ns2:name>GCA_004101345_None</ns2:name></ns2:Sequence><ns2:Sequence dsseqid="sq36" id="sq36" description="histidine kinase"><ns2:sequence>MYRYINVYKYLSLVFIILSFIYVIYLSYSFAFNIFVGADVKINEQGKLEVTNVLDYTDEYYSGVKKGDIILEVNGEKGSDIQLKSGRLVNVESLIVERDNKSFHLQNVSLISEENLFMYLIPVISYSICLFCIFFIYRINKVRKSTSAYILILFLLFVSVAYVSACGARRGEEISTYLLVLTLVSCPVLYIHFIYKYFIELGTKLFEKKILIIMYMLPLINLLLEDVLSNRLKSSAFLSNLNLISFFVLVLTVSILIHKGIRKFKQKEQKSILKVLAYTNIFSFSPFIVFFAVPYVFFEKYVSPFSLAAFTLVIPFSLVYQFMTNRLYNIDFVVGRLKYYGFLAITPTIIVVTIFNYIQQPKDIFYLVKLTIAIYVLMFAVFYFKEIIDFRFKLKRFTEKFNYQDGIFKFTQLIKQASSVDQVLNHFKNTILDVLNIDNACVYDNSKGEITLLSKNNFKDLTYTNHEQYVKNFTGDIGKIKEFKQGFIIKIGERGDKSFLVLCFSSYNTFKLTRDEIAWLQTLAFYTNVSLENVMKIEELMVHLEDLKQQESNPVWLKKLMYTIEEKQRSDLARDLHDSVLQDLISLKRQCELFLGDFKKDDNPCREEVQDKLVQMNEQMSDVISMTRETCHELRPQLLYDLGLVKALSKLVAQQQERVPFHIRLNTGRFTASLDLDSQLNLYRIIQEFLSNAVKHSQATDVLIMLISIQNKIVLHYEDDGVGFDQEKNTEHSMSMGLSGIKERVRALDGRLRIETSEGKGFKADIEIEL</ns2:sequence><ns2:name>GCA_003612735_None</ns2:name></ns2:Sequence><ns2:Sequence dsseqid="sq130" id="sq130" description="histidine kinase"><ns2:sequence>MKAWYNKVSIFLILVSLVYVTYLTYISSSKLLVGAAVAENQDNEVVITNIEEFSTAYYSGIQKGDVIKSINNHKVKRPLEVQKYNSNHVSSIVVERDGEKVKIKPDLMNDGNFTTFVIPLIFYIACLFCCFFILKINESKKLLSALILIIFLLSASLAYLSAGGSAKGDWLSRCIMVFTLTSVMFNYLLFLYQYFKELGTVLFNKKVFILYAIPVLNLVFELLRTQLFFRHYVPKINLLSFFISFIIVSVYFGSILIKSKDTEQAHILKVLTIINILSFSPFLFLYIIPYVFLSTDGISSFVAASFMFLIPFSLVYQFMTNKIYNVDFILSRLKYYGILALTPTIILVTVFELIGNPAGDFYYFRLAILMYIIMVAVFYYKEVLDFRFRLKRVSEKFNYQDSIYKFTQLIRDSTSLTQVFEELKTTILEVSLVSRAHIYEVSVDGSIKLYEELNQNSFEKVYQKEFRKVTSEIGKIVEFNKGFVMKIGERGGKSFVILCLSKMNTPRLTLEELSWLKTLAFYTNVSIENVMKIEELMSHLEEIKQQESNPVWLKKLMYTIEEKQRSDLARDLHDSVLQDLISLKRQCELFLGDFKKDDNPCREEVQDKLVQMNEQMSDVISMTRETCHELRPQLLYDLGLVKALSKLVAQQQERVPFHIRLNTGRFTASLDLDSQLNLYRIIQEFLSNAVKHSQATDVLIMLISIQNKIVLHYEDDGVGFDQEKNTEHSMSMGLSGIKERVRALDGRLRIETSEGKGFKADIEIEL</ns2:sequence><ns2:name>GCA_023521615_None</ns2:name></ns2:Sequence><ns2:Sequence dsseqid="sq198" id="sq198" description="histidine kinase"><ns2:sequence>MKSRTNKISVLLVVISLLYVIYLTYISNNNLLVGATVSKGKNGDVVITNVDEYSMASYSGIEKGDIVKRINNQKINTKEIKMNKLKNVSSMVVERNGKDVELKLTLFNDKNFSTYLIPLMFYIVCLFCCLFIIKINESKDLPSALVLIIFLLSASIAYISAGVSVKGDILCRCIMVVTLISVPLNYLLFLYHYFRELGTTLFDKKVFILYLVPIINVVCEMFRSHLFFRDYVPKLSLLSFFFLFIIVGIYFCIILIKNKDTEQAHIIKVLTIINIFSFSPFLCLYLIPYVFLNAHYVSSFLAASFMMLIPFSLVFQFMTNKIYNVDFILSRLRYYGFLALTPTIILISTIELISSPDSDFYSVKLTFLIYIIMLAVFYYKEVLDFRFRLKRVSEKFNYQDSIYKFTQMIRDSTSLSQVFEELKNTILEVSLVSRAHVYEVSADGNIKLYDDENVNSFEKVYQKEFRKVTSEIGKIVEFNKGFVMKIGERGGKSFVILCLSKMNTPRLTLEELSWLKTLAFYTNVSIENVMKIEELMSHLEEIKQQESNPVWLKKLMYTIEEKQRSDLARDLHDSVLQDLISLKRLCELFLGDFKKDDNPCREEVQDKLVQMNEQMSDVISMTRETCHELRPQLLYDLGLVKALSKLVAQQQERVPFHIRLNTGRFTASLDLDSQLNLYRIIQEFLSNAVKHSQATDVLIMLISIQNKIVLHYEDDGVGFDQEKNTEHSMSMGLSGIKERVRALDGRLRIETSEGKGFKADIEIEL</ns2:sequence><ns2:name>Bacillus_subtilis_PRO93_None</ns2:name></ns2:Sequence><ns2:Sequence dsseqid="sq252" id="sq252"><ns2:sequence>MKNLIKKFTIAVIVLSILYISYTTYISMNGIIIGTKIHKNDKSQFMIEEISESSYGQFVGLRQGDIILKINKEKPSDKHLKWGYLSHINSLDILRSGKKIHLKDFDLVTLNRPYSFFLFVLPLFFYFLSIICIFYILKVNKKRRSFAAYILILLLLDISIAYISAGGPFRGHIINRYINLFTFISSPILYLQFIQRYLGEIGKTFLNRISFLYIIPIFNLGIEFFQDYLQVDIDFLATLNLVSFATLTLFSFSAIYLHLNKYKYAEHSFILKLLILTNTLSFAPFLIFFVLPIIFTGNYIFPALASASLLVLIPFGLVYQFVANKMFDIEFILGRMRYYALLAMIPTLLIVGALVLFDVMDIQMNPVRQTVFFFVVMFAVFYFKEVMDFKFRLKRFSEKFNYQDSIFKYTQLMRGVTSLQQVFKELKNTILDVLLVSKAYTFEVTPDHKVIFLDKHEVGPDWNFYQEEFENVTSEIGKIIEVNQGFLMKVGERGGSSYVLLCLSNINTPRLTRDEISWLKTLSFYTSVSMENVLHIEELMEHLKDLKQEGTNPIWLKKLMFAIEEKQRSGLARDLHDSVLQDLISLKRQCELFLGDFKKDDNPCREEVQDKLVQMNEQMSDVISMTRETCHELRPQLLYDLGLVKALSKLVAQQQERVPFHIRLNTGRFTASLDLDSQLNLYRIIQEFLSNAVKHSQATDVLIMLISIQNKIVLHYEDDGVGFDQEKNTEHSMSMGLSGIKERVRALDGRLRIETSEGKGFKADIEIEL</ns2:sequence><ns2:name>Bacillus_subtilis_168_ComP</ns2:name></ns2:Sequence><ns2:Sequence dsseqid="sq498" id="sq498" description="histidine kinase"><ns2:sequence>MYRYINVYKYLSLVFIILSFIYVIYLSYSFAFNIFVGADVKINEQGKLEVTNVLDYTDEYYSCVKKGDIILEVNGEKGSDIQLKSGRLVNVESLIVERDNKSFHLQNVSLISEENLFMYLIPVISYSICLFCIFFIYRINKVRKSTSAYILILFLLFVSVAYVSACGARRGEEISTYLLVLTLVSCPVLYIHFIYKYFIELGTKLFEKKILIIMYMLPLINLLLEDVLSNRLKSSAFLSNLNLISFFVLVLTVSILIHKGIRKFKQKEQKSILKVLAYTNIFSFSPFIVFFAVPYVFFEKYVSPFSLAAFTLVIPFSLVYQFMTNRLYNIDFVVGRLKYYGFLAITPTIIVVTIFNYIQQPKDIFYLVKLTIAIYVLMFAVFYFKEIIDFRFKLKRFTEKFNYQDGIFKFTQLIKQASSVDQVLNHFKNTILEVLNIDNACVYDNSKGEITLLSKNNFKDLTYKNHEQYVKNFSGDIGKIKEFKQGFIIKIGERGDRSFLVLCFSSYNTFKLTRDEIAWLQTLAFYTNVSLENVMKIEELMVHLEDLKQQESNPVWLKKLMYTIEEKQRSDLARDLHDSVLQDLISLKRQCELFLGDFKKDDNPCREEVQDKLVQMNEQMSDVISMTRETCHELRPQLLYDLGLVKALSKLVAQQQERVPFHIRLNTGRFTASLDLDSQLNLYRIIQEFLSNAVKHSQATDVLIMLISIQNKIVLHYEDDGVGFDQEKNTEHSMSMGLSGIKERVRALDGRLRIETSEGKGFKADIEIEL</ns2:sequence><ns2:name>GCA_004119595_None</ns2:name></ns2:Sequence><ns2:Sequence dsseqid="sq206" id="sq206" description="histidine kinase"><ns2:sequence>MKSRTNKISVLLVVISLLYVIYLTYISNNNLLVGATVSKGKNGDVVITNVDEYSMASYSGIEKGDIVKRINNQKINTKEIKMNKLKNVSSMVVERNGKDVELKLTLFNDKNFSTYLIPLMFYIVCLFCCLFIIKINESKDLPSALVLIIFLLSASIAYISAGVSVKGDILCRCIMVVTLISVPLNYLLFLYHYFRELGTTLFDKKVFILYLVPIINVVCEMFRSHLFFRDYVPKLSLLSFFFLFIIVGIYFCIILIKNKDTEQAHIIKVLTIINIFSFSPFLCLYLIPYVFLNAHYVSSFLAASFMMLIPFSLVFQFMTNKIYNVDFILSRLRYYGFLALTPTIILISTIELISSPDSDFYSVKLTFLIYIIMLAVFYYKEVLDFRFRLKRVSEKFNYQDSIYKFTQMIRDSTSLSQVFEELKNTILEVSLVSRAHVYEVSADGNIKLYDDENVNSFEKVYQKEFRKVTSEIGKIVEFNKGFVMKIGERGGKSFVILCLSKMNTPRLTLEELSWLKTLAFYTNVSIENVMKIEELMSHLEEIKQQESNPVWLKKLMYTIEEKQRSDLARDLHDSVLQDLISLKRQCELFLGDFKKDDNPCREEVQDKLVQMNEQMSDVISMTRETCHELRPQLLYDLGLVKALSKLVAQQQERVPFHIRLNTGRFTASLDLDSQLNLYRIIQEFLSNAVKHSQATDVLIMLISIQNKIVLHYEDDGVGFDQEKNTEHSMSMGLSGIKERVRALDGRLRIETSEGKGFKADIEIEL</ns2:sequence><ns2:name>GCA_004119815_None</ns2:name></ns2:Sequence><ns2:Sequence dsseqid="sq174" id="sq174" description="histidine kinase"><ns2:sequence>MKSRTNKISVLLVVISLLYVIYLTYISNNNLLVGATVSKGKNGDVVITNVDEYSMASYSGIEKGDIVKRINNQKINTKEIKMNKLKNVSSMVVERNGKDVELKLTLFNDKNFSTYLIPLMFYIVCLFCCLFIIKINESKDLPSALVLIIFLLSASIAYISAGVSVKGDILCRCIMVVTLISVPLNYLLFLYHYFRELGTTLFDKKVFILYLVPIINVVCEMFRSHLFFRDYVPKLSLLSFFFLFIIVGIYFCIILIKNKDTEQAHIIKVLTIINIFSFSPFLCLYLIPYVFLNAHYVSSFLAASFMMLIPFSLVFQFMTNKIYNVDFILSRLRYYGFLALTPTIILISTIELISSPDSDFYSVKLTFLIYIIMLAVFYYKEVLDFRFRLKRVSEKFNYQDSIYKFTQMIRDSTSLSQVFEELKNTILEVSLVSRAHVYEVSADGNIKLYDAENVNSFEKVYEKEFRKVTSEIGKIVEFNKGFVMKIGERGGKSFVMLCLSKMNTPRLTLEELSWLKTLAFYTNVSIENVMKIEELMSHLEEIKQQESNPVWLKKLMYTIEEKQRSDLARDLHDSVLQDLISLKRQCELFLGDFKKDDNPCREEVQDKLVQMNEQMSDVISMTRETCHELRPQLLYDLGLVKALSKLVAQQQERVPFHIRLNTGRFTASLDLDSQLNLYRIIQEFLSNAVKHSQATDVLIMLISIQNKIVLHYEDDGVGFDQEKNTEHSMSMGLSGIKERVRALDGRLRIETSEGKGFKADIEIEL</ns2:sequence><ns2:name>GCA_019464335_None</ns2:name></ns2:Sequence><ns2:Sequence dsseqid="sq254" id="sq254" description="two-component system sensor histidine kinase ComP"><ns2:sequence>MKNLIKKFTIAVIVLSILYISYTTYISMNGIIIGTKIHKNDKSQFMIEEISESSYGQFVGLRQGDIILKINKEKPSDKHLKWGYLSHINSLDILRSGKKIHLKDFDLVTLNRPYSFFLFVLPLFFYFLSIICIFYILKVNKKRRSFAAYILILLLLDISIAYISAGGPFRGHIINRYINLFTFISSPILYLQFIQRYLGEIGKTFLNRISFLYIIPIFNLGIEFFQDYLQVDIDFLATLNLVSFATLTLFSFSAIYLHLNKYKYAEHSFILKLLILTNTLSFAPFLIFFVLPIIFTGNYIFPALASASLLVLIPFGLVYQFVANKMFDIEFILGRMRYYALLAMIPTLLIVGALVLFDVMDIQMNPVRQTVFFFVVMFAVFYFKEVMDFKFRLKRFSEKFNYQDSIFKYTQLMRGVTSLQQVFKELKNTILDVLLVSKAYTFEVTPDHKVIFLDKHEVGPDWNFYQEEFENVTSEIGKIIEVNQGFLMKVGERGGSSYVLLCLSNINTPRLTRDEISWLKTLSFYTSVSMENVLHIEELMEHLKDLKQEGTNPIWLKKLMFAIEEKQRSGLARDLHDSVLQDLISLKRQCELFLGDFKKDDNPCREEVQDKLVQMNEQMSDVISMTRETCHELRPQLLYDLGLVKALSKLVAQQQERVPFHIRLNTGRFTASLDLDSQLNLYRIIQEFLSNAVKHSQATDVLIMLISIQNKIVLHYEDDGVGFDQEKNTEHSMSMGLSGIKERVRALDGRLRIETSEGKGFKADIEIEL</ns2:sequence><ns2:name>GCA_000293765_comP</ns2:name></ns2:Sequence><ns2:Sequence dsseqid="sq528" id="sq528" description="histidine kinase"><ns2:sequence>MYRYINVYKYLSLVFIILSFIYVIYLSYSFAFNIFVGADVKINEQGKLEVTNVLDYTDEYYSCVKKGDIILEVNGEKGSDIQLKSGRLVNVESLIVERDNKSFHLQNVSLISEENLFMYLIPVISYSICLFCIFFIYRINKVRKSTSAYILILFLLFVSVAYVSACGARRGEEISTYLLVLTLVSCPVLYIHFIYKYFIELGTKLFEKKILIIMYMLPLINLLLEDVLSNRLKSSAFLSNLNLISFFVLVLTVSILIHKGIRKFKQKEQKSILKVLAYTNIFSFSPFIVFFAVPYVFFEKYVSPFSLAAFTLVIPFSLVYQFMTNRLYNIDFVVGRLKYYGFLAITPTIIVVTIFNYIQQPKDIFYLVKLTIAIYVLMFAVFYFKEIIDFRFKLKRFTEKFNYQDGIFKFTQLIKQASSVDQVLNHFKNTILEVLNIDNACVYDNSKGEITLLSKNNFKDLTYKNHEQYVKNFSGDIGKIKEFKQGFIIKIGERGDRSFLVLCFSSYNTFKLTRDEIAWLQTLAFYTNVSLENVMKIEELMVHLEDLKQQESNPVWLKKLMYTIEEKQRSDLARDLHDSVLQDLISLKRQCELFLGDFKKGDNPCREEVQDKLVQMNEQMSDVISMTRETCHELRPQLLYDLGLVKALSKLVAQQQERVPFHIRLNTGRFTASLDLDSQLNLYRIIQEFLSNAVKHSQATDVLIMLISIQNKIVLHYEDDGVGFDQEKNTEHSMSMGLSGIKERVRALDGRLRIETSEGKGFKADIEIEL</ns2:sequence><ns2:name>GCA_033413615_None</ns2:name></ns2:Sequence><ns2:Sequence dsseqid="sq146" id="sq146" description="histidine kinase"><ns2:sequence>MKSRNNKISVVLVVLSLIYVIYLTYISNNNLLVGATVSKGKNGDIVITNVDEFSMASYSGIEKGDIVKSINNKKINTNEIKMNKLKNVSSMIVERNGHNLELKMTLFNDKNFTTYLIPLIFYIVCLFCCFFILKINESKNLLSAVVLIIFLLSASIAFISAGGSAKGDMLSRLIMVVTLISVPLNYLLFLYQYFKELGTKLFNKKVFILYLIPVINVVCEIFRSHLFFRDYVPKLNLLAFFFLFIIVGVYFSIILIKNKDTEQAHIIKVLTIINIFSFSPFLCLYLIPYVFLNAHYVSSFLAASFMLLIPFSLVFQFMTNKIYNVDFILSRLRYYGFLALTPTIILISTIELISSPDSDFYSVKLTFLIYIIMLAVFYYKEVLDFRFRLKRVSEKFNYQDSIYKFTQMIRDSTSLSQVFEELKNTILEVSLVSRAHVYEVSADGNIKLYDDENVNSFEKVYQKEFRKVTSEIGKIVEFNKGFVMKIGERGGKSFVILCLSKMNTPRLTLEELSWLKTLAFYTNVSIENVMKIEELMSHLEEIKQQESNPVWLKKLMYTIEEKQRSDLARDLHDSVLQDLISLKRQCELFLGDFKKDDNPCREEVQDKLVQMNEQMSDVISMTRETCHELRPQLLYDLGLVKALSKLVAQQQERVPFHIRLNTGRFTASLDLDSQLNLYRIIQEFLSNAVKHSQATDVLIMLISIQNKIVLHYEDDGVGFDQEKNTEHSMSMGLSGIKERVRALDGRLRIETSEGKGFKADIEIEL</ns2:sequence><ns2:name>GCA_905315045_None</ns2:name></ns2:Sequence><ns2:Sequence dsseqid="sq402" id="sq402" description="hypothetical protein"><ns2:sequence>MYRYINVYKYLSLVFIILSFIYVIYLSYSFAFNIFVGADVKINEQGKLEVTNVLDYTDEYYSCVKKGDIILEVNGEKGSDIQLKSGRLVNVESLIVERDNKSFHLQNVSLISEENLFMYLIPVISYSICLFCIFFIYRINKVRKSTSAYILILFLLFVSVAYVSACGARRGEEISTYLLVLTLVSCPVLYIHFIYKYFIELGTKLFEKKILIIMYMLPLINLLLEDVLSNRLRACQEKCVSYSRYFFTRSFRWS</ns2:sequence><ns2:name>GCA_025914075_None</ns2:name></ns2:Sequence><ns2:Sequence dsseqid="sq474" id="sq474" description="histidine kinase"><ns2:sequence>MYRYINVYKYLSLVFIILSFIYVIYLSYSFAFNIFVGADVKINEQGKLEVTNVLDYTDEYYSCVKKGDIILEVNGEKGSDIQLKSGRLVNVESLIVERDNKSFHLQNVSLISEENLFMYLIPVISYSICLFCIFFIYRINKVRKSTSAYILILFLLFVSVAYVSACGARRGEEISTYLLVLTLVSCPVLYIHFIYKYFIELGTKLFEKKILIIMYMLPLINLLLEDVLSNRLKSSAFLSNLNLISFFVLVLTVSILIHKGIRKFKQKEQKSILKVLAYTNIFSFSPFIVFFAVPYVFFEKYVSPFSLAAFTLVIPFSLVYQFMTNRLYNIDFVVGRLKYYGFLAITPTIIVVTIFNYIQQPKDIFYLVKLTIAIYVLMFAVFYFKEIIDFRFKLKRFTEKFNYQDGIFKFTQLIKQASSVDQVLNHFKNTILEVLNIDNACVYDNSKGEIILLSKNNFKDLTYKNHEQYVKNFSGDIGKIKEFKQGFIIKIGERGDRSFLVLCFSSYNTFKLTRDEIAWLQTLAFYTNVSLENVMKIEELMVHLEDLKQQESNPVWLKKLMYTIEEKQRSDLARDLHDSVLQDLISLKRQCELFLGDFKKDENPCREEVQDKLVQMNEQMSDVISMTRETCHELRPQLLYDLGLVKALSKLVAQQQERVPFHIRLNTGRFTASLDLDSQLNLYRIIQEFLSNAVKHSQATDVLIMLISIQNKIVLHYEDDGIGFDQEKNTEHSMSMGLSGIKERVRALDGRLRIETSEGKGFKADIEIEL</ns2:sequence><ns2:name>GCA_025021505_None</ns2:name></ns2:Sequence><ns2:Sequence dsseqid="sq210" id="sq210" description="histidine kinase"><ns2:sequence>MKSRTNKISVLLVVISLLYVIYLTYISNNNLLVGATVSKGKNGDVVITNVDEYSMASYSGIEKGDIVKRINNQKINTKEIKMNKLKNVSSMVVERNGKDVELKLTLFNDKNFSTYLIPLMFYIVCLFCCLFIIKINESKDLPSALVLIIFLLSASIAYISAGVSVKGDILCRCIMVVTLISVPLNYLLFLYHYFRELGTTLFDKKVFILYLVPIINVVCEMFRSHLFFRDYVPKLSLLSFFFLFIIVGIYFCIILIKNKDTEQAHIIKVLTIINIFSFSPFLCLYLIPYVFLNAHYVSSFLAASFMMLIPFSLVFQFMTNKIYNVDFILSRLRYYGFLALTPTIILISTIELISSPDSDFYSVKLTFLIYIIMLAVFYYKEVLDFRFRLKRVSEKFNYQDSIYKFTQMIRDSTSLSQVFEELKNTILEVSLVSRAHVYEVSADGSIKLYDNEAVNSFEKVYQKEFRKVTSEIGKIVEFNKGFVMKIGERGGKSFVILCLSKMNTPRLTLEELSWLKTLAFYTNVSIENVMKIEELMSHLEEIKQQESNPVWLKKLMYTIEEKQRSDLARDLHDSVLQDLISLKRQCELFLGDFKKDDNPCREEVQDKLVQMNEQMSDVISMTRETCHELRPQLLYDLGLVKALSKLVAQQQERVPFHIRLNTGRFTASLDLDSQLNLYRIIQEFLSNAVKHSQATDVLIMLISIQNKIVLHYEDDGVGFDQEKNTEHSMSMGLSGIKERVRALDGRLRIETSEGKGFKADIEIEL</ns2:sequence><ns2:name>GCA_000227485_None</ns2:name></ns2:Sequence><ns2:Sequence dsseqid="sq292" id="sq292" description="two-component system sensor histidine kinase ComP"><ns2:sequence>MKNLIKKFTIAVIVLSILYISYTTYISMNGIIIGTKIHKNDKSQFMIEEISESSYGQFVGLRQGDIILKINKEKPSDKHLKWGYLSHINSLDILRSGKKIHLKDFDLVTLNRPYSFFLFVLPLFFYFLSIICIFYILKVNKKRRSFAAYILILLLLDISIAYISAGGPFRGHIINRYINLFTFISSPILYLQFIQRYLGEIGKTFLNRISFLYIIPIFNLGIEFFQDYLQVDIDFLATLNLVSFATLTLFSFSAIYLHLNKYKYAEHSFILKLLILTNTLSFAPFLIFFVLPIIFTGNYIFPALASASLLVLIPFGLVYQFVANKMFDIEFILGRMRYYALLAMIPTLLIVGALVLFDVMDIQMNPVRQTVFFFVVMFAVFYFKEVMDFKFRLKRFSEKFNYQDSIFKYTQLMRGVTSLQQVFKELKNTILDVLLVSKAYTFEVTPDHKVIFLDKHEVGPDWNFYQEEFENVTSEIGKIIEVNQGFLMKVGERGGSSYVLLCLSNINTPRLTRDEISWLKTLSFYTSVSMENVLHIEELMEHLKDLKQEGTNPIWLKKLMFAIEEKQRSGLARDLHDSVLQDLISLKRQCELFLGDFKKDENPCREEVQDKLVQMNEQMSDVISMTRETCHELRPQLLYDLGLVKALSKLVAQQQERVPFHIRLNTGRFTASLDLDSQLNLYRIIQEFLSNAVKHSQATDVLIMLISIQNKIVLHYEDDGVGFDQEKNTEHSMSMGLSGIKERVRALDGRLRIETSEGKGFKADIEIEL</ns2:sequence><ns2:name>GCA_018454405_comP</ns2:name></ns2:Sequence><ns2:Sequence dsseqid="sq90" id="sq90" description="histidine kinase"><ns2:sequence>MKAWYNKVSIFLILVSLVYVTYLTYISSSKLLVGAAVAENQDNEVVITNIEEFSTAYYSGIQKGDVIKSINNHKVKRPLEVQKYNSNHVSSIVVERDGEKVKIKPDLMNDGNFTTFVIPLIFYIACLFCCFFILKINESKKLLSALILIIFLLSASLAYLSAGGSAKGDWLSRCIMVFTLTSVMFNYLLFLYQYFKELGTVLFNKKVFILYAIPVLNLVFELLRTQLFFRHYVPKINLLSFFISFIIVSVYFGSILIKSKDTEQAHIIKVLTIINILSFSPFLFLYIIPYVFLSTDGISSFVAASFMFLIPFSLVYQFMTNKIYNVDFILSRLKYYGILALTPTIILVTVFELIGNPAGDFYYFRLAILMYIIMVAVFYYKEVLDFRFRLKRVSEKFNYQDSIYKFTQLIRDSTSLTQVFEELKTTILEVSLVSRAHIYEVSVDGSIKLYEELNQNSFEKVYEKEFRKVTSEIGKIVEFNKGFVMKIGERGGKSFVILCLSKMNTPRLTLEELSWLKTLAFYTNVSIENVMKIEELMSHLEEIKQQESNPVWLKKLMYTIEEKQRSDLARDLHDSVLQDLISLKRQCELFLGDFKKDDNPCREEVQDKLVQMNEQMSDVISMTRETCHELRPQLLYDLGLVKALSKLVAQQQERVPFHIRLNTGRFTASLDLDSQLNLYRIIQEFLSNAVKHSQATDVLIMLISIQNKIVLHYEDDGVGFDQEKNTEHSMSMGLSGIKERVRALDGRLRIETSEGKGFKADIEIEL</ns2:sequence><ns2:name>GCA_024507895_None</ns2:name></ns2:Sequence><ns2:Sequence dsseqid="sq414" id="sq414" description="histidine kinase"><ns2:sequence>MHRNNNFYKYLSLAFIILSFVYVIYLSYISVFNIFVGADVKINEQGKLEVTKVVDYTDEYYSGVKKGDIILEVNGQKGSEIQLESGRLVNVESLTVERDNKSFHLQNVSLISEENLFMYLIPLISYSICLFCIFFVYRINKVRKSPSAFVLILFLLFVSVAYVSACGARRGEEVSTYLLVLTLVSCPILYIHFIYKYFAELGTKLFKKKILIIMYILPLVNLLLEAVLSNRLNSSAFLSNLNLISFFVLVLTVSILIHQGIRKIKQNEQKSILKILAYINILSFSPFIIFFVIPYVLFDKYLSPFSLAAFTLVIPFSLVYQFMTNRLYNIDFVVGRLKYYGFLAITPTVIVVTIFNYIQKPEDNFYSVKLTVVIYLLMFAVFYFKEIIDFRFKLKRFTEKFNYQDGIFKFTQLIKQASSVDQVLNHFKNTILEVLNIDNACVYDNSKGEITLLSKNNFKDLTYKNHEQYVKNFSGDIGKIKEFKQGFIIKIGERGDRSFLVLCFSSYNTFKLTRDEIAWLQTLAFYTNVSLENVMKIEELMVHLEDLKQQESNPVWLKKLMYTIEEKQRSDLARDLHDSVLQDLISLKRQCELFLGDFKKDDNPCREEVQDKLVQMNEQMSDVISMTRETCHELRPQLLYDLGLVKALSKLVAQQQERVPFHIRLNTGRFTASLDLDSQLNLYRIIQEFLSNAVKHSQATDVLIMLISIQNKIVLHYEDDGVGFDQEKNTEHSMSMGLSGIKERVRALDGRLRIETSEGKGFKADIEIEL</ns2:sequence><ns2:name>GCA_001015095_None</ns2:name></ns2:Sequence><ns2:Sequence dsseqid="sq340" id="sq340" description="two-component system sensor histidine kinase ComP"><ns2:sequence>MKNLMKKFTIAVIVLSILYISYTTYISMNGIIIGTKVQKNDKSQFVIEEISKSSYGQFVGLRQGDIILKINEEKPSDKHLKWGYLSHINSLDILRSGKKIHLKDFDLVTLNRSYSFFLFVLPLVFYFLSIICIFYIFKVNKKRRSFAAYILILLLLDISIAYISAGGPFRGHIINRYINLFTFISSPILYLQFIQTYLGEIGKTFLNRISFLYIIPIFNLGIEFFQDYLQVDIDFLATVNLVSFAILTLFSFSAIYFHLNKYKYAEHSFILKLLILTNTLSFAPFLIFFVLPIIFTGNYIFPALASASLLVLIPFGLVYQFVANKMFDIEFILGRMRYYALLAMIPTLLIVGALVLFDVMEIQMNPLRQTVFFFVVMFAVFYLKEVIDFKFRLKRFSEKFNYQDSIFKYTQLMRGVTSLQQVFKELKNTILDVLLVSKAYTFEVTPDHKVIFLDKHEIGPDWHFYQEEFENVTSEIGKIIEVNQGFLMKVGERGGSSYVLLCLSNINTPRLTRDEISWLKTLSFYTSVSMENVMHIEELMEHLKDLKQEGTNPIWLKKLMFAIEEKQRSGLARDLHDSVLQDLISLKRQCELFLGDFKKDENPCREEVQDKLVQMNEQMSDVISMTRETCHELRPQLLYDLGLVKALSKLVAQQQERVPFHIRLNTGRFTASLDLDSQLNLYRIIQEFLSNAVKHSQATDVLIMLISIQNKIVLHYEDDGVGFDQEKNTEHSMSMGLSGIKERVRALDGRLRIETSEGKGFKADIEIEL</ns2:sequence><ns2:name>GCA_017901775_comP</ns2:name></ns2:Sequence><ns2:Sequence dsseqid="sq530" id="sq530" description="histidine kinase"><ns2:sequence>MYRYINVYKYLSLVFIILSFIYVIYLSYSFAFNIFVGADVKINEQGKLEVTNVLDYTDEYYSCVKKGDIILEVNGEKGSDIQLKSGRLVNVESLIVERDNKSFHLQNVSLISEENLFMYLIPVISYSICLFCIFFIYRINKVRKSTSAYILILFLLFVSVAYVSACGARRGEEISTYLLVLTLVSCPVLYIHFIYKYFIELGTKLFEKKILIIMYMLPLINLLLEDVLSNRLKSSAFLSNLNLISFFVLVLTVSILIHKGIRKFKQKEQKSILKVLAYTNIFSFSPFIVFFAVPYVFFEKYVSPFSLAAFTLVIPFSLVYQFMTNRLYNIDFVVGRLKYYGFLAITPTIIVVTIFNYIQQPKDIFYLVKLTIAIYVLMFAVFYFKEIIDFRFKLKRFTEKFNYQDGIFKFTQLIKQASSVDQVLNHFKNTILEVLNIDNACVYDNSKGEITLLSKNNFKDLTYKNHEQYVKNFSGDIGKIKEFKQGFIIKIGERGDRSFLVLCFSSYNTFKLTRDEIAWLQTLAFYTNVSLENVMKIEELMVHLEDLKQQESNPVWLKKLMYTIEEKQRSDLARDLHDSVLQDLISLKRQCELFLGDFKKGDNPCREEVQDKLVQMNEQMSDVISMTRETCHELRPQLLYDLGLVKALSKLVAQQQERVPFHIRLNTGRFTASLDLDSQLNLYRIIQEFLSNAVKHSQATDVLIMLISIQNKIVLHYEDDGVGFDQEKNTEHSMSMGLSGIKERVRALDGRLRIETSEGKGFKADIEIEL</ns2:sequence><ns2:name>GCA_001890405_None</ns2:name></ns2:Sequence><ns2:Sequence dsseqid="sq376" id="sq376" description="PDZ domain-containing protein"><ns2:sequence>MKSRTNKISVLLVVISLLYVIYLTYISNNNLLVGATVSKGKNGDVVITNVDEYSMASYSGIEKGDIVKRINNQKINTKEIKMNKLKNVSSMVVERNGKDVELKLTLFNDKNFSTYLIPLMFYIVCLFCCLFIIKINESKDLPSALVLIIFLLSASIA</ns2:sequence><ns2:name>GCA_001037985_None</ns2:name></ns2:Sequence><ns2:Sequence dsseqid="sq426" id="sq426" description="histidine kinase"><ns2:sequence>MHRNNNFYKYLSLAFIILSFVYVIYLSYISVFNIFVGADVKINEQGKLEVTKVVDYTDEYYSGVKKGDIILEVNGQKGSEIQLESGRLVNVESLTVERDNKSFHLQNVSLISEENLFMYLIPLISYSICLFCIFFVYRINKVRKSPSAFVLILFLLFVSVAYVSACGARRGEEVSTYLLVLTLVSCPILYIHFIYKYFAELGTKLFKKKILIIMYILPLVNLLLEAVLSNRLNSSAFLSNLNLISFFVLVLTVSILIHQGIRKIKQNEQKSILKILAYINILSFSPFIIFFVIPYVLFDKYLSPFSLAAFTLVIPFSLVYQFMTNRLYNIDFVVGRLKYYGFLAITPTVIVVTIFNYIQKPEDNFYSVKLTVVIYLLMFAVFYFKEIIDFRFKLKRFTEKFNYQDGIFKFTQLIKQASSVDQVLNHFKNTILEVLNIDNACVYDNSKGEITLLSKNNFKDLTYKNHEQYVKNFSGDIGKIKEFKQGFIIKIGERGDRSFLVLCFSSYNTFRLTRDEIAWLQTLAFYTNVSLENVMKIEELMVHLEDLKQQESNPVWLKKLMYTIEEKQRSDLARDLHDSVLQDLISLKRQCELFLGDFKKGDNPCREEVQDKLVQMNEQMSDVISMTRETCHELRPQLLYDLGLVKALSKLVAQQQERVPFHIRLNTGRFTASLDLDSQLNLYRIIQEFLSNAVKHSQATDVLIMLISIQNKIVLHYEDDGVGFDQEKNTEHSMSMGLSGIKERVRALDGRLRIETSEGKGFKADIEIEL</ns2:sequence><ns2:name>GCA_009913275_None</ns2:name></ns2:Sequence><ns2:Sequence dsseqid="sq358" id="sq358" description="two-component system sensor histidine kinase ComP"><ns2:sequence>MKNLIKKFTLAVIVLSILYIFYITYITMNGIIIGTKVLKNDKSQFVIEEISESSYGQFVGLRQGDIILKINEEKPSDKHLKWGYLSHINSLDILRSGKKIHLKDFDLVTLNRPYSFFLFVLPLVFYFLSIICIFYILKVNKIRRSFAGYILILLLLDISIAYISAGGPFRGHRINRYINLFTFISSPILYLQFIQGYLREIGKAFLNRIYFLYIIPIFNLGIEFFRAYLQVDIDFLATVNLVSFAILTLFAFSSIYFHLNKYKYAEHSFILKLLILTNTLSFAPFLIFYVLPIIFTGNYVFPALVSASLLVLIPFGLVYQFVANKMFDIEFILGRMRYYALLAMIPTLFIVGALVWLDVMKIQMNPVRQTVFFFVVMFAVFYFKEVMDFKFRLKRFSEKFNYQDSIFKYTQLMRGVTSLQQVFKELKNTILDVLLVSKAYTFEVTPDHKVIFLDKHEIGPDWHLYQEEFENVTSEIGKIIEVNQGFLMKVGERGGSSYVLLCLSNINTPRLTRDEISWLKTLSFYTSVSMENVMHIEELMEHLKDLKQEGTNPIWLKKLMFAIEEKQRSGLARDLHDSVLQDLISLKRQCELFLGDFKKDDNPCREEVQDKLVQMNEQMSDVISMTRETCHELRPQLLYDLGLVKALSKLVAQQQERVPFHIRLNTGRFTASLDLDSQLNLYRIIQEFLSNAVKHSQATDVLIMLISIQNKIVLHYEDDGVGFDQEKNTEHSMSMGLSGIKERVRALDGRLRIETSEGKGFKADIEIEL</ns2:sequence><ns2:name>GCA_004119775_comP</ns2:name></ns2:Sequence><ns2:Sequence dsseqid="sq362" id="sq362" description="two-component system sensor histidine kinase ComP"><ns2:sequence>MKNLIKKFTLAVIVLSILYIFYITYITMNGIIIGTKVLKNDKSQFVIEEISESSYGQFVGLRQGDIILKINEEKPSDKHLKWGYLSHINSLDILRSGKKIHLKDFDLVTLNRPYSFFLFVLPLVFYFLSIICIFYILKVNKIRRSFAGYILILLLLDISIAYISAGGPFRGHRINRYINLFTFISSPILYLQFIQGYLREIGKAFLNRIYFLYIIPIFNLGIEFFRAYLQVDIDFLATVNLVSFAILTLFAFSSIYFHLNKYKYAEHSFILKLLILTNTLSFAPFLIFYVLPIIFTGNYVFPALVSASLLVLIPFGLVYQFVANKMFDIEFILGRMRYYALLAMIPTLFIVGALVWLDVMKIQMNPVRQTVFFFVVMFAVFYFKEVMDFKFRLKRFSEKFNYQDSIFKYTQLMRGVTSLQQVFKELKNTILDVLLVSKAYTFEVTPDHKVIFLDKHEIGPDWHLYQEEFENVTSEIGKIIEVNQGFLMKVGERGGSSYVLLCLSNINTPRLTRDEISWLKTLSFYTSVSMENVMHIEELMEHLKDLKQEGTNPIWLKKLMFAIEEKQRSGLARDLHDSVLQDLISLKRQCELFLGDFKKGDNPCREEVQDKLVQMNEQMSDVISMTRETCHELRPQLLYDLGLVKALSKLVAQQQERVPFHIRLNTGRFTASLDLDSQLNLYRIIQEFLSNAVKHSQATDVLIMLISIQNKIVLHYEDDGVGFDQEKNTEHSMSMGLSGIKERVRALDGRLRIETSEGKGFKADIEIEL</ns2:sequence><ns2:name>GCA_004103595_comP</ns2:name></ns2:Sequence><ns2:Sequence dsseqid="sq352" id="sq352" description="two-component system sensor histidine kinase ComP"><ns2:sequence>MKNLIKKFTIAVIVLSILYISYTTYISMNGIIIGTKVQKNDKSQFVIEEISKSSYGQFVGLRQGDIILKINEEKPSDKHLKWGYLSHINSLDILXXXHSLHLKDFDLVTLNRSYSFFLFVLPLVFYFLSIICIFYIFKVNKKRRSFAAYILILLLLDISIAYISAGGPFRGHIINRYINLFTFISSPILYLQFIQTYLGEIGKTFLNRISFLYIIPIFNLGIEFFQDYLQVDIDFLATVNLVSFAILTLFSFSAIYFHLNKYKYAEHSFILKLLILTNTLSFAPFLIFFVLPIIFTGNYIFPALASASLLVLIPFGLVYQFVANKMFDIEFILGRMRYYALLAMIPTLLIVGALVLFDVMEIQMNPLRQTVFFFVVMFAVFYFKEVIDFKFRLKRFSEKFNYQDSIFKYTQLMRGVTSLQQVFKELKKTILDVLHVSKAYTFEVTPDHKVIFLDKHEIEPEWHLYKEEFENVTSEIGKIIEVNQGFLMKVGERGGSSYVLLCLSNINTPRLTRDEISWLKTLSFYTSVSMENVLHIEELMEHLKDLKQEGTNPIWLKKLMFAIEEKQRSGLARDLHDSVLQDLISLKRQCELFLGDFKKDDNPCREEVQDKLVQMNEQMSDVISMTRETCHELRPQLLYDLGLVKALSKLVAQQQERVPFHIRLNTGRFTASLDLDSQLNLYRIIQEFLSNAVKHSQATDVLIMLISIQNKIVLHYEDDGVGFDQEKNTEHSMSMGLSGIKERVRALDGRLRIETSEGKGFKADIEIEL</ns2:sequence><ns2:name>GCA_002142595_comP</ns2:name></ns2:Sequence><ns2:Sequence dsseqid="sq500" id="sq500" description="histidine kinase"><ns2:sequence>MYRYINVYKYLSLVFIILSFIYVIYLSYSFAFNIFVGADVKINEQGKLEVTNVLDYTDEYYSCVKKGDIILEVNGEKGSDIQLKSGRLVNVESLIVERDNKSFHLQNVSLISEENLFMYLIPVISYSICLFCIFFIYRINKVRKSTSAYILILFLLFVSVAYVSACGARRGEEISTYLLVLTLVSCPVLYIHFIYKYFIELGTKLFEKKILIIMYMLPLINLLLEDVLSNRLKSSAFLSNLNLISFFVLVLTVSILIHKGIRKFKQKEQKSILKVLAYTNIFSFSPFIVFFAVPYVFFEKYVSPFSLAAFTLVIPFSLVYQFMTNRLYNIDFVVGRLKYYGFLAITPTIIVVTIFNYIQQPKDIFYLVKLTIAIYVLMFAVFYFKEIIDFRFKLKRFTEKFNYQDGIFKFTQLIKQASSVDQVLNHFKNTILEVLNIDNACVYDNSKGEITLLSKNNFKDLTYKNHEQYVKNFSGDIGKIKEFKQGFIIKIGERGDRSFLVLCFSSYNTFKLTRDEIAWLQTLAFYTNVSLENVMKIEELMVHLEDLKQQESNPVWLKKLMYTIEEKQRSDLARDLHDSVLQDLISLKRQCELFLGDFKKDDNPCREEVQDKLVQMNEQMSDVISMTRETCHELRPQLLYDLGLVKALSKLVAQQQERVPFHIRLNTGRFTASLDLDSQLNLYRIIQEFLSNAVKHSQATDVLIMLISIQNKIVLHYEDDGVGFDQEKNTEHSMSMGLSGIKERVRALDGRLRIETSEGKGFKADIEIEL</ns2:sequence><ns2:name>GCA_004101465_None</ns2:name></ns2:Sequence><ns2:Sequence dsseqid="sq532" id="sq532" description="histidine kinase"><ns2:sequence>MYRYINVYKYLSLVFIILSFIYVIYLSYSFAFNIFVGADVKINEQGKLEVTNVLDYTDEYYSCVKKGDIILEVNGEKGSDIQLKSGRLVNVESLIVERDNKSFHLQNVSLISEENLFMYLIPVISYSICLFCIFFIYRINKVRKSTSAYILILFLLFVSVAYVSACGARRGEEISTYLLVLTLVSCPVLYIHFIYKYFIELGTKLFEKKILIIMYMLPLINLLLEDVLSNRLKSSAFLSNLNLISFFVLVLTVSILIHKGIRKFKQKEQKSILKVLAYTNIFSFSPFIVFFAVPYVFFEKYVSPFSLAAFTLVIPFSLVYQFMTNRLYNIDFVVGRLKYYGFLAITPTIIVVTIFNYIQQPKDIFYLVKLTIAIYVLMFAVFYFKEIIDFRFKLKRFTEKFNYQDGIFKFTQLIKQASSVDQVLNHFKNTILEVLNIDNACVYDNSKGEITLLSKNNFKDLTYKNHEQYVKNFSGDIGKIKEFKQGFIIKIGERGDRSFLVLCFSSYNTFKLTRDEIAWLQTLAFYTNVSLENVMKIEELMVHLEDLKQQESNPVWLKKLMYTIEEKQRSDLARDLHDSVLQDLISLKRQCELFLGDFKKGDNPCREEVQDKLVQMNEQMSDVISMTRETCHELRPQLLYDLGLVKALSKLVAQQQERVPFHIRLNTGRFTASLDLDSQLNLYRIIQEFLSNAVKHSQATDVLIMLISIQNKIVLHYEDDGVGFDQEKNTEHSMSMGLSGIKERVRALDGRLRIETSEGKGFKADIEIEL</ns2:sequence><ns2:name>GCA_001565875_None</ns2:name></ns2:Sequence><ns2:Sequence dsseqid="sq502" id="sq502" description="histidine kinase"><ns2:sequence>MYRYINVYKYLSLVFIILSFIYVIYLSYSFAFNIFVGADVKINEQGKLEVTNVLDYTDEYYSCVKKGDIILEVNGEKGSDIQLKSGRLVNVESLIVERDNKSFHLQNVSLISEENLFMYLIPVISYSICLFCIFFIYRINKVRKSTSAYILILFLLFVSVAYVSACGARRGEEISTYLLVLTLVSCPVLYIHFIYKYFIELGTKLFEKKILIIMYMLPLINLLLEDVLSNRLKSSAFLSNLNLISFFVLVLTVSILIHKGIRKFKQKEQKSILKVLAYTNIFSFSPFIVFFAVPYVFFEKYVSPFSLAAFTLVIPFSLVYQFMTNRLYNIDFVVGRLKYYGFLAITPTIIVVTIFNYIQQPKDIFYLVKLTIAIYVLMFAVFYFKEIIDFRFKLKRFTEKFNYQDGIFKFTQLIKQASSVDQVLNHFKNTILEVLNIDNACVYDNSKGEITLLSKNNFKDLTYKNHEQYVKNFSGDIGKIKEFKQGFIIKIGERGDRSFLVLCFSSYNTFKLTRDEIAWLQTLAFYTNVSLENVMKIEELMVHLEDLKQQESNPVWLKKLMYTIEEKQRSDLARDLHDSVLQDLISLKRQCELFLGDFKKDDNPCREEVQDKLVQMNEQMSDVISMTRETCHELRPQLLYDLGLVKALSKLVAQQQERVPFHIRLNTGRFTASLDLDSQLNLYRIIQEFLSNAVKHSQATDVLIMLISIQNKIVLHYEDDGVGFDQEKNTEHSMSMGLSGIKERVRALDGRLRIETSEGKGFKADIEIEL</ns2:sequence><ns2:name>GCA_031326045_None</ns2:name></ns2:Sequence><ns2:Sequence dsseqid="sq226" id="sq226" description="two-component system sensor histidine kinase ComP"><ns2:sequence>MKNLIKKFTIAVIVLSILYISYTTYISMNGIIIGTKIHKNDKSQFMIEEISESSYGQFVGLRQGDIILKINKEKPSDKHLKWGYLSHINSLDILRSGKKIHLKDFDLVTLNRPYSFFLFVLPLFFYFLSIICIFYILKVNKKRRSFAAYILILLLLDISIAYISAGGPFRGHIINRYINLFTFISSPILYLQFIQRYLGEIGKTFLNRISFLYIIPIFNLGIEFFQDYLQVDIDFLATLNLVSFATLTLFSFSAIYLHLNKYKYAEHSFILKLLILTNTLSFAPFLIFFVLPIIFTGNYIFPALASASLLVLIPFGLVYQFVANKMFDIEFILGRMRYYALLAMIPTLLIVGALVLFDVMDIQMNPVRQTVFFFVVMFAVFYFKEVMDFKFRLKRFSEKFNYQDSIFKYTQLMRGVTSLQQVFKELKNTILDVLLVSKAYTFEVTPDHKVIFLDKHEVGPDWNFYQEEFENVTSEIGKIIEVNQGFLMKVGERGGSSYVLLCLSNINTPRLTRDEISWLKTLSFYTSVSMENVLHIEELMEHLKDLKQEGTNPIWLKKLMFAIEEKQRSGLARDLHDSVLQDLISLKRQCELFLGDFKKDDNPCREEVQDKLVQMNEQMSDVISMTRGTCHELRPQLLYDLGLVKALSKLVAQQQERVPFHIRLNTGRFTASLDLDSQLNLYRIIQEFLSNAVKHSQATDVLIMLISIQNKIVLHYEDDGVGFDQEKNTEHSMSMGLSGIKERVRALDGRLRIETSEGKGFKADIEIEL</ns2:sequence><ns2:name>GCA_019704355_comP</ns2:name></ns2:Sequence><ns2:Sequence dsseqid="sq132" id="sq132" description="histidine kinase"><ns2:sequence>MKAWYNKVSIFLILVSLVYVTYLTYISSSKLLVGAAVAENQDNEVVITNIEEFSTAYYSGIQKGDVIKSINNHKVKRPLEVQKYNSNHVSSIVVERDGEKVKIKPDLMNDGNFTTFVIPLIFYIACLFCCFFILKINESKKLLSALILIIFLLSASLAYLSAGGSAKGDWLSRCIMVFTLTSVMFNYLLFLYQYFKELGTVLFNKKVFILYAIPVLNLVFELLRTQLFFRHYVPKINLLSFFISFIIVSVYFGSILIKSKDTEQAHILKVLTIINILSFSPFLFLYIIPYVFLSTDGISSFVAASFMFLIPFSLVYQFMTNKIYNVDFILSRLKYYGILALTPTIILVTVFELIGNPAGDFYYFRLAILMYIIMVAVFYYKEVLDFRFRLKRVSEKFNYQDSIYKFTQLIRDSTSLTQVFEELKTTILEVSLVSRAHIYEVSVDGSIKLYEELNQNSFEKVYQKEFRKVTSEIGKIVEFNKGFVMKIGERGGKSFVILCLSKMNTPRLTLEELSWLKTLAFYTNVSIENVMKIEELMSHLEEIKQQESNPVWLKKLMYTIEEKQRSDLARDLHDSVLQDLISLKRQCELFLGDFKKDDNPCREEVQDKLVQMNEQMSDVISMTRETCHELRPQLLYDLGLVKALSKLVAQQQERVPFHIRLNTGRFTASLDLDSQLNLYRIIQEFLSNAVKHSQATDVLIMLISIQNKIVLHYEDDGVGFDQEKNTEHSMSMGLSGIKERVRALDGRLRIETSEGKGFKADIEIEL</ns2:sequence><ns2:name>GCA_023521635_None</ns2:name></ns2:Sequence><ns2:Sequence dsseqid="sq212" id="sq212" description="histidine kinase"><ns2:sequence>MKSRTNKISVLLVVISLLYVIYLTYISNNNLLVGATVSKGKNGDVVITNVDEYSMASYSGIEKGDIVKRINNQKINTKEIKMNKLKNVSSMVVERNGKDVELKLTLFNDKNFSTYLIPLMFYIVCLFCCLFIIKINESKDLPSALVLIIFLLSASIAYISAGVSVKGDILCRCIMVVTLISVPLNYLLFLYHYFRELGTTLFDKKVFILYLVPIINVVCEMFRSHLFFRDYVPKLSLLSFFFLFIIVGIYFCIILIKNKDTEQAHIIKVLTIINIFSFSPFLCLYLIPYVFLNAHYVSSFLAASFMMLIPFSLVFQFMTNKIYNVDFILSRLRYYGFLALTPTIILISTIELISSPDSDFYSVKLTFLIYIIMLAVFYYKEVLDFRFRLKRVSEKFNYQDSIYKFTQMIRDSTSLSQVFEELKNTILEVSLVSRAHVYEVSADGSIKLYDNEAVNSFEKVYQKEFRKVTSEIGKIVEFNKGFVMKIGERGGKSFVILCLSKMNTPRLTLEELSWLKTLAFYTNVSIENVMKIEELMSHLEEIKQQESNPVWLKKLMYTIEEKQRSDLARDLHDSVLQDLISLKRQCELFLGDFKKDDNPCREEVQDKLVQMNEQMSDVISMTRETCHELRPQLLYDLGLVKALSKLVAQQQERVPFHIRLNTGRFTASLDLDSQLNLYRIIQEFLSNAVKHSQATDVLIMLISIQNKIVLHYEDDGVGFDQEKNTEHSMSMGLSGIKERVRALDGRLRIETSEGKGFKADIEIEL</ns2:sequence><ns2:name>GCA_024917175_None</ns2:name></ns2:Sequence><ns2:Sequence dsseqid="sq16" id="sq16" description="histidine kinase"><ns2:sequence>MYRYINVYKYLSLVFIILSFIYVIYLSYSFAFNIFVGADVKINEQGKLEVTNVLDYTDEYYSGVKKGDIILEVNGEKGSDIQLKSGRLVNVESLIVERDNKSFHLQNVSLISEENLFMYLIPVISYSICLFCIFFIYRINKVRKSTSAYILILFLLFVSVAYVSACGARRGEEISTYLLVLTLVSCPVLYIHFIYKYFIELGTKLFEKKILIIMYMLPLINLLLEDVLSNRLKSSAFLSNLNLISFFVLVLTVSILIHKGIRKFKQKEQKSILKVLAYTNIFSFSPFIVFFAVPYVFLEKYVSPFSLAAFTLVIPFSLVYQFMTNRLYNIDFVVGRLKYYGFLAITPTIIVVTIFNYIQQPKDIFYLVKLTIAIYVLMFAVFYFKEIIDFRFKLKRFTEKFNYQDGIFKFTQLIKQASSVDQVLNHFKNTILDVLNIDNACVYDNSKGEITLLSKNNFKDLTYTNHEQYVKNFTGDIGKIKEFKQGFIIKIGERGDKSFLVLCFSSYNTFKLTRDEIAWLQTLAFYTNVSLENVMKIEELMVHLEDLKQQESNPVWLKKLMYTIEEKQRSDLARDLHDSVLQDLISLKRQCELFLGDFKKDDNPCREEVQDKLVQMNEQMSDVISMTRETCHELRPQLLYDLGLVKALSKLVAQQQERVPFHIRLNTGRFTASLDLDSQLNLYRIIQEFLSNAVKHSQATDVLIMLISIQNKIVLHYEDDGVGFDQEKNTEHSMSMGLSGIKERVRALDGRLRIETSEGKGFKADIEIEL</ns2:sequence><ns2:name>GCA_029916985_None</ns2:name></ns2:Sequence><ns2:Sequence dsseqid="sq204" id="sq204" description="histidine kinase"><ns2:sequence>MKSRTNKISVLLVVISLLYVIYLTYISNNNLLVGATVSKGKNGDVVITNVDEYSMASYSGIEKGDIVKRINNQKINTKEIKMNKLKNVSSMVVERNGKDVELKLTLFNDKNFSTYLIPLMFYIVCLFCCLFIIKINESKDLPSALVLIIFLLSASIAYISAGVSVKGDILCRCIMVVTLISVPLNYLLFLYHYFRELGTTLFDKKVFILYLVPIINVVCEMFRSHLFFRDYVPKLSLLSFFFLFIIVGIYFCIILIKNKDTEQAHIIKVLTIINIFSFSPFLCLYLIPYVFLNAHYVSSFLAASFMMLIPFSLVFQFMTNKIYNVDFILSRLRYYGFLALTPTIILISTIELISSPDSDFYSVKLTFLIYIIMLAVFYYKEVLDFRFRLKRVSEKFNYQDSIYKFTQMIRDSTSLSQVFEELKNTILEVSLVSRAHVYEVSADGNIKLYDDENVNSFEKVYQKEFRKVTSEIGKIVEFNKGFVMKIGERGGKSFVILCLSKMNTPRLTLEELSWLKTLAFYTNVSIENVMKIEELMSHLEEIKQQESNPVWLKKLMYTIEEKQRSDLARDLHDSVLQDLISLKRLCELFLGDFKKDDNPCREEVQDKLVQMNEQMSDVISMTRETCHELRPQLLYDLGLVKALSKLVAQQQERVPFHIRLNTGRFTASLDLDSQLNLYRIIQEFLSNAVKHSQATDVLIMLISIQNKIVLHYEDDGVGFDQEKNTEHSMSMGLSGIKERVRALDGRLLIETSEGKGFKADIEIEL</ns2:sequence><ns2:name>Bacillus_subtilis_PRO56_None</ns2:name></ns2:Sequence><ns2:Sequence dsseqid="sq394" id="sq394" description="hypothetical protein"><ns2:sequence>MKAWYNKVSIFLILVSLVYVTYLTYISSSKLLVGAAVAENQDNEVVITNIEEFSTAYYSGIQKGDVIKSINNHKVKRPLEVQKYNSNHVSSIVVERDGEKVKIKPDLMNDGNFTTFVIPLIFYIACLFCCFFILKINESKKLLSALILIIFLLSASLAYLSAGGSAKGDWLSRCIMVFTLTSVMFNYLLFLYQYFKELGTVLFNKKVLYYMQFQY</ns2:sequence><ns2:name>Bacillus_subtilis_DSM5611_None</ns2:name></ns2:Sequence><ns2:Sequence dsseqid="sq216" id="sq216" description="histidine kinase"><ns2:sequence>MKNLKRNFSIVLVLFSLLYFAYIVYFTQNGILVGTYVSETANHELKVEKMTKATYGKYMGLKEGDLILEVSGKKPTSENVKRNYLAKAEHLKVKRDNHEIQLHNTEYISLNNSYSFFIYIIPCIFFALSLLCAFYIYRVNRVKNTYSAYILINFLLFISIAYLSAGGVTRGYEINRYINLFTFLNVPVLYLHFLYQYFKELSIKFSSRYIVNILYTLPIINVIIEFIQKYLPSGIITNISNINLVTFLIEITVVYFCIIYYGIIYRKKDHYYLLKVLLISNTVAFFPFTVLYIMPEVLFGQYIYSAIVTAPFLIIIPLALVYQFVVNKIYDIDFILGRIRYYSLLSIIPTIGIVWLSIIFDSKRADFNIILITLCTFIIFLSVFYIKELLDYKFRLKRFSEKYNYQDSIFKYTQLIKGVSALDQVFKNLKTTILEVLPVSKAYIFEVGADREIIYFDKQSVEPNWRLYKTEFEKVTKEIGKIIEINQGFLIKVGEKGTSSYVLLCLSSINTPRLTRDEISWLKTLSFYTSVSMENVVQIEELMDHLQALKREGANPVWLKKLMYTIEEKQRSDLARDLHDSVLQDLISLKRQCELFLGDFKKDDNPCREEVQDKLVQMNEQMSDVISMTRETCHELRPQLLYDLGLVKALSKLVAQQQERVPFHIRLNTGRFTASLDLDSQLNLYRIIQEFLSNAVKHSQATDVLIMLISIQNKIVLHYEDDGVGFDQEKNTEHSMSMGLSGIKERVRALDGRLRIETSEGKGFKADIEIEL</ns2:sequence><ns2:name>Bacillus_subtilis_PRO112_None</ns2:name></ns2:Sequence><ns2:Sequence dsseqid="sq134" id="sq134" description="histidine kinase"><ns2:sequence>MKAWYNKVSIFLILVSLVYVTYLTYISSSKLLVGAAVAENQDNEVVITNIEEFSTAYYSGIQKGDVIKSINNHKVKRPLEVQKYNSNHVSSIVVERDGEKVKIKPDLMNDGNFTTFVIPLIFYIACLFCCFFILKINESKKLLSALILIIFLLSASLAYLSAGGSAKGDWLSRCIMVFTLTSVMFNYLLFLYQYFKELGTVLFNKKVFILYAIPVLNLVFELLRTQLFFRHYVPKINLLSFFISFIIVSVYFGSILIKSKDTEQAHILKVLTIINILSFSPFLFLYIIPYVFLSTDGISSFVAASFMFLIPFSLVYQFMTNKIYNVDFILSRLKYYGILALTPTIILVTVFELIGNPAGDFYYFRLAILMYIIMVAVFYYKEVLDFRFRLKRVSEKFNYQDSIYKFTQLIRDSTSLTQVFEELKTTILEVSLVSRAHIYEVSVDGSIKLYEELNQNSFEKVYQKEFRKVTSEIGKIVEFNKGFVMKIGERGGKSFVILCLSKMNTPRLTLEELSWLKTLAFYTNVSIENVMKIEELMSHLEEIKQQESNPVWLKKLMYTIEEKQRSDLARDLHDSVLQDLISLKRQCELFLGDFKKDDNPCREEVQDKLVQMNEQMSDVISMTRETCHELRPQLLYDLGLVKALSKLVAQQQERVPFHIRLNTGRFTASLDLDSQLNLYRIIQEFLSNAVKHSQATDVLIMLISIQNKIVLHYEDDGVGFDQEKNTEHSMSMGLSGIKERVRALDGRLRIETSEGKGFKADIEIEL</ns2:sequence><ns2:name>GCA_003600785_None</ns2:name></ns2:Sequence><ns2:Sequence dsseqid="sq368" id="sq368" description="two-component system sensor histidine kinase ComP"><ns2:sequence>MKRLKGATQANGVLNNWWDESLKKFSKQITILFIILSIVYVCYINYINLNGIIIGTKVVATENNEYKIVEMTETSYGKFVGLEQGDIIYKINNNKPSKKNLKGDYLYHIKSLDVMRDGEKIHLKDFDIVNLNGSYSYFLTVLPLVFYFLSLVCIFYVLKVSKIRKSFAGYVLILFLLDVAIAYMSAGGPARGHGFNRYINLFTFISSPIFYLKFIQEYFKELGKKFANSLVSFLYIIPMLNIGVELFHRHFPQDFITNLNLVSFFFVTVSGFILVFFHLYKYKYSEHAYILKILILTNTLSFAPFLVFYVVPTILTGEYIFDALSSASLLSLIPFGLVYQFVANKMFDIEFILGRMRYYALLALIPTLFTVGALALFDSFNIQMSPARQTVFIFIVMFAVFYFKEVIDFKFRLKRFSEKFNYQDSIFKYTQLMRGVTSLQQVFKELKKTILDVLLVSKAYTFEVTPDHKVIFLDKHEIGPDWHFYQEEFENVTSEIGKIIEVNQGFLMKVGERGGSSYVLLCLSNINTPRLTRDEISWLKTLSFYTSVSMENVMHIEERMEHLKDLKQEGTNPIWLKKLMFAIEEKQRSGLARDLHDSVLQDLISLKRQCELFLGDFKKDDNPCREEVQDKLVQMNEQMSDVISMTRETCHELRPQLLYDLGLVKALSKLVAQQQERVPFHIRLNTGRFTASLDLDSQLNLYRIIQEFLSNAVKHSQATDVLIMLISIQNKIVLHYEDDGVGFDQEKNTEHSMSMGLSGIKERVRALDGRLRIETSEGKGFKADIEIEL</ns2:sequence><ns2:name>GCA_001808235_comP</ns2:name></ns2:Sequence><ns2:Sequence dsseqid="sq482" id="sq482" description="histidine kinase"><ns2:sequence>MYRYINVYKYLSLVFIILSFIYVIYLSYSFAFNIFVGADVKINEQGKLEVTNVLDYTDEYYSCVKKGDIILEVNGEKGSDIQLKSGRLVNVESLIVERDNKSFHLQNVSLISEENLFMYLIPVISYSICLFCIFFIYRINKVRKSTSAYILILFLLFVSVAYVSACGARRGEEISTYLLVLTLVSCPVLYIHFIYKYFIELGTKLFEKKILIIMYMLPLINLLLEDVLSNRLKSSAFLSNLNLISFFVLVLTVSILIHKGIRKFKQKEQKSILKVLAYTNIFSFSPFIVFFAVPYVFFEKYVSPFSLAAFTLVIPFSLVYQFMTNRLYNIDFVVGRLKYYGFLAITPTIIVVTIFNYIQQPKDIFYLVKLTIAIYVLMFAVFYFKEIIDFRFKLKRFTEKFNYQDGIFKFTQLIKQASSVDQVLNHFKNTILEVLNIDNACVYDNSKGEITLLSKNNFKDLTYKNHEQYVKNFSGDIGKIKEFKQGFIIKIGERGDRSFLVLCFSSYNTFKLTRDEIAWLQTLAFYTNVSLENVMKIEELMVHLEDLKQQESNPVWLKKLMYTIEEKQRSDLARDLHDSVLQDLISLKRQCELFLGDFKKDENPCREEVQDKLVQMNEQMSDVISMTRETCHELRPQLLYDLGLVKALSKLVAQQQERVPFHIRLNTGRFTASLDLDSQLNLYRIIQEFLSNAVKHSQATDVLIMLISIQNKIVLHYEDDGVGFDQEKNTEHSMSMGLSGIKERVRALDGRLRIETSEGKGFKADIEIEL</ns2:sequence><ns2:name>GCA_003665235_None</ns2:name></ns2:Sequence><ns2:Sequence dsseqid="sq182" id="sq182" description="histidine kinase"><ns2:sequence>MKSRTNKISVLLVVISLLYVIYLTYISNNNLLVGATVSKGKNGDVVITNVDEYSMASYSGIEKGDIVKRINNQKINTKEIKMNKLKNVSSMVVERNGKDVELKLTLFNDKNFSTYLIPLMFYIVCLFCCLFIIKINESKDLPSALVLIIFLLSASIAYISAGVSVKGDILCRCIMVVTLISVPLNYLLFLYHYFRELGTTLFDKKVFILYLVPIINVVCEMFRSHLFFRDYVPKLSLLSFFFLFIIVGIYFCIILIKNKDTEQAHIIKVLTIINIFSFSPFLCLYLIPYVFLNAHYVSSFLAASFMMLIPFSLVFQFMTNKIYNVDFILSRLRYYGFLALTPTIILISTIELISSPDSDFYSVKLTFLIYIIMLAVFYYKEVLDFRFRLKRVSEKFNYQDSIYKFTQMIRDSTSLSQVFEELKNTILEVSLVSRAHVYEVSADGNIKLYDAENVNSFEKVYEKEFRKVTSEIGKIVEFNKGFVMKIGERGGKSFVILCLSKMNTPRLTLEELSWLKTLAFYTNVSIENVMKIEELMSHLEEIKQQESNPVWLKKLMYTIEEKQRSDLARDLHDSVLQDLISLKRQCELFLGDFKKGDNPCREEVQDKLVQMNEQMSDVISMTRETCHELRPQLLYDLGLVKALSKLVAQQQERVPFHIRLNTGRFTASLDLDSQLNLYRIIQEFLSNAVKHSQATDVLIMLISIQNKIVLHYEDDGVGFDQEKNTEHSMSMGLSGIKERVRALDGRLRIETSEGKGFKADIEIEL</ns2:sequence><ns2:name>GCA_030413125_None</ns2:name></ns2:Sequence><ns2:Sequence dsseqid="sq300" id="sq300" description="two-component system sensor histidine kinase ComP"><ns2:sequence>MKNLIKKFTIAVIVLSILYISYTTYISMNGIIIGTKIHKNDKSQFMIEEISESSYGQFVGLRQGDIILKINKEKPSDKHLKWGYLSHINSLDILRSGKKIHLKDFDLVTLNRPYSFFLFVLPLVFYFLSIICIFYILKVNKKRRSFAAYILILLLLDISIAYISAGGPFRGHIINRYINLFTFISSPILYLQFIQRYLGEIGKTFLNRISFLYIIPIFNLGIEFFQDYLQVDIDFLATLNLVSFATLTLFSFSAIYLHLNKYKYAEHSFILKLLILTNTLSFAPFLIFFVLPIIFTGNYIFPALASASLLVLIPFGLVYQFVANKMFDIEFILGRMRYYALLAMIPTLLIVGALVLFDVMDIQMNPVRQTVFFFVVMFAVFYFKEVMDFKFRLKRFSEKFNYQDSIFKYTQLMRGVTSLQQVFKELKNTILDVLLVSKAYTFEVTPDHKVIFLDKHEVGPDWNFYQEEFENVTSEIGKIIEVNQGFLMKVGERGGSSYVLLCLSNINTPRLTRDEISWLKTLSFYTSVSMENVLHIEELMEHLKDLKQEGTNPIWLKKLMFAIEEKQRSGLARDLHDSVLQDLISLKRQCELFLGDFKKDDNPCREEVQDKLVQMNEQMSDVISMTRETCHELRPQLLYDLGLVKALSKLVAQQQERVPFHIRLNTGRFTASLDLDSQLNLYRIIQEFLSNAVKHSQATDVLIMLISIQNKIVLHYEDDGVGFDQEKNTEHSMSMGLSGIKERVRALDGRLRIETSEGKGFKADIEIEL</ns2:sequence><ns2:name>GCA_000321395_comP</ns2:name></ns2:Sequence><ns2:Sequence dsseqid="sq136" id="sq136" description="histidine kinase"><ns2:sequence>MKAWYNKVSIFLILVSLVYVTYLTYISSSKLLVGAAVAENQDNEVVITNIEEFSTAYYSGIQKGDVIKSINNHKVKRPLEVQKYNSNHVSSIVVERDGEKVKIKPDLMNDGNFTTFVIPLIFYIACLFCCFFILKINESKKLLSALILIIFLLSASLAYLSAGGSAKGDWLSRCIMVFTLTSVMFNYLLFLYQYFKELGTVLFNKKVFILYAIPVLNLVFELLRTQLFFRHYVPKINLLSFFISFIIVSVYFGSILIKSKDTEQAHIIKVLTIINILSFSPFLFLYIIPYVFLSTDGISSFVAASFMFLIPFSLVYQFMTNKIYNVDFILSRLKYYGILALTPTIILVTVFELIGNPAGDFYYFRLAILMYIIMVAVFYYKEVLDFKFRLKRVSEKFNYQDSIYKFTQLIRDSTSLIQVFEELKTTILEVSLVSRAHIYEVSVDGSIKLYEELNQNSFEKVYQKEFRKVTSEIGKIVEFNKGFVMKIGERGGKSFVILCLSKMNTPRLTLEELSWLKTLAFYTNVSIENVMKIEELMSHLEEIKQQESNPVWLKKLMYTIEEKQRSDLARDLHDSVLQDLISLKRQCELFLGDFKKDDNPCREEVQDKLVQMNEQMSDVISMTRETCHELRPQLLYDLGLVKALSKLVA</ns2:sequence><ns2:name>GCA_002556525_None</ns2:name></ns2:Sequence><ns2:Sequence dsseqid="sq256" id="sq256" description="two-component system sensor histidine kinase ComP"><ns2:sequence>MKNLIKKFTIAVIVLSILYISYTTYISMNGIIIGTKIHKNDKSQFMIEEISESSYGQFVGLRQGDIILKINKEKPSDKHLKWGYLSHINSLDILRSGKKIHLKDFDLVTLNRPYSFFLFVLPLFFYFLSIICIFYILKVNKKRRSFAAYILILLLLDISIAYISAGGPFRGHIINRYINLFTFISSPILYLQFIQRYLGEIGKTFLNRISFLYIIPIFNLGIEFFQDYLQVDIDFLATLNLVSFATLTLFSFSAIYLHLNKYKYAEHSFILKLLILTNTLSFAPFLIFFVLPIIFTGNYIFPALASASLLVLIPFGLVYQFVANKMFDIEFILGRMRYYALLAMIPTLLIVGALVLFDVMDIQMNPVRQTVFFFVVMFAVFYFKEVMDFKFRLKRFSEKFNYQDSIFKYTQLMRGVTSLQQVFKELKNTILDVLLVSKAYTFEVTPDHKVIFLDKHEVGPDWNFYQEEFENVTSEIGKIIEVNQGFLMKVGERGGSSYVLLCLSNINTPRLTRDEISWLKTLSFYTSVSMENVLHIEELMEHLKDLKQEGTNPIWLKKLMFAIEEKQRSGLARDLHDSVLQDLISLKRQCELFLGDFKKDDNPCREEVQDKLVQMNEQMSDVISMTRETCHELRPQLLYDLGLVKALSKLVAQQQERVPFHIRLNTGRFTASLDLDSQLNLYRIIQEFLSNAVKHSQATDVLIMLISIQNKIVLHYEDDGVGFDQEKNTEHSMSMGLSGIKERVRALDGRLRIETSEGKGFKADIEIEL</ns2:sequence><ns2:name>GCA_002055965_comP</ns2:name></ns2:Sequence><ns2:Sequence dsseqid="sq18" id="sq18" description="histidine kinase"><ns2:sequence>MYRYINVYKYLSLVFIILSFIYVIYLSYSFAFNIFVGADVKINEQGKLEVTNVLDYTDEYYSGVKKGDIILEVNGEKGSDIQLKSGRLVNVESLIVERDNKSFHLQNVSLISEENLFMYLIPVISYSICLFCIFFIYRINKVRKSTSAYILILFLLFVSVAYVSACGARRGEEISTYLLVLTLVSCPVLYIHFIYKYFIELGTKLFEKKILIIMYMLPLINLLLEDVLSNRLKSSAFLSNLNLISFFVLVLTVSILIHKGIRKFKQKEQKSILKVLAYTNIFSFSPFIVFFAVPYVFLEKYVSPFSLAAFTLVIPFSLVYQFMTNRLYNIDFVVGRLKYYGFLAITPTIIVVTIFNYIQQPKDIFYLVKLTIAIYVLMFAVFYFKEIIDFRFKLKRFTEKFNYQDGIFKFTQLIKQASSVDQVLNHFKNTILDVLNIDNACVYDNSKGEITLLSKNNFKDLTYTNHEQYVKNFTGDIGKIKEFKQGFIIKIGERGDKSFLVLCFSSYNTFKLTRDEIAWLQTLAFYTNVSLENVMKIEELMVHLEDLKQQESNPVWLKKLMYTIEEKQRSDLARDLHDSVLQDLISLKRQCELFLGDFKKDDNPCREEVQDKLVQMNEQMSDVISMTRETCHELRPQLLYDLGLVKALSKLVAQQQERVPFHIRLNTGRFTASLDLDSQLNLYRIIQEFLSNAVKHSQATDVLIMLISIQNKIVLHYEDDGVGFDQEKNTEHSMSMGLSGIKERVRALDGRLRIETSEGKGFKADIEIEL</ns2:sequence><ns2:name>GCA_905319135_None</ns2:name></ns2:Sequence><ns2:Sequence dsseqid="sq534" id="sq534" description="histidine kinase"><ns2:sequence>MYRYINVYKYLSLVFIILSFIYVIYLSYSFAFNIFVGADVKINEQGKLEVTNVLDYTDEYYSCVKKGDIILEVNGEKGSDIQLKSGRLVNVESLIVERDNKSFHLQNVSLISEENLFMYLIPVISYSICLFCIFFIYRINKVRKSTSAYILILFLLFVSVAYVSACGARRGEEISTYLLVLTLVSCPVLYIHFIYKYFIELGTKLFEKKILIIMYMLPLINLLLEDVLSNRLKSSAFLSNLNLISFFVLVLTVSILIHKGIRKFKQKEQKSILKVLAYTNIFSFSPFIVFFAVPYVFFEKYVSPFSLAAFTLVIPFSLVYQFMTNRLYNIDFVVGRLKYYGFLAITPTIIVVTIFNYIQQPKDIFYLVKLTIAIYVLMFAVFYFKEIIDFRFKLKRFTEKFNYQDGIFKFTQLIKQASSVDQVLNHFKNTILEVLNIDNACVYDNSKGEITLLSKNNFKDLTYKNHEQYVKNFSGDIGKIKEFKQGFIIKIGERGDRSFLVLCFSSYNTFKLTRDEIAWLQTLAFYTNVSLENVMKIEELMVHLEDLKQQESNPVWLKKLMYTIEEKQRSDLARDLHDSVLQDLISLKRQCELFLGDFKKGDNPCREEVQDKLVQMNEQMSDVISMTRETCHELRPQLLYDLGLVKALSKLVAQQQERVPFHIRLNTGRFTASLDLDSQLNLYRIIQEFLSNAVKHSQATDVLIMLISIQNKIVLHYEDDGVGFDQEKNTEHSMSMGLSGIKERVRALDGRLRIETSEGKGFKADIEIEL</ns2:sequence><ns2:name>GCA_002201995_None</ns2:name></ns2:Sequence><ns2:Sequence dsseqid="sq536" id="sq536" description="histidine kinase"><ns2:sequence>MYRYINVYKYLSLVFIILSFIYVIYLSYSFAFNIFVGADVKINEQGKLEVTNVLDYTDEYYSCVKKGDIILEVNGEKGSDIQLKSGRLVNVESLIVERDNKSFHLQNVSLISEENLFMYLIPVISYSICLFCIFFIYRINKVRKSTSAYILILFLLFVSVAYVSACGARRGEEISTYLLVLTLVSCPVLYIHFIYKYFIELGTKLFEKKILIIMYMLPLINLLLEDVLSNRLKSSAFLSNLNLISFFVLVLTVSILIHKGIRKFKQKEQKSILKVLAYTNIFSFSPFIVFFAVPYVFFEKYVSPFSLAAFTLVIPFSLVYQFMTNRLYNIDFVVGRLKYYGFLAITPTIIVVTIFNYIQQPKDIFYLVKLTIAIYVLMFAVFYFKEIIDFRFKLKRFTEKFNYQDGIFKFTQLIKQASSVDQVLNHFKNTILEVLNIDNACVYDNSKGEITLLSKNNFKDLTYKNHEQYVKNFSGDIGKIKEFKQGFIIKIGERGDRSFLVLCFSSYNTFKLTRDEIAWLQTLAFYTNVSLENVMKIEELMVHLEDLKQQESNPVWLKKLMYTIEEKQRSDLARDLHDSVLQDLISLKRQCELFLGDFKKGDNPCREEVQDKLVQMNEQMSDVISMTRETCHELRPQLLYDLGLVKALSKLVAQQQERVPFHIRLNTGRFTASLDLDSQLNLYRIIQEFLSNAVKHSQATDVLIMLISIQNKIVLHYEDDGVGFDQEKNTEHSMSMGLSGIKERVRALDGRLRIETSEGKGFKADIEIEL</ns2:sequence><ns2:name>GCA_002982175_None</ns2:name></ns2:Sequence><ns2:Sequence dsseqid="sq92" id="sq92" description="histidine kinase"><ns2:sequence>MKAWYNKVSIFLILVSLVYVTYLTYISSSKLLVGAAVAENQDNEVVITNIEEFSTAYYSGIQKGDVIKSINNHKVKRPLEVQKYNSNHVSSIVVERDGEKVKIKPDLMNDGNFTTFVIPLIFYIACLFCCFFILKINESKKLLSALILIIFLLSASLAYLSAGGSAKGDWLSRCIMVFTLTSVMFNYLLFLYQYFKELGTVLFNKKVFILYAIPVLNLVFELLRTQLFFRHYVPKINLLSFFISFIIVSVYFGSILIKSKDTEQAHIIKVLTIINILSFSPFLFLYIIPYVFLSTDGISSFVAASFMFLIPFSLVYQFMTNKIYNVDFILSRLKYYGILALTPTIILVTVFELIGNPAGDFYYFRLAILMYIIMVAVFYYKEVLDFRFRLKRVSEKFNYQDSIYKFTQLIRDSTSLTQVFEELKTTILEVSLVSRAHIYEVSVDGSIKLYEELNQNSFEKVYEKEFRKVTSEIGKIVEFNKGFVMKIGERGGKSFVILCLSKMNTPRLTLEELSWLKTLAFYTNVSIENVMKIEELMSHLEEIKQQESNPVWLKKLMYTIEEKQRSDLARDLHDSVLQDLISLKRQCELFLGDFKKDDNPCREEVQDKLVQMNEQMSDVISMTRETCHELRPQLLYDLGLVKALSKLVAQQQERVPFHIRLNTGRFTASLDLDSQLNLYRIIQEFLSNAVKHSQATDVLIMLISIQNKIVLHYEDDGVGFDQEKNTEHSMSMGLSGIKERVRALDGRLRIETSEGKGFKADIEIEL</ns2:sequence><ns2:name>GCA_009913395_None</ns2:name></ns2:Sequence><ns2:Sequence dsseqid="sq228" id="sq228" description="two-component system sensor histidine kinase ComP"><ns2:sequence>MKNLIKKFTIAVIVLSILYISYTTYISMNGIIIGTKIHKNDKSQFMIEEISESSYGQFVGLRQGDIILKINKEKPSDKHLKWGYLSHINSLDILRSGKKIHLKDFDLVTLNRPYSFFLFVLPLFFYFLSIICIFYILKVNKKRRSFAAYILILLLLDISIAYISAGGPFRGHIINRYINLFTFISSPILYLQFIQRYLGEIGKTFLNRISFLYIIPIFNLGIEFFQDYLQVDIDFLATLNLVSFATLTLFSFSAIYLHLNKYKYAEHSFILKLLILTNTLSFAPFLIFFVLPIIFTGNYIFPALASASLLVLIPFGLVYQFVANKMFDIEFILGRMRYYALLAMIPTLLIVGALVLFDVMDIQMNPVRQTVFFFVVMFAVFYFKEVMDFKFRLKRFSEKFNYQDSIFKYTQLMRGVTSLQQVFKELKNTILDVLLVSKAYTFEVTPDHKVIFLDKHEVGPDWNFYQEEFENVTSEIGKIIEVNQGFLMKVGERGGSSYVLLCLSNINTPRLTRDEISWLKTLSFYTSVSMENVLHIEELMEHLKDLKQEGTNPIWLKKLMFAIEEKQRSGLARDLHDSVLQDLISLKRQCELFLGDFKKDDNPCREEVQDKLVQMNEQMSDVISMTRGTCHELRPQLLYDLGLVKALSKLVAQQQERVPFHIRLNTGRFTASLDLDSQLNLYRIIQEFLSNAVKHSQATDVLIMLISIQNKIVLHYEDDGVGFDQEKNTEHSMSMGLSGIKERVRALDGRLRIETSEGKGFKADIEIEL</ns2:sequence><ns2:name>GCA_024508095_comP</ns2:name></ns2:Sequence><ns2:Sequence dsseqid="sq538" id="sq538" description="histidine kinase"><ns2:sequence>MYRYINVYKYLSLVFIILSFIYVIYLSYSFAFNIFVGADVKINEQGKLEVTNVLDYTDEYYSCVKKGDIILEVNGEKGSDIQLKSGRLVNVESLIVERDNKSFHLQNVSLISEENLFMYLIPVISYSICLFCIFFIYRINKVRKSTSAYILILFLLFVSVAYVSACGARRGEEISTYLLVLTLVSCPVLYIHFIYKYFIELGTKLFEKKILIIMYMLPLINLLLEDVLSNRLKSSAFLSNLNLISFFVLVLTVSILIHKGIRKFKQKEQKSILKVLAYTNIFSFSPFIVFFAVPYVFFEKYVSPFSLAAFTLVIPFSLVYQFMTNRLYNIDFVVGRLKYYGFLAITPTIIVVTIFNYIQQPKDIFYLVKLTIAIYVLMFAVFYFKEIIDFRFKLKRFTEKFNYQDGIFKFTQLIKQASSVDQVLNHFKNTILEVLNIDNACVYDNSKGEITLLSKNNFKDLTYKNHEQYVKNFSGDIGKIKEFKQGFIIKIGERGDRSFLVLCFSSYNTFKLTRDEIAWLQTLAFYTNVSLENVMKIEELMVHLEDLKQQESNPVWLKKLMYTIEEKQRSDLARDLHDSVLQDLISLKRQCELFLGDFKKGDNPCREEVQDKLVQMNEQMSDVISMTRETCHELRPQLLYDLGLVKALSKLVAQQQERVPFHIRLNTGRFTASLDLDSQLNLYRIIQEFLSNAVKHSQATDVLIMLISIQNKIVLHYEDDGVGFDQEKNTEHSMSMGLSGIKERVRALDGRLRIETSEGKGFKADIEIEL</ns2:sequence><ns2:name>GCA_001902555_None</ns2:name></ns2:Sequence><ns2:Sequence dsseqid="sq200" id="sq200" description="histidine kinase"><ns2:sequence>MKSRTNKISVLLVVISLLYVIYLTYISNNNLLVGATVSKGKNGDVVITNVDEYSMASYSGIEKGDIVKRINNQKINTKEIKMNKLKNVSSMVVERNGKDVELKLTLFNDKNFSTYLIPLMFYIVCLFCCLFIIKINESKDLPSALVLIIFLLSASIAYISAGVSVKGDILCRCIMVVTLISVPLNYLLFLYHYFRELGTTLFDKKVFILYLVPIINVVCEMFRSHLFFRDYVPKLSLLSFFFLFIIVGIYFCIILIKNKDTEQAHIIKVLTIINIFSFSPFLCLYLIPYVFLNAHYVSSFLAASFMMLIPFSLVFQFMTNKIYNVDFILSRLRYYGFLALTPTIILISTIELISSPDSDFYSVKLTFLIYIIMLAVFYYKEVLDFRFRLKRVSEKFNYQDSIYKFTQMIRDSTSLSQVFEELKNTILEVSLVSRAHVYEVSADGNIKLYDDENVNSFEKVYQKEFRKVTSEIGKIVEFNKGFVMKIGERGGKSFVILCLSKMNTPRLTLEELSWLKTLAFYTNVSIENVMKIEELMSHLEEIKQQESNPVWLKKLMYTIEEKQRSDLARDLHDSVLQDLISLKRLCELFLGDFKKDDNPCREEVQDKLVQMNEQMSDVISMTRETCHELRPQLLYDLGLVKALSKLVAQQQERVPFHIRLNTGRFTASLDLDSQLNLYRIIQEFLSNAVKHSQATDVLIMLISIQNKIVLHYEDDGVGFDQEKNTEHSMSMGLSGIKERVRALDGRLRIETSEGKGFKADIEIEL</ns2:sequence><ns2:name>Bacillus_subtilis_PRO73_None</ns2:name></ns2:Sequence><ns2:Sequence dsseqid="sq66" id="sq66" description="histidine kinase"><ns2:sequence>MKAWYNKVSIFLILVSLVYVTYLTYISSSKLLVGAAVAENQDNEVVITNIEEFSTAYYSGIQKGDVIKSINNHKVKRPLEVQKYNSNHVSSIVVERDGEKVKIKPDLMNDGNFTTFVIPLIFYIACLFCCFFILKINESKKLLSALILIIFLLSASLAYLSAGGSAKGDWLSRCIMVFTLTSVMFNYLLFLYQYFKELGTVLFNKKVFILYAIPVLNLVFELLRTQLFFRHYVPKINLLSFFISFIIVSVYFGSILIKSKDTEQAHIIKVLTIINILSFSPFLFLYIIPYVFLSTDGISSFVAASFMFLIPFSLVYQFMTNKIYNVDFILSRLKYYGVLALTPTIILVTVFELIGNPAGDFYYFRLAILMYIIMVAVFYYKEVLDFKFRLKRVSEKFNYQDSIYKFTQLIRDSTSLIQVFEELKTTILEVSLVSRAHIYEVSVDGSIKLYEELNQNSFEKVYQKEFRKVTSEIGKIVEFNKGFVMKIGERGGKSFVILCLSKMNTPRLTLEELSWLKTLAFYTNVSIENVMKIEELMSHLEEIKQQESNPVWLKKLMYTIEEKQRSDLARDLHDSVLQDLISLKRQCELFLGDFKKGDNPCREEVQDKLVQMNEQMSDVISMTRETCHELRPQLLYDLGLVKALSKLVAQQQERVPFHIRLNTGRFTASLDLDSQLNLYRIIQEFLSNAVKHSQATDVLIMLISIQNKIVLHYEDDGVGFDQEKNTEHSMSMGLSGIKERVRALDGRLRIETSEGKGFKADIEIEL</ns2:sequence><ns2:name>GCA_024220155_None</ns2:name></ns2:Sequence><ns2:Sequence dsseqid="sq366" id="sq366" description="two-component system sensor histidine kinase ComP"><ns2:sequence>MKNLIKKFTLAVIVLSILYIFYITYITMNGIIIGTKVLKNDKSQFVIEEISESSYGQFVGLRQGDIILKINEEKPSDKHLKWGYLSHINSLDILRSGKKIHLKDFDLVTLNRPYSFFLFVLPLVFYFLSIICIFYILKVNKIRRSFAGYILILLLLDISIAYISAGGPFRGHRINRYINLFTFISSPILYLQFIQGYLREIGKAFLNRIHFLYIIPIFNVGIEFFRAYLQVDIDFLATVNLVSFAILTLFAFSSIYFHLNKYKYAEHSFILKLLILTNTLSFAPFLIFYVLPIIFTGNYVFPALVSASLLVLIPFGLVYQFVANKMFDIEFILGRMRYYALLAMIPTLFIVGALVWLDVMKIQMNPVRQTVFFFVVMFAVFYFKEVMDFKFRLKRFSEKFNYQDSIFKYTQLMRGVTSLQQVFKELKNTILDVLLVSKAYTFEVTPDHKVIFLDKHEIGPDWHFYQVEFENVTSEIGKIIEVNQGFLMKVGERGGSSYVLLCLSNINTPRLTRDEISWLKTLSFYTSVSMENVMHIEELMEHLKDLKQEGTNPIWLKKLMFAIEEKQRSGLARDLHDSVLQDLISLKRQCELFLGDFKKGDNPCREEVQDKLVQMNEQMSDVISMTRETCHELRPQLLYDLGLVKALSKLVAQQQERVPFHIRLNTGRFTASLDLDSQLNLYRIIQEFLSNAVKHSQATDVLIMLISIQNKIVLHYEDDGVGFDQEKNTEHSMSMGLSGIKERVRALDGRLRIETSEGKGFKADIEIEL</ns2:sequence><ns2:name>GCA_004119535_comP</ns2:name></ns2:Sequence><ns2:Sequence dsseqid="sq384" id="sq384" description="hypothetical protein"><ns2:sequence>MYRYINVYKYLSLVFIILSFIYVIYLSYSFAFNIFVGADVKINEQGKLEVTNVLDYTDEYYSCVKKGDIILEVNGEKGSDIQLKSGRLVNVESLIVERDNKSFHFTSVA</ns2:sequence><ns2:name>GCA_039880445_None</ns2:name></ns2:Sequence><ns2:Sequence dsseqid="sq160" id="sq160" description="histidine kinase"><ns2:sequence>MKSRNNKISVVLVVLSLIYVIYLTYISNNNLLVGATVSKGKNGDIVITNVDEFSMASYSGIEKGDIVKRINNKKINTNEIKMNKLKNVSSMIVERNGHNLELKMTLFNDKNFTTYLIPLIFYIVCLFCCFFILKINESKNLLSAVVLIIFLLSASIAFISAGGSAKGDMLSRLIMVVTLISVPLNYLLFLYQYFKELGTKLFNKKVFILYLIPVINVVCEIFRSHLFFRDYVPKLNLLAFFFLFIIVGVYFSIILIKNKDTEQAHIIKVLTIINIFSFSPFLCLYLIPYVFLNAHYVSSFLAASFMLLIPFSLVFQFMTNKIYNVDFILSRLRYYGFLALTPTIILISTIELISSPDSDFYSVKLTFLIYIIMLAVFYYKEVLDFRFRLKRVSEKFNYQDSIYKFTQMIRDSTSLSQVFEELKNTILEVSLVSRAHVYEVSADGSIKLYDDENVNSFEKVYEKEFRKVTSEIGKIVEFNKGFVMKIGERGGKSFVILCLSKMNTPRLTLEELSWLKTLAFYTNVSIENVMKIEELMSHLEEIKQQESNPVWLKKLMYTIEEKQRSDLARDLHDSVLQDLISLKRQCELFLADFKKDDDPCREEVQDKLVQMNEQMSDVISMTRETCHELRPQLLYDLGLVKALSKLVAQQQERVPFHIRLNTGRFTASLDLDSQLNLYRIIQEFLSNAVKHSQATDVLIMLISIQNKIVLHYEDDGVGFDQEKNTEHSMSMGLSGIKERVRALDGRLRIETSEGKGFKADIEIEL</ns2:sequence><ns2:name>Bacillus_subtilis_DSM13019_None</ns2:name></ns2:Sequence><ns2:Sequence dsseqid="sq156" id="sq156" description="histidine kinase"><ns2:sequence>MKSRNNKISVVLVVLSLIYVIYLTYISNNNLLVGATVSKGKNGDIVITNVDEFSMASYSGIEKGDIVKSINNKKINTNEIKMNKLKNVSSMIVERNGHNLELKMTLFNDKNFTTYLIPLIFYIVCLFCCFFILKINESKNLLSAVVLIIFLLSASIAFISAGGSAKGDMLSRLIMVVTLISVPLNYLLFLYQYFKELGTKLFNKKVFILYLIPVINVVCEIFRSHLFFRDYVPKLNLLAFFFLFIIVGVYFSIILIKNKDTEQAHIIKVLTIINIFSFSPFLCLYLIPYVFLNAHYVSSFLAASFMLLIPFSLVFQFMTNKIYNVDFILSRLRYYGFLALTPTIILISTIELISSPDSDFYSVKLTFLIYIIMLAVFYYKEVLDFRFRLKRVSEKFNYQDSIYKFTQMIRDSTSLSQVFEELKNTILEVPLVSRAHVYEVSADGNIKLYDDENVNSFEKVYQKEFRKVTSEIGKIVEFNKGFVMKIGERGGKSFVILCLSKMNTPRLTLEELSWLKTLAFYTNVSIENVMKIEELMSHLEEIKQQESNPVWLKKLMYTIEEKQRSDLARDLHDSVLQDLISLKRQCELFLGDFKKDDNPCREEVQDKLVQMNEQMSDVISMTRETCHELRPQLLYDLGLVKALSKLVAQQQERVPFHIRLNTGRFTASLDLDSQLNLYRIIQEFLSNAVKHSQATDVLIMLISIQNKIVLHYEDDGVGFDQEKNTEHSMSMGLSGIKERVRALDGRLRIETSEGKGFKADIEIEL</ns2:sequence><ns2:name>GCA_026639155_None</ns2:name></ns2:Sequence><ns2:Sequence dsseqid="sq540" id="sq540" description="histidine kinase"><ns2:sequence>MYRYINVYKYLSLVFIILSFIYVIYLSYSFAFNIFVGADVKINEQGKLEVTNVLDYTDEYYSCVKKGDIILEVNGEKGSDIQLKSGRLVNVESLIVERDNKSFHLQNVSLISEENLFMYLIPVISYSICLFCIFFIYRINKVRKSTSAYILILFLLFVSVAYVSACGARRGEEISTYLLVLTLVSCPVLYIHFIYKYFIELGTKLFEKKILIIMYMLPLINLLLEDVLSNRLKSSAFLSNLNLISFFVLVLTVSILIHKGIRKFKQKEQKSILKVLAYTNIFSFSPFIVFFAVPYVFFEKYVSPFSLAAFTLVIPFSLVYQFMTNRLYNIDFVVGRLKYYGFLAITPTIIVVTIFNYIQQPKDIFYLVKLTIAIYVLMFAVFYFKEIIDFRFKLKRFTEKFNYQDGIFKFTQLIKQASSVDQVLNHFKNTILEVLNIDNACVYDNSKGEITLLSKNNFKDLTYKNHEQYVKNFSGDIGKIKEFKQGFIIKIGERGDRSFLVLCFSSYNTFKLTRDEIAWLQTLAFYTNVSLENVMKIEELMVHLEDLKQQESNPVWLKKLMYTIEEKQRSDLARDLHDSVLQDLISLKRQCELFLGDFKKGDNPCREEVQDKLVQMNEQMSDVISMTRETCHELRPQLLYDLGLVKALSKLVAQQQERVPFHIRLNTGRFTASLDLDSQLNLYRIIQEFLSNAVKHSQATDVLIMLISIQNKIVLHYEDDGVGFDQEKNTEHSMSMGLSGIKERVRALDGRLRIETSEGKGFKADIEIEL</ns2:sequence><ns2:name>GCA_021497525_None</ns2:name></ns2:Sequence><ns2:Sequence dsseqid="sq542" id="sq542" description="histidine kinase"><ns2:sequence>MYRYINVYKYLSLVFIILSFIYVIYLSYSFAFNIFVGADVKINEQGKLEVTNVLDYTDEYYSCVKKGDIILEVNGEKGSDIQLKSGRLVNVESLIVERDNKSFHLQNVSLISEENLFMYLIPVISYSICLFCIFFIYRINKVRKSTSAYILILFLLFVSVAYVSACGARRGEEISTYLLVLTLVSCPVLYIHFIYKYFIELGTKLFEKKILIIMYMLPLINLLLEDVLSNRLKSSAFLSNLNLISFFVLVLTVSILIHKGIRKFKQKEQKSILKVLAYTNIFSFSPFIVFFAVPYVFFEKYVSPFSLAAFTLVIPFSLVYQFMTNRLYNIDFVVGRLKYYGFLAITPTIIVVTIFNYIQQPKDIFYLVKLTIAIYVLMFAVFYFKEIIDFRFKLKRFTEKFNYQDGIFKFTQLIKQASSVDQVLNHFKNTILEVLNIDNACVYDNSKGEITLLSKNNFKDLTYKNHEQYVKNFSGDIGKIKEFKQGFIIKIGERGDRSFLVLCFSSYNTFKLTRDEIAWLQTLAFYTNVSLENVMKIEELMVHLEDLKQQESNPVWLKKLMYTIEEKQRSDLARDLHDSVLQDLISLKRQCELFLGDFKKGDNPCREEVQDKLVQMNEQMSDVISMTRETCHELRPQLLYDLGLVKALSKLVAQQQERVPFHIRLNTGRFTASLDLDSQLNLYRIIQEFLSNAVKHSQATDVLIMLISIQNKIVLHYEDDGVGFDQEKNTEHSMSMGLSGIKERVRALDGRLRIETSEGKGFKADIEIEL</ns2:sequence><ns2:name>GCA_003665195_None</ns2:name></ns2:Sequence><ns2:Sequence dsseqid="sq544" id="sq544" description="histidine kinase"><ns2:sequence>MYRYINVYKYLSLVFIILSFIYVIYLSYSFAFNIFVGADVKINEQGKLEVTNVLDYTDEYYSCVKKGDIILEVNGEKGSDIQLKSGRLVNVESLIVERDNKSFHLQNVSLISEENLFMYLIPVISYSICLFCIFFIYRINKVRKSTSAYILILFLLFVSVAYVSACGARRGEEISTYLLVLTLVSCPVLYIHFIYKYFIELGTKLFEKKILIIMYMLPLINLLLEDVLSNRLKSSAFLSNLNLISFFVLVLTVSILIHKGIRKFKQKEQKSILKVLAYTNIFSFSPFIVFFAVPYVFFEKYVSPFSLAAFTLVIPFSLVYQFMTNRLYNIDFVVGRLKYYGFLAITPTIIVVTIFNYIQQPKDIFYLVKLTIAIYVLMFAVFYFKEIIDFRFKLKRFTEKFNYQDGIFKFTQLIKQASSVDQVLNHFKNTILEVLNIDNACVYDNSKGEITLLSKNNFKDLTYKNHEQYVKNFSGDIGKIKEFKQGFIIKIGERGDRSFLVLCFSSYNTFKLTRDEIAWLQTLAFYTNVSLENVMKIEELMVHLEDLKQQESNPVWLKKLMYTIEEKQRSDLARDLHDSVLQDLISLKRQCELFLGDFKKGDNPCREEVQDKLVQMNEQMSDVISMTRETCHELRPQLLYDLGLVKALSKLVAQQQERVPFHIRLNTGRFTASLDLDSQLNLYRIIQEFLSNAVKHSQATDVLIMLISIQNKIVLHYEDDGVGFDQEKNTEHSMSMGLSGIKERVRALDGRLRIETSEGKGFKADIEIEL</ns2:sequence><ns2:name>GCA_002173615_None</ns2:name></ns2:Sequence><ns2:Sequence dsseqid="sq230" id="sq230" description="two-component system sensor histidine kinase ComP"><ns2:sequence>MKNLIKKFTIAVIVLSILYISYTTYISMNGIIIGTKIHKNDKSQFMIEEISESSYGQFVGLRQGDIILKINKEKPSDKHLKWGYLSHINSLDILRSGKKIHLKDFDLVTLNRPYSFFLFVLPLFFYFLSIICIFYILKVNKKRRSFAAYILILLLLDISIAYISAGGPFRGHIINRYINLFTFISSPILYLQFIQRYLGEIGKTFLNRISFLYIIPIFNLGIEFFQDYLQVDIDFLATLNLVSFATLTLFSFSAIYLHLNKYKYAEHSFILKLLILTNTLSFAPFLIFFVLPIIFTGNYIFPALASASLLVLIPFGLVYQFVANKMFDIEFILGRMRYYALLAMIPTLLIVGALVLFDVMDIQMNPVRQTVFFFVVMFAVFYFKEVMDFKFRLKRFSEKFNYQDSIFKYTQLMRGVTSLQQVFKELKNTILDVLLVSKAYTFEVTPDHKVIFLDKHEVGPDWNFYQEEFENVTSEIGKIIEVNQGFLMKVGERGGSSYVLLCLSNINTPRLTRDEISWLKTLSFYTSVSMENVLHIEELMEHLKDLKQEGTNPIWLKKLMFAIEEKQRSGLARDLHDSVLQDLISLKRQCELFLGDFKKDDNPCREEVQDKLVQMNEQMSDVISMTRGTCHELRPQLLYDLGLVKALSKLVAQQQERVPFHIRLNTGRFTASLDLDSQLNLYRIIQEFLSNAVKHSQATDVLIMLISIQNKIVLHYEDDGVGFDQEKNTEHSMSMGLSGIKERVRALDGRLRIETSEGKGFKADIEIEL</ns2:sequence><ns2:name>GCA_000953615_comP</ns2:name></ns2:Sequence><ns2:Sequence dsseqid="sq218" id="sq218" description="histidine kinase"><ns2:sequence>MKNLKRNFSIVLVLFSLLYFAYIVYFTQNGILVGTYVSETANHELKVEKMTKATYGKYMGLKEGDLILEVSGKKPTSENVKRNYLAKAEHLKVKRDNHEIQLHNTEYISLNNSYSFFIYIIPCIFFALSLLCAFYIYRVNRVKNTYSAYILINFLLFISIAYLSAGGVTRGYEINRYINLFTFLNVPVLYLHFLYQYFKELSIKFSSRYIVNILYTLPIINVIIEFIQKYLPSGIITNISNINLVTFLIEITVVYFCIIYYGIIYRKKDHYYLLKVLLISNTVAFFPFTVLYIMPEVLFGQYIYSAIVTAPFLIIIPLALVYQFVVNKIYDIDFILGRIRYYSLLSIIPTIGIVWLSIIFDSKRADFNIILITLCTFIIFLSVFYIKELLDYKFRLKRFSEKYNYQDSIFKYTQLIKGVSALDQVFKNLKTTILEVLPVSKAYIFEVGADREIIYFDKQSVEPNWRLYKTEFEKVTKEIGKIIEINQGFLIKVGEKGTSSYVLLCLSSINTPRLTRDEISWLKTLSFYTSVSMENVVQIEELMDHLQALKREGANPVWLKKLMYTIEEKQRSDLARDLHDSVLQDLISLKRQCELFLGDFKKDDNPCREEVQDKLVQMNEQMSDVISMTRETCHELRPQLLYDLGLVKALSKLVAQQQERVPFHIRLNTGRFTASLDLDSQLNLYRIIQEFLSNAVKHSQATDVLIMLISIQNKIVLHYEDDGVGFDQEKNTEHSMSMGLSGIKERVRALDGRLRIETSEGKGFKADIEIEL</ns2:sequence><ns2:name>GCA_023521475_None</ns2:name></ns2:Sequence><ns2:Sequence dsseqid="sq20" id="sq20" description="histidine kinase"><ns2:sequence>MYRYINVYKYLSLVFIILSFIYVIYLSYSFAFNIFVGADVKINEQGKLEVTNVLDYTDEYYSGVKKGDIILEVNGEKGSDIQLKSGRLVNVESLIVERDNKSFHLQNVSLISEENLFMYLIPVISYSICLFCIFFIYRINKVRKSTSAYILILFLLFVSVAYVSACGARRGEEISTYLLVLTLVSCPVLYIHFIYKYFIELGTKLFEKKILIIMYMLPLINLLLEDVLSNRLKSSAFLSNLNLISFFVLVLTVSILIHKGIRKFKQKEQKSILKVLAYTNIFSFSPFIVFFAVPYVFLEKYVSPFSLAAFTLVIPFSLVYQFMTNRLYNIDFVVGRLKYYGFLAITPTIIVVTIFNYIQQPKDIFYLVKLTIAIYVLMFAVFYFKEIIDFRFKLKRFTEKFNYQDGIFKFTQLIKQASSVDQVLNHFKNTILDVLNIDNACVYDNSKGEITLLSKNNFKDLTYTNHEQYVKNFTGDIGKIKEFKQGFIIKIGERGDKSFLVLCFSSYNTFKLTRDEIAWLQTLAFYTNVSLENVMKIEELMVHLEDLKQQESNPVWLKKLMYTIEEKQRSDLARDLHDSVLQDLISLKRQCELFLGDFKKDDNPCREEVQDKLVQMNEQMSDVISMTRETCHELRPQLLYDLGLVKALSKLVAQQQERVPFHIRLNTGRFTASLDLDSQLNLYRIIQEFLSNAVKHSQATDVLIMLISIQNKIVLHYEDDGVGFDQEKNTEHSMSMGLSGIKERVRALDGRLRIETSEGKGFKADIEIEL</ns2:sequence><ns2:name>GCA_024972835_None</ns2:name></ns2:Sequence><ns2:Sequence dsseqid="sq54" id="sq54" description="histidine kinase"><ns2:sequence>MKAWYNKVSIFLILVSLVYVTYLTYISSSKLLVGAAVAENQDNEVVITNIEEFSTAYYSGIQKGDVIKSINNHKVKRPLEVQKYNSNHVSSIVVERDGEKVKIKPDLMNDGNFTTFVIPLIFYIACLFCCFFILKINESKKLLSALILIIFLLSASLAYLSAGGSAKGDWLSRCIMVFTLTSVMFNYLLFLYQYFKELGTVLFNKKVFILYAIPVLNLVFELLRTQLFFRHYVPKINLLSFFISFIIVSVYFGSILIKSKDTEQAHIIKVLTIINILSFSPFLFLYIIPYVFLSTDGISSFVAASFMFLIPFSLVYQFMTNKIYNVDFILSRLKYYGILALTPTIILVTVFELIGNPAGDFYYFRLAILMYIIMVAVFYYKEVLDFRFRLKRVSEKFNYQDSIYKFTQLIRDSTSLTQVFEELKTTILEVSLVSRAHIYEVSVDGSIKLYEELNQNSFEKVYEKEFRKVTSEIGKIVEFNKGFVMKIGERGGKSFVILCLSKMNTPRLTLEELSWLKTLAFYTNVSIENVMKIEELMSHLEEIKQQESNPVWLKKLMYTIEEKQRSDLARDLHDSVLQDLISLKRQCELFLGDFKKGDNPCREEVQDKLVQMNEQMSDVISMTRETCHELRPQLLYDLGLVKALSKLVAQQQERVPFHIRLNTGRFTASLDLDSQLNLYRIIQEFLSNAVKHSQATDVLIMLISIQNKIVLHYEDDGVGFDQEKNTEHSMSMGLSGIKERVRALDGRLRIETSEGKGFKADIEIEL</ns2:sequence><ns2:name>GCA_030122865_None</ns2:name></ns2:Sequence><ns2:Sequence dsseqid="sq438" id="sq438" description="histidine kinase"><ns2:sequence>MHRNNNFYKYLSLAFIILSFVYVIYLSYISVFNIFVGADVKINEQGKLEVTKVVDYTDEYYSGVKKGDIILEVNGQKGSEIQLESGRLVNVESLTVERDNKSFHLQNVSLISEENLFMYLIPLISYSICLFCIFFVYRINKVRKSPSAFVLILFLLFVSVAYVSACGARRGEEVSTYLLVLTLVSCPILYIHFIYKYFAELGTKLFKKKILIIMYILPLVNLLLEAVLSNRLNSSAFLSNLNLISFFVLVLTVSILIHQGIRKIKQNEQKSILKILAYINILSFSPFIIFFVIPYVLFDKYLSPFSLAAFTLVIPFSLVYQFMTNRLYNIDFVVGRLKYYGFLAITPTVIVVTIFNYIQKPEDNFYSVKLTVVIYLLMFAVFYFKEIIDFRFKLKRFTEKFNYQDGIFKFTQLIKQASSVDQVLNHFKNTILEVLNIDNACVYDNSKGEITLLSKNNFKDLTYKNHEQYVKNFSGDIGKIKEFKQGFIIKIGERGDRSFLVLCFSSYNTFKLTRDEIAWLQTLAFYTNVSLENVMKIEELMVHLEDLKQQESNPVWLKKLMYTIEEKQRSDLARDLHDSVLQDLISLKRQCELFLGDFKKGDNPCREEVQDKLVQMNEQMSDVISMTRETCHELRPQLLYDLGLVKALSKLVAQQQERVPFHIRLNTGRFTASLDLDSQLNLYRIIQEFLSNAVKHSQATDVLIMLISIQNKIVLHYEDDGVGFDQEKNTEHSMSMGLSGIKERVRALDGRLRIETSEGKGFKADIEIEL</ns2:sequence><ns2:name>GCA_028463925_None</ns2:name></ns2:Sequence><ns2:Sequence dsseqid="sq184" id="sq184" description="histidine kinase"><ns2:sequence>MKSRTNKISVLLVVISLLYVIYLTYISNNNLLVGATVSKGKNGDVVITNVDEYSMASYSGIEKGDIVKRINNQKINTKEIKMNKLKNVSSMVVERNGKDVELKLTLFNDKNFSTYLIPLMFYIVCLFCCLFIIKINESKDLPSALVLIIFLLSASIAYISAGVSVKGDILCRCIMVVTLISVPLNYLLFLYHYFRELGTTLFDKKVFILYLVPIINVVCEMFRSHLFFRDYVPKLSLLSFFFLFIIVGIYFCIILIKNKDTEQAHIIKVLTIINIFSFSPFLCLYLIPYVFLNAHYVSSFLAASFMMLIPFSLVFQFMTNKIYNVDFILSRLRYYGFLALTPTIILISTIELISSPDSDFYSVKLTFLIYIIMLAVFYYKEVLDFRFRLKRVSEKFNYQDSIYKFTQMIRDSTSLSQVFEELKNTILEVSLVSRAHVYEVSADGNIKLYDAENVNSFEKVYEKEFRKVTSEIGKIVEFNKGFVMKIGERGGKSFVILCLSKMNTPRLTLEELSWLKTLAFYTNVSIENVMKIEELMSHLEEIKQQESNPVWLKKLMYTIEEKQRSDLARDLHDSVLQDLISLKRQCELFLGDFKKGDNPCREEVQDKLVQMNEQMSDVISMTRETCHELRPQLLYDLGLVKALSKLVAQQQERVPFHIRLNTGRFTASLDLDSQLNLYRIIQEFLSNAVKHSQATDVLIMLISIQNKIVLHYEDDGVGFDQEKNTEHSMSMGLSGIKERVRALDGRLRIETSEGKGFKADIEIEL</ns2:sequence><ns2:name>GCA_025449235_None</ns2:name></ns2:Sequence><ns2:Sequence dsseqid="sq186" id="sq186" description="histidine kinase"><ns2:sequence>MKSRTNKISVLLVVISLLYVIYLTYISNNNLLVGATVSKGKNGDVVITNVDEYSMASYSGIEKGDIVKRINNQKINTKEIKMNKLKNVSSMVVERNGKDVELKLTLFNDKNFSTYLIPLMFYIVCLFCCLFIIKINESKDLPSALVLIIFLLSASIAYISAGVSVKGDILCRCIMVVTLISVPLNYLLFLYHYFRELGTTLFDKKVFILYLVPIINVVCEMFRSHLFFRDYVPKLSLLSFFFLFIIVGIYFCIILIKNKDTEQAHIIKVLTIINIFSFSPFLCLYLIPYVFLNAHYVSSFLAASFMMLIPFSLVFQFMTNKIYNVDFILSRLRYYGFLALTPTIILISTIELISSPDSDFYSVKLTFLIYIIMLAVFYYKEVLDFRFRLKRVSEKFNYQDSIYKFTQMIRDSTSLSQVFEELKNTILEVSLVSRAHVYEVSADGNIKLYDAENVNSFEKVYEKEFRKVTSEIGKIVEFNKGFVMKIGERGGKSFVILCLSKMNTPRLTLEELSWLKTLAFYTNVSIENVMKIEELMSHLEEIKQQESNPVWLKKLMYTIEEKQRSDLARDLHDSVLQDLISLKRQCELFLGDFKKGDNPCREEVQDKLVQMNEQMSDVISMTRETCHELRPQLLYDLGLVKALSKLVAQQQERVPFHIRLNTGRFTASLDLDSQLNLYRIIQEFLSNAVKHSQATDVLIMLISIQNKIVLHYEDDGVGFDQEKNTEHSMSMGLSGIKERVRALDGRLRIETSEGKGFKADIEIEL</ns2:sequence><ns2:name>GCA_004119555_None</ns2:name></ns2:Sequence><ns2:Sequence dsseqid="sq356" id="sq356" description="two-component system sensor histidine kinase ComP"><ns2:sequence>MKNLMKKFTIAVIVLSILYISYTTYISMNGIIIGTKVHKSDKGQFVIEEISESSYGQFVGLKKGDIILKINEEKPADKHLKWGYLSHINSLDILRSGKKIHLKDFDLVTLNGPYSFFLFVLPLVFYFLSIICIFYILKVNKIRRSFAGYILILLLLDISIAYISAGGPFRGHIINRYINLFTFISSPILYLQFIQRYLGEIGKTFLNRISFLYIIPIFNAVIEFFQTYLQIDIDFLATVNLVSFAILTLFSFSAIYFHLNKYKYAEHSFILKLLILTNTLSFAPFLVFYVLPIIITGNYIFPALASASLLALIPLGLVYQFVANKMFDIEFILGRMRYYALLAMIPTLLIVGALVLFDVLDIQMNPVRQTVFFFVVMFAVFYFKEVIDFKFRLKRFSEKFNYQDSIFKYTQLMRGVISLQQVFKELKNTILDVLLVSKAYTFEVTPDHKVIFLDKHEIGPDWHFYQEEFENVTSEIGKIIEVNQGFLMKVGERGGSSYVLLCLSNINTPRLTRDEISWLKTLSFYTSVSMENVMHIEELMEHLKDLKQEGTNPIWLKKLMFAIEEKQRSGLARDLHDSVLQDLISLKRQCELFLGDFKKDDNPCREEVQDKLVQMNEQMSDVISMTRETCHELRPQLLYDLGLVKALSKLVAQQQERVPFHIRLNTGRFTASLDLDSQLNLYRIIQEFLSNAVKHSQATDVLIMLISIQNKIVLHYEDDGVGFDQEKNTEHSMSMGLSGIKERVRALDGRLRIETSEGKGFKADIEIEL</ns2:sequence><ns2:name>GCA_003148355_comP</ns2:name></ns2:Sequence><ns2:Sequence dsseqid="sq302" id="sq302" description="two-component system sensor histidine kinase ComP"><ns2:sequence>MKNLIKKFTIAVIVLSILYISYTTYISMNGIIIGTKIHKNDKSQFMIEEISESSYGQFVGLRQGDIILKINKEKPSDKHLKWGYLSHINSLDILRSGKKIHLKDFDLVTLNRPYSFFLFVLPLVFYFLSIICIFYILKVNKKRRSFAAYILILLLLDISIAYISAGGPFRGHIINRYINLFTFISSPILYLQFIQRYLGEIGKTFLNRISFLYIIPIFNLGIEFFQDYLQVDIDFLATLNLVSFATLTLFSFSAIYLHLNKYKYAEHSFILKLLILTNTLSFAPFLIFFVLPIIFTGNYIFPALASASLLVLIPFGLVYQFVANKMFDIEFILGRMRYYALLAMIPTLLIVGALVLFDVMDIQMNPVRQTVFFFVVMFAVFYFKEVMDFKFRLKRFSEKFNYQDSIFKYTQLMRGVTSLQQVFKELKNTILDVLLVSKAYTFEVTPDHKVIFLDKHEVGPDWNFYQEEFENVTSEIGKIIEVNQGFLMKVGERGGSSYVLLCLSNINTPRLTRDEISWLKTLSFYTSVSMENVLHIEELMEHLKDLKQEGTNPIWLKKLMFAIEEKQRSGLARDLHDSVLQDLISLKRQCELFLGDFKKDDNPCREEVQDKLVQMNEQMSDVISMTRETCHELRPQLLYDLGLVKALSKLVAQQQERVPFHIRLNTGRFTASLDLDSQLNLYRIIQEFLSNAVKHSQATDVLIMLISIQNKIVLHYEDDGVGFDQEKNTEHSMSMGLSGIKERVRALDGRLRIETSEGKGFKADIEIEL</ns2:sequence><ns2:name>GCA_905311405_comP</ns2:name></ns2:Sequence><ns2:Sequence dsseqid="sq166" id="sq166" description="histidine kinase"><ns2:sequence>MKSRTNKISVLLVVISLLYVIYLTYISNNNLLVGATVSKGKNGDVVITNVDEYSMASYSGIEKGDIVKRINNQKINTKEIKMNKLKNVSSMVVERNGKDVELKLTLFNDKNFSTYLIPLMFYIVCLFCCLFIIKINESKDLPSALVLIIFLLSASIAYISAGVSVKGDILCRCIMVVTLISVPLNYLLFLYHYFRELGTTLFDKKVFILYLVPIINVVCEMFRSHLFFRDYVPKLSLLSFFFLFIIVGIYFCIILIKNKDTEQAHIIKVLTIINIFSFSPFLCLYLIPYVFLNAHYVSSFLAASFMMLIPFSLVFQFMTNKIYNVDFILSRLRYYGFLALTPTIILISTIELISSPDSDFYSVKLTFLIYIIMLAVFYYKEVLDFRFRLKRVSEKFNYQDSIYKFTQMIRDSTSLSQVFEELKNTILEVSLVSRAHVYEVSADGNIKLYDAENVNSFEKVYEKEFRKVTSEIGKIVEFNKGFVMKIGERGGKSFVILCLSKMNTPRLTLEELSWLKTLAFYTNVSIENVMKIEELMSHLEEIKQQESNPVWLKKLMYTIEEKQRSDLARDLHDSVLQDLISLKRQCELFLGDFKKDDNPCREEVQDKLVQMNEQMSDVISMTRETCHELRPQLLYDLGLVKALSKLVAQQQERVPFHIRLNTGRFTASLDLDSQLNLYRIIQEFLSNAVKHSQATDVLIMLISIQNKIVLHYEDDGVGFDQEKNTEHSMSMGLSGIKERVRALDGRLRIETSEGKGFKADIEIEL</ns2:sequence><ns2:name>GCA_014879275_None</ns2:name></ns2:Sequence><ns2:Sequence dsseqid="sq546" id="sq546" description="histidine kinase"><ns2:sequence>MYRYINVYKYLSLVFIILSFIYVIYLSYSFAFNIFVGADVKINEQGKLEVTNVLDYTDEYYSCVKKGDIILEVNGEKGSDIQLKSGRLVNVESLIVERDNKSFHLQNVSLISEENLFMYLIPVISYSICLFCIFFIYRINKVRKSTSAYILILFLLFVSVAYVSACGARRGEEISTYLLVLTLVSCPVLYIHFIYKYFIELGTKLFEKKILIIMYMLPLINLLLEDVLSNRLKSSAFLSNLNLISFFVLVLTVSILIHKGIRKFKQKEQKSILKVLAYTNIFSFSPFIVFFAVPYVFFEKYVSPFSLAAFTLVIPFSLVYQFMTNRLYNIDFVVGRLKYYGFLAITPTIIVVTIFNYIQQPKDIFYLVKLTIAIYVLMFAVFYFKEIIDFRFKLKRFTEKFNYQDGIFKFTQLIKQASSVDQVLNHFKNTILEVLNIDNACVYDNSKGEITLLSKNNFKDLTYKNHEQYVKNFSGDIGKIKEFKQGFIIKIGERGDRSFLVLCFSSYNTFKLTRDEIAWLQTLAFYTNVSLENVMKIEELMVHLEDLKQQESNPVWLKKLMYTIEEKQRSDLARDLHDSVLQDLISLKRQCELFLGDFKKGDNPCREEVQDKLVQMNEQMSDVISMTRETCHELRPQLLYDLGLVKALSKLVAQQQERVPFHIRLNTGRFTASLDLDSQLNLYRIIQEFLSNAVKHSQATDVLIMLISIQNKIVLHYEDDGVGFDQEKNTEHSMSMGLSGIKERVRALDGRLRIETSEGKGFKADIEIEL</ns2:sequence><ns2:name>GCA_004101365_None</ns2:name></ns2:Sequence><ns2:Sequence dsseqid="sq22" id="sq22" description="histidine kinase"><ns2:sequence>MYRYINVYKYLSLVFIILSFIYVIYLSYSFAFNIFVGADVKINEQGKLEVTNVLDYTDEYYSGVKKGDIILEVNGEKGSDIQLKSGRLVNVESLIVERDNKSFHLQNVSLISEENLFMYLIPVISYSICLFCIFFIYRINKVRKSTSAYILILFLLFVSVAYVSACGARRGEEISTYLLVLTLVSCPVLYIHFIYKYFIELGTKLFEKKILIIMYMLPLINLLLEDVLSNRLKSSAFLSNLNLISFFVLVLTVSILIHKGIRKFKQKEQKSILKVLAYTNIFSFSPFIVFFAVPYVFLEKYVSPFSLAAFTLVIPFSLVYQFMTNRLYNIDFVVGRLKYYGFLAITPTIIVVTIFNYIQQPKDIFYLVKLTIAIYVLMFAVFYFKEIIDFRFKLKRFTEKFNYQDGIFKFTQLIKQASSVDQVLNHFKNTILDVLNIDNACVYDNSKGEITLLSKNNFKDLTYTNHEQYVKNFTGDIGKIKEFKQGFIIKIGERGDKSFLVLCFSSYNTFKLTRDEIAWLQTLAFYTNVSLENVMKIEELMVHLEDLKQQESNPVWLKKLMYTIEEKQRSDLARDLHDSVLQDLISLKRQCELFLGDFKKDDNPCREEVQDKLVQMNEQMSDVISMTRETCHELRPQLLYDLGLVKALSKLVAQQQERVPFHIRLNTGRFTASLDLDSQLNLYRIIQEFLSNAVKHSQATDVLIMLISIQNKIVLHYEDDGVGFDQEKNTEHSMSMGLSGIKERVRALDGRLRIETSEGKGFKADIEIEL</ns2:sequence><ns2:name>GCA_905311035_None</ns2:name></ns2:Sequence><ns2:Sequence dsseqid="sq386" id="sq386" description="hypothetical protein"><ns2:sequence>MYRYINVYKYLSLVFIILSFIYVIYLSYSFAFNIFVGADVKINEQGKLEVTNVLDYTDEYYSCVKKGDIILEVNGEKGSDIQLKSGRLVNVESLIVERDNKSFHFTSVA</ns2:sequence><ns2:name>GCA_034440835_None</ns2:name></ns2:Sequence><ns2:Sequence dsseqid="sq24" id="sq24" description="histidine kinase"><ns2:sequence>MYRYINVYKYLSLVFIILSFIYVIYLSYSFAFNIFVGADVKINEQGKLEVTNVLDYTDEYYSGVKKGDIILEVNGEKGSDIQLKSGRLVNVESLIVERDNKSFHLQNVSLISEENLFMYLIPVISYSICLFCIFFIYRINKVRKSTSAYILILFLLFVSVAYVSACGARRGEEISTYLLVLTLVSCPVLYIHFIYKYFIELGTKLFEKKILIIMYMLPLINLLLEDVLSNRLKSSAFLSNLNLISFFVLVLTVSILIHKGIRKFKQKEQKSILKVLAYTNIFSFSPFIVFFAVPYVFLEKYVSPFSLAAFTLVIPFSLVYQFMTNRLYNIDFVVGRLKYYGFLAITPTIIVVTIFNYIQQPKDIFYLVKLTIAIYVLMFAVFYFKEIIDFRFKLKRFTEKFNYQDGIFKFTQLIKQASSVDQVLNHFKNTILDVLNIDNACVYDNSKGEITLLSKNNFKDLTYTNHEQYVKNFTGDIGKIKEFKQGFIIKIGERGDKSFLVLCFSSYNTFKLTRDEIAWLQTLAFYTNVSLENVMKIEELMVHLEDLKQQESNPVWLKKLMYTIEEKQRSDLARDLHDSVLQDLISLKRQCELFLGDFKKDDNPCREEVQDKLVQMNEQMSDVISMTRETCHELRPQLLYDLGLVKALSKLVAQQQERVPFHIRLNTGRFTASLDLDSQLNLYRIIQEFLSNAVKHSQATDVLIMLISIQNKIVLHYEDDGVGFDQEKNTEHSMSMGLSGIKERVRALDGRLRIETSEGKGFKADIEIEL</ns2:sequence><ns2:name>GCA_905318255_None</ns2:name></ns2:Sequence><ns2:Sequence dsseqid="sq232" id="sq232" description="two-component system sensor histidine kinase ComP"><ns2:sequence>MKNLIKKFTIAVIVLSILYISYTTYISMNGIIIGTKIHKNDKSQFMIEEISESSYGQFVGLRQGDIILKINKEKPSDKHLKWGYLSHINSLDILRSGKKIHLKDFDLVTLNRPYSFFLFVLPLFFYFLSIICIFYILKVNKKRRSFAAYILILLLLDISIAYISAGGPFRGHIINRYINLFTFISSPILYLQFIQRYLGEIGKTFLNRISFLYIIPIFNLGIEFFQDYLQVDIDFLATLNLVSFATLTLFSFSAIYLHLNKYKYAEHSFILKLLILTNTLSFAPFLIFFVLPIIFTGNYIFPALASASLLVLIPFGLVYQFVANKMFDIEFILGRMRYYALLAMIPTLLIVGALVLFDVMDIQMNPVRQTVFFFVVMFAVFYFKEVMDFKFRLKRFSEKFNYQDSIFKYTQLMRGVTSLQQVFKELKNTILDVLLVSKAYTFEVTPDHKVIFLDKHEVGPDWNFYQEEFENVTSEIGKIIEVNQGFLMKVGERGGSSYVLLCLSNINTPRLTRDEISWLKTLSFYTSVSMENVLHIEELMEHLKDLKQEGTNPIWLKKLMFAIEEKQRSGLARDLHDSVLQDLISLKRQCELFLGDFKKDDNPCREEVQDKLVQMNEQMSDVISMTRGTCHELRPQLLYDLGLVKALSKLVAQQQERVPFHIRLNTGRFTASLDLDSQLNLYRIIQEFLSNAVKHSQATDVLIMLISIQNKIVLHYEDDGVGFDQEKNTEHSMSMGLSGIKERVRALDGRLRIETSEGKGFKADIEIEL</ns2:sequence><ns2:name>GCA_019704395_comP</ns2:name></ns2:Sequence><ns2:Sequence dsseqid="sq94" id="sq94" description="histidine kinase"><ns2:sequence>MKAWYNKVSIFLILVSLVYVTYLTYISSSKLLVGAAVAENQDNEVVITNIEEFSTAYYSGIQKGDVIKSINNHKVKRPLEVQKYNSNHVSSIVVERDGEKVKIKPDLMNDGNFTTFVIPLIFYIACLFCCFFILKINESKKLLSALILIIFLLSASLAYLSAGGSAKGDWLSRCIMVFTLTSVMFNYLLFLYQYFKELGTVLFNKKVFILYAIPVLNLVFELLRTQLFFRHYVPKINLLSFFISFIIVSVYFGSILIKSKDTEQAHIIKVLTIINILSFSPFLFLYIIPYVFLSTDGISSFVAASFMFLIPFSLVYQFMTNKIYNVDFILSRLKYYGILALTPTIILVTVFELIGNPAGDFYYFRLAILMYIIMVAVFYYKEVLDFRFRLKRVSEKFNYQDSIYKFTQLIRDSTSLTQVFEELKTTILEVSLVSRAHIYEVSVDGSIKLYEELNQNSFEKVYEKEFRKVTSEIGKIVEFNKGFVMKIGERGGKSFVILCLSKMNTPRLTLEELSWLKTLAFYTNVSIENVMKIEELMSHLEEIKQQESNPVWLKKLMYTIEEKQRSDLARDLHDSVLQDLISLKRQCELFLGDFKKDDNPCREEVQDKLVQMNEQMSDVISMTRETCHELRPQLLYDLGLVKALSKLVAQQQERVPFHIRLNTGRFTASLDLDSQLNLYRIIQEFLSNAVKHSQATDVLIMLISIQNKIVLHYEDDGVGFDQEKNTEHSMSMGLSGIKERVRALDGRLRIETSEGKGFKADIEIEL</ns2:sequence><ns2:name>GCA_037201935_None</ns2:name></ns2:Sequence><ns2:Sequence dsseqid="sq388" id="sq388" description="hypothetical protein"><ns2:sequence>MYRYINVYKYLSLVFIILSFIYVIYLSYSFAFNIFVGADVKINEQGKLEVTNVLDYTDEYYSCVKKGDIILEVNGEKGSDIQLKSGRLVNVESLIVERDNKSFHFTSVA</ns2:sequence><ns2:name>GCA_039903365_None</ns2:name></ns2:Sequence><ns2:Sequence dsseqid="sq484" id="sq484" description="histidine kinase"><ns2:sequence>MYRYINVYKYLSLVFIILSFIYVIYLSYSFAFNIFVGADVKINEQGKLEVTNVLDYTDEYYSCVKKGDIILEVNGEKGSDIQLKSGRLVNVESLIVERDNKSFHLQNVSLISEENLFMYLIPVISYSICLFCIFFIYRINKVRKSTSAYILILFLLFVSVAYVSACGARRGEEISTYLLVLTLVSCPVLYIHFIYKYFIELGTKLFEKKILIIMYMLPLINLLLEDVLSNRLKSSAFLSNLNLISFFVLVLTVSILIHKGIRKFKQKEQKSILKVLAYTNIFSFSPFIVFFAVPYVFFEKYVSPFSLAAFTLVIPFSLVYQFMTNRLYNIDFVVGRLKYYGFLAITPTIIVVTIFNYIQQPKDIFYLVKLTIAIYVLMFAVFYFKEIIDFRFKLKRFTEKFNYQDGIFKFTQLIKQASSVDQVLNHFKNTILEVLNIDNACVYDNSKGEITLLSKNNFKDLTYKNHEQYVKNFSGDIGKIKEFKQGFIIKIGERGDRSFLVLCFSSYNTFKLTRDEIAWLQTLAFYTNVSLENVMKIEELMVHLEDLKQQESNPVWLKKLMYTIEEKQRSDLARDLHDSVLQDLISLKRQCELFLGDFKKDENPCREEVQDKLVQMNEQMSDVISMTRETCHELRPQLLYDLGLVKALSKLVAQQQERVPFHIRLNTGRFTASLDLDSQLNLYRIIQEFLSNAVKHSQATDVLIMLISIQNKIVLHYEDDGVGFDQEKNTEHSMSMGLSGIKERVRALDGRLRIETSEGKGFKADIEIEL</ns2:sequence><ns2:name>GCA_024800645_None</ns2:name></ns2:Sequence><ns2:Sequence dsseqid="sq96" id="sq96" description="histidine kinase"><ns2:sequence>MKAWYNKVSIFLILVSLVYVTYLTYISSSKLLVGAAVAENQDNEVVITNIEEFSTAYYSGIQKGDVIKSINNHKVKRPLEVQKYNSNHVSSIVVERDGEKVKIKPDLMNDGNFTTFVIPLIFYIACLFCCFFILKINESKKLLSALILIIFLLSASLAYLSAGGSAKGDWLSRCIMVFTLTSVMFNYLLFLYQYFKELGTVLFNKKVFILYAIPVLNLVFELLRTQLFFRHYVPKINLLSFFISFIIVSVYFGSILIKSKDTEQAHIIKVLTIINILSFSPFLFLYIIPYVFLSTDGISSFVAASFMFLIPFSLVYQFMTNKIYNVDFILSRLKYYGILALTPTIILVTVFELIGNPAGDFYYFRLAILMYIIMVAVFYYKEVLDFRFRLKRVSEKFNYQDSIYKFTQLIRDSTSLTQVFEELKTTILEVSLVSRAHIYEVSVDGSIKLYEELNQNSFEKVYEKEFRKVTSEIGKIVEFNKGFVMKIGERGGKSFVILCLSKMNTPRLTLEELSWLKTLAFYTNVSIENVMKIEELMSHLEEIKQQESNPVWLKKLMYTIEEKQRSDLARDLHDSVLQDLISLKRQCELFLGDFKKDDNPCREEVQDKLVQMNEQMSDVISMTRETCHELRPQLLYDLGLVKALSKLVAQQQERVPFHIRLNTGRFTASLDLDSQLNLYRIIQEFLSNAVKHSQATDVLIMLISIQNKIVLHYEDDGVGFDQEKNTEHSMSMGLSGIKERVRALDGRLRIETSEGKGFKADIEIEL</ns2:sequence><ns2:name>GCA_025502505_None</ns2:name></ns2:Sequence><ns2:Sequence dsseqid="sq98" id="sq98" description="histidine kinase"><ns2:sequence>MKAWYNKVSIFLILVSLVYVTYLTYISSSKLLVGAAVAENQDNEVVITNIEEFSTAYYSGIQKGDVIKSINNHKVKRPLEVQKYNSNHVSSIVVERDGEKVKIKPDLMNDGNFTTFVIPLIFYIACLFCCFFILKINESKKLLSALILIIFLLSASLAYLSAGGSAKGDWLSRCIMVFTLTSVMFNYLLFLYQYFKELGTVLFNKKVFILYAIPVLNLVFELLRTQLFFRHYVPKINLLSFFISFIIVSVYFGSILIKSKDTEQAHIIKVLTIINILSFSPFLFLYIIPYVFLSTDGISSFVAASFMFLIPFSLVYQFMTNKIYNVDFILSRLKYYGILALTPTIILVTVFELIGNPAGDFYYFRLAILMYIIMVAVFYYKEVLDFRFRLKRVSEKFNYQDSIYKFTQLIRDSTSLTQVFEELKTTILEVSLVSRAHIYEVSVDGSIKLYEELNQNSFEKVYEKEFRKVTSEIGKIVEFNKGFVMKIGERGGKSFVILCLSKMNTPRLTLEELSWLKTLAFYTNVSIENVMKIEELMSHLEEIKQQESNPVWLKKLMYTIEEKQRSDLARDLHDSVLQDLISLKRQCELFLGDFKKDDNPCREEVQDKLVQMNEQMSDVISMTRETCHELRPQLLYDLGLVKALSKLVAQQQERVPFHIRLNTGRFTASLDLDSQLNLYRIIQEFLSNAVKHSQATDVLIMLISIQNKIVLHYEDDGVGFDQEKNTEHSMSMGLSGIKERVRALDGRLRIETSEGKGFKADIEIEL</ns2:sequence><ns2:name>GCA_022370975_None</ns2:name></ns2:Sequence><ns2:Sequence dsseqid="sq346" id="sq346" description="two-component system sensor histidine kinase ComP"><ns2:sequence>MKNLMKKFTIAVIVLSILYISYTTYISMNGIIIGTKVQKNDKSQFVIEEISKSSYGQFVGLRQGDIILKINEEKPSDKHLKWGYLSHINSLDILRSGKKIHLKDFDLVTLNRSYSFFLFVLPLVFYFLSIICIFYIFKVNKKRRSFAAYILILLLLDISIAYISAGGPFRGHIINRYINLFTFISSPILYLQFIQTYLGEIGKTFLNRISFLYIIPIFNLGIEFFQDYLQVDIDFLATVNLVSFAILTLFSFSAIYFHLNKYKYAEHSFILKLLILTNTLSFAPFLIFFVLPIIFTGNYIFPALASASLLVLIPFGLVYQFVANKMFDIEFILGRMRYYALLAMIPTLLIVGALVLFDVMEIQMNPLRQTVFFFVVMFAVFYLKEDIDFKFRLKRFSEKFNYQDSIFKYTQLMRGVTSLQQVFKELKNTILDVLLVSKAYTFEVTPDHKVIFLDKHEIGPDWHFYQEEFENVTSEIGKIIEVNQGFLMKVGERGGSSYVLLCLSNINTPRLTRDEISWLKTLSFYTSVSMENVMHIEELMEHLKDLKQEGTNPIWLKKLMFAIEEKQRSGLARDLHDSVLQDLISLKRQCELFLGDFKKDDNPCREEVQDKLVQMNEQMSDVISMTRETCHELRPQLLYDLGLVKALSKLVAQQQERVPFHIRLNTGRFTASLDLDSQLNLYRIIQEFLSNAVKHSQATDVLIMLISIQNKIVLHYEDDGVGFDQEKNTEHSMSMGLSGIKERVRALDGRLRIETSEGKGFKADIEIEL</ns2:sequence><ns2:name>Bacillus_subtilis_PRO49_comP</ns2:name></ns2:Sequence><ns2:Sequence dsseqid="sq78" id="sq78" description="histidine kinase"><ns2:sequence>MKAWYNKVSIFLILVSLVYVTYLTYISSSKLLVGAAVAENQDNEVVITNIEEFSTAYYSGIQKGDVIKSINNHKVKRPLEVQKYNSNHVSSIVVERDGEKVKIKPDLMNDGNFTTFVIPLIFYIACLFCCFFILKINESKKLLSALILIIFLLSASLAYLSAGGSAKGDWLSRCIMVFTLTSVMFNYLLFLYQYFKELGTVLFNKKVFILYAIPVLNLVFELLRTQLFFRHYVPKINLLSFFISFIIVSVYFGSILIKSKDTEQAHIIKVLTIINILSFSPFLFLYIIPYVFLSTDGISSFVAASFMFLIPFSLVYQFMTNKIYNVDFILSRLKYYGILALTPTIILVTVFELIGNPAGDFYYFRLAILMYIIMVAVFYYKEVLDFKFRLKRVSEKFNYQDSIYKFTQLIRDSTSLIQVFEELKTTILEVSLVSRAHIYEVSVDGSIKLYEELNQNSFEKVYQKEFRKVTSEIGKIVEFNKGFVMKIGERGGKSFVILCLSKMNTPRLTLEELSWLKTLAFYTNVSIENVMKIEELMSHLEEIKQQESNPVWLKKLMYTIEEKQRSDLARDLHDSVLQDLISLKRQCELFLGDFKKGDNPCREEVQDKLVQMNEQMSDVISMTRETCHELRPQLLYDLGLVKALSKLVAQQQERVPFHIRLNTGRFTASLDLDSQLNLYRIIQEFLSNAVKHSQATDVLIMLISIQNKIVLHYEDDGVGFDQDKNTEHSMSMGLSGIKERVRALDGRLRIETSEGKGFKADIEIEL</ns2:sequence><ns2:name>GCA_031326005_None</ns2:name></ns2:Sequence><ns2:Sequence dsseqid="sq304" id="sq304" description="two-component system sensor histidine kinase ComP"><ns2:sequence>MKNLIKKFTIAVIVLSILYISYTTYISMNGIIIGTKIHKNDKSQFMIEEISESSYGQFVGLRQGDIILKINKEKPSDKHLKWGYLSHINSLDILRSGKKIHLKDFDLVTLNRPYSFFLFVLPLVFYFLSIICIFYILKVNKKRRSFAAYILILLLLDISIAYISAGGPFRGHIINRYINLFTFISSPILYLQFIQRYLGEIGKTFLNRISFLYIIPIFNLGIEFFQDYLQVDIDFLATLNLVSFATLTLFSFSAIYLHLNKYKYAEHSFILKLLILTNTLSFAPFLIFFVLPIIFTGNYIFPALASASLLVLIPFGLVYQFVANKMFDIEFILGRMRYYALLAMIPTLLIVGALVLFDVMDIQMNPVRQTVFFFVVMFAVFYFKEVMDFKFRLKRFSEKFNYQDSIFKYTQLMRGVTSLQQVFKELKNTILDVLLVSKAYTFEVTPDHKVIFLDKHEVGPDWNFYQEEFENVTSEIGKIIEVNQGFLMKVGERGGSSYVLLCLSNINTPRLTRDEISWLKTLSFYTSVSMENVLHIEELMEHLKDLKQEGTNPIWLKKLMFAIEEKQRSGLARDLHDSVLQDLISLKRQCELFLGDFKKDDNPCREEVQDKLVQMNEQMSDVISMTRETCHELRPQLLYDLGLVKALSKLVAQQQERVPFHIRLNTGRFTASLDLDSQLNLYRIIQEFLSNAVKHSQATDVLIMLISIQNKIVLHYEDDGVGFDQEKNTEHSMSMGLSGIKERVRALDGRLRIETSEGKGFKADIEIEL</ns2:sequence><ns2:name>GCA_905311385_comP</ns2:name></ns2:Sequence><ns2:Sequence dsseqid="sq6" id="sq6" description="histidine kinase"><ns2:sequence>MYRYINVYKYLSLVFIILSFIYVIYLSYSFAFNIFVGADVKINEQGKLEVTNVLDYTDEYYSGVKKGDIILEVNGEKGSDIQLKSGRLVNVESLIVERDNKSFHLQNVSLISEENLFMYLIPVISYSICLFCIFFIYRINKVRKSTSAYILILFLLFVSVAYVSACGARRGEEISTYLLVLTLVSCPVLYIHFIYKYFIELGTKLFEKKILIIMYMLPLINLLLEDVLSNRLKSSAFLSNLNLISFFVLVLTVSILIHKGIRKFKQKEQKSILKVLAYTNIFSFSPFIVFFAVPYVFLEKYVSPFSLAAFTLVIPFSLVYQFMTNRLYNIDFVVGRLKYYGFLAITPTIIVVTIFNYIQQPKDIFYLVKLTIAIYVLMFAVFYFKEIIDFRFKLKRFTEKFNYQDGIFKFTQLIKQASSVDQVLNHFKNTILEVLNIDNACVYDNSKGEITLLSKNNFKDLTYKNHEQYVKNFSGDIGKIKEFKQGFIIKIGERGDKSFLVLCFSSYNTFKLTRDEIAWLQTLAFYTNVSLENVMKIEELMVHLEDLKQQESNPVWLKKLMYTIEEKQRSDLARDLHDSVLQDLISLKRQCELFLGDFKKDDNPCREEVQDKLVQMNEQMSDVISMTRETCHELRPQLLYDLGLVKALSKLVAQQQERVPFHIRLNTGRFTASLDLDSQLNLYRIIQEFLSNAVKHSQATDVLIMLISIQNKIVLHYEDDGVGFDQEKNTEHSMSMGLSGIKERVRALDGRLRIETSEGKGFKADIEIEL</ns2:sequence><ns2:name>GCA_039621185_None</ns2:name></ns2:Sequence><ns2:Sequence dsseqid="sq400" id="sq400" description="hypothetical protein"><ns2:sequence>MYRYINVYKYLSLVFIILSFIYVIYLSYSFAFNIFVGADVKINEQGKLEVTNVLDYTDEYYSCVKKGDIILEVNGEKGSDIQLKSGRLVNVESLIVERDNKSFHLQNVSLISEENLFMYLIPVISYSICLFCIFFIYRINKVRKSTSAYILILFLLFVSVAYVSACGARRGEEISTYLLVLTLVSCPVLYIHFIYKYFIELGTKLFEKKILIIMYMLPLINLLLEDVLSNRLKSSAFCLI</ns2:sequence><ns2:name>GCA_039614745_None</ns2:name></ns2:Sequence><ns2:Sequence dsseqid="sq100" id="sq100" description="histidine kinase"><ns2:sequence>MKAWYNKVSIFLILVSLVYVTYLTYISSSKLLVGAAVAENQDNEVVITNIEEFSTAYYSGIQKGDVIKSINNHKVKRPLEVQKYNSNHVSSIVVERDGEKVKIKPDLMNDGNFTTFVIPLIFYIACLFCCFFILKINESKKLLSALILIIFLLSASLAYLSAGGSAKGDWLSRCIMVFTLTSVMFNYLLFLYQYFKELGTVLFNKKVFILYAIPVLNLVFELLRTQLFFRHYVPKINLLSFFISFIIVSVYFGSILIKSKDTEQAHIIKVLTIINILSFSPFLFLYIIPYVFLSTDGISSFVAASFMFLIPFSLVYQFMTNKIYNVDFILSRLKYYGILALTPTIILVTVFELIGNPAGDFYYFRLAILMYIIMVAVFYYKEVLDFRFRLKRVSEKFNYQDSIYKFTQLIRDSTSLTQVFEELKTTILEVSLVSRAHIYEVSVDGSIKLYEELNQNSFEKVYEKEFRKVTSEIGKIVEFNKGFVMKIGERGGKSFVILCLSKMNTPRLTLEELSWLKTLAFYTNVSIENVMKIEELMSHLEEIKQQESNPVWLKKLMYTIEEKQRSDLARDLHDSVLQDLISLKRQCELFLGDFKKDDNPCREEVQDKLVQMNEQMSDVISMTRETCHELRPQLLYDLGLVKALSKLVAQQQERVPFHIRLNTGRFTASLDLDSQLNLYRIIQEFLSNAVKHSQATDVLIMLISIQNKIVLHYEDDGVGFDQEKNTEHSMSMGLSGIKERVRALDGRLRIETSEGKGFKADIEIEL</ns2:sequence><ns2:name>GCA_025502545_None</ns2:name></ns2:Sequence><ns2:Sequence dsseqid="sq140" id="sq140" description="histidine kinase"><ns2:sequence>MKAWYNKVSIFLILVSLVYVTYLTYISSSKLLVGAAVAENQDNEVVITNIEEFSTAYYSGIQKGDVIKSINNHKVKRPLEVQKYNSNHVSSIVVERDGEKVKIKPDLMNDGNFTTFVIPLIFYIACLFCCFFILKINESKKLLSALILIIFLLSASLAYLSAGGSAKGDWLSRCIMVFTLTSVMFNYLLFLYQYFKELGTVLFNKKVFILYAIPVLNLVFELLRTQLFFRHYVPKINLLSFFISFIIVSVYFGSILIKSKDTEQAHIIKVLTIINILSFSPFLFLYIIPYVFLSTDGISSFVAASFMFLIPFSLVYQFMTNKIYNVDFILSRLKYYGILALTPTIILVTVFELIGNPAGDFYYFRLAILMYIIMVAVFYYKEVLDFRFRLKRVSEKFNYQDSIYKFTQLIRDSTSLTQVFEELKTTILEVSLVSRAHIYEVSVDGSIKLYEELNQNSFEKVYEKEFRKVTSEIGKIVEFNKGFVMKIGERGGKSFVILCLSKMNTPRLTLEELSWLKTLAFYTNVSIENVMKIEELMSHLEEIKQQESNPVWLKKLMYTIEEKQRSDLARDLHDSVLQDLISLKRQCELFLGDFKKDDNPCREEVQDKLVQMNEQMSDVISMTRETCHELRPQLLYDLGLVKALSKLVAQQQERVPFHIRLNTGRFTASLDLDSQLNLYRIIQEFLSNAVKHSQATDVLIMLISIQNKIVLHYEDDGVGFDQEKNTEHSMSMGQGESQGFRWAPSD</ns2:sequence><ns2:name>GCA_025732155_None</ns2:name></ns2:Sequence><ns2:Sequence dsseqid="sq306" id="sq306" description="two-component system sensor histidine kinase ComP"><ns2:sequence>MKNLIKKFTIAVIVLSILYISYTTYISMNGIIIGTKIHKNDKSQFMIEEISESSYGQFVGLRQGDIILKINKEKPSDKHLKWGYLSHINSLDILRSGKKIHLKDFDLVTLNRPYSFFLFVLPLVFYFLSIICIFYILKVNKKRRSFAAYILILLLLDISIAYISAGGPFRGHIINRYINLFTFISSPILYLQFIQRYLGEIGKTFLNRISFLYIIPIFNLGIEFFQDYLQVDIDFLATLNLVSFATLTLFSFSAIYLHLNKYKYAEHSFILKLLILTNTLSFAPFLIFFVLPIIFTGNYIFPALASASLLVLIPFGLVYQFVANKMFDIEFILGRMRYYALLAMIPTLLIVGALVLFDVMDIQMNPVRQTVFFFVVMFAVFYFKEVMDFKFRLKRFSEKFNYQDSIFKYTQLMRGVTSLQQVFKELKNTILDVLLVSKAYTFEVTPDHKVIFLDKHEVGPDWNFYQEEFENVTSEIGKIIEVNQGFLMKVGERGGSSYVLLCLSNINTPRLTRDEISWLKTLSFYTSVSMENVLHIEELMEHLKDLKQEGTNPIWLKKLMFAIEEKQRSGLARDLHDSVLQDLISLKRQCELFLGDFKKDDNPCREEVQDKLVQMNEQMSDVISMTRETCHELRPQLLYDLGLVKALSKLVAQQQERVPFHIRLNTGRFTASLDLDSQLNLYRIIQEFLSNAVKHSQATDVLIMLISIQNKIVLHYEDDGVGFDQEKNTEHSMSMGLSGIKERVRALDGRLRIETSEGKGFKADIEIEL</ns2:sequence><ns2:name>GCA_004119715_comP</ns2:name></ns2:Sequence><ns2:Sequence dsseqid="sq476" id="sq476" description="histidine kinase"><ns2:sequence>MYRYINVYKYLSLVFIILSFIYVIYLSYSFAFNIFVGADVKINEQGKLEVTNVLDYTDEYYSCVKKGDIILEVNGEKGSDIQLKSGRLVNVESLIVERDNKSFHLQNVSLISEENLFMYLIPVISYSICLFCIFFIYRINKVRKSTSAYILILFLLFVSVAYVSACGARRGEEISTYLLVLTLVSCPVLYIHFIYKYFIELGTKLFEKKILIIMYMLPLINLLLEDVLSNRLKSSAFLSNLNLISFFVLVLTVSILIHKGIRKFKQKEQKSILKVLAYTNIFSFSPFIVFFAVPYVFFEKYVSPFSLAAFTLVIPFSLVYQFMTNRLYNIDFVVGRLKYYGFLAITPTIIVVTIFNYIQQPKDIFYLVKLTIAIYVLMFAVFYFKEIIDFRFKLKRFTEKFNYQDGIFKFTQLIKQASSVDQVLNHFKNTILEVLNIDNACVYDNSKGEIILLSKNNFKDLTYKNHEQYVKNFSGDIGKIKEFKQGFIIKIGERGDRSFLVLCFSSYNTFKLTRDEIAWLQTLAFYTNVSLENVMKIEELMVHLEDLKQQESNPVWLKKLMYTIEEKQRSDLARDLHDSVLQDLISLKRQCELFLGDFKKDENPCREEVQDKLVQMNEQMSDVISMTRETCHELRPQLLYDLGLVKALSKLVAQQQERVPFHIRLNTGRFTASLDLDSQLNLYRIIQEFLSNAVKHSQATDVLIMLISIQNKIVLHYEDDGIGFDQEKNTEHSMSMGLSGIKERVRALDGRLRIETSEGKGFKADIEIEL</ns2:sequence><ns2:name>GCA_001746575_None</ns2:name></ns2:Sequence><ns2:Sequence dsseqid="sq416" id="sq416" description="histidine kinase"><ns2:sequence>MHRNNNFYKYLSLAFIILSFVYVIYLSYISVFNIFVGADVKINEQGKLEVTKVVDYTDEYYSGVKKGDIILEVNGQKGSEIQLESGRLVNVESLTVERDNKSFHLQNVSLISEENLFMYLIPLISYSICLFCIFFVYRINKVRKSPSAFVLILFLLFVSVAYVSACGARRGEEVSTYLLVLTLVSCPILYIHFIYKYFAELGTKLFKKKILIIMYILPLVNLLLEAVLSNRLNSSAFLSNLNLISFFVLVLTVSILIHQGIRKIKQNEQKSILKILAYINILSFSPFIIFFVIPYVLFDKYLSPFSLAAFTLVIPFSLVYQFMTNRLYNIDFVVGRLKYYGFLAITPTVIVVTIFNYIQKPEDNFYSVKLTVVIYLLMFAVFYFKEIIDFRFKLKRFTEKFNYQDGIFKFTQLIKQASSVDQVLNHFKNTILEVLNIDNACVYDNSKGEITLLSKNNFKDLTYKNHEQYVKNFSGDIGKIKEFKQGFIIKIGERGDRSFLVLCFSSYNTFKLTRDEIAWLQTLAFYTNVSLENVMKIEELMVHLEDLKQQESNPVWLKKLMYTIEEKQRSDLARDLHDSVLQDLISLKRQCELFLGDFKKDDNPCREEVQDKLVQMNEQMSDVISMTRETCHELRPQLLYDLGLVKALSKLVAQQQERVPFHIRLNTGRFTASLDLDSQLNLYRIIQEFLSNAVKHSQATDVLIMLISIQNKIVLHYEDDGVGFDQEKNTEHSMSMGLSGIKERVRALDGRLRIETSEGKGFKADIEIEL</ns2:sequence><ns2:name>GCA_003665255_None</ns2:name></ns2:Sequence><ns2:Sequence dsseqid="sq308" id="sq308" description="two-component system sensor histidine kinase ComP"><ns2:sequence>MKNLIKKFTIAVIVLSILYISYTTYISMNGIIIGTKIHKNDKSQFMIEEISESSYGQFVGLRQGDIILKINKEKPSDKHLKWGYLSHINSLDILRSGKKIHLKDFDLVTLNRPYSFFLFVLPLVFYFLSIICIFYILKVNKKRRSFAAYILILLLLDISIAYISAGGPFRGHIINRYINLFTFISSPILYLQFIQRYLGEIGKTFLNRISFLYIIPIFNLGIEFFQDYLQVDIDFLATLNLVSFATLTLFSFSAIYLHLNKYKYAEHSFILKLLILTNTLSFAPFLIFFVLPIIFTGNYIFPALASASLLVLIPFGLVYQFVANKMFDIEFILGRMRYYALLAMIPTLLIVGALVLFDVMDIQMNPVRQTVFFFVVMFAVFYFKEVMDFKFRLKRFSEKFNYQDSIFKYTQLMRGVTSLQQVFKELKNTILDVLLVSKAYTFEVTPDHKVIFLDKHEVGPDWNFYQEEFENVTSEIGKIIEVNQGFLMKVGERGGSSYVLLCLSNINTPRLTRDEISWLKTLSFYTSVSMENVLHIEELMEHLKDLKQEGTNPIWLKKLMFAIEEKQRSGLARDLHDSVLQDLISLKRQCELFLGDFKKDDNPCREEVQDKLVQMNEQMSDVISMTRETCHELRPQLLYDLGLVKALSKLVAQQQERVPFHIRLNTGRFTASLDLDSQLNLYRIIQEFLSNAVKHSQATDVLIMLISIQNKIVLHYEDDGVGFDQEKNTEHSMSMGLSGIKERVRALDGRLRIETSEGKGFKADIEIEL</ns2:sequence><ns2:name>GCA_009662155_comP</ns2:name></ns2:Sequence><ns2:Sequence dsseqid="sq478" id="sq478" description="histidine kinase"><ns2:sequence>MYRYINVYKYLSLVFIILSFIYVIYLSYSFAFNIFVGADVKINEQGKLEVTNVLDYTDEYYSCVKKGDIILEVNGEKGSDIQLKSGRLVNVESLIVERDNKSFHLQNVSLISEENLFMYLIPVISYSICLFCIFFIYRINKVRKSTSAYILILFLLFVSVAYVSACGARRGEEISTYLLVLTLVSCPVLYIHFIYKYFIELGTKLFEKKILIIMYMLPLINLLLEDVLSNRLKSSAFLSNLNLISFFVLVLTVSILIHKGIRKFKQKEQKSILKVLAYTNIFSFSPFIVFFAVPYVFFEKYVSPFSLAAFTLVIPFSLVYQFMTNRLYNIDFVVGRLKYYGFLAITPTIIVVTIFNYIQQPKDIFYLVKLTIAIYVLMFAVFYFKEIIDFRFKLKRFTEKFNYQDGIFKFTQLIKQASSVDQVLNHFKNTILEVLNIDNACVYDNSKGEIILLSKNNFKDLTYKNHEQYVKNFSGDIGKIKEFKQGFIIKIGERGDRSFLVLCFSSYNTFKLTRDEIAWLQTLAFYTNVSLENVMKIEELMVHLEDLKQQESNPVWLKKLMYTIEEKQRSDLARDLHDSVLQDLISLKRQCELFLGDFKKDENPCREEVQDKLVQMNEQMSDVISMTRETCHELRPQLLYDLGLVKALSKLVAQQQERVPFHIRLNTGRFTASLDLDSQLNLYRIIQEFLSNAVKHSQATDVLIMLISIQNKIVLHYEDDGIGFDQEKNTEHSMSMGLSGIKERVRALDGRLRIETSEGKGFKADIEIEL</ns2:sequence><ns2:name>GCA_033113625_None</ns2:name></ns2:Sequence><ns2:Sequence dsseqid="sq68" id="sq68" description="histidine kinase"><ns2:sequence>MKAWYNKVSIFLILVSLVYVTYLTYISSSKLLVGAAVAENQDNEVVITNIEEFSTAYYSGIQKGDVIKSINNHKVKRPLEVQKYNSNHVSSIVVERDGEKVKIKPDLMNDGNFTTFVIPLIFYIACLFCCFFILKINESKKLLSALILIIFLLSASLAYLSAGGSAKGDWLSRCIMVFTLTSVMFNYLLFLYQYFKELGTVLFNKKVFILYAIPVLNLVFELLRTQLFFRHYVPKINLLSFFISFIIVSVYFGSILIKSKDTEQAHIIKVLTIINILSFSPFLFLYIIPYVFLSTDGISSFVAASFMFLIPFSLVYQFMTNKIYNVDFILSRLKYYGVLALTPTIILVTVFELIGNPAGDFYYFRLAILMYIIMVAVFYYKEVLDFKFRLKRVSEKFNYQDSIYKFTQLIRDSTSLIQVFEELKTTILEVSLVSRAHIYEVSVDGSIKLYEELNQNSFEKVYQKEFRKVTSEIGKIVEFNKGFVMKIGERGGKSFVILCLSKMNTPRLTLEELSWLKTLAFYTNVSIENVMKIEELMSHLEEIKQQESNPVWLKKLMYTIEEKQRSDLARDLHDSVLQDLISLKRQCELFLGDFKKGDNPCREEVQDKLVQMNEQMSDVISMTRETCHELRPQLLYDLGLVKALSKLVAQQQERVPFHIRLNTGRFTASLDLDSQLNLYRIIQEFLSNAVKHSQATDVLIMLISIQNKIVLHYEDDGVGFDQEKNTEHSMSMGLSGIKERVRALDGRLRIETSEGKGFKADIEIEL</ns2:sequence><ns2:name>GCA_009665145_None</ns2:name></ns2:Sequence><ns2:Sequence dsseqid="sq364" id="sq364" description="two-component system sensor histidine kinase ComP"><ns2:sequence>MKNLIKKFTLAVIVLSILYIFYITYITMNGIIIGTKVLKNDKSQFVIEEISESSYGQFVGLRQGDIILKINEEKPSDKHLKWGYLSHINSLDILRSGKKIHLKDFDLVTLNRPYSFFLFVLPLVFYFLSIICIFYILKVNKIRRSFAGYILILLLLDISIAYISAGGPFRGHRINRYINLFTFISSPILYLQFIQGYLREIGKAFLNRIYFLYIIPIFNLGIEFFRAYLQVDIDFLATVNLVSFAILTLFAFSSIYFHLNKYKYAEHSFILKLLILTNTLSFAPFLIFYVLPIIFTGNYVFPALVSASLLVLIPFGLVYQFVANKMFDIEFILGRMRYYALLAMIPTLFIVGALVWLDVMKIQMNPVRQTVFFFVVMFAVFYFKEVMDFKFRLKRFSEKFNYQDSIFKYTQLMRGVTSLQQVFKELKNTILDVLLVSKAYTFEVTPDHKVIFLDKHEIGPDWHLYQEEFENVTSEIGKIIEVNQGFLMKVGERGGSSYVLLCLSNINTPRLTRDEISWLKTLSFYTSVSMENVMHIEELMEHLKDLKQEGTNPIWLKKLMFAIEEKQRSGLARDLHDSVLQDLISLKRQCELFLGDFKKGDNPCREEVQDKLVQMNEQMSDVISMTRETCHELRPQLLYDLGLVKALSKLVAQQQERVPFHIRLNTGRFTASLDLDSQLNLYRIIQEFLSNAVKHSQATDVLIMLISIQNKIVLHYEDDGVGFDQEKNTEHSMSMGLSGIKERVRALDGRLRIETSEGKGFKADIEIEL</ns2:sequence><ns2:name>GCA_905310975_comP</ns2:name></ns2:Sequence><ns2:Sequence dsseqid="sq258" id="sq258" description="two-component system sensor histidine kinase ComP"><ns2:sequence>MKNLIKKFTIAVIVLSILYISYTTYISMNGIIIGTKIHKNDKSQFMIEEISESSYGQFVGLRQGDIILKINKEKPSDKHLKWGYLSHINSLDILRSGKKIHLKDFDLVTLNRPYSFFLFVLPLFFYFLSIICIFYILKVNKKRRSFAAYILILLLLDISIAYISAGGPFRGHIINRYINLFTFISSPILYLQFIQRYLGEIGKTFLNRISFLYIIPIFNLGIEFFQDYLQVDIDFLATLNLVSFATLTLFSFSAIYLHLNKYKYAEHSFILKLLILTNTLSFAPFLIFFVLPIIFTGNYIFPALASASLLVLIPFGLVYQFVANKMFDIEFILGRMRYYALLAMIPTLLIVGALVLFDVMDIQMNPVRQTVFFFVVMFAVFYFKEVMDFKFRLKRFSEKFNYQDSIFKYTQLMRGVTSLQQVFKELKNTILDVLLVSKAYTFEVTPDHKVIFLDKHEVGPDWNFYQEEFENVTSEIGKIIEVNQGFLMKVGERGGSSYVLLCLSNINTPRLTRDEISWLKTLSFYTSVSMENVLHIEELMEHLKDLKQEGTNPIWLKKLMFAIEEKQRSGLARDLHDSVLQDLISLKRQCELFLGDFKKDDNPCREEVQDKLVQMNEQMSDVISMTRETCHELRPQLLYDLGLVKALSKLVAQQQERVPFHIRLNTGRFTASLDLDSQLNLYRIIQEFLSNAVKHSQATDVLIMLISIQNKIVLHYEDDGVGFDQEKNTEHSMSMGLSGIKERVRALDGRLRIETSEGKGFKADIEIEL</ns2:sequence><ns2:name>GCA_000789295_comP</ns2:name></ns2:Sequence><ns2:Sequence dsseqid="sq342" id="sq342" description="two-component system sensor histidine kinase ComP"><ns2:sequence>MKNLMKKFTIAVIVLSILYISYTTYISMNGIIIGTKVQKNDKSQFVIEEISKSSYGQFVGLRQGDIILKINEEKPSDKHLKWGYLSHINSSLDILRSGKKIHLKDFDLVTLNRSYSFFLFVLPLVFYFLSIICIFYIFKVNKKRRSFAAYILILLLLDISIAYISAGGPFRGHIINRYINLFTFISSPILYLQFIQTYLGEIGKTFLNRISFLYIIPIFNLGIEFFQDYLQVDIDFLATVNLVSFAILTLFSFSAIYFHLNKYKYAEHSFILKLLILTNTLSFAPFLIFFVLPIIFTGNYIFPALASASLLVLIPFGLVYQFVANKMFDIEFILGRMRYYALLAMIPTLLIVGALVLFDVMEIQMNPLRQTVFFFVVMFAVFYLKEVIDFKFRLKRFSEKFNYQDSIFKYTQLMRGVTSLQQVFKELKNTILDVLLVSKAYTFEVTPDHKVIFLDKHEIGPDWHFYQEEFENVTSEIGKIIEVNQGFLMKVGERGGSSYVLLCLSNINTPRLTRDEISWLKTLSFYTSVSMENVMHIEELMEHLKDLKQEGTNPIWLKKLMFAIEEKQRSGLARDLHDSVLQDLISLKRQCELFLGDFKKDENPCREEVQDKLVQMNEQMSDVISMTRETCHELRPQLLYDLGLVKALSKLVAQQQERVPFHIRLNTGRFTASLDLDSQLNLYRIIQEFLSNAVKHSQATDVLIMLISIQNKIVLHYEDDGVGFDQEKNTEHSMSMGLSGIKERVRALDGRLRIETSEGKGFKADIEIEL</ns2:sequence><ns2:name>GCA_003665215_comP</ns2:name></ns2:Sequence><ns2:Sequence dsseqid="sq102" id="sq102" description="histidine kinase"><ns2:sequence>MKAWYNKVSIFLILVSLVYVTYLTYISSSKLLVGAAVAENQDNEVVITNIEEFSTAYYSGIQKGDVIKSINNHKVKRPLEVQKYNSNHVSSIVVERDGEKVKIKPDLMNDGNFTTFVIPLIFYIACLFCCFFILKINESKKLLSALILIIFLLSASLAYLSAGGSAKGDWLSRCIMVFTLTSVMFNYLLFLYQYFKELGTVLFNKKVFILYAIPVLNLVFELLRTQLFFRHYVPKINLLSFFISFIIVSVYFGSILIKSKDTEQAHIIKVLTIINILSFSPFLFLYIIPYVFLSTDGISSFVAASFMFLIPFSLVYQFMTNKIYNVDFILSRLKYYGILALTPTIILVTVFELIGNPAGDFYYFRLAILMYIIMVAVFYYKEVLDFRFRLKRVSEKFNYQDSIYKFTQLIRDSTSLTQVFEELKTTILEVSLVSRAHIYEVSVDGSIKLYEELNQNSFEKVYEKEFRKVTSEIGKIVEFNKGFVMKIGERGGKSFVILCLSKMNTPRLTLEELSWLKTLAFYTNVSIENVMKIEELMSHLEEIKQQESNPVWLKKLMYTIEEKQRSDLARDLHDSVLQDLISLKRQCELFLGDFKKDDNPCREEVQDKLVQMNEQMSDVISMTRETCHELRPQLLYDLGLVKALSKLVAQQQERVPFHIRLNTGRFTASLDLDSQLNLYRIIQEFLSNAVKHSQATDVLIMLISIQNKIVLHYEDDGVGFDQEKNTEHSMSMGLSGIKERVRALDGRLRIETSEGKGFKADIEIEL</ns2:sequence><ns2:name>GCA_004101405_None</ns2:name></ns2:Sequence><ns2:Sequence dsseqid="sq310" id="sq310" description="two-component system sensor histidine kinase ComP"><ns2:sequence>MKNLIKKFTIAVIVLSILYISYTTYISMNGIIIGTKIHKNDKSQFMIEEISESSYGQFVGLRQGDIILKINKEKPSDKHLKWGYLSHINSLDILRSGKKIHLKDFDLVTLNRPYSFFLFVLPLVFYFLSIICIFYILKVNKKRRSFAAYILILLLLDISIAYISAGGPFRGHIINRYINLFTFISSPILYLQFIQRYLGEIGKTFLNRISFLYIIPIFNLGIEFFQDYLQVDIDFLATLNLVSFATLTLFSFSAIYLHLNKYKYAEHSFILKLLILTNTLSFAPFLIFFVLPIIFTGNYIFPALASASLLVLIPFGLVYQFVANKMFDIEFILGRMRYYALLAMIPTLLIVGALVLFDVMDIQMNPVRQTVFFFVVMFAVFYFKEVMDFKFRLKRFSEKFNYQDSIFKYTQLMRGVTSLQQVFKELKNTILDVLLVSKAYTFEVTPDHKVIFLDKHEVGPDWNFYQEEFENVTSEIGKIIEVNQGFLMKVGERGGSSYVLLCLSNINTPRLTRDEISWLKTLSFYTSVSMENVLHIEELMEHLKDLKQEGTNPIWLKKLMFAIEEKQRSGLARDLHDSVLQDLISLKRQCELFLGDFKKDDNPCREEVQDKLVQMNEQMSDVISMTRETCHELRPQLLYDLGLVKALSKLVAQQQERVPFHIRLNTGRFTASLDLDSQLNLYRIIQEFLSNAVKHSQATDVLIMLISIQNKIVLHYEDDGVGFDQEKNTEHSMSMGLSGIKERVRALDGRLRIETSEGKGFKADIEIEL</ns2:sequence><ns2:name>GCA_009914155_comP</ns2:name></ns2:Sequence><ns2:Sequence dsseqid="sq208" id="sq208" description="histidine kinase"><ns2:sequence>MKSRTNKISVLLVVISLLYVIYLTYISNNNLLVGATVSKGKNGDVVITNVDEYSMASYSGIEKGDIVKRINNQKINTKEIKMNKLKNVSSMVVERNGKDVELKLTLFNDKNFSTYLIPLMFYIVCLFCCLFIIKINESKDLPSALVLIIFLLSASIAYISAGVSVKGDILCRCIMVVTLISVPLNYLLFLYHYFRELGTTLFDKKVFILYLVPIINVVCEMFRSHLFFRDYVPKLSLLSFFFLFIIVGIYFCIILIKNKDTEQAHIIKVLTIINIFSFSPFLCLYLIPYVFLNAHYVSSFLAASFMMLIPFSLVFQFMTNKIYNVDFILSRLRYYGFLALTPTIILISTIELISSPDSDFYSVKLTFLIYIIMLAVFYYKEVLDFRFRLKRVSEKFNYQDSIYKFTQMIRDSTSLSQVFEELKNTILEVSLVSRAHVYEVSADGNIKLYDDENVNSFEKVYQKEFRKVTSEIGKIVEFNKGFVMKIGERGGKSFVILCLSKMNTPRLTLEELSWLKTLAFYTNVSIENVMKIEELMSHLEEIKQQESNPVWLKKLMYTIEEKQRSDLARDLHDSVLQDLISLKRQCELFLGDFKKDDNPCREEVQDKLVQMNEQMSDVISMTRETCHELRPQLLYDLGLVKALSKLVAQQQERVPFHIRLNTGRFTASLDLDSQLNLYRIIQEFLSNAVKHSQATDVLIMLISIQNKIVLHYEDDGVGFDQEKNTEHSMSMGLSGIKERVRALDGRLRIETSEGKGFKADIEIEL</ns2:sequence><ns2:name>GCA_039619305_None</ns2:name></ns2:Sequence><ns2:Sequence dsseqid="sq234" id="sq234" description="two-component system sensor histidine kinase ComP"><ns2:sequence>MKNLIKKFTIAVIVLSILYISYTTYISMNGIIIGTKIHKNDKSQFMIEEISESSYGQFVGLRQGDIILKINKEKPSDKHLKWGYLSHINSLDILRSGKKIHLKDFDLVTLNRPYSFFLFVLPLFFYFLSIICIFYILKVNKKRRSFAAYILILLLLDISIAYISAGGPFRGHIINRYINLFTFISSPILYLQFIQRYLGEIGKTFLNRISFLYIIPIFNLGIEFFQDYLQVDIDFLATLNLVSFATLTLFSFSAIYLHLNKYKYAEHSFILKLLILTNTLSFAPFLIFFVLPIIFTGNYIFPALASASLLVLIPFGLVYQFVANKMFDIEFILGRMRYYALLAMIPTLLIVGALVLFDVMDIQMNPVRQTVFFFVVMFAVFYFKEVMDFKFRLKRFSEKFNYQDSIFKYTQLMRGVTSLQQVFKELKNTILDVLLVSKAYTFEVTPDHKVIFLDKHEVGPDWNFYQEEFENVTSEIGKIIEVNQGFLMKVGERGGSSYVLLCLSNINTPRLTRDEISWLKTLSFYTSVSMENVLHIEELMEHLKDLKQEGTNPIWLKKLMFAIEEKQRSGLARDLHDSVLQDLISLKRQCELFLGDFKKDDNPCREEVQDKLVQMNEQMSDVISMTRGTCHELRPQLLYDLGLVKALSKLVAQQQERVPFHIRLNTGRFTASLDLDSQLNLYRIIQEFLSNAVKHSQATDVLIMLISIQNKIVLHYEDDGVGFDQEKNTEHSMSMGLSGIKERVRALDGRLRIETSEGKGFKADIEIEL</ns2:sequence><ns2:name>GCA_000952895_comP</ns2:name></ns2:Sequence><ns2:Sequence dsseqid="sq138" id="sq138" description="histidine kinase"><ns2:sequence>MKAWYNKVSIFLILVSLVYVTYLTYISSSKLLVGAAVAENQDNEVVITNIEEFSTAYYSGIQKGDVIKSINNHKVKRPLEVQKYNSNHVSSIVVERDGEKVKIKPDLMNDGNFTTFVIPLIFYIACLFCCFFILKINESKKLLSALILIIFLLSASLAYLSAGGSAKGDWLSRCIMVFTLTSVMFNYLLFLYQYFKELGTVLFNKKVFILYAIPVLNLVFELLRTQLFFRHYVPKINLLSFFISFIIVSVYFGSILIKSKDTEQAHIIKVLTIINILSFSPFLFLYIIPYVFLSTDGISSFVAASFMFLIPFSLVYQFMTNKIYNVDFILSRLKYYGILALTPTIILVTVFELIGNPAGDFYYFRLAILMYIIMVAVFYYKEVLDFKFRLKRVSEKFNYQDSIYKFTQLIRDSTSLIQVFEELKTTILEVSLVSRAHIYEVSVDGSIKLYEELNQNSFEKVYQKEFRKVTSEIGKIVEFNKGFVMKIGERGGKSFVILCLSKMNTPRLTLEELSWLKTLAFYTNVSIENVMKIEELMSHLEEIKQQESNPVWLKKLMYTIEEKQRSDLARDLHDSVLQDLISLKRQCELFLGDFKKDDNPCREEVQDKLVQMNEQMSDVISMTRETCHELRPQLLYDLGLVKALSKLVA</ns2:sequence><ns2:name>GCA_018884165_None</ns2:name></ns2:Sequence><ns2:Sequence dsseqid="sq428" id="sq428" description="histidine kinase"><ns2:sequence>MHRNNNFYKYLSLAFIILSFVYVIYLSYISVFNIFVGADVKINEQGKLEVTKVVDYTDEYYSGVKKGDIILEVNGQKGSEIQLESGRLVNVESLTVERDNKSFHLQNVSLISEENLFMYLIPLISYSICLFCIFFVYRINKVRKSPSAFVLILFLLFVSVAYVSACGARRGEEVSTYLLVLTLVSCPILYIHFIYKYFAELGTKLFKKKILIIMYILPLVNLLLEAVLSNRLNSSAFLSNLNLISFFVLVLTVSILIHQGIRKIKQNEQKSILKILAYINILSFSPFIIFFVIPYVLFDKYLSPFSLAAFTLVIPFSLVYQFMTNRLYNIDFVVGRLKYYGFLAITPTVIVVTIFNYIQKPEDNFYSVKLTVVIYLLMFAVFYFKEIIDFRFKLKRFTEKFNYQDGIFKFTQLIKQASSVDQVLNHFKNTILEVLNIDNACVYDNSKGEITLLSKNNFKDLTYKNHEQYVKNFSGDIGKIKEFKQGFIIKIGERGDRSFLVLCFSSYNTFRLTRDEIAWLQTLAFYTNVSLENVMKIEELMVHLEDLKQQESNPVWLKKLMYTIEEKQRSDLARDLHDSVLQDLISLKRQCELFLGDFKKGDNPCREEVQDKLVQMNEQMSDVISMTRETCHELRPQLLYDLGLVKALSKLVAQQQERVPFHIRLNTGRFTASLDLDSQLNLYRIIQEFLSNAVKHSQATDVLIMLISIQNKIVLHYEDDGVGFDQEKNTEHSMSMGLSGIKERVRALDGRLRIETSEGKGFKADIEIEL</ns2:sequence><ns2:name>GCA_004119175_None</ns2:name></ns2:Sequence><ns2:Sequence dsseqid="sq312" id="sq312" description="two-component system sensor histidine kinase ComP"><ns2:sequence>MKNLIKKFTIAVIVLSILYISYTTYISMNGIIIGTKIHKNDKSQFMIEEISESSYGQFVGLRQGDIILKINKEKPSDKHLKWGYLSHINSLDILRSGKKIHLKDFDLVTLNRPYSFFLFVLPLVFYFLSIICIFYILKVNKKRRSFAAYILILLLLDISIAYISAGGPFRGHIINRYINLFTFISSPILYLQFIQRYLGEIGKTFLNRISFLYIIPIFNLGIEFFQDYLQVDIDFLATLNLVSFATLTLFSFSAIYLHLNKYKYAEHSFILKLLILTNTLSFAPFLIFFVLPIIFTGNYIFPALASASLLVLIPFGLVYQFVANKMFDIEFILGRMRYYALLAMIPTLLIVGALVLFDVMDIQMNPVRQTVFFFVVMFAVFYFKEVMDFKFRLKRFSEKFNYQDSIFKYTQLMRGVTSLQQVFKELKNTILDVLLVSKAYTFEVTPDHKVIFLDKHEVGPDWNFYQEEFENVTSEIGKIIEVNQGFLMKVGERGGSSYVLLCLSNINTPRLTRDEISWLKTLSFYTSVSMENVLHIEELMEHLKDLKQEGTNPIWLKKLMFAIEEKQRSGLARDLHDSVLQDLISLKRQCELFLGDFKKDDNPCREEVQDKLVQMNEQMSDVISMTRETCHELRPQLLYDLGLVKALSKLVAQQQERVPFHIRLNTGRFTASLDLDSQLNLYRIIQEFLSNAVKHSQATDVLIMLISIQNKIVLHYEDDGVGFDQEKNTEHSMSMGLSGIKERVRALDGRLRIETSEGKGFKADIEIEL</ns2:sequence><ns2:name>GCA_905315035_comP</ns2:name></ns2:Sequence><ns2:Sequence dsseqid="sq446" id="sq446" description="histidine kinase"><ns2:sequence>MHRNNNFYKYLSLAFIILSFVYVIYLSYISVFNIFVGADVKINEQGKLEVTKVVDYTDEYYSGVKKGDIILEVNGQKGSEIQLESGRLVNVESLTVERDNKSFHLQNVSLISEENLFMYLIPLISYSICLFCIFFVYRINKVRKSPSAFVLILFLLFVSVAYVSACGARRGEEVSTYLLVLTLVSCPILYIHFIYKYFAELGTKLFKKKILIIMYILPLVNLLLEAVLSNRLNSSAFLSNLNLISFFVLVLTVSILIHQGIRKIKQNEQKSILKILAYINILSFSPFIIFFVIPYVLFDKYLSPFSLAAFTLVIPCSLVYQFMTNRLYNIDFVVGRLKYYGFLAITPTVIVVTIFNYIQKPEDNFYSVKLTVVIYLLMFAVFYFKEIIDFRFKLKRFTEKFNYQDGIFKFTQLIKQASSVDQVLNHFKNTILDVLNIDNACVYDNSKGEITLLSKNNFKDLTYTNHEQYVKNFTGDIGKIKEFKQGFIIKIGERGDKSFLVLCFSSYNTFKLTRDEIAWLQTLAFYTNVSLENVMKIEELMVHLEDLKQQESNPVWLKKLMYTIEEKQRSDLARDLHDSVLQDLISLKRQCELFLGDFKKDDNPCREEVQDKLVQMNEQMSDVISMTRETCHELRPQLLYDLGLVKALSKLVAQQQERVPFHIRLNTGRFTASLDLDSQLNLYRIIQEFLSNAVKHSQATDVLIMLISIQNKIVLHYEDDGVGFDQEKNTEHSMSMGLSGIKERVRALDGRLRIETSEGKGFKADIEIEL</ns2:sequence><ns2:name>GCA_000186745_None</ns2:name></ns2:Sequence><ns2:Sequence dsseqid="sq260" id="sq260" description="two-component system sensor histidine kinase ComP"><ns2:sequence>MKNLIKKFTIAVIVLSILYISYTTYISMNGIIIGTKIHKNDKSQFMIEEISESSYGQFVGLRQGDIILKINKEKPSDKHLKWGYLSHINSLDILRSGKKIHLKDFDLVTLNRPYSFFLFVLPLFFYFLSIICIFYILKVNKKRRSFAAYILILLLLDISIAYISAGGPFRGHIINRYINLFTFISSPILYLQFIQRYLGEIGKTFLNRISFLYIIPIFNLGIEFFQDYLQVDIDFLATLNLVSFATLTLFSFSAIYLHLNKYKYAEHSFILKLLILTNTLSFAPFLIFFVLPIIFTGNYIFPALASASLLVLIPFGLVYQFVANKMFDIEFILGRMRYYALLAMIPTLLIVGALVLFDVMDIQMNPVRQTVFFFVVMFAVFYFKEVMDFKFRLKRFSEKFNYQDSIFKYTQLMRGVTSLQQVFKELKNTILDVLLVSKAYTFEVTPDHKVIFLDKHEVGPDWNFYQEEFENVTSEIGKIIEVNQGFLMKVGERGGSSYVLLCLSNINTPRLTRDEISWLKTLSFYTSVSMENVLHIEELMEHLKDLKQEGTNPIWLKKLMFAIEEKQRSGLARDLHDSVLQDLISLKRQCELFLGDFKKDDNPCREEVQDKLVQMNEQMSDVISMTRETCHELRPQLLYDLGLVKALSKLVAQQQERVPFHIRLNTGRFTASLDLDSQLNLYRIIQEFLSNAVKHSQATDVLIMLISIQNKIVLHYEDDGVGFDQEKNTEHSMSMGLSGIKERVRALDGRLRIETSEGKGFKADIEIEL</ns2:sequence><ns2:name>GCA_026410045_comP</ns2:name></ns2:Sequence><ns2:Sequence dsseqid="sq76" id="sq76" description="histidine kinase"><ns2:sequence>MKAWYNKVSIFLILVSLVYVTYLTYISSSKLLVGAAVAENQDNEVVITNIEEFSTAYYSGIQKGDVIKSINNHKVKRPLEVQKYNSNHVSSIVVERDGEKVKIKPDLMNDGNFTTFVIPLIFYIACLFCCFFILKINESKKLLSALILIIFLLSASLAYLSAGGSAKGDWLSRCIMVFTLTSVMFNYLLFLYQYFKELGTVLFNKKVFILYAIPVLNLVFELLRTQLFFRHYVPKINLLSFFISFIIVSVYFGSILIKSKDTEQAHIIKVLTIINILSFSPFLFLYIIPYVFLSTDGISSFVAASFMFLIPFSLVYQFMTNKIYNVDFILSRLKYYGVLALTPTIILVTVFELIGNPAGDFYYFRLAILMYIIMVAVFYYKEVLDFKFRLKRVSEKFNYQDSIYKFTQLIRDSTSLIQVFEELKTTILEVSLVSRAHIYEVSVDGSIKLYEELNQNSFEKVYQKEFRKVTSEIGKIVEFNKGFVMKIGERGGKSFVILCLSKMNTPRLTLEELSWLKTLAFYTNVSIENVMKIEELMSHLEEIKQQESNPVWLKKLMYTIEEKQRSDLARDLHDSVLQDLISLKRQCELFLGDFKKGDNPCREEVQDKLVQMNEQMSDVISMTRETCHDLRPQLLYDLGLVKALSKLVAQQQERVPFHIRLNTGRFTASLDLDSQLNLYRIIQEFLSNAVKHSQATDVLIMLISIQNKIVLHYEDDGVGFDQEKNTEHSMSMGLSGIKERVRALDGRLRIETSEGKGFKADIEIEL</ns2:sequence><ns2:name>GCA_000349795_None</ns2:name></ns2:Sequence><ns2:Sequence dsseqid="sq80" id="sq80" description="histidine kinase"><ns2:sequence>MKAWYNKVSIFLILVSLVYVTYLTYISSSKLLVGAAVAENQDNEVVITNIEEFSTAYYSGIQKGDVIKSINNHKVKRPLEVQKYNSNHVSSIVVERDGEKVKIKPDLMNDGNFTTFVIPLIFYIACLFCCFFILKINESKKLLSALILIIFLLSASLAYLSAGGSAKGDWLSRCIMVFTLTSVMFNYLLFLYQYFKELGTVLFNKKVFILYAIPVLNLVFELLRTQLFFRLYVPKINLLSFFISFIIVSVYFGSILIKSKDTEQAHIIKVLTIINILSFSPFLFLYIIPYVFLSTDGISSFVAASFMFLIPFSLVYQFMTNKIYNVDFILSRLKYYGVLALTPTIILVTVFELIGNPAGDFYYFRLAILMYIIMVAVFYYKEVLDFKFRLKRVSEKFNYQDSIYKFTQLIRDSTSLIQVFEELKTTILEVSLVSRAHIYEVSVDGSIKLYEELNQNSFEKVYQKEFRKVTSEIGKIVEFNKGFVMKIGERGGKSFVILCLSKMNTPRLTLEELSWLKTLAFYTNVSIENVMKIEELMSHLEEIKQQESNPVWLKKLMYTIEEKQRSDLARDLHDSVLQDLISLKRQCELFLGDFKKGDNPCREEVQDKLVQMNEQMSDVISMTRETCHELRPQLLYDLGLVKALSKLVAQQQERVPFHIRLNTGRFTASLDLDSQLNLYRIIQEFLSNAVKHSQATDVLIMLISIQNKIVLHYEDDGVGFDQEKNTEHSMSMGLSGIKERVRALDGRLRIETSEGKGFKADIEIEL</ns2:sequence><ns2:name>GCA_018394175_None</ns2:name></ns2:Sequence><ns2:Sequence dsseqid="sq40" id="sq40" description="histidine kinase"><ns2:sequence>MYRYINVYKYLSLVFIILSFIYVIYLSYSFAFNIFVGADVKINEQGKLEVTNVLDYTDEYYSGVKKGDIILEVNGEKGSDIQLKSGRLVNVESLIVERDNKSFHLQNVSLISEENLFMYLIPVISYSICLFCIFFIYRINKVRKSTSAYILILFLLFVSVAYVSACGARRGEEISTYLLVLTLVSCPVLYIHFIYKYFIELGTKLFEKKILIIMYMLPLINLLLEDVLSNRLKSSAFLSNLNLISFFVLVLTVSILIHKGIRKFKQKEQKSILKVLAYTNIFSFSPFIVFFAVPYVFLEKYVSPFSLAAFTLVIPFSLVYQFMTNRLYNIDFVVGRLKYYGFLAITPTIIVVTIFNYIQQPKDIFYLVKLTIAIYVLMFAVFYFKEIIDFRFKLKRFTEKFNYQDGIFKFTQLIKQASSVDQVLNHFKNTILDVLNIDNACVYDNSKGEITLLSKNNFKDLTYKNHEQYVKNFTGDIGKIKEFKQGFIIKIGERGDKSFLVLCFSSYNTFKLTRDEIAWLQTLAFYTNVSLENVMKIEELMVHLEDLKQQESNPVWLKKLMYTIEEKQRSDLARDLHDSVLQDLISLKRQCELFLGDFKKGDNPCREEVQDKLVQMNEQMSDVISMTRETCHELRPQLLYDLGLVKALSKLVAQQQERVPFHIRLNTGRFTASLDLDSQLNLYRIIQEFLSNAVKHSQATDVLIMLISIQNKIVLHYEDDGVGFDQEKNTEHSMSMGLSGIKERVRALDGRLRIETSEGKGFKADIEIEL</ns2:sequence><ns2:name>GCA_004101565_None</ns2:name></ns2:Sequence><ns2:Sequence dsseqid="sq548" id="sq548" description="histidine kinase"><ns2:sequence>MYRYINVYKYLSLVFIILSFIYVIYLSYSFAFNIFVGADVKINEQGKLEVTNVLDYTDEYYSCVKKGDIILEVNGEKGSDIQLKSGRLVNVESLIVERDNKSFHLQNVSLISEENLFMYLIPVISYSICLFCIFFIYRINKVRKSTSAYILILFLLFVSVAYVSACGARRGEEISTYLLVLTLVSCPVLYIHFIYKYFIELGTKLFEKKILIIMYMLPLINLLLEDVLSNRLKSSAFLSNLNLISFFVLVLTVSILIHKGIRKFKQKEQKSILKVLAYTNIFSFSPFIVFFAVPYVFFEKYVSPFSLAAFTLVIPFSLVYQFMTNRLYNIDFVVGRLKYYGFLAITPTIIVVTIFNYIQQPKDIFYLVKLTIAIYVLMFAVFYFKEIIDFRFKLKRFTEKFNYQDGIFKFTQLIKQASSVDQVLNHFKNTILEVLNIDNACVYDNSKGEITLLSKNNFKDLTYKNHEQYVKNFSGDIGKIKEFKQGFIIKIGERGDRSFLVLCFSSYNTFKLTRDEIAWLQTLAFYTNVSLENVMKIEELMVHLEDLKQQESNPVWLKKLMYTIEEKQRSDLARDLHDSVLQDLISLKRQCELFLGDFKKGDNPCREEVQDKLVQMNEQMSDVISMTRETCHELRPQLLYDLGLVKALSKLVAQQQERVPFHIRLNTGRFTASLDLDSQLNLYRIIQEFLSNAVKHSQATDVLIMLISIQNKIVLHYEDDGVGFDQEKNTEHSMSMGLSGIKERVRALDGRLRIETSEGKGFKADIEIEL</ns2:sequence><ns2:name>GCA_030169085_None</ns2:name></ns2:Sequence><ns2:Sequence dsseqid="sq348" id="sq348" description="two-component system sensor histidine kinase ComP"><ns2:sequence>MKNLMKKFTIAVIVLSILYISYTTYISMNGIIIGTKVQKNDKSQFVIEEISKSSYGQFVGLRQGDIILKINEEKPSDKHLKWGYLSHINSLDILRSGKKIHLKDFDLVTLNRSYSFFLFVLPLVFYFLSIICIFYIFKVNKKRRSFAAYILILLLLDISIAYISAGGPFRGHIINRYINLFTFISSPILYLQFIQTYLGEIGKTFLNRISFLYIIPIFNLGIEFFQDYLQVDIDFLATVNLVSFAILTLFSFSAIYFHLNKYKYAEHSFILKLLILTNTLSFAPFLIFFVLPIIFTGNYIFPALASASLLVLIPFGLVYQFVANKMFDIEFILGRMRYYALLAMIPTLLIVGALVLFDVMEIQMNPLRQTVFFFVVMFAVFYLKEDIDFKFRLKRFSEKFNYQDSIFKYTQLMRGVTSLQQVFKELKNTILDVLLVSKAYTFEVTPDHKVIFLDKHEIGPDWHFYQEEFENVTSEIGKIIEVNQGFLMKVGERGGSSYVLLCLSNINTPRLTRDEISWLKTLSFYTSVSMENVMHIEELMEHLKDLKQEGTNPIWLKKLMFAIEEKQRSGLARDLHDSVLQDLISLKRQCELFLGDFKKDDNPCREEVQDKLVQMNEQMSDVISMTRETCHELRPQLLYDLGLVKALSKLVAQQQERVPFHIRLNTGRFTASLDLDSQLNLYRIIQEFLSNAVKHSQATDVLIMLISIQNKIVLHYEDDGVGFDQEKNTEHSMSMGLSGIKERVRALDGRLRIETSEGKGFKADIEIEL</ns2:sequence><ns2:name>Bacillus_subtilis_PRO31_comP</ns2:name></ns2:Sequence><ns2:Sequence dsseqid="sq360" id="sq360" description="two-component system sensor histidine kinase ComP"><ns2:sequence>MKNLIKKFTLAVIVLSILYIFYITYITMNGIIIGTKVLKNDKSQFVIEEISESSYGQFVGLRQGDIILKINEEKPSDKHLKWGYLSHINSLDILRSGKKIHLKDFDLVTLNRPYSFFLFVLPLVFYFLSIICIFYILKVNKIRRSFAGYILILLLLDISIAYISAGGPFRGHRINRYINLFTFISSPILYLQFIQGYLREIGKAFLNRIYFLYIIPIFNLGIEFFRAYLQVDIDFLATVNLVSFAILTLFAFSSIYFHLNKYKYAEHSFILKLLILTNTLSFAPFLIFYVLPIIFTGNYVFPALVSASLLVLIPFGLVYQFVANKMFDIEFILGRMRYYALLAMIPTLFIVGALVWLDVMKIQMNPVRQTVFFFVVMFTVFYFKEVMDFKFRLKRFSEKFNYQDSIFKYTQLMRGVTSLQQVFKELKNTILDVLLVSKAYTFEVTPDHKVIFLDKHEIGPDWHLYQEEFENVTSEIGKIIEVNQGFLMKVGERGGSSYVLLCLSNINTPRLTRDEISWLKTLSFYTSVSMENVMHIEELMEHLKDLKQEGTNPIWLKKLMFAIEEKQRSGLARDLHDSVLQDLISLKRQCELFLGDFKKDDNPCREEVQDKLVQMNEQMSDVISMTRETCHELRPQLLYDLGLVKALSKLVAQQQERVPFHIRLNTGRFTASLDLDSQLNLYRIIQEFLSNAVKHSQATDVLIMLISIQNKIVLHYEDDGVGFDQEKNTEHSMSMGLSGIKERVRALDGRLRIETSEGKGFKADIEIEL</ns2:sequence><ns2:name>GCA_022097155_comP</ns2:name></ns2:Sequence><ns2:Sequence dsseqid="sq470" id="sq470" description="histidine kinase"><ns2:sequence>MYRYINVYKYLSLVFIILSFIYVIYLSYSFAFNIFVGADVKINEQGKLEVTNVLDYTDEYYSGVKKGDIILEVNGEKGSDIQLKSGRLVNVESLIVERDNKSFHLQNVSLISEENLFMYLIPVISYSICLFCIFFIYRINKVRKSTSAYILILFLLFVSVAYVSACGARRGEEISTYLLVLTLVSCPVLYIHFIYKYFIELGTKLFEKKILIIMYMLPLINLLLEDVLSNRLKSSAFLSNLNLISFFVLVLTVSILIHKGIRKFKQKEQKSILKVLAYTNIFSFSPFIVFFAVPYVFFEKYVSPFSLAAFTLVIPFSLVYQFMTNRLYNIDFVVGRLKYYGFLAITPTIIVVTIFNYIQQPKDIFYLVKLTIAIYVLMFAVFYFKEIIDFRFKLKRFTEKFNYQDGIFKFTQLIKQASSVDQVLNHFKNTILEVLNIDNACVYDNSKGEITLLSKNNFKDLTYKNHEQYVKNFSGDIGKIKEFKQGFIIKIGERGDRSFLVLCFSSYNTFKLTRDEIAWLQTLAFYTNVSLENVMKIEELMVHLEDLKQQESNPVGLKKLMYTIEEKQRSDLARDLHDSVLQDLISLKRQCELFLGDFKKDDNPCREEVQDKLVQMNEQMSDVISMTRETCHELRPQLLYDLGLVKALSKLVAQQQERVPFHIRLNTGRFTASLDLDSQLNLYRIIQEFLSNAVKHSQATDVLIMLISIQNKIVLHYEDDGVGFDQEKNTEHSMSMGLSGIKERVRALDGRLRIETSEGKGFKADIEIEL</ns2:sequence><ns2:name>GCA_036512515_None</ns2:name></ns2:Sequence><ns2:Sequence dsseqid="sq418" id="sq418" description="histidine kinase"><ns2:sequence>MHRNNNFYKYLSLAFIILSFVYVIYLSYISVFNIFVGADVKINEQGKLEVTKVVDYTDEYYSGVKKGDIILEVNGQKGSEIQLESGRLVNVESLTVERDNKSFHLQNVSLISEENLFMYLIPLISYSICLFCIFFVYRINKVRKSPSAFVLILFLLFVSVAYVSACGARRGEEVSTYLLVLTLVSCPILYIHFIYKYFAELGTKLFKKKILIIMYILPLVNLLLEAVLSNRLNSSAFLSNLNLISFFVLVLTVSILIHQGIRKIKQNEQKSILKILAYINILSFSPFIIFFVIPYVLFDKYLSPFSLAAFTLVIPFSLVYQFMTNRLYNIDFVVGRLKYYGFLAITPTVIVVTIFNYIQKPEDNFYSVKLTVVIYLLMFAVFYFKEIIDFRFKLKRFTEKFNYQDGIFKFTQLIKQASSVDQVLNHFKNTILEVLNIDNACVYDNSKGEITLLSKNNFKDLTYKNHEQYVKNFSGDIGKIKEFKQGFIIKIGERGDRSFLVLCFSSYNTFKLTRDEIAWLQTLAFYTNVSLENVMKIEELMVHLEDLKQQESNPVWLKKLMYTIEEKQRSDLARDLHDSVLQDLISLKRQCELFLGDFKKDDNPCREEVQDKLVQMNEQMSDVISMTRETCHELRPQLLYDLGLVKALSKLVAQQQERVPFHIRLNTGRFTASLDLDSQLNLYRIIQEFLSNAVKHSQATDVLIMLISIQNKIVLHYEDDGVGFDQEKNTEHSMSMGLSGIKERVRALDGRLRIETSEGKGFKADIEIEL</ns2:sequence><ns2:name>GCA_022570515_None</ns2:name></ns2:Sequence><ns2:Sequence dsseqid="sq42" id="sq42" description="histidine kinase"><ns2:sequence>MYRYINVYKYLSLVFIILSFIYVIYLSYSFAFNIFVGADVKINEQGKLEVTNVLDYTDEYYSGVKKGDIILEVNGEKGSDIQLKSGRLVNVESLIVERDNKSFHLQNVSLISEENLFMYLIPVISYSICLFCIFFIYRINKVRKSTSAYILILFLLFVSVAYVSACGARRGEEISTYLLVLTLVSCPVLYIHFIYKYFIELGTKLFEKKILIIMYMLPLINLLLEDVLSNRLKSSAFLSNLNLISFFVLVLTVSILIHKGIRKFKQKEQKSILKVLAYTNIFSFSPFIVFFAVPYVFLEKYVSPFSLAAFTLVIPFSLVYQFMTNRLYNIDFVVGRLKYYGFLAITPTIIVVTIFNYIQQPKDIFYLVKLTIAIYVLMFAVFYFKEIIDFRFKLKRFTEKFNYQDGIFKFTQLIKQASSVDQVLNHFKNTILDVLNIDNACVYDNSKGEITLLSKNNFKDLTYKNHEQYVKNFTGDIGKIKEFKQGFIIKIGERGDKSFLVLCFSSYNTFKLTRDEIAWLQTLAFYTNVSLENVMKIEELMVHLEDLKQQESNPVWLKKLMYTIEEKQRSDLARDLHDSVLQDLISLKRQCELFLGDFKKGDNPCREEVQDKLVQMNEQMSDVISMTRETCHELRPQLLYDLGLVKALSKLVAQQQERVPFHIRLNTGRFTASLDLDSQLNLYRIIQEFLSNAVKHSQATDVLIMLISIQNKIVLHYEDDGVGFDQEKNTEHSMSMGLSGIKERVRALDGRLRIETSEGKGFKADIEIEL</ns2:sequence><ns2:name>GCA_004101485_None</ns2:name></ns2:Sequence><ns2:Sequence dsseqid="sq168" id="sq168" description="histidine kinase"><ns2:sequence>MKSRTNKISVLLVVISLLYVIYLTYISNNNLLVGATVSKGKNGDVVITNVDEYSMASYSGIEKGDIVKRINNQKINTKEIKMNKLKNVSSMVVERNGKDVELKLTLFNDKNFSTYLIPLMFYIVCLFCCLFIIKINESKDLPSALVLIIFLLSASIAYISAGVSVKGDILCRCIMVVTLISVPLNYLLFLYHYFRELGTTLFDKKVFILYLVPIINVVCEMFRSHLFFRDYVPKLSLLSFFFLFIIVGIYFCIILIKNKDTEQAHIIKVLTIINIFSFSPFLCLYLIPYVFLNAHYVSSFLAASFMMLIPFSLVFQFMTNKIYNVDFILSRLRYYGFLALTPTIILISTIELISSPDSDFYSVKLTFLIYIIMLAVFYYKEVLDFRFRLKRVSEKFNYQDSIYKFTQMIRDSTSLSQVFEELKNTILEVSLVSRAHVYEVSADGNIKLYDAENVNSFEKVYEKEFRKVTSEIGKIVEFNKGFVMKIGERGGKSFVILCLSKMNTPRLTLEELSWLKTLAFYTNVSIENVMKIEELMSHLEEIKQQESNPVWLKKLMYTIEEKQRSDLARDLHDSVLQDLISLKRQCELFLGDFKKDDNPCREEVQDKLVQMNEQMSDVISMTRETCHELRPQLLYDLGLVKALSKLVAQQQERVPFHIRLNTGRFTASLDLDSQLNLYRIIQEFLSNAVKHSQATDVLIMLISIQNKIVLHYEDDGVGFDQEKNTEHSMSMGLSGIKERVRALDGRLRIETSEGKGFKADIEIEL</ns2:sequence><ns2:name>GCA_009857115_None</ns2:name></ns2:Sequence><ns2:Sequence dsseqid="sq550" id="sq550" description="histidine kinase"><ns2:sequence>MYRYINVYKYLSLVFIILSFIYVIYLSYSFAFNIFVGADVKINEQGKLEVTNVLDYTDEYYSCVKKGDIILEVNGEKGSDIQLKSGRLVNVESLIVERDNKSFHLQNVSLISEENLFMYLIPVISYSICLFCIFFIYRINKVRKSTSAYILILFLLFVSVAYVSACGARRGEEISTYLLVLTLVSCPVLYIHFIYKYFIELGTKLFEKKILIIMYMLPLINLLLEDVLSNRLKSSAFLSNLNLISFFVLVLTVSILIHKGIRKFKQKEQKSILKVLAYTNIFSFSPFIVFFAVPYVFFEKYVSPFSLAAFTLVIPFSLVYQFMTNRLYNIDFVVGRLKYYGFLAITPTIIVVTIFNYIQQPKDIFYLVKLTIAIYVLMFAVFYFKEIIDFRFKLKRFTEKFNYQDGIFKFTQLIKQASSVDQVLNHFKNTILEVLNIDNACVYDNSKGEITLLSKNNFKDLTYKNHEQYVKNFSGDIGKIKEFKQGFIIKIGERGDRSFLVLCFSSYNTFKLTRDEIAWLQTLAFYTNVSLENVMKIEELMVHLEDLKQQESNPVWLKKLMYTIEEKQRSDLARDLHDSVLQDLISLKRQCELFLGDFKKGDNPCREEVQDKLVQMNEQMSDVISMTRETCHELRPQLLYDLGLVKALSKLVAQQQERVPFHIRLNTGRFTASLDLDSQLNLYRIIQEFLSNAVKHSQATDVLIMLISIQNKIVLHYEDDGVGFDQEKNTEHSMSMGLSGIKERVRALDGRLRIETSEGKGFKADIEIEL</ns2:sequence><ns2:name>GCA_003665395_None</ns2:name></ns2:Sequence><ns2:Sequence dsseqid="sq552" id="sq552" description="histidine kinase"><ns2:sequence>MYRYINVYKYLSLVFIILSFIYVIYLSYSFAFNIFVGADVKINEQGKLEVTNVLDYTDEYYSCVKKGDIILEVNGEKGSDIQLKSGRLVNVESLIVERDNKSFHLQNVSLISEENLFMYLIPVISYSICLFCIFFIYRINKVRKSTSAYILILFLLFVSVAYVSACGARRGEEISTYLLVLTLVSCPVLYIHFIYKYFIELGTKLFEKKILIIMYMLPLINLLLEDVLSNRLKSSAFLSNLNLISFFVLVLTVSILIHKGIRKFKQKEQKSILKVLAYTNIFSFSPFIVFFAVPYVFFEKYVSPFSLAAFTLVIPFSLVYQFMTNRLYNIDFVVGRLKYYGFLAITPTIIVVTIFNYIQQPKDIFYLVKLTIAIYVLMFAVFYFKEIIDFRFKLKRFTEKFNYQDGIFKFTQLIKQASSVDQVLNHFKNTILEVLNIDNACVYDNSKGEITLLSKNNFKDLTYKNHEQYVKNFSGDIGKIKEFKQGFIIKIGERGDRSFLVLCFSSYNTFKLTRDEIAWLQTLAFYTNVSLENVMKIEELMVHLEDLKQQESNPVWLKKLMYTIEEKQRSDLARDLHDSVLQDLISLKRQCELFLGDFKKGDNPCREEVQDKLVQMNEQMSDVISMTRETCHELRPQLLYDLGLVKALSKLVAQQQERVPFHIRLNTGRFTASLDLDSQLNLYRIIQEFLSNAVKHSQATDVLIMLISIQNKIVLHYEDDGVGFDQEKNTEHSMSMGLSGIKERVRALDGRLRIETSEGKGFKADIEIEL</ns2:sequence><ns2:name>GCA_021497545_None</ns2:name></ns2:Sequence><ns2:Sequence dsseqid="sq262" id="sq262" description="two-component system sensor histidine kinase ComP"><ns2:sequence>MKNLIKKFTIAVIVLSILYISYTTYISMNGIIIGTKIHKNDKSQFMIEEISESSYGQFVGLRQGDIILKINKEKPSDKHLKWGYLSHINSLDILRSGKKIHLKDFDLVTLNRPYSFFLFVLPLFFYFLSIICIFYILKVNKKRRSFAAYILILLLLDISIAYISAGGPFRGHIINRYINLFTFISSPILYLQFIQRYLGEIGKTFLNRISFLYIIPIFNLGIEFFQDYLQVDIDFLATLNLVSFATLTLFSFSAIYLHLNKYKYAEHSFILKLLILTNTLSFAPFLIFFVLPIIFTGNYIFPALASASLLVLIPFGLVYQFVANKMFDIEFILGRMRYYALLAMIPTLLIVGALVLFDVMDIQMNPVRQTVFFFVVMFAVFYFKEVMDFKFRLKRFSEKFNYQDSIFKYTQLMRGVTSLQQVFKELKNTILDVLLVSKAYTFEVTPDHKVIFLDKHEVGPDWNFYQEEFENVTSEIGKIIEVNQGFLMKVGERGGSSYVLLCLSNINTPRLTRDEISWLKTLSFYTSVSMENVLHIEELMEHLKDLKQEGTNPIWLKKLMFAIEEKQRSGLARDLHDSVLQDLISLKRQCELFLGDFKKDDNPCREEVQDKLVQMNEQMSDVISMTRETCHELRPQLLYDLGLVKALSKLVAQQQERVPFHIRLNTGRFTASLDLDSQLNLYRIIQEFLSNAVKHSQATDVLIMLISIQNKIVLHYEDDGVGFDQEKNTEHSMSMGLSGIKERVRALDGRLRIETSEGKGFKADIEIEL</ns2:sequence><ns2:name>GCA_033451645_comP</ns2:name></ns2:Sequence><ns2:Sequence dsseqid="sq8" id="sq8" description="histidine kinase"><ns2:sequence>MYRYINVYKYLSLVFIILSFIYVIYLSYSFAFNIFVGADVKINEQGKLEVTNVLDYTDEYYSGVKKGDIILEVNGEKGSDIQLKSGRLVNVESLIVERDNKSFHLQNVSLISEENLFMYLIPVISYSICLFCIFFIYRINKVRKSTSAYILILFLLFVSVAYVSACGARRGEEISTYLLVLTLVSCPVLYIHFIYKYFIELGTKLFEKKILIIMYMLPLINLLLEDVLSNRLKSSAFLSNLNLISFFVLVLTVSILIHKGIRKFKQKEQKSILKVLAYTNIFSFSPFIVFFAVPYVFLEKYVSPFSLAAFTLVIPFSLVYQFMTNRLYNIDFVVGRLKYYGFLAITPTIIVVTIFNYIQQPKDIFYLVKLTIAIYVLMFAVFYFKEIIDFRFKLKRFTEKFNYQDGIFKFTQLIKQASSVDQVLNHFKNTILEVLNIDNACVYDNSKGEITLLSKNNFKDLTYKNHEQYVKNFSGDIGKIKEFKQGFIIKIGERGDKSFLVLCFSSYNTFKLTRDEIAWLQTLAFYTNVSLENVMKIEELMVHLEDLKQQESNPVWLKKLMYTIEEKQRSDLARDLHDSVLQDLISLKRQCELFLGDFKKDDNPCREEVQDKLVQMNEQMSDVISMTRETCHELRPQLLYDLGLVKALSKLVAQQQERVPFHIRLNTGRFTASLDLDSQLNLYRIIQEFLSNAVKHSQATDVLIMLISIQNKIVLHYEDDGVGFDQEKNTEHSMSMGLSGIKERVRALDGRLRIETSEGKGFKADIEIEL</ns2:sequence><ns2:name>GCA_039620435_None</ns2:name></ns2:Sequence><ns2:Sequence dsseqid="sq26" id="sq26" description="histidine kinase"><ns2:sequence>MYRYINVYKYLSLVFIILSFIYVIYLSYSFAFNIFVGADVKINEQGKLEVTNVLDYTDEYYSGVKKGDIILEVNGEKGSDIQLKSGRLVNVESLIVERDNKSFHLQNVSLISEENLFMYLIPVISYSICLFCIFFIYRINKVRKSTSAYILILFLLFVSVAYVSACGARRGEEISTYLLVLTLVSCPVLYIHFIYKYFIELGTKLFEKKILIIMYMLPLINLLLEDVLSNRLKSSAFLSNLNLISFFVLVLTVSILIHKGIRKFKQKEQKSILKVLAYTNIFSFSPFIVFFAVPYVFLEKYVSPFSLAAFTLVIPFSLVYQFMTNRLYNIDFVVGRLKYYGFLAITPTIIVVTIFNYIQQPKDIFYLVKLTIAIYVLMFAVFYFKEIIDFRFKLKRFTEKFNYQDGIFKFTQLIKQASSVDQVLNHFKNTILDVLNIDNACVYDNSKGEITLLSKNNFKDLTYTNHEQYVKNFTGDIGKIKEFKQGFIIKIGERGDKSFLVLCFSSYNTFKLTRDEIAWLQTLAFYTNVSLENVMKIEELMVHLEDLKQQESNPVWLKKLMYTIEEKQRSDLARDLHDSVLQDLISLKRQCELFLGDFKKDDNPCREEVQDKLVQMNEQMSDVISMTRETCHELRPQLLYDLGLVKALSKLVAQQQERVPFHIRLNTGRFTASLDLDSQLNLYRIIQEFLSNAVKHSQATDVLIMLISIQNKIVLHYEDDGVGFDQEKNTEHSMSMGLSGIKERVRALDGRLRIETSEGKGFKADIEIEL</ns2:sequence><ns2:name>GCA_905315715_None</ns2:name></ns2:Sequence><ns2:Sequence dsseqid="sq236" id="sq236" description="two-component system sensor histidine kinase ComP"><ns2:sequence>MKNLIKKFTIAVIVLSILYISYTTYISMNGIIIGTKIHKNDKSQFMIEEISESSYGQFVGLRQGDIILKINKEKPSDKHLKWGYLSHINSLDILRSGKKIHLKDFDLVTLNRPYSFFLFVLPLFFYFLSIICIFYILKVNKKRRSFAAYILILLLLDISIAYISAGGPFRGHIINRYINLFTFISSPILYLQFIQRYLGEIGKTFLNRISFLYIIPIFNLGIEFFQDYLQVDIDFLATLNLVSFATLTLFSFSAIYLHLNKYKYAEHSFILKLLILTNTLSFAPFLIFFVLPIIFTGNYIFPALASASLLVLIPFGLVYQFVANKMFDIEFILGRMRYYALLAMIPTLLIVGALVLFDVMDIQMNPVRQTVFFFVVMFAVFYFKEVMDFKFRLKRFSEKFNYQDSIFKYTQLMRGVTSLQQVFKELKNTILDVLLVSKAYTFEVTPDHKVIFLDKHEVGPDWNFYQEEFENVTSEIGKIIEVNQGFLMKVGERGGSSYVLLCLSNINTPRLTRDEISWLKTLSFYTSVSMENVLHIEELMEHLKDLKQEGTNPIWLKKLMFAIEEKQRSGLARDLHDSVLQDLISLKRQCELFLGDFKKDDNPCREEVQDKLVQMNEQMSDVISMTRGTCHELRPQLLYDLGLVKALSKLVAQQQERVPFHIRLNTGRFTASLDLDSQLNLYRIIQEFLSNAVKHSQATDVLIMLISIQNKIVLHYEDDGVGFDQEKNTEHSMSMGLSGIKERVRALDGRLRIETSEGKGFKADIEIEL</ns2:sequence><ns2:name>GCA_019704335_comP</ns2:name></ns2:Sequence><ns2:Sequence dsseqid="sq104" id="sq104" description="histidine kinase"><ns2:sequence>MKAWYNKVSIFLILVSLVYVTYLTYISSSKLLVGAAVAENQDNEVVITNIEEFSTAYYSGIQKGDVIKSINNHKVKRPLEVQKYNSNHVSSIVVERDGEKVKIKPDLMNDGNFTTFVIPLIFYIACLFCCFFILKINESKKLLSALILIIFLLSASLAYLSAGGSAKGDWLSRCIMVFTLTSVMFNYLLFLYQYFKELGTVLFNKKVFILYAIPVLNLVFELLRTQLFFRHYVPKINLLSFFISFIIVSVYFGSILIKSKDTEQAHIIKVLTIINILSFSPFLFLYIIPYVFLSTDGISSFVAASFMFLIPFSLVYQFMTNKIYNVDFILSRLKYYGILALTPTIILVTVFELIGNPAGDFYYFRLAILMYIIMVAVFYYKEVLDFRFRLKRVSEKFNYQDSIYKFTQLIRDSTSLTQVFEELKTTILEVSLVSRAHIYEVSVDGSIKLYEELNQNSFEKVYEKEFRKVTSEIGKIVEFNKGFVMKIGERGGKSFVILCLSKMNTPRLTLEELSWLKTLAFYTNVSIENVMKIEELMSHLEEIKQQESNPVWLKKLMYTIEEKQRSDLARDLHDSVLQDLISLKRQCELFLGDFKKDDNPCREEVQDKLVQMNEQMSDVISMTRETCHELRPQLLYDLGLVKALSKLVAQQQERVPFHIRLNTGRFTASLDLDSQLNLYRIIQEFLSNAVKHSQATDVLIMLISIQNKIVLHYEDDGVGFDQEKNTEHSMSMGLSGIKERVRALDGRLRIETSEGKGFKADIEIEL</ns2:sequence><ns2:name>GCA_025161015_None</ns2:name></ns2:Sequence><ns2:Sequence dsseqid="sq188" id="sq188" description="histidine kinase"><ns2:sequence>MKSRTNKISVLLVVISLLYVIYLTYISNNNLLVGATVSKGKNGDVVITNVDEYSMASYSGIEKGDIVKRINNQKINTKEIKMNKLKNVSSMVVERNGKDVELKLTLFNDKNFSTYLIPLMFYIVCLFCCLFIIKINESKDLPSALVLIIFLLSASIAYISAGVSVKGDILCRCIMVVTLISVPLNYLLFLYHYFRELGTTLFDKKVFILYLVPIINVVCEMFRSHLFFRDYVPKLSLLSFFFLFIIVGIYFCIILIKNKDTEQAHIIKVLTIINIFSFSPFLCLYLIPYVFLNAHYVSSFLAASFMMLIPFSLVFQFMTNKIYNVDFILSRLRYYGFLALTPTIILISTIELISSPDSDFYSVKLTFLIYIIMLAVFYYKEVLDFRFRLKRVSEKFNYQDSIYKFTQMIRDSTSLSQVFEELKNTILEVSLVSRAHVYEVSADGNIKLYDAENVNSFEKVYEKEFRKVTSEIGKIVEFNKGFVMKIGERGGKSFVILCLSKMNTPRLTLEELSWLKTLAFYTNVSIENVMKIEELMSHLEEIKQQESNPVWLKKLMYTIEEKQRSDLARDLHDSVLQDLISLKRQCELFLGDFKKGDNPCREEVQDKLVQMNEQMSDVISMTRETCHELRPQLLYDLGLVKALSKLVAQQQERVPFHIRLNTGRFTASLDLDSQLNLYRIIQEFLSNAVKHSQATDVLIMLISIQNKIVLHYEDDGVGFDQEKNTEHSMSMGLSGIKERVRALDGRLRIETSEGKGFKADIEIEL</ns2:sequence><ns2:name>GCA_009662335_None</ns2:name></ns2:Sequence><ns2:Sequence dsseqid="sq504" id="sq504" description="histidine kinase"><ns2:sequence>MYRYINVYKYLSLVFIILSFIYVIYLSYSFAFNIFVGADVKINEQGKLEVTNVLDYTDEYYSCVKKGDIILEVNGEKGSDIQLKSGRLVNVESLIVERDNKSFHLQNVSLISEENLFMYLIPVISYSICLFCIFFIYRINKVRKSTSAYILILFLLFVSVAYVSACGARRGEEISTYLLVLTLVSCPVLYIHFIYKYFIELGTKLFEKKILIIMYMLPLINLLLEDVLSNRLKSSAFLSNLNLISFFVLVLTVSILIHKGIRKFKQKEQKSILKVLAYTNIFSFSPFIVFFAVPYVFFEKYVSPFSLAAFTLVIPFSLVYQFMTNRLYNIDFVVGRLKYYGFLAITPTIIVVTIFNYIQQPKDIFYLVKLTIAIYVLMFAVFYFKEIIDFRFKLKRFTEKFNYQDGIFKFTQLIKQASSVDQVLNHFKNTILEVLNIDNACVYDNSKGEITLLSKNNFKDLTYKNHEQYVKNFSGDIGKIKEFKQGFIIKIGERGDRSFLVLCFSSYNTFKLTRDEIAWLQTLAFYTNVSLENVMKIEELMVHLEDLKQQESNPVWLKKLMYTIEEKQRSDLARDLHDSVLQDLISLKRQCELFLGDFKKDDNPCREEVQDKLVQMNEQMSDVISMTRETCHELRPQLLYDLGLVKALSKLVAQQQERVPFHIRLNTGRFTASLDLDSQLNLYRIIQEFLSNAVKHSQATDVLIMLISIQNKIVLHYEDDGVGFDQEKNTEHSMSMGLSGIKERVRALDGRLRIETSEGKGFKADIEIEL</ns2:sequence><ns2:name>GCA_009866865_None</ns2:name></ns2:Sequence><ns2:Sequence dsseqid="sq554" id="sq554" description="histidine kinase"><ns2:sequence>MYRYINVYKYLSLVFIILSFIYVIYLSYSFAFNIFVGADVKINEQGKLEVTNVLDYTDEYYSCVKKGDIILEVNGEKGSDIQLKSGRLVNVESLIVERDNKSFHLQNVSLISEENLFMYLIPVISYSICLFCIFFIYRINKVRKSTSAYILILFLLFVSVAYVSACGARRGEEISTYLLVLTLVSCPVLYIHFIYKYFIELGTKLFEKKILIIMYMLPLINLLLEDVLSNRLKSSAFLSNLNLISFFVLVLTVSILIHKGIRKFKQKEQKSILKVLAYTNIFSFSPFIVFFAVPYVFFEKYVSPFSLAAFTLVIPFSLVYQFMTNRLYNIDFVVGRLKYYGFLAITPTIIVVTIFNYIQQPKDIFYLVKLTIAIYVLMFAVFYFKEIIDFRFKLKRFTEKFNYQDGIFKFTQLIKQASSVDQVLNHFKNTILEVLNIDNACVYDNSKGEITLLSKNNFKDLTYKNHEQYVKNFSGDIGKIKEFKQGFIIKIGERGDRSFLVLCFSSYNTFKLTRDEIAWLQTLAFYTNVSLENVMKIEELMVHLEDLKQQESNPVWLKKLMYTIEEKQRSDLARDLHDSVLQDLISLKRQCELFLGDFKKGDNPCREEVQDKLVQMNEQMSDVISMTRETCHELRPQLLYDLGLVKALSKLVAQQQERVPFHIRLNTGRFTASLDLDSQLNLYRIIQEFLSNAVKHSQATDVLIMLISIQNKIVLHYEDDGVGFDQEKNTEHSMSMGLSGIKERVRALDGRLRIETSEGKGFKADIEIEL</ns2:sequence><ns2:name>GCA_000209795_None</ns2:name></ns2:Sequence><ns2:Sequence dsseqid="sq28" id="sq28" description="histidine kinase"><ns2:sequence>MYRYINVYKYLSLVFIILSFIYVIYLSYSFAFNIFVGADVKINEQGKLEVTNVLDYTDEYYSGVKKGDIILEVNGEKGSDIQLKSGRLVNVESLIVERDNKSFHLQNVSLISEENLFMYLIPVISYSICLFCIFFIYRINKVRKSTSAYILILFLLFVSVAYVSACGARRGEEISTYLLVLTLVSCPVLYIHFIYKYFIELGTKLFEKKILIIMYMLPLINLLLEDVLSNRLKSSAFLSNLNLISFFVLVLTVSILIHKGIRKFKQKEQKSILKVLAYTNIFSFSPFIVFFAVPYVFLEKYVSPFSLAAFTLVIPFSLVYQFMTNRLYNIDFVVGRLKYYGFLAITPTIIVVTIFNYIQQPKDIFYLVKLTIAIYVLMFAVFYFKEIIDFRFKLKRFTEKFNYQDGIFKFTQLIKQASSVDQVLNHFKNTILDVLNIDNACVYDNSKGEITLLSKNNFKDLTYTNHEQYVKNFTGDIGKIKEFKQGFIIKIGERGDKSFLVLCFSSYNTFKLTRDEIAWLQTLAFYTNVSLENVMKIEELMVHLEDLKQQESNPVWLKKLMYTIEEKQRSDLARDLHDSVLQDLISLKRQCELFLGDFKKDDNPCREEVQDKLVQMNEQMSDVISMTRETCHELRPQLLYDLGLVKALSKLVAQQQERVPFHIRLNTGRFTASLDLDSQLNLYRIIQEFLSNAVKHSQATDVLIMLISIQNKIVLHYEDDGVGFDQEKNTEHSMSMGLSGIKERVRALDGRLRIETSEGKGFKADIEIEL</ns2:sequence><ns2:name>GCA_905315015_None</ns2:name></ns2:Sequence><ns2:Sequence dsseqid="sq314" id="sq314" description="two-component system sensor histidine kinase ComP"><ns2:sequence>MKNLIKKFTIAVIVLSILYISYTTYISMNGIIIGTKIHKNDKSQFMIEEISESSYGQFVGLRQGDIILKINKEKPSDKHLKWGYLSHINSLDILRSGKKIHLKDFDLVTLNRPYSFFLFVLPLVFYFLSIICIFYILKVNKKRRSFAAYILILLLLDISIAYISAGGPFRGHIINRYINLFTFISSPILYLQFIQRYLGEIGKTFLNRISFLYIIPIFNLGIEFFQDYLQVDIDFLATLNLVSFATLTLFSFSAIYLHLNKYKYAEHSFILKLLILTNTLSFAPFLIFFVLPIIFTGNYIFPALASASLLVLIPFGLVYQFVANKMFDIEFILGRMRYYALLAMIPTLLIVGALVLFDVMDIQMNPVRQTVFFFVVMFAVFYFKEVMDFKFRLKRFSEKFNYQDSIFKYTQLMRGVTSLQQVFKELKNTILDVLLVSKAYTFEVTPDHKVIFLDKHEVGPDWNFYQEEFENVTSEIGKIIEVNQGFLMKVGERGGSSYVLLCLSNINTPRLTRDEISWLKTLSFYTSVSMENVLHIEELMEHLKDLKQEGTNPIWLKKLMFAIEEKQRSGLARDLHDSVLQDLISLKRQCELFLGDFKKDDNPCREEVQDKLVQMNEQMSDVISMTRETCHELRPQLLYDLGLVKALSKLVAQQQERVPFHIRLNTGRFTASLDLDSQLNLYRIIQEFLSNAVKHSQATDVLIMLISIQNKIVLHYEDDGVGFDQEKNTEHSMSMGLSGIKERVRALDGRLRIETSEGKGFKADIEIEL</ns2:sequence><ns2:name>GCA_004119695_comP</ns2:name></ns2:Sequence><ns2:Sequence dsseqid="sq430" id="sq430" description="histidine kinase"><ns2:sequence>MHRNNNFYKYLSLAFIILSFVYVIYLSYISVFNIFVGADVKINEQGKLEVTKVVDYTDEYYSGVKKGDIILEVNGQKGSEIQLESGRLVNVESLTVERDNKSFHLQNVSLISEENLFMYLIPLISYSICLFCIFFVYRINKVRKSPSAFVLILFLLFVSVAYVSACGARRGEEVSTYLLVLTLVSCPILYIHFIYKYFAELGTKLFKKKILIIMYILPLVNLLLEAVLSNRLNSSAFLSNLNLISFFVLVLTVSILIHQGIRKIKQNEQKSILKILAYINILSFSPFIIFFVIPYVLFDKYLSPFSLAAFTLVIPFSLVYQFMTNRLYNIDFVVGRLKYYGFLAITPTVIVVTIFNYIQKPEDNFYSVKLTVVIYLLMFAVFYFKEIIDFRFKLKRFTEKFNYQDGIFKFTQLIKQASSVDQVLNHFKNTILEVLNIDNACVYDNSKGEITLLSKNNFKDLTYKNHEQYVKNFSGDIGKIKEFKQGFIIKIGERGDRSFLVLCFSSYNTFRLTRDEIAWLQTLAFYTNVSLENVMKIEELMVHLEDLKQQESNPVWLKKLMYTIEEKQRSDLARDLHDSVLQDLISLKRQCELFLGDFKKGDNPCREEVQDKLVQMNEQMSDVISMTRETCHELRPQLLYDLGLVKALSKLVAQQQERVPFHIRLNTGRFTASLDLDSQLNLYRIIQEFLSNAVKHSQATDVLIMLISIQNKIVLHYEDDGVGFDQEKNTEHSMSMGLSGIKERVRALDGRLRIETSEGKGFKADIEIEL</ns2:sequence><ns2:name>GCA_001704095_None</ns2:name></ns2:Sequence><ns2:Sequence dsseqid="sq338" id="sq338" description="two-component system sensor histidine kinase ComP"><ns2:sequence>MKNLIKKFTIAVIVLSILYISYTTYISMNGIIIGTKIHKNDKSQFMIEEISESSYGQFVGLRQGDIILKINKEKPSDKHLKWGYLSHINSLDILRSGKKIHLKDFDLVTLNRPYSFFLFVLPLVFYFLSIICIFYILKVNKKRRSFAAYILILLLLDTSIAYISAGGPFRGHIINRYINLFTFISSPILYLQFIQRYLGEIGKTFLNRISFLYIIPIFNLGIEFFQDYLQVDIDFLATLNLVSFATLTLFSFSAIYLHLNKYKYAEHSFILKLLILTNTLSFAPFLIFFVLPIIFTGNYIFPALASASLLVLIPFGLVYQFVANKMFDIEFILGRMRYYALLAMIPTLLIVGALVLFDVMDIQMNPVRQTVFFFVVMFAVFYFKEVMDFKFRLKRFSEKFNYQDSIFKYTQLMRGVTSLQQVFKELKNTILDVLLVSKAYTFEVTPDHKVIFLDKHEVGPDWNFYQEEFENVTSEIGKIIEVNQGFLMKVGERGGSSYVLLCLSNINTPRLTRDEISWLKTLSFYTSVSMENVLHIEELMEHLKDLKQEGTNPIWLKKLMFAIEEKQRSGLARDLHDSVLQDLISLKRQCELFLGDFKKDDNPCREEVQDKLVQMNEQMSDVISMTRETCHELRPQLLYDLGLVKALSKLVAQQQERVPFHIRLNTGRFTASLDLDSQLNLYRIIQEFLSNAVKHSQATDVLIMLISIQNKIVLHYEDDGVGFDQEKNTEHSMSMGLSGIKERVRALDGRLRIETSEGKGFKADIEIEL</ns2:sequence><ns2:name>GCA_009662455_comP</ns2:name></ns2:Sequence><ns2:Sequence dsseqid="sq30" id="sq30" description="histidine kinase"><ns2:sequence>MYRYINVYKYLSLVFIILSFIYVIYLSYSFAFNIFVGADVKINEQGKLEVTNVLDYTDEYYSGVKKGDIILEVNGEKGSDIQLKSGRLVNVESLIVERDNKSFHLQNVSLISEENLFMYLIPVISYSICLFCIFFIYRINKVRKSTSAYILILFLLFVSVAYVSACGARRGEEISTYLLVLTLVSCPVLYIHFIYKYFIELGTKLFEKKILIIMYMLPLINLLLEDVLSNRLKSSAFLSNLNLISFFVLVLTVSILIHKGIRKFKQKEQKSILKVLAYTNIFSFSPFIVFFAVPYVFLEKYVSPFSLAAFTLVIPFSLVYQFMTNRLYNIDFVVGRLKYYGFLAITPTIIVVTIFNYIQQPKDIFYLVKLTIAIYVLMFAVFYFKEIIDFRFKLKRFTEKFNYQDGIFKFTQLIKQASSVDQVLNHFKNTILDVLNIDNACVYDNSKGEITLLSKNNFKDLTYTNHEQYVKNFTGDIGKIKEFKQGFIIKIGERGDKSFLVLCFSSYNTFKLTRDEIAWLQTLAFYTNVSLENVMKIEELMVHLEDLKQQESNPVWLKKLMYTIEEKQRSDLARDLHDSVLQDLISLKRQCELFLGDFKKDDNPCREEVQDKLVQMNEQMSDVISMTRETCHELRPQLLYDLGLVKALSKLVAQQQERVPFHIRLNTGRFTASLDLDSQLNLYRIIQEFLSNAVKHSQATDVLIMLISIQNKIVLHYEDDGVGFDQEKNTEHSMSMGLSGIKERVRALDGRLRIETSEGKGFKADIEIEL</ns2:sequence><ns2:name>GCA_024585045_None</ns2:name></ns2:Sequence><ns2:Sequence dsseqid="sq106" id="sq106" description="histidine kinase"><ns2:sequence>MKAWYNKVSIFLILVSLVYVTYLTYISSSKLLVGAAVAENQDNEVVITNIEEFSTAYYSGIQKGDVIKSINNHKVKRPLEVQKYNSNHVSSIVVERDGEKVKIKPDLMNDGNFTTFVIPLIFYIACLFCCFFILKINESKKLLSALILIIFLLSASLAYLSAGGSAKGDWLSRCIMVFTLTSVMFNYLLFLYQYFKELGTVLFNKKVFILYAIPVLNLVFELLRTQLFFRHYVPKINLLSFFISFIIVSVYFGSILIKSKDTEQAHIIKVLTIINILSFSPFLFLYIIPYVFLSTDGISSFVAASFMFLIPFSLVYQFMTNKIYNVDFILSRLKYYGILALTPTIILVTVFELIGNPAGDFYYFRLAILMYIIMVAVFYYKEVLDFRFRLKRVSEKFNYQDSIYKFTQLIRDSTSLTQVFEELKTTILEVSLVSRAHIYEVSVDGSIKLYEELNQNSFEKVYEKEFRKVTSEIGKIVEFNKGFVMKIGERGGKSFVILCLSKMNTPRLTLEELSWLKTLAFYTNVSIENVMKIEELMSHLEEIKQQESNPVWLKKLMYTIEEKQRSDLARDLHDSVLQDLISLKRQCELFLGDFKKDDNPCREEVQDKLVQMNEQMSDVISMTRETCHELRPQLLYDLGLVKALSKLVAQQQERVPFHIRLNTGRFTASLDLDSQLNLYRIIQEFLSNAVKHSQATDVLIMLISIQNKIVLHYEDDGVGFDQEKNTEHSMSMGLSGIKERVRALDGRLRIETSEGKGFKADIEIEL</ns2:sequence><ns2:name>GCA_015654205_None</ns2:name></ns2:Sequence><ns2:Sequence dsseqid="sq354" id="sq354" description="two-component system sensor histidine kinase ComP"><ns2:sequence>MKNLIKKFTIAVIVLSILYISYTTYISMNGIIIGTKVQKNDKSQFVIEEISKSSYGQFVGLRQGDIILKINEEKPSDKHLKWGYLSHINSLDILRSGKKIHLKDFDLVTLNRSYSFFLFVLPLVFYFLSIICIFYIFKVNKKRRSFAAYILILLLLDISIAYISAGGPFRGHIINRYINLFTFISSPILYLQFIQTYLGEIGKTFLNRISFLYIIPIFNLGIEFFQDYLQVDIDFLATVNLVSFAILTLFSFSAIYFHLNKYKYAEHSFILKLLILTNTLSFAPFLIFFVLPIIFTGNYIFPALASASLLVLIPFGLVYQFVANKMFDIEFILGRMRYYALLAMIPTLLIVGALVLFDVMEIQMNPLRQTVFFFVVMFAVFYFKEVIDFKFRLKRFSEKFNYQDSIFKYTQLMRGVTSLQQVFKELKKTILDVLHVSKAYTFEVTPDHKVIFLDKHEIEPEWHLYKEEFENVTSEIGKIIEVNQGFLMKVGERGGSSYVLLCLSNINTPRLTRDEISWLKTLSFYTSVSMENVLHIEELMEHLKDLKQEGTNPIWLKKLMFAIEEKQRSGLARDLHDSVLQDLISLKRQCELFLGDFKKDDNPCREEVQDKLVQMNEQMSDVISMTRETCHELRPQLLYDLGLVKALSKLVAQQQERVPFHIRLNTGRFTASLDLDSQLNLYRIIQEFLSNAVKHSQATDVLIMLISIQNKIVLHYEDDGVGFDQEKNTEHSMSMGLSGIKERVRALDGRLRIETSEGKGFKADIEIEL</ns2:sequence><ns2:name>GCA_009913595_comP</ns2:name></ns2:Sequence><ns2:Sequence dsseqid="sq108" id="sq108" description="histidine kinase"><ns2:sequence>MKAWYNKVSIFLILVSLVYVTYLTYISSSKLLVGAAVAENQDNEVVITNIEEFSTAYYSGIQKGDVIKSINNHKVKRPLEVQKYNSNHVSSIVVERDGEKVKIKPDLMNDGNFTTFVIPLIFYIACLFCCFFILKINESKKLLSALILIIFLLSASLAYLSAGGSAKGDWLSRCIMVFTLTSVMFNYLLFLYQYFKELGTVLFNKKVFILYAIPVLNLVFELLRTQLFFRHYVPKINLLSFFISFIIVSVYFGSILIKSKDTEQAHIIKVLTIINILSFSPFLFLYIIPYVFLSTDGISSFVAASFMFLIPFSLVYQFMTNKIYNVDFILSRLKYYGILALTPTIILVTVFELIGNPAGDFYYFRLAILMYIIMVAVFYYKEVLDFRFRLKRVSEKFNYQDSIYKFTQLIRDSTSLTQVFEELKTTILEVSLVSRAHIYEVSVDGSIKLYEELNQNSFEKVYEKEFRKVTSEIGKIVEFNKGFVMKIGERGGKSFVILCLSKMNTPRLTLEELSWLKTLAFYTNVSIENVMKIEELMSHLEEIKQQESNPVWLKKLMYTIEEKQRSDLARDLHDSVLQDLISLKRQCELFLGDFKKDDNPCREEVQDKLVQMNEQMSDVISMTRETCHELRPQLLYDLGLVKALSKLVAQQQERVPFHIRLNTGRFTASLDLDSQLNLYRIIQEFLSNAVKHSQATDVLIMLISIQNKIVLHYEDDGVGFDQEKNTEHSMSMGLSGIKERVRALDGRLRIETSEGKGFKADIEIEL</ns2:sequence><ns2:name>GCA_023078435_None</ns2:name></ns2:Sequence><ns2:Sequence dsseqid="sq58" id="sq58" description="histidine kinase"><ns2:sequence>MKAWYNKVSIFLILVSLVYVTYLTYISSSKLLVGAAVAENQDNEVVITNIEEFSTAYYSGIQKGDVIKSINNHKVKRPLEVQKYNSNHVSSIVVERDGEKVKIKPDLMNDGNFTTFVIPLIFYIACLFCCFFILKINESKKLLSALILILFLLSASLAYLSAGGSAKGDWLSRCIMVFTLTSVMFNYLLFLYQYFKELGTVLFNKKVFILYAIPVLNLVFELLRTQLFFRHYVPKINLLSFFISFIIVSVYFGSILIKSKDTEQAHIIKVLTIINILSFSPFLFLYIIPYVFLSTDGISSFVAASFMFLIPFSLVYQFMTNKIYNVDFILSRLKYYGILALTPTIILVTVFELLGNPAGDFYYFRLAILMYIIMVAVFYYKEVLDFRFRLKRVSEKFNYQDSIYKFTQLIRDSTSLTQVFEELKTTILEVSLVSRAHIYEVSVDGSIKLYEELNQNSFEKVYQKEFRKVTSEIGKIVEFNKGFVMKIGERGGKSFVILCLSKMNTPRLTLEELSWLKTLAFYTNVSIENVMKIEELMSHLEEIKQQESNPVWLKKLMYTIEEKQRSDLARDLHDSVLQDLISLKRQCELFLGDFKKGDNPCREEVQDKLVQMNEQMSDVISMTRETCHELRPQLLYDLGLVKALSKLVAQQQERVPFHIRLNTGRFTASLDLDSQLNLYRIIQEFLSNAVKHSQATDVLIMLISIQNKIVLHYEDDGVGFDQEKNTEHSMSMGLSGIKERVRALDGRLRIETSEGKGFKADIEIEL</ns2:sequence><ns2:name>GCA_009497795_None</ns2:name></ns2:Sequence><ns2:Sequence dsseqid="sq444" id="sq444" description="histidine kinase"><ns2:sequence>MHRNNNFYKYLSLAFIILSFVYVIYLSYISVFNIFVGADVKINEQGKLEVTKVVDYTDEYYSGVKKGDIILEVNGQKGSEIQLESGRLVNVESLTVERDNKSFHLQNVSLISEENLFMYLIPLISYSICLFCIFFVYRINKVRKSPSAFVLILFLLFVSVAYVSACGARRGEEVSTYLLVLTLVSCPILYIHFIYKYFAELGTKLFKKKILIIMYILPLVNLLLEAVLSNRLNSSAFLSNLNLISFFVLVLTVSILIHQGIRKIKQNEQKSILKILAYINILSFSPFIIFFVIPYVLFDKYLSPFSLAAFTLVIPFSLVYQFMTNRLYNIDFVVGRLKYYGFLAITPTVIVVTIFNYIQKPEDNFYSVKLTVVIYLLMFAVFYFKEIIDFRFKLKRFTEKFNYQDGIFKFTQLIKQASSVDQVLNHFKNTILDVLNIDNACVYDNSKGEITLLSKNNFKDLTYTNHEQYVKNFTGDIGKIKEFKQGFIIKIGERGDKSFLVLCFSSYNTFKLTRDEIAWLQTLAFYTNVSLENVMKIEELMVHLEDLKQQESNPVWLKKLMYTIEEKQRSDLARDLHDSVLQDLISLKRQCELFLGDFKKDDNPCREEVQDKLVQMNEQMSDVISMTRETCHELRPQLLYDLGLVKALSKLVAQQQERVPFHIRLNTGRFTASLDLDSQLNLYRIIQEFLSNAVKHSQATDVLIMLISIQNKIVLHYEDDGVGFDQEKNTEHSMSMGLSGIKERVRALDGRLRIETSEGKGFKADIEIEL</ns2:sequence><ns2:name>GCA_027942395_None</ns2:name></ns2:Sequence><ns2:Sequence dsseqid="sq556" id="sq556" description="histidine kinase"><ns2:sequence>MYRYINVYKYLSLVFIILSFIYVIYLSYSFAFNIFVGADVKINEQGKLEVTNVLDYTDEYYSCVKKGDIILEVNGEKGSDIQLKSGRLVNVESLIVERDNKSFHLQNVSLISEENLFMYLIPVISYSICLFCIFFIYRINKVRKSTSAYILILFLLFVSVAYVSACGARRGEEISTYLLVLTLVSCPVLYIHFIYKYFIELGTKLFEKKILIIMYMLPLINLLLEDVLSNRLKSSAFLSNLNLISFFVLVLTVSILIHKGIRKFKQKEQKSILKVLAYTNIFSFSPFIVFFAVPYVFFEKYVSPFSLAAFTLVIPFSLVYQFMTNRLYNIDFVVGRLKYYGFLAITPTIIVVTIFNYIQQPKDIFYLVKLTIAIYVLMFAVFYFKEIIDFRFKLKRFTEKFNYQDGIFKFTQLIKQASSVDQVLNHFKNTILEVLNIDNACVYDNSKGEITLLSKNNFKDLTYKNHEQYVKNFSGDIGKIKEFKQGFIIKIGERGDRSFLVLCFSSYNTFKLTRDEIAWLQTLAFYTNVSLENVMKIEELMVHLEDLKQQESNPVWLKKLMYTIEEKQRSDLARDLHDSVLQDLISLKRQCELFLGDFKKGDNPCREEVQDKLVQMNEQMSDVISMTRETCHELRPQLLYDLGLVKALSKLVAQQQERVPFHIRLNTGRFTASLDLDSQLNLYRIIQEFLSNAVKHSQATDVLIMLISIQNKIVLHYEDDGVGFDQEKNTEHSMSMGLSGIKERVRALDGRLRIETSEGKGFKADIEIEL</ns2:sequence><ns2:name>GCA_024918995_None</ns2:name></ns2:Sequence><ns2:Sequence dsseqid="sq264" id="sq264" description="two-component system sensor histidine kinase ComP"><ns2:sequence>MKNLIKKFTIAVIVLSILYISYTTYISMNGIIIGTKIHKNDKSQFMIEEISESSYGQFVGLRQGDIILKINKEKPSDKHLKWGYLSHINSLDILRSGKKIHLKDFDLVTLNRPYSFFLFVLPLFFYFLSIICIFYILKVNKKRRSFAAYILILLLLDISIAYISAGGPFRGHIINRYINLFTFISSPILYLQFIQRYLGEIGKTFLNRISFLYIIPIFNLGIEFFQDYLQVDIDFLATLNLVSFATLTLFSFSAIYLHLNKYKYAEHSFILKLLILTNTLSFAPFLIFFVLPIIFTGNYIFPALASASLLVLIPFGLVYQFVANKMFDIEFILGRMRYYALLAMIPTLLIVGALVLFDVMDIQMNPVRQTVFFFVVMFAVFYFKEVMDFKFRLKRFSEKFNYQDSIFKYTQLMRGVTSLQQVFKELKNTILDVLLVSKAYTFEVTPDHKVIFLDKHEVGPDWNFYQEEFENVTSEIGKIIEVNQGFLMKVGERGGSSYVLLCLSNINTPRLTRDEISWLKTLSFYTSVSMENVLHIEELMEHLKDLKQEGTNPIWLKKLMFAIEEKQRSGLARDLHDSVLQDLISLKRQCELFLGDFKKDDNPCREEVQDKLVQMNEQMSDVISMTRETCHELRPQLLYDLGLVKALSKLVAQQQERVPFHIRLNTGRFTASLDLDSQLNLYRIIQEFLSNAVKHSQATDVLIMLISIQNKIVLHYEDDGVGFDQEKNTEHSMSMGLSGIKERVRALDGRLRIETSEGKGFKADIEIEL</ns2:sequence><ns2:name>GCA_000328745_comP</ns2:name></ns2:Sequence><ns2:Sequence dsseqid="sq70" id="sq70" description="histidine kinase"><ns2:sequence>MKAWYNKVSIFLILVSLVYVTYLTYISSSKLLVGAAVAENQDNEVVITNIEEFSTAYYSGIQKGDVIKSINNHKVKRPLEVQKYNSNHVSSIVVERDGEKVKIKPDLMNDGNFTTFVIPLIFYIACLFCCFFILKINESKKLLSALILIIFLLSASLAYLSAGGSAKGDWLSRCIMVFTLTSVMFNYLLFLYQYFKELGTVLFNKKVFILYAIPVLNLVFELLRTQLFFRHYVPKINLLSFFISFIIVSVYFGSILIKSKDTEQAHIIKVLTIINILSFSPFLFLYIIPYVFLSTDGISSFVAASFMFLIPFSLVYQFMTNKIYNVDFILSRLKYYGVLALTPTIILVTVFELIGNPAGDFYYFRLAILMYIIMVAVFYYKEVLDFKFRLKRVSEKFNYQDSIYKFTQLIRDSTSLIQVFEELKTTILEVSLVSRAHIYEVSVDGSIKLYEELNQNSFEKVYQKEFRKVTSEIGKIVEFNKGFVMKIGERGGKSFVILCLSKMNTPRLTLEELSWLKTLAFYTNVSIENVMKIEELMSHLEEIKQQESNPVWLKKLMYTIEEKQRSDLARDLHDSVLQDLISLKRQCELFLGDFKKGDNPCREEVQDKLVQMNEQMSDVISMTRETCHELRPQLLYDLGLVKALSKLVAQQQERVPFHIRLNTGRFTASLDLDSQLNLYRIIQEFLSNAVKHSQATDVLIMLISIQNKIVLHYEDDGVGFDQEKNTEHSMSMGLSGIKERVRALDGRLRIETSEGKGFKADIEIEL</ns2:sequence><ns2:name>GCA_002216085_None</ns2:name></ns2:Sequence><ns2:Sequence dsseqid="sq170" id="sq170" description="histidine kinase"><ns2:sequence>MKSRTNKISVLLVVISLLYVIYLTYISNNNLLVGATVSKGKNGDVVITNVDEYSMASYSGIEKGDIVKRINNQKINTKEIKMNKLKNVSSMVVERNGKDVELKLTLFNDKNFSTYLIPLMFYIVCLFCCLFIIKINESKDLPSALVLIIFLLSASIAYISAGVSVKGDILCRCIMVVTLISVPLNYLLFLYHYFRELGTTLFDKKVFILYLVPIINVVCEMFRSHLFFRDYVPKLSLLSFFFLFIIVGIYFCIILIKNKDTEQAHIIKVLTIINIFSFSPFLCLYLIPYVFLNAHYVSSFLAASFMMLIPFSLVFQFMTNKIYNVDFILSRLRYYGFLALTPTIILISTIELISSPDSDFYSVKLTFLIYIIMLAVFYYKEVLDFRFRLKRVSEKFNYQDSIYKFTQMIRDSTSLSQVFEELKNTILEVSLVSRAHVYEVSADGNIKLYDAENVNSFEKVYEKEFRKVTSEIGKIVEFNKGFVMKIGERGGKSFVILCLSKMNTPRLTLEELSWLKTLAFYTNVSIENVMKIEELMSHLEEIKQQESNPVWLKKLMYTIEEKQRSDLARDLHDSVLQDLISLKRQCELFLGDFKKDDNPCREEVQDKLVQMNEQMSDVISMTRETCHELRPQLLYDLGLVKALSKLVAQQQERVPFHIRLNTGRFTASLDLDSQLNLYRIIQEFLSNAVKHSQATDVLIMLISIQNKIVLHYEDDGVGFDQEKNTEHSMSMGLSGIKERVRALDGRLRIETSEGKGFKADIEIEL</ns2:sequence><ns2:name>GCA_905315685_None</ns2:name></ns2:Sequence><ns2:Sequence dsseqid="sq506" id="sq506" description="histidine kinase"><ns2:sequence>MYRYINVYKYLSLVFIILSFIYVIYLSYSFAFNIFVGADVKINEQGKLEVTNVLDYTDEYYSCVKKGDIILEVNGEKGSDIQLKSGRLVNVESLIVERDNKSFHLQNVSLISEENLFMYLIPVISYSICLFCIFFIYRINKVRKSTSAYILILFLLFVSVAYVSACGARRGEEISTYLLVLTLVSCPVLYIHFIYKYFIELGTKLFEKKILIIMYMLPLINLLLEDVLSNRLKSSAFLSNLNLISFFVLVLTVSILIHKGIRKFKQKEQKSILKVLAYTNIFSFSPFIVFFAVPYVFFEKYVSPFSLAAFTLVIPFSLVYQFMTNRLYNIDFVVGRLKYYGFLAITPTIIVVTIFNYIQQPKDIFYLVKLTIAIYVLMFAVFYFKEIIDFRFKLKRFTEKFNYQDGIFKFTQLIKQASSVDQVLNHFKNTILEVLNIDNACVYDNSKGEITLLSKNNFKDLTYKNHEQYVKNFSGDIGKIKEFKQGFIIKIGERGDRSFLVLCFSSYNTFKLTRDEIAWLQTLAFYTNVSLENVMKIEELMVHLEDLKQQESNPVWLKKLMYTIEEKQRSDLARDLHDSVLQDLISLKRQCELFLGDFKKDDNPCREEVQDKLVQMNEQMSDVISMTRETCHELRPQLLYDLGLVKALSKLVAQQQERVPFHIRLNTGRFTASLDLDSQLNLYRIIQEFLSNAVKHSQATDVLIMLISIQNKIVLHYEDDGVGFDQEKNTEHSMSMGLSGIKERVRALDGRLRIETSEGKGFKADIEIEL</ns2:sequence><ns2:name>GCA_029637165_None</ns2:name></ns2:Sequence><ns2:Sequence dsseqid="sq372" id="sq372" description="histidine kinase"><ns2:sequence>MYRYINVYKYLSLVFIILSFIYVIYLSYSFAFNIFVGADVKINEQGKLEVTNVLDYTDEYYSGVKKGDIILEVNGEKGSDIQLKSGRLVNVESLIVERDNKSFHLQNVSLISEENLFMYLIPVISYSICLFCIFFIYRINKVRKSTSAYILILFLLFVSVAYVSACGARRGEEISTYLLVLTLVSCPVLYIHFIYKYFIELGTKLFEKKILIIMYMLPLINLLLEDVLSNRLKSSAFLSNLNLISFFVLVLTVSILIHKGIRKFKQKEQKSILKVLAYTNIFSFSPFIVFFAVPYVFLEKYVSPFSLAAFTLVIPFSLVYQFMTNRLYNIDFVVGRLKYYGFLAITPTIIVVTIFNYIQQPKDIFYLVKLTIAIYVLMFAVFYFKEIIDFRFKLKRFTEKFNYQDGIFKFTQLIKQASSVDQVLNHFKNTILDVLNIDNACVYDNSKGEITLLSKNNFKDLTYKNHEQYVKNFTGDIGKIKEFKQGFIIKIGERGDKSFLVLCFSSYNTFKLTRDEIAWLQTLAFYTNVSLENVMKIEELMVHLEDLKQQESNPVWLKKLMYTIEEKQRSDLARDLHDSVLQDLISLKRQCELFLGDFKKGDNPCREEVQDKLVQMNE</ns2:sequence><ns2:name>GCA_032680865_None</ns2:name></ns2:Sequence><ns2:Sequence dsseqid="sq462" id="sq462" description="histidine kinase"><ns2:sequence>MYRYINVYKYLSLVFIILSFIYVIYLSYSFAFNIFVGADVKINEQGKLEVTNVLDYTDEYYSGVKKGDIILEVNGEKGSDIQLKSGRLVNVESLIVERDNKSFHLQNVSLISEENLFMYLIPVISYSICLFCIFFIYRINKVRKSTSAYILILFLLFVSVAYVSACGARRGEEISTYLLVLTLVSCPVLYIHFIYKYFIELGTKLFEKKILIIMYMLPLINLLLEDVLSNRLKSSAFLSNLNLISFFVLVLTVSILIHKGIRKFKQKEQKSILKVLAYTNIFSFSPFIVFFAVPYVFFEKYVSPFSLAAFTLVIPFSLVYQFMTNRLYNIDFVVGRLKYYGFLAITPTIIVVTIFNYIQQPKDIFYLVKLTIAIYVLMFAVFYFKEIIDFRFKLKRFTEKFNYQDGIFKFTQLIKQASSVDQVLNHFKNTILEVLNIDNACVYDNSKGEITLLSKNNFKDLTYKNHEQYVKNFSGDIGKIKEFKQGFIIKIGERGDRSFLVLCFSSYNTFKLTRDEIAWLQTLAFYTNVSLENVMKIEELMVHLEDLKQQESNPVWLKKLMYTIEEKQRSDLARDLHDSVLQDLISLKRQCELFLGDFKKDDNPCREEVQDKLVQMNEQMSDVISMTRETCHELRPQLLYDLGLVKALSKLVAQQQERVPFHIRLNTGRFTASLDLDSQLNLYRIIQEFLSNAVKHSQATDVLIMLISIQNKIVLHYEDDGVGFDQEKNTEHSMSMGLSGIKERVRALDGRLRIETSEGKGFKADIEIEL</ns2:sequence><ns2:name>GCA_012648205_None</ns2:name></ns2:Sequence><ns2:Sequence dsseqid="sq316" id="sq316" description="two-component system sensor histidine kinase ComP"><ns2:sequence>MKNLIKKFTIAVIVLSILYISYTTYISMNGIIIGTKIHKNDKSQFMIEEISESSYGQFVGLRQGDIILKINKEKPSDKHLKWGYLSHINSLDILRSGKKIHLKDFDLVTLNRPYSFFLFVLPLVFYFLSIICIFYILKVNKKRRSFAAYILILLLLDISIAYISAGGPFRGHIINRYINLFTFISSPILYLQFIQRYLGEIGKTFLNRISFLYIIPIFNLGIEFFQDYLQVDIDFLATLNLVSFATLTLFSFSAIYLHLNKYKYAEHSFILKLLILTNTLSFAPFLIFFVLPIIFTGNYIFPALASASLLVLIPFGLVYQFVANKMFDIEFILGRMRYYALLAMIPTLLIVGALVLFDVMDIQMNPVRQTVFFFVVMFAVFYFKEVMDFKFRLKRFSEKFNYQDSIFKYTQLMRGVTSLQQVFKELKNTILDVLLVSKAYTFEVTPDHKVIFLDKHEVGPDWNFYQEEFENVTSEIGKIIEVNQGFLMKVGERGGSSYVLLCLSNINTPRLTRDEISWLKTLSFYTSVSMENVLHIEELMEHLKDLKQEGTNPIWLKKLMFAIEEKQRSGLARDLHDSVLQDLISLKRQCELFLGDFKKDDNPCREEVQDKLVQMNEQMSDVISMTRETCHELRPQLLYDLGLVKALSKLVAQQQERVPFHIRLNTGRFTASLDLDSQLNLYRIIQEFLSNAVKHSQATDVLIMLISIQNKIVLHYEDDGVGFDQEKNTEHSMSMGLSGIKERVRALDGRLRIETSEGKGFKADIEIEL</ns2:sequence><ns2:name>GCA_004101425_comP</ns2:name></ns2:Sequence><ns2:Sequence dsseqid="sq378" id="sq378" description="PDZ domain-containing protein"><ns2:sequence>MKSRTNKISVLLVVISLLYVIYLTYISNNNLLVGATVSKGKNGDVVITNVDEYSMASYSGIEKGDIVKRINNQKINTKEIKMNKLKNVSSMVVERNGKDVELKLTLFNDKNFSTYLIPLMFYIVCLFCCLFIIKINESKDLPSALVLIIFLLSASIA</ns2:sequence><ns2:name>GCA_000737405_None</ns2:name></ns2:Sequence><ns2:Sequence dsseqid="sq110" id="sq110" description="histidine kinase"><ns2:sequence>MKAWYNKVSIFLILVSLVYVTYLTYISSSKLLVGAAVAENQDNEVVITNIEEFSTAYYSGIQKGDVIKSINNHKVKRPLEVQKYNSNHVSSIVVERDGEKVKIKPDLMNDGNFTTFVIPLIFYIACLFCCFFILKINESKKLLSALILIIFLLSASLAYLSAGGSAKGDWLSRCIMVFTLTSVMFNYLLFLYQYFKELGTVLFNKKVFILYAIPVLNLVFELLRTQLFFRHYVPKINLLSFFISFIIVSVYFGSILIKSKDTEQAHIIKVLTIINILSFSPFLFLYIIPYVFLSTDGISSFVAASFMFLIPFSLVYQFMTNKIYNVDFILSRLKYYGILALTPTIILVTVFELIGNPAGDFYYFRLAILMYIIMVAVFYYKEVLDFRFRLKRVSEKFNYQDSIYKFTQLIRDSTSLTQVFEELKTTILEVSLVSRAHIYEVSVDGSIKLYEELNQNSFEKVYEKEFRKVTSEIGKIVEFNKGFVMKIGERGGKSFVILCLSKMNTPRLTLEELSWLKTLAFYTNVSIENVMKIEELMSHLEEIKQQESNPVWLKKLMYTIEEKQRSDLARDLHDSVLQDLISLKRQCELFLGDFKKDDNPCREEVQDKLVQMNEQMSDVISMTRETCHELRPQLLYDLGLVKALSKLVAQQQERVPFHIRLNTGRFTASLDLDSQLNLYRIIQEFLSNAVKHSQATDVLIMLISIQNKIVLHYEDDGVGFDQEKNTEHSMSMGLSGIKERVRALDGRLRIETSEGKGFKADIEIEL</ns2:sequence><ns2:name>GCA_024507835_None</ns2:name></ns2:Sequence><ns2:Sequence dsseqid="sq318" id="sq318" description="two-component system sensor histidine kinase ComP"><ns2:sequence>MKNLIKKFTIAVIVLSILYISYTTYISMNGIIIGTKIHKNDKSQFMIEEISESSYGQFVGLRQGDIILKINKEKPSDKHLKWGYLSHINSLDILRSGKKIHLKDFDLVTLNRPYSFFLFVLPLVFYFLSIICIFYILKVNKKRRSFAAYILILLLLDISIAYISAGGPFRGHIINRYINLFTFISSPILYLQFIQRYLGEIGKTFLNRISFLYIIPIFNLGIEFFQDYLQVDIDFLATLNLVSFATLTLFSFSAIYLHLNKYKYAEHSFILKLLILTNTLSFAPFLIFFVLPIIFTGNYIFPALASASLLVLIPFGLVYQFVANKMFDIEFILGRMRYYALLAMIPTLLIVGALVLFDVMDIQMNPVRQTVFFFVVMFAVFYFKEVMDFKFRLKRFSEKFNYQDSIFKYTQLMRGVTSLQQVFKELKNTILDVLLVSKAYTFEVTPDHKVIFLDKHEVGPDWNFYQEEFENVTSEIGKIIEVNQGFLMKVGERGGSSYVLLCLSNINTPRLTRDEISWLKTLSFYTSVSMENVLHIEELMEHLKDLKQEGTNPIWLKKLMFAIEEKQRSGLARDLHDSVLQDLISLKRQCELFLGDFKKDDNPCREEVQDKLVQMNEQMSDVISMTRETCHELRPQLLYDLGLVKALSKLVAQQQERVPFHIRLNTGRFTASLDLDSQLNLYRIIQEFLSNAVKHSQATDVLIMLISIQNKIVLHYEDDGVGFDQEKNTEHSMSMGLSGIKERVRALDGRLRIETSEGKGFKADIEIEL</ns2:sequence><ns2:name>GCA_905311435_comP</ns2:name></ns2:Sequence><ns2:Sequence dsseqid="sq558" id="sq558" description="histidine kinase"><ns2:sequence>MYRYINVYKYLSLVFIILSFIYVIYLSYSFAFNIFVGADVKINEQGKLEVTNVLDYTDEYYSCVKKGDIILEVNGEKGSDIQLKSGRLVNVESLIVERDNKSFHLQNVSLISEENLFMYLIPVISYSICLFCIFFIYRINKVRKSTSAYILILFLLFVSVAYVSACGARRGEEISTYLLVLTLVSCPVLYIHFIYKYFIELGTKLFEKKILIIMYMLPLINLLLEDVLSNRLKSSAFLSNLNLISFFVLVLTVSILIHKGIRKFKQKEQKSILKVLAYTNIFSFSPFIVFFAVPYVFFEKYVSPFSLAAFTLVIPFSLVYQFMTNRLYNIDFVVGRLKYYGFLAITPTIIVVTIFNYIQQPKDIFYLVKLTIAIYVLMFAVFYFKEIIDFRFKLKRFTEKFNYQDGIFKFTQLIKQASSVDQVLNHFKNTILEVLNIDNACVYDNSKGEITLLSKNNFKDLTYKNHEQYVKNFSGDIGKIKEFKQGFIIKIGERGDRSFLVLCFSSYNTFKLTRDEIAWLQTLAFYTNVSLENVMKIEELMVHLEDLKQQESNPVWLKKLMYTIEEKQRSDLARDLHDSVLQDLISLKRQCELFLGDFKKGDNPCREEVQDKLVQMNEQMSDVISMTRETCHELRPQLLYDLGLVKALSKLVAQQQERVPFHIRLNTGRFTASLDLDSQLNLYRIIQEFLSNAVKHSQATDVLIMLISIQNKIVLHYEDDGVGFDQEKNTEHSMSMGLSGIKERVRALDGRLRIETSEGKGFKADIEIEL</ns2:sequence><ns2:name>GCA_019704455_None</ns2:name></ns2:Sequence><ns2:Sequence dsseqid="sq486" id="sq486" description="histidine kinase"><ns2:sequence>MYRYINVYKYLSLVFIILSFIYVIYLSYSFAFNIFVGADVKINEQGKLEVTNVLDYTDEYYSCVKKGDIILEVNGEKGSDIQLKSGRLVNVESLIVERDNKSFHLQNVSLISEENLFMYLIPVISYSICLFCIFFIYRINKVRKSTSAYILILFLLFVSVAYVSACGARRGEEISTYLLVLTLVSCPVLYIHFIYKYFIELGTKLFEKKILIIMYMLPLINLLLEDVLSNRLKSSAFLSNLNLISFFVLVLTVSILIHKGIRKFKQKEQKSILKVLAYTNIFSFSPFIVFFAVPYVFFEKYVSPFSLAAFTLVIPFSLVYQFMTNRLYNIDFVVGRLKYYGFLAITPTIIVVTIFNYIQQPKDIFYLVKLTIAIYVLMFAVFYFKEIIDFRFKLKRFTEKFNYQDGIFKFTQLIKQASSVDQVLNHFKNTILEVLNIDNACVYDNSKGEITLLSKNNFKDLTYKNHEQYVKNFSGDIGKIKEFKQGFIIKIGERGDRSFLVLCFSSYNTFKLTRDEIAWLQTLAFYTNVSLENVMKIEELMVHLEDLKQQESNPVWLKKLMYTIEEKQRSDLARDLHDSVLQDLISLKRQCELFLGDFKKDENPCREEVQDKLVQMNEQMSDVISMTRETCHELRPQLLYDLGLVKALSKLVAQQQERVPFHIRLNTGRFTASLDLDSQLNLYRIIQEFLSNAVKHSQATDVLIMLISIQNKIVLHYEDDGVGFDQEKNTEHSMSMGLSGIKERVRALDGRLRIETSEGKGFKADIEIEL</ns2:sequence><ns2:name>GCA_035319605_None</ns2:name></ns2:Sequence><ns2:Sequence dsseqid="sq404" id="sq404" description="hypothetical protein"><ns2:sequence>MYRYINVYKYLSLVFIILSFIYVIYLSYSFAFNIFVGADVKINEQGKLEVTNVLDYTDEYYSCVKKGDIILEVNGEKGSDIQLKSGRLVNVESLIVERDNKSFHLQNVSLISEENLFMYLIPVISYSICLFCIFFIYRINKVRKSTSAYILILFLLFVSVAYVSACGARRGEEISTYLLVLTLVSCPVLYIHFIYKYFIELGTKLFEKKILIIMYMLPLINLLLEDVLSNRLKSSAFLSNLNLISFFVLVLTVSILIHKGIRKFKQKEQKSILKGLSRKVCKLF</ns2:sequence><ns2:name>GCA_024508195_None</ns2:name></ns2:Sequence><ns2:Sequence dsseqid="sq148" id="sq148" description="histidine kinase"><ns2:sequence>MKSRNNKISVVLVVLSLIYVIYLTYISNNNLLVGATVSKGKNGDIVITNVDEFSMASYSGIEKGDIVKSINNKKINTNEIKMNKLKNVSSMIVERNGHNLELKMTLFNDKNFTTYLIPLIFYIVCLFCCFFILKINESKNLLSAVVLIIFLLSASIAFISAGGSAKGDMLSRLIMVVTLISVPLNYLLFLYQYFKELGTKLFNKKVFILYLIPVINVVCEIFRSHLFFRDYVPKLNLLAFFFLFIIVGVYFSIILIKNKDTEQAHIIKVLTIINIFSFSPFLCLYLIPYVFLNAHYVSSFLAASFMLLIPFSLVFQFMTNKIYNVDFILSRLRYYGFLALTPTIILISTIELISSPDSDFYSVKLTFLIYIIMLAVFYYKEVLDFRFRLKRVSEKFNYQDSIYKFTQMIRDSTSLSQVFEELKNTILEVSLVSRAHVYEVSADGNIKLYDDENVNSFEKVYQKEFRKVTSEIGKIVEFNKGFVMKIGERGGKSFVILCLSKMNTPRLTLEELSWLKTLAFYTNVSIENVMKIEELMSHLEEIKQQESNPVWLKKLMYTIEEKQRSDLARDLHDSVLQDLISLKRQCELFLGDFKKDDNPCREEVQDKLVQMNEQMSDVISMTRETCHELRPQLLYDLGLVKALSKLVAQQQERVPFHIRLNTGRFTASLDLDSQLNLYRIIQEFLSNAVKHSQATDVLIMLISIQNKIVLHYEDDGVGFDQEKNTEHSMSMGLSGIKERVRALDGRLRIETSEGKGFKADIEIEL</ns2:sequence><ns2:name>GCA_020311615_None</ns2:name></ns2:Sequence><ns2:Sequence dsseqid="sq190" id="sq190" description="histidine kinase"><ns2:sequence>MKSRTNKISVLLVVISLLYVIYLTYISNNNLLVGATVSKGKNGDVVITNVDEYSMASYSGIEKGDIVKRINNQKINTKEIKMNKLKNVSSMVVERNGKDVELKLTLFNDKNFSTYLIPLMFYIVCLFCCLFIIKINESKDLPSALVLIIFLLSASIAYISAGVSVKGDILCRCIMVVTLISVPLNYLLFLYHYFRELGTTLFDKKVFILYLVPIINVVCEMFRSHLFFRDYVPKLSLLSFFFLFIIVGIYFCIILIKNKDTEQAHIIKVLTIINIFSFSPFLCLYLIPYVFLNAHYVSSFLAASFMMLIPFSLVFQFMTNKIYNVDFILSRLRYYGFLALTPTIILISTIELISSPDSDFYSVKLTFLIYIIMLAVFYYKEVLDFRFRLKRVSEKFNYQDSIYKFTQMIRDSTSLSQVFEELKNTILEVSLVSRAHVYEVSADGNIKLYDAENVNSFEKVYEKEFRKVTSEIGKIVEFNKGFVMKIGERGGKSFVILCLSKMNTPRLTLEELSWLKTLAFYTNVSIENVMKIEELMSHLEEIKQQESNPVWLKKLMYTIEEKQRSDLARDLHDSVLQDLISLKRQCELFLGDFKKGDNPCREEVQDKLVQMNEQMSDVISMTRETCHELRPQLLYDLGLVKALSKLVAQQQERVPFHIRLNTGRFTASLDLDSQLNLYRIIQEFLSNAVKHSQATDVLIMLISIQNKIVLHYEDDGVGFDQEKNTEHSMSMGLSGIKERVRALDGRLRIETSEGKGFKADIEIEL</ns2:sequence><ns2:name>GCA_004119875_None</ns2:name></ns2:Sequence><ns2:Sequence dsseqid="sq112" id="sq112" description="histidine kinase"><ns2:sequence>MKAWYNKVSIFLILVSLVYVTYLTYISSSKLLVGAAVAENQDNEVVITNIEEFSTAYYSGIQKGDVIKSINNHKVKRPLEVQKYNSNHVSSIVVERDGEKVKIKPDLMNDGNFTTFVIPLIFYIACLFCCFFILKINESKKLLSALILIIFLLSASLAYLSAGGSAKGDWLSRCIMVFTLTSVMFNYLLFLYQYFKELGTVLFNKKVFILYAIPVLNLVFELLRTQLFFRHYVPKINLLSFFISFIIVSVYFGSILIKSKDTEQAHIIKVLTIINILSFSPFLFLYIIPYVFLSTDGISSFVAASFMFLIPFSLVYQFMTNKIYNVDFILSRLKYYGILALTPTIILVTVFELIGNPAGDFYYFRLAILMYIIMVAVFYYKEVLDFRFRLKRVSEKFNYQDSIYKFTQLIRDSTSLTQVFEELKTTILEVSLVSRAHIYEVSVDGSIKLYEELNQNSFEKVYEKEFRKVTSEIGKIVEFNKGFVMKIGERGGKSFVILCLSKMNTPRLTLEELSWLKTLAFYTNVSIENVMKIEELMSHLEEIKQQESNPVWLKKLMYTIEEKQRSDLARDLHDSVLQDLISLKRQCELFLGDFKKDDNPCREEVQDKLVQMNEQMSDVISMTRETCHELRPQLLYDLGLVKALSKLVAQQQERVPFHIRLNTGRFTASLDLDSQLNLYRIIQEFLSNAVKHSQATDVLIMLISIQNKIVLHYEDDGVGFDQEKNTEHSMSMGLSGIKERVRALDGRLRIETSEGKGFKADIEIEL</ns2:sequence><ns2:name>GCA_004328925_None</ns2:name></ns2:Sequence><ns2:Sequence dsseqid="sq468" id="sq468" description="histidine kinase"><ns2:sequence>MYRYINVYKYLSLVFIILSFIYVIYLSYSFAFNIFVGADVKINEQGKLEVTNVLDYTDEYYSGVKKGDIILEVNGEKGSDIQLKSGRLVNVESLIVERDNKSFHLQNVSLISEENLFMYLIPVISYSICLFCIFFIYRINKVRKSTSAYILILFLLFVSVAYVSACGARRGEEISTYLLVLTLVSCPVLYIHFIYKYFIELGTKLFEKKILIIMYMLPLINLLLEDVLSNRLKSSAFLSNLNLISFFVLVLTVSILIHKGIRKFKQKEQKSILKVLAYTNIFSFSPFIVFFAVPYVFFEKYVSPFSLAAFTLVIPFSLVYQFMTNRLYNIDFVVGRLKYYGFLAITPTIIVVTIFNYIQQPKDIFYLVKLTIAIYVLMFAVCYFKEIIDFRFKLKRFTEKFNYQDGIFKFTQLIKQASSVDQVLNHFKNTILEVLNIDNACVYDNSKGEITLLSKNNFKDLTYKNHEQYVKNFSGDIGKIKEFKQGFIIKIGERGDRSFLVLCFSSYNTFKLTRDEIAWLQTLAFYTNVSLENVMKIEELMVHLEDLKQQESNPVWLKKLMYTIEEKQRSDLARDLHDSVLQDLISLKRQCELFLGDFKKDDNPCREEVQDKLVQMNEQMSDVISMTRETCHELRPQLLYDLGLVKALSKLVAQQQERVPFHIRLNTGRFTASLDLDSQLNLYRIIQEFLSNAVKHSQATDVLIMLISIQNKIVLHYEDDGVGFDQEKNTEHSMSMGLSGIKERVRALDGRLRIETSEGKGFKADIEIEL</ns2:sequence><ns2:name>GCA_030643845_None</ns2:name></ns2:Sequence><ns2:Sequence dsseqid="sq266" id="sq266" description="two-component system sensor histidine kinase ComP"><ns2:sequence>MKNLIKKFTIAVIVLSILYISYTTYISMNGIIIGTKIHKNDKSQFMIEEISESSYGQFVGLRQGDIILKINKEKPSDKHLKWGYLSHINSLDILRSGKKIHLKDFDLVTLNRPYSFFLFVLPLFFYFLSIICIFYILKVNKKRRSFAAYILILLLLDISIAYISAGGPFRGHIINRYINLFTFISSPILYLQFIQRYLGEIGKTFLNRISFLYIIPIFNLGIEFFQDYLQVDIDFLATLNLVSFATLTLFSFSAIYLHLNKYKYAEHSFILKLLILTNTLSFAPFLIFFVLPIIFTGNYIFPALASASLLVLIPFGLVYQFVANKMFDIEFILGRMRYYALLAMIPTLLIVGALVLFDVMDIQMNPVRQTVFFFVVMFAVFYFKEVMDFKFRLKRFSEKFNYQDSIFKYTQLMRGVTSLQQVFKELKNTILDVLLVSKAYTFEVTPDHKVIFLDKHEVGPDWNFYQEEFENVTSEIGKIIEVNQGFLMKVGERGGSSYVLLCLSNINTPRLTRDEISWLKTLSFYTSVSMENVLHIEELMEHLKDLKQEGTNPIWLKKLMFAIEEKQRSGLARDLHDSVLQDLISLKRQCELFLGDFKKDDNPCREEVQDKLVQMNEQMSDVISMTRETCHELRPQLLYDLGLVKALSKLVAQQQERVPFHIRLNTGRFTASLDLDSQLNLYRIIQEFLSNAVKHSQATDVLIMLISIQNKIVLHYEDDGVGFDQEKNTEHSMSMGLSGIKERVRALDGRLRIETSEGKGFKADIEIEL</ns2:sequence><ns2:name>GCA_001541905_comP</ns2:name></ns2:Sequence><ns2:Sequence dsseqid="sq560" id="sq560" description="histidine kinase"><ns2:sequence>MYRYINVYKYLSLVFIILSFIYVIYLSYSFAFNIFVGADVKINEQGKLEVTNVLDYTDEYYSCVKKGDIILEVNGEKGSDIQLKSGRLVNVESLIVERDNKSFHLQNVSLISEENLFMYLIPVISYSICLFCIFFIYRINKVRKSTSAYILILFLLFVSVAYVSACGARRGEEISTYLLVLTLVSCPVLYIHFIYKYFIELGTKLFEKKILIIMYMLPLINLLLEDVLSNRLKSSAFLSNLNLISFFVLVLTVSILIHKGIRKFKQKEQKSILKVLAYTNIFSFSPFIVFFAVPYVFFEKYVSPFSLAAFTLVIPFSLVYQFMTNRLYNIDFVVGRLKYYGFLAITPTIIVVTIFNYIQQPKDIFYLVKLTIAIYVLMFAVFYFKEIIDFRFKLKRFTEKFNYQDGIFKFTQLIKQASSVDQVLNHFKNTILEVLNIDNACVYDNSKGEITLLSKNNFKDLTYKNHEQYVKNFSGDIGKIKEFKQGFIIKIGERGDRSFLVLCFSSYNTFKLTRDEIAWLQTLAFYTNVSLENVMKIEELMVHLEDLKQQESNPVWLKKLMYTIEEKQRSDLARDLHDSVLQDLISLKRQCELFLGDFKKGDNPCREEVQDKLVQMNEQMSDVISMTRETCHELRPQLLYDLGLVKALSKLVAQQQERVPFHIRLNTGRFTASLDLDSQLNLYRIIQEFLSNAVKHSQATDVLIMLISIQNKIVLHYEDDGVGFDQEKNTEHSMSMGLSGIKERVRALDGRLRIETSEGKGFKADIEIEL</ns2:sequence><ns2:name>GCA_027497435_None</ns2:name></ns2:Sequence><ns2:Sequence dsseqid="sq562" id="sq562" description="histidine kinase"><ns2:sequence>MYRYINVYKYLSLVFIILSFIYVIYLSYSFAFNIFVGADVKINEQGKLEVTNVLDYTDEYYSCVKKGDIILEVNGEKGSDIQLKSGRLVNVESLIVERDNKSFHLQNVSLISEENLFMYLIPVISYSICLFCIFFIYRINKVRKSTSAYILILFLLFVSVAYVSACGARRGEEISTYLLVLTLVSCPVLYIHFIYKYFIELGTKLFEKKILIIMYMLPLINLLLEDVLSNRLKSSAFLSNLNLISFFVLVLTVSILIHKGIRKFKQKEQKSILKVLAYTNIFSFSPFIVFFAVPYVFFEKYVSPFSLAAFTLVIPFSLVYQFMTNRLYNIDFVVGRLKYYGFLAITPTIIVVTIFNYIQQPKDIFYLVKLTIAIYVLMFAVFYFKEIIDFRFKLKRFTEKFNYQDGIFKFTQLIKQASSVDQVLNHFKNTILEVLNIDNACVYDNSKGEITLLSKNNFKDLTYKNHEQYVKNFSGDIGKIKEFKQGFIIKIGERGDRSFLVLCFSSYNTFKLTRDEIAWLQTLAFYTNVSLENVMKIEELMVHLEDLKQQESNPVWLKKLMYTIEEKQRSDLARDLHDSVLQDLISLKRQCELFLGDFKKGDNPCREEVQDKLVQMNEQMSDVISMTRETCHELRPQLLYDLGLVKALSKLVAQQQERVPFHIRLNTGRFTASLDLDSQLNLYRIIQEFLSNAVKHSQATDVLIMLISIQNKIVLHYEDDGVGFDQEKNTEHSMSMGLSGIKERVRALDGRLRIETSEGKGFKADIEIEL</ns2:sequence><ns2:name>GCA_001747445_None</ns2:name></ns2:Sequence><ns2:Sequence dsseqid="sq268" id="sq268" description="two-component system sensor histidine kinase ComP"><ns2:sequence>MKNLIKKFTIAVIVLSILYISYTTYISMNGIIIGTKIHKNDKSQFMIEEISESSYGQFVGLRQGDIILKINKEKPSDKHLKWGYLSHINSLDILRSGKKIHLKDFDLVTLNRPYSFFLFVLPLFFYFLSIICIFYILKVNKKRRSFAAYILILLLLDISIAYISAGGPFRGHIINRYINLFTFISSPILYLQFIQRYLGEIGKTFLNRISFLYIIPIFNLGIEFFQDYLQVDIDFLATLNLVSFATLTLFSFSAIYLHLNKYKYAEHSFILKLLILTNTLSFAPFLIFFVLPIIFTGNYIFPALASASLLVLIPFGLVYQFVANKMFDIEFILGRMRYYALLAMIPTLLIVGALVLFDVMDIQMNPVRQTVFFFVVMFAVFYFKEVMDFKFRLKRFSEKFNYQDSIFKYTQLMRGVTSLQQVFKELKNTILDVLLVSKAYTFEVTPDHKVIFLDKHEVGPDWNFYQEEFENVTSEIGKIIEVNQGFLMKVGERGGSSYVLLCLSNINTPRLTRDEISWLKTLSFYTSVSMENVLHIEELMEHLKDLKQEGTNPIWLKKLMFAIEEKQRSGLARDLHDSVLQDLISLKRQCELFLGDFKKDDNPCREEVQDKLVQMNEQMSDVISMTRETCHELRPQLLYDLGLVKALSKLVAQQQERVPFHIRLNTGRFTASLDLDSQLNLYRIIQEFLSNAVKHSQATDVLIMLISIQNKIVLHYEDDGVGFDQEKNTEHSMSMGLSGIKERVRALDGRLRIETSEGKGFKADIEIEL</ns2:sequence><ns2:name>GCA_019931715_comP</ns2:name></ns2:Sequence><ns2:Sequence dsseqid="sq270" id="sq270" description="two-component system sensor histidine kinase ComP"><ns2:sequence>MKNLIKKFTIAVIVLSILYISYTTYISMNGIIIGTKIHKNDKSQFMIEEISESSYGQFVGLRQGDIILKINKEKPSDKHLKWGYLSHINSLDILRSGKKIHLKDFDLVTLNRPYSFFLFVLPLFFYFLSIICIFYILKVNKKRRSFAAYILILLLLDISIAYISAGGPFRGHIINRYINLFTFISSPILYLQFIQRYLGEIGKTFLNRISFLYIIPIFNLGIEFFQDYLQVDIDFLATLNLVSFATLTLFSFSAIYLHLNKYKYAEHSFILKLLILTNTLSFAPFLIFFVLPIIFTGNYIFPALASASLLVLIPFGLVYQFVANKMFDIEFILGRMRYYALLAMIPTLLIVGALVLFDVMDIQMNPVRQTVFFFVVMFAVFYFKEVMDFKFRLKRFSEKFNYQDSIFKYTQLMRGVTSLQQVFKELKNTILDVLLVSKAYTFEVTPDHKVIFLDKHEVGPDWNFYQEEFENVTSEIGKIIEVNQGFLMKVGERGGSSYVLLCLSNINTPRLTRDEISWLKTLSFYTSVSMENVLHIEELMEHLKDLKQEGTNPIWLKKLMFAIEEKQRSGLARDLHDSVLQDLISLKRQCELFLGDFKKDDNPCREEVQDKLVQMNEQMSDVISMTRETCHELRPQLLYDLGLVKALSKLVAQQQERVPFHIRLNTGRFTASLDLDSQLNLYRIIQEFLSNAVKHSQATDVLIMLISIQNKIVLHYEDDGVGFDQEKNTEHSMSMGLSGIKERVRALDGRLRIETSEGKGFKADIEIEL</ns2:sequence><ns2:name>GCA_000497485_comP</ns2:name></ns2:Sequence><ns2:Sequence dsseqid="sq272" id="sq272" description="two-component system sensor histidine kinase ComP"><ns2:sequence>MKNLIKKFTIAVIVLSILYISYTTYISMNGIIIGTKIHKNDKSQFMIEEISESSYGQFVGLRQGDIILKINKEKPSDKHLKWGYLSHINSLDILRSGKKIHLKDFDLVTLNRPYSFFLFVLPLFFYFLSIICIFYILKVNKKRRSFAAYILILLLLDISIAYISAGGPFRGHIINRYINLFTFISSPILYLQFIQRYLGEIGKTFLNRISFLYIIPIFNLGIEFFQDYLQVDIDFLATLNLVSFATLTLFSFSAIYLHLNKYKYAEHSFILKLLILTNTLSFAPFLIFFVLPIIFTGNYIFPALASASLLVLIPFGLVYQFVANKMFDIEFILGRMRYYALLAMIPTLLIVGALVLFDVMDIQMNPVRQTVFFFVVMFAVFYFKEVMDFKFRLKRFSEKFNYQDSIFKYTQLMRGVTSLQQVFKELKNTILDVLLVSKAYTFEVTPDHKVIFLDKHEVGPDWNFYQEEFENVTSEIGKIIEVNQGFLMKVGERGGSSYVLLCLSNINTPRLTRDEISWLKTLSFYTSVSMENVLHIEELMEHLKDLKQEGTNPIWLKKLMFAIEEKQRSGLARDLHDSVLQDLISLKRQCELFLGDFKKDDNPCREEVQDKLVQMNEQMSDVISMTRETCHELRPQLLYDLGLVKALSKLVAQQQERVPFHIRLNTGRFTASLDLDSQLNLYRIIQEFLSNAVKHSQATDVLIMLISIQNKIVLHYEDDGVGFDQEKNTEHSMSMGLSGIKERVRALDGRLRIETSEGKGFKADIEIEL</ns2:sequence><ns2:name>GCA_013388335_comP</ns2:name></ns2:Sequence><ns2:Sequence dsseqid="sq488" id="sq488" description="histidine kinase"><ns2:sequence>MYRYINVYKYLSLVFIILSFIYVIYLSYSFAFNIFVGADVKINEQGKLEVTNVLDYTDEYYSCVKKGDIILEVNGEKGSDIQLKSGRLVNVESLIVERDNKSFHLQNVSLISEENLFMYLIPVISYSICLFCIFFIYRINKVRKSTSAYILILFLLFVSVAYVSACGARRGEEISTYLLVLTLVSCPVLYIHFIYKYFIELGTKLFEKKILIIMYMLPLINLLLEDVLSNRLKSSAFLSNLNLISFFVLVLTVSILIHKGIRKFKQKEQKSILKVLAYTNIFSFSPFIVFFAVPYVFFEKYVSPFSLAAFTLVIPFSLVYQFMTNRLYNIDFVVGRLKYYGFLAITPTIIVVTIFNYIQQPKDIFYLVKLTIAIYVLMFAVFYFKEIIDFRFKLKRFTEKFNYQDGIFKFTQLIKQASSVDQVLNHFKNTILEVLNIDNACVYDNSKGEITLLSKNNFKDLTYKNHEQYVKNFSGDIGKIKEFKQGFIIKIGERGDRSFLVLCFSSYNTFKLTRDEIAWLQTLAFYTNVSLENVMKIEELMVHLEDLKQQESNPVWLKKLMYTIEEKQRSDLARDLHDSVLQDLISLKRQCELFLGDFKKDENPCREEVQDKLVQMNEQMSDVISMTRETCHELRPQLLYDLGLVKALSKLVAQQQERVPFHIRLNTGRFTASLDLDSQLNLYRIIQEFLSNAVKHSQATDVLIMLISIQNKIVLHYEDDGVGFDQEKNTEHSMSMGLSGIKERVRALDGRLRIETSEGKGFKADIEIEL</ns2:sequence><ns2:name>GCA_018986855_None</ns2:name></ns2:Sequence><ns2:Sequence dsseqid="sq334" id="sq334" description="two-component system sensor histidine kinase ComP"><ns2:sequence>MKNLIKKFTIAVIVLSILYISYTTYISMNGIIIGTKIHKNDKSQFMIEEISESSYGQFVGLRQGDIILKINKEKPSDKHLKWGYLSHINSLDILRSGKKIHLKDFDLVTLNKPYSFFLFVLPLVFYFLSIICIFYILKVNKKRRSFAAYILILLLLDISIAYISAGGPFRGHIINRYINLFTFISSPILYLQFIQRYLGEIGKTFLNRISFLYIIPIFNLGIEFFQDYLQVDIDFLATLNLVSFATLTLFSFSAIYLHLNKYKYAEHSFILKLLILTNTLSFAPFLIFFVLPIIFTGNYIFPALASASLLVLIPFGLVYQFVANKMFDIEFILGRMRYYALLAMIPTLLIVGALVLFDVMDIQMNPVRQTVFFFVVMFAVFYFKEVMDFKFRLKRFSEKFNYQDSIFKYTQLMRGVTSLQQVFKELKNTILDVLLVSKAYTFEVTPDHKVIFLDKHEVGPDWNFYQEEFENVTSEIGKIIEVNQGFLMKVGERGGSSYVLLCLSNINTPRLTRDEISWLKTLSFYTSVSMENVLHIEELMEHLKDLKQEGTNPIWLKKLMFAIEEKQRSGLARDLHDSVLQDLISLKRQCELFLGDFKKDDNPCREEVQDKLVQMNEQMSDVISMTRETCHELRPQLLYDLGLVKALSKLVAQQQERVPFHIRLNTGRFTASLDLDSQLNLYRIIQEFLSNAVKHSQATDVLIMLISIQNKIVLHYEDDGVGFDQEKNTEHSMSMGLSGIKERVRALDGRLRIETSEGKGFKADIEIEL</ns2:sequence><ns2:name>GCA_001604995_comP</ns2:name></ns2:Sequence><ns2:Sequence dsseqid="sq350" id="sq350" description="two-component system sensor histidine kinase ComP"><ns2:sequence>MKNLMKKFTIAVIVLSILYISYTTYISMNGIIIGTKVQKNDKSQFVIEEISKSSYGQFVGLRQGDIILKINEEKPSDKHLKWGYLSHINSLDILRSGKKIHLKDFDLVTLNRSYSFFLFVLPLVFYFLSIICIFYIFKVNKKRRSFAAYILILLLLDISIAYISAGGPFRGHIINRYINLFTFISSPILYLQFIQTYLGEIGKTFLNRISFLYIIPIFNLGIEFFQDYLQVDIDFLATVNLVSFAILTLFSFSAIYFHLNKYKYAEHSFILKLLILTNTLSFAPFLIFFVLPIIFTGNYIFPALASASLLALIPLGLVYQFVANKMFDIEFILGRMRYYALLAMIPTLLIVGALVLFDVLDIQMNPVRQTVFFFVVMFAVFYFKEVIDFKFRLKRFSEKFNYQDSIFKYTQLMRGVTSLQQVFKELKNTILDVLLVSKAYTFEVTPDHKVIFLDKHEIEPDWHFYQEEFENVTSEIGKIIEVNQGFLMKVGERGGSSYVLLCLSNINTPRLTRDEISWLKTLSFYTSVSMENVMHIEELMEHLKDLKQEGTNPIWLKKLMFAIEEKQRSGLARDLHDSVLQDLISLKRQCELFLGDFKKDDNPCREEVQDKLVQMNEQMSDVISMTRETCHELRPQLLYDLGLVKALSKLVAQQQERVPFHIRLNTGRFTASLDLDSQLNLYRIIQEFLSNAVKHSQATDVLIMLISIQNKIVLHYEDDGVGFDQEKNTEHSMSMGLSGIKERVRALDGRLRIETSEGKGFKADIEIEL</ns2:sequence><ns2:name>GCA_024706255_comP</ns2:name></ns2:Sequence><ns2:Sequence dsseqid="sq158" id="sq158" description="histidine kinase"><ns2:sequence>MKSRNNKISVVLVVLSLIYVIYLTYISNNNLLVGATVSKGKNGDIVITNVDEFSMASYSGIEKGDIVKSINNKKINTNEIKMNKLKNVSSMIVERNGHNLELKMTLFNDKNFPTYLIPLIFYIVCLFCCFFILKINESKNLLSAVVLIIFLLSASIAFISAGGSAKGDMLSRLIMVVTLISVPLNYLLFLYQYFKELGTKLFNKKVFILYLIPVINVVCEIFRSHLFFRDYVPKLNLLAFFFLFIIVGVYFSIILIKNKDTEQAHIIKVLTIINIFSFSPFLCLYLIPYVFLNAHYVSSFLAASFMLLIPFSLVFQFMTNKIYNVDFILSRLRYYGFLALTPTIILISTIELISSPDSDFYSVKLTFLIYIIMLAVFYYKEVLDFRFRLKRVSEKFNYQDSIYKFTQMIRDSTSLSQVFEELKNTILEVSLVSRAHVYEVSADGNIKLYDDENVNSFEKVYQKEFRKVTSEIGKIVEFNKGFVMKIGERGGKSFVILCLSKMNTPRLTLEELSWLKTLAFYTNVSIENVMKIEELMSHLEEIKQQESNPVWLKKLMYTIEEKQRSDLARDLHDSVLQDLISLKRQCELFLSDFKKDDNPCREEVQDKLVQMNEQMSDVISMTRETCHELRPQLLYDLGLVKALSKLVAQQQERVPFHIRLNTGRFTASLDLDSQLNLYRIIQEFLSNAVKHSQATDVLIMLISIQNKIVLHYEDDGVGFDQEKNTEHSMSMGLSGIKERVRALDGRLRIETSEGKGFKADIEIEL</ns2:sequence><ns2:name>GCA_002202035_None</ns2:name></ns2:Sequence><ns2:Sequence dsseqid="sq320" id="sq320" description="two-component system sensor histidine kinase ComP"><ns2:sequence>MKNLIKKFTIAVIVLSILYISYTTYISMNGIIIGTKIHKNDKSQFMIEEISESSYGQFVGLRQGDIILKINKEKPSDKHLKWGYLSHINSLDILRSGKKIHLKDFDLVTLNRPYSFFLFVLPLVFYFLSIICIFYILKVNKKRRSFAAYILILLLLDISIAYISAGGPFRGHIINRYINLFTFISSPILYLQFIQRYLGEIGKTFLNRISFLYIIPIFNLGIEFFQDYLQVDIDFLATLNLVSFATLTLFSFSAIYLHLNKYKYAEHSFILKLLILTNTLSFAPFLIFFVLPIIFTGNYIFPALASASLLVLIPFGLVYQFVANKMFDIEFILGRMRYYALLAMIPTLLIVGALVLFDVMDIQMNPVRQTVFFFVVMFAVFYFKEVMDFKFRLKRFSEKFNYQDSIFKYTQLMRGVTSLQQVFKELKNTILDVLLVSKAYTFEVTPDHKVIFLDKHEVGPDWNFYQEEFENVTSEIGKIIEVNQGFLMKVGERGGSSYVLLCLSNINTPRLTRDEISWLKTLSFYTSVSMENVLHIEELMEHLKDLKQEGTNPIWLKKLMFAIEEKQRSGLARDLHDSVLQDLISLKRQCELFLGDFKKDDNPCREEVQDKLVQMNEQMSDVISMTRETCHELRPQLLYDLGLVKALSKLVAQQQERVPFHIRLNTGRFTASLDLDSQLNLYRIIQEFLSNAVKHSQATDVLIMLISIQNKIVLHYEDDGVGFDQEKNTEHSMSMGLSGIKERVRALDGRLRIETSEGKGFKADIEIEL</ns2:sequence><ns2:name>GCA_028748025_comP</ns2:name></ns2:Sequence><ns2:Sequence dsseqid="sq172" id="sq172" description="histidine kinase"><ns2:sequence>MKSRTNKISVLLVVISLLYVIYLTYISNNNLLVGATVSKGKNGDVVITNVDEYSMASYSGIEKGDIVKRINNQKINTKEIKMNKLKNVSSMVVERNGKDVELKLTLFNDKNFSTYLIPLMFYIVCLFCCLFIIKINESKDLPSALVLIIFLLSASIAYISAGVSVKGDILCRCIMVVTLISVPLNYLLFLYHYFRELGTTLFDKKVFILYLVPIINVVCEMFRSHLFFRDYVPKLSLLSFFFLFIIVGIYFCIILIKNKDTEQAHIIKVLTIINIFSFSPFLCLYLIPYVFLNAHYVSSFLAASFMMLIPFSLVFQFMTNKIYNVDFILSRLRYYGFLALTPTIILISTIELISSPDSDFYSVKLTFLIYIIMLAVFYYKEVLDFRFRLKRVSEKFNYQDSIYKFTQMIRDSTSLSQVFEELKNTILEVSLVSRAHVYEVSADGNIKLYDAENVNSFEKVYEKEFRKVTSEIGKIVEFNKGFVMKIGERGGKSFVILCLSKMNTPRLTLEELSWLKTLAFYTNVSIENVMKIEELMSHLEEIKQQESNPVWLKKLMYTIEEKQRSDLARDLHDSVLQDLISLKRQCELFLGDFKKDDNPCREEVQDKLVQMNEQMSDVISMTRETCHELRPQLLYDLGLVKALSKLVAQQQERVPFHIRLNTGRFTASLDLDSQLNLYRIIQEFLSNAVKHSQATDVLIMLISIQNKIVLHYEDDGVGFDQEKNTEHSMSMGLSGIKERVRALDGRLRIETSEGKGFKADIEIEL</ns2:sequence><ns2:name>GCA_905311425_None</ns2:name></ns2:Sequence><ns2:Sequence dsseqid="sq322" id="sq322" description="two-component system sensor histidine kinase ComP"><ns2:sequence>MKNLIKKFTIAVIVLSILYISYTTYISMNGIIIGTKIHKNDKSQFMIEEISESSYGQFVGLRQGDIILKINKEKPSDKHLKWGYLSHINSLDILRSGKKIHLKDFDLVTLNRPYSFFLFVLPLVFYFLSIICIFYILKVNKKRRSFAAYILILLLLDISIAYISAGGPFRGHIINRYINLFTFISSPILYLQFIQRYLGEIGKTFLNRISFLYIIPIFNLGIEFFQDYLQVDIDFLATLNLVSFATLTLFSFSAIYLHLNKYKYAEHSFILKLLILTNTLSFAPFLIFFVLPIIFTGNYIFPALASASLLVLIPFGLVYQFVANKMFDIEFILGRMRYYALLAMIPTLLIVGALVLFDVMDIQMNPVRQTVFFFVVMFAVFYFKEVMDFKFRLKRFSEKFNYQDSIFKYTQLMRGVTSLQQVFKELKNTILDVLLVSKAYTFEVTPDHKVIFLDKHEVGPDWNFYQEEFENVTSEIGKIIEVNQGFLMKVGERGGSSYVLLCLSNINTPRLTRDEISWLKTLSFYTSVSMENVLHIEELMEHLKDLKQEGTNPIWLKKLMFAIEEKQRSGLARDLHDSVLQDLISLKRQCELFLGDFKKDDNPCREEVQDKLVQMNEQMSDVISMTRETCHELRPQLLYDLGLVKALSKLVAQQQERVPFHIRLNTGRFTASLDLDSQLNLYRIIQEFLSNAVKHSQATDVLIMLISIQNKIVLHYEDDGVGFDQEKNTEHSMSMGLSGIKERVRALDGRLRIETSEGKGFKADIEIEL</ns2:sequence><ns2:name>GCA_905319155_comP</ns2:name></ns2:Sequence><ns2:Sequence dsseqid="sq274" id="sq274" description="two-component system sensor histidine kinase ComP"><ns2:sequence>MKNLIKKFTIAVIVLSILYISYTTYISMNGIIIGTKIHKNDKSQFMIEEISESSYGQFVGLRQGDIILKINKEKPSDKHLKWGYLSHINSLDILRSGKKIHLKDFDLVTLNRPYSFFLFVLPLFFYFLSIICIFYILKVNKKRRSFAAYILILLLLDISIAYISAGGPFRGHIINRYINLFTFISSPILYLQFIQRYLGEIGKTFLNRISFLYIIPIFNLGIEFFQDYLQVDIDFLATLNLVSFATLTLFSFSAIYLHLNKYKYAEHSFILKLLILTNTLSFAPFLIFFVLPIIFTGNYIFPALASASLLVLIPFGLVYQFVANKMFDIEFILGRMRYYALLAMIPTLLIVGALVLFDVMDIQMNPVRQTVFFFVVMFAVFYFKEVMDFKFRLKRFSEKFNYQDSIFKYTQLMRGVTSLQQVFKELKNTILDVLLVSKAYTFEVTPDHKVIFLDKHEVGPDWNFYQEEFENVTSEIGKIIEVNQGFLMKVGERGGSSYVLLCLSNINTPRLTRDEISWLKTLSFYTSVSMENVLHIEELMEHLKDLKQEGTNPIWLKKLMFAIEEKQRSGLARDLHDSVLQDLISLKRQCELFLGDFKKDDNPCREEVQDKLVQMNEQMSDVISMTRETCHELRPQLLYDLGLVKALSKLVAQQQERVPFHIRLNTGRFTASLDLDSQLNLYRIIQEFLSNAVKHSQATDVLIMLISIQNKIVLHYEDDGVGFDQEKNTEHSMSMGLSGIKERVRALDGRLRIETSEGKGFKADIEIEL</ns2:sequence><ns2:name>GCA_006741845_comP</ns2:name></ns2:Sequence><ns2:Sequence dsseqid="sq114" id="sq114" description="histidine kinase"><ns2:sequence>MKAWYNKVSIFLILVSLVYVTYLTYISSSKLLVGAAVAENQDNEVVITNIEEFSTAYYSGIQKGDVIKSINNHKVKRPLEVQKYNSNHVSSIVVERDGEKVKIKPDLMNDGNFTTFVIPLIFYIACLFCCFFILKINESKKLLSALILIIFLLSASLAYLSAGGSAKGDWLSRCIMVFTLTSVMFNYLLFLYQYFKELGTVLFNKKVFILYAIPVLNLVFELLRTQLFFRHYVPKINLLSFFISFIIVSVYFGSILIKSKDTEQAHIIKVLTIINILSFSPFLFLYIIPYVFLSTDGISSFVAASFMFLIPFSLVYQFMTNKIYNVDFILSRLKYYGILALTPTIILVTVFELIGNPAGDFYYFRLAILMYIIMVAVFYYKEVLDFRFRLKRVSEKFNYQDSIYKFTQLIRDSTSLTQVFEELKTTILEVSLVSRAHIYEVSVDGSIKLYEELNQNSFEKVYEKEFRKVTSEIGKIVEFNKGFVMKIGERGGKSFVILCLSKMNTPRLTLEELSWLKTLAFYTNVSIENVMKIEELMSHLEEIKQQESNPVWLKKLMYTIEEKQRSDLARDLHDSVLQDLISLKRQCELFLGDFKKDDNPCREEVQDKLVQMNEQMSDVISMTRETCHELRPQLLYDLGLVKALSKLVAQQQERVPFHIRLNTGRFTASLDLDSQLNLYRIIQEFLSNAVKHSQATDVLIMLISIQNKIVLHYEDDGVGFDQEKNTEHSMSMGLSGIKERVRALDGRLRIETSEGKGFKADIEIEL</ns2:sequence><ns2:name>GCA_004101445_None</ns2:name></ns2:Sequence><ns2:Sequence dsseqid="sq276" id="sq276" description="two-component system sensor histidine kinase ComP"><ns2:sequence>MKNLIKKFTIAVIVLSILYISYTTYISMNGIIIGTKIHKNDKSQFMIEEISESSYGQFVGLRQGDIILKINKEKPSDKHLKWGYLSHINSLDILRSGKKIHLKDFDLVTLNRPYSFFLFVLPLFFYFLSIICIFYILKVNKKRRSFAAYILILLLLDISIAYISAGGPFRGHIINRYINLFTFISSPILYLQFIQRYLGEIGKTFLNRISFLYIIPIFNLGIEFFQDYLQVDIDFLATLNLVSFATLTLFSFSAIYLHLNKYKYAEHSFILKLLILTNTLSFAPFLIFFVLPIIFTGNYIFPALASASLLVLIPFGLVYQFVANKMFDIEFILGRMRYYALLAMIPTLLIVGALVLFDVMDIQMNPVRQTVFFFVVMFAVFYFKEVMDFKFRLKRFSEKFNYQDSIFKYTQLMRGVTSLQQVFKELKNTILDVLLVSKAYTFEVTPDHKVIFLDKHEVGPDWNFYQEEFENVTSEIGKIIEVNQGFLMKVGERGGSSYVLLCLSNINTPRLTRDEISWLKTLSFYTSVSMENVLHIEELMEHLKDLKQEGTNPIWLKKLMFAIEEKQRSGLARDLHDSVLQDLISLKRQCELFLGDFKKDDNPCREEVQDKLVQMNEQMSDVISMTRETCHELRPQLLYDLGLVKALSKLVAQQQERVPFHIRLNTGRFTASLDLDSQLNLYRIIQEFLSNAVKHSQATDVLIMLISIQNKIVLHYEDDGVGFDQEKNTEHSMSMGLSGIKERVRALDGRLRIETSEGKGFKADIEIEL</ns2:sequence><ns2:name>GCA_009914705_comP</ns2:name></ns2:Sequence><ns2:Sequence dsseqid="sq324" id="sq324" description="two-component system sensor histidine kinase ComP"><ns2:sequence>MKNLIKKFTIAVIVLSILYISYTTYISMNGIIIGTKIHKNDKSQFMIEEISESSYGQFVGLRQGDIILKINKEKPSDKHLKWGYLSHINSLDILRSGKKIHLKDFDLVTLNRPYSFFLFVLPLVFYFLSIICIFYILKVNKKRRSFAAYILILLLLDISIAYISAGGPFRGHIINRYINLFTFISSPILYLQFIQRYLGEIGKTFLNRISFLYIIPIFNLGIEFFQDYLQVDIDFLATLNLVSFATLTLFSFSAIYLHLNKYKYAEHSFILKLLILTNTLSFAPFLIFFVLPIIFTGNYIFPALASASLLVLIPFGLVYQFVANKMFDIEFILGRMRYYALLAMIPTLLIVGALVLFDVMDIQMNPVRQTVFFFVVMFAVFYFKEVMDFKFRLKRFSEKFNYQDSIFKYTQLMRGVTSLQQVFKELKNTILDVLLVSKAYTFEVTPDHKVIFLDKHEVGPDWNFYQEEFENVTSEIGKIIEVNQGFLMKVGERGGSSYVLLCLSNINTPRLTRDEISWLKTLSFYTSVSMENVLHIEELMEHLKDLKQEGTNPIWLKKLMFAIEEKQRSGLARDLHDSVLQDLISLKRQCELFLGDFKKDDNPCREEVQDKLVQMNEQMSDVISMTRETCHELRPQLLYDLGLVKALSKLVAQQQERVPFHIRLNTGRFTASLDLDSQLNLYRIIQEFLSNAVKHSQATDVLIMLISIQNKIVLHYEDDGVGFDQEKNTEHSMSMGLSGIKERVRALDGRLRIETSEGKGFKADIEIEL</ns2:sequence><ns2:name>GCA_905315705_comP</ns2:name></ns2:Sequence><ns2:Sequence dsseqid="sq326" id="sq326" description="two-component system sensor histidine kinase ComP"><ns2:sequence>MKNLIKKFTIAVIVLSILYISYTTYISMNGIIIGTKIHKNDKSQFMIEEISESSYGQFVGLRQGDIILKINKEKPSDKHLKWGYLSHINSLDILRSGKKIHLKDFDLVTLNRPYSFFLFVLPLVFYFLSIICIFYILKVNKKRRSFAAYILILLLLDISIAYISAGGPFRGHIINRYINLFTFISSPILYLQFIQRYLGEIGKTFLNRISFLYIIPIFNLGIEFFQDYLQVDIDFLATLNLVSFATLTLFSFSAIYLHLNKYKYAEHSFILKLLILTNTLSFAPFLIFFVLPIIFTGNYIFPALASASLLVLIPFGLVYQFVANKMFDIEFILGRMRYYALLAMIPTLLIVGALVLFDVMDIQMNPVRQTVFFFVVMFAVFYFKEVMDFKFRLKRFSEKFNYQDSIFKYTQLMRGVTSLQQVFKELKNTILDVLLVSKAYTFEVTPDHKVIFLDKHEVGPDWNFYQEEFENVTSEIGKIIEVNQGFLMKVGERGGSSYVLLCLSNINTPRLTRDEISWLKTLSFYTSVSMENVLHIEELMEHLKDLKQEGTNPIWLKKLMFAIEEKQRSGLARDLHDSVLQDLISLKRQCELFLGDFKKDDNPCREEVQDKLVQMNEQMSDVISMTRETCHELRPQLLYDLGLVKALSKLVAQQQERVPFHIRLNTGRFTASLDLDSQLNLYRIIQEFLSNAVKHSQATDVLIMLISIQNKIVLHYEDDGVGFDQEKNTEHSMSMGLSGIKERVRALDGRLRIETSEGKGFKADIEIEL</ns2:sequence><ns2:name>GCA_009662275_comP</ns2:name></ns2:Sequence><ns2:Sequence dsseqid="sq238" id="sq238" description="two-component system sensor histidine kinase ComP"><ns2:sequence>MKNLIKKFTIAVIVLSILYISYTTYISMNGIIIGTKIHKNDKSQFMIEEISESSYGQFVGLRQGDIILKINKEKPSDKHLKWGYLSHINSLDILRSGKKIHLKDFDLVTLNRPYSFFLFVLPLFFYFLSIICIFYILKVNKKRRSFAAYILILLLLDISIAYISAGGPFRGHIINRYINLFTFISSPILYLQFIQRYLGEIGKTFLNRISFLYIIPIFNLGIEFFQDYLQVDIDFLATLNLVSFATLTLFSFSAIYLHLNKYKYAEHSFILKLLILTNTLSFAPFLIFFVLPIIFTGNYIFPALASASLLVLIPFGLVYQFVANKMFDIEFILGRMRYYALLAMIPTLLIVGALVLFDVMDIQMNPVRQTVFFFVVMFAVFYFKEVMDFKFRLKRFSEKFNYQDSIFKYTQLMRGVTSLQQVFKELKNTILDVLLVSKAYTFEVTPDHKVIFLDKHEVGPDWNFYQEEFENVTSEIGKIIEVNQGFLMKVGERGGSSYVLLCLSNINTPRLTRDEISWLKTLSFYTSVSMENVLHIEELMEHLKDLKQEGTNPIWLKKLMFAIEEKQRSGLARDLHDSVLQDLISLKRQCELFLGDFKKDDNPCREEVQDKLVQMNEQMSDVISMTRGTCHELRPQLLYDLGLVKALSKLVAQQQERVPFHIRLNTGRFTASLDLDSQLNLYRIIQEFLSNAVKHSQATDVLIMLISIQNKIVLHYEDDGVGFDQEKNTEHSMSMGLSGIKERVRALDGRLRIETSEGKGFKADIEIEL</ns2:sequence><ns2:name>GCA_019704415_comP</ns2:name></ns2:Sequence><ns2:Sequence dsseqid="sq508" id="sq508" description="histidine kinase"><ns2:sequence>MYRYINVYKYLSLVFIILSFIYVIYLSYSFAFNIFVGADVKINEQGKLEVTNVLDYTDEYYSCVKKGDIILEVNGEKGSDIQLKSGRLVNVESLIVERDNKSFHLQNVSLISEENLFMYLIPVISYSICLFCIFFIYRINKVRKSTSAYILILFLLFVSVAYVSACGARRGEEISTYLLVLTLVSCPVLYIHFIYKYFIELGTKLFEKKILIIMYMLPLINLLLEDVLSNRLKSSAFLSNLNLISFFVLVLTVSILIHKGIRKFKQKEQKSILKVLAYTNIFSFSPFIVFFAVPYVFFEKYVSPFSLAAFTLVIPFSLVYQFMTNRLYNIDFVVGRLKYYGFLAITPTIIVVTIFNYIQQPKDIFYLVKLTIAIYVLMFAVFYFKEIIDFRFKLKRFTEKFNYQDGIFKFTQLIKQASSVDQVLNHFKNTILEVLNIDNACVYDNSKGEITLLSKNNFKDLTYKNHEQYVKNFSGDIGKIKEFKQGFIIKIGERGDRSFLVLCFSSYNTFKLTRDEIAWLQTLAFYTNVSLENVMKIEELMVHLEDLKQQESNPVWLKKLMYTIEEKQRSDLARDLHDSVLQDLISLKRQCELFLGDFKKDDNPCREEVQDKLVQMNEQMSDVISMTRETCHELRPQLLYDLGLVKALSKLVAQQQERVPFHIRLNTGRFTASLDLDSQLNLYRIIQEFLSNAVKHSQATDVLIMLISIQNKIVLHYEDDGVGFDQEKNTEHSMSMGLSGIKERVRALDGRLRIETSEGKGFKADIEIEL</ns2:sequence><ns2:name>GCA_009913555_None</ns2:name></ns2:Sequence><ns2:Sequence dsseqid="sq564" id="sq564" description="histidine kinase"><ns2:sequence>MYRYINVYKYLSLVFIILSFIYVIYLSYSFAFNIFVGADVKINEQGKLEVTNVLDYTDEYYSCVKKGDIILEVNGEKGSDIQLKSGRLVNVESLIVERDNKSFHLQNVSLISEENLFMYLIPVISYSICLFCIFFIYRINKVRKSTSAYILILFLLFVSVAYVSACGARRGEEISTYLLVLTLVSCPVLYIHFIYKYFIELGTKLFEKKILIIMYMLPLINLLLEDVLSNRLKSSAFLSNLNLISFFVLVLTVSILIHKGIRKFKQKEQKSILKVLAYTNIFSFSPFIVFFAVPYVFFEKYVSPFSLAAFTLVIPFSLVYQFMTNRLYNIDFVVGRLKYYGFLAITPTIIVVTIFNYIQQPKDIFYLVKLTIAIYVLMFAVFYFKEIIDFRFKLKRFTEKFNYQDGIFKFTQLIKQASSVDQVLNHFKNTILEVLNIDNACVYDNSKGEITLLSKNNFKDLTYKNHEQYVKNFSGDIGKIKEFKQGFIIKIGERGDRSFLVLCFSSYNTFKLTRDEIAWLQTLAFYTNVSLENVMKIEELMVHLEDLKQQESNPVWLKKLMYTIEEKQRSDLARDLHDSVLQDLISLKRQCELFLGDFKKGDNPCREEVQDKLVQMNEQMSDVISMTRETCHELRPQLLYDLGLVKALSKLVAQQQERVPFHIRLNTGRFTASLDLDSQLNLYRIIQEFLSNAVKHSQATDVLIMLISIQNKIVLHYEDDGVGFDQEKNTEHSMSMGLSGIKERVRALDGRLRIETSEGKGFKADIEIEL</ns2:sequence><ns2:name>GCA_027923485_None</ns2:name></ns2:Sequence><ns2:Sequence dsseqid="sq490" id="sq490" description="histidine kinase"><ns2:sequence>MYRYINVYKYLSLVFIILSFIYVIYLSYSFAFNIFVGADVKINEQGKLEVTNVLDYTDEYYSCVKKGDIILEVNGEKGSDIQLKSGRLVNVESLIVERDNKSFHLQNVSLISEENLFMYLIPVISYSICLFCIFFIYRINKVRKSTSAYILILFLLFVSVAYVSACGARRGEEISTYLLVLTLVSCPVLYIHFIYKYFIELGTKLFEKKILIIMYMLPLINLLLEDVLSNRLKSSAFLSNLNLISFFVLVLTVSILIHKGIRKFKQKEQKSILKVLAYTNIFSFSPFIVFFAVPYVFFEKYVSPFSLAAFTLVIPFSLVYQFMTNRLYNIDFVVGRLKYYGFLAITPTIIVVTIFNYIQQPKDIFYLVKLTIAIYVLMFAVFYFKEIIDFRFKLKRFTEKFNYQDGIFKFTQLIKQASSVDQVLNHFKNTILEVLNIDNACVYDNSKGEITLLSKNNFKDLTYKNHEQYVKNFSGDIGKIKEFKQGFIIKIGERGDRSFLVLCFSSYNTFKLTRDEIAWLQTLAFYTNVSLENVMKIEELMVHLEDLKQQESNPVWLKKLMYTIEEKQRSDLARDLHDSVLQDLISLKRQCELFLGDFKKDENPCREEVQDKLVQMNEQMSDVISMTRETCHELRPQLLYDLGLVKALSKLVAQQQERVPFHIRLNTGRFTASLDLDSQLNLYRIIQEFLSNAVKHSQATDVLIMLISIQNKIVLHYEDDGVGFDQEKNTEHSMSMGLSGIKERVRALDGRLRIETSEGKGFKADIEIEL</ns2:sequence><ns2:name>GCA_004119635_None</ns2:name></ns2:Sequence><ns2:Sequence dsseqid="sq116" id="sq116" description="histidine kinase"><ns2:sequence>MKAWYNKVSIFLILVSLVYVTYLTYISSSKLLVGAAVAENQDNEVVITNIEEFSTAYYSGIQKGDVIKSINNHKVKRPLEVQKYNSNHVSSIVVERDGEKVKIKPDLMNDGNFTTFVIPLIFYIACLFCCFFILKINESKKLLSALILIIFLLSASLAYLSAGGSAKGDWLSRCIMVFTLTSVMFNYLLFLYQYFKELGTVLFNKKVFILYAIPVLNLVFELLRTQLFFRHYVPKINLLSFFISFIIVSVYFGSILIKSKDTEQAHIIKVLTIINILSFSPFLFLYIIPYVFLSTDGISSFVAASFMFLIPFSLVYQFMTNKIYNVDFILSRLKYYGILALTPTIILVTVFELIGNPAGDFYYFRLAILMYIIMVAVFYYKEVLDFRFRLKRVSEKFNYQDSIYKFTQLIRDSTSLTQVFEELKTTILEVSLVSRAHIYEVSVDGSIKLYEELNQNSFEKVYEKEFRKVTSEIGKIVEFNKGFVMKIGERGGKSFVILCLSKMNTPRLTLEELSWLKTLAFYTNVSIENVMKIEELMSHLEEIKQQESNPVWLKKLMYTIEEKQRSDLARDLHDSVLQDLISLKRQCELFLGDFKKDDNPCREEVQDKLVQMNEQMSDVISMTRETCHELRPQLLYDLGLVKALSKLVAQQQERVPFHIRLNTGRFTASLDLDSQLNLYRIIQEFLSNAVKHSQATDVLIMLISIQNKIVLHYEDDGVGFDQEKNTEHSMSMGLSGIKERVRALDGRLRIETSEGKGFKADIEIEL</ns2:sequence><ns2:name>GCA_030123145_None</ns2:name></ns2:Sequence><ns2:Sequence dsseqid="sq336" id="sq336" description="two-component system sensor histidine kinase ComP"><ns2:sequence>MKNLIKKFTIAVIVLSILYISYTTYISMNGIIIGTKIHKNDKSQFMIEEISESSYGQFVGLRQGDIILKINKEKPSDKHLKWGYLSHINSLDILRSGKKIHLKDFDLVTLNKPYSFFLFVLPLVFYFLSIICIFYILKVNKKRRSFAAYILILLLLDISIAYISAGGPFRGHIINRYINLFTFISSPILYLQFIQRYLGEIGKTFLNRISFLYIIPIFNLGIEFFQDYLQVDIDFLATLNLVSFATLTLFSFSAIYLHLNKYKYAEHSFILKLLILTNTLSFAPFLIFFVLPIIFTGNYIFPALASASLLVLIPFGLVYQFVANKMFDIEFILGRMRYYALLAMIPTLLIVGALVLFDVMDIQMNPVRQTVFFFVVMFAVFYFKEVMDFKFRLKRFSEKFNYQDSIFKYTQLMRGVTSLQQVFKELKNTILDVLLVSKAYTFEVTPDHKVIFLDKHEVGPDWNFYQEEFENVTSEIGKIIEVNQGFLMKVGERGGSSYVLLCLSNINTPRLTRDEISWLKTLSFYTSVSMENVLHIEELMEHLKDLKQEGTNPIWLKKLMFAIEEKQRSGLARDLHDSVLQDLISLKRQCELFLGDFKKDDNPCREEVQDKLVQMNEQMSDVISMTRETCHELRPQLLYDLGLVKALSKLVAQQQERVPFHIRLNTGRFTASLDLDSQLNLYRIIQEFLSNAVKHSQATDVLIMLISIQNKIVLHYEDDGVGFDQEKNTEHSMSMGLSGIKERVRALDGRLRIETSEGKGFKADIEIEL</ns2:sequence><ns2:name>GCA_905319535_comP</ns2:name></ns2:Sequence><ns2:Sequence dsseqid="sq440" id="sq440" description="histidine kinase"><ns2:sequence>MHRNNNFYKYLSLAFIILSFVYVIYLSYISVFNIFVGADVKINEQGKLEVTKVVDYTDEYYSGVKKGDIILEVNGQKGSEIQLESGRLVNVESLTVERDNKSFHLQNVSLISEENLFMYLIPLISYSICLFCIFFVYRINKVRKSPSAFVLILFLLFVSVAYVSACGARRGEEVSTYLLVLTLVSCPILYIHFIYKYFAELGTKLFKKKILIIMYILPLVNLLLEAVLSNRLNSSAFLSNLNLISFFVLVLTVSILIHQGIRKIKQNEQKSILKILAYINILSFSPFIIFFVIPYVLFDKYLSPFSLAAFTLVIPFSLVYQFMTNRLYNIDFVVGRLKYYGFLAITPTVIVVTIFNYIQKPEDNFYSVKLTVVIYLLMFAVFYFKEIIDFRFKLKRFTEKFNYQDGIFKFTQLIKQASSVDQVLNHFKNTILEVLNIDNACVYDNSKGEITLLSKNNFKDLTYKNHEQYVKNFSGDIGKIKEFKQGFIIKIGERGDRSFLVLCFSSYNTFKLTRDEIAWLQTLAFYTNVSLENVMKIEELMVHLEDLKQQESNPVWLKKLMYTIEEKQRSDLARDLHDSVLQDLISLKRQCELFLGDFKKGDNPCREEVQDKLVQMNEQMSDVISMTRETCHELRPQLLYDLGLVKALSKLVAQQQERVPFHIRLNTGRFTASLDLDSQLNLYRIIQEFLSNAVKHSQATDVLIMLISIQNKIVLHYEDDGVGFDQEKNTEHSMSMGLSGIKERVRALDGRLRIETSEGKGFKADIEIEL</ns2:sequence><ns2:name>GCA_005234095_None</ns2:name></ns2:Sequence><ns2:Sequence dsseqid="sq566" id="sq566" description="histidine kinase"><ns2:sequence>MYRYINVYKYLSLVFIILSFIYVIYLSYSFAFNIFVGADVKINEQGKLEVTNVLDYTDEYYSCVKKGDIILEVNGEKGSDIQLKSGRLVNVESLIVERDNKSFHLQNVSLISEENLFMYLIPVISYSICLFCIFFIYRINKVRKSTSAYILILFLLFVSVAYVSACGARRGEEISTYLLVLTLVSCPVLYIHFIYKYFIELGTKLFEKKILIIMYMLPLINLLLEDVLSNRLKSSAFLSNLNLISFFVLVLTVSILIHKGIRKFKQKEQKSILKVLAYTNIFSFSPFIVFFAVPYVFFEKYVSPFSLAAFTLVIPFSLVYQFMTNRLYNIDFVVGRLKYYGFLAITPTIIVVTIFNYIQQPKDIFYLVKLTIAIYVLMFAVFYFKEIIDFRFKLKRFTEKFNYQDGIFKFTQLIKQASSVDQVLNHFKNTILEVLNIDNACVYDNSKGEITLLSKNNFKDLTYKNHEQYVKNFSGDIGKIKEFKQGFIIKIGERGDRSFLVLCFSSYNTFKLTRDEIAWLQTLAFYTNVSLENVMKIEELMVHLEDLKQQESNPVWLKKLMYTIEEKQRSDLARDLHDSVLQDLISLKRQCELFLGDFKKGDNPCREEVQDKLVQMNEQMSDVISMTRETCHELRPQLLYDLGLVKALSKLVAQQQERVPFHIRLNTGRFTASLDLDSQLNLYRIIQEFLSNAVKHSQATDVLIMLISIQNKIVLHYEDDGVGFDQEKNTEHSMSMGLSGIKERVRALDGRLRIETSEGKGFKADIEIEL</ns2:sequence><ns2:name>GCA_023650935_None</ns2:name></ns2:Sequence><ns2:Sequence dsseqid="sq568" id="sq568" description="histidine kinase"><ns2:sequence>MYRYINVYKYLSLVFIILSFIYVIYLSYSFAFNIFVGADVKINEQGKLEVTNVLDYTDEYYSCVKKGDIILEVNGEKGSDIQLKSGRLVNVESLIVERDNKSFHLQNVSLISEENLFMYLIPVISYSICLFCIFFIYRINKVRKSTSAYILILFLLFVSVAYVSACGARRGEEISTYLLVLTLVSCPVLYIHFIYKYFIELGTKLFEKKILIIMYMLPLINLLLEDVLSNRLKSSAFLSNLNLISFFVLVLTVSILIHKGIRKFKQKEQKSILKVLAYTNIFSFSPFIVFFAVPYVFFEKYVSPFSLAAFTLVIPFSLVYQFMTNRLYNIDFVVGRLKYYGFLAITPTIIVVTIFNYIQQPKDIFYLVKLTIAIYVLMFAVFYFKEIIDFRFKLKRFTEKFNYQDGIFKFTQLIKQASSVDQVLNHFKNTILEVLNIDNACVYDNSKGEITLLSKNNFKDLTYKNHEQYVKNFSGDIGKIKEFKQGFIIKIGERGDRSFLVLCFSSYNTFKLTRDEIAWLQTLAFYTNVSLENVMKIEELMVHLEDLKQQESNPVWLKKLMYTIEEKQRSDLARDLHDSVLQDLISLKRQCELFLGDFKKGDNPCREEVQDKLVQMNEQMSDVISMTRETCHELRPQLLYDLGLVKALSKLVAQQQERVPFHIRLNTGRFTASLDLDSQLNLYRIIQEFLSNAVKHSQATDVLIMLISIQNKIVLHYEDDGVGFDQEKNTEHSMSMGLSGIKERVRALDGRLRIETSEGKGFKADIEIEL</ns2:sequence><ns2:name>GCA_003665315_None</ns2:name></ns2:Sequence><ns2:Sequence dsseqid="sq328" id="sq328" description="two-component system sensor histidine kinase ComP"><ns2:sequence>MKNLIKKFTIAVIVLSILYISYTTYISMNGIIIGTKIHKNDKSQFMIEEISESSYGQFVGLRQGDIILKINKEKPSDKHLKWGYLSHINSLDILRSGKKIHLKDFDLVTLNRPYSFFLFVLPLVFYFLSIICIFYILKVNKKRRSFAAYILILLLLDISIAYISAGGPFRGHIINRYINLFTFISSPILYLQFIQRYLGEIGKTFLNRISFLYIIPIFNLGIEFFQDYLQVDIDFLATLNLVSFATLTLFSFSAIYLHLNKYKYAEHSFILKLLILTNTLSFAPFLIFFVLPIIFTGNYIFPALASASLLVLIPFGLVYQFVANKMFDIEFILGRMRYYALLAMIPTLLIVGALVLFDVMDIQMNPVRQTVFFFVVMFAVFYFKEVMDFKFRLKRFSEKFNYQDSIFKYTQLMRGVTSLQQVFKELKNTILDVLLVSKAYTFEVTPDHKVIFLDKHEVGPDWNFYQEEFENVTSEIGKIIEVNQGFLMKVGERGGSSYVLLCLSNINTPRLTRDEISWLKTLSFYTSVSMENVLHIEELMEHLKDLKQEGTNPIWLKKLMFAIEEKQRSGLARDLHDSVLQDLISLKRQCELFLGDFKKDDNPCREEVQDKLVQMNEQMSDVISMTRETCHELRPQLLYDLGLVKALSKLVAQQQERVPFHIRLNTGRFTASLDLDSQLNLYRIIQEFLSNAVKHSQATDVLIMLISIQNKIVLHYEDDGVGFDQEKNTEHSMSMGLSGIKERVRALDGRLRIETSEGKGFKADIEIEL</ns2:sequence><ns2:name>GCA_905315395_comP</ns2:name></ns2:Sequence><ns2:Sequence dsseqid="sq570" id="sq570" description="histidine kinase"><ns2:sequence>MYRYINVYKYLSLVFIILSFIYVIYLSYSFAFNIFVGADVKINEQGKLEVTNVLDYTDEYYSCVKKGDIILEVNGEKGSDIQLKSGRLVNVESLIVERDNKSFHLQNVSLISEENLFMYLIPVISYSICLFCIFFIYRINKVRKSTSAYILILFLLFVSVAYVSACGARRGEEISTYLLVLTLVSCPVLYIHFIYKYFIELGTKLFEKKILIIMYMLPLINLLLEDVLSNRLKSSAFLSNLNLISFFVLVLTVSILIHKGIRKFKQKEQKSILKVLAYTNIFSFSPFIVFFAVPYVFFEKYVSPFSLAAFTLVIPFSLVYQFMTNRLYNIDFVVGRLKYYGFLAITPTIIVVTIFNYIQQPKDIFYLVKLTIAIYVLMFAVFYFKEIIDFRFKLKRFTEKFNYQDGIFKFTQLIKQASSVDQVLNHFKNTILEVLNIDNACVYDNSKGEITLLSKNNFKDLTYKNHEQYVKNFSGDIGKIKEFKQGFIIKIGERGDRSFLVLCFSSYNTFKLTRDEIAWLQTLAFYTNVSLENVMKIEELMVHLEDLKQQESNPVWLKKLMYTIEEKQRSDLARDLHDSVLQDLISLKRQCELFLGDFKKGDNPCREEVQDKLVQMNEQMSDVISMTRETCHELRPQLLYDLGLVKALSKLVAQQQERVPFHIRLNTGRFTASLDLDSQLNLYRIIQEFLSNAVKHSQATDVLIMLISIQNKIVLHYEDDGVGFDQEKNTEHSMSMGLSGIKERVRALDGRLRIETSEGKGFKADIEIEL</ns2:sequence><ns2:name>GCA_003665355_None</ns2:name></ns2:Sequence><ns2:Sequence dsseqid="sq572" id="sq572" description="histidine kinase"><ns2:sequence>MYRYINVYKYLSLVFIILSFIYVIYLSYSFAFNIFVGADVKINEQGKLEVTNVLDYTDEYYSCVKKGDIILEVNGEKGSDIQLKSGRLVNVESLIVERDNKSFHLQNVSLISEENLFMYLIPVISYSICLFCIFFIYRINKVRKSTSAYILILFLLFVSVAYVSACGARRGEEISTYLLVLTLVSCPVLYIHFIYKYFIELGTKLFEKKILIIMYMLPLINLLLEDVLSNRLKSSAFLSNLNLISFFVLVLTVSILIHKGIRKFKQKEQKSILKVLAYTNIFSFSPFIVFFAVPYVFFEKYVSPFSLAAFTLVIPFSLVYQFMTNRLYNIDFVVGRLKYYGFLAITPTIIVVTIFNYIQQPKDIFYLVKLTIAIYVLMFAVFYFKEIIDFRFKLKRFTEKFNYQDGIFKFTQLIKQASSVDQVLNHFKNTILEVLNIDNACVYDNSKGEITLLSKNNFKDLTYKNHEQYVKNFSGDIGKIKEFKQGFIIKIGERGDRSFLVLCFSSYNTFKLTRDEIAWLQTLAFYTNVSLENVMKIEELMVHLEDLKQQESNPVWLKKLMYTIEEKQRSDLARDLHDSVLQDLISLKRQCELFLGDFKKGDNPCREEVQDKLVQMNEQMSDVISMTRETCHELRPQLLYDLGLVKALSKLVAQQQERVPFHIRLNTGRFTASLDLDSQLNLYRIIQEFLSNAVKHSQATDVLIMLISIQNKIVLHYEDDGVGFDQEKNTEHSMSMGLSGIKERVRALDGRLRIETSEGKGFKADIEIEL</ns2:sequence><ns2:name>GCA_003665275_None</ns2:name></ns2:Sequence><ns2:Sequence dsseqid="sq118" id="sq118" description="histidine kinase"><ns2:sequence>MKAWYNKVSIFLILVSLVYVTYLTYISSSKLLVGAAVAENQDNEVVITNIEEFSTAYYSGIQKGDVIKSINNHKVKRPLEVQKYNSNHVSSIVVERDGEKVKIKPDLMNDGNFTTFVIPLIFYIACLFCCFFILKINESKKLLSALILIIFLLSASLAYLSAGGSAKGDWLSRCIMVFTLTSVMFNYLLFLYQYFKELGTVLFNKKVFILYAIPVLNLVFELLRTQLFFRHYVPKINLLSFFISFIIVSVYFGSILIKSKDTEQAHIIKVLTIINILSFSPFLFLYIIPYVFLSTDGISSFVAASFMFLIPFSLVYQFMTNKIYNVDFILSRLKYYGILALTPTIILVTVFELIGNPAGDFYYFRLAILMYIIMVAVFYYKEVLDFRFRLKRVSEKFNYQDSIYKFTQLIRDSTSLTQVFEELKTTILEVSLVSRAHIYEVSVDGSIKLYEELNQNSFEKVYEKEFRKVTSEIGKIVEFNKGFVMKIGERGGKSFVILCLSKMNTPRLTLEELSWLKTLAFYTNVSIENVMKIEELMSHLEEIKQQESNPVWLKKLMYTIEEKQRSDLARDLHDSVLQDLISLKRQCELFLGDFKKDDNPCREEVQDKLVQMNEQMSDVISMTRETCHELRPQLLYDLGLVKALSKLVAQQQERVPFHIRLNTGRFTASLDLDSQLNLYRIIQEFLSNAVKHSQATDVLIMLISIQNKIVLHYEDDGVGFDQEKNTEHSMSMGLSGIKERVRALDGRLRIETSEGKGFKADIEIEL</ns2:sequence><ns2:name>GCA_009913255_None</ns2:name></ns2:Sequence><ns2:Sequence dsseqid="sq48" id="sq48" description="histidine kinase"><ns2:sequence>MYRYINVYKYLSLVFIILSFIYVIYLSYSFAFNIFVGADVKINEQGKLEVTNVLDYTDEYYSGVKKGDIILEVNGEKGSDIQLKSGRLVNVESLIVERDNKSFHLQNVSLISEENLFMYLIPVISYSICLFCIFFIYRINKVRKSTSAYILILFLLFVSVAYVSACGARRGEEISTYLLVLTLVSCPVLYIHFIYKYFIELGTKLFEKKILIIMYMLPLINLLLEDVLSNRLKSSAFLSNLNLISFFVLVLTVSILIHKGIRKFKQKEQKSILKVLAYTNIFSFSPFIVFFAVPYVFLEKYVSPFSLAAFTLVIPFSLVYQFMTNRLYNIDFVVGRLKYYGFLAITPTIIVVTIFNYIQQPKDIFYLVKLTIAIYVLMFAVFYFKEIIDFRFKLKRFTEKFNYQDGIFKFTQLIKQASSVDQVLNHFKNTILEVLNIDNACVYDNSKGEITLLSKNNFKDLTYKNHEQYVKNFSGDIGKIKEFKQGFIIKIGERGDRSFLVLCFSSYNTFKLTRDEIAWLQTLAFYTNVSLENVMKIEELMSHLEEIKQQESNPVWLKKLMYTIEEKQRSDLARDLHDSVLQDLISLKRQCELFLGDFKKDDNPCREEVQDKLVQMNEQMSDVISMTRETCHELRPQLLYDLGLVKALSKLVAQQQERVPFHIRLNTGRFTASLDLDSQLNLYRIIQEFLSNAVKHSQATDVLIMLISIQNKIVLHYEDDGVGFDQEKNTEHSMSMGLSGIKERVRALDGRLRIETSEGKGFKADIEIEL</ns2:sequence><ns2:name>Bacillus_subtilis_PRO120_None</ns2:name></ns2:Sequence><ns2:Sequence dsseqid="sq240" id="sq240" description="two-component system sensor histidine kinase ComP"><ns2:sequence>MKNLIKKFTIAVIVLSILYISYTTYISMNGIIIGTKIHKNDKSQFMIEEISESSYGQFVGLRQGDIILKINKEKPSDKHLKWGYLSHINSLDILRSGKKIHLKDFDLVTLNRPYSFFLFVLPLFFYFLSIICIFYILKVNKKRRSFAAYILILLLLDISIAYISAGGPFRGHIINRYINLFTFISSPILYLQFIQRYLGEIGKTFLNRISFLYIIPIFNLGIEFFQDYLQVDIDFLATLNLVSFATLTLFSFSAIYLHLNKYKYAEHSFILKLLILTNTLSFAPFLIFFVLPIIFTGNYIFPALASASLLVLIPFGLVYQFVANKMFDIEFILGRMRYYALLAMIPTLLIVGALVLFDVMDIQMNPVRQTVFFFVVMFAVFYFKEVMDFKFRLKRFSEKFNYQDSIFKYTQLMRGVTSLQQVFKELKNTILDVLLVSKAYTFEVTPDHKVIFLDKHEVGPDWNFYQEEFENVTSEIGKIIEVNQGFLMKVGERGGSSYVLLCLSNINTPRLTRDEISWLKTLSFYTSVSMENVLHIEELMEHLKDLKQEGTNPIWLKKLMFAIEEKQRSGLARDLHDSVLQDLISLKRQCELFLGDFKKDDNPCREEVQDKLVQMNEQMSDVISMTRGTCHELRPQLLYDLGLVKALSKLVAQQQERVPFHIRLNTGRFTASLDLDSQLNLYRIIQEFLSNAVKHSQATDVLIMLISIQNKIVLHYEDDGVGFDQEKNTEHSMSMGLSGIKERVRALDGRLRIETSEGKGFKADIEIEL</ns2:sequence><ns2:name>Bacillus_subtilis_DSM23521_comP</ns2:name></ns2:Sequence><ns2:Sequence dsseqid="sq192" id="sq192" description="histidine kinase"><ns2:sequence>MKSRTNKISVLLVVISLLYVIYLTYISNNNLLVGATVSKGKNGDVVITNVDEYSMASYSGIEKGDIVKRINNQKINTKEIKMNKLKNVSSMVVERNGKDVELKLTLFNDKNFSTYLIPLMFYIVCLFCCLFIIKINESKDLPSALVLIIFLLSASIAYISAGVSVKGDILCRCIMVVTLISVPLNYLLFLYHYFRELGTTLFDKKVFILYLVPIINVVCEMFRSHLFFRDYVPKLSLLSFFFLFIIVGIYFCIILIKNKDTEQAHIIKVLTIINIFSFSPFLCLYLIPYVFLNAHYVSSFLAASFMMLIPFSLVFQFMTNKIYNVDFILSRLRYYGFLALTPTIILISTIELISSPDSDFYSVKLTFLIYIIMLAVFYYKEVLDFRFRLKRVSEKFNYQDSIYKFTQMIRDSTSLSQVFEELKNTILEVSLVSRAHVYEVSADGNIKLYDAENVNSFEKVYEKEFRKVTSEIGKIVEFNKGFVMKIGERGGKSFVILCLSKMNTPRLTLEELSWLKTLAFYTNVSIENVMKIEELMSHLEEIKQQESNPVWLKKLMYTIEEKQRSDLARDLHDSVLQDLISLKRQCELFLGDFKKGDNPCREEVQDKLVQMNEQMSDVISMTRETCHELRPQLLYDLGLVKALSKLVAQQQERVPFHIRLNTGRFTASLDLDSQLNLYRIIQEFLSNAVKHSQATDVLIMLISIQNKIVLHYEDDGVGFDQEKNTEHSMSMGLSGIKERVRALDGRLRIETSEGKGFKADIEIEL</ns2:sequence><ns2:name>GCA_002201955_None</ns2:name></ns2:Sequence><ns2:Sequence dsseqid="sq150" id="sq150" description="histidine kinase"><ns2:sequence>MKSRNNKISVVLVVLSLIYVIYLTYISNNNLLVGATVSKGKNGDIVITNVDEFSMASYSGIEKGDIVKSINNKKINTNEIKMNKLKNVSSMIVERNGHNLELKMTLFNDKNFTTYLIPLIFYIVCLFCCFFILKINESKNLLSAVVLIIFLLSASIAFISAGGSAKGDMLSRLIMVVTLISVPLNYLLFLYQYFKELGTKLFNKKVFILYLIPVINVVCEIFRSHLFFRDYVPKLNLLAFFFLFIIVGVYFSIILIKNKDTEQAHIIKVLTIINIFSFSPFLCLYLIPYVFLNAHYVSSFLAASFMLLIPFSLVFQFMTNKIYNVDFILSRLRYYGFLALTPTIILISTIELISSPDSDFYSVKLTFLIYIIMLAVFYYKEVLDFRFRLKRVSEKFNYQDSIYKFTQMIRDSTSLSQVFEELKNTILEVSLVSRAHVYEVSADGNIKLYDDENVNSFEKVYQKEFRKVTSEIGKIVEFNKGFVMKIGERGGKSFVILCLSKMNTPRLTLEELSWLKTLAFYTNVSIENVMKIEELMSHLEEIKQQESNPVWLKKLMYTIEEKQRSDLARDLHDSVLQDLISLKRQCELFLGDFKKDDNPCREEVQDKLVQMNEQMSDVISMTRETCHELRPQLLYDLGLVKALSKLVAQQQERVPFHIRLNTGRFTASLDLDSQLNLYRIIQEFLSNAVKHSQATDVLIMLISIQNKIVLHYEDDGVGFDQEKNTEHSMSMGLSGIKERVRALDGRLRIETSEGKGFKADIEIEL</ns2:sequence><ns2:name>GCA_905315055_None</ns2:name></ns2:Sequence><ns2:Sequence dsseqid="sq152" id="sq152" description="histidine kinase"><ns2:sequence>MKSRNNKISVVLVVLSLIYVIYLTYISNNNLLVGATVSKGKNGDIVITNVDEFSMASYSGIEKGDIVKSINNKKINTNEIKMNKLKNVSSMIVERNGHNLELKMTLFNDKNFTTYLIPLIFYIVCLFCCFFILKINESKNLLSAVVLIIFLLSASIAFISAGGSAKGDMLSRLIMVVTLISVPLNYLLFLYQYFKELGTKLFNKKVFILYLIPVINVVCEIFRSHLFFRDYVPKLNLLAFFFLFIIVGVYFSIILIKNKDTEQAHIIKVLTIINIFSFSPFLCLYLIPYVFLNAHYVSSFLAASFMLLIPFSLVFQFMTNKIYNVDFILSRLRYYGFLALTPTIILISTIELISSPDSDFYSVKLTFLIYIIMLAVFYYKEVLDFRFRLKRVSEKFNYQDSIYKFTQMIRDSTSLSQVFEELKNTILEVSLVSRAHVYEVSADGNIKLYDDENVNSFEKVYQKEFRKVTSEIGKIVEFNKGFVMKIGERGGKSFVILCLSKMNTPRLTLEELSWLKTLAFYTNVSIENVMKIEELMSHLEEIKQQESNPVWLKKLMYTIEEKQRSDLARDLHDSVLQDLISLKRQCELFLGDFKKDDNPCREEVQDKLVQMNEQMSDVISMTRETCHELRPQLLYDLGLVKALSKLVAQQQERVPFHIRLNTGRFTASLDLDSQLNLYRIIQEFLSNAVKHSQATDVLIMLISIQNKIVLHYEDDGVGFDQEKNTEHSMSMGLSGIKERVRALDGRLRIETSEGKGFKADIEIEL</ns2:sequence><ns2:name>GCA_009662175_None</ns2:name></ns2:Sequence><ns2:Sequence dsseqid="sq278" id="sq278" description="two-component system sensor histidine kinase ComP"><ns2:sequence>MKNLIKKFTIAVIVLSILYISYTTYISMNGIIIGTKIHKNDKSQFMIEEISESSYGQFVGLRQGDIILKINKEKPSDKHLKWGYLSHINSLDILRSGKKIHLKDFDLVTLNRPYSFFLFVLPLFFYFLSIICIFYILKVNKKRRSFAAYILILLLLDISIAYISAGGPFRGHIINRYINLFTFISSPILYLQFIQRYLGEIGKTFLNRISFLYIIPIFNLGIEFFQDYLQVDIDFLATLNLVSFATLTLFSFSAIYLHLNKYKYAEHSFILKLLILTNTLSFAPFLIFFVLPIIFTGNYIFPALASASLLVLIPFGLVYQFVANKMFDIEFILGRMRYYALLAMIPTLLIVGALVLFDVMDIQMNPVRQTVFFFVVMFAVFYFKEVMDFKFRLKRFSEKFNYQDSIFKYTQLMRGVTSLQQVFKELKNTILDVLLVSKAYTFEVTPDHKVIFLDKHEVGPDWNFYQEEFENVTSEIGKIIEVNQGFLMKVGERGGSSYVLLCLSNINTPRLTRDEISWLKTLSFYTSVSMENVLHIEELMEHLKDLKQEGTNPIWLKKLMFAIEEKQRSGLARDLHDSVLQDLISLKRQCELFLGDFKKDDNPCREEVQDKLVQMNEQMSDVISMTRETCHELRPQLLYDLGLVKALSKLVAQQQERVPFHIRLNTGRFTASLDLDSQLNLYRIIQEFLSNAVKHSQATDVLIMLISIQNKIVLHYEDDGVGFDQEKNTEHSMSMGLSGIKERVRALDGRLRIETSEGKGFKADIEIEL</ns2:sequence><ns2:name>GCA_009662435_comP</ns2:name></ns2:Sequence><ns2:Sequence dsseqid="sq392" id="sq392" description="hypothetical protein"><ns2:sequence>MYRYINVYKYLSLVFIILSFIYVIYLSYSFAFNIFVGADVKINEQGKLEVTNVLDYTDEYYSCVKKGDIILEVNGEKGSDIQLKSGRLVNVESLIVERDNKSFHLQNVSLISEENLFMYLIPVISYSICLFCIFFIYRINKVRKSTSAYILILFLFTSVALK</ns2:sequence><ns2:name>GCA_024507815_None</ns2:name></ns2:Sequence><ns2:Sequence dsseqid="sq420" id="sq420" description="histidine kinase"><ns2:sequence>MHRNNNFYKYLSLAFIILSFVYVIYLSYISVFNIFVGADVKINEQGKLEVTKVVDYTDEYYSGVKKGDIILEVNGQKGSEIQLESGRLVNVESLTVERDNKSFHLQNVSLISEENLFMYLIPLISYSICLFCIFFVYRINKVRKSPSAFVLILFLLFVSVAYVSACGARRGEEVSTYLLVLTLVSCPILYIHFIYKYFAELGTKLFKKKILIIMYILPLVNLLLEAVLSNRLNSSAFLSNLNLISFFVLVLTVSILIHQGIRKIKQNEQKSILKILAYINILSFSPFIIFFVIPYVLFDKYLSPFSLAAFTLVIPFSLVYQFMTNRLYNIDFVVGRLKYYGFLAITPTVIVVTIFNYIQKPEDNFYSVKLTVVIYLLMFAVFYFKEIIDFRFKLKRFTEKFNYQDGIFKFTQLIKQASSVDQVLNHFKNTILEVLNIDNACVYDNSKGEITLLSKNNFKDLTYKNHEQYVKNFSGDIGKIKEFKQGFIIKIGERGDRSFLVLCFSSYNTFKLTRDEIAWLQTLAFYTNVSLENVMKIEELMVHLEDLKQQESNPVWLKKLMYTIEEKQRSDLARDLHDSVLQDLISLKRQCELFLGDFKKDDNPCREEVQDKLVQMNEQMSDVISMTRETCHELRPQLLYDLGLVKALSKLVAQQQERVPFHIRLNTGRFTASLDLDSQLNLYRIIQEFLSNAVKHSQATDVLIMLISIQNKIVLHYEDDGVGFDQEKNTEHSMSMGLSGIKERVRALDGRLRIETSEGKGFKADIEIEL</ns2:sequence><ns2:name>GCA_037201685_None</ns2:name></ns2:Sequence><ns2:Sequence dsseqid="sq194" id="sq194" description="histidine kinase"><ns2:sequence>MKSRTNKISVLLVVISLLYVIYLTYISNNNLLVGATVSKGKNGDVVITNVDEYSMASYSGIEKGDIVKRINNQKINTKEIKMNKLKNVSSMVVERNGKDVELKLTLFNDKNFSTYLIPLMFYIVCLFCCLFIIKINESKDLPSALVLIIFLLSASIAYISAGVSVKGDILCRCIMVVTLISVPLNYLLFLYHYFRELGTTLFDKKVFILYLVPIINVVCEMFRSHLFFRDYVPKLSLLSFFFLFIIVGIYFCIILIKNKDTEQAHIIKVLTIINIFSFSPFLCLYLIPYVFLNAHYVSSFLAASFMMLIPFSLVFQFMTNKIYNVDFILSRLRYYGFLALTPTIILISTIELISSPDSDFYSVKLTFLIYIIMLAVFYYKEVLDFRFRLKRVSEKFNYQDSIYKFTQMIRDSTSLSQVFEELKNTILEVSLVSRAHVYEVSADGNIKLYDAENVNSFEKVYEKEFRKVTSEIGKIVEFNKGFVMKIGERGGKSFVILCLSKMNTPRLTLEELSWLKTLAFYTNVSIENVMKIEELMSHLEEIKQQESNPVWLKKLMYTIEEKQRSDLARDLHDSVLQDLISLKRQCELFLGDFKKGDNPCREEVQDKLVQMNEQMSDVISMTRETCHELRPQLLYDLGLVKALSKLVAQQQERVPFHIRLNTGRFTASLDLDSQLNLYRIIQEFLSNAVKHSQATDVLIMLISIQNKIVLHYEDDGVGFDQEKNTEHSMSMGLSGIKERVRALDGRLRIETSEGKGFKADIEIEL</ns2:sequence><ns2:name>GCA_030438175_None</ns2:name></ns2:Sequence><ns2:Sequence dsseqid="sq510" id="sq510" description="histidine kinase"><ns2:sequence>MYRYINVYKYLSLVFIILSFIYVIYLSYSFAFNIFVGADVKINEQGKLEVTNVLDYTDEYYSCVKKGDIILEVNGEKGSDIQLKSGRLVNVESLIVERDNKSFHLQNVSLISEENLFMYLIPVISYSICLFCIFFIYRINKVRKSTSAYILILFLLFVSVAYVSACGARRGEEISTYLLVLTLVSCPVLYIHFIYKYFIELGTKLFEKKILIIMYMLPLINLLLEDVLSNRLKSSAFLSNLNLISFFVLVLTVSILIHKGIRKFKQKEQKSILKVLAYTNIFSFSPFIVFFAVPYVFFEKYVSPFSLAAFTLVIPFSLVYQFMTNRLYNIDFVVGRLKYYGFLAITPTIIVVTIFNYIQQPKDIFYLVKLTIAIYVLMFAVFYFKEIIDFRFKLKRFTEKFNYQDGIFKFTQLIKQASSVDQVLNHFKNTILEVLNIDNACVYDNSKGEITLLSKNNFKDLTYKNHEQYVKNFSGDIGKIKEFKQGFIIKIGERGDRSFLVLCFSSYNTFKLTRDEIAWLQTLAFYTNVSLENVMKIEELMVHLEDLKQQESNPVWLKKLMYTIEEKQRSDLARDLHDSVLQDLISLKRQCELFLGDFKKDDNPCREEVQDKLVQMNEQMSDVISMTRETCHELRPQLLYDLGLVKALSKLVAQQQERVPFHIRLNTGRFTASLDLDSQLNLYRIIQEFLSNAVKHSQATDVLIMLISIQNKIVLHYEDDGVGFDQEKNTEHSMSMGLSGIKERVRALDGRLRIETSEGKGFKADIEIEL</ns2:sequence><ns2:name>GCA_003184225_None</ns2:name></ns2:Sequence><ns2:Sequence dsseqid="sq408" id="sq408" description="histidine kinase"><ns2:sequence>MYRYINVYKYLSLVFIILSFIYVIYLSYSFAFNIFVGADVKINEQGKLEVTNVLDYTDEYYSCVKKGDIILEVNGEKGSDIQLKSGRLVNVESLIVERDNKSFHLQNVSLISEENLFMYLIPVISYSICLFCIFFIYRINKVRKSTSAYILILFLLFVSVAYVSACGARRGEEISTYLLVLTLVSCPVLYIHFIYKYFIELGTKLFEKKILIIMYMLPLINLLLEDVLSNRLKSSAFLSNLNLISFFVLVLTVSILIHKGIRKFKQKEQKSILKVLAYTNIFSFSPFIVFFAVPYVFFEKYVSPFSLAAFTLVIPFSLVYQFMTNRLYNIDFVVGRLKYYGFLAITPTIIVVTIFNYIQQPKDIFYLVKLTIAIYVLMFAVFYFKEIIDFRFKLKRFTEKFNYQDGIFKFTQLIKQASSVDQVLNHFKNTILEVLNIDNACVYDNSKGEITLLSKNNFKDLTYKNHEQYVKNFSGDIGKIKEFKQGFIIKIGERGDRSFLVLCFSSYNTFKLTRDEIAWLQTLAFYTNVSLENVMKIEELMVHLEDLKQQESNPVWLKKLMYTIEEKQRSDLARDLHDSVLQDLISLKRQCELFLGDFKKDDNPCREEVQDKLVQMNEQMSDVISMTRETCHELRPQLLYDLGLVKALSKLVAQQQERVPFHIRLNTGRFTASLDLDSQLNLYRIIQEFLSNAVKHSQATDVLIMLISIQNKIVLHYEDDGVGFDQEKNTEHSMIWH</ns2:sequence><ns2:name>GCA_009884005_None</ns2:name></ns2:Sequence><ns2:Sequence dsseqid="sq492" id="sq492" description="histidine kinase"><ns2:sequence>MYRYINVYKYLSLVFIILSFIYVIYLSYSFAFNIFVGADVKINEQGKLEVTNVLDYTDEYYSCVKKGDIILEVNGEKGSDIQLKSGRLVNVESLIVERDNKSFHLQNVSLISEENLFMYLIPVISYSICLFCIFFIYRINKVRKSTSAYILILFLLFVSVAYVSACGARRGEEISTYLLVLTLVSCPVLYIHFIYKYFIELGTKLFEKKILIIMYMLPLINLLLEDVLSNRLKSSAFLSNLNLISFFVLVLTVSILIHKGIRKFKQKEQKSILKVLAYTNIFSFSPFIVFFAVPYVFFEKYVSPFSLAAFTLVIPFSLVYQFMTNRLYNIDFVVGRLKYYGFLAITPTIIVVTIFNYIQQPKDIFYLVKLTIAIYVLMFAVFYFKEIIDFRFKLKRFTEKFNYQDGIFKFTQLIKQASSVDQVLNHFKNTILEVLNIDNACVYDNSKGEITLLSKNNFKDLTYKNHEQYVKNFSGDIGKIKEFKQGFIIKIGERGDRSFLVLCFSSYNTFKLTRDEIAWLQTLAFYTNVSLENVMKIEELMVHLEDLKQQESNPVWLKKLMYTIEEKQRSDLARDLHDSVLQDLISLKRQCELFLGDFKKDENPCREEVQDKLVQMNEQMSDVISMTRETCHELRPQLLYDLGLVKALSKLVAQQQERVPFHIRLNTGRFTASLDLDSQLNLYRIIQEFLSNAVKHSQATDVLIMLISIQNKIVLHYEDDGVGFDQEKNTEHSMSMGLSGIKERVRALDGRLRIETSEGKGFKADIEIEL</ns2:sequence><ns2:name>GCA_009363835_None</ns2:name></ns2:Sequence><ns2:Sequence dsseqid="sq574" id="sq574" description="histidine kinase"><ns2:sequence>MYRYINVYKYLSLVFIILSFIYVIYLSYSFAFNIFVGADVKINEQGKLEVTNVLDYTDEYYSCVKKGDIILEVNGEKGSDIQLKSGRLVNVESLIVERDNKSFHLQNVSLISEENLFMYLIPVISYSICLFCIFFIYRINKVRKSTSAYILILFLLFVSVAYVSACGARRGEEISTYLLVLTLVSCPVLYIHFIYKYFIELGTKLFEKKILIIMYMLPLINLLLEDVLSNRLKSSAFLSNLNLISFFVLVLTVSILIHKGIRKFKQKEQKSILKVLAYTNIFSFSPFIVFFAVPYVFFEKYVSPFSLAAFTLVIPFSLVYQFMTNRLYNIDFVVGRLKYYGFLAITPTIIVVTIFNYIQQPKDIFYLVKLTIAIYVLMFAVFYFKEIIDFRFKLKRFTEKFNYQDGIFKFTQLIKQASSVDQVLNHFKNTILEVLNIDNACVYDNSKGEITLLSKNNFKDLTYKNHEQYVKNFSGDIGKIKEFKQGFIIKIGERGDRSFLVLCFSSYNTFKLTRDEIAWLQTLAFYTNVSLENVMKIEELMVHLEDLKQQESNPVWLKKLMYTIEEKQRSDLARDLHDSVLQDLISLKRQCELFLGDFKKGDNPCREEVQDKLVQMNEQMSDVISMTRETCHELRPQLLYDLGLVKALSKLVAQQQERVPFHIRLNTGRFTASLDLDSQLNLYRIIQEFLSNAVKHSQATDVLIMLISIQNKIVLHYEDDGVGFDQEKNTEHSMSMGLSGIKERVRALDGRLRIETSEGKGFKADIEIEL</ns2:sequence><ns2:name>GCA_019704475_None</ns2:name></ns2:Sequence><ns2:Sequence dsseqid="sq344" id="sq344" description="two-component system sensor histidine kinase ComP"><ns2:sequence>MKNLMKKFTIAVIVLSILYISYTTYISMNGIIIGTKVQKNDKSQFVIEEISKSSYGQFVGLRQGDIILKINEEKPSDKHLKWGYLSHINSLDILRSGKKIHLKDFDLVTLNRSYSFFLFVLPLVFYFLSIICIFYIFKVNKKRRSFAAYILILLLLDISIAYISAGGPFRGHIINRYINLFTFISSPILYLQFIQTYLGEIGKTFLNRISFLYIIPIFNLGIEFFQDYLQVDIDFLATVNLVSFAILTLFSFSAIYFHLNKYKYAEHSFILKLLILTNTLSFAPFLIFFVLPIIFTGNYIFPALASASLLVLIPFGLVYQFVANKMFDIEFILGRMRYYALLAMIPTLLIVGALVLFDVMEIQMNPLRQTVFFFVVMFAVFYLKEVIDFKFRLKRFSEKFNYQDSIFKYTQLMRGVTSLQQVFKELKNTILDVLLVSKAYTFEVTPDHKVIFLDKHEIGPDWHFYQEEFENVTSEIGKIIEVNQGFLMKVGERGGSSYVLLCLSNINTPRLTRDEISWLKTLSFYTSVSMENVMHIEELMEHLKDLKQEGTNPIWLKKLMFAIEEKQRSGLARDLHDSVLQDLISLKRQCELFLGDFKKDDNPCREEVQDKLVQMNEQMSDVISMTRETCHELRPQLLYDLGLVKALSKLVAQQQERVPFHIRLNTGRFTASLDLDSQLNLYRIIQEFLSNAVKHSQATDVLIMLISIQNKIVLHYEDDGVGFDQEKNTEHSMSMGLSGIKERVRALDGRLRIETSEGKGFKADIEIEL</ns2:sequence><ns2:name>GCA_905312035_comP</ns2:name></ns2:Sequence><ns2:Sequence dsseqid="sq72" id="sq72" description="histidine kinase"><ns2:sequence>MKAWYNKVSIFLILVSLVYVTYLTYISSSKLLVGAAVAENQDNEVVITNIEEFSTAYYSGIQKGDVIKSINNHKVKRPLEVQKYNSNHVSSIVVERDGEKVKIKPDLMNDGNFTTFVIPLIFYIACLFCCFFILKINESKKLLSALILIIFLLSASLAYLSAGGSAKGDWLSRCIMVFTLTSVMFNYLLFLYQYFKELGTVLFNKKVFILYAIPVLNLVFELLRTQLFFRHYVPKINLLSFFISFIIVSVYFGSILIKSKDTEQAHIIKVLTIINILSFSPFLFLYIIPYVFLSTDGISSFVAASFMFLIPFSLVYQFMTNKIYNVDFILSRLKYYGVLALTPTIILVTVFELIGNPAGDFYYFRLAILMYIIMVAVFYYKEVLDFKFRLKRVSEKFNYQDSIYKFTQLIRDSTSLIQVFEELKTTILEVSLVSRAHIYEVSVDGSIKLYEELNQNSFEKVYQKEFRKVTSEIGKIVEFNKGFVMKIGERGGKSFVILCLSKMNTPRLTLEELSWLKTLAFYTNVSIENVMKIEELMSHLEEIKQQESNPVWLKKLMYTIEEKQRSDLARDLHDSVLQDLISLKRQCELFLGDFKKGDNPCREEVQDKLVQMNEQMSDVISMTRETCHELRPQLLYDLGLVKALSKLVAQQQERVPFHIRLNTGRFTASLDLDSQLNLYRIIQEFLSNAVKHSQATDVLIMLISIQNKIVLHYEDDGVGFDQEKNTEHSMSMGLSGIKERVRALDGRLRIETSEGKGFKADIEIEL</ns2:sequence><ns2:name>GCA_000973605_None</ns2:name></ns2:Sequence><ns2:Sequence dsseqid="sq162" id="sq162" description="histidine kinase"><ns2:sequence>MKSRNNKISVVLVVLSLIYVIYLTYISNNNLLVGATVSKGKNGDIVITNVDEFSMASYSGIEKGDIVKRINNKKINTNEIKMNKLKNVSSMIVERNGHNLELKMTLFNDKNFTTYLIPLIFYIVCLFCCFFILKINESKNLLSAVVLIIFLLSASIAFISAGGSAKGDMLSRLIMVVTLISVPLNYLLFLYQYFKELGTKLFNKKVFILYLIPVINVVCEIFRSHLFFRDYVPKLNLLAFFFLFIIVGVYFSIILIKNKDTEQAHIIKVLTIINIFSFSPFLCLYLIPYVFLNAHYVSSFLAASFMLLIPFSLVFQFMTNKIYNVDFILSRLRYYGFLALTPTIILISTIELISSPDSDFYSVKLTFLIYIIMLAVFYYKEVLDFRFRLKRVSEKFNYQDSIYKFTQMIRDSTSLSQVFEELKNTILEVSLVSRAHVYEVSADGSIKLYDDENVNSFEKVYQKEFRKVTSEIGKIVEFNKGFVMKIGERGGKSFVILCLSKMNTPRLTLEELSWLKTLAFYTNVSIENVMKIEELMSHLEEIKQQESNPVWLKKLMYTIEEKQRSDLARDLHDSVLQDLISLKRQCELFLGDFKKDDNPCREEVQDKLVQMNEQMSDVISMTRETCHELRPQLLYDLGLVKALSKLVAQQQERVPFHIRLNTGRFTASLDLDSQLNLYRIIQEFLSNAVKHSQATDVLIMLISIQNKIVLHYEDDGVGFDQEKNTEHSMSMGLSGIKERVRALDGRLRIETSEGKGFKADIEIEL</ns2:sequence><ns2:name>GCA_023520855_None</ns2:name></ns2:Sequence><ns2:Sequence dsseqid="sq280" id="sq280" description="two-component system sensor histidine kinase ComP"><ns2:sequence>MKNLIKKFTIAVIVLSILYISYTTYISMNGIIIGTKIHKNDKSQFMIEEISESSYGQFVGLRQGDIILKINKEKPSDKHLKWGYLSHINSLDILRSGKKIHLKDFDLVTLNRPYSFFLFVLPLFFYFLSIICIFYILKVNKKRRSFAAYILILLLLDISIAYISAGGPFRGHIINRYINLFTFISSPILYLQFIQRYLGEIGKTFLNRISFLYIIPIFNLGIEFFQDYLQVDIDFLATLNLVSFATLTLFSFSAIYLHLNKYKYAEHSFILKLLILTNTLSFAPFLIFFVLPIIFTGNYIFPALASASLLVLIPFGLVYQFVANKMFDIEFILGRMRYYALLAMIPTLLIVGALVLFDVMDIQMNPVRQTVFFFVVMFAVFYFKEVMDFKFRLKRFSEKFNYQDSIFKYTQLMRGVTSLQQVFKELKNTILDVLLVSKAYTFEVTPDHKVIFLDKHEVGPDWNFYQEEFENVTSEIGKIIEVNQGFLMKVGERGGSSYVLLCLSNINTPRLTRDEISWLKTLSFYTSVSMENVLHIEELMEHLKDLKQEGTNPIWLKKLMFAIEEKQRSGLARDLHDSVLQDLISLKRQCELFLGDFKKDDNPCREEVQDKLVQMNEQMSDVISMTRETCHELRPQLLYDLGLVKALSKLVAQQQERVPFHIRLNTGRFTASLDLDSQLNLYRIIQEFLSNAVKHSQATDVLIMLISIQNKIVLHYEDDGVGFDQEKNTEHSMSMGLSGIKERVRALDGRLRIETSEGKGFKADIEIEL</ns2:sequence><ns2:name>GCA_005160425_comP</ns2:name></ns2:Sequence><ns2:Sequence dsseqid="sq120" id="sq120" description="histidine kinase"><ns2:sequence>MKAWYNKVSIFLILVSLVYVTYLTYISSSKLLVGAAVAENQDNEVVITNIEEFSTAYYSGIQKGDVIKSINNHKVKRPLEVQKYNSNHVSSIVVERDGEKVKIKPDLMNDGNFTTFVIPLIFYIACLFCCFFILKINESKKLLSALILIIFLLSASLAYLSAGGSAKGDWLSRCIMVFTLTSVMFNYLLFLYQYFKELGTVLFNKKVFILYAIPVLNLVFELLRTQLFFRHYVPKINLLSFFISFIIVSVYFGSILIKSKDTEQAHIIKVLTIINILSFSPFLFLYIIPYVFLSTDGISSFVAASFMFLIPFSLVYQFMTNKIYNVDFILSRLKYYGILALTPTIILVTVFELIGNPAGDFYYFRLAILMYIIMVAVFYYKEVLDFRFRLKRVSEKFNYQDSIYKFTQLIRDSTSLTQVFEELKTTILEVSLVSRAHIYEVSVDGSIKLYEELNQNSFEKVYEKEFRKVTSEIGKIVEFNKGFVMKIGERGGKSFVILCLSKMNTPRLTLEELSWLKTLAFYTNVSIENVMKIEELMSHLEEIKQQESNPVWLKKLMYTIEEKQRSDLARDLHDSVLQDLISLKRQCELFLGDFKKDDNPCREEVQDKLVQMNEQMSDVISMTRETCHELRPQLLYDLGLVKALSKLVAQQQERVPFHIRLNTGRFTASLDLDSQLNLYRIIQEFLSNAVKHSQATDVLIMLISIQNKIVLHYEDDGVGFDQEKNTEHSMSMGLSGIKERVRALDGRLRIETSEGKGFKADIEIEL</ns2:sequence><ns2:name>GCA_009913535_None</ns2:name></ns2:Sequence><ns2:Sequence dsseqid="sq38" id="sq38" description="histidine kinase"><ns2:sequence>MYRYINVYKYLSLVFIILSFIYVIYLSYSFAFNIFVGADVKINEQGKLEVTNVLDYTDEYYSGVKKGDIILEVNGEKGSDIQLKSGRLVNVESLIVERDNKSFHLQNVSLISEENLFMYLIPVISYSICLFCIFFIYRINKVRKSTSAYILILFLLFVSVAYVSACGARRGEEISTYLLVLTLVSCPVLYIHFIYKYFIELGTKLFEKKILIIMYMLPLINLLLEDVLSNRLKSSAFLSNLNLISFFVLVLTVSILIHKGIRKFKQKEQKSILKVLAYTNIFSFSPFIVFFAVPYVFFEKYVSPFSLAAFTLVIPFSLVYQFMTNRLYNIDFVVGRLKYYGFLAITPTIIVVTIFNYIQQPKDIFYLVKLTIAIYVLMFAVFYFKEIIDFRFKLKRFTEKFNYQDGIFKFTQLIKQASSVDQVLNHFKNTILDVLNIDNACVYDNSKGEITLLSKNNFKDLTYTNHEQYVKNFTGDIGKIKEFKQGFIIKIGERGDKSFLVLCFSSYNTFKLTRDEIAWLQTLAFYTNVSLENVMKIEELMVHLEDLKQQESNPVWLKKLMYTIEEKQRSDLARDLHDSVLQDLISLKRQCELFLGDFKKDDNPCREEVQDKLVQMNEQMSDVISMTRETCHELRPQLLYDLGLVKALSKLVAQQQERVPFHIRLNTGRFTASLDLDSQLNLYRIIQEFLSNAVKHSQATDVLIMLISIQNKIVLHYEDDGVGFDQEKNTEHSMSMGLSGIKERVRALDGRLRIETSEGKGFKADIEIEL</ns2:sequence><ns2:name>GCA_024799885_None</ns2:name></ns2:Sequence><ns2:Sequence dsseqid="sq576" id="sq576" description="histidine kinase"><ns2:sequence>MYRYINVYKYLSLVFIILSFIYVIYLSYSFAFNIFVGADVKINEQGKLEVTNVLDYTDEYYSCVKKGDIILEVNGEKGSDIQLKSGRLVNVESLIVERDNKSFHLQNVSLISEENLFMYLIPVISYSICLFCIFFIYRINKVRKSTSAYILILFLLFVSVAYVSACGARRGEEISTYLLVLTLVSCPVLYIHFIYKYFIELGTKLFEKKILIIMYMLPLINLLLEDVLSNRLKSSAFLSNLNLISFFVLVLTVSILIHKGIRKFKQKEQKSILKVLAYTNIFSFSPFIVFFAVPYVFFEKYVSPFSLAAFTLVIPFSLVYQFMTNRLYNIDFVVGRLKYYGFLAITPTIIVVTIFNYIQQPKDIFYLVKLTIAIYVLMFAVFYFKEIIDFRFKLKRFTEKFNYQDGIFKFTQLIKQASSVDQVLNHFKNTILEVLNIDNACVYDNSKGEITLLSKNNFKDLTYKNHEQYVKNFSGDIGKIKEFKQGFIIKIGERGDRSFLVLCFSSYNTFKLTRDEIAWLQTLAFYTNVSLENVMKIEELMVHLEDLKQQESNPVWLKKLMYTIEEKQRSDLARDLHDSVLQDLISLKRQCELFLGDFKKGDNPCREEVQDKLVQMNEQMSDVISMTRETCHELRPQLLYDLGLVKALSKLVAQQQERVPFHIRLNTGRFTASLDLDSQLNLYRIIQEFLSNAVKHSQATDVLIMLISIQNKIVLHYEDDGVGFDQEKNTEHSMSMGLSGIKERVRALDGRLRIETSEGKGFKADIEIEL</ns2:sequence><ns2:name>GCA_020773035_None</ns2:name></ns2:Sequence><ns2:Sequence dsseqid="sq578" id="sq578" description="histidine kinase"><ns2:sequence>MYRYINVYKYLSLVFIILSFIYVIYLSYSFAFNIFVGADVKINEQGKLEVTNVLDYTDEYYSCVKKGDIILEVNGEKGSDIQLKSGRLVNVESLIVERDNKSFHLQNVSLISEENLFMYLIPVISYSICLFCIFFIYRINKVRKSTSAYILILFLLFVSVAYVSACGARRGEEISTYLLVLTLVSCPVLYIHFIYKYFIELGTKLFEKKILIIMYMLPLINLLLEDVLSNRLKSSAFLSNLNLISFFVLVLTVSILIHKGIRKFKQKEQKSILKVLAYTNIFSFSPFIVFFAVPYVFFEKYVSPFSLAAFTLVIPFSLVYQFMTNRLYNIDFVVGRLKYYGFLAITPTIIVVTIFNYIQQPKDIFYLVKLTIAIYVLMFAVFYFKEIIDFRFKLKRFTEKFNYQDGIFKFTQLIKQASSVDQVLNHFKNTILEVLNIDNACVYDNSKGEITLLSKNNFKDLTYKNHEQYVKNFSGDIGKIKEFKQGFIIKIGERGDRSFLVLCFSSYNTFKLTRDEIAWLQTLAFYTNVSLENVMKIEELMVHLEDLKQQESNPVWLKKLMYTIEEKQRSDLARDLHDSVLQDLISLKRQCELFLGDFKKGDNPCREEVQDKLVQMNEQMSDVISMTRETCHELRPQLLYDLGLVKALSKLVAQQQERVPFHIRLNTGRFTASLDLDSQLNLYRIIQEFLSNAVKHSQATDVLIMLISIQNKIVLHYEDDGVGFDQEKNTEHSMSMGLSGIKERVRALDGRLRIETSEGKGFKADIEIEL</ns2:sequence><ns2:name>GCA_003665295_None</ns2:name></ns2:Sequence><ns2:Sequence dsseqid="sq282" id="sq282" description="two-component system sensor histidine kinase ComP"><ns2:sequence>MKNLIKKFTIAVIVLSILYISYTTYISMNGIIIGTKIHKNDKSQFMIEEISESSYGQFVGLRQGDIILKINKEKPSDKHLKWGYLSHINSLDILRSGKKIHLKDFDLVTLNRPYSFFLFVLPLFFYFLSIICIFYILKVNKKRRSFAAYILILLLLDISIAYISAGGPFRGHIINRYINLFTFISSPILYLQFIQRYLGEIGKTFLNRISFLYIIPIFNLGIEFFQDYLQVDIDFLATLNLVSFATLTLFSFSAIYLHLNKYKYAEHSFILKLLILTNTLSFAPFLIFFVLPIIFTGNYIFPALASASLLVLIPFGLVYQFVANKMFDIEFILGRMRYYALLAMIPTLLIVGALVLFDVMDIQMNPVRQTVFFFVVMFAVFYFKEVMDFKFRLKRFSEKFNYQDSIFKYTQLMRGVTSLQQVFKELKNTILDVLLVSKAYTFEVTPDHKVIFLDKHEVGPDWNFYQEEFENVTSEIGKIIEVNQGFLMKVGERGGSSYVLLCLSNINTPRLTRDEISWLKTLSFYTSVSMENVLHIEELMEHLKDLKQEGTNPIWLKKLMFAIEEKQRSGLARDLHDSVLQDLISLKRQCELFLGDFKKDDNPCREEVQDKLVQMNEQMSDVISMTRETCHELRPQLLYDLGLVKALSKLVAQQQERVPFHIRLNTGRFTASLDLDSQLNLYRIIQEFLSNAVKHSQATDVLIMLISIQNKIVLHYEDDGVGFDQEKNTEHSMSMGLSGIKERVRALDGRLRIETSEGKGFKADIEIEL</ns2:sequence><ns2:name>GCA_001703495_comP</ns2:name></ns2:Sequence><ns2:Sequence dsseqid="sq580" id="sq580" description="histidine kinase"><ns2:sequence>MYRYINVYKYLSLVFIILSFIYVIYLSYSFAFNIFVGADVKINEQGKLEVTNVLDYTDEYYSCVKKGDIILEVNGEKGSDIQLKSGRLVNVESLIVERDNKSFHLQNVSLISEENLFMYLIPVISYSICLFCIFFIYRINKVRKSTSAYILILFLLFVSVAYVSACGARRGEEISTYLLVLTLVSCPVLYIHFIYKYFIELGTKLFEKKILIIMYMLPLINLLLEDVLSNRLKSSAFLSNLNLISFFVLVLTVSILIHKGIRKFKQKEQKSILKVLAYTNIFSFSPFIVFFAVPYVFFEKYVSPFSLAAFTLVIPFSLVYQFMTNRLYNIDFVVGRLKYYGFLAITPTIIVVTIFNYIQQPKDIFYLVKLTIAIYVLMFAVFYFKEIIDFRFKLKRFTEKFNYQDGIFKFTQLIKQASSVDQVLNHFKNTILEVLNIDNACVYDNSKGEITLLSKNNFKDLTYKNHEQYVKNFSGDIGKIKEFKQGFIIKIGERGDRSFLVLCFSSYNTFKLTRDEIAWLQTLAFYTNVSLENVMKIEELMVHLEDLKQQESNPVWLKKLMYTIEEKQRSDLARDLHDSVLQDLISLKRQCELFLGDFKKGDNPCREEVQDKLVQMNEQMSDVISMTRETCHELRPQLLYDLGLVKALSKLVAQQQERVPFHIRLNTGRFTASLDLDSQLNLYRIIQEFLSNAVKHSQATDVLIMLISIQNKIVLHYEDDGVGFDQEKNTEHSMSMGLSGIKERVRALDGRLRIETSEGKGFKADIEIEL</ns2:sequence><ns2:name>GCA_002269175_None</ns2:name></ns2:Sequence><ns2:Sequence dsseqid="sq32" id="sq32" description="histidine kinase"><ns2:sequence>MYRYINVYKYLSLVFIILSFIYVIYLSYSFAFNIFVGADVKINEQGKLEVTNVLDYTDEYYSGVKKGDIILEVNGEKGSDIQLKSGRLVNVESLIVERDNKSFHLQNVSLISEENLFMYLIPVISYSICLFCIFFIYRINKVRKSTSAYILILFLLFVSVAYVSACGARRGEEISTYLLVLTLVSCPVLYIHFIYKYFIELGTKLFEKKILIIMYMLPLINLLLEDVLSNRLKSSAFLSNLNLISFFVLVLTVSILIHKGIRKFKQKEQKSILKVLAYTNIFSFSPFIVFFAVPYVFLEKYVSPFSLAAFTLVIPFSLVYQFMTNRLYNIDFVVGRLKYYGFLAITPTIIVVTIFNYIQQPKDIFYLVKLTIAIYVLMFAVFYFKEIIDFRFKLKRFTEKFNYQDGIFKFTQLIKQASSVDQVLNHFKNTILDVLNIDNACVYDNSKGEITLLSKNNFKDLTYTNHEQYVKNFTGDIGKIKEFKQGFIIKIGERGDKSFLVLCFSSYNTFKLTRDEIAWLQTLAFYTNVSLENVMKIEELMVHLEDLKQQESNPVWLKKLMYTIEEKQRSDLARDLHDSVLQDLISLKRQCELFLGDFKKDDNPCREEVQDKLVQMNEQMSDVISMTRETCHELRPQLLYDLGLVKALSKLVAQQQERVPFHIRLNTGRFTASLDLDSQLNLYRIIQEFLSNAVKHSQATDVLIMLISIQNKIVLHYEDDGVGFDQEKNTEHSMSMGLSGIKERVRALDGRLRIETSEGKGFKADIEIEL</ns2:sequence><ns2:name>GCA_009662195_None</ns2:name></ns2:Sequence><ns2:Sequence dsseqid="sq74" id="sq74" description="histidine kinase"><ns2:sequence>MKAWYNKVSIFLILVSLVYVTYLTYISSSKLLVGAAVAENQDNEVVITNIEEFSTAYYSGIQKGDVIKSINNHKVKRPLEVQKYNSNHVSSIVVERDGEKVKIKPDLMNDGNFTTFVIPLIFYIACLFCCFFILKINESKKLLSALILIIFLLSASLAYLSAGGSAKGDWLSRCIMVFTLTSVMFNYLLFLYQYFKELGTVLFNKKVFILYAIPVLNLVFELLRTQLFFRHYVPKINLLSFFISFIIVSVYFGSILIKSKDTEQAHIIKVLTIINILSFSPFLFLYIIPYVFLSTDGISSFVAASFMFLIPFSLVYQFMTNKIYNVDFILSRLKYYGVLALTPTIILVTVFELIGNPAGDFYYFRLAILMYIIMVAVFYYKEVLDFKFRLKRVSEKFNYQDSIYKFTQLIRDSTSLIQVFEELKTTILEVSLVSRAHIYEVSVDGSIKLYEELNQNSFEKVYQKEFRKVTSEIGKIVEFNKGFVMKIGERGGKSFVILCLSKMNTPRLTLEELSWLKTLAFYTNVSIENVMKIEELMSHLEEIKQQESNPVWLKKLMYTIEEKQRSDLARDLHDSVLQDLISLKRQCELFLGDFKKGDNPCREEVQDKLVQMNEQMSDVISMTRETCHELRPQLLYDLGLVKALSKLVAQQQERVPFHIRLNTGRFTASLDLDSQLNLYRIIQEFLSNAVKHSQATDVLIMLISIQNKIVLHYEDDGVGFDQEKNTEHSMSMGLSGIKERVRALDGRLRIETSEGKGFKADIEIEL</ns2:sequence><ns2:name>GCA_025809235_None</ns2:name></ns2:Sequence><ns2:Sequence dsseqid="sq154" id="sq154" description="histidine kinase"><ns2:sequence>MKSRNNKISVVLVVLSLIYVIYLTYISNNNLLVGATVSKGKNGDIVITNVDEFSMASYSGIEKGDIVKSINNKKINTNEIKMNKLKNVSSMIVERNGHNLELKMTLFNDKNFTTYLIPLIFYIVCLFCCFFILKINESKNLLSAVVLIIFLLSASIAFISAGGSAKGDMLSRLIMVVTLISVPLNYLLFLYQYFKELGTKLFNKKVFILYLIPVINVVCEIFRSHLFFRDYVPKLNLLAFFFLFIIVGVYFSIILIKNKDTEQAHIIKVLTIINIFSFSPFLCLYLIPYVFLNAHYVSSFLAASFMLLIPFSLVFQFMTNKIYNVDFILSRLRYYGFLALTPTIILISTIELISSPDSDFYSVKLTFLIYIIMLAVFYYKEVLDFRFRLKRVSEKFNYQDSIYKFTQMIRDSTSLSQVFEELKNTILEVSLVSRAHVYEVSADGNIKLYDDENVNSFEKVYQKEFRKVTSEIGKIVEFNKGFVMKIGERGGKSFVILCLSKMNTPRLTLEELSWLKTLAFYTNVSIENVMKIEELMSHLEEIKQQESNPVWLKKLMYTIEEKQRSDLARDLHDSVLQDLISLKRQCELFLGDFKKDDNPCREEVQDKLVQMNEQMSDVISMTRETCHELRPQLLYDLGLVKALSKLVAQQQERVPFHIRLNTGRFTASLDLDSQLNLYRIIQEFLSNAVKHSQATDVLIMLISIQNKIVLHYEDDGVGFDQEKNTEHSMSMGLSGIKERVRALDGRLRIETSEGKGFKADIEIEL</ns2:sequence><ns2:name>GCA_905310995_None</ns2:name></ns2:Sequence><ns2:Sequence dsseqid="sq582" id="sq582" description="histidine kinase"><ns2:sequence>MYRYINVYKYLSLVFIILSFIYVIYLSYSFAFNIFVGADVKINEQGKLEVTNVLDYTDEYYSCVKKGDIILEVNGEKGSDIQLKSGRLVNVESLIVERDNKSFHLQNVSLISEENLFMYLIPVISYSICLFCIFFIYRINKVRKSTSAYILILFLLFVSVAYVSACGARRGEEISTYLLVLTLVSCPVLYIHFIYKYFIELGTKLFEKKILIIMYMLPLINLLLEDVLSNRLKSSAFLSNLNLISFFVLVLTVSILIHKGIRKFKQKEQKSILKVLAYTNIFSFSPFIVFFAVPYVFFEKYVSPFSLAAFTLVIPFSLVYQFMTNRLYNIDFVVGRLKYYGFLAITPTIIVVTIFNYIQQPKDIFYLVKLTIAIYVLMFAVFYFKEIIDFRFKLKRFTEKFNYQDGIFKFTQLIKQASSVDQVLNHFKNTILEVLNIDNACVYDNSKGEITLLSKNNFKDLTYKNHEQYVKNFSGDIGKIKEFKQGFIIKIGERGDRSFLVLCFSSYNTFKLTRDEIAWLQTLAFYTNVSLENVMKIEELMVHLEDLKQQESNPVWLKKLMYTIEEKQRSDLARDLHDSVLQDLISLKRQCELFLGDFKKGDNPCREEVQDKLVQMNEQMSDVISMTRETCHELRPQLLYDLGLVKALSKLVAQQQERVPFHIRLNTGRFTASLDLDSQLNLYRIIQEFLSNAVKHSQATDVLIMLISIQNKIVLHYEDDGVGFDQEKNTEHSMSMGLSGIKERVRALDGRLRIETSEGKGFKADIEIEL</ns2:sequence><ns2:name>GCA_002096095_None</ns2:name></ns2:Sequence><ns2:Sequence dsseqid="sq464" id="sq464" description="histidine kinase"><ns2:sequence>MYRYINVYKYLSLVFIILSFIYVIYLSYSFAFNIFVGADVKINEQGKLEVTNVLDYTDEYYSGVKKGDIILEVNGEKGSDIQLKSGRLVNVESLIVERDNKSFHLQNVSLISEENLFMYLIPVISYSICLFCIFFIYRINKVRKSTSAYILILFLLFVSVAYVSACGARRGEEISTYLLVLTLVSCPVLYIHFIYKYFIELGTKLFEKKILIIMYMLPLINLLLEDVLSNRLKSSAFLSNLNLISFFVLVLTVSILIHKGIRKFKQKEQKSILKVLAYTNIFSFSPFIVFFAVPYVFFEKYVSPFSLAAFTLVIPFSLVYQFMTNRLYNIDFVVGRLKYYGFLAITPTIIVVTIFNYIQQPKDIFYLVKLTIAIYVLMFAVFYFKEIIDFRFKLKRFTEKFNYQDGIFKFTQLIKQASSVDQVLNHFKNTILEVLNIDNACVYDNSKGEITLLSKNNFKDLTYKNHEQYVKNFSGDIGKIKEFKQGFIIKIGERGDRSFLVLCFSSYNTFKLTRDEIAWLQTLAFYTNVSLENVMKIEELMVHLEDLKQQESNPVWLKKLMYTIEEKQRSDLARDLHDSVLQDLISLKRQCELFLGDFKKDDNPCREEVQDKLVQMNEQMSDVISMTRETCHELRPQLLYDLGLVKALSKLVAQQQERVPFHIRLNTGRFTASLDLDSQLNLYRIIQEFLSNAVKHSQATDVLIMLISIQNKIVLHYEDDGVGFDQEKNTEHSMSMGLSGIKERVRALDGRLRIETSEGKGFKADIEIEL</ns2:sequence><ns2:name>GCA_015535655_None</ns2:name></ns2:Sequence><ns2:Sequence dsseqid="sq584" id="sq584" description="histidine kinase"><ns2:sequence>MYRYINVYKYLSLVFIILSFIYVIYLSYSFAFNIFVGADVKINEQGKLEVTNVLDYTDEYYSCVKKGDIILEVNGEKGSDIQLKSGRLVNVESLIVERDNKSFHLQNVSLISEENLFMYLIPVISYSICLFCIFFIYRINKVRKSTSAYILILFLLFVSVAYVSACGARRGEEISTYLLVLTLVSCPVLYIHFIYKYFIELGTKLFEKKILIIMYMLPLINLLLEDVLSNRLKSSAFLSNLNLISFFVLVLTVSILIHKGIRKFKQKEQKSILKVLAYTNIFSFSPFIVFFAVPYVFFEKYVSPFSLAAFTLVIPFSLVYQFMTNRLYNIDFVVGRLKYYGFLAITPTIIVVTIFNYIQQPKDIFYLVKLTIAIYVLMFAVFYFKEIIDFRFKLKRFTEKFNYQDGIFKFTQLIKQASSVDQVLNHFKNTILEVLNIDNACVYDNSKGEITLLSKNNFKDLTYKNHEQYVKNFSGDIGKIKEFKQGFIIKIGERGDRSFLVLCFSSYNTFKLTRDEIAWLQTLAFYTNVSLENVMKIEELMVHLEDLKQQESNPVWLKKLMYTIEEKQRSDLARDLHDSVLQDLISLKRQCELFLGDFKKGDNPCREEVQDKLVQMNEQMSDVISMTRETCHELRPQLLYDLGLVKALSKLVAQQQERVPFHIRLNTGRFTASLDLDSQLNLYRIIQEFLSNAVKHSQATDVLIMLISIQNKIVLHYEDDGVGFDQEKNTEHSMSMGLSGIKERVRALDGRLRIETSEGKGFKADIEIEL</ns2:sequence><ns2:name>GCA_030297075_None</ns2:name></ns2:Sequence><ns2:Sequence dsseqid="sq220" id="sq220" description="histidine kinase"><ns2:sequence>MRYFIKHLSIALLIFSFFYIAHIIYFTQNGILVGTYVVETSKHEFEVVKITKSSYGRYLNLKEGDKILQINGHMPSSQNIKNGYLAKANNLKVERRNHEIQLHGSEDLSLNSSVSFFIYIVPCILFALSLLCIFYIYKVNRIKNTVSAYILICFLIFISIAYLSAGGVTRGYEINRYVNLFTFLNVPVLYLHFLYQYFKELKIKFSAKSIVYILYCLPVLNIVTELFRYRYDLYFVRDMNLLSFFIEILIVYMYIVYYAIIYRKRDHAYLLKVLLISNTIAFLPFTVLYLLSEVILGQYIYSAIVTAPFLLIIPLALVYQFVVNKIYDIDFLLGRIRYYSFLSIVPTIGVVWLSILYESKGNHFNTIQITLYVFLIFLAVFYTKEVLDYKFRLKRFSEKYNYQDSIYKYTQLLKSVSALNQVFMNLKKTILDVLPVSKAYIFEISSDGDILYFDKQNIEPNWQPYKKEFDKVTSEIGKIIEVNQGFLMKIGERGANSYILLCLSSINTPRLTRDEISWLKTLSFYTSVSMENILQIEELMNHLQDLKQQGSNPVWLKKLMFTIEEKQRSDLARDLHDSVLQDLISLKRQCELFLADFKKEEPCHIEVQDKLHQMNEQMSDVILMTRETCHELRPQLLYDLGLVKAVSKLAAQQQERAPFHIRLNTGRFTAALDLDTQLNLYRIIQEFLSNAMKHSQANEVLIMLISIQNKVILHYEDDGVGCNQEEGSGQAMSMGLSGIKERVRALDGRMKIDTSEGNGFKADIEMEL</ns2:sequence><ns2:name>GCA_000772125_None</ns2:name></ns2:Sequence><ns2:Sequence dsseqid="sq396" id="sq396" description="hypothetical protein"><ns2:sequence>MKAWYNKVSIFLILVSLVYVTYLTYISSSKLLVGAAVAENQDNEVVITNIEEFSTAYYSGIQKGDVIKSINNHKVKRPLEVQKYNSNHVSSIVVERDGEKVKIKPDLMNDGNFTTFVIPLIFYIACLFCCFFILKINESKKLLSALILIIFLLSASLAYLSAGGSAKGDWLSRCIMVFTLTSVMFNYLLFLYQYFKELGTVLFNKKVGSVILTV</ns2:sequence><ns2:name>GCA_004101945_None</ns2:name></ns2:Sequence><ns2:Sequence dsseqid="sq452" id="sq452" description="histidine kinase"><ns2:sequence>MYRYINVYKYLSLVFIILSFIYVIYLSYSFAFNIFVGADVKINEQGKLEVTNVLDYTDEYYSGVKKGDIILEVNGEKGSDIQLKSGRLVNVESLIVERDNKSFHLQNVSLISEENLFMYLIPVISYSICLFCIFFIYRINKVRKSTSAYILILFLLFVSVAYVSACGARRGEEISTYLLVLTLVSCPVLYIHFIYKYFIELGTKLFEKKILIIMYMLPLINLLLEDVLSNRLKSSAFLSNLNLISFFVLVLTVSILIHKGIRKFKQKEQKSILKVLAYTNIFSFSPFIVFFAVPYVFFEKYVSPFSLAAFTLVIPFSLVYQFMTNRLYNIDFVVGRLKYYGFLAITPTIIVVTIFNYIQQPKDIFYLVKLTIAIYVLMFAVFYFKEIIDFRFKLKRFTEKFNYQDGIFKFTQLIKQASSVDQVLNHFKNTILEVLNIDNACVYDNSKGEITLLSKNNFKDLTYKNHEQYVKNFSGDIGKIKEFKQGFIIKIGERGDRSFLVLCFSSYNTFKLTRDEIAWLQTLAFYTNVSLENVMKIEELMVHLEDLKQQESNPVWLKKLMYTIEEKQRSDLARDLHDSVLQDLISLKRQCELFLGDFKKDDNPCREEVQDKLVQMNEQMSDVISMTRETCHELRPQQQERVPFHIRLNTGRFTASLDLDSQLNLYRIIQEFLSNAVKHSQATDVLIMLISIQNKIVLHYEDDGVGFDQEKNTEHSMSMGLSGIKERVRALDGRLRIETSEGKGFKADIEIEL</ns2:sequence><ns2:name>GCA_002072735_None</ns2:name></ns2:Sequence><ns2:Sequence dsseqid="sq122" id="sq122" description="histidine kinase"><ns2:sequence>MKAWYNKVSIFLILVSLVYVTYLTYISSSKLLVGAAVAENQDNEVVITNIEEFSTAYYSGIQKGDVIKSINNHKVKRPLEVQKYNSNHVSSIVVERDGEKVKIKPDLMNDGNFTTFVIPLIFYIACLFCCFFILKINESKKLLSALILIIFLLSASLAYLSAGGSAKGDWLSRCIMVFTLTSVMFNYLLFLYQYFKELGTVLFNKKVFILYAIPVLNLVFELLRTQLFFRHYVPKINLLSFFISFIIVSVYFGSILIKSKDTEQAHIIKVLTIINILSFSPFLFLYIIPYVFLSTDGISSFVAASFMFLIPFSLVYQFMTNKIYNVDFILSRLKYYGILALTPTIILVTVFELIGNPAGDFYYFRLAILMYIIMVAVFYYKEVLDFRFRLKRVSEKFNYQDSIYKFTQLIRDSTSLTQVFEELKTTILEVSLVSRAHIYEVSVDGSIKLYEELNQNSFEKVYEKEFRKVTSEIGKIVEFNKGFVMKIGERGGKSFVILCLSKMNTPRLTLEELSWLKTLAFYTNVSIENVMKIEELMSHLEEIKQQESNPVWLKKLMYTIEEKQRSDLARDLHDSVLQDLISLKRQCELFLGDFKKDDNPCREEVQDKLVQMNEQMSDVISMTRETCHELRPQLLYDLGLVKALSKLVAQQQERVPFHIRLNTGRFTASLDLDSQLNLYRIIQEFLSNAVKHSQATDVLIMLISIQNKIVLHYEDDGVGFDQEKNTEHSMSMGLSGIKERVRALDGRLRIETSEGKGFKADIEIEL</ns2:sequence><ns2:name>GCA_024508175_None</ns2:name></ns2:Sequence><ns2:Sequence dsseqid="sq330" id="sq330" description="two-component system sensor histidine kinase ComP"><ns2:sequence>MKNLIKKFTIAVIVLSILYISYTTYISMNGIIIGTKIHKNDKSQFMIEEISESSYGQFVGLRQGDIILKINKEKPSDKHLKWGYLSHINSLDILRSGKKIHLKDFDLVTLNRPYSFFLFVLPLVFYFLSIICIFYILKVNKKRRSFAAYILILLLLDISIAYISAGGPFRGHIINRYINLFTFISSPILYLQFIQRYLGEIGKTFLNRISFLYIIPIFNLGIEFFQDYLQVDIDFLATLNLVSFATLTLFSFSAIYLHLNKYKYAEHSFILKLLILTNTLSFAPFLIFFVLPIIFTGNYIFPALASASLLVLIPFGLVYQFVANKMFDIEFILGRMRYYALLAMIPTLLIVGALVLFDVMDIQMNPVRQTVFFFVVMFAVFYFKEVMDFKFRLKRFSEKFNYQDSIFKYTQLMRGVTSLQQVFKELKNTILDVLLVSKAYTFEVTPDHKVIFLDKHEVGPDWNFYQEEFENVTSEIGKIIEVNQGFLMKVGERGGSSYVLLCLSNINTPRLTRDEISWLKTLSFYTSVSMENVLHIEELMEHLKDLKQEGTNPIWLKKLMFAIEEKQRSGLARDLHDSVLQDLISLKRQCELFLGDFKKDDNPCREEVQDKLVQMNEQMSDVISMTRETCHELRPQLLYDLGLVKALSKLVAQQQERVPFHIRLNTGRFTASLDLDSQLNLYRIIQEFLSNAVKHSQATDVLIMLISIQNKIVLHYEDDGVGFDQEKNTEHSMSMGLSGIKERVRALDGRLRIETSEGKGFKADIEIEL</ns2:sequence><ns2:name>GCA_009662235_comP</ns2:name></ns2:Sequence><ns2:Sequence dsseqid="sq124" id="sq124" description="histidine kinase"><ns2:sequence>MKAWYNKVSIFLILVSLVYVTYLTYISSSKLLVGAAVAENQDNEVVITNIEEFSTAYYSGIQKGDVIKSINNHKVKRPLEVQKYNSNHVSSIVVERDGEKVKIKPDLMNDGNFTTFVIPLIFYIACLFCCFFILKINESKKLLSALILIIFLLSASLAYLSAGGSAKGDWLSRCIMVFTLTSVMFNYLLFLYQYFKELGTVLFNKKVFILYAIPVLNLVFELLRTQLFFRHYVPKINLLSFFISFIIVSVYFGSILIKSKDTEQAHIIKVLTIINILSFSPFLFLYIIPYVFLSTDGISSFVAASFMFLIPFSLVYQFMTNKIYNVDFILSRLKYYGILALTPTIILVTVFELIGNPAGDFYYFRLAILMYIIMVAVFYYKEVLDFRFRLKRVSEKFNYQDSIYKFTQLIRDSTSLTQVFEELKTTILEVSLVSRAHIYEVSVDGSIKLYEELNQNSFEKVYEKEFRKVTSEIGKIVEFNKGFVMKIGERGGKSFVILCLSKMNTPRLTLEELSWLKTLAFYTNVSIENVMKIEELMSHLEEIKQQESNPVWLKKLMYTIEEKQRSDLARDLHDSVLQDLISLKRQCELFLGDFKKDDNPCREEVQDKLVQMNEQMSDVISMTRETCHELRPQLLYDLGLVKALSKLVAQQQERVPFHIRLNTGRFTASLDLDSQLNLYRIIQEFLSNAVKHSQATDVLIMLISIQNKIVLHYEDDGVGFDQEKNTEHSMSMGLSGIKERVRALDGRLRIETSEGKGFKADIEIEL</ns2:sequence><ns2:name>GCA_027912355_None</ns2:name></ns2:Sequence><ns2:Sequence dsseqid="sq196" id="sq196" description="histidine kinase"><ns2:sequence>MKSRTNKISVLLVVISLLYVIYLTYISNNNLLVGATVSKGKNGDVVITNVDEYSMASYSGIEKGDIVKRINNQKINTKEIKMNKLKNVSSMVVERNGKDVELKLTLFNDKNFSTYLIPLMFYIVCLFCCLFIIKINESKNLPSALVLIIFLLSASIAYISAGVSVKGDILCRCIMVVTLISVPLNYLLFLYHYFRELGTTLFDKKVFILYLVPIINVVCEMFRSHLFFRDYVPKLSLLSFFFLFIIVGIYFCIILIKNKDTEQAHIIKVLTIINIFSFSPFLCLYLIPYVFLNAHYVSSFLAASFMMLIPFSLVFQFMTNKIYNVDFILSRLRYYGFLALTPTIILISTIELISSPDSDFYSVKLTFLIYIIMLAVFYYKEVLDFRFRLKRVSEKFNYQDSIYKFTQMIRDSTSLSQVFEELKNTILEVSLVSRAHVYEVSADGNIKLYDAENVNSFEKVYEKEFRKVTSEIGKIVEFNKGFVMKIGERGGKSFVILCLSKMNTPRLTLEELSWLKTLAFYTNVSIENVMKIEELMSHLEEIKQQESNPVWLKKLMYTIEEKQRSDLARDLHDSVLQDLISLKRQCELFLGDFKKDDNPCREEVQDKLVQMNEQMSDVISMTRETCHELRPQLLYDLGLVKALSKLVAQQQERVPFHIRLNTGRFTASLDLDSQLNLYRIIQEFLSNAVKHSQATDVLIMLISIQNKIVLHYEDDGVGFDQEKNTEHSMSMGLSGIKERVRALDGRLRIETSEGKGFKADIEIEL</ns2:sequence><ns2:name>GCA_905315025_None</ns2:name></ns2:Sequence><ns2:Sequence dsseqid="sq466" id="sq466" description="histidine kinase"><ns2:sequence>MYRYINVYKYLSLVFIILSFIYVIYLSYSFAFNIFVGADVKINEQGKLEVTNVLDYTDEYYSGVKKGDIILEVNGEKGSDIQLKSGRLVNVESLIVERDNKSFHLQNVSLISEENLFMYLIPVISYSICLFCIFFIYRINKVRKSTSAYILILFLLFVSVAYVSACGARRGEEISTYLLVLTLVSCPVLYIHFIYKYFIELGTKLFEKKILIIMYMLPLINLLLEDVLSNRLKSSAFLSNLNLISFFVLVLTVSILIHKGIRKFKQKEQKSILKVLAYTNIFSFSPFIVFFAVPYVFFEKYVSPFSLAAFTLVIPFSLVYQFMTNRLYNIDFVVGRLKYYGFLAITPTIIVVTIFNYIQQPKDIFYLVKLTIAIYVLMFAVFYFKEIIDFRFKLKRFTEKFNYQDGIFKFTQLIKQASSVDQVLNHFKNTILEVLNIDNACVYDNSKGEITLLSKNNFKDLTYKNHEQYVKNFSGDIGKIKEFKQGFIIKIGERGDRSFLVLCFSSYNTFKLTRDEIAWLQTLAFYTNVSLENVMKIEELMVHLEDLKQQESNPVWLKKLMYTIEEKQRSDLARDLHDSVLQDLISLKRQCELFLGDFKKDDNPCREEVQDKLVQMNEQMSDVISMTRETCHELRPQLLYDLGLVKALSKLVAQQQERVPFHIRLNTGRFTASLDLDSQLNLYRIIQEFLSNAVKHSQATDVLIMLISIQNKIVLHYEDDGVGFDQEKNTEHSMSMGLSGIKERVRALDGRLRIETSEGKGFKADIEIEL</ns2:sequence><ns2:name>GCA_019599105_None</ns2:name></ns2:Sequence><ns2:Sequence dsseqid="sq284" id="sq284" description="two-component system sensor histidine kinase ComP"><ns2:sequence>MKNLIKKFTIAVIVLSILYISYTTYISMNGIIIGTKIHKNDKSQFMIEEISESSYGQFVGLRQGDIILKINKEKPSDKHLKWGYLSHINSLDILRSGKKIHLKDFDLVTLNRPYSFFLFVLPLFFYFLSIICIFYILKVNKKRRSFAAYILILLLLDISIAYISAGGPFRGHIINRYINLFTFISSPILYLQFIQRYLGEIGKTFLNRISFLYIIPIFNLGIEFFQDYLQVDIDFLATLNLVSFATLTLFSFSAIYLHLNKYKYAEHSFILKLLILTNTLSFAPFLIFFVLPIIFTGNYIFPALASASLLVLIPFGLVYQFVANKMFDIEFILGRMRYYALLAMIPTLLIVGALVLFDVMDIQMNPVRQTVFFFVVMFAVFYFKEVMDFKFRLKRFSEKFNYQDSIFKYTQLMRGVTSLQQVFKELKNTILDVLLVSKAYTFEVTPDHKVIFLDKHEVGPDWNFYQEEFENVTSEIGKIIEVNQGFLMKVGERGGSSYVLLCLSNINTPRLTRDEISWLKTLSFYTSVSMENVLHIEELMEHLKDLKQEGTNPIWLKKLMFAIEEKQRSGLARDLHDSVLQDLISLKRQCELFLGDFKKDDNPCREEVQDKLVQMNEQMSDVISMTRETCHELRPQLLYDLGLVKALSKLVAQQQERVPFHIRLNTGRFTASLDLDSQLNLYRIIQEFLSNAVKHSQATDVLIMLISIQNKIVLHYEDDGVGFDQEKNTEHSMSMGLSGIKERVRALDGRLRIETSEGKGFKADIEIEL</ns2:sequence><ns2:name>GCA_000523045_comP</ns2:name></ns2:Sequence><ns2:Sequence dsseqid="sq126" id="sq126" description="histidine kinase"><ns2:sequence>MKAWYNKVSIFLILVSLVYVTYLTYISSSKLLVGAAVAENQDNEVVITNIEEFSTAYYSGIQKGDVIKSINNHKVKRPLEVQKYNSNHVSSIVVERDGEKVKIKPDLMNDGNFTTFVIPLIFYIACLFCCFFILKINESKKLLSALILIIFLLSASLAYLSAGGSAKGDWLSRCIMVFTLTSVMFNYLLFLYQYFKELGTVLFNKKVFILYAIPVLNLVFELLRTQLFFRHYVPKINLLSFFISFIIVSVYFGSILIKSKDTEQAHIIKVLTIINILSFSPFLFLYIIPYVFLSTDGISSFVAASFMFLIPFSLVYQFMTNKIYNVDFILSRLKYYGILALTPTIILVTVFELIGNPAGDFYYFRLAILMYIIMVAVFYYKEVLDFRFRLKRVSEKFNYQDSIYKFTQLIRDSTSLTQVFEELKTTILEVSLVSRAHIYEVSVDGSIKLYEELNQNSFEKVYEKEFRKVTSEIGKIVEFNKGFVMKIGERGGKSFVILCLSKMNTPRLTLEELSWLKTLAFYTNVSIENVMKIEELMSHLEEIKQQESNPVWLKKLMYTIEEKQRSDLARDLHDSVLQDLISLKRQCELFLGDFKKDDNPCREEVQDKLVQMNEQMSDVISMTRETCHELRPQLLYDLGLVKALSKLVAQQQERVPFHIRLNTGRFTASLDLDSQLNLYRIIQEFLSNAVKHSQATDVLIMLISIQNKIVLHYEDDGVGFDQEKNTEHSMSMGLSGIKERVRALDGRLRIETSEGKGFKADIEIEL</ns2:sequence><ns2:name>GCA_034054115_None</ns2:name></ns2:Sequence><ns2:Sequence dsseqid="sq242" id="sq242" description="two-component system sensor histidine kinase ComP"><ns2:sequence>MKNLIKKFTIAVIVLSILYISYTTYISMNGIIIGTKIHKNDKSQFMIEEISESSYGQFVGLRQGDIILKINKEKPSDKHLKWGYLSHINSLDILRSGKKIHLKDFDLVTLNRPYSFFLFVLPLFFYFLSIICIFYILKVNKKRRSFAAYILILLLLDISIAYISAGGPFRGHIINRYINLFTFISSPILYLQFIQRYLGEIGKTFLNRISFLYIIPIFNLGIEFFQDYLQVDIDFLATLNLVSFATLTLFSFSAIYLHLNKYKYAEHSFILKLLILTNTLSFAPFLIFFVLPIIFTGNYIFPALASASLLVLIPFGLVYQFVANKMFDIEFILGRMRYYALLAMIPTLLIVGALVLFDVMDIQMNPVRQTVFFFVVMFAVFYFKEVMDFKFRLKRFSEKFNYQDSIFKYTQLMRGVTSLQQVFKELKNTILDVLLVSKAYTFEVTPDHKVIFLDKHEVGPDWNFYQEEFENVTSEIGKIIEVNQGFLMKVGERGGSSYVLLCLSNINTPRLTRDEISWLKTLSFYTSVSMENVLHIEELMEHLKDLKQEGTNPIWLKKLMFAIEEKQRSGLARDLHDSVLQDLISLKRQCELFLGDFKKDDNPCREEVQDKLVQMNEQMSDVISMTRGTCHELRPQLLYDLGLVKALSKLVAQQQERVPFHIRLNTGRFTASLDLDSQLNLYRIIQEFLSNAVKHSQATDVLIMLISIQNKIVLHYEDDGVGFDQEKNTEHSMSMGLSGIKERVRALDGRLRIETSEGKGFKADIEIEL</ns2:sequence><ns2:name>GCA_019704375_comP</ns2:name></ns2:Sequence><ns2:Sequence dsseqid="sq2" id="sq2" description="histidine kinase"><ns2:sequence>MYRYINVYKYLSLVFIILSFIYVIYLSYSFAFNIFVGADVKINEQGKLEVTNVLDYTDEYYSCVKKGDIILEVNGEKGSDIQLKSGRLVNVESLIVERDNKSFHLQNVSLISEENLFMYLIPVISYSICLFCIFFIYRINKVRKSTSAYILILFLLFVSVAYVSACGARRGEEISTYLLVLTLVSCPVLYIHFIYKYFIELGTKLFEKKILIIMYMLPLINLLLEDVLSNRLKSSAFLSNLNLISFFVLVLTVSILIHKGIRKFKQKEQKSILKVLAYTNIFSFSPFIVFFAVPYVFFEKYVSPFSLAAFTLVIPFSLVYQFMTNRLYNIDFVVGRLKYYGFLAITPTIIVVTIFNYIQQPKDIFYLVKLTIAIYVLMFAVFYFKEIIDFRFKLKRFTEKFNYQDGIFKFTQLIKQASSVDQVLNHFKNTILEVLNIDNACVYDNSKGEITLLSKNNFKDLTYKNHEQYVKNFSGDIGKIKEFKQGFIIKIGERGDRSFLVLCFSSYNTFKLTRDEIAWLQTLAFYTNVSLENVMKIEELMVHLEDLKQQESNPVWLKKLMYTIEEKQRSDLARDLHDSVLQDLISLKRQCELFLGDFKKGDNPCREEVQDKLVQMNEQMSDVISMTRETCHELRPQLLYDLGLVKALSKLVAQQQERVPFHIRLNTGRFTASLDLDSQLNLYRIIQEFLSNAVKHSQATDVLIMLISIQNKIVLHYEDDGVGFDQEKNTEHSMSMGLSGIKERVRALDGRLRIETSEGKGFKADIEIEL</ns2:sequence><ns2:name>GCA_003665335_None</ns2:name></ns2:Sequence><ns2:Sequence dsseqid="sq332" id="sq332" description="two-component system sensor histidine kinase ComP"><ns2:sequence>MKNLIKKFTIAVIVLSILYISYTTYISMNGIIIGTKIHKNDKSQFMIEEISESSYGQFVGLRQGDIILKINKEKPSDKHLKWGYLSHINSLDILRSGKKIHLKDFDLVTLNRPYSFFLFVLPLVFYFLSIICIFYILKVNKKRRSFAAYILILLLLDISIAYISAGGPFRGHIINRYINLFTFISSPILYLQFIQRYLGEIGKTFLNRISFLYIIPIFNLGIEFFQDYLQVDIDFLATLNLVSFATLTLFSFSAIYLHLNKYKYAEHSFILKLLILTNTLSFAPFLIFFVLPIIFTGNYIFPALASASLLVLIPFGLVYQFVANKMFDIEFILGRMRYYALLAMIPTLLIVGALVLFDVMDIQMNPVRQTVFFFVVMFAVFYFKEVMDFKFRLKRFSEKFNYQDSIFKYTQLMRGVTSLQQVFKELKNTILDVLLVSKAYTFEVTPDHKVIFLDKHEVGPDWNFYQEEFENVTSEIGKIIEVNQGFLMKVGERGGSSYVLLCLSNINTPRLTRDEISWLKTLSFYTSVSMENVLHIEELMEHLKDLKQEGTNPIWLKKLMFAIEEKQRSGLARDLHDSVLQDLISLKRQCELFLGDFKKDDNPCREEVQDKLVQMNEQMSDVISMTRETCHELRPQLLYDLGLVKALSKLVAQQQERVPFHIRLNTGRFTASLDLDSQLNLYRIIQEFLSNAVKHSQATDVLIMLISIQNKIVLHYEDDGVGFDQEKNTEHSMSMGLSGIKERVRALDGRLRIETSEGKGFKADIEIEL</ns2:sequence><ns2:name>GCA_032598945_comP</ns2:name></ns2:Sequence><ns2:Sequence dsseqid="sq286" id="sq286" description="two-component system sensor histidine kinase ComP"><ns2:sequence>MKNLIKKFTIAVIVLSILYISYTTYISMNGIIIGTKIHKNDKSQFMIEEISESSYGQFVGLRQGDIILKINKEKPSDKHLKWGYLSHINSLDILRSGKKIHLKDFDLVTLNRPYSFFLFVLPLFFYFLSIICIFYILKVNKKRRSFAAYILILLLLDISIAYISAGGPFRGHIINRYINLFTFISSPILYLQFIQRYLGEIGKTFLNRISFLYIIPIFNLGIEFFQDYLQVDIDFLATLNLVSFATLTLFSFSAIYLHLNKYKYAEHSFILKLLILTNTLSFAPFLIFFVLPIIFTGNYIFPALASASLLVLIPFGLVYQFVANKMFDIEFILGRMRYYALLAMIPTLLIVGALVLFDVMDIQMNPVRQTVFFFVVMFAVFYFKEVMDFKFRLKRFSEKFNYQDSIFKYTQLMRGVTSLQQVFKELKNTILDVLLVSKAYTFEVTPDHKVIFLDKHEVGPDWNFYQEEFENVTSEIGKIIEVNQGFLMKVGERGGSSYVLLCLSNINTPRLTRDEISWLKTLSFYTSVSMENVLHIEELMEHLKDLKQEGTNPIWLKKLMFAIEEKQRSGLARDLHDSVLQDLISLKRQCELFLGDFKKDDNPCREEVQDKLVQMNEQMSDVISMTRETCHELRPQLLYDLGLVKALSKLVAQQQERVPFHIRLNTGRFTASLDLDSQLNLYRIIQEFLSNAVKHSQATDVLIMLISIQNKIVLHYEDDGVGFDQEKNTEHSMSMGLSGIKERVRALDGRLRIETSEGKGFKADIEIEL</ns2:sequence><ns2:name>GCA_029027845_comP</ns2:name></ns2:Sequence><ns2:Sequence dsseqid="sq56" id="sq56" description="histidine kinase"><ns2:sequence>MKAWYNKVSIFLILVSLVYVTYLTYISSSKLLVGAAVAENQDNEVVITNIEEFSTAYYSGIQKGDVIKSINNHKVKRPLEVQKYNSNHVSSIVVERDGEKVKIKPDLMNDGNFTTFVIPLIFYIACLFCCFFILKINESKKLLSALILIIFLLSASLAYLSAGGSAKGDWLSRCIMVFTLTSVMFNYLLFLYQYFKELGTVLFNKKVFILYAIPVLNLVFELLRTQLFFRHYVPKINLLSFFISFIIVSVYFGSILIKSKDTEQAHIIKVLTIINILSFSPFLFLYIIPYVFLSTDGISSFVAASFMFLIPFSLVYQFMTNKIYNVDFILSRLKYYGILALTPTIILVTVFELIGNPAGDFYYFRLAILMYIIMVAVFYYKEVLDFRFRLKRVSEKFNYQDSIYKFTQLIRDSTSLTQVFEELKTTILEVSLVSRAHIYEVSVDGSIKLYEELNQNSFEKVYEKEFRKVTSEIGKIVEFNKGFVMKIGERGGKSFVILCLSKMNTPRLTLEELSWLKTLAFYTNVSIENVMKIEELMSHLEEIKQQESNPVWLKKLMYTIEEKQRSDLARDLHDSVLQDLISLKRQCELFLGDFKKGDNPCREEVQDKLVQMNEQMSDVISMTRETCHELRPQLLYDLGLVKALSKLVAQQQERVPFHIRLNTGRFTASLDLDSQLNLYRIIQEFLSNAVKHSQATDVLIMLISIQNKIVLHYEDDGVGFDQEKNTEHSMSMGLSGIKERVRALDGRLRIETSEGKGFKADIEIEL</ns2:sequence><ns2:name>GCA_030123085_None</ns2:name></ns2:Sequence><ns2:Sequence dsseqid="sq288" id="sq288" description="two-component system sensor histidine kinase ComP"><ns2:sequence>MKNLIKKFTIAVIVLSILYISYTTYISMNGIIIGTKIHKNDKSQFMIEEISESSYGQFVGLRQGDIILKINKEKPSDKHLKWGYLSHINSLDILRSGKKIHLKDFDLVTLNRPYSFFLFVLPLFFYFLSIICIFYILKVNKKRRSFAAYILILLLLDISIAYISAGGPFRGHIINRYINLFTFISSPILYLQFIQRYLGEIGKTFLNRISFLYIIPIFNLGIEFFQDYLQVDIDFLATLNLVSFATLTLFSFSAIYLHLNKYKYAEHSFILKLLILTNTLSFAPFLIFFVLPIIFTGNYIFPALASASLLVLIPFGLVYQFVANKMFDIEFILGRMRYYALLAMIPTLLIVGALVLFDVMDIQMNPVRQTVFFFVVMFAVFYFKEVMDFKFRLKRFSEKFNYQDSIFKYTQLMRGVTSLQQVFKELKNTILDVLLVSKAYTFEVTPDHKVIFLDKHEVGPDWNFYQEEFENVTSEIGKIIEVNQGFLMKVGERGGSSYVLLCLSNINTPRLTRDEISWLKTLSFYTSVSMENVLHIEELMEHLKDLKQEGTNPIWLKKLMFAIEEKQRSGLARDLHDSVLQDLISLKRQCELFLGDFKKDDNPCREEVQDKLVQMNEQMSDVISMTRETCHELRPQLLYDLGLVKALSKLVAQQQERVPFHIRLNTGRFTASLDLDSQLNLYRIIQEFLSNAVKHSQATDVLIMLISIQNKIVLHYEDDGVGFDQEKNTEHSMSMGLSGIKERVRALDGRLRIETSEGKGFKADIEIEL</ns2:sequence><ns2:name>GCA_009662415_comP</ns2:name></ns2:Sequence><ns2:Sequence dsseqid="sq202" id="sq202" description="histidine kinase"><ns2:sequence>MKSRTNKISVLLVVISLLYVIYLTYISNNNLLVGATVSKGKNGDVVITNVDEYSMASYSGIEKGDIVKRINNQKINTKEIKMNKLKNVSSMVVERNGKDVELKLTLFNDKNFSTYLIPLMFYIVCLFCCLFIIKINESKDLPSALVLIIFLLSASIAYISAGVSVKGDILCRCIMVVTLISVPLNYLLFLYHYFRELGTTLFDKKVFILYLVPIINVVCEMFRSHLFFRDYVPKLSLLSFFFLFIIVGIYFCIILIKNKDTEQAHIIKVLTIINIFSFSPFLCLYLIPYVFLNAHYVSSFLAASFMMLIPFSLVFQFMTNKIYNVDFILSRLRYYGFLALTPTIILISTIELISSPDSDFYSVKLTFLIYIIMLAVFYYKEVLDFRFRLKRVSEKFNYQDSIYKFTQMIRDSTSLSQVFEELKNTILEVSLVSRAHVYEVSADGNIKLYDDENVNSFEKVYQKEFRKVTSEIGKIVEFNKGFVMKIGERGGKSFVILCLSKMNTPRLTLEELSWLKTLAFYTNVSIENVMKIEELMSHLEEIKQQESNPVWLKKLMYTIEEKQRSDLARDLHDSVLQDLISLKRLCELFLGDFKKDDNPCREEVQDKLVQMNEQMSDVISMTRETCHELRPQLLYDLGLVKALSKLVAQQQERVPFHIRLNTGRFTASLDLDSQLNLYRIIQEFLSNAVKHSQATDVLIMLISIQNKIVLHYEDDGVGFDQEKNTEHSMSMGLSGIKERVRALDGRLRIETSEGKGFKADIEIEL</ns2:sequence><ns2:name>Bacillus_subtilis_PRO64_None</ns2:name></ns2:Sequence><ns2:Sequence dsseqid="sq290" id="sq290" description="two-component system sensor histidine kinase ComP"><ns2:sequence>MKNLIKKFTIAVIVLSILYISYTTYISMNGIIIGTKIHKNDKSQFMIEEISESSYGQFVGLRQGDIILKINKEKPSDKHLKWGYLSHINSLDILRSGKKIHLKDFDLVTLNRPYSFFLFVLPLFFYFLSIICIFYILKVNKKRRSFAAYILILLLLDISIAYISAGGPFRGHIINRYINLFTFISSPILYLQFIQRYLGEIGKTFLNRISFLYIIPIFNLGIEFFQDYLQVDIDFLATLNLVSFATLTLFSFSAIYLHLNKYKYAEHSFILKLLILTNTLSFAPFLIFFVLPIIFTGNYIFPALASASLLVLIPFGLVYQFVANKMFDIEFILGRMRYYALLAMIPTLLIVGALVLFDVMDIQMNPVRQTVFFFVVMFAVFYFKEVMDFKFRLKRFSEKFNYQDSIFKYTQLMRGVTSLQQVFKELKNTILDVLLVSKAYTFEVTPDHKVIFLDKHEVGPDWNFYQEEFENVTSEIGKIIEVNQGFLMKVGERGGSSYVLLCLSNINTPRLTRDEISWLKTLSFYTSVSMENVLHIEELMEHLKDLKQEGTNPIWLKKLMFAIEEKQRSGLARDLHDSVLQDLISLKRQCELFLGDFKKDDNPCREEVQDKLVQMNEQMSDVISMTRETCHELRPQLLYDLGLVKALSKLVAQQQERVPFHIRLNTGRFTASLDLDSQLNLYRIIQEFLSNAVKHSQATDVLIMLISIQNKIVLHYEDDGVGFDQEKNTEHSMSMGLSGIKERVRALDGRLRIETSEGKGFKADIEIEL</ns2:sequence><ns2:name>GCA_000789275_comP</ns2:name></ns2:Sequence><ns2:Sequence dsseqid="sq434" id="sq434" description="histidine kinase"><ns2:sequence>MHRNNNFYKYLSLAFIILSFVYVIYLSYISVFNIFVGADVKINEQGKLEVTKVVDYTDEYYSGVKKGDIILEVNGQKGSEIQLESGRLVNVESLTVERDNKSFHLQNVSLISEENLFMYLIPLISYSICLFCIFFVYRINKVRKSPSAFVLILFLLFVSVAYVSACGARRGEEVSTYLLVLTLVSCPILYIHFIYKYFAELGTKLFKKKILIIMYILPLVNLLLEAVLSNRLNSSAFLSNLNLISFFVLVLTVSILIHQGIRKIKQNEQKSILKILAYINILSFSPFIIFFVIPYVLFDKYLSPFSLAAFTLVIPFSLVYQFMTNRLYNIDFVVGRLKYYGFLAITPTVIVVTIFNYIQKPEDNFYSVKLTVVIYLLMFAVFYFKEIIDFRFKLKRFTEKFTYQDGIFKFTQLIKQASSVDQVLNHFKNTILEVLNIDNACVYDNSKGEITLLSKNNFKDLTYKNHEQYVKNFSGDIGKIKEFKQGFIIKIGERGDRSFLVLCFSSYNTFRLTRDEIAWLQTLAFYTNVSLENVMKIEELMVHLEDLKQQESNPVWLKKLMYTIEEKQRSDLARDLHDSVLQDLISLKRQCELFLGDFKKGDNPCREEVQDKLVQMNEQMSDVISMTRETCHELRPQLLYDLGLVKALSKLVAQQQERVPFHIRLNTGRFTASLDLDSQLNLYRIIQEFLSNAVKHSQATDVLIMLISIQNKIVLHYEDDGVGFDQEKNTEHSMSMGLSGIKERVRALDGRLRIETSEGKGFKADIEIEL</ns2:sequence><ns2:name>GCA_000706705_None</ns2:name></ns2:Sequence><ns2:Sequence dsseqid="sq512" id="sq512" description="histidine kinase"><ns2:sequence>MYRYINVYKYLSLVFIILSFIYVIYLSYSFAFNIFVGADVKINEQGKLEVTNVLDYTDEYYSCVKKGDIILEVNGEKGSDIQLKSGRLVNVESLIVERDNKSFHLQNVSLISEENLFMYLIPVISYSICLFCIFFIYRINKVRKSTSAYILILFLLFVSVAYVSACGARRGEEISTYLLVLTLVSCPVLYIHFIYKYFIELGTKLFEKKILIIMYMLPLINLLLEDVLSNRLKSSAFLSNLNLISFFVLVLTVSILIHKGIRKFKQKEQKSILKVLAYTNIFSFSPFIVFFAVPYVFFEKYVSPFSLAAFTLVIPFSLVYQFMTNRLYNIDFVVGRLKYYGFLAITPTIIVVTIFNYIQQPKDIFYLVKLTIAIYVLMFAVFYFKEIIDFRFKLKRFTEKFNYQDGIFKFTQLIKQASSVDQVLNHFKNTILEVLNIDNACVYDNSKGEITLLSKNNFKDLTYKNHEQYVKNFSGDIGKIKEFKQGFIIKIGERGDRSFLVLCFSSYNTFKLTRDEIAWLQTLAFYTNVSLENVMKIEELMVHLEDLKQQESNPVWLKKLMYTIEEKQRSDLARDLHDSVLQDLISLKRQCELFLGDFKKDDNPCREEVQDKLVQMNEQMSDVISMTRETCHELRPQLLYDLGLVKALSKLVAQQQERVPFHIRLNTGRFTASLDLDSQLNLYRIIQEFLSNAVKHSQATDVLIMLISIQNKIVLHYEDDGVGFDQEKNTEHSMSMGLSGIKERVRALDGRLRIETSEGKGFKADIEIEL</ns2:sequence><ns2:name>GCA_030028395_None</ns2:name></ns2:Sequence><ns2:Sequence dsseqid="sq432" id="sq432" description="histidine kinase"><ns2:sequence>MHRNNNFYKYLSLAFIILSFVYVIYLSYISVFNIFVGADVKINEQGKLEVTKVVDYTDEYYSGVKKGDIILEVNGQKGSEIQLESGRLVNVESLTVERDNKSFHLQNVSLISEENLFMYLIPLISYSICLFCIFFVYRINKVRKSPSAFVLILFLLFVSVAYVSACGARRGEEVSTYLLVLTLVSCPILYIHFIYKYFAELGTKLFKKKILIIMYILPLVNLLLEAVLSNRLNSSAFLSNLNLISFFVLVLTVSILIHQGIRKIKQNEQKSILKILAYINILSFSPFIIFFVIPYVLFDKYLSPFSLAAFTLVIPFSLVYQFMTNRLYNIDFVVGRLKYYGFLAITPTVIVVTIFNYIQKPEDNFYSVKLTVVIYLLMFAVFYFKEIIDFRFKLKRFTEKFNYQDGIFKFTQLIKQASSVDQVLNHFKNTILEVLNIDNACVYDNSKGEITLLSKNNFKDLTYKNHEQYVKNFSGDIGKIKEFKQGFIIKIGERGDRSFLVLCFSSYNTFRLTRDEIAWLQTLAFYTNVSLENVMKIEELMVHLEDLKQQESNPVWLKKLMYTIEEKQRSDLARDLHDSVLQDLISLKRQCELFLGDFKKGDNPCREEVQDKLVQMNEQMSDVISMTRETCHELRPQLLYDLGLVKALSKLVAQQQERVPFHIRLNTGRFTASLDLDSQLNLYRIIQEFLSNAVKHSQATDVLIMLISIQNKIVLHYEDDGVGFDQEKNTEHSMSMGLSGIKERVRALDGRLRIETSEGKGFKADIEIEL</ns2:sequence><ns2:name>GCA_008831405_None</ns2:name></ns2:Sequence></ns2:SequenceSet></ns3:vamsasModel><ns3:JSeq colour="-1" start="1" end="770" id="sq4"/><ns3:JSeq colour="-1" start="1" end="766" id="sq50"/><ns3:JSeq colour="-1" start="1" end="766" id="sq52"/><ns3:JSeq colour="-1" start="1" end="772" id="sq214"/><ns3:JSeq colour="-1" start="1" end="618" id="sq370"/><ns3:JSeq colour="-1" start="1" end="770" id="sq514"/><ns3:JSeq colour="-1" start="1" end="770" id="sq10"/><ns3:JSeq colour="-1" start="1" end="765" id="sq142"/><ns3:JSeq colour="-1" start="1" end="770" id="sq410"/><ns3:JSeq colour="-1" start="1" end="770" id="sq472"/><ns3:JSeq colour="-1" start="1" end="770" id="sq494"/><ns3:JSeq colour="-1" start="1" end="769" id="sq222"/><ns3:JSeq colour="-1" start="1" end="770" id="sq44"/><ns3:JSeq colour="-1" start="1" end="147" id="sq374"/><ns3:JSeq colour="-1" start="1" end="770" id="sq454"/><ns3:JSeq colour="-1" start="1" end="765" id="sq164"/><ns3:JSeq colour="-1" start="1" end="770" id="sq34"/><ns3:JSeq colour="-1" start="1" end="138" id="sq380"/><ns3:JSeq colour="-1" start="1" end="769" id="sq294"/><ns3:JSeq colour="-1" start="1" end="770" id="sq12"/><ns3:JSeq colour="-1" start="1" end="766" id="sq82"/><ns3:JSeq colour="-1" start="1" end="766" id="sq60"/><ns3:JSeq colour="-1" start="1" end="765" id="sq144"/><ns3:JSeq colour="-1" start="1" end="769" id="sq244"/><ns3:JSeq colour="-1" start="1" end="109" id="sq382"/><ns3:JSeq colour="-1" start="1" end="770" id="sq480"/><ns3:JSeq colour="-1" start="1" end="769" id="sq296"/><ns3:JSeq colour="-1" start="1" end="770" id="sq456"/><ns3:JSeq colour="-1" start="1" end="766" id="sq62"/><ns3:JSeq colour="-1" start="1" end="770" id="sq516"/><ns3:JSeq colour="-1" start="1" end="770" id="sq518"/><ns3:JSeq colour="-1" start="1" end="770" id="sq520"/><ns3:JSeq colour="-1" start="1" end="765" id="sq176"/><ns3:JSeq colour="-1" start="1" end="766" id="sq84"/><ns3:JSeq colour="-1" start="1" end="770" id="sq46"/><ns3:JSeq colour="-1" start="1" end="753" id="sq450"/><ns3:JSeq colour="-1" start="1" end="255" id="sq406"/><ns3:JSeq colour="-1" start="1" end="739" id="sq448"/><ns3:JSeq colour="-1" start="1" end="770" id="sq442"/><ns3:JSeq colour="-1" start="1" end="770" id="sq522"/><ns3:JSeq colour="-1" start="1" end="769" id="sq246"/><ns3:JSeq colour="-1" start="1" end="769" id="sq248"/><ns3:JSeq colour="-1" start="1" end="769" id="sq224"/><ns3:JSeq colour="-1" start="1" end="770" id="sq422"/><ns3:JSeq colour="-1" start="1" end="770" id="sq424"/><ns3:JSeq colour="-1" start="1" end="765" id="sq178"/><ns3:JSeq colour="-1" start="1" end="770" id="sq458"/><ns3:JSeq colour="-1" start="1" end="766" id="sq86"/><ns3:JSeq colour="-1" start="1" end="770" id="sq496"/><ns3:JSeq colour="-1" start="1" end="770" id="sq436"/><ns3:JSeq colour="-1" start="1" end="766" id="sq128"/><ns3:JSeq colour="-1" start="1" end="239" id="sq398"/><ns3:JSeq colour="-1" start="1" end="769" id="sq298"/><ns3:JSeq colour="-1" start="1" end="766" id="sq88"/><ns3:JSeq colour="-1" start="1" end="770" id="sq524"/><ns3:JSeq colour="-1" start="1" end="766" id="sq64"/><ns3:JSeq colour="-1" start="1" end="765" id="sq180"/><ns3:JSeq colour="-1" start="1" end="769" id="sq250"/><ns3:JSeq colour="-1" start="1" end="770" id="sq412"/><ns3:JSeq colour="-1" start="1" end="770" id="sq526"/><ns3:JSeq colour="-1" start="1" end="88" id="sq390"/><ns3:JSeq colour="-1" start="1" end="770" id="sq460"/><ns3:JSeq colour="-1" start="1" end="770" id="sq14"/><ns3:JSeq colour="-1" start="1" end="770" id="sq36"/><ns3:JSeq colour="-1" start="1" end="766" id="sq130"/><ns3:JSeq colour="-1" start="1" end="765" id="sq198"/><ns3:JSeq colour="-1" start="1" end="769" id="sq252"/><ns3:JSeq colour="-1" start="1" end="770" id="sq498"/><ns3:JSeq colour="-1" start="1" end="765" id="sq206"/><ns3:JSeq colour="-1" start="1" end="765" id="sq174"/><ns3:JSeq colour="-1" start="1" end="769" id="sq254"/><ns3:JSeq colour="-1" start="1" end="770" id="sq528"/><ns3:JSeq colour="-1" start="1" end="765" id="sq146"/><ns3:JSeq colour="-1" start="1" end="254" id="sq402"/><ns3:JSeq colour="-1" start="1" end="770" id="sq474"/><ns3:JSeq colour="-1" start="1" end="765" id="sq210"/><ns3:JSeq colour="-1" start="1" end="769" id="sq292"/><ns3:JSeq colour="-1" start="1" end="766" id="sq90"/><ns3:JSeq colour="-1" start="1" end="770" id="sq414"/><ns3:JSeq colour="-1" start="1" end="769" id="sq340"/><ns3:JSeq colour="-1" start="1" end="770" id="sq530"/><ns3:JSeq colour="-1" start="1" end="157" id="sq376"/><ns3:JSeq colour="-1" start="1" end="770" id="sq426"/><ns3:JSeq colour="-1" start="1" end="769" id="sq358"/><ns3:JSeq colour="-1" start="1" end="769" id="sq362"/><ns3:JSeq colour="-1" start="1" end="769" id="sq352"/><ns3:JSeq colour="-1" start="1" end="770" id="sq500"/><ns3:JSeq colour="-1" start="1" end="770" id="sq532"/><ns3:JSeq colour="-1" start="1" end="770" id="sq502"/><ns3:JSeq colour="-1" start="1" end="769" id="sq226"/><ns3:JSeq colour="-1" start="1" end="766" id="sq132"/><ns3:JSeq colour="-1" start="1" end="765" id="sq212"/><ns3:JSeq colour="-1" start="1" end="770" id="sq16"/><ns3:JSeq colour="-1" start="1" end="765" id="sq204"/><ns3:JSeq colour="-1" start="1" end="215" id="sq394"/><ns3:JSeq colour="-1" start="1" end="772" id="sq216"/><ns3:JSeq colour="-1" start="1" end="766" id="sq134"/><ns3:JSeq colour="-1" start="1" end="789" id="sq368"/><ns3:JSeq colour="-1" start="1" end="770" id="sq482"/><ns3:JSeq colour="-1" start="1" end="765" id="sq182"/><ns3:JSeq colour="-1" start="1" end="769" id="sq300"/><ns3:JSeq colour="-1" start="1" end="649" id="sq136"/><ns3:JSeq colour="-1" start="1" end="769" id="sq256"/><ns3:JSeq colour="-1" start="1" end="770" id="sq18"/><ns3:JSeq colour="-1" start="1" end="770" id="sq534"/><ns3:JSeq colour="-1" start="1" end="770" id="sq536"/><ns3:JSeq colour="-1" start="1" end="766" id="sq92"/><ns3:JSeq colour="-1" start="1" end="769" id="sq228"/><ns3:JSeq colour="-1" start="1" end="770" id="sq538"/><ns3:JSeq colour="-1" start="1" end="765" id="sq200"/><ns3:JSeq colour="-1" start="1" end="766" id="sq66"/><ns3:JSeq colour="-1" start="1" end="769" id="sq366"/><ns3:JSeq colour="-1" start="1" end="109" id="sq384"/><ns3:JSeq colour="-1" start="1" end="765" id="sq160"/><ns3:JSeq colour="-1" start="1" end="765" id="sq156"/><ns3:JSeq colour="-1" start="1" end="770" id="sq540"/><ns3:JSeq colour="-1" start="1" end="770" id="sq542"/><ns3:JSeq colour="-1" start="1" end="770" id="sq544"/><ns3:JSeq colour="-1" start="1" end="769" id="sq230"/><ns3:JSeq colour="-1" start="1" end="772" id="sq218"/><ns3:JSeq colour="-1" start="1" end="770" id="sq20"/><ns3:JSeq colour="-1" start="1" end="766" id="sq54"/><ns3:JSeq colour="-1" start="1" end="770" id="sq438"/><ns3:JSeq colour="-1" start="1" end="765" id="sq184"/><ns3:JSeq colour="-1" start="1" end="765" id="sq186"/><ns3:JSeq colour="-1" start="1" end="769" id="sq356"/><ns3:JSeq colour="-1" start="1" end="769" id="sq302"/><ns3:JSeq colour="-1" start="1" end="765" id="sq166"/><ns3:JSeq colour="-1" start="1" end="770" id="sq546"/><ns3:JSeq colour="-1" start="1" end="770" id="sq22"/><ns3:JSeq colour="-1" start="1" end="109" id="sq386"/><ns3:JSeq colour="-1" start="1" end="770" id="sq24"/><ns3:JSeq colour="-1" start="1" end="769" id="sq232"/><ns3:JSeq colour="-1" start="1" end="766" id="sq94"/><ns3:JSeq colour="-1" start="1" end="109" id="sq388"/><ns3:JSeq colour="-1" start="1" end="770" id="sq484"/><ns3:JSeq colour="-1" start="1" end="766" id="sq96"/><ns3:JSeq colour="-1" start="1" end="766" id="sq98"/><ns3:JSeq colour="-1" start="1" end="769" id="sq346"/><ns3:JSeq colour="-1" start="1" end="766" id="sq78"/><ns3:JSeq colour="-1" start="1" end="769" id="sq304"/><ns3:JSeq colour="-1" start="1" end="770" id="sq6"/><ns3:JSeq colour="-1" start="1" end="240" id="sq400"/><ns3:JSeq colour="-1" start="1" end="766" id="sq100"/><ns3:JSeq colour="-1" start="1" end="746" id="sq140"/><ns3:JSeq colour="-1" start="1" end="769" id="sq306"/><ns3:JSeq colour="-1" start="1" end="770" id="sq476"/><ns3:JSeq colour="-1" start="1" end="770" id="sq416"/><ns3:JSeq colour="-1" start="1" end="769" id="sq308"/><ns3:JSeq colour="-1" start="1" end="770" id="sq478"/><ns3:JSeq colour="-1" start="1" end="766" id="sq68"/><ns3:JSeq colour="-1" start="1" end="769" id="sq364"/><ns3:JSeq colour="-1" start="1" end="769" id="sq258"/><ns3:JSeq colour="-1" start="1" end="770" id="sq342"/><ns3:JSeq colour="-1" start="1" end="766" id="sq102"/><ns3:JSeq colour="-1" start="1" end="769" id="sq310"/><ns3:JSeq colour="-1" start="1" end="765" id="sq208"/><ns3:JSeq colour="-1" start="1" end="769" id="sq234"/><ns3:JSeq colour="-1" start="1" end="649" id="sq138"/><ns3:JSeq colour="-1" start="1" end="770" id="sq428"/><ns3:JSeq colour="-1" start="1" end="769" id="sq312"/><ns3:JSeq colour="-1" start="1" end="770" id="sq446"/><ns3:JSeq colour="-1" start="1" end="769" id="sq260"/><ns3:JSeq colour="-1" start="1" end="766" id="sq76"/><ns3:JSeq colour="-1" start="1" end="766" id="sq80"/><ns3:JSeq colour="-1" start="1" end="770" id="sq40"/><ns3:JSeq colour="-1" start="1" end="770" id="sq548"/><ns3:JSeq colour="-1" start="1" end="769" id="sq348"/><ns3:JSeq colour="-1" start="1" end="769" id="sq360"/><ns3:JSeq colour="-1" start="1" end="770" id="sq470"/><ns3:JSeq colour="-1" start="1" end="770" id="sq418"/><ns3:JSeq colour="-1" start="1" end="770" id="sq42"/><ns3:JSeq colour="-1" start="1" end="765" id="sq168"/><ns3:JSeq colour="-1" start="1" end="770" id="sq550"/><ns3:JSeq colour="-1" start="1" end="770" id="sq552"/><ns3:JSeq colour="-1" start="1" end="769" id="sq262"/><ns3:JSeq colour="-1" start="1" end="770" id="sq8"/><ns3:JSeq colour="-1" start="1" end="770" id="sq26"/><ns3:JSeq colour="-1" start="1" end="769" id="sq236"/><ns3:JSeq colour="-1" start="1" end="766" id="sq104"/><ns3:JSeq colour="-1" start="1" end="765" id="sq188"/><ns3:JSeq colour="-1" start="1" end="770" id="sq504"/><ns3:JSeq colour="-1" start="1" end="770" id="sq554"/><ns3:JSeq colour="-1" start="1" end="770" id="sq28"/><ns3:JSeq colour="-1" start="1" end="769" id="sq314"/><ns3:JSeq colour="-1" start="1" end="770" id="sq430"/><ns3:JSeq colour="-1" start="1" end="769" id="sq338"/><ns3:JSeq colour="-1" start="1" end="770" id="sq30"/><ns3:JSeq colour="-1" start="1" end="766" id="sq106"/><ns3:JSeq colour="-1" start="1" end="769" id="sq354"/><ns3:JSeq colour="-1" start="1" end="766" id="sq108"/><ns3:JSeq colour="-1" start="1" end="766" id="sq58"/><ns3:JSeq colour="-1" start="1" end="770" id="sq444"/><ns3:JSeq colour="-1" start="1" end="770" id="sq556"/><ns3:JSeq colour="-1" start="1" end="769" id="sq264"/><ns3:JSeq colour="-1" start="1" end="766" id="sq70"/><ns3:JSeq colour="-1" start="1" end="765" id="sq170"/><ns3:JSeq colour="-1" start="1" end="770" id="sq506"/><ns3:JSeq colour="-1" start="1" end="618" id="sq372"/><ns3:JSeq colour="-1" start="1" end="770" id="sq462"/><ns3:JSeq colour="-1" start="1" end="769" id="sq316"/><ns3:JSeq colour="-1" start="1" end="157" id="sq378"/><ns3:JSeq colour="-1" start="1" end="766" id="sq110"/><ns3:JSeq colour="-1" start="1" end="769" id="sq318"/><ns3:JSeq colour="-1" start="1" end="770" id="sq558"/><ns3:JSeq colour="-1" start="1" end="770" id="sq486"/><ns3:JSeq colour="-1" start="1" end="284" id="sq404"/><ns3:JSeq colour="-1" start="1" end="765" id="sq148"/><ns3:JSeq colour="-1" start="1" end="765" id="sq190"/><ns3:JSeq colour="-1" start="1" end="766" id="sq112"/><ns3:JSeq colour="-1" start="1" end="770" id="sq468"/><ns3:JSeq colour="-1" start="1" end="769" id="sq266"/><ns3:JSeq colour="-1" start="1" end="770" id="sq560"/><ns3:JSeq colour="-1" start="1" end="770" id="sq562"/><ns3:JSeq colour="-1" start="1" end="769" id="sq268"/><ns3:JSeq colour="-1" start="1" end="769" id="sq270"/><ns3:JSeq colour="-1" start="1" end="769" id="sq272"/><ns3:JSeq colour="-1" start="1" end="770" id="sq488"/><ns3:JSeq colour="-1" start="1" end="769" id="sq334"/><ns3:JSeq colour="-1" start="1" end="769" id="sq350"/><ns3:JSeq colour="-1" start="1" end="765" id="sq158"/><ns3:JSeq colour="-1" start="1" end="769" id="sq320"/><ns3:JSeq colour="-1" start="1" end="765" id="sq172"/><ns3:JSeq colour="-1" start="1" end="769" id="sq322"/><ns3:JSeq colour="-1" start="1" end="769" id="sq274"/><ns3:JSeq colour="-1" start="1" end="766" id="sq114"/><ns3:JSeq colour="-1" start="1" end="769" id="sq276"/><ns3:JSeq colour="-1" start="1" end="769" id="sq324"/><ns3:JSeq colour="-1" start="1" end="769" id="sq326"/><ns3:JSeq colour="-1" start="1" end="769" id="sq238"/><ns3:JSeq colour="-1" start="1" end="770" id="sq508"/><ns3:JSeq colour="-1" start="1" end="770" id="sq564"/><ns3:JSeq colour="-1" start="1" end="770" id="sq490"/><ns3:JSeq colour="-1" start="1" end="766" id="sq116"/><ns3:JSeq colour="-1" start="1" end="769" id="sq336"/><ns3:JSeq colour="-1" start="1" end="770" id="sq440"/><ns3:JSeq colour="-1" start="1" end="770" id="sq566"/><ns3:JSeq colour="-1" start="1" end="770" id="sq568"/><ns3:JSeq colour="-1" start="1" end="769" id="sq328"/><ns3:JSeq colour="-1" start="1" end="770" id="sq570"/><ns3:JSeq colour="-1" start="1" end="770" id="sq572"/><ns3:JSeq colour="-1" start="1" end="766" id="sq118"/><ns3:JSeq colour="-1" start="1" end="770" id="sq48"/><ns3:JSeq colour="-1" start="1" end="769" id="sq240"/><ns3:JSeq colour="-1" start="1" end="765" id="sq192"/><ns3:JSeq colour="-1" start="1" end="765" id="sq150"/><ns3:JSeq colour="-1" start="1" end="765" id="sq152"/><ns3:JSeq colour="-1" start="1" end="769" id="sq278"/><ns3:JSeq colour="-1" start="1" end="162" id="sq392"/><ns3:JSeq colour="-1" start="1" end="770" id="sq420"/><ns3:JSeq colour="-1" start="1" end="765" id="sq194"/><ns3:JSeq colour="-1" start="1" end="770" id="sq510"/><ns3:JSeq colour="-1" start="1" end="737" id="sq408"/><ns3:JSeq colour="-1" start="1" end="770" id="sq492"/><ns3:JSeq colour="-1" start="1" end="770" id="sq574"/><ns3:JSeq colour="-1" start="1" end="769" id="sq344"/><ns3:JSeq colour="-1" start="1" end="766" id="sq72"/><ns3:JSeq colour="-1" start="1" end="765" id="sq162"/><ns3:JSeq colour="-1" start="1" end="769" id="sq280"/><ns3:JSeq colour="-1" start="1" end="766" id="sq120"/><ns3:JSeq colour="-1" start="1" end="770" id="sq38"/><ns3:JSeq colour="-1" start="1" end="770" id="sq576"/><ns3:JSeq colour="-1" start="1" end="770" id="sq578"/><ns3:JSeq colour="-1" start="1" end="769" id="sq282"/><ns3:JSeq colour="-1" start="1" end="770" id="sq580"/><ns3:JSeq colour="-1" start="1" end="770" id="sq32"/><ns3:JSeq colour="-1" start="1" end="766" id="sq74"/><ns3:JSeq colour="-1" start="1" end="765" id="sq154"/><ns3:JSeq colour="-1" start="1" end="770" id="sq582"/><ns3:JSeq colour="-1" start="1" end="770" id="sq464"/><ns3:JSeq colour="-1" start="1" end="770" id="sq584"/><ns3:JSeq colour="-1" start="1" end="768" id="sq220"/><ns3:JSeq colour="-1" start="1" end="214" id="sq396"/><ns3:JSeq colour="-1" start="1" end="753" id="sq452"/><ns3:JSeq colour="-1" start="1" end="766" id="sq122"/><ns3:JSeq colour="-1" start="1" end="769" id="sq330"/><ns3:JSeq colour="-1" start="1" end="766" id="sq124"/><ns3:JSeq colour="-1" start="1" end="765" id="sq196"/><ns3:JSeq colour="-1" start="1" end="770" id="sq466"/><ns3:JSeq colour="-1" start="1" end="769" id="sq284"/><ns3:JSeq colour="-1" start="1" end="766" id="sq126"/><ns3:JSeq colour="-1" start="1" end="769" id="sq242"/><ns3:JSeq colour="-1" start="1" end="770" id="sq2"/><ns3:JSeq colour="-1" start="1" end="769" id="sq332"/><ns3:JSeq colour="-1" start="1" end="769" id="sq286"/><ns3:JSeq colour="-1" start="1" end="766" id="sq56"/><ns3:JSeq colour="-1" start="1" end="769" id="sq288"/><ns3:JSeq colour="-1" start="1" end="765" id="sq202"/><ns3:JSeq colour="-1" start="1" end="769" id="sq290"/><ns3:JSeq colour="-1" start="1" end="770" id="sq434"/><ns3:JSeq colour="-1" start="1" end="770" id="sq512"/><ns3:JSeq colour="-1" start="1" end="770" id="sq432"/></ns3:JalviewModel>
