# Supplementary material for: Regulatory rewiring drives intraspecies competition in Bacillus subtilis
Source: PLoS Genet. 2026 Feb 17;22(2):e1012050. doi: 10.1371/journal.pgen.1012050 (PMC12935306; doi:10.1371/journal.pgen.1012050)
Supplement: S3 File — File that can be opened using open-source software containing all the sequence information linked to the analysis of comQXPA. https://www.jalview.org/ (JVP) [file pgen.1012050.s017.jvp › 59295713 Dataset for /Volumes/jabbott/Projects/JCA_NSW_comP/alignments/comA_muscled.fasta.xml]

<?xml version="1.0" encoding="UTF-8" standalone="yes"?><ns3:JalviewModel xmlns:ns2="www.vamsas.ac.uk/jalview/version2" xmlns:ns3="www.jalview.org"><ns3:creationDate>2024-09-06T15:37:24.407+01:00</ns3:creationDate><ns3:version>2.11.3.3</ns3:version><ns3:vamsasModel><ns2:SequenceSet gapChar="-" datasetId="ds11"><ns2:Sequence dsseqid="sq588" id="sq588" description="two-component system response regulator ComA"><ns2:sequence>MKKILVIDDHPAVMEGTKTILETDSNLSVDCLSPEPSEQFIKQHDFSSYDLILMDLNLGGEVNGMELSKQILQENPHCKIIVYTGYEVEDYFEEAIRAGLHGAISKTESKEKITQYIYHVLNGEILVDFAYFKQLMTQQKTKPAPSSQKEQDVLTPRECLILQEVEKGFTNQEIADALHLSKRSIEYSLTSIFNKLNVGSRTEAVLIAKSDGVL</ns2:sequence><ns2:name>GCA_003148355_comA</ns2:name></ns2:Sequence><ns2:Sequence dsseqid="sq590" id="sq590" description="two-component system response regulator ComA"><ns2:sequence>MKKILVIDDHPAVMEGTKTILETDSNLSVDCLSPEPGEQFIKQHDFSSYDLILMDLNLGGEVNGMELSKQILQENHCKIIVYTGYEVEDYFEEAIRAGLHGAISKTESKEKITQYIYHVLNGEILVDFAYFKQLMTQQKTKPAPSSQKEQDVLTPRECLILQEVEKGFTNQEIADALHLSKRSIEYSLTSIFNKLNVGSRTEAVLIAKSDGVL</ns2:sequence><ns2:name>Bacillus_subtilis_PRO73_comA</ns2:name></ns2:Sequence><ns2:Sequence dsseqid="sq630" id="sq630" description="two-component system response regulator ComA"><ns2:sequence>MKKILVIDDHPAVMEGTKTILETDSNLSVDCLSPEPSEQFIKQHDFSSYDLILMDLNLGGEVNGMELSKQILQENPHCKIIVYTGYEVEDYFEEAIRAGLHGAISKTESKEKITQYIYHVLNGEILVDFAYFKQLMTQQKTKPAPSSQKEQDVLTPRECLILQEVEKGFTNQEIADALHLSKRSIEYSLTSIFNKLNVGSRTEAVLIAKSDGVL</ns2:sequence><ns2:name>GCA_009662215_comA</ns2:name></ns2:Sequence><ns2:Sequence dsseqid="sq600" id="sq600" description="two-component system response regulator ComA"><ns2:sequence>MKKILVIDDHPAVMEGTKTILETDSNLSVDCLSPEPSEQFIKQHDFSSYDLILMDLNLGGEVNGMELSKQILQENPHCKIIVYTGYEVEDYFEEAIRAGLHGAISKTESKEKITQYIYHVLNGEILVDFTYFKQLMTQQKTKPAPSSQKEQDVLTPRECLILQEVEKGFTNQEIADALHLSKRSIEYSLTSIFNKLNVGSRTEAVLIAKSDGVL</ns2:sequence><ns2:name>GCA_002072735_comA</ns2:name></ns2:Sequence><ns2:Sequence dsseqid="sq632" id="sq632" description="two-component system response regulator ComA"><ns2:sequence>MKKILVIDDHPAVMEGTKTILETDSNLSVDCLSPEPSEQFIKQHDFSSYDLILMDLNLGGEVNGMELSKQILQENPHCKIIVYTGYEVEDYFEEAIRAGLHGAISKTESKEKITQYIYHVLNGEILVDFAYFKQLMTQQKTKPAPSSQKEQDVLTPRECLILQEVEKGFTNQEIADALHLSKRSIEYSLTSIFNKLNVGSRTEAVLIAKSDGVL</ns2:sequence><ns2:name>GCA_003665335_comA</ns2:name></ns2:Sequence><ns2:Sequence dsseqid="sq634" id="sq634" description="two-component system response regulator ComA"><ns2:sequence>MKKILVIDDHPAVMEGTKTILETDSNLSVDCLSPEPSEQFIKQHDFSSYDLILMDLNLGGEVNGMELSKQILQENPHCKIIVYTGYEVEDYFEEAIRAGLHGAISKTESKEKITQYIYHVLNGEILVDFAYFKQLMTQQKTKPAPSSQKEQDVLTPRECLILQEVEKGFTNQEIADALHLSKRSIEYSLTSIFNKLNVGSRTEAVLIAKSDGVL</ns2:sequence><ns2:name>GCA_002216085_comA</ns2:name></ns2:Sequence><ns2:Sequence dsseqid="sq636" id="sq636" description="two-component system response regulator ComA"><ns2:sequence>MKKILVIDDHPAVMEGTKTILETDSNLSVDCLSPEPSEQFIKQHDFSSYDLILMDLNLGGEVNGMELSKQILQENPHCKIIVYTGYEVEDYFEEAIRAGLHGAISKTESKEKITQYIYHVLNGEILVDFAYFKQLMTQQKTKPAPSSQKEQDVLTPRECLILQEVEKGFTNQEIADALHLSKRSIEYSLTSIFNKLNVGSRTEAVLIAKSDGVL</ns2:sequence><ns2:name>GCA_025809235_comA</ns2:name></ns2:Sequence><ns2:Sequence dsseqid="sq638" id="sq638" description="two-component system response regulator ComA"><ns2:sequence>MKKILVIDDHPAVMEGTKTILETDSNLSVDCLSPEPSEQFIKQHDFSSYDLILMDLNLGGEVNGMELSKQILQENPHCKIIVYTGYEVEDYFEEAIRAGLHGAISKTESKEKITQYIYHVLNGEILVDFAYFKQLMTQQKTKPAPSSQKEQDVLTPRECLILQEVEKGFTNQEIADALHLSKRSIEYSLTSIFNKLNVGSRTEAVLIAKSDGVL</ns2:sequence><ns2:name>GCA_033413615_comA</ns2:name></ns2:Sequence><ns2:Sequence dsseqid="sq604" id="sq604" description="Transcriptional regulatory protein ComA"><ns2:sequence>MSVDCLSPEPSEQFIKQHDFSSYDLILMDLNLGGEVNGMELSKQILQENPHCKIIVYTGYEVEDYFEEAIRAGLHGAISKTESKEKITQYIYHVLNGEILVDFAYFKQLMTQQKTKPAPSSQKEQDVLTPRECLILQEVEKGFTNQEIADALHLSKRSIEYSLTSIFNKLNVGSRTEAVLIAKSDGVL</ns2:sequence><ns2:name>GCA_012648205_comA</ns2:name></ns2:Sequence><ns2:Sequence dsseqid="sq622" id="sq622" description="two-component system response regulator ComA"><ns2:sequence>MSKREENIKKILVIDDHPAVMEGTKTILETDSNLSVDCLSPEPSEQFIKQHDFSSYDLILMDLNLGGEVNGMELSKQILQENPHCKIIVYTGYEVEDYFEEAIRAGLHGAISKTESKEKITQYIYHVLNGEILVDFAYFKQLMTQQKTKPAPSSQKEQDVLTPRECLILQEVEKGFTNQEIADALHLSKRSIEYSLTSIFNKLNVGSRTEAVLIAKSDGVL</ns2:sequence><ns2:name>GCA_009662155_comA</ns2:name></ns2:Sequence><ns2:Sequence dsseqid="sq640" id="sq640" description="two-component system response regulator ComA"><ns2:sequence>MKKILVIDDHPAVMEGTKTILETDSNLSVDCLSPEPSEQFIKQHDFSSYDLILMDLNLGGEVNGMELSKQILQENPHCKIIVYTGYEVEDYFEEAIRAGLHGAISKTESKEKITQYIYHVLNGEILVDFAYFKQLMTQQKTKPAPSSQKEQDVLTPRECLILQEVEKGFTNQEIADALHLSKRSIEYSLTSIFNKLNVGSRTEAVLIAKSDGVL</ns2:sequence><ns2:name>GCA_000328745_comA</ns2:name></ns2:Sequence><ns2:Sequence dsseqid="sq642" id="sq642" description="two-component system response regulator ComA"><ns2:sequence>MKKILVIDDHPAVMEGTKTILETDSNLSVDCLSPEPSEQFIKQHDFSSYDLILMDLNLGGEVNGMELSKQILQENPHCKIIVYTGYEVEDYFEEAIRAGLHGAISKTESKEKITQYIYHVLNGEILVDFAYFKQLMTQQKTKPAPSSQKEQDVLTPRECLILQEVEKGFTNQEIADALHLSKRSIEYSLTSIFNKLNVGSRTEAVLIAKSDGVL</ns2:sequence><ns2:name>GCA_004103535_comA</ns2:name></ns2:Sequence><ns2:Sequence dsseqid="sq644" id="sq644" description="two-component system response regulator ComA"><ns2:sequence>MKKILVIDDHPAVMEGTKTILETDSNLSVDCLSPEPSEQFIKQHDFSSYDLILMDLNLGGEVNGMELSKQILQENPHCKIIVYTGYEVEDYFEEAIRAGLHGAISKTESKEKITQYIYHVLNGEILVDFAYFKQLMTQQKTKPAPSSQKEQDVLTPRECLILQEVEKGFTNQEIADALHLSKRSIEYSLTSIFNKLNVGSRTEAVLIAKSDGVL</ns2:sequence><ns2:name>GCA_003184225_comA</ns2:name></ns2:Sequence><ns2:Sequence dsseqid="sq646" id="sq646" description="two-component system response regulator ComA"><ns2:sequence>MKKILVIDDHPAVMEGTKTILETDSNLSVDCLSPEPSEQFIKQHDFSSYDLILMDLNLGGEVNGMELSKQILQENPHCKIIVYTGYEVEDYFEEAIRAGLHGAISKTESKEKITQYIYHVLNGEILVDFAYFKQLMTQQKTKPAPSSQKEQDVLTPRECLILQEVEKGFTNQEIADALHLSKRSIEYSLTSIFNKLNVGSRTEAVLIAKSDGVL</ns2:sequence><ns2:name>GCA_009662375_comA</ns2:name></ns2:Sequence><ns2:Sequence dsseqid="sq648" id="sq648" description="two-component system response regulator ComA"><ns2:sequence>MKKILVIDDHPAVMEGTKTILETDSNLSVDCLSPEPSEQFIKQHDFSSYDLILMDLNLGGEVNGMELSKQILQENPHCKIIVYTGYEVEDYFEEAIRAGLHGAISKTESKEKITQYIYHVLNGEILVDFAYFKQLMTQQKTKPAPSSQKEQDVLTPRECLILQEVEKGFTNQEIADALHLSKRSIEYSLTSIFNKLNVGSRTEAVLIAKSDGVL</ns2:sequence><ns2:name>GCA_022701095_comA</ns2:name></ns2:Sequence><ns2:Sequence dsseqid="sq650" id="sq650" description="two-component system response regulator ComA"><ns2:sequence>MKKILVIDDHPAVMEGTKTILETDSNLSVDCLSPEPSEQFIKQHDFSSYDLILMDLNLGGEVNGMELSKQILQENPHCKIIVYTGYEVEDYFEEAIRAGLHGAISKTESKEKITQYIYHVLNGEILVDFAYFKQLMTQQKTKPAPSSQKEQDVLTPRECLILQEVEKGFTNQEIADALHLSKRSIEYSLTSIFNKLNVGSRTEAVLIAKSDGVL</ns2:sequence><ns2:name>GCA_031326005_comA</ns2:name></ns2:Sequence><ns2:Sequence dsseqid="sq608" id="sq608" description="response regulator transcription factor"><ns2:sequence>MKKILVIDDHPAVMEGTKTILETDSNLSVDCLSPEPSEQFIKQHDFSSYDLILMDLNLGGEVNGMELSKQILQENPHCKIIVYTGYEVEDYFEEAIRAGLHGAISKTESKEKITQYIYHVLNGEILVDFAYFKQLMTQQKTKPAPSSQKEQDVLTPRECLILQ</ns2:sequence><ns2:name>GCA_022370975_None</ns2:name></ns2:Sequence><ns2:Sequence dsseqid="sq652" id="sq652" description="two-component system response regulator ComA"><ns2:sequence>MKKILVIDDHPAVMEGTKTILETDSNLSVDCLSPEPSEQFIKQHDFSSYDLILMDLNLGGEVNGMELSKQILQENPHCKIIVYTGYEVEDYFEEAIRAGLHGAISKTESKEKITQYIYHVLNGEILVDFAYFKQLMTQQKTKPAPSSQKEQDVLTPRECLILQEVEKGFTNQEIADALHLSKRSIEYSLTSIFNKLNVGSRTEAVLIAKSDGVL</ns2:sequence><ns2:name>GCA_023521615_comA</ns2:name></ns2:Sequence><ns2:Sequence dsseqid="sq654" id="sq654" description="two-component system response regulator ComA"><ns2:sequence>MKKILVIDDHPAVMEGTKTILETDSNLSVDCLSPEPSEQFIKQHDFSSYDLILMDLNLGGEVNGMELSKQILQENPHCKIIVYTGYEVEDYFEEAIRAGLHGAISKTESKEKITQYIYHVLNGEILVDFAYFKQLMTQQKTKPAPSSQKEQDVLTPRECLILQEVEKGFTNQEIADALHLSKRSIEYSLTSIFNKLNVGSRTEAVLIAKSDGVL</ns2:sequence><ns2:name>Bacillus_subtilis_DSM23521_comA</ns2:name></ns2:Sequence><ns2:Sequence dsseqid="sq656" id="sq656" description="two-component system response regulator ComA"><ns2:sequence>MKKILVIDDHPAVMEGTKTILETDSNLSVDCLSPEPSEQFIKQHDFSSYDLILMDLNLGGEVNGMELSKQILQENPHCKIIVYTGYEVEDYFEEAIRAGLHGAISKTESKEKITQYIYHVLNGEILVDFAYFKQLMTQQKTKPAPSSQKEQDVLTPRECLILQEVEKGFTNQEIADALHLSKRSIEYSLTSIFNKLNVGSRTEAVLIAKSDGVL</ns2:sequence><ns2:name>GCA_025732155_comA</ns2:name></ns2:Sequence><ns2:Sequence dsseqid="sq658" id="sq658" description="two-component system response regulator ComA"><ns2:sequence>MKKILVIDDHPAVMEGTKTILETDSNLSVDCLSPEPSEQFIKQHDFSSYDLILMDLNLGGEVNGMELSKQILQENPHCKIIVYTGYEVEDYFEEAIRAGLHGAISKTESKEKITQYIYHVLNGEILVDFAYFKQLMTQQKTKPAPSSQKEQDVLTPRECLILQEVEKGFTNQEIADALHLSKRSIEYSLTSIFNKLNVGSRTEAVLIAKSDGVL</ns2:sequence><ns2:name>GCA_905315705_comA</ns2:name></ns2:Sequence><ns2:Sequence dsseqid="sq660" id="sq660" description="two-component system response regulator ComA"><ns2:sequence>MKKILVIDDHPAVMEGTKTILETDSNLSVDCLSPEPSEQFIKQHDFSSYDLILMDLNLGGEVNGMELSKQILQENPHCKIIVYTGYEVEDYFEEAIRAGLHGAISKTESKEKITQYIYHVLNGEILVDFAYFKQLMTQQKTKPAPSSQKEQDVLTPRECLILQEVEKGFTNQEIADALHLSKRSIEYSLTSIFNKLNVGSRTEAVLIAKSDGVL</ns2:sequence><ns2:name>GCA_039880445_comA</ns2:name></ns2:Sequence><ns2:Sequence dsseqid="sq662" id="sq662" description="two-component system response regulator ComA"><ns2:sequence>MKKILVIDDHPAVMEGTKTILETDSNLSVDCLSPEPSEQFIKQHDFSSYDLILMDLNLGGEVNGMELSKQILQENPHCKIIVYTGYEVEDYFEEAIRAGLHGAISKTESKEKITQYIYHVLNGEILVDFAYFKQLMTQQKTKPAPSSQKEQDVLTPRECLILQEVEKGFTNQEIADALHLSKRSIEYSLTSIFNKLNVGSRTEAVLIAKSDGVL</ns2:sequence><ns2:name>GCA_039621185_comA</ns2:name></ns2:Sequence><ns2:Sequence dsseqid="sq664" id="sq664" description="two-component system response regulator ComA"><ns2:sequence>MKKILVIDDHPAVMEGTKTILETDSNLSVDCLSPEPSEQFIKQHDFSSYDLILMDLNLGGEVNGMELSKQILQENPHCKIIVYTGYEVEDYFEEAIRAGLHGAISKTESKEKITQYIYHVLNGEILVDFAYFKQLMTQQKTKPAPSSQKEQDVLTPRECLILQEVEKGFTNQEIADALHLSKRSIEYSLTSIFNKLNVGSRTEAVLIAKSDGVL</ns2:sequence><ns2:name>GCA_009662235_comA</ns2:name></ns2:Sequence><ns2:Sequence dsseqid="sq666" id="sq666" description="two-component system response regulator ComA"><ns2:sequence>MKKILVIDDHPAVMEGTKTILETDSNLSVDCLSPEPSEQFIKQHDFSSYDLILMDLNLGGEVNGMELSKQILQENPHCKIIVYTGYEVEDYFEEAIRAGLHGAISKTESKEKITQYIYHVLNGEILVDFAYFKQLMTQQKTKPAPSSQKEQDVLTPRECLILQEVEKGFTNQEIADALHLSKRSIEYSLTSIFNKLNVGSRTEAVLIAKSDGVL</ns2:sequence><ns2:name>GCA_004103595_comA</ns2:name></ns2:Sequence><ns2:Sequence dsseqid="sq668" id="sq668" description="two-component system response regulator ComA"><ns2:sequence>MKKILVIDDHPAVMEGTKTILETDSNLSVDCLSPEPSEQFIKQHDFSSYDLILMDLNLGGEVNGMELSKQILQENPHCKIIVYTGYEVEDYFEEAIRAGLHGAISKTESKEKITQYIYHVLNGEILVDFAYFKQLMTQQKTKPAPSSQKEQDVLTPRECLILQEVEKGFTNQEIADALHLSKRSIEYSLTSIFNKLNVGSRTEAVLIAKSDGVL</ns2:sequence><ns2:name>GCA_027942395_comA</ns2:name></ns2:Sequence><ns2:Sequence dsseqid="sq670" id="sq670" description="two-component system response regulator ComA"><ns2:sequence>MKKILVIDDHPAVMEGTKTILETDSNLSVDCLSPEPSEQFIKQHDFSSYDLILMDLNLGGEVNGMELSKQILQENPHCKIIVYTGYEVEDYFEEAIRAGLHGAISKTESKEKITQYIYHVLNGEILVDFAYFKQLMTQQKTKPAPSSQKEQDVLTPRECLILQEVEKGFTNQEIADALHLSKRSIEYSLTSIFNKLNVGSRTEAVLIAKSDGVL</ns2:sequence><ns2:name>GCA_024220155_comA</ns2:name></ns2:Sequence><ns2:Sequence dsseqid="sq672" id="sq672" description="two-component system response regulator ComA"><ns2:sequence>MKKILVIDDHPAVMEGTKTILETDSNLSVDCLSPEPSEQFIKQHDFSSYDLILMDLNLGGEVNGMELSKQILQENPHCKIIVYTGYEVEDYFEEAIRAGLHGAISKTESKEKITQYIYHVLNGEILVDFAYFKQLMTQQKTKPAPSSQKEQDVLTPRECLILQEVEKGFTNQEIADALHLSKRSIEYSLTSIFNKLNVGSRTEAVLIAKSDGVL</ns2:sequence><ns2:name>GCA_001465815_comA</ns2:name></ns2:Sequence><ns2:Sequence dsseqid="sq674" id="sq674" description="two-component system response regulator ComA"><ns2:sequence>MKKILVIDDHPAVMEGTKTILETDSNLSVDCLSPEPSEQFIKQHDFSSYDLILMDLNLGGEVNGMELSKQILQENPHCKIIVYTGYEVEDYFEEAIRAGLHGAISKTESKEKITQYIYHVLNGEILVDFAYFKQLMTQQKTKPAPSSQKEQDVLTPRECLILQEVEKGFTNQEIADALHLSKRSIEYSLTSIFNKLNVGSRTEAVLIAKSDGVL</ns2:sequence><ns2:name>GCA_004101485_comA</ns2:name></ns2:Sequence><ns2:Sequence dsseqid="sq676" id="sq676" description="two-component system response regulator ComA"><ns2:sequence>MKKILVIDDHPAVMEGTKTILETDSNLSVDCLSPEPSEQFIKQHDFSSYDLILMDLNLGGEVNGMELSKQILQENPHCKIIVYTGYEVEDYFEEAIRAGLHGAISKTESKEKITQYIYHVLNGEILVDFAYFKQLMTQQKTKPAPSSQKEQDVLTPRECLILQEVEKGFTNQEIADALHLSKRSIEYSLTSIFNKLNVGSRTEAVLIAKSDGVL</ns2:sequence><ns2:name>GCA_015654205_comA</ns2:name></ns2:Sequence><ns2:Sequence dsseqid="sq678" id="sq678" description="two-component system response regulator ComA"><ns2:sequence>MKKILVIDDHPAVMEGTKTILETDSNLSVDCLSPEPSEQFIKQHDFSSYDLILMDLNLGGEVNGMELSKQILQENPHCKIIVYTGYEVEDYFEEAIRAGLHGAISKTESKEKITQYIYHVLNGEILVDFAYFKQLMTQQKTKPAPSSQKEQDVLTPRECLILQEVEKGFTNQEIADALHLSKRSIEYSLTSIFNKLNVGSRTEAVLIAKSDGVL</ns2:sequence><ns2:name>GCA_009662275_comA</ns2:name></ns2:Sequence><ns2:Sequence dsseqid="sq680" id="sq680" description="two-component system response regulator ComA"><ns2:sequence>MKKILVIDDHPAVMEGTKTILETDSNLSVDCLSPEPSEQFIKQHDFSSYDLILMDLNLGGEVNGMELSKQILQENPHCKIIVYTGYEVEDYFEEAIRAGLHGAISKTESKEKITQYIYHVLNGEILVDFAYFKQLMTQQKTKPAPSSQKEQDVLTPRECLILQEVEKGFTNQEIADALHLSKRSIEYSLTSIFNKLNVGSRTEAVLIAKSDGVL</ns2:sequence><ns2:name>GCA_013285325_comA</ns2:name></ns2:Sequence><ns2:Sequence dsseqid="sq682" id="sq682" description="two-component system response regulator ComA"><ns2:sequence>MKKILVIDDHPAVMEGTKTILETDSNLSVDCLSPEPSEQFIKQHDFSSYDLILMDLNLGGEVNGMELSKQILQENPHCKIIVYTGYEVEDYFEEAIRAGLHGAISKTESKEKITQYIYHVLNGEILVDFAYFKQLMTQQKTKPAPSSQKEQDVLTPRECLILQEVEKGFTNQEIADALHLSKRSIEYSLTSIFNKLNVGSRTEAVLIAKSDGVL</ns2:sequence><ns2:name>GCA_001720505_comA</ns2:name></ns2:Sequence><ns2:Sequence dsseqid="sq684" id="sq684" description="two-component system response regulator ComA"><ns2:sequence>MKKILVIDDHPAVMEGTKTILETDSNLSVDCLSPEPSEQFIKQHDFSSYDLILMDLNLGGEVNGMELSKQILQENPHCKIIVYTGYEVEDYFEEAIRAGLHGAISKTESKEKITQYIYHVLNGEILVDFAYFKQLMTQQKTKPAPSSQKEQDVLTPRECLILQEVEKGFTNQEIADALHLSKRSIEYSLTSIFNKLNVGSRTEAVLIAKSDGVL</ns2:sequence><ns2:name>GCA_039620435_comA</ns2:name></ns2:Sequence><ns2:Sequence dsseqid="sq686" id="sq686" description="two-component system response regulator ComA"><ns2:sequence>MKKILVIDDHPAVMEGTKTILETDSNLSVDCLSPEPSEQFIKQHDFSSYDLILMDLNLGGEVNGMELSKQILQENPHCKIIVYTGYEVEDYFEEAIRAGLHGAISKTESKEKITQYIYHVLNGEILVDFAYFKQLMTQQKTKPAPSSQKEQDVLTPRECLILQEVEKGFTNQEIADALHLSKRSIEYSLTSIFNKLNVGSRTEAVLIAKSDGVL</ns2:sequence><ns2:name>GCA_000971925_comA</ns2:name></ns2:Sequence><ns2:Sequence dsseqid="sq688" id="sq688" description="two-component system response regulator ComA"><ns2:sequence>MKKILVIDDHPAVMEGTKTILETDSNLSVDCLSPEPSEQFIKQHDFSSYDLILMDLNLGGEVNGMELSKQILQENPHCKIIVYTGYEVEDYFEEAIRAGLHGAISKTESKEKITQYIYHVLNGEILVDFAYFKQLMTQQKTKPAPSSQKEQDVLTPRECLILQEVEKGFTNQEIADALHLSKRSIEYSLTSIFNKLNVGSRTEAVLIAKSDGVL</ns2:sequence><ns2:name>GCA_009665145_comA</ns2:name></ns2:Sequence><ns2:Sequence dsseqid="sq690" id="sq690" description="two-component system response regulator ComA"><ns2:sequence>MKKILVIDDHPAVMEGTKTILETDSNLSVDCLSPEPSEQFIKQHDFSSYDLILMDLNLGGEVNGMELSKQILQENPHCKIIVYTGYEVEDYFEEAIRAGLHGAISKTESKEKITQYIYHVLNGEILVDFAYFKQLMTQQKTKPAPSSQKEQDVLTPRECLILQEVEKGFTNQEIADALHLSKRSIEYSLTSIFNKLNVGSRTEAVLIAKSDGVL</ns2:sequence><ns2:name>GCA_003600785_comA</ns2:name></ns2:Sequence><ns2:Sequence dsseqid="sq692" id="sq692" description="two-component system response regulator ComA"><ns2:sequence>MKKILVIDDHPAVMEGTKTILETDSNLSVDCLSPEPSEQFIKQHDFSSYDLILMDLNLGGEVNGMELSKQILQENPHCKIIVYTGYEVEDYFEEAIRAGLHGAISKTESKEKITQYIYHVLNGEILVDFAYFKQLMTQQKTKPAPSSQKEQDVLTPRECLILQEVEKGFTNQEIADALHLSKRSIEYSLTSIFNKLNVGSRTEAVLIAKSDGVL</ns2:sequence><ns2:name>GCA_009662455_comA</ns2:name></ns2:Sequence><ns2:Sequence dsseqid="sq694" id="sq694" description="two-component system response regulator ComA"><ns2:sequence>MKKILVIDDHPAVMEGTKTILETDSNLSVDCLSPEPSEQFIKQHDFSSYDLILMDLNLGGEVNGMELSKQILQENPHCKIIVYTGYEVEDYFEEAIRAGLHGAISKTESKEKITQYIYHVLNGEILVDFAYFKQLMTQQKTKPAPSSQKEQDVLTPRECLILQEVEKGFTNQEIADALHLSKRSIEYSLTSIFNKLNVGSRTEAVLIAKSDGVL</ns2:sequence><ns2:name>GCA_905315055_comA</ns2:name></ns2:Sequence><ns2:Sequence dsseqid="sq696" id="sq696" description="two-component system response regulator ComA"><ns2:sequence>MKKILVIDDHPAVMEGTKTILETDSNLSVDCLSPEPSEQFIKQHDFSSYDLILMDLNLGGEVNGMELSKQILQENPHCKIIVYTGYEVEDYFEEAIRAGLHGAISKTESKEKITQYIYHVLNGEILVDFAYFKQLMTQQKTKPAPSSQKEQDVLTPRECLILQEVEKGFTNQEIADALHLSKRSIEYSLTSIFNKLNVGSRTEAVLIAKSDGVL</ns2:sequence><ns2:name>GCA_001604995_comA</ns2:name></ns2:Sequence><ns2:Sequence dsseqid="sq698" id="sq698" description="two-component system response regulator ComA"><ns2:sequence>MKKILVIDDHPAVMEGTKTILETDSNLSVDCLSPEPSEQFIKQHDFSSYDLILMDLNLGGEVNGMELSKQILQENPHCKIIVYTGYEVEDYFEEAIRAGLHGAISKTESKEKITQYIYHVLNGEILVDFAYFKQLMTQQKTKPAPSSQKEQDVLTPRECLILQEVEKGFTNQEIADALHLSKRSIEYSLTSIFNKLNVGSRTEAVLIAKSDGVL</ns2:sequence><ns2:name>GCA_014879275_comA</ns2:name></ns2:Sequence><ns2:Sequence dsseqid="sq700" id="sq700" description="two-component system response regulator ComA"><ns2:sequence>MKKILVIDDHPAVMEGTKTILETDSNLSVDCLSPEPSEQFIKQHDFSSYDLILMDLNLGGEVNGMELSKQILQENPHCKIIVYTGYEVEDYFEEAIRAGLHGAISKTESKEKITQYIYHVLNGEILVDFAYFKQLMTQQKTKPAPSSQKEQDVLTPRECLILQEVEKGFTNQEIADALHLSKRSIEYSLTSIFNKLNVGSRTEAVLIAKSDGVL</ns2:sequence><ns2:name>GCA_905319155_comA</ns2:name></ns2:Sequence><ns2:Sequence dsseqid="sq702" id="sq702" description="two-component system response regulator ComA"><ns2:sequence>MKKILVIDDHPAVMEGTKTILETDSNLSVDCLSPEPSEQFIKQHDFSSYDLILMDLNLGGEVNGMELSKQILQENPHCKIIVYTGYEVEDYFEEAIRAGLHGAISKTESKEKITQYIYHVLNGEILVDFAYFKQLMTQQKTKPAPSSQKEQDVLTPRECLILQEVEKGFTNQEIADALHLSKRSIEYSLTSIFNKLNVGSRTEAVLIAKSDGVL</ns2:sequence><ns2:name>GCA_030053795_comA</ns2:name></ns2:Sequence><ns2:Sequence dsseqid="sq704" id="sq704" description="two-component system response regulator ComA"><ns2:sequence>MKKILVIDDHPAVMEGTKTILETDSNLSVDCLSPEPSEQFIKQHDFSSYDLILMDLNLGGEVNGMELSKQILQENPHCKIIVYTGYEVEDYFEEAIRAGLHGAISKTESKEKITQYIYHVLNGEILVDFAYFKQLMTQQKTKPAPSSQKEQDVLTPRECLILQEVEKGFTNQEIADALHLSKRSIEYSLTSIFNKLNVGSRTEAVLIAKSDGVL</ns2:sequence><ns2:name>GCA_030169085_comA</ns2:name></ns2:Sequence><ns2:Sequence dsseqid="sq706" id="sq706" description="two-component system response regulator ComA"><ns2:sequence>MKKILVIDDHPAVMEGTKTILETDSNLSVDCLSPEPSEQFIKQHDFSSYDLILMDLNLGGEVNGMELSKQILQENPHCKIIVYTGYEVEDYFEEAIRAGLHGAISKTESKEKITQYIYHVLNGEILVDFAYFKQLMTQQKTKPAPSSQKEQDVLTPRECLILQEVEKGFTNQEIADALHLSKRSIEYSLTSIFNKLNVGSRTEAVLIAKSDGVL</ns2:sequence><ns2:name>GCA_002096095_comA</ns2:name></ns2:Sequence><ns2:Sequence dsseqid="sq708" id="sq708" description="two-component system response regulator ComA"><ns2:sequence>MKKILVIDDHPAVMEGTKTILETDSNLSVDCLSPEPSEQFIKQHDFSSYDLILMDLNLGGEVNGMELSKQILQENPHCKIIVYTGYEVEDYFEEAIRAGLHGAISKTESKEKITQYIYHVLNGEILVDFAYFKQLMTQQKTKPAPSSQKEQDVLTPRECLILQEVEKGFTNQEIADALHLSKRSIEYSLTSIFNKLNVGSRTEAVLIAKSDGVL</ns2:sequence><ns2:name>GCA_017901775_comA</ns2:name></ns2:Sequence><ns2:Sequence dsseqid="sq710" id="sq710" description="two-component system response regulator ComA"><ns2:sequence>MKKILVIDDHPAVMEGTKTILETDSNLSVDCLSPEPSEQFIKQHDFSSYDLILMDLNLGGEVNGMELSKQILQENPHCKIIVYTGYEVEDYFEEAIRAGLHGAISKTESKEKITQYIYHVLNGEILVDFAYFKQLMTQQKTKPAPSSQKEQDVLTPRECLILQEVEKGFTNQEIADALHLSKRSIEYSLTSIFNKLNVGSRTEAVLIAKSDGVL</ns2:sequence><ns2:name>GCA_019704335_comA</ns2:name></ns2:Sequence><ns2:Sequence dsseqid="sq712" id="sq712" description="two-component system response regulator ComA"><ns2:sequence>MKKILVIDDHPAVMEGTKTILETDSNLSVDCLSPEPSEQFIKQHDFSSYDLILMDLNLGGEVNGMELSKQILQENPHCKIIVYTGYEVEDYFEEAIRAGLHGAISKTESKEKITQYIYHVLNGEILVDFAYFKQLMTQQKTKPAPSSQKEQDVLTPRECLILQEVEKGFTNQEIADALHLSKRSIEYSLTSIFNKLNVGSRTEAVLIAKSDGVL</ns2:sequence><ns2:name>GCA_038442665_comA</ns2:name></ns2:Sequence><ns2:Sequence dsseqid="sq714" id="sq714" description="two-component system response regulator ComA"><ns2:sequence>MKKILVIDDHPAVMEGTKTILETDSNLSVDCLSPEPSEQFIKQHDFSSYDLILMDLNLGGEVNGMELSKQILQENPHCKIIVYTGYEVEDYFEEAIRAGLHGAISKTESKEKITQYIYHVLNGEILVDFAYFKQLMTQQKTKPAPSSQKEQDVLTPRECLILQEVEKGFTNQEIADALHLSKRSIEYSLTSIFNKLNVGSRTEAVLIAKSDGVL</ns2:sequence><ns2:name>GCA_026153475_comA</ns2:name></ns2:Sequence><ns2:Sequence dsseqid="sq598" id="sq598" description="two-component system response regulator ComA"><ns2:sequence>MKKILVIDDHPAVMEGTKTILETDSNLSVDCLSPEPGEQFIKQHDFSSYDLILMDLNLGGEVNGMELSKQILQENPHCKIIVYTGYEVEDYFEEAIRAGLHGAISKTESKEKITQYIYHVLNGEILVDFAYFKQLMTQQKTKPAPSSQKEQDVLTPRECLILQEVEKGFTNQEIADALHLSKRSIEYSLTSIFNKLNVGSRTEAVLIAKSDGVL</ns2:sequence><ns2:name>Bacillus_subtilis_PRO121_comA</ns2:name></ns2:Sequence><ns2:Sequence dsseqid="sq716" id="sq716" description="two-component system response regulator ComA"><ns2:sequence>MKKILVIDDHPAVMEGTKTILETDSNLSVDCLSPEPSEQFIKQHDFSSYDLILMDLNLGGEVNGMELSKQILQENPHCKIIVYTGYEVEDYFEEAIRAGLHGAISKTESKEKITQYIYHVLNGEILVDFAYFKQLMTQQKTKPAPSSQKEQDVLTPRECLILQEVEKGFTNQEIADALHLSKRSIEYSLTSIFNKLNVGSRTEAVLIAKSDGVL</ns2:sequence><ns2:name>GCA_905319535_comA</ns2:name></ns2:Sequence><ns2:Sequence dsseqid="sq616" id="sq616" description="two-component system response regulator ComA"><ns2:sequence>MIDDHPAVMEGTKTILETDSNLSVDCLSPEPSEQFIKQHDFSSYDLILMDLNLGGEVNGMELSKQILQENPHCKIIVYTGYEVEDYFEEAIRAGLHGAISKTESKEKITQYIYHVLNGEILVDFAYFKQLMTQQKTKPAPSSQKEQDVLTPRECLILQEVEKGFTNQEIADALHLSKRSIEYSLTSIFNKLNVGSRTEAVLIAKSDGVL</ns2:sequence><ns2:name>GCA_024507895_comA</ns2:name></ns2:Sequence><ns2:Sequence dsseqid="sq718" id="sq718" description="two-component system response regulator ComA"><ns2:sequence>MKKILVIDDHPAVMEGTKTILETDSNLSVDCLSPEPSEQFIKQHDFSSYDLILMDLNLGGEVNGMELSKQILQENPHCKIIVYTGYEVEDYFEEAIRAGLHGAISKTESKEKITQYIYHVLNGEILVDFAYFKQLMTQQKTKPAPSSQKEQDVLTPRECLILQEVEKGFTNQEIADALHLSKRSIEYSLTSIFNKLNVGSRTEAVLIAKSDGVL</ns2:sequence><ns2:name>GCA_009857115_comA</ns2:name></ns2:Sequence><ns2:Sequence dsseqid="sq720" id="sq720" description="two-component system response regulator ComA"><ns2:sequence>MKKILVIDDHPAVMEGTKTILETDSNLSVDCLSPEPSEQFIKQHDFSSYDLILMDLNLGGEVNGMELSKQILQENPHCKIIVYTGYEVEDYFEEAIRAGLHGAISKTESKEKITQYIYHVLNGEILVDFAYFKQLMTQQKTKPAPSSQKEQDVLTPRECLILQEVEKGFTNQEIADALHLSKRSIEYSLTSIFNKLNVGSRTEAVLIAKSDGVL</ns2:sequence><ns2:name>GCA_001808235_comA</ns2:name></ns2:Sequence><ns2:Sequence dsseqid="sq624" id="sq624" description="two-component system response regulator ComA"><ns2:sequence>MKKILVIDDHPAVMEGTKTILETDSNLSVDCLSPEPSEQFIKQHDFSSYDLILMDLNLGGEVNGMELSKLILQENPHCKIIVYTGYEVEDYFEEAIRAGLHGAISKTESKEKITQYIYHVLNGEILVDFAYFKQLMTQQKTKPAPSSQKEQDVLTPRECLILQEVEKGFTNQEIADALHLSKRSIEYSLTSIFNKLNVGSRTEAVLIAKSDGVL</ns2:sequence><ns2:name>Bacillus_subtilis_PRO52_comA</ns2:name></ns2:Sequence><ns2:Sequence dsseqid="sq722" id="sq722" description="two-component system response regulator ComA"><ns2:sequence>MKKILVIDDHPAVMEGTKTILETDSNLSVDCLSPEPSEQFIKQHDFSSYDLILMDLNLGGEVNGMELSKQILQENPHCKIIVYTGYEVEDYFEEAIRAGLHGAISKTESKEKITQYIYHVLNGEILVDFAYFKQLMTQQKTKPAPSSQKEQDVLTPRECLILQEVEKGFTNQEIADALHLSKRSIEYSLTSIFNKLNVGSRTEAVLIAKSDGVL</ns2:sequence><ns2:name>GCA_905319135_comA</ns2:name></ns2:Sequence><ns2:Sequence dsseqid="sq724" id="sq724" description="two-component system response regulator ComA"><ns2:sequence>MKKILVIDDHPAVMEGTKTILETDSNLSVDCLSPEPSEQFIKQHDFSSYDLILMDLNLGGEVNGMELSKQILQENPHCKIIVYTGYEVEDYFEEAIRAGLHGAISKTESKEKITQYIYHVLNGEILVDFAYFKQLMTQQKTKPAPSSQKEQDVLTPRECLILQEVEKGFTNQEIADALHLSKRSIEYSLTSIFNKLNVGSRTEAVLIAKSDGVL</ns2:sequence><ns2:name>GCA_019599105_comA</ns2:name></ns2:Sequence><ns2:Sequence dsseqid="sq726" id="sq726" description="two-component system response regulator ComA"><ns2:sequence>MKKILVIDDHPAVMEGTKTILETDSNLSVDCLSPEPSEQFIKQHDFSSYDLILMDLNLGGEVNGMELSKQILQENPHCKIIVYTGYEVEDYFEEAIRAGLHGAISKTESKEKITQYIYHVLNGEILVDFAYFKQLMTQQKTKPAPSSQKEQDVLTPRECLILQEVEKGFTNQEIADALHLSKRSIEYSLTSIFNKLNVGSRTEAVLIAKSDGVL</ns2:sequence><ns2:name>GCA_000789295_comA</ns2:name></ns2:Sequence><ns2:Sequence dsseqid="sq728" id="sq728" description="two-component system response regulator ComA"><ns2:sequence>MKKILVIDDHPAVMEGTKTILETDSNLSVDCLSPEPSEQFIKQHDFSSYDLILMDLNLGGEVNGMELSKQILQENPHCKIIVYTGYEVEDYFEEAIRAGLHGAISKTESKEKITQYIYHVLNGEILVDFAYFKQLMTQQKTKPAPSSQKEQDVLTPRECLILQEVEKGFTNQEIADALHLSKRSIEYSLTSIFNKLNVGSRTEAVLIAKSDGVL</ns2:sequence><ns2:name>GCA_023521635_comA</ns2:name></ns2:Sequence><ns2:Sequence dsseqid="sq730" id="sq730" description="two-component system response regulator ComA"><ns2:sequence>MKKILVIDDHPAVMEGTKTILETDSNLSVDCLSPEPSEQFIKQHDFSSYDLILMDLNLGGEVNGMELSKQILQENPHCKIIVYTGYEVEDYFEEAIRAGLHGAISKTESKEKITQYIYHVLNGEILVDFAYFKQLMTQQKTKPAPSSQKEQDVLTPRECLILQEVEKGFTNQEIADALHLSKRSIEYSLTSIFNKLNVGSRTEAVLIAKSDGVL</ns2:sequence><ns2:name>GCA_002173715_comA</ns2:name></ns2:Sequence><ns2:Sequence dsseqid="sq732" id="sq732" description="two-component system response regulator ComA"><ns2:sequence>MKKILVIDDHPAVMEGTKTILETDSNLSVDCLSPEPSEQFIKQHDFSSYDLILMDLNLGGEVNGMELSKQILQENPHCKIIVYTGYEVEDYFEEAIRAGLHGAISKTESKEKITQYIYHVLNGEILVDFAYFKQLMTQQKTKPAPSSQKEQDVLTPRECLILQEVEKGFTNQEIADALHLSKRSIEYSLTSIFNKLNVGSRTEAVLIAKSDGVL</ns2:sequence><ns2:name>GCA_030123145_comA</ns2:name></ns2:Sequence><ns2:Sequence dsseqid="sq734" id="sq734" description="two-component system response regulator ComA"><ns2:sequence>MKKILVIDDHPAVMEGTKTILETDSNLSVDCLSPEPSEQFIKQHDFSSYDLILMDLNLGGEVNGMELSKQILQENPHCKIIVYTGYEVEDYFEEAIRAGLHGAISKTESKEKITQYIYHVLNGEILVDFAYFKQLMTQQKTKPAPSSQKEQDVLTPRECLILQEVEKGFTNQEIADALHLSKRSIEYSLTSIFNKLNVGSRTEAVLIAKSDGVL</ns2:sequence><ns2:name>GCA_022654795_comA</ns2:name></ns2:Sequence><ns2:Sequence dsseqid="sq736" id="sq736" description="two-component system response regulator ComA"><ns2:sequence>MKKILVIDDHPAVMEGTKTILETDSNLSVDCLSPEPSEQFIKQHDFSSYDLILMDLNLGGEVNGMELSKQILQENPHCKIIVYTGYEVEDYFEEAIRAGLHGAISKTESKEKITQYIYHVLNGEILVDFAYFKQLMTQQKTKPAPSSQKEQDVLTPRECLILQEVEKGFTNQEIADALHLSKRSIEYSLTSIFNKLNVGSRTEAVLIAKSDGVL</ns2:sequence><ns2:name>GCA_004119635_comA</ns2:name></ns2:Sequence><ns2:Sequence dsseqid="sq738" id="sq738" description="two-component system response regulator ComA"><ns2:sequence>MKKILVIDDHPAVMEGTKTILETDSNLSVDCLSPEPSEQFIKQHDFSSYDLILMDLNLGGEVNGMELSKQILQENPHCKIIVYTGYEVEDYFEEAIRAGLHGAISKTESKEKITQYIYHVLNGEILVDFAYFKQLMTQQKTKPAPSSQKEQDVLTPRECLILQEVEKGFTNQEIADALHLSKRSIEYSLTSIFNKLNVGSRTEAVLIAKSDGVL</ns2:sequence><ns2:name>GCA_019464335_comA</ns2:name></ns2:Sequence><ns2:Sequence dsseqid="sq740" id="sq740" description="two-component system response regulator ComA"><ns2:sequence>MKKILVIDDHPAVMEGTKTILETDSNLSVDCLSPEPSEQFIKQHDFSSYDLILMDLNLGGEVNGMELSKQILQENPHCKIIVYTGYEVEDYFEEAIRAGLHGAISKTESKEKITQYIYHVLNGEILVDFAYFKQLMTQQKTKPAPSSQKEQDVLTPRECLILQEVEKGFTNQEIADALHLSKRSIEYSLTSIFNKLNVGSRTEAVLIAKSDGVL</ns2:sequence><ns2:name>GCA_031326045_comA</ns2:name></ns2:Sequence><ns2:Sequence dsseqid="sq742" id="sq742" description="two-component system response regulator ComA"><ns2:sequence>MKKILVIDDHPAVMEGTKTILETDSNLSVDCLSPEPSEQFIKQHDFSSYDLILMDLNLGGEVNGMELSKQILQENPHCKIIVYTGYEVEDYFEEAIRAGLHGAISKTESKEKITQYIYHVLNGEILVDFAYFKQLMTQQKTKPAPSSQKEQDVLTPRECLILQEVEKGFTNQEIADALHLSKRSIEYSLTSIFNKLNVGSRTEAVLIAKSDGVL</ns2:sequence><ns2:name>GCA_905315045_comA</ns2:name></ns2:Sequence><ns2:Sequence dsseqid="sq744" id="sq744" description="two-component system response regulator ComA"><ns2:sequence>MKKILVIDDHPAVMEGTKTILETDSNLSVDCLSPEPSEQFIKQHDFSSYDLILMDLNLGGEVNGMELSKQILQENPHCKIIVYTGYEVEDYFEEAIRAGLHGAISKTESKEKITQYIYHVLNGEILVDFAYFKQLMTQQKTKPAPSSQKEQDVLTPRECLILQEVEKGFTNQEIADALHLSKRSIEYSLTSIFNKLNVGSRTEAVLIAKSDGVL</ns2:sequence><ns2:name>GCA_012030675_comA</ns2:name></ns2:Sequence><ns2:Sequence dsseqid="sq746" id="sq746" description="two-component system response regulator ComA"><ns2:sequence>MKKILVIDDHPAVMEGTKTILETDSNLSVDCLSPEPSEQFIKQHDFSSYDLILMDLNLGGEVNGMELSKQILQENPHCKIIVYTGYEVEDYFEEAIRAGLHGAISKTESKEKITQYIYHVLNGEILVDFAYFKQLMTQQKTKPAPSSQKEQDVLTPRECLILQEVEKGFTNQEIADALHLSKRSIEYSLTSIFNKLNVGSRTEAVLIAKSDGVL</ns2:sequence><ns2:name>GCA_022700895_comA</ns2:name></ns2:Sequence><ns2:Sequence dsseqid="sq748" id="sq748" description="two-component system response regulator ComA"><ns2:sequence>MKKILVIDDHPAVMEGTKTILETDSNLSVDCLSPEPSEQFIKQHDFSSYDLILMDLNLGGEVNGMELSKQILQENPHCKIIVYTGYEVEDYFEEAIRAGLHGAISKTESKEKITQYIYHVLNGEILVDFAYFKQLMTQQKTKPAPSSQKEQDVLTPRECLILQEVEKGFTNQEIADALHLSKRSIEYSLTSIFNKLNVGSRTEAVLIAKSDGVL</ns2:sequence><ns2:name>GCA_905315685_comA</ns2:name></ns2:Sequence><ns2:Sequence dsseqid="sq750" id="sq750" description="two-component system response regulator ComA"><ns2:sequence>MKKILVIDDHPAVMEGTKTILETDSNLSVDCLSPEPSEQFIKQHDFSSYDLILMDLNLGGEVNGMELSKQILQENPHCKIIVYTGYEVEDYFEEAIRAGLHGAISKTESKEKITQYIYHVLNGEILVDFAYFKQLMTQQKTKPAPSSQKEQDVLTPRECLILQEVEKGFTNQEIADALHLSKRSIEYSLTSIFNKLNVGSRTEAVLIAKSDGVL</ns2:sequence><ns2:name>GCA_025914075_comA</ns2:name></ns2:Sequence><ns2:Sequence dsseqid="sq752" id="sq752" description="two-component system response regulator ComA"><ns2:sequence>MKKILVIDDHPAVMEGTKTILETDSNLSVDCLSPEPSEQFIKQHDFSSYDLILMDLNLGGEVNGMELSKQILQENPHCKIIVYTGYEVEDYFEEAIRAGLHGAISKTESKEKITQYIYHVLNGEILVDFAYFKQLMTQQKTKPAPSSQKEQDVLTPRECLILQEVEKGFTNQEIADALHLSKRSIEYSLTSIFNKLNVGSRTEAVLIAKSDGVL</ns2:sequence><ns2:name>GCA_004101425_comA</ns2:name></ns2:Sequence><ns2:Sequence dsseqid="sq754" id="sq754" description="two-component system response regulator ComA"><ns2:sequence>MKKILVIDDHPAVMEGTKTILETDSNLSVDCLSPEPSEQFIKQHDFSSYDLILMDLNLGGEVNGMELSKQILQENPHCKIIVYTGYEVEDYFEEAIRAGLHGAISKTESKEKITQYIYHVLNGEILVDFAYFKQLMTQQKTKPAPSSQKEQDVLTPRECLILQEVEKGFTNQEIADALHLSKRSIEYSLTSIFNKLNVGSRTEAVLIAKSDGVL</ns2:sequence><ns2:name>GCA_013388335_comA</ns2:name></ns2:Sequence><ns2:Sequence dsseqid="sq756" id="sq756" description="two-component system response regulator ComA"><ns2:sequence>MKKILVIDDHPAVMEGTKTILETDSNLSVDCLSPEPSEQFIKQHDFSSYDLILMDLNLGGEVNGMELSKQILQENPHCKIIVYTGYEVEDYFEEAIRAGLHGAISKTESKEKITQYIYHVLNGEILVDFAYFKQLMTQQKTKPAPSSQKEQDVLTPRECLILQEVEKGFTNQEIADALHLSKRSIEYSLTSIFNKLNVGSRTEAVLIAKSDGVL</ns2:sequence><ns2:name>GCA_000953615_comA</ns2:name></ns2:Sequence><ns2:Sequence dsseqid="sq758" id="sq758" description="two-component system response regulator ComA"><ns2:sequence>MKKILVIDDHPAVMEGTKTILETDSNLSVDCLSPEPSEQFIKQHDFSSYDLILMDLNLGGEVNGMELSKQILQENPHCKIIVYTGYEVEDYFEEAIRAGLHGAISKTESKEKITQYIYHVLNGEILVDFAYFKQLMTQQKTKPAPSSQKEQDVLTPRECLILQEVEKGFTNQEIADALHLSKRSIEYSLTSIFNKLNVGSRTEAVLIAKSDGVL</ns2:sequence><ns2:name>GCA_004101345_comA</ns2:name></ns2:Sequence><ns2:Sequence dsseqid="sq760" id="sq760" description="two-component system response regulator ComA"><ns2:sequence>MKKILVIDDHPAVMEGTKTILETDSNLSVDCLSPEPSEQFIKQHDFSSYDLILMDLNLGGEVNGMELSKQILQENPHCKIIVYTGYEVEDYFEEAIRAGLHGAISKTESKEKITQYIYHVLNGEILVDFAYFKQLMTQQKTKPAPSSQKEQDVLTPRECLILQEVEKGFTNQEIADALHLSKRSIEYSLTSIFNKLNVGSRTEAVLIAKSDGVL</ns2:sequence><ns2:name>GCA_002173615_comA</ns2:name></ns2:Sequence><ns2:Sequence dsseqid="sq606" id="sq606" description="Transcriptional regulatory protein ComA"><ns2:sequence>MSVDCLSPEPSEQFIKQHDFSSYDLILMDLNLGGEVNGMELSKQILQENPHCKIIVYTGYEVEDYFEEAIRAGLHGAISKTESKEKITQYIYHVLNGEILVDFAYFKQLMTQQKTKPAPSSQKEQDVLTPRECLILQEVEKGFTNQEIADALHLSKRSIEYSLTSIFNKLNVGSRTEAVLIAKSDGVL</ns2:sequence><ns2:name>GCA_012648345_comA</ns2:name></ns2:Sequence><ns2:Sequence dsseqid="sq592" id="sq592" description="two-component system response regulator ComA"><ns2:sequence>MKKILVIDDHPAVMEGTKTILETDSNLSVDCLSPEPGEQFIKQHDFSSYDLILMDLNLGGEVNGMELSKQILQENHCKIIVYTGYEVEDYFEEAIRAGLHGAISKTESKEKITQYIYHVLNGEILVDFAYFKQLMTQQKTKPAPSSQKEQDVLTPRECLILQEVEKGFTNQEIADALHLSKRSIEYSLTSIFNKLNVGSRTEAVLIAKSDGVL</ns2:sequence><ns2:name>Bacillus_subtilis_PRO56_comA</ns2:name></ns2:Sequence><ns2:Sequence dsseqid="sq762" id="sq762" description="two-component system response regulator ComA"><ns2:sequence>MKKILVIDDHPAVMEGTKTILETDSNLSVDCLSPEPSEQFIKQHDFSSYDLILMDLNLGGEVNGMELSKQILQENPHCKIIVYTGYEVEDYFEEAIRAGLHGAISKTESKEKITQYIYHVLNGEILVDFAYFKQLMTQQKTKPAPSSQKEQDVLTPRECLILQEVEKGFTNQEIADALHLSKRSIEYSLTSIFNKLNVGSRTEAVLIAKSDGVL</ns2:sequence><ns2:name>GCA_023369715_comA</ns2:name></ns2:Sequence><ns2:Sequence dsseqid="sq764" id="sq764" description="two-component system response regulator ComA"><ns2:sequence>MKKILVIDDHPAVMEGTKTILETDSNLSVDCLSPEPSEQFIKQHDFSSYDLILMDLNLGGEVNGMELSKQILQENPHCKIIVYTGYEVEDYFEEAIRAGLHGAISKTESKEKITQYIYHVLNGEILVDFAYFKQLMTQQKTKPAPSSQKEQDVLTPRECLILQEVEKGFTNQEIADALHLSKRSIEYSLTSIFNKLNVGSRTEAVLIAKSDGVL</ns2:sequence><ns2:name>GCA_003612735_comA</ns2:name></ns2:Sequence><ns2:Sequence dsseqid="sq766" id="sq766" description="two-component system response regulator ComA"><ns2:sequence>MKKILVIDDHPAVMEGTKTILETDSNLSVDCLSPEPSEQFIKQHDFSSYDLILMDLNLGGEVNGMELSKQILQENPHCKIIVYTGYEVEDYFEEAIRAGLHGAISKTESKEKITQYIYHVLNGEILVDFAYFKQLMTQQKTKPAPSSQKEQDVLTPRECLILQEVEKGFTNQEIADALHLSKRSIEYSLTSIFNKLNVGSRTEAVLIAKSDGVL</ns2:sequence><ns2:name>GCA_016065415_comA</ns2:name></ns2:Sequence><ns2:Sequence dsseqid="sq768" id="sq768" description="two-component system response regulator ComA"><ns2:sequence>MKKILVIDDHPAVMEGTKTILETDSNLSVDCLSPEPSEQFIKQHDFSSYDLILMDLNLGGEVNGMELSKQILQENPHCKIIVYTGYEVEDYFEEAIRAGLHGAISKTESKEKITQYIYHVLNGEILVDFAYFKQLMTQQKTKPAPSSQKEQDVLTPRECLILQEVEKGFTNQEIADALHLSKRSIEYSLTSIFNKLNVGSRTEAVLIAKSDGVL</ns2:sequence><ns2:name>GCA_039621415_comA</ns2:name></ns2:Sequence><ns2:Sequence dsseqid="sq770" id="sq770" description="two-component system response regulator ComA"><ns2:sequence>MKKILVIDDHPAVMEGTKTILETDSNLSVDCLSPEPSEQFIKQHDFSSYDLILMDLNLGGEVNGMELSKQILQENPHCKIIVYTGYEVEDYFEEAIRAGLHGAISKTESKEKITQYIYHVLNGEILVDFAYFKQLMTQQKTKPAPSSQKEQDVLTPRECLILQEVEKGFTNQEIADALHLSKRSIEYSLTSIFNKLNVGSRTEAVLIAKSDGVL</ns2:sequence><ns2:name>GCA_016894165_comA</ns2:name></ns2:Sequence><ns2:Sequence dsseqid="sq772" id="sq772" description="two-component system response regulator ComA"><ns2:sequence>MKKILVIDDHPAVMEGTKTILETDSNLSVDCLSPEPSEQFIKQHDFSSYDLILMDLNLGGEVNGMELSKQILQENPHCKIIVYTGYEVEDYFEEAIRAGLHGAISKTESKEKITQYIYHVLNGEILVDFAYFKQLMTQQKTKPAPSSQKEQDVLTPRECLILQEVEKGFTNQEIADALHLSKRSIEYSLTSIFNKLNVGSRTEAVLIAKSDGVL</ns2:sequence><ns2:name>GCA_028870335_comA</ns2:name></ns2:Sequence><ns2:Sequence dsseqid="sq774" id="sq774" description="two-component system response regulator ComA"><ns2:sequence>MKKILVIDDHPAVMEGTKTILETDSNLSVDCLSPEPSEQFIKQHDFSSYDLILMDLNLGGEVNGMELSKQILQENPHCKIIVYTGYEVEDYFEEAIRAGLHGAISKTESKEKITQYIYHVLNGEILVDFAYFKQLMTQQKTKPAPSSQKEQDVLTPRECLILQEVEKGFTNQEIADALHLSKRSIEYSLTSIFNKLNVGSRTEAVLIAKSDGVL</ns2:sequence><ns2:name>GCA_003665395_comA</ns2:name></ns2:Sequence><ns2:Sequence dsseqid="sq776" id="sq776" description="two-component system response regulator ComA"><ns2:sequence>MKKILVIDDHPAVMEGTKTILETDSNLSVDCLSPEPSEQFIKQHDFSSYDLILMDLNLGGEVNGMELSKQILQENPHCKIIVYTGYEVEDYFEEAIRAGLHGAISKTESKEKITQYIYHVLNGEILVDFAYFKQLMTQQKTKPAPSSQKEQDVLTPRECLILQEVEKGFTNQEIADALHLSKRSIEYSLTSIFNKLNVGSRTEAVLIAKSDGVL</ns2:sequence><ns2:name>Bacillus_subtilis_DSM5611_comA</ns2:name></ns2:Sequence><ns2:Sequence dsseqid="sq778" id="sq778" description="two-component system response regulator ComA"><ns2:sequence>MKKILVIDDHPAVMEGTKTILETDSNLSVDCLSPEPSEQFIKQHDFSSYDLILMDLNLGGEVNGMELSKQILQENPHCKIIVYTGYEVEDYFEEAIRAGLHGAISKTESKEKITQYIYHVLNGEILVDFAYFKQLMTQQKTKPAPSSQKEQDVLTPRECLILQEVEKGFTNQEIADALHLSKRSIEYSLTSIFNKLNVGSRTEAVLIAKSDGVL</ns2:sequence><ns2:name>GCA_032878855_comA</ns2:name></ns2:Sequence><ns2:Sequence dsseqid="sq780" id="sq780" description="two-component system response regulator ComA"><ns2:sequence>MKKILVIDDHPAVMEGTKTILETDSNLSVDCLSPEPSEQFIKQHDFSSYDLILMDLNLGGEVNGMELSKQILQENPHCKIIVYTGYEVEDYFEEAIRAGLHGAISKTESKEKITQYIYHVLNGEILVDFAYFKQLMTQQKTKPAPSSQKEQDVLTPRECLILQEVEKGFTNQEIADALHLSKRSIEYSLTSIFNKLNVGSRTEAVLIAKSDGVL</ns2:sequence><ns2:name>GCA_025449235_comA</ns2:name></ns2:Sequence><ns2:Sequence dsseqid="sq782" id="sq782" description="two-component system response regulator ComA"><ns2:sequence>MKKILVIDDHPAVMEGTKTILETDSNLSVDCLSPEPSEQFIKQHDFSSYDLILMDLNLGGEVNGMELSKQILQENPHCKIIVYTGYEVEDYFEEAIRAGLHGAISKTESKEKITQYIYHVLNGEILVDFAYFKQLMTQQKTKPAPSSQKEQDVLTPRECLILQEVEKGFTNQEIADALHLSKRSIEYSLTSIFNKLNVGSRTEAVLIAKSDGVL</ns2:sequence><ns2:name>GCA_021497525_comA</ns2:name></ns2:Sequence><ns2:Sequence dsseqid="sq784" id="sq784" description="two-component system response regulator ComA"><ns2:sequence>MKKILVIDDHPAVMEGTKTILETDSNLSVDCLSPEPSEQFIKQHDFSSYDLILMDLNLGGEVNGMELSKQILQENPHCKIIVYTGYEVEDYFEEAIRAGLHGAISKTESKEKITQYIYHVLNGEILVDFAYFKQLMTQQKTKPAPSSQKEQDVLTPRECLILQEVEKGFTNQEIADALHLSKRSIEYSLTSIFNKLNVGSRTEAVLIAKSDGVL</ns2:sequence><ns2:name>GCA_002982175_comA</ns2:name></ns2:Sequence><ns2:Sequence dsseqid="sq786" id="sq786" description="two-component system response regulator ComA"><ns2:sequence>MKKILVIDDHPAVMEGTKTILETDSNLSVDCLSPEPSEQFIKQHDFSSYDLILMDLNLGGEVNGMELSKQILQENPHCKIIVYTGYEVEDYFEEAIRAGLHGAISKTESKEKITQYIYHVLNGEILVDFAYFKQLMTQQKTKPAPSSQKEQDVLTPRECLILQEVEKGFTNQEIADALHLSKRSIEYSLTSIFNKLNVGSRTEAVLIAKSDGVL</ns2:sequence><ns2:name>Bacillus_subtilis_DSM1090_comA</ns2:name></ns2:Sequence><ns2:Sequence dsseqid="sq788" id="sq788" description="two-component system response regulator ComA"><ns2:sequence>MKKILVIDDHPAVMEGTKTILETDSNLSVDCLSPEPSEQFIKQHDFSSYDLILMDLNLGGEVNGMELSKQILQENPHCKIIVYTGYEVEDYFEEAIRAGLHGAISKTESKEKITQYIYHVLNGEILVDFAYFKQLMTQQKTKPAPSSQKEQDVLTPRECLILQEVEKGFTNQEIADALHLSKRSIEYSLTSIFNKLNVGSRTEAVLIAKSDGVL</ns2:sequence><ns2:name>GCA_009662435_comA</ns2:name></ns2:Sequence><ns2:Sequence dsseqid="sq790" id="sq790" description="two-component system response regulator ComA"><ns2:sequence>MKKILVIDDHPAVMEGTKTILETDSNLSVDCLSPEPSEQFIKQHDFSSYDLILMDLNLGGEVNGMELSKQILQENPHCKIIVYTGYEVEDYFEEAIRAGLHGAISKTESKEKITQYIYHVLNGEILVDFAYFKQLMTQQKTKPAPSSQKEQDVLTPRECLILQEVEKGFTNQEIADALHLSKRSIEYSLTSIFNKLNVGSRTEAVLIAKSDGVL</ns2:sequence><ns2:name>GCA_905315715_comA</ns2:name></ns2:Sequence><ns2:Sequence dsseqid="sq792" id="sq792" description="two-component system response regulator ComA"><ns2:sequence>MKKILVIDDHPAVMEGTKTILETDSNLSVDCLSPEPSEQFIKQHDFSSYDLILMDLNLGGEVNGMELSKQILQENPHCKIIVYTGYEVEDYFEEAIRAGLHGAISKTESKEKITQYIYHVLNGEILVDFAYFKQLMTQQKTKPAPSSQKEQDVLTPRECLILQEVEKGFTNQEIADALHLSKRSIEYSLTSIFNKLNVGSRTEAVLIAKSDGVL</ns2:sequence><ns2:name>GCA_009662195_comA</ns2:name></ns2:Sequence><ns2:Sequence dsseqid="sq794" id="sq794" description="two-component system response regulator ComA"><ns2:sequence>MKKILVIDDHPAVMEGTKTILETDSNLSVDCLSPEPSEQFIKQHDFSSYDLILMDLNLGGEVNGMELSKQILQENPHCKIIVYTGYEVEDYFEEAIRAGLHGAISKTESKEKITQYIYHVLNGEILVDFAYFKQLMTQQKTKPAPSSQKEQDVLTPRECLILQEVEKGFTNQEIADALHLSKRSIEYSLTSIFNKLNVGSRTEAVLIAKSDGVL</ns2:sequence><ns2:name>GCA_009497815_comA</ns2:name></ns2:Sequence><ns2:Sequence dsseqid="sq796" id="sq796" description="two-component system response regulator ComA"><ns2:sequence>MKKILVIDDHPAVMEGTKTILETDSNLSVDCLSPEPSEQFIKQHDFSSYDLILMDLNLGGEVNGMELSKQILQENPHCKIIVYTGYEVEDYFEEAIRAGLHGAISKTESKEKITQYIYHVLNGEILVDFAYFKQLMTQQKTKPAPSSQKEQDVLTPRECLILQEVEKGFTNQEIADALHLSKRSIEYSLTSIFNKLNVGSRTEAVLIAKSDGVL</ns2:sequence><ns2:name>GCA_014961985_comA</ns2:name></ns2:Sequence><ns2:Sequence dsseqid="sq798" id="sq798" description="two-component system response regulator ComA"><ns2:sequence>MKKILVIDDHPAVMEGTKTILETDSNLSVDCLSPEPSEQFIKQHDFSSYDLILMDLNLGGEVNGMELSKQILQENPHCKIIVYTGYEVEDYFEEAIRAGLHGAISKTESKEKITQYIYHVLNGEILVDFAYFKQLMTQQKTKPAPSSQKEQDVLTPRECLILQEVEKGFTNQEIADALHLSKRSIEYSLTSIFNKLNVGSRTEAVLIAKSDGVL</ns2:sequence><ns2:name>GCA_002202035_comA</ns2:name></ns2:Sequence><ns2:Sequence dsseqid="sq800" id="sq800" description="two-component system response regulator ComA"><ns2:sequence>MKKILVIDDHPAVMEGTKTILETDSNLSVDCLSPEPSEQFIKQHDFSSYDLILMDLNLGGEVNGMELSKQILQENPHCKIIVYTGYEVEDYFEEAIRAGLHGAISKTESKEKITQYIYHVLNGEILVDFAYFKQLMTQQKTKPAPSSQKEQDVLTPRECLILQEVEKGFTNQEIADALHLSKRSIEYSLTSIFNKLNVGSRTEAVLIAKSDGVL</ns2:sequence><ns2:name>GCA_008831405_comA</ns2:name></ns2:Sequence><ns2:Sequence dsseqid="sq802" id="sq802" description="two-component system response regulator ComA"><ns2:sequence>MKKILVIDDHPAVMEGTKTILETDSNLSVDCLSPEPSEQFIKQHDFSSYDLILMDLNLGGEVNGMELSKQILQENPHCKIIVYTGYEVEDYFEEAIRAGLHGAISKTESKEKITQYIYHVLNGEILVDFAYFKQLMTQQKTKPAPSSQKEQDVLTPRECLILQEVEKGFTNQEIADALHLSKRSIEYSLTSIFNKLNVGSRTEAVLIAKSDGVL</ns2:sequence><ns2:name>GCA_021497545_comA</ns2:name></ns2:Sequence><ns2:Sequence dsseqid="sq804" id="sq804" description="two-component system response regulator ComA"><ns2:sequence>MKKILVIDDHPAVMEGTKTILETDSNLSVDCLSPEPSEQFIKQHDFSSYDLILMDLNLGGEVNGMELSKQILQENPHCKIIVYTGYEVEDYFEEAIRAGLHGAISKTESKEKITQYIYHVLNGEILVDFAYFKQLMTQQKTKPAPSSQKEQDVLTPRECLILQEVEKGFTNQEIADALHLSKRSIEYSLTSIFNKLNVGSRTEAVLIAKSDGVL</ns2:sequence><ns2:name>GCA_009662175_comA</ns2:name></ns2:Sequence><ns2:Sequence dsseqid="sq806" id="sq806" description="two-component system response regulator ComA"><ns2:sequence>MKKILVIDDHPAVMEGTKTILETDSNLSVDCLSPEPSEQFIKQHDFSSYDLILMDLNLGGEVNGMELSKQILQENPHCKIIVYTGYEVEDYFEEAIRAGLHGAISKTESKEKITQYIYHVLNGEILVDFAYFKQLMTQQKTKPAPSSQKEQDVLTPRECLILQEVEKGFTNQEIADALHLSKRSIEYSLTSIFNKLNVGSRTEAVLIAKSDGVL</ns2:sequence><ns2:name>GCA_026410045_comA</ns2:name></ns2:Sequence><ns2:Sequence dsseqid="sq808" id="sq808" description="two-component system response regulator ComA"><ns2:sequence>MKKILVIDDHPAVMEGTKTILETDSNLSVDCLSPEPSEQFIKQHDFSSYDLILMDLNLGGEVNGMELSKQILQENPHCKIIVYTGYEVEDYFEEAIRAGLHGAISKTESKEKITQYIYHVLNGEILVDFAYFKQLMTQQKTKPAPSSQKEQDVLTPRECLILQEVEKGFTNQEIADALHLSKRSIEYSLTSIFNKLNVGSRTEAVLIAKSDGVL</ns2:sequence><ns2:name>GCA_000349795_comA</ns2:name></ns2:Sequence><ns2:Sequence dsseqid="sq810" id="sq810" description="two-component system response regulator ComA"><ns2:sequence>MKKILVIDDHPAVMEGTKTILETDSNLSVDCLSPEPSEQFIKQHDFSSYDLILMDLNLGGEVNGMELSKQILQENPHCKIIVYTGYEVEDYFEEAIRAGLHGAISKTESKEKITQYIYHVLNGEILVDFAYFKQLMTQQKTKPAPSSQKEQDVLTPRECLILQEVEKGFTNQEIADALHLSKRSIEYSLTSIFNKLNVGSRTEAVLIAKSDGVL</ns2:sequence><ns2:name>GCA_024972835_comA</ns2:name></ns2:Sequence><ns2:Sequence dsseqid="sq812" id="sq812" description="two-component system response regulator ComA"><ns2:sequence>MKKILVIDDHPAVMEGTKTILETDSNLSVDCLSPEPSEQFIKQHDFSSYDLILMDLNLGGEVNGMELSKQILQENPHCKIIVYTGYEVEDYFEEAIRAGLHGAISKTESKEKITQYIYHVLNGEILVDFAYFKQLMTQQKTKPAPSSQKEQDVLTPRECLILQEVEKGFTNQEIADALHLSKRSIEYSLTSIFNKLNVGSRTEAVLIAKSDGVL</ns2:sequence><ns2:name>GCA_004119175_comA</ns2:name></ns2:Sequence><ns2:Sequence dsseqid="sq814" id="sq814" description="two-component system response regulator ComA"><ns2:sequence>MKKILVIDDHPAVMEGTKTILETDSNLSVDCLSPEPSEQFIKQHDFSSYDLILMDLNLGGEVNGMELSKQILQENPHCKIIVYTGYEVEDYFEEAIRAGLHGAISKTESKEKITQYIYHVLNGEILVDFAYFKQLMTQQKTKPAPSSQKEQDVLTPRECLILQEVEKGFTNQEIADALHLSKRSIEYSLTSIFNKLNVGSRTEAVLIAKSDGVL</ns2:sequence><ns2:name>GCA_028748025_comA</ns2:name></ns2:Sequence><ns2:Sequence dsseqid="sq816" id="sq816" description="two-component system response regulator ComA"><ns2:sequence>MKKILVIDDHPAVMEGTKTILETDSNLSVDCLSPEPSEQFIKQHDFSSYDLILMDLNLGGEVNGMELSKQILQENPHCKIIVYTGYEVEDYFEEAIRAGLHGAISKTESKEKITQYIYHVLNGEILVDFAYFKQLMTQQKTKPAPSSQKEQDVLTPRECLILQEVEKGFTNQEIADALHLSKRSIEYSLTSIFNKLNVGSRTEAVLIAKSDGVL</ns2:sequence><ns2:name>GCA_030438175_comA</ns2:name></ns2:Sequence><ns2:Sequence dsseqid="sq818" id="sq818" description="two-component system response regulator ComA"><ns2:sequence>MKKILVIDDHPAVMEGTKTILETDSNLSVDCLSPEPSEQFIKQHDFSSYDLILMDLNLGGEVNGMELSKQILQENPHCKIIVYTGYEVEDYFEEAIRAGLHGAISKTESKEKITQYIYHVLNGEILVDFAYFKQLMTQQKTKPAPSSQKEQDVLTPRECLILQEVEKGFTNQEIADALHLSKRSIEYSLTSIFNKLNVGSRTEAVLIAKSDGVL</ns2:sequence><ns2:name>GCA_023521475_comA</ns2:name></ns2:Sequence><ns2:Sequence dsseqid="sq820" id="sq820" description="two-component system response regulator ComA"><ns2:sequence>MKKILVIDDHPAVMEGTKTILETDSNLSVDCLSPEPSEQFIKQHDFSSYDLILMDLNLGGEVNGMELSKQILQENPHCKIIVYTGYEVEDYFEEAIRAGLHGAISKTESKEKITQYIYHVLNGEILVDFAYFKQLMTQQKTKPAPSSQKEQDVLTPRECLILQEVEKGFTNQEIADALHLSKRSIEYSLTSIFNKLNVGSRTEAVLIAKSDGVL</ns2:sequence><ns2:name>GCA_003665355_comA</ns2:name></ns2:Sequence><ns2:Sequence dsseqid="sq822" id="sq822" description="two-component system response regulator ComA"><ns2:sequence>MKKILVIDDHPAVMEGTKTILETDSNLSVDCLSPEPSEQFIKQHDFSSYDLILMDLNLGGEVNGMELSKQILQENPHCKIIVYTGYEVEDYFEEAIRAGLHGAISKTESKEKITQYIYHVLNGEILVDFAYFKQLMTQQKTKPAPSSQKEQDVLTPRECLILQEVEKGFTNQEIADALHLSKRSIEYSLTSIFNKLNVGSRTEAVLIAKSDGVL</ns2:sequence><ns2:name>GCA_006165085_comA</ns2:name></ns2:Sequence><ns2:Sequence dsseqid="sq824" id="sq824" description="two-component system response regulator ComA"><ns2:sequence>MKKILVIDDHPAVMEGTKTILETDSNLSVDCLSPEPSEQFIKQHDFSSYDLILMDLNLGGEVNGMELSKQILQENPHCKIIVYTGYEVEDYFEEAIRAGLHGAISKTESKEKITQYIYHVLNGEILVDFAYFKQLMTQQKTKPAPSSQKEQDVLTPRECLILQEVEKGFTNQEIADALHLSKRSIEYSLTSIFNKLNVGSRTEAVLIAKSDGVL</ns2:sequence><ns2:name>GCA_009914155_comA</ns2:name></ns2:Sequence><ns2:Sequence dsseqid="sq826" id="sq826" description="two-component system response regulator ComA"><ns2:sequence>MKKILVIDDHPAVMEGTKTILETDSNLSVDCLSPEPSEQFIKQHDFSSYDLILMDLNLGGEVNGMELSKQILQENPHCKIIVYTGYEVEDYFEEAIRAGLHGAISKTESKEKITQYIYHVLNGEILVDFAYFKQLMTQQKTKPAPSSQKEQDVLTPRECLILQEVEKGFTNQEIADALHLSKRSIEYSLTSIFNKLNVGSRTEAVLIAKSDGVL</ns2:sequence><ns2:name>GCA_037997165_comA</ns2:name></ns2:Sequence><ns2:Sequence dsseqid="sq828" id="sq828" description="two-component system response regulator ComA"><ns2:sequence>MKKILVIDDHPAVMEGTKTILETDSNLSVDCLSPEPSEQFIKQHDFSSYDLILMDLNLGGEVNGMELSKQILQENPHCKIIVYTGYEVEDYFEEAIRAGLHGAISKTESKEKITQYIYHVLNGEILVDFAYFKQLMTQQKTKPAPSSQKEQDVLTPRECLILQEVEKGFTNQEIADALHLSKRSIEYSLTSIFNKLNVGSRTEAVLIAKSDGVL</ns2:sequence><ns2:name>GCA_004101565_comA</ns2:name></ns2:Sequence><ns2:Sequence dsseqid="sq830" id="sq830" description="two-component system response regulator ComA"><ns2:sequence>MKKILVIDDHPAVMEGTKTILETDSNLSVDCLSPEPSEQFIKQHDFSSYDLILMDLNLGGEVNGMELSKQILQENPHCKIIVYTGYEVEDYFEEAIRAGLHGAISKTESKEKITQYIYHVLNGEILVDFAYFKQLMTQQKTKPAPSSQKEQDVLTPRECLILQEVEKGFTNQEIADALHLSKRSIEYSLTSIFNKLNVGSRTEAVLIAKSDGVL</ns2:sequence><ns2:name>GCA_009884005_comA</ns2:name></ns2:Sequence><ns2:Sequence dsseqid="sq832" id="sq832" description="two-component system response regulator ComA"><ns2:sequence>MKKILVIDDHPAVMEGTKTILETDSNLSVDCLSPEPSEQFIKQHDFSSYDLILMDLNLGGEVNGMELSKQILQENPHCKIIVYTGYEVEDYFEEAIRAGLHGAISKTESKEKITQYIYHVLNGEILVDFAYFKQLMTQQKTKPAPSSQKEQDVLTPRECLILQEVEKGFTNQEIADALHLSKRSIEYSLTSIFNKLNVGSRTEAVLIAKSDGVL</ns2:sequence><ns2:name>GCA_022700935_comA</ns2:name></ns2:Sequence><ns2:Sequence dsseqid="sq834" id="sq834" description="two-component system response regulator ComA"><ns2:sequence>MKKILVIDDHPAVMEGTKTILETDSNLSVDCLSPEPSEQFIKQHDFSSYDLILMDLNLGGEVNGMELSKQILQENPHCKIIVYTGYEVEDYFEEAIRAGLHGAISKTESKEKITQYIYHVLNGEILVDFAYFKQLMTQQKTKPAPSSQKEQDVLTPRECLILQEVEKGFTNQEIADALHLSKRSIEYSLTSIFNKLNVGSRTEAVLIAKSDGVL</ns2:sequence><ns2:name>GCA_905311385_comA</ns2:name></ns2:Sequence><ns2:Sequence dsseqid="sq836" id="sq836" description="two-component system response regulator ComA"><ns2:sequence>MKKILVIDDHPAVMEGTKTILETDSNLSVDCLSPEPSEQFIKQHDFSSYDLILMDLNLGGEVNGMELSKQILQENPHCKIIVYTGYEVEDYFEEAIRAGLHGAISKTESKEKITQYIYHVLNGEILVDFAYFKQLMTQQKTKPAPSSQKEQDVLTPRECLILQEVEKGFTNQEIADALHLSKRSIEYSLTSIFNKLNVGSRTEAVLIAKSDGVL</ns2:sequence><ns2:name>GCA_002269175_comA</ns2:name></ns2:Sequence><ns2:Sequence dsseqid="sq838" id="sq838" description="two-component system response regulator ComA"><ns2:sequence>MKKILVIDDHPAVMEGTKTILETDSNLSVDCLSPEPSEQFIKQHDFSSYDLILMDLNLGGEVNGMELSKQILQENPHCKIIVYTGYEVEDYFEEAIRAGLHGAISKTESKEKITQYIYHVLNGEILVDFAYFKQLMTQQKTKPAPSSQKEQDVLTPRECLILQEVEKGFTNQEIADALHLSKRSIEYSLTSIFNKLNVGSRTEAVLIAKSDGVL</ns2:sequence><ns2:name>GCA_004328925_comA</ns2:name></ns2:Sequence><ns2:Sequence dsseqid="sq840" id="sq840" description="two-component system response regulator ComA"><ns2:sequence>MKKILVIDDHPAVMEGTKTILETDSNLSVDCLSPEPSEQFIKQHDFSSYDLILMDLNLGGEVNGMELSKQILQENPHCKIIVYTGYEVEDYFEEAIRAGLHGAISKTESKEKITQYIYHVLNGEILVDFAYFKQLMTQQKTKPAPSSQKEQDVLTPRECLILQEVEKGFTNQEIADALHLSKRSIEYSLTSIFNKLNVGSRTEAVLIAKSDGVL</ns2:sequence><ns2:name>GCA_003665255_comA</ns2:name></ns2:Sequence><ns2:Sequence dsseqid="sq610" id="sq610" description="Histidine kinase domain-containing protein"><ns2:sequence>MYRIIQEFLSNAVKHSQATDVLIMLISIQNKIVLHYEDDGVGFDQDKNTEHSMSMGLSGIKERVRALDGRLRIETSEGKGFKADIEIEL</ns2:sequence><ns2:name>GCA_018884165_None</ns2:name></ns2:Sequence><ns2:Sequence dsseqid="sq842" id="sq842" description="two-component system response regulator ComA"><ns2:sequence>MKKILVIDDHPAVMEGTKTILETDSNLSVDCLSPEPSEQFIKQHDFSSYDLILMDLNLGGEVNGMELSKQILQENPHCKIIVYTGYEVEDYFEEAIRAGLHGAISKTESKEKITQYIYHVLNGEILVDFAYFKQLMTQQKTKPAPSSQKEQDVLTPRECLILQEVEKGFTNQEIADALHLSKRSIEYSLTSIFNKLNVGSRTEAVLIAKSDGVL</ns2:sequence><ns2:name>GCA_004119615_comA</ns2:name></ns2:Sequence><ns2:Sequence dsseqid="sq844" id="sq844" description="two-component system response regulator ComA"><ns2:sequence>MKKILVIDDHPAVMEGTKTILETDSNLSVDCLSPEPSEQFIKQHDFSSYDLILMDLNLGGEVNGMELSKQILQENPHCKIIVYTGYEVEDYFEEAIRAGLHGAISKTESKEKITQYIYHVLNGEILVDFAYFKQLMTQQKTKPAPSSQKEQDVLTPRECLILQEVEKGFTNQEIADALHLSKRSIEYSLTSIFNKLNVGSRTEAVLIAKSDGVL</ns2:sequence><ns2:name>GCA_905310995_comA</ns2:name></ns2:Sequence><ns2:Sequence dsseqid="sq846" id="sq846" description="two-component system response regulator ComA"><ns2:sequence>MKKILVIDDHPAVMEGTKTILETDSNLSVDCLSPEPSEQFIKQHDFSSYDLILMDLNLGGEVNGMELSKQILQENPHCKIIVYTGYEVEDYFEEAIRAGLHGAISKTESKEKITQYIYHVLNGEILVDFAYFKQLMTQQKTKPAPSSQKEQDVLTPRECLILQEVEKGFTNQEIADALHLSKRSIEYSLTSIFNKLNVGSRTEAVLIAKSDGVL</ns2:sequence><ns2:name>GCA_039903365_comA</ns2:name></ns2:Sequence><ns2:Sequence dsseqid="sq848" id="sq848" description="two-component system response regulator ComA"><ns2:sequence>MKKILVIDDHPAVMEGTKTILETDSNLSVDCLSPEPSEQFIKQHDFSSYDLILMDLNLGGEVNGMELSKQILQENPHCKIIVYTGYEVEDYFEEAIRAGLHGAISKTESKEKITQYIYHVLNGEILVDFAYFKQLMTQQKTKPAPSSQKEQDVLTPRECLILQEVEKGFTNQEIADALHLSKRSIEYSLTSIFNKLNVGSRTEAVLIAKSDGVL</ns2:sequence><ns2:name>GCA_032598945_comA</ns2:name></ns2:Sequence><ns2:Sequence dsseqid="sq850" id="sq850" description="two-component system response regulator ComA"><ns2:sequence>MKKILVIDDHPAVMEGTKTILETDSNLSVDCLSPEPSEQFIKQHDFSSYDLILMDLNLGGEVNGMELSKQILQENPHCKIIVYTGYEVEDYFEEAIRAGLHGAISKTESKEKITQYIYHVLNGEILVDFAYFKQLMTQQKTKPAPSSQKEQDVLTPRECLILQEVEKGFTNQEIADALHLSKRSIEYSLTSIFNKLNVGSRTEAVLIAKSDGVL</ns2:sequence><ns2:name>GCA_022453545_comA</ns2:name></ns2:Sequence><ns2:Sequence dsseqid="sq852" id="sq852" description="two-component system response regulator ComA"><ns2:sequence>MKKILVIDDHPAVMEGTKTILETDSNLSVDCLSPEPSEQFIKQHDFSSYDLILMDLNLGGEVNGMELSKQILQENPHCKIIVYTGYEVEDYFEEAIRAGLHGAISKTESKEKITQYIYHVLNGEILVDFAYFKQLMTQQKTKPAPSSQKEQDVLTPRECLILQEVEKGFTNQEIADALHLSKRSIEYSLTSIFNKLNVGSRTEAVLIAKSDGVL</ns2:sequence><ns2:name>GCA_009866865_comA</ns2:name></ns2:Sequence><ns2:Sequence dsseqid="sq854" id="sq854" description="two-component system response regulator ComA"><ns2:sequence>MKKILVIDDHPAVMEGTKTILETDSNLSVDCLSPEPSEQFIKQHDFSSYDLILMDLNLGGEVNGMELSKQILQENPHCKIIVYTGYEVEDYFEEAIRAGLHGAISKTESKEKITQYIYHVLNGEILVDFAYFKQLMTQQKTKPAPSSQKEQDVLTPRECLILQEVEKGFTNQEIADALHLSKRSIEYSLTSIFNKLNVGSRTEAVLIAKSDGVL</ns2:sequence><ns2:name>GCA_009662255_comA</ns2:name></ns2:Sequence><ns2:Sequence dsseqid="sq856" id="sq856" description="two-component system response regulator ComA"><ns2:sequence>MKKILVIDDHPAVMEGTKTILETDSNLSVDCLSPEPSEQFIKQHDFSSYDLILMDLNLGGEVNGMELSKQILQENPHCKIIVYTGYEVEDYFEEAIRAGLHGAISKTESKEKITQYIYHVLNGEILVDFAYFKQLMTQQKTKPAPSSQKEQDVLTPRECLILQEVEKGFTNQEIADALHLSKRSIEYSLTSIFNKLNVGSRTEAVLIAKSDGVL</ns2:sequence><ns2:name>GCA_022097155_comA</ns2:name></ns2:Sequence><ns2:Sequence dsseqid="sq858" id="sq858" description="two-component system response regulator ComA"><ns2:sequence>MKKILVIDDHPAVMEGTKTILETDSNLSVDCLSPEPSEQFIKQHDFSSYDLILMDLNLGGEVNGMELSKQILQENPHCKIIVYTGYEVEDYFEEAIRAGLHGAISKTESKEKITQYIYHVLNGEILVDFAYFKQLMTQQKTKPAPSSQKEQDVLTPRECLILQEVEKGFTNQEIADALHLSKRSIEYSLTSIFNKLNVGSRTEAVLIAKSDGVL</ns2:sequence><ns2:name>GCA_000827065_comA</ns2:name></ns2:Sequence><ns2:Sequence dsseqid="sq860" id="sq860" description="two-component system response regulator ComA"><ns2:sequence>MKKILVIDDHPAVMEGTKTILETDSNLSVDCLSPEPSEQFIKQHDFSSYDLILMDLNLGGEVNGMELSKQILQENPHCKIIVYTGYEVEDYFEEAIRAGLHGAISKTESKEKITQYIYHVLNGEILVDFAYFKQLMTQQKTKPAPSSQKEQDVLTPRECLILQEVEKGFTNQEIADALHLSKRSIEYSLTSIFNKLNVGSRTEAVLIAKSDGVL</ns2:sequence><ns2:name>GCA_024918995_comA</ns2:name></ns2:Sequence><ns2:Sequence dsseqid="sq862" id="sq862" description="two-component system response regulator ComA"><ns2:sequence>MKKILVIDDHPAVMEGTKTILETDSNLSVDCLSPEPSEQFIKQHDFSSYDLILMDLNLGGEVNGMELSKQILQENPHCKIIVYTGYEVEDYFEEAIRAGLHGAISKTESKEKITQYIYHVLNGEILVDFAYFKQLMTQQKTKPAPSSQKEQDVLTPRECLILQEVEKGFTNQEIADALHLSKRSIEYSLTSIFNKLNVGSRTEAVLIAKSDGVL</ns2:sequence><ns2:name>GCA_009913555_comA</ns2:name></ns2:Sequence><ns2:Sequence dsseqid="sq864" id="sq864" description="two-component system response regulator ComA"><ns2:sequence>MKKILVIDDHPAVMEGTKTILETDSNLSVDCLSPEPSEQFIKQHDFSSYDLILMDLNLGGEVNGMELSKQILQENPHCKIIVYTGYEVEDYFEEAIRAGLHGAISKTESKEKITQYIYHVLNGEILVDFAYFKQLMTQQKTKPAPSSQKEQDVLTPRECLILQEVEKGFTNQEIADALHLSKRSIEYSLTSIFNKLNVGSRTEAVLIAKSDGVL</ns2:sequence><ns2:name>GCA_905315395_comA</ns2:name></ns2:Sequence><ns2:Sequence dsseqid="sq626" id="sq626" description="two-component system response regulator ComA"><ns2:sequence>MKKILVIDDHPAVMEGTKTILETDSNLSVNCLSPEPSEQFIKQHDFSSYDLILMDLNLGGEVNGMELSKQILQENPHCKIIVYTGYEVEDYFEEAIRAGLHGAISKTESKEKITQYIYHVLNGEILVDFAYFKQLMTQQKTKPAPSSQKEQDVLTPRECLILQEVEKGFTNQEIADALHLSKRSIEYSLTSIFNKLNVGSRTEAVLIAKSDGVL</ns2:sequence><ns2:name>Bacillus_subtilis_PRO31_comA</ns2:name></ns2:Sequence><ns2:Sequence dsseqid="sq866" id="sq866"><ns2:sequence>MKKILVIDDHPAVMEGTKTILETDSNLSVDCLSPEPSEQFIKQHDFSSYDLILMDLNLGGEVNGMELSKQILQENPHCKIIVYTGYEVEDYFEEAIRAGLHGAISKTESKEKITQYIYHVLNGEILVDFAYFKQLMTQQKTKPAPSSQKEQDVLTPRECLILQEVEKGFTNQEIADALHLSKRSIEYSLTSIFNKLNVGSRTEAVLIAKSDGVL</ns2:sequence><ns2:name>Bacillus_subtilis_168_ComA</ns2:name></ns2:Sequence><ns2:Sequence dsseqid="sq868" id="sq868" description="two-component system response regulator ComA"><ns2:sequence>MKKILVIDDHPAVMEGTKTILETDSNLSVDCLSPEPSEQFIKQHDFSSYDLILMDLNLGGEVNGMELSKQILQENPHCKIIVYTGYEVEDYFEEAIRAGLHGAISKTESKEKITQYIYHVLNGEILVDFAYFKQLMTQQKTKPAPSSQKEQDVLTPRECLILQEVEKGFTNQEIADALHLSKRSIEYSLTSIFNKLNVGSRTEAVLIAKSDGVL</ns2:sequence><ns2:name>GCA_019704475_comA</ns2:name></ns2:Sequence><ns2:Sequence dsseqid="sq870" id="sq870" description="two-component system response regulator ComA"><ns2:sequence>MKKILVIDDHPAVMEGTKTILETDSNLSVDCLSPEPSEQFIKQHDFSSYDLILMDLNLGGEVNGMELSKQILQENPHCKIIVYTGYEVEDYFEEAIRAGLHGAISKTESKEKITQYIYHVLNGEILVDFAYFKQLMTQQKTKPAPSSQKEQDVLTPRECLILQEVEKGFTNQEIADALHLSKRSIEYSLTSIFNKLNVGSRTEAVLIAKSDGVL</ns2:sequence><ns2:name>GCA_000523045_comA</ns2:name></ns2:Sequence><ns2:Sequence dsseqid="sq872" id="sq872" description="two-component system response regulator ComA"><ns2:sequence>MKKILVIDDHPAVMEGTKTILETDSNLSVDCLSPEPSEQFIKQHDFSSYDLILMDLNLGGEVNGMELSKQILQENPHCKIIVYTGYEVEDYFEEAIRAGLHGAISKTESKEKITQYIYHVLNGEILVDFAYFKQLMTQQKTKPAPSSQKEQDVLTPRECLILQEVEKGFTNQEIADALHLSKRSIEYSLTSIFNKLNVGSRTEAVLIAKSDGVL</ns2:sequence><ns2:name>GCA_032680865_comA</ns2:name></ns2:Sequence><ns2:Sequence dsseqid="sq874" id="sq874" description="two-component system response regulator ComA"><ns2:sequence>MKKILVIDDHPAVMEGTKTILETDSNLSVDCLSPEPSEQFIKQHDFSSYDLILMDLNLGGEVNGMELSKQILQENPHCKIIVYTGYEVEDYFEEAIRAGLHGAISKTESKEKITQYIYHVLNGEILVDFAYFKQLMTQQKTKPAPSSQKEQDVLTPRECLILQEVEKGFTNQEIADALHLSKRSIEYSLTSIFNKLNVGSRTEAVLIAKSDGVL</ns2:sequence><ns2:name>GCA_000737405_comA</ns2:name></ns2:Sequence><ns2:Sequence dsseqid="sq876" id="sq876" description="two-component system response regulator ComA"><ns2:sequence>MKKILVIDDHPAVMEGTKTILETDSNLSVDCLSPEPSEQFIKQHDFSSYDLILMDLNLGGEVNGMELSKQILQENPHCKIIVYTGYEVEDYFEEAIRAGLHGAISKTESKEKITQYIYHVLNGEILVDFAYFKQLMTQQKTKPAPSSQKEQDVLTPRECLILQEVEKGFTNQEIADALHLSKRSIEYSLTSIFNKLNVGSRTEAVLIAKSDGVL</ns2:sequence><ns2:name>GCA_002201955_comA</ns2:name></ns2:Sequence><ns2:Sequence dsseqid="sq878" id="sq878" description="two-component system response regulator ComA"><ns2:sequence>MKKILVIDDHPAVMEGTKTILETDSNLSVDCLSPEPSEQFIKQHDFSSYDLILMDLNLGGEVNGMELSKQILQENPHCKIIVYTGYEVEDYFEEAIRAGLHGAISKTESKEKITQYIYHVLNGEILVDFAYFKQLMTQQKTKPAPSSQKEQDVLTPRECLILQEVEKGFTNQEIADALHLSKRSIEYSLTSIFNKLNVGSRTEAVLIAKSDGVL</ns2:sequence><ns2:name>GCA_021398545_comA</ns2:name></ns2:Sequence><ns2:Sequence dsseqid="sq880" id="sq880" description="two-component system response regulator ComA"><ns2:sequence>MKKILVIDDHPAVMEGTKTILETDSNLSVDCLSPEPSEQFIKQHDFSSYDLILMDLNLGGEVNGMELSKQILQENPHCKIIVYTGYEVEDYFEEAIRAGLHGAISKTESKEKITQYIYHVLNGEILVDFAYFKQLMTQQKTKPAPSSQKEQDVLTPRECLILQEVEKGFTNQEIADALHLSKRSIEYSLTSIFNKLNVGSRTEAVLIAKSDGVL</ns2:sequence><ns2:name>GCA_027912355_comA</ns2:name></ns2:Sequence><ns2:Sequence dsseqid="sq882" id="sq882" description="two-component system response regulator ComA"><ns2:sequence>MKKILVIDDHPAVMEGTKTILETDSNLSVDCLSPEPSEQFIKQHDFSSYDLILMDLNLGGEVNGMELSKQILQENPHCKIIVYTGYEVEDYFEEAIRAGLHGAISKTESKEKITQYIYHVLNGEILVDFAYFKQLMTQQKTKPAPSSQKEQDVLTPRECLILQEVEKGFTNQEIADALHLSKRSIEYSLTSIFNKLNVGSRTEAVLIAKSDGVL</ns2:sequence><ns2:name>GCA_004119775_comA</ns2:name></ns2:Sequence><ns2:Sequence dsseqid="sq884" id="sq884" description="two-component system response regulator ComA"><ns2:sequence>MKKILVIDDHPAVMEGTKTILETDSNLSVDCLSPEPSEQFIKQHDFSSYDLILMDLNLGGEVNGMELSKQILQENPHCKIIVYTGYEVEDYFEEAIRAGLHGAISKTESKEKITQYIYHVLNGEILVDFAYFKQLMTQQKTKPAPSSQKEQDVLTPRECLILQEVEKGFTNQEIADALHLSKRSIEYSLTSIFNKLNVGSRTEAVLIAKSDGVL</ns2:sequence><ns2:name>GCA_036512515_comA</ns2:name></ns2:Sequence><ns2:Sequence dsseqid="sq886" id="sq886" description="two-component system response regulator ComA"><ns2:sequence>MKKILVIDDHPAVMEGTKTILETDSNLSVDCLSPEPSEQFIKQHDFSSYDLILMDLNLGGEVNGMELSKQILQENPHCKIIVYTGYEVEDYFEEAIRAGLHGAISKTESKEKITQYIYHVLNGEILVDFAYFKQLMTQQKTKPAPSSQKEQDVLTPRECLILQEVEKGFTNQEIADALHLSKRSIEYSLTSIFNKLNVGSRTEAVLIAKSDGVL</ns2:sequence><ns2:name>GCA_019704355_comA</ns2:name></ns2:Sequence><ns2:Sequence dsseqid="sq888" id="sq888" description="two-component system response regulator ComA"><ns2:sequence>MKKILVIDDHPAVMEGTKTILETDSNLSVDCLSPEPSEQFIKQHDFSSYDLILMDLNLGGEVNGMELSKQILQENPHCKIIVYTGYEVEDYFEEAIRAGLHGAISKTESKEKITQYIYHVLNGEILVDFAYFKQLMTQQKTKPAPSSQKEQDVLTPRECLILQEVEKGFTNQEIADALHLSKRSIEYSLTSIFNKLNVGSRTEAVLIAKSDGVL</ns2:sequence><ns2:name>GCA_024507815_comA</ns2:name></ns2:Sequence><ns2:Sequence dsseqid="sq890" id="sq890" description="two-component system response regulator ComA"><ns2:sequence>MKKILVIDDHPAVMEGTKTILETDSNLSVDCLSPEPSEQFIKQHDFSSYDLILMDLNLGGEVNGMELSKQILQENPHCKIIVYTGYEVEDYFEEAIRAGLHGAISKTESKEKITQYIYHVLNGEILVDFAYFKQLMTQQKTKPAPSSQKEQDVLTPRECLILQEVEKGFTNQEIADALHLSKRSIEYSLTSIFNKLNVGSRTEAVLIAKSDGVL</ns2:sequence><ns2:name>GCA_039880435_comA</ns2:name></ns2:Sequence><ns2:Sequence dsseqid="sq892" id="sq892" description="two-component system response regulator ComA"><ns2:sequence>MKKILVIDDHPAVMEGTKTILETDSNLSVDCLSPEPSEQFIKQHDFSSYDLILMDLNLGGEVNGMELSKQILQENPHCKIIVYTGYEVEDYFEEAIRAGLHGAISKTESKEKITQYIYHVLNGEILVDFAYFKQLMTQQKTKPAPSSQKEQDVLTPRECLILQEVEKGFTNQEIADALHLSKRSIEYSLTSIFNKLNVGSRTEAVLIAKSDGVL</ns2:sequence><ns2:name>GCA_002173695_comA</ns2:name></ns2:Sequence><ns2:Sequence dsseqid="sq894" id="sq894" description="two-component system response regulator ComA"><ns2:sequence>MKKILVIDDHPAVMEGTKTILETDSNLSVDCLSPEPSEQFIKQHDFSSYDLILMDLNLGGEVNGMELSKQILQENPHCKIIVYTGYEVEDYFEEAIRAGLHGAISKTESKEKITQYIYHVLNGEILVDFAYFKQLMTQQKTKPAPSSQKEQDVLTPRECLILQEVEKGFTNQEIADALHLSKRSIEYSLTSIFNKLNVGSRTEAVLIAKSDGVL</ns2:sequence><ns2:name>GCA_034258595_comA</ns2:name></ns2:Sequence><ns2:Sequence dsseqid="sq896" id="sq896" description="two-component system response regulator ComA"><ns2:sequence>MKKILVIDDHPAVMEGTKTILETDSNLSVDCLSPEPSEQFIKQHDFSSYDLILMDLNLGGEVNGMELSKQILQENPHCKIIVYTGYEVEDYFEEAIRAGLHGAISKTESKEKITQYIYHVLNGEILVDFAYFKQLMTQQKTKPAPSSQKEQDVLTPRECLILQEVEKGFTNQEIADALHLSKRSIEYSLTSIFNKLNVGSRTEAVLIAKSDGVL</ns2:sequence><ns2:name>GCA_000699465_comA</ns2:name></ns2:Sequence><ns2:Sequence dsseqid="sq898" id="sq898" description="two-component system response regulator ComA"><ns2:sequence>MKKILVIDDHPAVMEGTKTILETDSNLSVDCLSPEPSEQFIKQHDFSSYDLILMDLNLGGEVNGMELSKQILQENPHCKIIVYTGYEVEDYFEEAIRAGLHGAISKTESKEKITQYIYHVLNGEILVDFAYFKQLMTQQKTKPAPSSQKEQDVLTPRECLILQEVEKGFTNQEIADALHLSKRSIEYSLTSIFNKLNVGSRTEAVLIAKSDGVL</ns2:sequence><ns2:name>GCA_009662415_comA</ns2:name></ns2:Sequence><ns2:Sequence dsseqid="sq900" id="sq900" description="two-component system response regulator ComA"><ns2:sequence>MKKILVIDDHPAVMEGTKTILETDSNLSVDCLSPEPSEQFIKQHDFSSYDLILMDLNLGGEVNGMELSKQILQENPHCKIIVYTGYEVEDYFEEAIRAGLHGAISKTESKEKITQYIYHVLNGEILVDFAYFKQLMTQQKTKPAPSSQKEQDVLTPRECLILQEVEKGFTNQEIADALHLSKRSIEYSLTSIFNKLNVGSRTEAVLIAKSDGVL</ns2:sequence><ns2:name>GCA_039614745_comA</ns2:name></ns2:Sequence><ns2:Sequence dsseqid="sq902" id="sq902" description="two-component system response regulator ComA"><ns2:sequence>MKKILVIDDHPAVMEGTKTILETDSNLSVDCLSPEPSEQFIKQHDFSSYDLILMDLNLGGEVNGMELSKQILQENPHCKIIVYTGYEVEDYFEEAIRAGLHGAISKTESKEKITQYIYHVLNGEILVDFAYFKQLMTQQKTKPAPSSQKEQDVLTPRECLILQEVEKGFTNQEIADALHLSKRSIEYSLTSIFNKLNVGSRTEAVLIAKSDGVL</ns2:sequence><ns2:name>GCA_030028395_comA</ns2:name></ns2:Sequence><ns2:Sequence dsseqid="sq904" id="sq904" description="two-component system response regulator ComA"><ns2:sequence>MKKILVIDDHPAVMEGTKTILETDSNLSVDCLSPEPSEQFIKQHDFSSYDLILMDLNLGGEVNGMELSKQILQENPHCKIIVYTGYEVEDYFEEAIRAGLHGAISKTESKEKITQYIYHVLNGEILVDFAYFKQLMTQQKTKPAPSSQKEQDVLTPRECLILQEVEKGFTNQEIADALHLSKRSIEYSLTSIFNKLNVGSRTEAVLIAKSDGVL</ns2:sequence><ns2:name>GCA_009913595_comA</ns2:name></ns2:Sequence><ns2:Sequence dsseqid="sq906" id="sq906" description="two-component system response regulator ComA"><ns2:sequence>MKKILVIDDHPAVMEGTKTILETDSNLSVDCLSPEPSEQFIKQHDFSSYDLILMDLNLGGEVNGMELSKQILQENPHCKIIVYTGYEVEDYFEEAIRAGLHGAISKTESKEKITQYIYHVLNGEILVDFAYFKQLMTQQKTKPAPSSQKEQDVLTPRECLILQEVEKGFTNQEIADALHLSKRSIEYSLTSIFNKLNVGSRTEAVLIAKSDGVL</ns2:sequence><ns2:name>GCA_905310985_comA</ns2:name></ns2:Sequence><ns2:Sequence dsseqid="sq908" id="sq908" description="two-component system response regulator ComA"><ns2:sequence>MKKILVIDDHPAVMEGTKTILETDSNLSVDCLSPEPSEQFIKQHDFSSYDLILMDLNLGGEVNGMELSKQILQENPHCKIIVYTGYEVEDYFEEAIRAGLHGAISKTESKEKITQYIYHVLNGEILVDFAYFKQLMTQQKTKPAPSSQKEQDVLTPRECLILQEVEKGFTNQEIADALHLSKRSIEYSLTSIFNKLNVGSRTEAVLIAKSDGVL</ns2:sequence><ns2:name>GCA_905310975_comA</ns2:name></ns2:Sequence><ns2:Sequence dsseqid="sq910" id="sq910" description="two-component system response regulator ComA"><ns2:sequence>MKKILVIDDHPAVMEGTKTILETDSNLSVDCLSPEPSEQFIKQHDFSSYDLILMDLNLGGEVNGMELSKQILQENPHCKIIVYTGYEVEDYFEEAIRAGLHGAISKTESKEKITQYIYHVLNGEILVDFAYFKQLMTQQKTKPAPSSQKEQDVLTPRECLILQEVEKGFTNQEIADALHLSKRSIEYSLTSIFNKLNVGSRTEAVLIAKSDGVL</ns2:sequence><ns2:name>GCA_023702085_comA</ns2:name></ns2:Sequence><ns2:Sequence dsseqid="sq912" id="sq912" description="two-component system response regulator ComA"><ns2:sequence>MKKILVIDDHPAVMEGTKTILETDSNLSVDCLSPEPSEQFIKQHDFSSYDLILMDLNLGGEVNGMELSKQILQENPHCKIIVYTGYEVEDYFEEAIRAGLHGAISKTESKEKITQYIYHVLNGEILVDFAYFKQLMTQQKTKPAPSSQKEQDVLTPRECLILQEVEKGFTNQEIADALHLSKRSIEYSLTSIFNKLNVGSRTEAVLIAKSDGVL</ns2:sequence><ns2:name>GCA_004119595_comA</ns2:name></ns2:Sequence><ns2:Sequence dsseqid="sq914" id="sq914" description="two-component system response regulator ComA"><ns2:sequence>MKKILVIDDHPAVMEGTKTILETDSNLSVDCLSPEPSEQFIKQHDFSSYDLILMDLNLGGEVNGMELSKQILQENPHCKIIVYTGYEVEDYFEEAIRAGLHGAISKTESKEKITQYIYHVLNGEILVDFAYFKQLMTQQKTKPAPSSQKEQDVLTPRECLILQEVEKGFTNQEIADALHLSKRSIEYSLTSIFNKLNVGSRTEAVLIAKSDGVL</ns2:sequence><ns2:name>GCA_009662335_comA</ns2:name></ns2:Sequence><ns2:Sequence dsseqid="sq916" id="sq916" description="two-component system response regulator ComA"><ns2:sequence>MKKILVIDDHPAVMEGTKTILETDSNLSVDCLSPEPSEQFIKQHDFSSYDLILMDLNLGGEVNGMELSKQILQENPHCKIIVYTGYEVEDYFEEAIRAGLHGAISKTESKEKITQYIYHVLNGEILVDFAYFKQLMTQQKTKPAPSSQKEQDVLTPRECLILQEVEKGFTNQEIADALHLSKRSIEYSLTSIFNKLNVGSRTEAVLIAKSDGVL</ns2:sequence><ns2:name>GCA_006741845_comA</ns2:name></ns2:Sequence><ns2:Sequence dsseqid="sq918" id="sq918" description="two-component system response regulator ComA"><ns2:sequence>MKKILVIDDHPAVMEGTKTILETDSNLSVDCLSPEPSEQFIKQHDFSSYDLILMDLNLGGEVNGMELSKQILQENPHCKIIVYTGYEVEDYFEEAIRAGLHGAISKTESKEKITQYIYHVLNGEILVDFAYFKQLMTQQKTKPAPSSQKEQDVLTPRECLILQEVEKGFTNQEIADALHLSKRSIEYSLTSIFNKLNVGSRTEAVLIAKSDGVL</ns2:sequence><ns2:name>GCA_027923485_comA</ns2:name></ns2:Sequence><ns2:Sequence dsseqid="sq920" id="sq920" description="two-component system response regulator ComA"><ns2:sequence>MKKILVIDDHPAVMEGTKTILETDSNLSVDCLSPEPSEQFIKQHDFSSYDLILMDLNLGGEVNGMELSKQILQENPHCKIIVYTGYEVEDYFEEAIRAGLHGAISKTESKEKITQYIYHVLNGEILVDFAYFKQLMTQQKTKPAPSSQKEQDVLTPRECLILQEVEKGFTNQEIADALHLSKRSIEYSLTSIFNKLNVGSRTEAVLIAKSDGVL</ns2:sequence><ns2:name>GCA_024508195_comA</ns2:name></ns2:Sequence><ns2:Sequence dsseqid="sq922" id="sq922" description="two-component system response regulator ComA"><ns2:sequence>MKKILVIDDHPAVMEGTKTILETDSNLSVDCLSPEPSEQFIKQHDFSSYDLILMDLNLGGEVNGMELSKQILQENPHCKIIVYTGYEVEDYFEEAIRAGLHGAISKTESKEKITQYIYHVLNGEILVDFAYFKQLMTQQKTKPAPSSQKEQDVLTPRECLILQEVEKGFTNQEIADALHLSKRSIEYSLTSIFNKLNVGSRTEAVLIAKSDGVL</ns2:sequence><ns2:name>GCA_023078435_comA</ns2:name></ns2:Sequence><ns2:Sequence dsseqid="sq924" id="sq924" description="two-component system response regulator ComA"><ns2:sequence>MKKILVIDDHPAVMEGTKTILETDSNLSVDCLSPEPSEQFIKQHDFSSYDLILMDLNLGGEVNGMELSKQILQENPHCKIIVYTGYEVEDYFEEAIRAGLHGAISKTESKEKITQYIYHVLNGEILVDFAYFKQLMTQQKTKPAPSSQKEQDVLTPRECLILQEVEKGFTNQEIADALHLSKRSIEYSLTSIFNKLNVGSRTEAVLIAKSDGVL</ns2:sequence><ns2:name>GCA_905311035_comA</ns2:name></ns2:Sequence><ns2:Sequence dsseqid="sq926" id="sq926" description="two-component system response regulator ComA"><ns2:sequence>MKKILVIDDHPAVMEGTKTILETDSNLSVDCLSPEPSEQFIKQHDFSSYDLILMDLNLGGEVNGMELSKQILQENPHCKIIVYTGYEVEDYFEEAIRAGLHGAISKTESKEKITQYIYHVLNGEILVDFAYFKQLMTQQKTKPAPSSQKEQDVLTPRECLILQEVEKGFTNQEIADALHLSKRSIEYSLTSIFNKLNVGSRTEAVLIAKSDGVL</ns2:sequence><ns2:name>GCA_024706255_comA</ns2:name></ns2:Sequence><ns2:Sequence dsseqid="sq928" id="sq928" description="two-component system response regulator ComA"><ns2:sequence>MKKILVIDDHPAVMEGTKTILETDSNLSVDCLSPEPSEQFIKQHDFSSYDLILMDLNLGGEVNGMELSKQILQENPHCKIIVYTGYEVEDYFEEAIRAGLHGAISKTESKEKITQYIYHVLNGEILVDFAYFKQLMTQQKTKPAPSSQKEQDVLTPRECLILQEVEKGFTNQEIADALHLSKRSIEYSLTSIFNKLNVGSRTEAVLIAKSDGVL</ns2:sequence><ns2:name>GCA_001565875_comA</ns2:name></ns2:Sequence><ns2:Sequence dsseqid="sq930" id="sq930" description="two-component system response regulator ComA"><ns2:sequence>MKKILVIDDHPAVMEGTKTILETDSNLSVDCLSPEPSEQFIKQHDFSSYDLILMDLNLGGEVNGMELSKQILQENPHCKIIVYTGYEVEDYFEEAIRAGLHGAISKTESKEKITQYIYHVLNGEILVDFAYFKQLMTQQKTKPAPSSQKEQDVLTPRECLILQEVEKGFTNQEIADALHLSKRSIEYSLTSIFNKLNVGSRTEAVLIAKSDGVL</ns2:sequence><ns2:name>GCA_905319565_comA</ns2:name></ns2:Sequence><ns2:Sequence dsseqid="sq932" id="sq932" description="two-component system response regulator ComA"><ns2:sequence>MKKILVIDDHPAVMEGTKTILETDSNLSVDCLSPEPSEQFIKQHDFSSYDLILMDLNLGGEVNGMELSKQILQENPHCKIIVYTGYEVEDYFEEAIRAGLHGAISKTESKEKITQYIYHVLNGEILVDFAYFKQLMTQQKTKPAPSSQKEQDVLTPRECLILQEVEKGFTNQEIADALHLSKRSIEYSLTSIFNKLNVGSRTEAVLIAKSDGVL</ns2:sequence><ns2:name>GCA_035319605_comA</ns2:name></ns2:Sequence><ns2:Sequence dsseqid="sq934" id="sq934" description="two-component system response regulator ComA"><ns2:sequence>MKKILVIDDHPAVMEGTKTILETDSNLSVDCLSPEPSEQFIKQHDFSSYDLILMDLNLGGEVNGMELSKQILQENPHCKIIVYTGYEVEDYFEEAIRAGLHGAISKTESKEKITQYIYHVLNGEILVDFAYFKQLMTQQKTKPAPSSQKEQDVLTPRECLILQEVEKGFTNQEIADALHLSKRSIEYSLTSIFNKLNVGSRTEAVLIAKSDGVL</ns2:sequence><ns2:name>GCA_000186745_comA</ns2:name></ns2:Sequence><ns2:Sequence dsseqid="sq586" id="sq586" description="two-component system response regulator ComA"><ns2:sequence>MKKILVIDDHPAVMEGTKTILETDSNLSVDCLSPEPSEQFIKQHDFSSYDLILMDLNLGGEVNGMELSKQILQENPHCKIIVYIGYEVEDYFEEAIRAGLHGAISKTESKEKITQYIYHVLNGEILVDFAYFKQLMTQQKTKPAPSSQKEQDVLTPRECLILQEVEKGFTNQEIADALHLSKRSIEYSLTSIFNKLNVGSRTEAVLIAKSDGVL</ns2:sequence><ns2:name>GCA_000782835_comA</ns2:name></ns2:Sequence><ns2:Sequence dsseqid="sq936" id="sq936" description="two-component system response regulator ComA"><ns2:sequence>MKKILVIDDHPAVMEGTKTILETDSNLSVDCLSPEPSEQFIKQHDFSSYDLILMDLNLGGEVNGMELSKQILQENPHCKIIVYTGYEVEDYFEEAIRAGLHGAISKTESKEKITQYIYHVLNGEILVDFAYFKQLMTQQKTKPAPSSQKEQDVLTPRECLILQEVEKGFTNQEIADALHLSKRSIEYSLTSIFNKLNVGSRTEAVLIAKSDGVL</ns2:sequence><ns2:name>GCA_001037985_comA</ns2:name></ns2:Sequence><ns2:Sequence dsseqid="sq938" id="sq938" description="two-component system response regulator ComA"><ns2:sequence>MKKILVIDDHPAVMEGTKTILETDSNLSVDCLSPEPSEQFIKQHDFSSYDLILMDLNLGGEVNGMELSKQILQENPHCKIIVYTGYEVEDYFEEAIRAGLHGAISKTESKEKITQYIYHVLNGEILVDFAYFKQLMTQQKTKPAPSSQKEQDVLTPRECLILQEVEKGFTNQEIADALHLSKRSIEYSLTSIFNKLNVGSRTEAVLIAKSDGVL</ns2:sequence><ns2:name>GCA_030413125_comA</ns2:name></ns2:Sequence><ns2:Sequence dsseqid="sq940" id="sq940" description="two-component system response regulator ComA"><ns2:sequence>MKKILVIDDHPAVMEGTKTILETDSNLSVDCLSPEPSEQFIKQHDFSSYDLILMDLNLGGEVNGMELSKQILQENPHCKIIVYTGYEVEDYFEEAIRAGLHGAISKTESKEKITQYIYHVLNGEILVDFAYFKQLMTQQKTKPAPSSQKEQDVLTPRECLILQEVEKGFTNQEIADALHLSKRSIEYSLTSIFNKLNVGSRTEAVLIAKSDGVL</ns2:sequence><ns2:name>GCA_030123085_comA</ns2:name></ns2:Sequence><ns2:Sequence dsseqid="sq942" id="sq942" description="two-component system response regulator ComA"><ns2:sequence>MKKILVIDDHPAVMEGTKTILETDSNLSVDCLSPEPSEQFIKQHDFSSYDLILMDLNLGGEVNGMELSKQILQENPHCKIIVYTGYEVEDYFEEAIRAGLHGAISKTESKEKITQYIYHVLNGEILVDFAYFKQLMTQQKTKPAPSSQKEQDVLTPRECLILQEVEKGFTNQEIADALHLSKRSIEYSLTSIFNKLNVGSRTEAVLIAKSDGVL</ns2:sequence><ns2:name>GCA_000344745_comA</ns2:name></ns2:Sequence><ns2:Sequence dsseqid="sq944" id="sq944" description="two-component system response regulator ComA"><ns2:sequence>MKKILVIDDHPAVMEGTKTILETDSNLSVDCLSPEPSEQFIKQHDFSSYDLILMDLNLGGEVNGMELSKQILQENPHCKIIVYTGYEVEDYFEEAIRAGLHGAISKTESKEKITQYIYHVLNGEILVDFAYFKQLMTQQKTKPAPSSQKEQDVLTPRECLILQEVEKGFTNQEIADALHLSKRSIEYSLTSIFNKLNVGSRTEAVLIAKSDGVL</ns2:sequence><ns2:name>GCA_001747445_comA</ns2:name></ns2:Sequence><ns2:Sequence dsseqid="sq946" id="sq946" description="two-component system response regulator ComA"><ns2:sequence>MKKILVIDDHPAVMEGTKTILETDSNLSVDCLSPEPSEQFIKQHDFSSYDLILMDLNLGGEVNGMELSKQILQENPHCKIIVYTGYEVEDYFEEAIRAGLHGAISKTESKEKITQYIYHVLNGEILVDFAYFKQLMTQQKTKPAPSSQKEQDVLTPRECLILQEVEKGFTNQEIADALHLSKRSIEYSLTSIFNKLNVGSRTEAVLIAKSDGVL</ns2:sequence><ns2:name>GCA_024917175_comA</ns2:name></ns2:Sequence><ns2:Sequence dsseqid="sq948" id="sq948" description="two-component system response regulator ComA"><ns2:sequence>MKKILVIDDHPAVMEGTKTILETDSNLSVDCLSPEPSEQFIKQHDFSSYDLILMDLNLGGEVNGMELSKQILQENPHCKIIVYTGYEVEDYFEEAIRAGLHGAISKTESKEKITQYIYHVLNGEILVDFAYFKQLMTQQKTKPAPSSQKEQDVLTPRECLILQEVEKGFTNQEIADALHLSKRSIEYSLTSIFNKLNVGSRTEAVLIAKSDGVL</ns2:sequence><ns2:name>GCA_009913575_comA</ns2:name></ns2:Sequence><ns2:Sequence dsseqid="sq950" id="sq950" description="two-component system response regulator ComA"><ns2:sequence>MKKILVIDDHPAVMEGTKTILETDSNLSVDCLSPEPSEQFIKQHDFSSYDLILMDLNLGGEVNGMELSKQILQENPHCKIIVYTGYEVEDYFEEAIRAGLHGAISKTESKEKITQYIYHVLNGEILVDFAYFKQLMTQQKTKPAPSSQKEQDVLTPRECLILQEVEKGFTNQEIADALHLSKRSIEYSLTSIFNKLNVGSRTEAVLIAKSDGVL</ns2:sequence><ns2:name>Bacillus_subtilis_PRO53_comA</ns2:name></ns2:Sequence><ns2:Sequence dsseqid="sq952" id="sq952" description="two-component system response regulator ComA"><ns2:sequence>MKKILVIDDHPAVMEGTKTILETDSNLSVDCLSPEPSEQFIKQHDFSSYDLILMDLNLGGEVNGMELSKQILQENPHCKIIVYTGYEVEDYFEEAIRAGLHGAISKTESKEKITQYIYHVLNGEILVDFAYFKQLMTQQKTKPAPSSQKEQDVLTPRECLILQEVEKGFTNQEIADALHLSKRSIEYSLTSIFNKLNVGSRTEAVLIAKSDGVL</ns2:sequence><ns2:name>GCA_000706705_comA</ns2:name></ns2:Sequence><ns2:Sequence dsseqid="sq594" id="sq594" description="two-component system response regulator ComA"><ns2:sequence>MKKILVIDDHPAVMEGTKTILETDSNLSVDCLSPEPGEQFIKQHDFSSYDLILMDLNLGGEVNGMELSKQILQENHCKIIVYTGYEVEDYFEEAIRAGLHGAISKTESKEKITQYIYHVLNGEILVDFAYFKQLMTQQKTKPAPSSQKEQDVLTPRECLILQEVEKGFTNQEIADALHLSKRSIEYSLTSIFNKLNVGSRTEAVLIAKSDGVL</ns2:sequence><ns2:name>Bacillus_subtilis_PRO64_comA</ns2:name></ns2:Sequence><ns2:Sequence dsseqid="sq954" id="sq954" description="two-component system response regulator ComA"><ns2:sequence>MKKILVIDDHPAVMEGTKTILETDSNLSVDCLSPEPSEQFIKQHDFSSYDLILMDLNLGGEVNGMELSKQILQENPHCKIIVYTGYEVEDYFEEAIRAGLHGAISKTESKEKITQYIYHVLNGEILVDFAYFKQLMTQQKTKPAPSSQKEQDVLTPRECLILQEVEKGFTNQEIADALHLSKRSIEYSLTSIFNKLNVGSRTEAVLIAKSDGVL</ns2:sequence><ns2:name>Bacillus_subtilis_DSM10_comA</ns2:name></ns2:Sequence><ns2:Sequence dsseqid="sq956" id="sq956" description="two-component system response regulator ComA"><ns2:sequence>MKKILVIDDHPAVMEGTKTILETDSNLSVDCLSPEPSEQFIKQHDFSSYDLILMDLNLGGEVNGMELSKQILQENPHCKIIVYTGYEVEDYFEEAIRAGLHGAISKTESKEKITQYIYHVLNGEILVDFAYFKQLMTQQKTKPAPSSQKEQDVLTPRECLILQEVEKGFTNQEIADALHLSKRSIEYSLTSIFNKLNVGSRTEAVLIAKSDGVL</ns2:sequence><ns2:name>GCA_003610955_comA</ns2:name></ns2:Sequence><ns2:Sequence dsseqid="sq958" id="sq958" description="two-component system response regulator ComA"><ns2:sequence>MKKILVIDDHPAVMEGTKTILETDSNLSVDCLSPEPSEQFIKQHDFSSYDLILMDLNLGGEVNGMELSKQILQENPHCKIIVYTGYEVEDYFEEAIRAGLHGAISKTESKEKITQYIYHVLNGEILVDFAYFKQLMTQQKTKPAPSSQKEQDVLTPRECLILQEVEKGFTNQEIADALHLSKRSIEYSLTSIFNKLNVGSRTEAVLIAKSDGVL</ns2:sequence><ns2:name>GCA_034440835_comA</ns2:name></ns2:Sequence><ns2:Sequence dsseqid="sq960" id="sq960" description="two-component system response regulator ComA"><ns2:sequence>MKKILVIDDHPAVMEGTKTILETDSNLSVDCLSPEPSEQFIKQHDFSSYDLILMDLNLGGEVNGMELSKQILQENPHCKIIVYTGYEVEDYFEEAIRAGLHGAISKTESKEKITQYIYHVLNGEILVDFAYFKQLMTQQKTKPAPSSQKEQDVLTPRECLILQEVEKGFTNQEIADALHLSKRSIEYSLTSIFNKLNVGSRTEAVLIAKSDGVL</ns2:sequence><ns2:name>GCA_023612315_comA</ns2:name></ns2:Sequence><ns2:Sequence dsseqid="sq962" id="sq962" description="two-component system response regulator ComA"><ns2:sequence>MKKILVIDDHPAVMEGTKTILETDSNLSVDCLSPEPSEQFIKQHDFSSYDLILMDLNLGGEVNGMELSKQILQENPHCKIIVYTGYEVEDYFEEAIRAGLHGAISKTESKEKITQYIYHVLNGEILVDFAYFKQLMTQQKTKPAPSSQKEQDVLTPRECLILQEVEKGFTNQEIADALHLSKRSIEYSLTSIFNKLNVGSRTEAVLIAKSDGVL</ns2:sequence><ns2:name>GCA_019931715_comA</ns2:name></ns2:Sequence><ns2:Sequence dsseqid="sq964" id="sq964" description="two-component system response regulator ComA"><ns2:sequence>MKKILVIDDHPAVMEGTKTILETDSNLSVDCLSPEPSEQFIKQHDFSSYDLILMDLNLGGEVNGMELSKQILQENPHCKIIVYTGYEVEDYFEEAIRAGLHGAISKTESKEKITQYIYHVLNGEILVDFAYFKQLMTQQKTKPAPSSQKEQDVLTPRECLILQEVEKGFTNQEIADALHLSKRSIEYSLTSIFNKLNVGSRTEAVLIAKSDGVL</ns2:sequence><ns2:name>GCA_905318255_comA</ns2:name></ns2:Sequence><ns2:Sequence dsseqid="sq966" id="sq966" description="two-component system response regulator ComA"><ns2:sequence>MKKILVIDDHPAVMEGTKTILETDSNLSVDCLSPEPSEQFIKQHDFSSYDLILMDLNLGGEVNGMELSKQILQENPHCKIIVYTGYEVEDYFEEAIRAGLHGAISKTESKEKITQYIYHVLNGEILVDFAYFKQLMTQQKTKPAPSSQKEQDVLTPRECLILQEVEKGFTNQEIADALHLSKRSIEYSLTSIFNKLNVGSRTEAVLIAKSDGVL</ns2:sequence><ns2:name>GCA_029916985_comA</ns2:name></ns2:Sequence><ns2:Sequence dsseqid="sq968" id="sq968" description="two-component system response regulator ComA"><ns2:sequence>MKKILVIDDHPAVMEGTKTILETDSNLSVDCLSPEPSEQFIKQHDFSSYDLILMDLNLGGEVNGMELSKQILQENPHCKIIVYTGYEVEDYFEEAIRAGLHGAISKTESKEKITQYIYHVLNGEILVDFAYFKQLMTQQKTKPAPSSQKEQDVLTPRECLILQEVEKGFTNQEIADALHLSKRSIEYSLTSIFNKLNVGSRTEAVLIAKSDGVL</ns2:sequence><ns2:name>GCA_000321395_comA</ns2:name></ns2:Sequence><ns2:Sequence dsseqid="sq970" id="sq970" description="two-component system response regulator ComA"><ns2:sequence>MKKILVIDDHPAVMEGTKTILETDSNLSVDCLSPEPSEQFIKQHDFSSYDLILMDLNLGGEVNGMELSKQILQENPHCKIIVYTGYEVEDYFEEAIRAGLHGAISKTESKEKITQYIYHVLNGEILVDFAYFKQLMTQQKTKPAPSSQKEQDVLTPRECLILQEVEKGFTNQEIADALHLSKRSIEYSLTSIFNKLNVGSRTEAVLIAKSDGVL</ns2:sequence><ns2:name>GCA_004119695_comA</ns2:name></ns2:Sequence><ns2:Sequence dsseqid="sq972" id="sq972" description="two-component system response regulator ComA"><ns2:sequence>MKKILVIDDHPAVMEGTKTILETDSNLSVDCLSPEPSEQFIKQHDFSSYDLILMDLNLGGEVNGMELSKQILQENPHCKIIVYTGYEVEDYFEEAIRAGLHGAISKTESKEKITQYIYHVLNGEILVDFAYFKQLMTQQKTKPAPSSQKEQDVLTPRECLILQEVEKGFTNQEIADALHLSKRSIEYSLTSIFNKLNVGSRTEAVLIAKSDGVL</ns2:sequence><ns2:name>GCA_037201935_comA</ns2:name></ns2:Sequence><ns2:Sequence dsseqid="sq974" id="sq974" description="two-component system response regulator ComA"><ns2:sequence>MKKILVIDDHPAVMEGTKTILETDSNLSVDCLSPEPSEQFIKQHDFSSYDLILMDLNLGGEVNGMELSKQILQENPHCKIIVYTGYEVEDYFEEAIRAGLHGAISKTESKEKITQYIYHVLNGEILVDFAYFKQLMTQQKTKPAPSSQKEQDVLTPRECLILQEVEKGFTNQEIADALHLSKRSIEYSLTSIFNKLNVGSRTEAVLIAKSDGVL</ns2:sequence><ns2:name>GCA_024799885_comA</ns2:name></ns2:Sequence><ns2:Sequence dsseqid="sq976" id="sq976" description="two-component system response regulator ComA"><ns2:sequence>MKKILVIDDHPAVMEGTKTILETDSNLSVDCLSPEPSEQFIKQHDFSSYDLILMDLNLGGEVNGMELSKQILQENPHCKIIVYTGYEVEDYFEEAIRAGLHGAISKTESKEKITQYIYHVLNGEILVDFAYFKQLMTQQKTKPAPSSQKEQDVLTPRECLILQEVEKGFTNQEIADALHLSKRSIEYSLTSIFNKLNVGSRTEAVLIAKSDGVL</ns2:sequence><ns2:name>GCA_022647025_comA</ns2:name></ns2:Sequence><ns2:Sequence dsseqid="sq602" id="sq602" description="two-component system response regulator ComA"><ns2:sequence>MKKILVIDDHPAVMEGTKTILETDSNLSVDCLSPEPSEQFIKQHDFSSYDLILMDLNLGGEVNGMELSKQILQENPHCKIIVYTGYEVEDYFEEAIRAGLHGAISKTESKEKITQYIYHVLNGEILVDFTYFKQLMTQQKTKPAPSSQKEQDVLTPRECLILQEVEKGFTNQEIADALHLSKRSIEYSLTSIFNKLNVGSRTEAVLIAKSDGVL</ns2:sequence><ns2:name>GCA_005849145_comA</ns2:name></ns2:Sequence><ns2:Sequence dsseqid="sq978" id="sq978" description="two-component system response regulator ComA"><ns2:sequence>MKKILVIDDHPAVMEGTKTILETDSNLSVDCLSPEPSEQFIKQHDFSSYDLILMDLNLGGEVNGMELSKQILQENPHCKIIVYTGYEVEDYFEEAIRAGLHGAISKTESKEKITQYIYHVLNGEILVDFAYFKQLMTQQKTKPAPSSQKEQDVLTPRECLILQEVEKGFTNQEIADALHLSKRSIEYSLTSIFNKLNVGSRTEAVLIAKSDGVL</ns2:sequence><ns2:name>GCA_905311405_comA</ns2:name></ns2:Sequence><ns2:Sequence dsseqid="sq980" id="sq980" description="two-component system response regulator ComA"><ns2:sequence>MKKILVIDDHPAVMEGTKTILETDSNLSVDCLSPEPSEQFIKQHDFSSYDLILMDLNLGGEVNGMELSKQILQENPHCKIIVYTGYEVEDYFEEAIRAGLHGAISKTESKEKITQYIYHVLNGEILVDFAYFKQLMTQQKTKPAPSSQKEQDVLTPRECLILQEVEKGFTNQEIADALHLSKRSIEYSLTSIFNKLNVGSRTEAVLIAKSDGVL</ns2:sequence><ns2:name>GCA_029637165_comA</ns2:name></ns2:Sequence><ns2:Sequence dsseqid="sq982" id="sq982" description="two-component system response regulator ComA"><ns2:sequence>MKKILVIDDHPAVMEGTKTILETDSNLSVDCLSPEPSEQFIKQHDFSSYDLILMDLNLGGEVNGMELSKQILQENPHCKIIVYTGYEVEDYFEEAIRAGLHGAISKTESKEKITQYIYHVLNGEILVDFAYFKQLMTQQKTKPAPSSQKEQDVLTPRECLILQEVEKGFTNQEIADALHLSKRSIEYSLTSIFNKLNVGSRTEAVLIAKSDGVL</ns2:sequence><ns2:name>GCA_019704415_comA</ns2:name></ns2:Sequence><ns2:Sequence dsseqid="sq984" id="sq984" description="two-component system response regulator ComA"><ns2:sequence>MKKILVIDDHPAVMEGTKTILETDSNLSVDCLSPEPSEQFIKQHDFSSYDLILMDLNLGGEVNGMELSKQILQENPHCKIIVYTGYEVEDYFEEAIRAGLHGAISKTESKEKITQYIYHVLNGEILVDFAYFKQLMTQQKTKPAPSSQKEQDVLTPRECLILQEVEKGFTNQEIADALHLSKRSIEYSLTSIFNKLNVGSRTEAVLIAKSDGVL</ns2:sequence><ns2:name>GCA_002290305_comA</ns2:name></ns2:Sequence><ns2:Sequence dsseqid="sq986" id="sq986" description="two-component system response regulator ComA"><ns2:sequence>MKKILVIDDHPAVMEGTKTILETDSNLSVDCLSPEPSEQFIKQHDFSSYDLILMDLNLGGEVNGMELSKQILQENPHCKIIVYTGYEVEDYFEEAIRAGLHGAISKTESKEKITQYIYHVLNGEILVDFAYFKQLMTQQKTKPAPSSQKEQDVLTPRECLILQEVEKGFTNQEIADALHLSKRSIEYSLTSIFNKLNVGSRTEAVLIAKSDGVL</ns2:sequence><ns2:name>GCA_905311425_comA</ns2:name></ns2:Sequence><ns2:Sequence dsseqid="sq988" id="sq988" description="two-component system response regulator ComA"><ns2:sequence>MKKILVIDDHPAVMEGTKTILETDSNLSVDCLSPEPSEQFIKQHDFSSYDLILMDLNLGGEVNGMELSKQILQENPHCKIIVYTGYEVEDYFEEAIRAGLHGAISKTESKEKITQYIYHVLNGEILVDFAYFKQLMTQQKTKPAPSSQKEQDVLTPRECLILQEVEKGFTNQEIADALHLSKRSIEYSLTSIFNKLNVGSRTEAVLIAKSDGVL</ns2:sequence><ns2:name>GCA_014171535_comA</ns2:name></ns2:Sequence><ns2:Sequence dsseqid="sq990" id="sq990" description="two-component system response regulator ComA"><ns2:sequence>MKKILVIDDHPAVMEGTKTILETDSNLSVDCLSPEPSEQFIKQHDFSSYDLILMDLNLGGEVNGMELSKQILQENPHCKIIVYTGYEVEDYFEEAIRAGLHGAISKTESKEKITQYIYHVLNGEILVDFAYFKQLMTQQKTKPAPSSQKEQDVLTPRECLILQEVEKGFTNQEIADALHLSKRSIEYSLTSIFNKLNVGSRTEAVLIAKSDGVL</ns2:sequence><ns2:name>GCA_000209795_comA</ns2:name></ns2:Sequence><ns2:Sequence dsseqid="sq992" id="sq992" description="two-component system response regulator ComA"><ns2:sequence>MKKILVIDDHPAVMEGTKTILETDSNLSVDCLSPEPSEQFIKQHDFSSYDLILMDLNLGGEVNGMELSKQILQENPHCKIIVYTGYEVEDYFEEAIRAGLHGAISKTESKEKITQYIYHVLNGEILVDFAYFKQLMTQQKTKPAPSSQKEQDVLTPRECLILQEVEKGFTNQEIADALHLSKRSIEYSLTSIFNKLNVGSRTEAVLIAKSDGVL</ns2:sequence><ns2:name>GCA_004119875_comA</ns2:name></ns2:Sequence><ns2:Sequence dsseqid="sq994" id="sq994" description="two-component system response regulator ComA"><ns2:sequence>MKKILVIDDHPAVMEGTKTILETDSNLSVDCLSPEPSEQFIKQHDFSSYDLILMDLNLGGEVNGMELSKQILQENPHCKIIVYTGYEVEDYFEEAIRAGLHGAISKTESKEKITQYIYHVLNGEILVDFAYFKQLMTQQKTKPAPSSQKEQDVLTPRECLILQEVEKGFTNQEIADALHLSKRSIEYSLTSIFNKLNVGSRTEAVLIAKSDGVL</ns2:sequence><ns2:name>GCA_034054115_comA</ns2:name></ns2:Sequence><ns2:Sequence dsseqid="sq996" id="sq996" description="two-component system response regulator ComA"><ns2:sequence>MKKILVIDDHPAVMEGTKTILETDSNLSVDCLSPEPSEQFIKQHDFSSYDLILMDLNLGGEVNGMELSKQILQENPHCKIIVYTGYEVEDYFEEAIRAGLHGAISKTESKEKITQYIYHVLNGEILVDFAYFKQLMTQQKTKPAPSSQKEQDVLTPRECLILQEVEKGFTNQEIADALHLSKRSIEYSLTSIFNKLNVGSRTEAVLIAKSDGVL</ns2:sequence><ns2:name>GCA_019704455_comA</ns2:name></ns2:Sequence><ns2:Sequence dsseqid="sq998" id="sq998" description="two-component system response regulator ComA"><ns2:sequence>MKKILVIDDHPAVMEGTKTILETDSNLSVDCLSPEPSEQFIKQHDFSSYDLILMDLNLGGEVNGMELSKQILQENPHCKIIVYTGYEVEDYFEEAIRAGLHGAISKTESKEKITQYIYHVLNGEILVDFAYFKQLMTQQKTKPAPSSQKEQDVLTPRECLILQEVEKGFTNQEIADALHLSKRSIEYSLTSIFNKLNVGSRTEAVLIAKSDGVL</ns2:sequence><ns2:name>GCA_023521275_comA</ns2:name></ns2:Sequence><ns2:Sequence dsseqid="sq1000" id="sq1000" description="two-component system response regulator ComA"><ns2:sequence>MKKILVIDDHPAVMEGTKTILETDSNLSVDCLSPEPSEQFIKQHDFSSYDLILMDLNLGGEVNGMELSKQILQENPHCKIIVYTGYEVEDYFEEAIRAGLHGAISKTESKEKITQYIYHVLNGEILVDFAYFKQLMTQQKTKPAPSSQKEQDVLTPRECLILQEVEKGFTNQEIADALHLSKRSIEYSLTSIFNKLNVGSRTEAVLIAKSDGVL</ns2:sequence><ns2:name>GCA_026639155_comA</ns2:name></ns2:Sequence><ns2:Sequence dsseqid="sq1002" id="sq1002" description="two-component system response regulator ComA"><ns2:sequence>MKKILVIDDHPAVMEGTKTILETDSNLSVDCLSPEPSEQFIKQHDFSSYDLILMDLNLGGEVNGMELSKQILQENPHCKIIVYTGYEVEDYFEEAIRAGLHGAISKTESKEKITQYIYHVLNGEILVDFAYFKQLMTQQKTKPAPSSQKEQDVLTPRECLILQEVEKGFTNQEIADALHLSKRSIEYSLTSIFNKLNVGSRTEAVLIAKSDGVL</ns2:sequence><ns2:name>GCA_009497795_comA</ns2:name></ns2:Sequence><ns2:Sequence dsseqid="sq1004" id="sq1004" description="two-component system response regulator ComA"><ns2:sequence>MKKILVIDDHPAVMEGTKTILETDSNLSVDCLSPEPSEQFIKQHDFSSYDLILMDLNLGGEVNGMELSKQILQENPHCKIIVYTGYEVEDYFEEAIRAGLHGAISKTESKEKITQYIYHVLNGEILVDFAYFKQLMTQQKTKPAPSSQKEQDVLTPRECLILQEVEKGFTNQEIADALHLSKRSIEYSLTSIFNKLNVGSRTEAVLIAKSDGVL</ns2:sequence><ns2:name>GCA_014298115_comA</ns2:name></ns2:Sequence><ns2:Sequence dsseqid="sq1006" id="sq1006" description="two-component system response regulator ComA"><ns2:sequence>MKKILVIDDHPAVMEGTKTILETDSNLSVDCLSPEPSEQFIKQHDFSSYDLILMDLNLGGEVNGMELSKQILQENPHCKIIVYTGYEVEDYFEEAIRAGLHGAISKTESKEKITQYIYHVLNGEILVDFAYFKQLMTQQKTKPAPSSQKEQDVLTPRECLILQEVEKGFTNQEIADALHLSKRSIEYSLTSIFNKLNVGSRTEAVLIAKSDGVL</ns2:sequence><ns2:name>GCA_028463925_comA</ns2:name></ns2:Sequence><ns2:Sequence dsseqid="sq1008" id="sq1008" description="two-component system response regulator ComA"><ns2:sequence>MKKILVIDDHPAVMEGTKTILETDSNLSVDCLSPEPSEQFIKQHDFSSYDLILMDLNLGGEVNGMELSKQILQENPHCKIIVYTGYEVEDYFEEAIRAGLHGAISKTESKEKITQYIYHVLNGEILVDFAYFKQLMTQQKTKPAPSSQKEQDVLTPRECLILQEVEKGFTNQEIADALHLSKRSIEYSLTSIFNKLNVGSRTEAVLIAKSDGVL</ns2:sequence><ns2:name>GCA_024802585_comA</ns2:name></ns2:Sequence><ns2:Sequence dsseqid="sq1010" id="sq1010" description="two-component system response regulator ComA"><ns2:sequence>MKKILVIDDHPAVMEGTKTILETDSNLSVDCLSPEPSEQFIKQHDFSSYDLILMDLNLGGEVNGMELSKQILQENPHCKIIVYTGYEVEDYFEEAIRAGLHGAISKTESKEKITQYIYHVLNGEILVDFAYFKQLMTQQKTKPAPSSQKEQDVLTPRECLILQEVEKGFTNQEIADALHLSKRSIEYSLTSIFNKLNVGSRTEAVLIAKSDGVL</ns2:sequence><ns2:name>GCA_025502545_comA</ns2:name></ns2:Sequence><ns2:Sequence dsseqid="sq1012" id="sq1012" description="two-component system response regulator ComA"><ns2:sequence>MKKILVIDDHPAVMEGTKTILETDSNLSVDCLSPEPSEQFIKQHDFSSYDLILMDLNLGGEVNGMELSKQILQENPHCKIIVYTGYEVEDYFEEAIRAGLHGAISKTESKEKITQYIYHVLNGEILVDFAYFKQLMTQQKTKPAPSSQKEQDVLTPRECLILQEVEKGFTNQEIADALHLSKRSIEYSLTSIFNKLNVGSRTEAVLIAKSDGVL</ns2:sequence><ns2:name>GCA_003665195_comA</ns2:name></ns2:Sequence><ns2:Sequence dsseqid="sq1014" id="sq1014" description="two-component system response regulator ComA"><ns2:sequence>MKKILVIDDHPAVMEGTKTILETDSNLSVDCLSPEPSEQFIKQHDFSSYDLILMDLNLGGEVNGMELSKQILQENPHCKIIVYTGYEVEDYFEEAIRAGLHGAISKTESKEKITQYIYHVLNGEILVDFAYFKQLMTQQKTKPAPSSQKEQDVLTPRECLILQEVEKGFTNQEIADALHLSKRSIEYSLTSIFNKLNVGSRTEAVLIAKSDGVL</ns2:sequence><ns2:name>GCA_000338735_comA</ns2:name></ns2:Sequence><ns2:Sequence dsseqid="sq1016" id="sq1016" description="two-component system response regulator ComA"><ns2:sequence>MKKILVIDDHPAVMEGTKTILETDSNLSVDCLSPEPSEQFIKQHDFSSYDLILMDLNLGGEVNGMELSKQILQENPHCKIIVYTGYEVEDYFEEAIRAGLHGAISKTESKEKITQYIYHVLNGEILVDFAYFKQLMTQQKTKPAPSSQKEQDVLTPRECLILQEVEKGFTNQEIADALHLSKRSIEYSLTSIFNKLNVGSRTEAVLIAKSDGVL</ns2:sequence><ns2:name>GCA_037201685_comA</ns2:name></ns2:Sequence><ns2:Sequence dsseqid="sq1018" id="sq1018" description="two-component system response regulator ComA"><ns2:sequence>MKKILVIDDHPAVMEGTKTILETDSNLSVDCLSPEPSEQFIKQHDFSSYDLILMDLNLGGEVNGMELSKQILQENPHCKIIVYTGYEVEDYFEEAIRAGLHGAISKTESKEKITQYIYHVLNGEILVDFAYFKQLMTQQKTKPAPSSQKEQDVLTPRECLILQEVEKGFTNQEIADALHLSKRSIEYSLTSIFNKLNVGSRTEAVLIAKSDGVL</ns2:sequence><ns2:name>Bacillus_subtilis_DSM13019_comA</ns2:name></ns2:Sequence><ns2:Sequence dsseqid="sq1020" id="sq1020" description="two-component system response regulator ComA"><ns2:sequence>MKKILVIDDHPAVMEGTKTILETDSNLSVDCLSPEPSEQFIKQHDFSSYDLILMDLNLGGEVNGMELSKQILQENPHCKIIVYTGYEVEDYFEEAIRAGLHGAISKTESKEKITQYIYHVLNGEILVDFAYFKQLMTQQKTKPAPSSQKEQDVLTPRECLILQEVEKGFTNQEIADALHLSKRSIEYSLTSIFNKLNVGSRTEAVLIAKSDGVL</ns2:sequence><ns2:name>GCA_030297075_comA</ns2:name></ns2:Sequence><ns2:Sequence dsseqid="sq1022" id="sq1022" description="two-component system response regulator ComA"><ns2:sequence>MKKILVIDDHPAVMEGTKTILETDSNLSVDCLSPEPSEQFIKQHDFSSYDLILMDLNLGGEVNGMELSKQILQENPHCKIIVYTGYEVEDYFEEAIRAGLHGAISKTESKEKITQYIYHVLNGEILVDFAYFKQLMTQQKTKPAPSSQKEQDVLTPRECLILQEVEKGFTNQEIADALHLSKRSIEYSLTSIFNKLNVGSRTEAVLIAKSDGVL</ns2:sequence><ns2:name>GCA_015535655_comA</ns2:name></ns2:Sequence><ns2:Sequence dsseqid="sq1024" id="sq1024" description="two-component system response regulator ComA"><ns2:sequence>MKKILVIDDHPAVMEGTKTILETDSNLSVDCLSPEPSEQFIKQHDFSSYDLILMDLNLGGEVNGMELSKQILQENPHCKIIVYTGYEVEDYFEEAIRAGLHGAISKTESKEKITQYIYHVLNGEILVDFAYFKQLMTQQKTKPAPSSQKEQDVLTPRECLILQEVEKGFTNQEIADALHLSKRSIEYSLTSIFNKLNVGSRTEAVLIAKSDGVL</ns2:sequence><ns2:name>GCA_010094155_comA</ns2:name></ns2:Sequence><ns2:Sequence dsseqid="sq1026" id="sq1026" description="two-component system response regulator ComA"><ns2:sequence>MKKILVIDDHPAVMEGTKTILETDSNLSVDCLSPEPSEQFIKQHDFSSYDLILMDLNLGGEVNGMELSKQILQENPHCKIIVYTGYEVEDYFEEAIRAGLHGAISKTESKEKITQYIYHVLNGEILVDFAYFKQLMTQQKTKPAPSSQKEQDVLTPRECLILQEVEKGFTNQEIADALHLSKRSIEYSLTSIFNKLNVGSRTEAVLIAKSDGVL</ns2:sequence><ns2:name>GCA_004119555_comA</ns2:name></ns2:Sequence><ns2:Sequence dsseqid="sq1028" id="sq1028" description="two-component system response regulator ComA"><ns2:sequence>MKKILVIDDHPAVMEGTKTILETDSNLSVDCLSPEPSEQFIKQHDFSSYDLILMDLNLGGEVNGMELSKQILQENPHCKIIVYTGYEVEDYFEEAIRAGLHGAISKTESKEKITQYIYHVLNGEILVDFAYFKQLMTQQKTKPAPSSQKEQDVLTPRECLILQEVEKGFTNQEIADALHLSKRSIEYSLTSIFNKLNVGSRTEAVLIAKSDGVL</ns2:sequence><ns2:name>GCA_009913255_comA</ns2:name></ns2:Sequence><ns2:Sequence dsseqid="sq1030" id="sq1030" description="two-component system response regulator ComA"><ns2:sequence>MKKILVIDDHPAVMEGTKTILETDSNLSVDCLSPEPSEQFIKQHDFSSYDLILMDLNLGGEVNGMELSKQILQENPHCKIIVYTGYEVEDYFEEAIRAGLHGAISKTESKEKITQYIYHVLNGEILVDFAYFKQLMTQQKTKPAPSSQKEQDVLTPRECLILQEVEKGFTNQEIADALHLSKRSIEYSLTSIFNKLNVGSRTEAVLIAKSDGVL</ns2:sequence><ns2:name>GCA_022700975_comA</ns2:name></ns2:Sequence><ns2:Sequence dsseqid="sq1032" id="sq1032" description="two-component system response regulator ComA"><ns2:sequence>MKKILVIDDHPAVMEGTKTILETDSNLSVDCLSPEPSEQFIKQHDFSSYDLILMDLNLGGEVNGMELSKQILQENPHCKIIVYTGYEVEDYFEEAIRAGLHGAISKTESKEKITQYIYHVLNGEILVDFAYFKQLMTQQKTKPAPSSQKEQDVLTPRECLILQEVEKGFTNQEIADALHLSKRSIEYSLTSIFNKLNVGSRTEAVLIAKSDGVL</ns2:sequence><ns2:name>GCA_905315025_comA</ns2:name></ns2:Sequence><ns2:Sequence dsseqid="sq1034" id="sq1034" description="two-component system response regulator ComA"><ns2:sequence>MKKILVIDDHPAVMEGTKTILETDSNLSVDCLSPEPSEQFIKQHDFSSYDLILMDLNLGGEVNGMELSKQILQENPHCKIIVYTGYEVEDYFEEAIRAGLHGAISKTESKEKITQYIYHVLNGEILVDFAYFKQLMTQQKTKPAPSSQKEQDVLTPRECLILQEVEKGFTNQEIADALHLSKRSIEYSLTSIFNKLNVGSRTEAVLIAKSDGVL</ns2:sequence><ns2:name>GCA_024508095_comA</ns2:name></ns2:Sequence><ns2:Sequence dsseqid="sq1036" id="sq1036" description="two-component system response regulator ComA"><ns2:sequence>MKKILVIDDHPAVMEGTKTILETDSNLSVDCLSPEPSEQFIKQHDFSSYDLILMDLNLGGEVNGMELSKQILQENPHCKIIVYTGYEVEDYFEEAIRAGLHGAISKTESKEKITQYIYHVLNGEILVDFAYFKQLMTQQKTKPAPSSQKEQDVLTPRECLILQEVEKGFTNQEIADALHLSKRSIEYSLTSIFNKLNVGSRTEAVLIAKSDGVL</ns2:sequence><ns2:name>GCA_905315035_comA</ns2:name></ns2:Sequence><ns2:Sequence dsseqid="sq1038" id="sq1038" description="two-component system response regulator ComA"><ns2:sequence>MKKILVIDDHPAVMEGTKTILETDSNLSVDCLSPEPSEQFIKQHDFSSYDLILMDLNLGGEVNGMELSKQILQENPHCKIIVYTGYEVEDYFEEAIRAGLHGAISKTESKEKITQYIYHVLNGEILVDFAYFKQLMTQQKTKPAPSSQKEQDVLTPRECLILQEVEKGFTNQEIADALHLSKRSIEYSLTSIFNKLNVGSRTEAVLIAKSDGVL</ns2:sequence><ns2:name>GCA_001703495_comA</ns2:name></ns2:Sequence><ns2:Sequence dsseqid="sq1040" id="sq1040" description="two-component system response regulator ComA"><ns2:sequence>MKKILVIDDHPAVMEGTKTILETDSNLSVDCLSPEPSEQFIKQHDFSSYDLILMDLNLGGEVNGMELSKQILQENPHCKIIVYTGYEVEDYFEEAIRAGLHGAISKTESKEKITQYIYHVLNGEILVDFAYFKQLMTQQKTKPAPSSQKEQDVLTPRECLILQEVEKGFTNQEIADALHLSKRSIEYSLTSIFNKLNVGSRTEAVLIAKSDGVL</ns2:sequence><ns2:name>GCA_025161015_comA</ns2:name></ns2:Sequence><ns2:Sequence dsseqid="sq1042" id="sq1042" description="two-component system response regulator ComA"><ns2:sequence>MKKILVIDDHPAVMEGTKTILETDSNLSVDCLSPEPSEQFIKQHDFSSYDLILMDLNLGGEVNGMELSKQILQENPHCKIIVYTGYEVEDYFEEAIRAGLHGAISKTESKEKITQYIYHVLNGEILVDFAYFKQLMTQQKTKPAPSSQKEQDVLTPRECLILQEVEKGFTNQEIADALHLSKRSIEYSLTSIFNKLNVGSRTEAVLIAKSDGVL</ns2:sequence><ns2:name>GCA_030122865_comA</ns2:name></ns2:Sequence><ns2:Sequence dsseqid="sq1044" id="sq1044" description="two-component system response regulator ComA"><ns2:sequence>MKKILVIDDHPAVMEGTKTILETDSNLSVDCLSPEPSEQFIKQHDFSSYDLILMDLNLGGEVNGMELSKQILQENPHCKIIVYTGYEVEDYFEEAIRAGLHGAISKTESKEKITQYIYHVLNGEILVDFAYFKQLMTQQKTKPAPSSQKEQDVLTPRECLILQEVEKGFTNQEIADALHLSKRSIEYSLTSIFNKLNVGSRTEAVLIAKSDGVL</ns2:sequence><ns2:name>GCA_038762065_comA</ns2:name></ns2:Sequence><ns2:Sequence dsseqid="sq1046" id="sq1046" description="two-component system response regulator ComA"><ns2:sequence>MKKILVIDDHPAVMEGTKTILETDSNLSVDCLSPEPSEQFIKQHDFSSYDLILMDLNLGGEVNGMELSKQILQENPHCKIIVYTGYEVEDYFEEAIRAGLHGAISKTESKEKITQYIYHVLNGEILVDFAYFKQLMTQQKTKPAPSSQKEQDVLTPRECLILQEVEKGFTNQEIADALHLSKRSIEYSLTSIFNKLNVGSRTEAVLIAKSDGVL</ns2:sequence><ns2:name>Bacillus_subtilis_PRO120_comA</ns2:name></ns2:Sequence><ns2:Sequence dsseqid="sq1048" id="sq1048" description="two-component system response regulator ComA"><ns2:sequence>MKKILVIDDHPAVMEGTKTILETDSNLSVDCLSPEPSEQFIKQHDFSSYDLILMDLNLGGEVNGMELSKQILQENPHCKIIVYTGYEVEDYFEEAIRAGLHGAISKTESKEKITQYIYHVLNGEILVDFAYFKQLMTQQKTKPAPSSQKEQDVLTPRECLILQEVEKGFTNQEIADALHLSKRSIEYSLTSIFNKLNVGSRTEAVLIAKSDGVL</ns2:sequence><ns2:name>GCA_009913515_comA</ns2:name></ns2:Sequence><ns2:Sequence dsseqid="sq1050" id="sq1050" description="two-component system response regulator ComA"><ns2:sequence>MKKILVIDDHPAVMEGTKTILETDSNLSVDCLSPEPSEQFIKQHDFSSYDLILMDLNLGGEVNGMELSKQILQENPHCKIIVYTGYEVEDYFEEAIRAGLHGAISKTESKEKITQYIYHVLNGEILVDFAYFKQLMTQQKTKPAPSSQKEQDVLTPRECLILQEVEKGFTNQEIADALHLSKRSIEYSLTSIFNKLNVGSRTEAVLIAKSDGVL</ns2:sequence><ns2:name>GCA_025021505_comA</ns2:name></ns2:Sequence><ns2:Sequence dsseqid="sq1052" id="sq1052" description="two-component system response regulator ComA"><ns2:sequence>MKKILVIDDHPAVMEGTKTILETDSNLSVDCLSPEPSEQFIKQHDFSSYDLILMDLNLGGEVNGMELSKQILQENPHCKIIVYTGYEVEDYFEEAIRAGLHGAISKTESKEKITQYIYHVLNGEILVDFAYFKQLMTQQKTKPAPSSQKEQDVLTPRECLILQEVEKGFTNQEIADALHLSKRSIEYSLTSIFNKLNVGSRTEAVLIAKSDGVL</ns2:sequence><ns2:name>GCA_003665235_comA</ns2:name></ns2:Sequence><ns2:Sequence dsseqid="sq1054" id="sq1054" description="two-component system response regulator ComA"><ns2:sequence>MKKILVIDDHPAVMEGTKTILETDSNLSVDCLSPEPSEQFIKQHDFSSYDLILMDLNLGGEVNGMELSKQILQENPHCKIIVYTGYEVEDYFEEAIRAGLHGAISKTESKEKITQYIYHVLNGEILVDFAYFKQLMTQQKTKPAPSSQKEQDVLTPRECLILQEVEKGFTNQEIADALHLSKRSIEYSLTSIFNKLNVGSRTEAVLIAKSDGVL</ns2:sequence><ns2:name>GCA_023520855_comA</ns2:name></ns2:Sequence><ns2:Sequence dsseqid="sq1056" id="sq1056" description="two-component system response regulator ComA"><ns2:sequence>MKKILVIDDHPAVMEGTKTILETDSNLSVDCLSPEPSEQFIKQHDFSSYDLILMDLNLGGEVNGMELSKQILQENPHCKIIVYTGYEVEDYFEEAIRAGLHGAISKTESKEKITQYIYHVLNGEILVDFAYFKQLMTQQKTKPAPSSQKEQDVLTPRECLILQEVEKGFTNQEIADALHLSKRSIEYSLTSIFNKLNVGSRTEAVLIAKSDGVL</ns2:sequence><ns2:name>GCA_009914705_comA</ns2:name></ns2:Sequence><ns2:Sequence dsseqid="sq1058" id="sq1058" description="two-component system response regulator ComA"><ns2:sequence>MKKILVIDDHPAVMEGTKTILETDSNLSVDCLSPEPSEQFIKQHDFSSYDLILMDLNLGGEVNGMELSKQILQENPHCKIIVYTGYEVEDYFEEAIRAGLHGAISKTESKEKITQYIYHVLNGEILVDFAYFKQLMTQQKTKPAPSSQKEQDVLTPRECLILQEVEKGFTNQEIADALHLSKRSIEYSLTSIFNKLNVGSRTEAVLIAKSDGVL</ns2:sequence><ns2:name>GCA_000293765_comA</ns2:name></ns2:Sequence><ns2:Sequence dsseqid="sq1060" id="sq1060" description="two-component system response regulator ComA"><ns2:sequence>MKKILVIDDHPAVMEGTKTILETDSNLSVDCLSPEPSEQFIKQHDFSSYDLILMDLNLGGEVNGMELSKQILQENPHCKIIVYTGYEVEDYFEEAIRAGLHGAISKTESKEKITQYIYHVLNGEILVDFAYFKQLMTQQKTKPAPSSQKEQDVLTPRECLILQEVEKGFTNQEIADALHLSKRSIEYSLTSIFNKLNVGSRTEAVLIAKSDGVL</ns2:sequence><ns2:name>GCA_004101445_comA</ns2:name></ns2:Sequence><ns2:Sequence dsseqid="sq1062" id="sq1062" description="two-component system response regulator ComA"><ns2:sequence>MKKILVIDDHPAVMEGTKTILETDSNLSVDCLSPEPSEQFIKQHDFSSYDLILMDLNLGGEVNGMELSKQILQENPHCKIIVYTGYEVEDYFEEAIRAGLHGAISKTESKEKITQYIYHVLNGEILVDFAYFKQLMTQQKTKPAPSSQKEQDVLTPRECLILQEVEKGFTNQEIADALHLSKRSIEYSLTSIFNKLNVGSRTEAVLIAKSDGVL</ns2:sequence><ns2:name>GCA_018986855_comA</ns2:name></ns2:Sequence><ns2:Sequence dsseqid="sq1064" id="sq1064" description="two-component system response regulator ComA"><ns2:sequence>MKKILVIDDHPAVMEGTKTILETDSNLSVDCLSPEPSEQFIKQHDFSSYDLILMDLNLGGEVNGMELSKQILQENPHCKIIVYTGYEVEDYFEEAIRAGLHGAISKTESKEKITQYIYHVLNGEILVDFAYFKQLMTQQKTKPAPSSQKEQDVLTPRECLILQEVEKGFTNQEIADALHLSKRSIEYSLTSIFNKLNVGSRTEAVLIAKSDGVL</ns2:sequence><ns2:name>GCA_030847885_comA</ns2:name></ns2:Sequence><ns2:Sequence dsseqid="sq1066" id="sq1066" description="two-component system response regulator ComA"><ns2:sequence>MKKILVIDDHPAVMEGTKTILETDSNLSVDCLSPEPSEQFIKQHDFSSYDLILMDLNLGGEVNGMELSKQILQENPHCKIIVYTGYEVEDYFEEAIRAGLHGAISKTESKEKITQYIYHVLNGEILVDFAYFKQLMTQQKTKPAPSSQKEQDVLTPRECLILQEVEKGFTNQEIADALHLSKRSIEYSLTSIFNKLNVGSRTEAVLIAKSDGVL</ns2:sequence><ns2:name>GCA_905312035_comA</ns2:name></ns2:Sequence><ns2:Sequence dsseqid="sq1068" id="sq1068" description="two-component system response regulator ComA"><ns2:sequence>MKKILVIDDHPAVMEGTKTILETDSNLSVDCLSPEPSEQFIKQHDFSSYDLILMDLNLGGEVNGMELSKQILQENPHCKIIVYTGYEVEDYFEEAIRAGLHGAISKTESKEKITQYIYHVLNGEILVDFAYFKQLMTQQKTKPAPSSQKEQDVLTPRECLILQEVEKGFTNQEIADALHLSKRSIEYSLTSIFNKLNVGSRTEAVLIAKSDGVL</ns2:sequence><ns2:name>GCA_004101465_comA</ns2:name></ns2:Sequence><ns2:Sequence dsseqid="sq1070" id="sq1070" description="two-component system response regulator ComA"><ns2:sequence>MKKILVIDDHPAVMEGTKTILETDSNLSVDCLSPEPSEQFIKQHDFSSYDLILMDLNLGGEVNGMELSKQILQENPHCKIIVYTGYEVEDYFEEAIRAGLHGAISKTESKEKITQYIYHVLNGEILVDFAYFKQLMTQQKTKPAPSSQKEQDVLTPRECLILQEVEKGFTNQEIADALHLSKRSIEYSLTSIFNKLNVGSRTEAVLIAKSDGVL</ns2:sequence><ns2:name>GCA_033451645_comA</ns2:name></ns2:Sequence><ns2:Sequence dsseqid="sq1072" id="sq1072" description="two-component system response regulator ComA"><ns2:sequence>MKKILVIDDHPAVMEGTKTILETDSNLSVDCLSPEPSEQFIKQHDFSSYDLILMDLNLGGEVNGMELSKQILQENPHCKIIVYTGYEVEDYFEEAIRAGLHGAISKTESKEKITQYIYHVLNGEILVDFAYFKQLMTQQKTKPAPSSQKEQDVLTPRECLILQEVEKGFTNQEIADALHLSKRSIEYSLTSIFNKLNVGSRTEAVLIAKSDGVL</ns2:sequence><ns2:name>GCA_029027845_comA</ns2:name></ns2:Sequence><ns2:Sequence dsseqid="sq1074" id="sq1074" description="two-component system response regulator ComA"><ns2:sequence>MKKILVIDDHPAVMEGTKTILETDSNLSVDCLSPEPSEQFIKQHDFSSYDLILMDLNLGGEVNGMELSKQILQENPHCKIIVYTGYEVEDYFEEAIRAGLHGAISKTESKEKITQYIYHVLNGEILVDFAYFKQLMTQQKTKPAPSSQKEQDVLTPRECLILQEVEKGFTNQEIADALHLSKRSIEYSLTSIFNKLNVGSRTEAVLIAKSDGVL</ns2:sequence><ns2:name>GCA_004119655_comA</ns2:name></ns2:Sequence><ns2:Sequence dsseqid="sq1076" id="sq1076" description="two-component system response regulator ComA"><ns2:sequence>MKKILVIDDHPAVMEGTKTILETDSNLSVDCLSPEPSEQFIKQHDFSSYDLILMDLNLGGEVNGMELSKQILQENPHCKIIVYTGYEVEDYFEEAIRAGLHGAISKTESKEKITQYIYHVLNGEILVDFAYFKQLMTQQKTKPAPSSQKEQDVLTPRECLILQEVEKGFTNQEIADALHLSKRSIEYSLTSIFNKLNVGSRTEAVLIAKSDGVL</ns2:sequence><ns2:name>GCA_035658515_comA</ns2:name></ns2:Sequence><ns2:Sequence dsseqid="sq612" id="sq612" description="Histidine kinase domain-containing protein"><ns2:sequence>MYRIIQEFLSNAVKHSQATDVLIMLISIQNKIVLHYEDDGVGFDQDKNTEHSMSMGLSGIKERVRALDGRLRIETSEGKGFKADIEIEL</ns2:sequence><ns2:name>GCA_002556525_None</ns2:name></ns2:Sequence><ns2:Sequence dsseqid="sq1078" id="sq1078" description="two-component system response regulator ComA"><ns2:sequence>MKKILVIDDHPAVMEGTKTILETDSNLSVDCLSPEPSEQFIKQHDFSSYDLILMDLNLGGEVNGMELSKQILQENPHCKIIVYTGYEVEDYFEEAIRAGLHGAISKTESKEKITQYIYHVLNGEILVDFAYFKQLMTQQKTKPAPSSQKEQDVLTPRECLILQEVEKGFTNQEIADALHLSKRSIEYSLTSIFNKLNVGSRTEAVLIAKSDGVL</ns2:sequence><ns2:name>GCA_001704095_comA</ns2:name></ns2:Sequence><ns2:Sequence dsseqid="sq1080" id="sq1080" description="two-component system response regulator ComA"><ns2:sequence>MKKILVIDDHPAVMEGTKTILETDSNLSVDCLSPEPSEQFIKQHDFSSYDLILMDLNLGGEVNGMELSKQILQENPHCKIIVYTGYEVEDYFEEAIRAGLHGAISKTESKEKITQYIYHVLNGEILVDFAYFKQLMTQQKTKPAPSSQKEQDVLTPRECLILQEVEKGFTNQEIADALHLSKRSIEYSLTSIFNKLNVGSRTEAVLIAKSDGVL</ns2:sequence><ns2:name>GCA_004119675_comA</ns2:name></ns2:Sequence><ns2:Sequence dsseqid="sq1082" id="sq1082" description="two-component system response regulator ComA"><ns2:sequence>MKKILVIDDHPAVMEGTKTILETDSNLSVDCLSPEPSEQFIKQHDFSSYDLILMDLNLGGEVNGMELSKQILQENPHCKIIVYTGYEVEDYFEEAIRAGLHGAISKTESKEKITQYIYHVLNGEILVDFAYFKQLMTQQKTKPAPSSQKEQDVLTPRECLILQEVEKGFTNQEIADALHLSKRSIEYSLTSIFNKLNVGSRTEAVLIAKSDGVL</ns2:sequence><ns2:name>GCA_000699525_comA</ns2:name></ns2:Sequence><ns2:Sequence dsseqid="sq1084" id="sq1084" description="two-component system response regulator ComA"><ns2:sequence>MKKILVIDDHPAVMEGTKTILETDSNLSVDCLSPEPSEQFIKQHDFSSYDLILMDLNLGGEVNGMELSKQILQENPHCKIIVYTGYEVEDYFEEAIRAGLHGAISKTESKEKITQYIYHVLNGEILVDFAYFKQLMTQQKTKPAPSSQKEQDVLTPRECLILQEVEKGFTNQEIADALHLSKRSIEYSLTSIFNKLNVGSRTEAVLIAKSDGVL</ns2:sequence><ns2:name>GCA_009363835_comA</ns2:name></ns2:Sequence><ns2:Sequence dsseqid="sq1086" id="sq1086" description="two-component system response regulator ComA"><ns2:sequence>MKKILVIDDHPAVMEGTKTILETDSNLSVDCLSPEPSEQFIKQHDFSSYDLILMDLNLGGEVNGMELSKQILQENPHCKIIVYTGYEVEDYFEEAIRAGLHGAISKTESKEKITQYIYHVLNGEILVDFAYFKQLMTQQKTKPAPSSQKEQDVLTPRECLILQEVEKGFTNQEIADALHLSKRSIEYSLTSIFNKLNVGSRTEAVLIAKSDGVL</ns2:sequence><ns2:name>GCA_020311615_comA</ns2:name></ns2:Sequence><ns2:Sequence dsseqid="sq628" id="sq628" description="two-component system response regulator ComA"><ns2:sequence>MKKILVIDDHPAVMEGTKTILETDSNLSVNCLSPEPSEQFIKQHDFSSYDLILMDLNLGGEVNGMELSKQILQENPHCKIIVYTGYEVEDYFEEAIRAGLHGAISKTESKEKITQYIYHVLNGEILVDFAYFKQLMTQQKTKPAPSSQKEQDVLTPRECLILQEVEKGFTNQEIADALHLSKRSIEYSLTSIFNKLNVGSRTEAVLIAKSDGVL</ns2:sequence><ns2:name>Bacillus_subtilis_PRO49_comA</ns2:name></ns2:Sequence><ns2:Sequence dsseqid="sq1088" id="sq1088" description="two-component system response regulator ComA"><ns2:sequence>MKKILVIDDHPAVMEGTKTILETDSNLSVDCLSPEPSEQFIKQHDFSSYDLILMDLNLGGEVNGMELSKQILQENPHCKIIVYTGYEVEDYFEEAIRAGLHGAISKTESKEKITQYIYHVLNGEILVDFAYFKQLMTQQKTKPAPSSQKEQDVLTPRECLILQEVEKGFTNQEIADALHLSKRSIEYSLTSIFNKLNVGSRTEAVLIAKSDGVL</ns2:sequence><ns2:name>GCA_035621695_comA</ns2:name></ns2:Sequence><ns2:Sequence dsseqid="sq1090" id="sq1090" description="two-component system response regulator ComA"><ns2:sequence>MKKILVIDDHPAVMEGTKTILETDSNLSVDCLSPEPSEQFIKQHDFSSYDLILMDLNLGGEVNGMELSKQILQENPHCKIIVYTGYEVEDYFEEAIRAGLHGAISKTESKEKITQYIYHVLNGEILVDFAYFKQLMTQQKTKPAPSSQKEQDVLTPRECLILQEVEKGFTNQEIADALHLSKRSIEYSLTSIFNKLNVGSRTEAVLIAKSDGVL</ns2:sequence><ns2:name>GCA_000227485_comA</ns2:name></ns2:Sequence><ns2:Sequence dsseqid="sq1092" id="sq1092" description="two-component system response regulator ComA"><ns2:sequence>MKKILVIDDHPAVMEGTKTILETDSNLSVDCLSPEPSEQFIKQHDFSSYDLILMDLNLGGEVNGMELSKQILQENPHCKIIVYTGYEVEDYFEEAIRAGLHGAISKTESKEKITQYIYHVLNGEILVDFAYFKQLMTQQKTKPAPSSQKEQDVLTPRECLILQEVEKGFTNQEIADALHLSKRSIEYSLTSIFNKLNVGSRTEAVLIAKSDGVL</ns2:sequence><ns2:name>GCA_004101405_comA</ns2:name></ns2:Sequence><ns2:Sequence dsseqid="sq1094" id="sq1094" description="two-component system response regulator ComA"><ns2:sequence>MKKILVIDDHPAVMEGTKTILETDSNLSVDCLSPEPSEQFIKQHDFSSYDLILMDLNLGGEVNGMELSKQILQENPHCKIIVYTGYEVEDYFEEAIRAGLHGAISKTESKEKITQYIYHVLNGEILVDFAYFKQLMTQQKTKPAPSSQKEQDVLTPRECLILQEVEKGFTNQEIADALHLSKRSIEYSLTSIFNKLNVGSRTEAVLIAKSDGVL</ns2:sequence><ns2:name>GCA_019704375_comA</ns2:name></ns2:Sequence><ns2:Sequence dsseqid="sq1096" id="sq1096" description="two-component system response regulator ComA"><ns2:sequence>MKKILVIDDHPAVMEGTKTILETDSNLSVDCLSPEPSEQFIKQHDFSSYDLILMDLNLGGEVNGMELSKQILQENPHCKIIVYTGYEVEDYFEEAIRAGLHGAISKTESKEKITQYIYHVLNGEILVDFAYFKQLMTQQKTKPAPSSQKEQDVLTPRECLILQEVEKGFTNQEIADALHLSKRSIEYSLTSIFNKLNVGSRTEAVLIAKSDGVL</ns2:sequence><ns2:name>GCA_024585045_comA</ns2:name></ns2:Sequence><ns2:Sequence dsseqid="sq1098" id="sq1098" description="two-component system response regulator ComA"><ns2:sequence>MKKILVIDDHPAVMEGTKTILETDSNLSVDCLSPEPSEQFIKQHDFSSYDLILMDLNLGGEVNGMELSKQILQENPHCKIIVYTGYEVEDYFEEAIRAGLHGAISKTESKEKITQYIYHVLNGEILVDFAYFKQLMTQQKTKPAPSSQKEQDVLTPRECLILQEVEKGFTNQEIADALHLSKRSIEYSLTSIFNKLNVGSRTEAVLIAKSDGVL</ns2:sequence><ns2:name>GCA_000952895_comA</ns2:name></ns2:Sequence><ns2:Sequence dsseqid="sq618" id="sq618" description="two-component system response regulator ComA"><ns2:sequence>MIDDHPAVMEGTKTILETDSNLSVDCLSPEPSEQFIKQHDFSSYDLILMDLNLGGEVNGMELSKQILQENPHCKIIVYTGYEVEDYFEEAIRAGLHGAISKTESKEKITQYIYHVLNGEILVDFAYFKQLMTQQKTKPAPSSQKEQDVLTPRECLILQEVEKGFTNQEIADALHLSKRSIEYSLTSIFNKLNVGSRTEAVLIAKSDGVL</ns2:sequence><ns2:name>GCA_024508175_comA</ns2:name></ns2:Sequence><ns2:Sequence dsseqid="sq1100" id="sq1100" description="two-component system response regulator ComA"><ns2:sequence>MKKILVIDDHPAVMEGTKTILETDSNLSVDCLSPEPSEQFIKQHDFSSYDLILMDLNLGGEVNGMELSKQILQENPHCKIIVYTGYEVEDYFEEAIRAGLHGAISKTESKEKITQYIYHVLNGEILVDFAYFKQLMTQQKTKPAPSSQKEQDVLTPRECLILQEVEKGFTNQEIADALHLSKRSIEYSLTSIFNKLNVGSRTEAVLIAKSDGVL</ns2:sequence><ns2:name>GCA_022570515_comA</ns2:name></ns2:Sequence><ns2:Sequence dsseqid="sq1102" id="sq1102" description="two-component system response regulator ComA"><ns2:sequence>MKKILVIDDHPAVMEGTKTILETDSNLSVDCLSPEPSEQFIKQHDFSSYDLILMDLNLGGEVNGMELSKQILQENPHCKIIVYTGYEVEDYFEEAIRAGLHGAISKTESKEKITQYIYHVLNGEILVDFAYFKQLMTQQKTKPAPSSQKEQDVLTPRECLILQEVEKGFTNQEIADALHLSKRSIEYSLTSIFNKLNVGSRTEAVLIAKSDGVL</ns2:sequence><ns2:name>GCA_000789275_comA</ns2:name></ns2:Sequence><ns2:Sequence dsseqid="sq1104" id="sq1104" description="two-component system response regulator ComA"><ns2:sequence>MKKILVIDDHPAVMEGTKTILETDSNLSVDCLSPEPSEQFIKQHDFSSYDLILMDLNLGGEVNGMELSKQILQENPHCKIIVYTGYEVEDYFEEAIRAGLHGAISKTESKEKITQYIYHVLNGEILVDFAYFKQLMTQQKTKPAPSSQKEQDVLTPRECLILQEVEKGFTNQEIADALHLSKRSIEYSLTSIFNKLNVGSRTEAVLIAKSDGVL</ns2:sequence><ns2:name>GCA_004101945_comA</ns2:name></ns2:Sequence><ns2:Sequence dsseqid="sq1106" id="sq1106" description="two-component system response regulator ComA"><ns2:sequence>MKKILVIDDHPAVMEGTKTILETDSNLSVDCLSPEPSEQFIKQHDFSSYDLILMDLNLGGEVNGMELSKQILQENPHCKIIVYTGYEVEDYFEEAIRAGLHGAISKTESKEKITQYIYHVLNGEILVDFAYFKQLMTQQKTKPAPSSQKEQDVLTPRECLILQEVEKGFTNQEIADALHLSKRSIEYSLTSIFNKLNVGSRTEAVLIAKSDGVL</ns2:sequence><ns2:name>GCA_017753785_comA</ns2:name></ns2:Sequence><ns2:Sequence dsseqid="sq1108" id="sq1108" description="two-component system response regulator ComA"><ns2:sequence>MKKILVIDDHPAVMEGTKTILETDSNLSVDCLSPEPSEQFIKQHDFSSYDLILMDLNLGGEVNGMELSKQILQENPHCKIIVYTGYEVEDYFEEAIRAGLHGAISKTESKEKITQYIYHVLNGEILVDFAYFKQLMTQQKTKPAPSSQKEQDVLTPRECLILQEVEKGFTNQEIADALHLSKRSIEYSLTSIFNKLNVGSRTEAVLIAKSDGVL</ns2:sequence><ns2:name>GCA_023650935_comA</ns2:name></ns2:Sequence><ns2:Sequence dsseqid="sq1110" id="sq1110" description="two-component system response regulator ComA"><ns2:sequence>MKKILVIDDHPAVMEGTKTILETDSNLSVDCLSPEPSEQFIKQHDFSSYDLILMDLNLGGEVNGMELSKQILQENPHCKIIVYTGYEVEDYFEEAIRAGLHGAISKTESKEKITQYIYHVLNGEILVDFAYFKQLMTQQKTKPAPSSQKEQDVLTPRECLILQEVEKGFTNQEIADALHLSKRSIEYSLTSIFNKLNVGSRTEAVLIAKSDGVL</ns2:sequence><ns2:name>GCA_024800645_comA</ns2:name></ns2:Sequence><ns2:Sequence dsseqid="sq1112" id="sq1112" description="two-component system response regulator ComA"><ns2:sequence>MKKILVIDDHPAVMEGTKTILETDSNLSVDCLSPEPSEQFIKQHDFSSYDLILMDLNLGGEVNGMELSKQILQENPHCKIIVYTGYEVEDYFEEAIRAGLHGAISKTESKEKITQYIYHVLNGEILVDFAYFKQLMTQQKTKPAPSSQKEQDVLTPRECLILQEVEKGFTNQEIADALHLSKRSIEYSLTSIFNKLNVGSRTEAVLIAKSDGVL</ns2:sequence><ns2:name>GCA_020773035_comA</ns2:name></ns2:Sequence><ns2:Sequence dsseqid="sq1114" id="sq1114" description="two-component system response regulator ComA"><ns2:sequence>MKKILVIDDHPAVMEGTKTILETDSNLSVDCLSPEPSEQFIKQHDFSSYDLILMDLNLGGEVNGMELSKQILQENPHCKIIVYTGYEVEDYFEEAIRAGLHGAISKTESKEKITQYIYHVLNGEILVDFAYFKQLMTQQKTKPAPSSQKEQDVLTPRECLILQEVEKGFTNQEIADALHLSKRSIEYSLTSIFNKLNVGSRTEAVLIAKSDGVL</ns2:sequence><ns2:name>GCA_000973605_comA</ns2:name></ns2:Sequence><ns2:Sequence dsseqid="sq1116" id="sq1116" description="two-component system response regulator ComA"><ns2:sequence>MKKILVIDDHPAVMEGTKTILETDSNLSVDCLSPEPSEQFIKQHDFSSYDLILMDLNLGGEVNGMELSKQILQENPHCKIIVYTGYEVEDYFEEAIRAGLHGAISKTESKEKITQYIYHVLNGEILVDFAYFKQLMTQQKTKPAPSSQKEQDVLTPRECLILQEVEKGFTNQEIADALHLSKRSIEYSLTSIFNKLNVGSRTEAVLIAKSDGVL</ns2:sequence><ns2:name>GCA_030643845_comA</ns2:name></ns2:Sequence><ns2:Sequence dsseqid="sq1118" id="sq1118" description="two-component system response regulator ComA"><ns2:sequence>MKKILVIDDHPAVMEGTKTILETDSNLSVDCLSPEPSEQFIKQHDFSSYDLILMDLNLGGEVNGMELSKQILQENPHCKIIVYTGYEVEDYFEEAIRAGLHGAISKTESKEKITQYIYHVLNGEILVDFAYFKQLMTQQKTKPAPSSQKEQDVLTPRECLILQEVEKGFTNQEIADALHLSKRSIEYSLTSIFNKLNVGSRTEAVLIAKSDGVL</ns2:sequence><ns2:name>GCA_003665275_comA</ns2:name></ns2:Sequence><ns2:Sequence dsseqid="sq1120" id="sq1120" description="two-component system response regulator ComA"><ns2:sequence>MKKILVIDDHPAVMEGTKTILETDSNLSVDCLSPEPSEQFIKQHDFSSYDLILMDLNLGGEVNGMELSKQILQENPHCKIIVYTGYEVEDYFEEAIRAGLHGAISKTESKEKITQYIYHVLNGEILVDFAYFKQLMTQQKTKPAPSSQKEQDVLTPRECLILQEVEKGFTNQEIADALHLSKRSIEYSLTSIFNKLNVGSRTEAVLIAKSDGVL</ns2:sequence><ns2:name>GCA_001890405_comA</ns2:name></ns2:Sequence><ns2:Sequence dsseqid="sq1122" id="sq1122" description="two-component system response regulator ComA"><ns2:sequence>MKKILVIDDHPAVMEGTKTILETDSNLSVDCLSPEPSEQFIKQHDFSSYDLILMDLNLGGEVNGMELSKQILQENPHCKIIVYTGYEVEDYFEEAIRAGLHGAISKTESKEKITQYIYHVLNGEILVDFAYFKQLMTQQKTKPAPSSQKEQDVLTPRECLILQEVEKGFTNQEIADALHLSKRSIEYSLTSIFNKLNVGSRTEAVLIAKSDGVL</ns2:sequence><ns2:name>GCA_005234095_comA</ns2:name></ns2:Sequence><ns2:Sequence dsseqid="sq1124" id="sq1124" description="two-component system response regulator ComA"><ns2:sequence>MKKILVIDDHPAVMEGTKTILETDSNLSVDCLSPEPSEQFIKQHDFSSYDLILMDLNLGGEVNGMELSKQILQENPHCKIIVYTGYEVEDYFEEAIRAGLHGAISKTESKEKITQYIYHVLNGEILVDFAYFKQLMTQQKTKPAPSSQKEQDVLTPRECLILQEVEKGFTNQEIADALHLSKRSIEYSLTSIFNKLNVGSRTEAVLIAKSDGVL</ns2:sequence><ns2:name>Bacillus_subtilis_PRO115_comA</ns2:name></ns2:Sequence><ns2:Sequence dsseqid="sq620" id="sq620" description="two-component system response regulator ComA"><ns2:sequence>MIDDHPAVMEGTKTILETDSNLSVDCLSPEPSEQFIKQHDFSSYDLILMDLNLGGEVNGMELSKQILQENPHCKIIVYTGYEVEDYFEEAIRAGLHGAISKTESKEKITQYIYHVLNGEILVDFAYFKQLMTQQKTKPAPSSQKEQDVLTPRECLILQEVEKGFTNQEIADALHLSKRSIEYSLTSIFNKLNVGSRTEAVLIAKSDGVL</ns2:sequence><ns2:name>GCA_024507835_comA</ns2:name></ns2:Sequence><ns2:Sequence dsseqid="sq596" id="sq596" description="two-component system response regulator ComA"><ns2:sequence>MKKILVIDDHPAVMEGTKTILETDSNLSVDCLSPEPGEQFIKQHDFSSYDLILMDLNLGGEVNGMELSKQILQENHCKIIVYTGYEVEDYFEEAIRAGLHGAISKTESKEKITQYIYHVLNGEILVDFAYFKQLMTQQKTKPAPSSQKEQDVLTPRECLILQEVEKGFTNQEIADALHLSKRSIEYSLTSIFNKLNVGSRTEAVLIAKSDGVL</ns2:sequence><ns2:name>Bacillus_subtilis_PRO93_comA</ns2:name></ns2:Sequence><ns2:Sequence dsseqid="sq614" id="sq614" description="DNA-binding response regulator"><ns2:sequence>MKKILVIDDHPAVMEGTKTILETDTNLSVDCLSPDASEQFVLRHDFSAYDLILMDLNLGDDLSGIELSKKILKENPLCKIIVYTGYEVEDYFEESIRAGLHGAISKNESKEKIMQYIYHVLNGQILVDFSYFKQLLTQQKTKTSSSPQSEQDRLTPRERHILQEVEKGLTNQEIADALHLSKRSIEYSLTSIFNKLNVGSRTEAVLIAKSDNVL</ns2:sequence><ns2:name>GCA_000772125_None</ns2:name></ns2:Sequence><ns2:Sequence dsseqid="sq1126" id="sq1126" description="two-component system response regulator ComA"><ns2:sequence>MKKILVIDDHPAVMEGTKTILETDSNLSVDCLSPEPSEQFIKQHDFSSYDLILMDLNLGGEVNGMELSKQILQENPHCKIIVYTGYEVEDYFEEAIRAGLHGAISKTESKEKITQYIYHVLNGEILVDFAYFKQLMTQQKTKPAPSSQKEQDVLTPRECLILQEVEKGFTNQEIADALHLSKRSIEYSLTSIFNKLNVGSRTEAVLIAKSDGVL</ns2:sequence><ns2:name>GCA_003665215_comA</ns2:name></ns2:Sequence><ns2:Sequence dsseqid="sq1128" id="sq1128" description="two-component system response regulator ComA"><ns2:sequence>MKKILVIDDHPAVMEGTKTILETDSNLSVDCLSPEPSEQFIKQHDFSSYDLILMDLNLGGEVNGMELSKQILQENPHCKIIVYTGYEVEDYFEEAIRAGLHGAISKTESKEKITQYIYHVLNGEILVDFAYFKQLMTQQKTKPAPSSQKEQDVLTPRECLILQEVEKGFTNQEIADALHLSKRSIEYSLTSIFNKLNVGSRTEAVLIAKSDGVL</ns2:sequence><ns2:name>GCA_009913395_comA</ns2:name></ns2:Sequence><ns2:Sequence dsseqid="sq1130" id="sq1130" description="two-component system response regulator ComA"><ns2:sequence>MKKILVIDDHPAVMEGTKTILETDSNLSVDCLSPEPSEQFIKQHDFSSYDLILMDLNLGGEVNGMELSKQILQENPHCKIIVYTGYEVEDYFEEAIRAGLHGAISKTESKEKITQYIYHVLNGEILVDFAYFKQLMTQQKTKPAPSSQKEQDVLTPRECLILQEVEKGFTNQEIADALHLSKRSIEYSLTSIFNKLNVGSRTEAVLIAKSDGVL</ns2:sequence><ns2:name>GCA_030643765_comA</ns2:name></ns2:Sequence><ns2:Sequence dsseqid="sq1132" id="sq1132" description="two-component system response regulator ComA"><ns2:sequence>MKKILVIDDHPAVMEGTKTILETDSNLSVDCLSPEPSEQFIKQHDFSSYDLILMDLNLGGEVNGMELSKQILQENPHCKIIVYTGYEVEDYFEEAIRAGLHGAISKTESKEKITQYIYHVLNGEILVDFAYFKQLMTQQKTKPAPSSQKEQDVLTPRECLILQEVEKGFTNQEIADALHLSKRSIEYSLTSIFNKLNVGSRTEAVLIAKSDGVL</ns2:sequence><ns2:name>GCA_009913275_comA</ns2:name></ns2:Sequence><ns2:Sequence dsseqid="sq1134" id="sq1134" description="two-component system response regulator ComA"><ns2:sequence>MKKILVIDDHPAVMEGTKTILETDSNLSVDCLSPEPSEQFIKQHDFSSYDLILMDLNLGGEVNGMELSKQILQENPHCKIIVYTGYEVEDYFEEAIRAGLHGAISKTESKEKITQYIYHVLNGEILVDFAYFKQLMTQQKTKPAPSSQKEQDVLTPRECLILQEVEKGFTNQEIADALHLSKRSIEYSLTSIFNKLNVGSRTEAVLIAKSDGVL</ns2:sequence><ns2:name>GCA_030863625_comA</ns2:name></ns2:Sequence><ns2:Sequence dsseqid="sq1136" id="sq1136" description="two-component system response regulator ComA"><ns2:sequence>MKKILVIDDHPAVMEGTKTILETDSNLSVDCLSPEPSEQFIKQHDFSSYDLILMDLNLGGEVNGMELSKQILQENPHCKIIVYTGYEVEDYFEEAIRAGLHGAISKTESKEKITQYIYHVLNGEILVDFAYFKQLMTQQKTKPAPSSQKEQDVLTPRECLILQEVEKGFTNQEIADALHLSKRSIEYSLTSIFNKLNVGSRTEAVLIAKSDGVL</ns2:sequence><ns2:name>GCA_005160425_comA</ns2:name></ns2:Sequence><ns2:Sequence dsseqid="sq1138" id="sq1138" description="two-component system response regulator ComA"><ns2:sequence>MKKILVIDDHPAVMEGTKTILETDSNLSVDCLSPEPSEQFIKQHDFSSYDLILMDLNLGGEVNGMELSKQILQENPHCKIIVYTGYEVEDYFEEAIRAGLHGAISKTESKEKITQYIYHVLNGEILVDFAYFKQLMTQQKTKPAPSSQKEQDVLTPRECLILQEVEKGFTNQEIADALHLSKRSIEYSLTSIFNKLNVGSRTEAVLIAKSDGVL</ns2:sequence><ns2:name>GCA_018394175_comA</ns2:name></ns2:Sequence><ns2:Sequence dsseqid="sq1140" id="sq1140" description="two-component system response regulator ComA"><ns2:sequence>MKKILVIDDHPAVMEGTKTILETDSNLSVDCLSPEPSEQFIKQHDFSSYDLILMDLNLGGEVNGMELSKQILQENPHCKIIVYTGYEVEDYFEEAIRAGLHGAISKTESKEKITQYIYHVLNGEILVDFAYFKQLMTQQKTKPAPSSQKEQDVLTPRECLILQEVEKGFTNQEIADALHLSKRSIEYSLTSIFNKLNVGSRTEAVLIAKSDGVL</ns2:sequence><ns2:name>GCA_033113625_comA</ns2:name></ns2:Sequence><ns2:Sequence dsseqid="sq1142" id="sq1142" description="two-component system response regulator ComA"><ns2:sequence>MKKILVIDDHPAVMEGTKTILETDSNLSVDCLSPEPSEQFIKQHDFSSYDLILMDLNLGGEVNGMELSKQILQENPHCKIIVYTGYEVEDYFEEAIRAGLHGAISKTESKEKITQYIYHVLNGEILVDFAYFKQLMTQQKTKPAPSSQKEQDVLTPRECLILQEVEKGFTNQEIADALHLSKRSIEYSLTSIFNKLNVGSRTEAVLIAKSDGVL</ns2:sequence><ns2:name>GCA_002055965_comA</ns2:name></ns2:Sequence><ns2:Sequence dsseqid="sq1144" id="sq1144" description="two-component system response regulator ComA"><ns2:sequence>MKKILVIDDHPAVMEGTKTILETDSNLSVDCLSPEPSEQFIKQHDFSSYDLILMDLNLGGEVNGMELSKQILQENPHCKIIVYTGYEVEDYFEEAIRAGLHGAISKTESKEKITQYIYHVLNGEILVDFAYFKQLMTQQKTKPAPSSQKEQDVLTPRECLILQEVEKGFTNQEIADALHLSKRSIEYSLTSIFNKLNVGSRTEAVLIAKSDGVL</ns2:sequence><ns2:name>GCA_002201995_comA</ns2:name></ns2:Sequence><ns2:Sequence dsseqid="sq1146" id="sq1146" description="two-component system response regulator ComA"><ns2:sequence>MKKILVIDDHPAVMEGTKTILETDSNLSVDCLSPEPSEQFIKQHDFSSYDLILMDLNLGGEVNGMELSKQILQENPHCKIIVYTGYEVEDYFEEAIRAGLHGAISKTESKEKITQYIYHVLNGEILVDFAYFKQLMTQQKTKPAPSSQKEQDVLTPRECLILQEVEKGFTNQEIADALHLSKRSIEYSLTSIFNKLNVGSRTEAVLIAKSDGVL</ns2:sequence><ns2:name>GCA_001015095_comA</ns2:name></ns2:Sequence><ns2:Sequence dsseqid="sq1148" id="sq1148" description="two-component system response regulator ComA"><ns2:sequence>MKKILVIDDHPAVMEGTKTILETDSNLSVDCLSPEPSEQFIKQHDFSSYDLILMDLNLGGEVNGMELSKQILQENPHCKIIVYTGYEVEDYFEEAIRAGLHGAISKTESKEKITQYIYHVLNGEILVDFAYFKQLMTQQKTKPAPSSQKEQDVLTPRECLILQEVEKGFTNQEIADALHLSKRSIEYSLTSIFNKLNVGSRTEAVLIAKSDGVL</ns2:sequence><ns2:name>GCA_018454405_comA</ns2:name></ns2:Sequence><ns2:Sequence dsseqid="sq1150" id="sq1150" description="two-component system response regulator ComA"><ns2:sequence>MKKILVIDDHPAVMEGTKTILETDSNLSVDCLSPEPSEQFIKQHDFSSYDLILMDLNLGGEVNGMELSKQILQENPHCKIIVYTGYEVEDYFEEAIRAGLHGAISKTESKEKITQYIYHVLNGEILVDFAYFKQLMTQQKTKPAPSSQKEQDVLTPRECLILQEVEKGFTNQEIADALHLSKRSIEYSLTSIFNKLNVGSRTEAVLIAKSDGVL</ns2:sequence><ns2:name>GCA_022700955_comA</ns2:name></ns2:Sequence><ns2:Sequence dsseqid="sq1152" id="sq1152" description="two-component system response regulator ComA"><ns2:sequence>MKKILVIDDHPAVMEGTKTILETDSNLSVDCLSPEPSEQFIKQHDFSSYDLILMDLNLGGEVNGMELSKQILQENPHCKIIVYTGYEVEDYFEEAIRAGLHGAISKTESKEKITQYIYHVLNGEILVDFAYFKQLMTQQKTKPAPSSQKEQDVLTPRECLILQEVEKGFTNQEIADALHLSKRSIEYSLTSIFNKLNVGSRTEAVLIAKSDGVL</ns2:sequence><ns2:name>GCA_003665295_comA</ns2:name></ns2:Sequence><ns2:Sequence dsseqid="sq1154" id="sq1154" description="two-component system response regulator ComA"><ns2:sequence>MKKILVIDDHPAVMEGTKTILETDSNLSVDCLSPEPSEQFIKQHDFSSYDLILMDLNLGGEVNGMELSKQILQENPHCKIIVYTGYEVEDYFEEAIRAGLHGAISKTESKEKITQYIYHVLNGEILVDFAYFKQLMTQQKTKPAPSSQKEQDVLTPRECLILQEVEKGFTNQEIADALHLSKRSIEYSLTSIFNKLNVGSRTEAVLIAKSDGVL</ns2:sequence><ns2:name>GCA_001697265_comA</ns2:name></ns2:Sequence><ns2:Sequence dsseqid="sq1156" id="sq1156" description="two-component system response regulator ComA"><ns2:sequence>MKKILVIDDHPAVMEGTKTILETDSNLSVDCLSPEPSEQFIKQHDFSSYDLILMDLNLGGEVNGMELSKQILQENPHCKIIVYTGYEVEDYFEEAIRAGLHGAISKTESKEKITQYIYHVLNGEILVDFAYFKQLMTQQKTKPAPSSQKEQDVLTPRECLILQEVEKGFTNQEIADALHLSKRSIEYSLTSIFNKLNVGSRTEAVLIAKSDGVL</ns2:sequence><ns2:name>GCA_004119815_comA</ns2:name></ns2:Sequence><ns2:Sequence dsseqid="sq1158" id="sq1158" description="two-component system response regulator ComA"><ns2:sequence>MKKILVIDDHPAVMEGTKTILETDSNLSVDCLSPEPSEQFIKQHDFSSYDLILMDLNLGGEVNGMELSKQILQENPHCKIIVYTGYEVEDYFEEAIRAGLHGAISKTESKEKITQYIYHVLNGEILVDFAYFKQLMTQQKTKPAPSSQKEQDVLTPRECLILQEVEKGFTNQEIADALHLSKRSIEYSLTSIFNKLNVGSRTEAVLIAKSDGVL</ns2:sequence><ns2:name>GCA_004119535_comA</ns2:name></ns2:Sequence><ns2:Sequence dsseqid="sq1160" id="sq1160" description="two-component system response regulator ComA"><ns2:sequence>MKKILVIDDHPAVMEGTKTILETDSNLSVDCLSPEPSEQFIKQHDFSSYDLILMDLNLGGEVNGMELSKQILQENPHCKIIVYTGYEVEDYFEEAIRAGLHGAISKTESKEKITQYIYHVLNGEILVDFAYFKQLMTQQKTKPAPSSQKEQDVLTPRECLILQEVEKGFTNQEIADALHLSKRSIEYSLTSIFNKLNVGSRTEAVLIAKSDGVL</ns2:sequence><ns2:name>GCA_023702515_comA</ns2:name></ns2:Sequence><ns2:Sequence dsseqid="sq1162" id="sq1162" description="two-component system response regulator ComA"><ns2:sequence>MKKILVIDDHPAVMEGTKTILETDSNLSVDCLSPEPSEQFIKQHDFSSYDLILMDLNLGGEVNGMELSKQILQENPHCKIIVYTGYEVEDYFEEAIRAGLHGAISKTESKEKITQYIYHVLNGEILVDFAYFKQLMTQQKTKPAPSSQKEQDVLTPRECLILQEVEKGFTNQEIADALHLSKRSIEYSLTSIFNKLNVGSRTEAVLIAKSDGVL</ns2:sequence><ns2:name>GCA_000497485_comA</ns2:name></ns2:Sequence><ns2:Sequence dsseqid="sq1164" id="sq1164" description="two-component system response regulator ComA"><ns2:sequence>MKKILVIDDHPAVMEGTKTILETDSNLSVDCLSPEPSEQFIKQHDFSSYDLILMDLNLGGEVNGMELSKQILQENPHCKIIVYTGYEVEDYFEEAIRAGLHGAISKTESKEKITQYIYHVLNGEILVDFAYFKQLMTQQKTKPAPSSQKEQDVLTPRECLILQEVEKGFTNQEIADALHLSKRSIEYSLTSIFNKLNVGSRTEAVLIAKSDGVL</ns2:sequence><ns2:name>GCA_019704435_comA</ns2:name></ns2:Sequence><ns2:Sequence dsseqid="sq1166" id="sq1166" description="two-component system response regulator ComA"><ns2:sequence>MKKILVIDDHPAVMEGTKTILETDSNLSVDCLSPEPSEQFIKQHDFSSYDLILMDLNLGGEVNGMELSKQILQENPHCKIIVYTGYEVEDYFEEAIRAGLHGAISKTESKEKITQYIYHVLNGEILVDFAYFKQLMTQQKTKPAPSSQKEQDVLTPRECLILQEVEKGFTNQEIADALHLSKRSIEYSLTSIFNKLNVGSRTEAVLIAKSDGVL</ns2:sequence><ns2:name>GCA_025502505_comA</ns2:name></ns2:Sequence><ns2:Sequence dsseqid="sq1168" id="sq1168" description="two-component system response regulator ComA"><ns2:sequence>MKKILVIDDHPAVMEGTKTILETDSNLSVDCLSPEPSEQFIKQHDFSSYDLILMDLNLGGEVNGMELSKQILQENPHCKIIVYTGYEVEDYFEEAIRAGLHGAISKTESKEKITQYIYHVLNGEILVDFAYFKQLMTQQKTKPAPSSQKEQDVLTPRECLILQEVEKGFTNQEIADALHLSKRSIEYSLTSIFNKLNVGSRTEAVLIAKSDGVL</ns2:sequence><ns2:name>GCA_004101365_comA</ns2:name></ns2:Sequence><ns2:Sequence dsseqid="sq1170" id="sq1170" description="two-component system response regulator ComA"><ns2:sequence>MKKILVIDDHPAVMEGTKTILETDSNLSVDCLSPEPSEQFIKQHDFSSYDLILMDLNLGGEVNGMELSKQILQENPHCKIIVYTGYEVEDYFEEAIRAGLHGAISKTESKEKITQYIYHVLNGEILVDFAYFKQLMTQQKTKPAPSSQKEQDVLTPRECLILQEVEKGFTNQEIADALHLSKRSIEYSLTSIFNKLNVGSRTEAVLIAKSDGVL</ns2:sequence><ns2:name>GCA_905311435_comA</ns2:name></ns2:Sequence><ns2:Sequence dsseqid="sq1172" id="sq1172" description="two-component system response regulator ComA"><ns2:sequence>MKKILVIDDHPAVMEGTKTILETDSNLSVDCLSPEPSEQFIKQHDFSSYDLILMDLNLGGEVNGMELSKQILQENPHCKIIVYTGYEVEDYFEEAIRAGLHGAISKTESKEKITQYIYHVLNGEILVDFAYFKQLMTQQKTKPAPSSQKEQDVLTPRECLILQEVEKGFTNQEIADALHLSKRSIEYSLTSIFNKLNVGSRTEAVLIAKSDGVL</ns2:sequence><ns2:name>GCA_002269195_comA</ns2:name></ns2:Sequence><ns2:Sequence dsseqid="sq1174" id="sq1174" description="two-component system response regulator ComA"><ns2:sequence>MKKILVIDDHPAVMEGTKTILETDSNLSVDCLSPEPSEQFIKQHDFSSYDLILMDLNLGGEVNGMELSKQILQENPHCKIIVYTGYEVEDYFEEAIRAGLHGAISKTESKEKITQYIYHVLNGEILVDFAYFKQLMTQQKTKPAPSSQKEQDVLTPRECLILQEVEKGFTNQEIADALHLSKRSIEYSLTSIFNKLNVGSRTEAVLIAKSDGVL</ns2:sequence><ns2:name>GCA_039619305_comA</ns2:name></ns2:Sequence><ns2:Sequence dsseqid="sq1176" id="sq1176" description="two-component system response regulator ComA"><ns2:sequence>MKKILVIDDHPAVMEGTKTILETDSNLSVDCLSPEPSEQFIKQHDFSSYDLILMDLNLGGEVNGMELSKQILQENPHCKIIVYTGYEVEDYFEEAIRAGLHGAISKTESKEKITQYIYHVLNGEILVDFAYFKQLMTQQKTKPAPSSQKEQDVLTPRECLILQEVEKGFTNQEIADALHLSKRSIEYSLTSIFNKLNVGSRTEAVLIAKSDGVL</ns2:sequence><ns2:name>GCA_030122885_comA</ns2:name></ns2:Sequence><ns2:Sequence dsseqid="sq1178" id="sq1178" description="two-component system response regulator ComA"><ns2:sequence>MKKILVIDDHPAVMEGTKTILETDSNLSVDCLSPEPSEQFIKQHDFSSYDLILMDLNLGGEVNGMELSKQILQENPHCKIIVYTGYEVEDYFEEAIRAGLHGAISKTESKEKITQYIYHVLNGEILVDFAYFKQLMTQQKTKPAPSSQKEQDVLTPRECLILQEVEKGFTNQEIADALHLSKRSIEYSLTSIFNKLNVGSRTEAVLIAKSDGVL</ns2:sequence><ns2:name>GCA_003665315_comA</ns2:name></ns2:Sequence><ns2:Sequence dsseqid="sq1180" id="sq1180" description="two-component system response regulator ComA"><ns2:sequence>MKKILVIDDHPAVMEGTKTILETDSNLSVDCLSPEPSEQFIKQHDFSSYDLILMDLNLGGEVNGMELSKQILQENPHCKIIVYTGYEVEDYFEEAIRAGLHGAISKTESKEKITQYIYHVLNGEILVDFAYFKQLMTQQKTKPAPSSQKEQDVLTPRECLILQEVEKGFTNQEIADALHLSKRSIEYSLTSIFNKLNVGSRTEAVLIAKSDGVL</ns2:sequence><ns2:name>GCA_001541905_comA</ns2:name></ns2:Sequence><ns2:Sequence dsseqid="sq1182" id="sq1182" description="two-component system response regulator ComA"><ns2:sequence>MKKILVIDDHPAVMEGTKTILETDSNLSVDCLSPEPSEQFIKQHDFSSYDLILMDLNLGGEVNGMELSKQILQENPHCKIIVYTGYEVEDYFEEAIRAGLHGAISKTESKEKITQYIYHVLNGEILVDFAYFKQLMTQQKTKPAPSSQKEQDVLTPRECLILQEVEKGFTNQEIADALHLSKRSIEYSLTSIFNKLNVGSRTEAVLIAKSDGVL</ns2:sequence><ns2:name>GCA_009662355_comA</ns2:name></ns2:Sequence><ns2:Sequence dsseqid="sq1184" id="sq1184" description="two-component system response regulator ComA"><ns2:sequence>MKKILVIDDHPAVMEGTKTILETDSNLSVDCLSPEPSEQFIKQHDFSSYDLILMDLNLGGEVNGMELSKQILQENPHCKIIVYTGYEVEDYFEEAIRAGLHGAISKTESKEKITQYIYHVLNGEILVDFAYFKQLMTQQKTKPAPSSQKEQDVLTPRECLILQEVEKGFTNQEIADALHLSKRSIEYSLTSIFNKLNVGSRTEAVLIAKSDGVL</ns2:sequence><ns2:name>GCA_019704395_comA</ns2:name></ns2:Sequence><ns2:Sequence dsseqid="sq1186" id="sq1186" description="two-component system response regulator ComA"><ns2:sequence>MKKILVIDDHPAVMEGTKTILETDSNLSVDCLSPEPSEQFIKQHDFSSYDLILMDLNLGGEVNGMELSKQILQENPHCKIIVYTGYEVEDYFEEAIRAGLHGAISKTESKEKITQYIYHVLNGEILVDFAYFKQLMTQQKTKPAPSSQKEQDVLTPRECLILQEVEKGFTNQEIADALHLSKRSIEYSLTSIFNKLNVGSRTEAVLIAKSDGVL</ns2:sequence><ns2:name>GCA_004119835_comA</ns2:name></ns2:Sequence><ns2:Sequence dsseqid="sq1188" id="sq1188" description="two-component system response regulator ComA"><ns2:sequence>MKKILVIDDHPAVMEGTKTILETDSNLSVDCLSPEPSEQFIKQHDFSSYDLILMDLNLGGEVNGMELSKQILQENPHCKIIVYTGYEVEDYFEEAIRAGLHGAISKTESKEKITQYIYHVLNGEILVDFAYFKQLMTQQKTKPAPSSQKEQDVLTPRECLILQEVEKGFTNQEIADALHLSKRSIEYSLTSIFNKLNVGSRTEAVLIAKSDGVL</ns2:sequence><ns2:name>GCA_015602625_comA</ns2:name></ns2:Sequence><ns2:Sequence dsseqid="sq1190" id="sq1190" description="two-component system response regulator ComA"><ns2:sequence>MKKILVIDDHPAVMEGTKTILETDSNLSVDCLSPEPSEQFIKQHDFSSYDLILMDLNLGGEVNGMELSKQILQENPHCKIIVYTGYEVEDYFEEAIRAGLHGAISKTESKEKITQYIYHVLNGEILVDFAYFKQLMTQQKTKPAPSSQKEQDVLTPRECLILQEVEKGFTNQEIADALHLSKRSIEYSLTSIFNKLNVGSRTEAVLIAKSDGVL</ns2:sequence><ns2:name>GCA_001746575_comA</ns2:name></ns2:Sequence><ns2:Sequence dsseqid="sq1192" id="sq1192" description="two-component system response regulator ComA"><ns2:sequence>MKKILVIDDHPAVMEGTKTILETDSNLSVDCLSPEPSEQFIKQHDFSSYDLILMDLNLGGEVNGMELSKQILQENPHCKIIVYTGYEVEDYFEEAIRAGLHGAISKTESKEKITQYIYHVLNGEILVDFAYFKQLMTQQKTKPAPSSQKEQDVLTPRECLILQEVEKGFTNQEIADALHLSKRSIEYSLTSIFNKLNVGSRTEAVLIAKSDGVL</ns2:sequence><ns2:name>GCA_024752515_comA</ns2:name></ns2:Sequence><ns2:Sequence dsseqid="sq1194" id="sq1194" description="two-component system response regulator ComA"><ns2:sequence>MKKILVIDDHPAVMEGTKTILETDSNLSVDCLSPEPSEQFIKQHDFSSYDLILMDLNLGGEVNGMELSKQILQENPHCKIIVYTGYEVEDYFEEAIRAGLHGAISKTESKEKITQYIYHVLNGEILVDFAYFKQLMTQQKTKPAPSSQKEQDVLTPRECLILQEVEKGFTNQEIADALHLSKRSIEYSLTSIFNKLNVGSRTEAVLIAKSDGVL</ns2:sequence><ns2:name>GCA_002142595_comA</ns2:name></ns2:Sequence><ns2:Sequence dsseqid="sq1196" id="sq1196" description="two-component system response regulator ComA"><ns2:sequence>MKKILVIDDHPAVMEGTKTILETDSNLSVDCLSPEPSEQFIKQHDFSSYDLILMDLNLGGEVNGMELSKQILQENPHCKIIVYTGYEVEDYFEEAIRAGLHGAISKTESKEKITQYIYHVLNGEILVDFAYFKQLMTQQKTKPAPSSQKEQDVLTPRECLILQEVEKGFTNQEIADALHLSKRSIEYSLTSIFNKLNVGSRTEAVLIAKSDGVL</ns2:sequence><ns2:name>GCA_905319545_comA</ns2:name></ns2:Sequence><ns2:Sequence dsseqid="sq1198" id="sq1198" description="two-component system response regulator ComA"><ns2:sequence>MKKILVIDDHPAVMEGTKTILETDSNLSVDCLSPEPSEQFIKQHDFSSYDLILMDLNLGGEVNGMELSKQILQENPHCKIIVYTGYEVEDYFEEAIRAGLHGAISKTESKEKITQYIYHVLNGEILVDFAYFKQLMTQQKTKPAPSSQKEQDVLTPRECLILQEVEKGFTNQEIADALHLSKRSIEYSLTSIFNKLNVGSRTEAVLIAKSDGVL</ns2:sequence><ns2:name>GCA_023521175_comA</ns2:name></ns2:Sequence><ns2:Sequence dsseqid="sq1200" id="sq1200" description="two-component system response regulator ComA"><ns2:sequence>MKKILVIDDHPAVMEGTKTILETDSNLSVDCLSPEPSEQFIKQHDFSSYDLILMDLNLGGEVNGMELSKQILQENPHCKIIVYTGYEVEDYFEEAIRAGLHGAISKTESKEKITQYIYHVLNGEILVDFAYFKQLMTQQKTKPAPSSQKEQDVLTPRECLILQEVEKGFTNQEIADALHLSKRSIEYSLTSIFNKLNVGSRTEAVLIAKSDGVL</ns2:sequence><ns2:name>GCA_004103555_comA</ns2:name></ns2:Sequence><ns2:Sequence dsseqid="sq1202" id="sq1202" description="two-component system response regulator ComA"><ns2:sequence>MKKILVIDDHPAVMEGTKTILETDSNLSVDCLSPEPSEQFIKQHDFSSYDLILMDLNLGGEVNGMELSKQILQENPHCKIIVYTGYEVEDYFEEAIRAGLHGAISKTESKEKITQYIYHVLNGEILVDFAYFKQLMTQQKTKPAPSSQKEQDVLTPRECLILQEVEKGFTNQEIADALHLSKRSIEYSLTSIFNKLNVGSRTEAVLIAKSDGVL</ns2:sequence><ns2:name>GCA_905315015_comA</ns2:name></ns2:Sequence><ns2:Sequence dsseqid="sq1204" id="sq1204" description="two-component system response regulator ComA"><ns2:sequence>MKKILVIDDHPAVMEGTKTILETDSNLSVDCLSPEPSEQFIKQHDFSSYDLILMDLNLGGEVNGMELSKQILQENPHCKIIVYTGYEVEDYFEEAIRAGLHGAISKTESKEKITQYIYHVLNGEILVDFAYFKQLMTQQKTKPAPSSQKEQDVLTPRECLILQEVEKGFTNQEIADALHLSKRSIEYSLTSIFNKLNVGSRTEAVLIAKSDGVL</ns2:sequence><ns2:name>GCA_027497435_comA</ns2:name></ns2:Sequence><ns2:Sequence dsseqid="sq1206" id="sq1206" description="two-component system response regulator ComA"><ns2:sequence>MKKILVIDDHPAVMEGTKTILETDSNLSVDCLSPEPSEQFIKQHDFSSYDLILMDLNLGGEVNGMELSKQILQENPHCKIIVYTGYEVEDYFEEAIRAGLHGAISKTESKEKITQYIYHVLNGEILVDFAYFKQLMTQQKTKPAPSSQKEQDVLTPRECLILQEVEKGFTNQEIADALHLSKRSIEYSLTSIFNKLNVGSRTEAVLIAKSDGVL</ns2:sequence><ns2:name>GCA_004119715_comA</ns2:name></ns2:Sequence><ns2:Sequence dsseqid="sq1208" id="sq1208" description="two-component system response regulator ComA"><ns2:sequence>MKKILVIDDHPAVMEGTKTILETDSNLSVDCLSPEPSEQFIKQHDFSSYDLILMDLNLGGEVNGMELSKQILQENPHCKIIVYTGYEVEDYFEEAIRAGLHGAISKTESKEKITQYIYHVLNGEILVDFAYFKQLMTQQKTKPAPSSQKEQDVLTPRECLILQEVEKGFTNQEIADALHLSKRSIEYSLTSIFNKLNVGSRTEAVLIAKSDGVL</ns2:sequence><ns2:name>GCA_001902555_comA</ns2:name></ns2:Sequence><ns2:Sequence dsseqid="sq1210" id="sq1210" description="two-component system response regulator ComA"><ns2:sequence>MKKILVIDDHPAVMEGTKTILETDSNLSVDCLSPEPSEQFIKQHDFSSYDLILMDLNLGGEVNGMELSKQILQENPHCKIIVYTGYEVEDYFEEAIRAGLHGAISKTESKEKITQYIYHVLNGEILVDFAYFKQLMTQQKTKPAPSSQKEQDVLTPRECLILQEVEKGFTNQEIADALHLSKRSIEYSLTSIFNKLNVGSRTEAVLIAKSDGVL</ns2:sequence><ns2:name>GCA_009913535_comA</ns2:name></ns2:Sequence><ns2:Sequence dsseqid="sq1212" id="sq1212" description="two-component system response regulator ComA"><ns2:sequence>MKKILVIDDHPAVMEGTKTILETDSNLSVDCLSPEPSEQFIKQHDFSSYDLILMDLNLGGEVNGMELSKQILQENPHCKIIVYTGYEVEDYFEEAIRAGLHGAISKTESKEKITQYIYHVLNGEILVDFAYFKQLMTQQKTKPAPSSQKEQDVLTPRECLILQEVEKGFTNQEIADALHLSKRSIEYSLTSIFNKLNVGSRTEAVLIAKSDGVL</ns2:sequence><ns2:name>GCA_029542145_comA</ns2:name></ns2:Sequence></ns2:SequenceSet></ns3:vamsasModel><ns3:JSeq colour="-1" start="1" end="214" id="sq588"/><ns3:JSeq colour="-1" start="1" end="213" id="sq590"/><ns3:JSeq colour="-1" start="1" end="214" id="sq630"/><ns3:JSeq colour="-1" start="1" end="214" id="sq600"/><ns3:JSeq colour="-1" start="1" end="214" id="sq632"/><ns3:JSeq colour="-1" start="1" end="214" id="sq634"/><ns3:JSeq colour="-1" start="1" end="214" id="sq636"/><ns3:JSeq colour="-1" start="1" end="214" id="sq638"/><ns3:JSeq colour="-1" start="1" end="188" id="sq604"/><ns3:JSeq colour="-1" start="1" end="221" id="sq622"/><ns3:JSeq colour="-1" start="1" end="214" id="sq640"/><ns3:JSeq colour="-1" start="1" end="214" id="sq642"/><ns3:JSeq colour="-1" start="1" end="214" id="sq644"/><ns3:JSeq colour="-1" start="1" end="214" id="sq646"/><ns3:JSeq colour="-1" start="1" end="214" id="sq648"/><ns3:JSeq colour="-1" start="1" end="214" id="sq650"/><ns3:JSeq colour="-1" start="1" end="163" id="sq608"/><ns3:JSeq colour="-1" start="1" end="214" id="sq652"/><ns3:JSeq colour="-1" start="1" end="214" id="sq654"/><ns3:JSeq colour="-1" start="1" end="214" id="sq656"/><ns3:JSeq colour="-1" start="1" end="214" id="sq658"/><ns3:JSeq colour="-1" start="1" end="214" id="sq660"/><ns3:JSeq colour="-1" start="1" end="214" id="sq662"/><ns3:JSeq colour="-1" start="1" end="214" id="sq664"/><ns3:JSeq colour="-1" start="1" end="214" id="sq666"/><ns3:JSeq colour="-1" start="1" end="214" id="sq668"/><ns3:JSeq colour="-1" start="1" end="214" id="sq670"/><ns3:JSeq colour="-1" start="1" end="214" id="sq672"/><ns3:JSeq colour="-1" start="1" end="214" id="sq674"/><ns3:JSeq colour="-1" start="1" end="214" id="sq676"/><ns3:JSeq colour="-1" start="1" end="214" id="sq678"/><ns3:JSeq colour="-1" start="1" end="214" id="sq680"/><ns3:JSeq colour="-1" start="1" end="214" id="sq682"/><ns3:JSeq colour="-1" start="1" end="214" id="sq684"/><ns3:JSeq colour="-1" start="1" end="214" id="sq686"/><ns3:JSeq colour="-1" start="1" end="214" id="sq688"/><ns3:JSeq colour="-1" start="1" end="214" id="sq690"/><ns3:JSeq colour="-1" start="1" end="214" id="sq692"/><ns3:JSeq colour="-1" start="1" end="214" id="sq694"/><ns3:JSeq colour="-1" start="1" end="214" id="sq696"/><ns3:JSeq colour="-1" start="1" end="214" id="sq698"/><ns3:JSeq colour="-1" start="1" end="214" id="sq700"/><ns3:JSeq colour="-1" start="1" end="214" id="sq702"/><ns3:JSeq colour="-1" start="1" end="214" id="sq704"/><ns3:JSeq colour="-1" start="1" end="214" id="sq706"/><ns3:JSeq colour="-1" start="1" end="214" id="sq708"/><ns3:JSeq colour="-1" start="1" end="214" id="sq710"/><ns3:JSeq colour="-1" start="1" end="214" id="sq712"/><ns3:JSeq colour="-1" start="1" end="214" id="sq714"/><ns3:JSeq colour="-1" start="1" end="214" id="sq598"/><ns3:JSeq colour="-1" start="1" end="214" id="sq716"/><ns3:JSeq colour="-1" start="1" end="209" id="sq616"/><ns3:JSeq colour="-1" start="1" end="214" id="sq718"/><ns3:JSeq colour="-1" start="1" end="214" id="sq720"/><ns3:JSeq colour="-1" start="1" end="214" id="sq624"/><ns3:JSeq colour="-1" start="1" end="214" id="sq722"/><ns3:JSeq colour="-1" start="1" end="214" id="sq724"/><ns3:JSeq colour="-1" start="1" end="214" id="sq726"/><ns3:JSeq colour="-1" start="1" end="214" id="sq728"/><ns3:JSeq colour="-1" start="1" end="214" id="sq730"/><ns3:JSeq colour="-1" start="1" end="214" id="sq732"/><ns3:JSeq colour="-1" start="1" end="214" id="sq734"/><ns3:JSeq colour="-1" start="1" end="214" id="sq736"/><ns3:JSeq colour="-1" start="1" end="214" id="sq738"/><ns3:JSeq colour="-1" start="1" end="214" id="sq740"/><ns3:JSeq colour="-1" start="1" end="214" id="sq742"/><ns3:JSeq colour="-1" start="1" end="214" id="sq744"/><ns3:JSeq colour="-1" start="1" end="214" id="sq746"/><ns3:JSeq colour="-1" start="1" end="214" id="sq748"/><ns3:JSeq colour="-1" start="1" end="214" id="sq750"/><ns3:JSeq colour="-1" start="1" end="214" id="sq752"/><ns3:JSeq colour="-1" start="1" end="214" id="sq754"/><ns3:JSeq colour="-1" start="1" end="214" id="sq756"/><ns3:JSeq colour="-1" start="1" end="214" id="sq758"/><ns3:JSeq colour="-1" start="1" end="214" id="sq760"/><ns3:JSeq colour="-1" start="1" end="188" id="sq606"/><ns3:JSeq colour="-1" start="1" end="213" id="sq592"/><ns3:JSeq colour="-1" start="1" end="214" id="sq762"/><ns3:JSeq colour="-1" start="1" end="214" id="sq764"/><ns3:JSeq colour="-1" start="1" end="214" id="sq766"/><ns3:JSeq colour="-1" start="1" end="214" id="sq768"/><ns3:JSeq colour="-1" start="1" end="214" id="sq770"/><ns3:JSeq colour="-1" start="1" end="214" id="sq772"/><ns3:JSeq colour="-1" start="1" end="214" id="sq774"/><ns3:JSeq colour="-1" start="1" end="214" id="sq776"/><ns3:JSeq colour="-1" start="1" end="214" id="sq778"/><ns3:JSeq colour="-1" start="1" end="214" id="sq780"/><ns3:JSeq colour="-1" start="1" end="214" id="sq782"/><ns3:JSeq colour="-1" start="1" end="214" id="sq784"/><ns3:JSeq colour="-1" start="1" end="214" id="sq786"/><ns3:JSeq colour="-1" start="1" end="214" id="sq788"/><ns3:JSeq colour="-1" start="1" end="214" id="sq790"/><ns3:JSeq colour="-1" start="1" end="214" id="sq792"/><ns3:JSeq colour="-1" start="1" end="214" id="sq794"/><ns3:JSeq colour="-1" start="1" end="214" id="sq796"/><ns3:JSeq colour="-1" start="1" end="214" id="sq798"/><ns3:JSeq colour="-1" start="1" end="214" id="sq800"/><ns3:JSeq colour="-1" start="1" end="214" id="sq802"/><ns3:JSeq colour="-1" start="1" end="214" id="sq804"/><ns3:JSeq colour="-1" start="1" end="214" id="sq806"/><ns3:JSeq colour="-1" start="1" end="214" id="sq808"/><ns3:JSeq colour="-1" start="1" end="214" id="sq810"/><ns3:JSeq colour="-1" start="1" end="214" id="sq812"/><ns3:JSeq colour="-1" start="1" end="214" id="sq814"/><ns3:JSeq colour="-1" start="1" end="214" id="sq816"/><ns3:JSeq colour="-1" start="1" end="214" id="sq818"/><ns3:JSeq colour="-1" start="1" end="214" id="sq820"/><ns3:JSeq colour="-1" start="1" end="214" id="sq822"/><ns3:JSeq colour="-1" start="1" end="214" id="sq824"/><ns3:JSeq colour="-1" start="1" end="214" id="sq826"/><ns3:JSeq colour="-1" start="1" end="214" id="sq828"/><ns3:JSeq colour="-1" start="1" end="214" id="sq830"/><ns3:JSeq colour="-1" start="1" end="214" id="sq832"/><ns3:JSeq colour="-1" start="1" end="214" id="sq834"/><ns3:JSeq colour="-1" start="1" end="214" id="sq836"/><ns3:JSeq colour="-1" start="1" end="214" id="sq838"/><ns3:JSeq colour="-1" start="1" end="214" id="sq840"/><ns3:JSeq colour="-1" start="1" end="89" id="sq610"/><ns3:JSeq colour="-1" start="1" end="214" id="sq842"/><ns3:JSeq colour="-1" start="1" end="214" id="sq844"/><ns3:JSeq colour="-1" start="1" end="214" id="sq846"/><ns3:JSeq colour="-1" start="1" end="214" id="sq848"/><ns3:JSeq colour="-1" start="1" end="214" id="sq850"/><ns3:JSeq colour="-1" start="1" end="214" id="sq852"/><ns3:JSeq colour="-1" start="1" end="214" id="sq854"/><ns3:JSeq colour="-1" start="1" end="214" id="sq856"/><ns3:JSeq colour="-1" start="1" end="214" id="sq858"/><ns3:JSeq colour="-1" start="1" end="214" id="sq860"/><ns3:JSeq colour="-1" start="1" end="214" id="sq862"/><ns3:JSeq colour="-1" start="1" end="214" id="sq864"/><ns3:JSeq colour="-1" start="1" end="214" id="sq626"/><ns3:JSeq colour="-1" start="1" end="214" id="sq866"/><ns3:JSeq colour="-1" start="1" end="214" id="sq868"/><ns3:JSeq colour="-1" start="1" end="214" id="sq870"/><ns3:JSeq colour="-1" start="1" end="214" id="sq872"/><ns3:JSeq colour="-1" start="1" end="214" id="sq874"/><ns3:JSeq colour="-1" start="1" end="214" id="sq876"/><ns3:JSeq colour="-1" start="1" end="214" id="sq878"/><ns3:JSeq colour="-1" start="1" end="214" id="sq880"/><ns3:JSeq colour="-1" start="1" end="214" id="sq882"/><ns3:JSeq colour="-1" start="1" end="214" id="sq884"/><ns3:JSeq colour="-1" start="1" end="214" id="sq886"/><ns3:JSeq colour="-1" start="1" end="214" id="sq888"/><ns3:JSeq colour="-1" start="1" end="214" id="sq890"/><ns3:JSeq colour="-1" start="1" end="214" id="sq892"/><ns3:JSeq colour="-1" start="1" end="214" id="sq894"/><ns3:JSeq colour="-1" start="1" end="214" id="sq896"/><ns3:JSeq colour="-1" start="1" end="214" id="sq898"/><ns3:JSeq colour="-1" start="1" end="214" id="sq900"/><ns3:JSeq colour="-1" start="1" end="214" id="sq902"/><ns3:JSeq colour="-1" start="1" end="214" id="sq904"/><ns3:JSeq colour="-1" start="1" end="214" id="sq906"/><ns3:JSeq colour="-1" start="1" end="214" id="sq908"/><ns3:JSeq colour="-1" start="1" end="214" id="sq910"/><ns3:JSeq colour="-1" start="1" end="214" id="sq912"/><ns3:JSeq colour="-1" start="1" end="214" id="sq914"/><ns3:JSeq colour="-1" start="1" end="214" id="sq916"/><ns3:JSeq colour="-1" start="1" end="214" id="sq918"/><ns3:JSeq colour="-1" start="1" end="214" id="sq920"/><ns3:JSeq colour="-1" start="1" end="214" id="sq922"/><ns3:JSeq colour="-1" start="1" end="214" id="sq924"/><ns3:JSeq colour="-1" start="1" end="214" id="sq926"/><ns3:JSeq colour="-1" start="1" end="214" id="sq928"/><ns3:JSeq colour="-1" start="1" end="214" id="sq930"/><ns3:JSeq colour="-1" start="1" end="214" id="sq932"/><ns3:JSeq colour="-1" start="1" end="214" id="sq934"/><ns3:JSeq colour="-1" start="1" end="214" id="sq586"/><ns3:JSeq colour="-1" start="1" end="214" id="sq936"/><ns3:JSeq colour="-1" start="1" end="214" id="sq938"/><ns3:JSeq colour="-1" start="1" end="214" id="sq940"/><ns3:JSeq colour="-1" start="1" end="214" id="sq942"/><ns3:JSeq colour="-1" start="1" end="214" id="sq944"/><ns3:JSeq colour="-1" start="1" end="214" id="sq946"/><ns3:JSeq colour="-1" start="1" end="214" id="sq948"/><ns3:JSeq colour="-1" start="1" end="214" id="sq950"/><ns3:JSeq colour="-1" start="1" end="214" id="sq952"/><ns3:JSeq colour="-1" start="1" end="213" id="sq594"/><ns3:JSeq colour="-1" start="1" end="214" id="sq954"/><ns3:JSeq colour="-1" start="1" end="214" id="sq956"/><ns3:JSeq colour="-1" start="1" end="214" id="sq958"/><ns3:JSeq colour="-1" start="1" end="214" id="sq960"/><ns3:JSeq colour="-1" start="1" end="214" id="sq962"/><ns3:JSeq colour="-1" start="1" end="214" id="sq964"/><ns3:JSeq colour="-1" start="1" end="214" id="sq966"/><ns3:JSeq colour="-1" start="1" end="214" id="sq968"/><ns3:JSeq colour="-1" start="1" end="214" id="sq970"/><ns3:JSeq colour="-1" start="1" end="214" id="sq972"/><ns3:JSeq colour="-1" start="1" end="214" id="sq974"/><ns3:JSeq colour="-1" start="1" end="214" id="sq976"/><ns3:JSeq colour="-1" start="1" end="214" id="sq602"/><ns3:JSeq colour="-1" start="1" end="214" id="sq978"/><ns3:JSeq colour="-1" start="1" end="214" id="sq980"/><ns3:JSeq colour="-1" start="1" end="214" id="sq982"/><ns3:JSeq colour="-1" start="1" end="214" id="sq984"/><ns3:JSeq colour="-1" start="1" end="214" id="sq986"/><ns3:JSeq colour="-1" start="1" end="214" id="sq988"/><ns3:JSeq colour="-1" start="1" end="214" id="sq990"/><ns3:JSeq colour="-1" start="1" end="214" id="sq992"/><ns3:JSeq colour="-1" start="1" end="214" id="sq994"/><ns3:JSeq colour="-1" start="1" end="214" id="sq996"/><ns3:JSeq colour="-1" start="1" end="214" id="sq998"/><ns3:JSeq colour="-1" start="1" end="214" id="sq1000"/><ns3:JSeq colour="-1" start="1" end="214" id="sq1002"/><ns3:JSeq colour="-1" start="1" end="214" id="sq1004"/><ns3:JSeq colour="-1" start="1" end="214" id="sq1006"/><ns3:JSeq colour="-1" start="1" end="214" id="sq1008"/><ns3:JSeq colour="-1" start="1" end="214" id="sq1010"/><ns3:JSeq colour="-1" start="1" end="214" id="sq1012"/><ns3:JSeq colour="-1" start="1" end="214" id="sq1014"/><ns3:JSeq colour="-1" start="1" end="214" id="sq1016"/><ns3:JSeq colour="-1" start="1" end="214" id="sq1018"/><ns3:JSeq colour="-1" start="1" end="214" id="sq1020"/><ns3:JSeq colour="-1" start="1" end="214" id="sq1022"/><ns3:JSeq colour="-1" start="1" end="214" id="sq1024"/><ns3:JSeq colour="-1" start="1" end="214" id="sq1026"/><ns3:JSeq colour="-1" start="1" end="214" id="sq1028"/><ns3:JSeq colour="-1" start="1" end="214" id="sq1030"/><ns3:JSeq colour="-1" start="1" end="214" id="sq1032"/><ns3:JSeq colour="-1" start="1" end="214" id="sq1034"/><ns3:JSeq colour="-1" start="1" end="214" id="sq1036"/><ns3:JSeq colour="-1" start="1" end="214" id="sq1038"/><ns3:JSeq colour="-1" start="1" end="214" id="sq1040"/><ns3:JSeq colour="-1" start="1" end="214" id="sq1042"/><ns3:JSeq colour="-1" start="1" end="214" id="sq1044"/><ns3:JSeq colour="-1" start="1" end="214" id="sq1046"/><ns3:JSeq colour="-1" start="1" end="214" id="sq1048"/><ns3:JSeq colour="-1" start="1" end="214" id="sq1050"/><ns3:JSeq colour="-1" start="1" end="214" id="sq1052"/><ns3:JSeq colour="-1" start="1" end="214" id="sq1054"/><ns3:JSeq colour="-1" start="1" end="214" id="sq1056"/><ns3:JSeq colour="-1" start="1" end="214" id="sq1058"/><ns3:JSeq colour="-1" start="1" end="214" id="sq1060"/><ns3:JSeq colour="-1" start="1" end="214" id="sq1062"/><ns3:JSeq colour="-1" start="1" end="214" id="sq1064"/><ns3:JSeq colour="-1" start="1" end="214" id="sq1066"/><ns3:JSeq colour="-1" start="1" end="214" id="sq1068"/><ns3:JSeq colour="-1" start="1" end="214" id="sq1070"/><ns3:JSeq colour="-1" start="1" end="214" id="sq1072"/><ns3:JSeq colour="-1" start="1" end="214" id="sq1074"/><ns3:JSeq colour="-1" start="1" end="214" id="sq1076"/><ns3:JSeq colour="-1" start="1" end="89" id="sq612"/><ns3:JSeq colour="-1" start="1" end="214" id="sq1078"/><ns3:JSeq colour="-1" start="1" end="214" id="sq1080"/><ns3:JSeq colour="-1" start="1" end="214" id="sq1082"/><ns3:JSeq colour="-1" start="1" end="214" id="sq1084"/><ns3:JSeq colour="-1" start="1" end="214" id="sq1086"/><ns3:JSeq colour="-1" start="1" end="214" id="sq628"/><ns3:JSeq colour="-1" start="1" end="214" id="sq1088"/><ns3:JSeq colour="-1" start="1" end="214" id="sq1090"/><ns3:JSeq colour="-1" start="1" end="214" id="sq1092"/><ns3:JSeq colour="-1" start="1" end="214" id="sq1094"/><ns3:JSeq colour="-1" start="1" end="214" id="sq1096"/><ns3:JSeq colour="-1" start="1" end="214" id="sq1098"/><ns3:JSeq colour="-1" start="1" end="209" id="sq618"/><ns3:JSeq colour="-1" start="1" end="214" id="sq1100"/><ns3:JSeq colour="-1" start="1" end="214" id="sq1102"/><ns3:JSeq colour="-1" start="1" end="214" id="sq1104"/><ns3:JSeq colour="-1" start="1" end="214" id="sq1106"/><ns3:JSeq colour="-1" start="1" end="214" id="sq1108"/><ns3:JSeq colour="-1" start="1" end="214" id="sq1110"/><ns3:JSeq colour="-1" start="1" end="214" id="sq1112"/><ns3:JSeq colour="-1" start="1" end="214" id="sq1114"/><ns3:JSeq colour="-1" start="1" end="214" id="sq1116"/><ns3:JSeq colour="-1" start="1" end="214" id="sq1118"/><ns3:JSeq colour="-1" start="1" end="214" id="sq1120"/><ns3:JSeq colour="-1" start="1" end="214" id="sq1122"/><ns3:JSeq colour="-1" start="1" end="214" id="sq1124"/><ns3:JSeq colour="-1" start="1" end="209" id="sq620"/><ns3:JSeq colour="-1" start="1" end="213" id="sq596"/><ns3:JSeq colour="-1" start="1" end="214" id="sq614"/><ns3:JSeq colour="-1" start="1" end="214" id="sq1126"/><ns3:JSeq colour="-1" start="1" end="214" id="sq1128"/><ns3:JSeq colour="-1" start="1" end="214" id="sq1130"/><ns3:JSeq colour="-1" start="1" end="214" id="sq1132"/><ns3:JSeq colour="-1" start="1" end="214" id="sq1134"/><ns3:JSeq colour="-1" start="1" end="214" id="sq1136"/><ns3:JSeq colour="-1" start="1" end="214" id="sq1138"/><ns3:JSeq colour="-1" start="1" end="214" id="sq1140"/><ns3:JSeq colour="-1" start="1" end="214" id="sq1142"/><ns3:JSeq colour="-1" start="1" end="214" id="sq1144"/><ns3:JSeq colour="-1" start="1" end="214" id="sq1146"/><ns3:JSeq colour="-1" start="1" end="214" id="sq1148"/><ns3:JSeq colour="-1" start="1" end="214" id="sq1150"/><ns3:JSeq colour="-1" start="1" end="214" id="sq1152"/><ns3:JSeq colour="-1" start="1" end="214" id="sq1154"/><ns3:JSeq colour="-1" start="1" end="214" id="sq1156"/><ns3:JSeq colour="-1" start="1" end="214" id="sq1158"/><ns3:JSeq colour="-1" start="1" end="214" id="sq1160"/><ns3:JSeq colour="-1" start="1" end="214" id="sq1162"/><ns3:JSeq colour="-1" start="1" end="214" id="sq1164"/><ns3:JSeq colour="-1" start="1" end="214" id="sq1166"/><ns3:JSeq colour="-1" start="1" end="214" id="sq1168"/><ns3:JSeq colour="-1" start="1" end="214" id="sq1170"/><ns3:JSeq colour="-1" start="1" end="214" id="sq1172"/><ns3:JSeq colour="-1" start="1" end="214" id="sq1174"/><ns3:JSeq colour="-1" start="1" end="214" id="sq1176"/><ns3:JSeq colour="-1" start="1" end="214" id="sq1178"/><ns3:JSeq colour="-1" start="1" end="214" id="sq1180"/><ns3:JSeq colour="-1" start="1" end="214" id="sq1182"/><ns3:JSeq colour="-1" start="1" end="214" id="sq1184"/><ns3:JSeq colour="-1" start="1" end="214" id="sq1186"/><ns3:JSeq colour="-1" start="1" end="214" id="sq1188"/><ns3:JSeq colour="-1" start="1" end="214" id="sq1190"/><ns3:JSeq colour="-1" start="1" end="214" id="sq1192"/><ns3:JSeq colour="-1" start="1" end="214" id="sq1194"/><ns3:JSeq colour="-1" start="1" end="214" id="sq1196"/><ns3:JSeq colour="-1" start="1" end="214" id="sq1198"/><ns3:JSeq colour="-1" start="1" end="214" id="sq1200"/><ns3:JSeq colour="-1" start="1" end="214" id="sq1202"/><ns3:JSeq colour="-1" start="1" end="214" id="sq1204"/><ns3:JSeq colour="-1" start="1" end="214" id="sq1206"/><ns3:JSeq colour="-1" start="1" end="214" id="sq1208"/><ns3:JSeq colour="-1" start="1" end="214" id="sq1210"/><ns3:JSeq colour="-1" start="1" end="214" id="sq1212"/></ns3:JalviewModel>
