# Supplementary material for: Regulatory rewiring drives intraspecies competition in Bacillus subtilis
Source: PLoS Genet. 2026 Feb 17;22(2):e1012050. doi: 10.1371/journal.pgen.1012050 (PMC12935306; doi:10.1371/journal.pgen.1012050)
Supplement: S3 File — File that can be opened using open-source software containing all the sequence information linked to the analysis of comQXPA. https://www.jalview.org/ (JVP) [file pgen.1012050.s017.jvp › 59295713 Dataset for /Volumes/jabbott/Projects/JCA_NSW_comP/alignments/comQ_muscled.fasta.xml]

<?xml version="1.0" encoding="UTF-8" standalone="yes"?><ns3:JalviewModel xmlns:ns2="www.vamsas.ac.uk/jalview/version2" xmlns:ns3="www.jalview.org"><ns3:creationDate>2024-09-06T15:37:24.569+01:00</ns3:creationDate><ns3:version>2.11.3.3</ns3:version><ns3:vamsasModel><ns2:SequenceSet gapChar="-" datasetId="ds21"><ns2:Sequence dsseqid="sq1216" id="sq1216" description="ComX modifying isoprenyl transferase ComQ"><ns2:sequence>MSHLVKWNGRGEVVIEQICLDSVRIKEKMKEIVEQNIFNEDLSQLLYSFIDSKETFSFAESTILHYVVFGGENLDVATRLGAGIEILILSSDIMDDLEDEDNHHALWMKINRSESLNAALSLYTVGLTSIYSLNNNPLIFKYVLKYVNEAMQGQHDDITNKSKTEDESLEVIRLKCGSLIALANVAGVLLATGEYNETVERYSYYKGIIAQISGDYYVLLSGNRSDIEKNKHTLIYLYLKRLFNDASEDLLYLISHKDLYYKSLLDKEKFQEKLIKAGVTQYISVLLEIYKQKCISAIEQLNLDKEKKELIKECLLSYTKGDTRCKT</ns2:sequence><ns2:name>GCA_905315395_comQ</ns2:name></ns2:Sequence><ns2:Sequence dsseqid="sq1418" id="sq1418" description="Transcriptional regulator"><ns2:sequence>MSHLVKWNGRGEVVIEQICLDSVRIKEKMKEIVSQKIMNQDLERYLQNFIESKDTFEFADLALHHYLAFNGQDQKAIELLAAGIELLILSFDIYDDLEDQDNGSAVWMKIDSSIALNAVTALYTLSIQVMCQASHEPEFSQEILNFALQSIQGQHDDIVNAPQTEEACLEMIKNKSGALTALPCVMGVMLATGKYHPIVASYSYELGIIAQIENDYRGLYYLNNDFIQKKNTLAYLYLNKRFNAASAEILSWYENTELFLSLNSKQIKEKLTEAGVVQYLLVMKHLSLQKLKKEIARLELQENKIKKLITGIIK</ns2:sequence><ns2:name>GCA_030122865_None</ns2:name></ns2:Sequence><ns2:Sequence dsseqid="sq1376" id="sq1376" description="Tryptophan prenyltransferase ComQ"><ns2:sequence>MSHLVKWNGRGEVVIEQICLDSVRIKEKMKEIVKQNISNKDLSQLLCSFIDSKETFSFAESAILHYVVFGGENLDVATWLGAGIEILILSSDIMDDLEDEDNHHALWMKINRSESLNAALSLYTVGLTSIYSLNINPLIFKYVLRYVNEAMQGQHDDITNKSKTEDESLEVIRLKCGSLIALANVAGVLLATGEYNETVERYSYYKGIVAQISGDYHVLLSGNRSDIEKNKQTLIYLYLKRLFNNASEELLYLFSHKDLYYKALLDREKFEEKLIQAGVTQYISVLLEIYKQKCFSTIEQLNLDKEKKELIKESLLSYKKGDTRCKT</ns2:sequence><ns2:name>Bacillus_subtilis_PRO49_comQ</ns2:name></ns2:Sequence><ns2:Sequence dsseqid="sq1420" id="sq1420" description="Transcriptional regulator"><ns2:sequence>MSHLVKWNGRGEVVIEQICLDSVRIKEKMKEIVSQKIMNQDLERYLQNFIESKDTFEFADLALHHYLAFNGQDQKAIEWLAAGIELLILSFDIYDDLEDQDNGSAVWMKIDSSIALNAVTALYTLSIQVMCQASHEPEFSQEILNFALQSIQGQHDDIVNAPQTEEACLEMIKNKSGALTALPCVMGVMLATGKYHPIVASYSYELGIIAQIENDYRGLYYLNNDFIQKKNTLAYLYLNKRFNAASAEILSWYENTELFLSLNSKQIKEKLTEAGVVQYLLVMKHLSLQKLKKEIARLELQENKIKKLITGIIK</ns2:sequence><ns2:name>GCA_034054115_None</ns2:name></ns2:Sequence><ns2:Sequence dsseqid="sq1514" id="sq1514" description="Pre-ComX modifying protein"><ns2:sequence>MSHLVKWNGRGEVVIEQICLDSVRIKEKMKEIVSQKIMNQDLERYLQNFIESKDTFEFADLALHHYLAFNGQDQKAIELLAAGIELLILSFDIYDDLEDQDNGSAVWMKIDSSIALNAVTALYTLSIQVMCQASHEPEFSQEILNFALQSIQGQHDDIVNVPQTEEACLEMIKNKSGALTALPCVMGVMLATGKYHPIVASYSYELGIISQIDNDYKGLFYLNNDFVQKKNTLAYLYLKKQFNDASAELLSLYQKPEEFVSINTKALKRKLTEAGVIQYLLVMKHLSLQKIKNEMSQLKLEEDKTEKLLSVMIK</ns2:sequence><ns2:name>GCA_009662335_None</ns2:name></ns2:Sequence><ns2:Sequence dsseqid="sq1408" id="sq1408" description="Tryptophan prenyltransferase ComQ"><ns2:sequence>MCLDEMSIKKKMKEIVHGKIQNLDLKEYLINFIDEKNHFSFGILSFKHYVALSGNSSSHILTLAGGIELLILAFDIFDDLEDEDNIEIKWMKIDPSLALNAATTLYTLGLETICSISNSAEFHRLTFKYALNAMQGQHEDLRNSPETEEECIQMMKQKAGSLTAMSAVLAAMLANGEFNQTIEDYAYKIGIIKQLENDYYGLVNDQRSDIRKKRKTLIYLFLNRKFNEASEKILKLINSHTSYHSFISDSSKFDELLFEAGLNQYVSMLIKLYEEEITASMNQLNINIKL</ns2:sequence><ns2:name>Bacillus_subtilis_PRO53_comQ</ns2:name></ns2:Sequence><ns2:Sequence dsseqid="sq1594" id="sq1594" description="Tryptophan prenyltransferase ComQ"><ns2:sequence>MSHLVKWNGRGEVVIEQICLDSGRIKEKMKEIVDENISNEDLKTKLISFIEEKKQFSFAELAYHHYIAFDGKDVTAIELLASGIELLILSADIFDDIEDKDNLQASWMKIDPSIVINAATTLYTLSLQVISLVSNNPQLLSLTLQYSLQSLQGQHADLNVKISSESEYIEMIKLKSGSLVTLPSVLGVYLATGEINETVEEYSLYLGIVEQIANDHHGLYYPDNNDIKTRHNLAFYYLKNKYNQSSIDLLNFYAQENNQINNMDELKKRLQGSGVIQYLNVIKNIALENFKESFKKLRLDEQRKNKLLDQLLRGNIN</ns2:sequence><ns2:name>GCA_001704095_comQ</ns2:name></ns2:Sequence><ns2:Sequence dsseqid="sq1218" id="sq1218" description="ComX modifying isoprenyl transferase ComQ"><ns2:sequence>MSHLVKWNGRGEVVIEQICLDSVRIKEKMKEIVEQNIFNEDLSQLLYSFIDSKETFSFAESTILHYVVFGGENLDVATRLGAGIEILILSSDIMDDLEDEDNHHALWMKINRSESLNAALSLYTVGLTSIYSLNNNPLIFKYVLKYVNEAMQGQHDDITNKSKTEDESLEVIRLKCGSLIALANVAGVLLATGEYNETVERYSYYKGIIAQISGDYYVLLSGNRSDIEKNKHTLIYLYLKRLFNDASEDLLYLISHKDLYYKSLLDKEKFQEKLIKAGVTQYISVLLEIYKQKCISAIEQLNLDKEKKELIKECLLSYTKGDTRCKT</ns2:sequence><ns2:name>GCA_012030675_comQ</ns2:name></ns2:Sequence><ns2:Sequence dsseqid="sq1554" id="sq1554" description="Pre-ComX modifying protein"><ns2:sequence>MSHLVKWNGRGEVVIEQICLDSVRIKEKMKEIVSQKIMNQDLERYLQNFIESKDMFEFADLALHHYLAFNGQDQKAIEWLAAGIELLILSFDIYDDLEDQDNGSAVWMKIDSSIALNAVTALYTLSIQVMCQASHEPEFSQEILNFALQSIQGQHDDIVNAPQTEEACLEMIKNKSGALTALPCVMGVMLATGKHHPIVASYSYELGIISQIDNDYKGLFYLNNDFVQKKNTLAYLYLKKQFNDASAELLSLYQKPEEFVSINTKALKRKLTEAGVIQYLLVMKHLSLQKIKNEMSQLKLGEDKTEKLLSVMIK</ns2:sequence><ns2:name>GCA_024917175_None</ns2:name></ns2:Sequence><ns2:Sequence dsseqid="sq1516" id="sq1516" description="Pre-ComX modifying protein"><ns2:sequence>MSHLVKWNGRGEVVIEQICLDSVRIKEKMKEIVSQKIMNQDLERYLQNFIESKDTFEFADLALHHYLAFNGQDQKAIELLAAGIELLILSFDIYDDLEDQDNGSAVWMKIDSSIALNAVTALYTLSIQVMCQASHEPEFSQEILNFALQSIQGQHDDIVNVPQTEEACLEMIKNKSGALTALPCVMGVMLATGKYHPIVASYSYELGIISQIDNDYKGLFYLNNDFVQKKNTLAYLYLKKQFNDASAELLSLYQKPEEFVSINTKALKRKLTEAGVIQYLLVMKHLSLQKIKNEMSQLKLEEDKTEKLLSVMIK</ns2:sequence><ns2:name>GCA_004119675_None</ns2:name></ns2:Sequence><ns2:Sequence dsseqid="sq1536" id="sq1536" description="Pre-ComX modifying protein"><ns2:sequence>MSHLVKWNGRGEVVIEQICLDSVRIKEKMKEIVSQKIMNQDLERYLQNFIESKDTFEFADLALHHYLAFNGQDQKAIELLAAGIELLILSFDIYDDLEDQDNGSAVWMKIDSSIALNAVTALYTLSIQVMCQASHEPEFSQEILNFALQSIQGQHDDIVNAPQTEEACLEMIKNKSGALTALPCVMGVMLATGKYHPIVASYSYELGIISQIDNDYKGLFYLNNDFVQKKNTLAYLYLKKQFNDASAELLSLYQKPEEFVSINTKALKRKLTEAGVIQYLLVMKHLSLQKIKNEMSQLKLEEDKTEKLLSVMIK</ns2:sequence><ns2:name>GCA_023521175_None</ns2:name></ns2:Sequence><ns2:Sequence dsseqid="sq1584" id="sq1584" description="Pre-ComX modifying protein"><ns2:sequence>MIVKKRKTCCPLNVPFSKMEWEGEVVIEQICLDSVRIKEKMKEIVSQKIMNQDLERYLQNFIESKDTFEFADLALHHYLAFNGQDQKAIELLAAGIELLILSFDIYDDLEDQDNGSAVWMKIDSSIALNAVTALYTLSIQVMCQASHEPEFSQEILNFALQSIQGQHDDIVNVPQTEEACLEMIKNKSGALTALPCVMGVMLATGKYHPIVASYSYELGIISQIDNDYKGLFYLNNDFVQKKNTLAYLYLKKQFNDASAELLSLYQKPEEFVSINTKALKRKLTEAGVIQYLLVMKHLSLQKIKNEMSQLKLEEDKTEKLLSVMIK</ns2:sequence><ns2:name>GCA_004119875_None</ns2:name></ns2:Sequence><ns2:Sequence dsseqid="sq1430" id="sq1430" description="Transcriptional regulator"><ns2:sequence>MSHLVKWNGRGEVVIEQICLDSVRIKEKMKEIVSQKIMNQDLERYLQNFIESKDTFEFADLALHHYLAFNGQDQKAIELLAAGIELLILSFDIYDDLEDQDNGSAVWMKIDSSIALNAVTALYTLSIQVMCQASHEPEFSQEILNFALQSIQGQHDDIVNAPQTEEACLEMIKNKSGALTALPCVMGVMLATGKYHPIVASYSYELGIIAQIENDYRGLYYLNNDFIQKKNTLAYLYLNKRFNAASAEILSWYENTELFLSLNSKQIKEKLTEAGVVQYLLVMKHLSLQKLKKEIARLELQENKIKKLITGIIK</ns2:sequence><ns2:name>GCA_004101445_None</ns2:name></ns2:Sequence><ns2:Sequence dsseqid="sq1606" id="sq1606" description="Tryptophan prenyltransferase ComQ"><ns2:sequence>MSHLVKWNGRGEVVIEQICLDSGRIKEKMKEIVDENISNEDLKTKLISFIEEKKQFSFAELAYHHYIAFDGKDVTAIELLASGIELLILSADIFDDIEDKDNLQASWMKIDPSIVINAATTLYTLSLQVISLVSNNPQLLSLTLQFSLQSLQGQHADLNVKISSESEYIEMIKLKSGSLVTLPSVLGVYLATGEINETVEEYSLYLGIVEQIANDHHGLYYPDNNDIKTRHNLAFYYLKNKYNQSSIDLLNFYAQENNQINNMDELKKRLQGSGVIQYLNVIKNIALENFKESFKKLRLDEQRKNKLLDQLLRGNIN</ns2:sequence><ns2:name>GCA_005234095_comQ</ns2:name></ns2:Sequence><ns2:Sequence dsseqid="sq1538" id="sq1538" description="Pre-ComX modifying protein"><ns2:sequence>MSHLVKWNGRGEVVIEQICLDSVRIKEKMKEIVSQKIMNQDLERYLQNFIESKDTFEFADLALHHYLAFNGQDQKAIELLAAGIELLILSFDIYDDLEDQDNGSAVWMKIDSSIALNAVTALYTLSIQVMCQASHEPEFSQEILNFALQSIQGQHDDIVNAPQTEEACLEMIKNKSGALTALPCVMGVMLATGKYHPIVASYSYELGIISQIDNDYKGLFYLNNDFVQKKNTLAYLYLKKQFNDASAELLSLYQKPEEFVSINTKALKRKLTEAGVIQYLLVMKHLSLQKIKNEMSQLKLEEDKTEKLLSVMIK</ns2:sequence><ns2:name>Bacillus_subtilis_DSM13019_None</ns2:name></ns2:Sequence><ns2:Sequence dsseqid="sq1716" id="sq1716" description="Tryptophan prenyltransferase ComQ"><ns2:sequence>MSHLVKWNGRGEVVIEQICLDSVRIKEKMKEIVDENILNEDLKVKLISFIKEKKQFSFAELAYYHYIAFDGKNDKAIELLASGIELLILSADIFDDIEDKDNLQASWMKLDPSIATNAATALYTLSLQVIGSVSNHPKLLSLTLQYSLQSLQGQHVDLNLTASSESEYIEMIKLKSGSLVTLPSILGVYLATGEYNETVEEYSRYLGIVEQIANDHYGLYYPNYNDFKTRHTLAFNYLKNKFNQSSIDLLNFYAQENHMINNLEDLKGKLRESGVIQYLNVIKNLAVENFKESFKKLRLDEQRKNKLLIQLLRGI</ns2:sequence><ns2:name>GCA_024800645_comQ</ns2:name></ns2:Sequence><ns2:Sequence dsseqid="sq1220" id="sq1220" description="ComX modifying isoprenyl transferase ComQ"><ns2:sequence>MSHLVKWNGRGEVVIEQICLDSVRIKEKMKEIVEQNIFNEDLSQLLYSFIDSKETFSFAESTILHYVVFGGENLDVATRLGAGIEILILSSDIMDDLEDEDNHHALWMKINRSESLNAALSLYTVGLTSIYSLNNNPLIFKYVLKYVNEAMQGQHDDITNKSKTEDESLEVIRLKCGSLIALANVAGVLLATGEYNETVERYSYYKGIIAQISGDYYVLLSGNRSDIEKNKHTLIYLYLKRLFNDASEDLLYLISHKDLYYKSLLDKEKFQEKLIKAGVTQYISVLLEIYKQKCISAIEQLNLDKEKKELIKECLLSYTKGDTRCKT</ns2:sequence><ns2:name>GCA_000953615_comQ</ns2:name></ns2:Sequence><ns2:Sequence dsseqid="sq1222" id="sq1222" description="ComX modifying isoprenyl transferase ComQ"><ns2:sequence>MSHLVKWNGRGEVVIEQICLDSVRIKEKMKEIVEQNIFNEDLSQLLYSFIDSKETFSFAESTILHYVVFGGENLDVATRLGAGIEILILSSDIMDDLEDEDNHHALWMKINRSESLNAALSLYTVGLTSIYSLNNNPLIFKYVLKYVNEAMQGQHDDITNKSKTEDESLEVIRLKCGSLIALANVAGVLLATGEYNETVERYSYYKGIIAQISGDYYVLLSGNRSDIEKNKHTLIYLYLKRLFNDASEDLLYLISHKDLYYKSLLDKEKFQEKLIKAGVTQYISVLLEIYKQKCISAIEQLNLDKEKKELIKECLLSYTKGDTRCKT</ns2:sequence><ns2:name>GCA_001703495_comQ</ns2:name></ns2:Sequence><ns2:Sequence dsseqid="sq1642" id="sq1642" description="Tryptophan prenyltransferase ComQ"><ns2:sequence>MSHLVKWNGRGEVVIEQICLDSVRIKEKMKEIVDENILNEDLKVKLISFIEEKKQFSFAELAYYHYIAFDGKNDKTIELLASGIELLILSADIFDDIEDKDNLQASWMKLDPSIATNAATALYTLSLQVIGSVSNHPKLLSLTLQYSLQSLQGQHVDLNLTASSESEYIEMIKLKSGSLVTLPSILGVYLATGECNETVEEYSRYLGVVEQIANDHYGLYYPNNNDFKTRHTLAFNYLKNKFNQSSIDLLNFYAQENHMINNLEDLKGKLRESGVIQYLNVIKNLAVENFKESFKKLRLDEQRKNKLLIQLLRGI</ns2:sequence><ns2:name>GCA_039621185_comQ</ns2:name></ns2:Sequence><ns2:Sequence dsseqid="sq1690" id="sq1690" description="Tryptophan prenyltransferase ComQ"><ns2:sequence>MLKNEKPAVLYMSHLVKWNGRGEVVIEQICLDSVRIKEKMKEIVDENILNEDLKVKLISFIEEKKQFSFAELAYYHYIAFDGKNDKAIELLASGIELLILSADIFDDIEDKDNLQASWMKLDPSIATNAATALYTLSLQVIGSVSNHPKLLSLTLQYSLQSLQGQHVDLNLTASSESEYIEMIKLKSGSLVTLPSILGVYLATGECNETVEEYSRYLGVVEQIANDHYGLYYPNNNDFKTRHTLAFNYLKNKFNQSSIDLLNFYAQENHMINNLEDLKGKLRESGVIQYLNVIKNLAVENFKESFKKLRLDEQRKNKLLIQLLRGI</ns2:sequence><ns2:name>Bacillus_subtilis_PRO52_comQ</ns2:name></ns2:Sequence><ns2:Sequence dsseqid="sq1558" id="sq1558" description="Pre-ComX modifying protein"><ns2:sequence>MSHLVKWNGRGEVVIEQICLDSVRIKEKMKEIVSQKIMNQDLERYLQNFIESKDTFEFADLALHHYLAFNGQDQKAIEWLAAGIELLILSFDIYDDLEDQDNGSAVWMKIDSSIALNAVTALYTLSIQVMCQASHEPEFSQEILNFALQSIQGQHDDIVNAPQTEEACLEMIKNKSGALTALPCVMGVMLATGKYHPIVASYSYELGIISQIDNDYKGLFYLNNDFVQKKNTLAYLYLKKQFNDASAELLSLYQKPEEFVSINTKALKRKLTEAGVIQYLLVMKHLSLQKIKNEMSQLKLGEDKTEKLLSVMIK</ns2:sequence><ns2:name>GCA_009662375_None</ns2:name></ns2:Sequence><ns2:Sequence dsseqid="sq1224" id="sq1224" description="ComX modifying isoprenyl transferase ComQ"><ns2:sequence>MSHLVKWNGRGEVVIEQICLDSVRIKEKMKEIVEQNIFNEDLSQLLYSFIDSKETFSFAESTILHYVVFGGENLDVATRLGAGIEILILSSDIMDDLEDEDNHHALWMKINRSESLNAALSLYTVGLTSIYSLNNNPLIFKYVLKYVNEAMQGQHDDITNKSKTEDESLEVIRLKCGSLIALANVAGVLLATGEYNETVERYSYYKGIIAQISGDYYVLLSGNRSDIEKNKHTLIYLYLKRLFNDASEDLLYLISHKDLYYKSLLDKEKFQEKLIKAGVTQYISVLLEIYKQKCISAIEQLNLDKEKKELIKECLLSYTKGDTRCKT</ns2:sequence><ns2:name>GCA_905319535_comQ</ns2:name></ns2:Sequence><ns2:Sequence dsseqid="sq1718" id="sq1718" description="Tryptophan prenyltransferase ComQ"><ns2:sequence>MSHLVKWNGRGEVVIEQICLDSVRIKEKMKEIVDENILNEDLKVKLISFIKEKKQFSFAELAYYHYIAFDGKNDKAIELLASGIELLILSADIFDDIEDKDNLQASWMKLDPSIATNAATALYTLSLQVIGSVSNHPKLLSLTLQYSLQSLQGQHVDLNLTASSESEYIEMIKLKSGSLVTLPSILGVYLATGEYNETVEEYSRYLGIVEQIANDHYGLYYPNYNDFKTRHTLAFNYLKNKFNQSSIDLLNFYAQENHMINNLEDLKGKLRESGVIQYLNVIKNLAVENFKESFKKLRLDEQRKNKLLIQLLRGI</ns2:sequence><ns2:name>GCA_025021505_comQ</ns2:name></ns2:Sequence><ns2:Sequence dsseqid="sq1472" id="sq1472" description="Transcriptional regulator"><ns2:sequence>MSHLVKWNGRGEVVIEQICLDSVRIKEKMKEIVSQKIMNQDLERYLQNFIESKDTFEFADLALHHYLAFNGQDQKAIELLAAGIELLILSFDIYDDLEDQDNGSAVWMKIDSSIALNAVTALYTLSIQVMCQASHEPEFTQEILNFALQSIQGQHDDIVNAPQTEEACLEMIKNKSGALTALPCVMGVMLATGKYHPIVASYSYELGIIAQIENDYQGLYYLNNDFIQKKNTLAYLYLNKRFNAASAEILSWYENAELFLSLNPKQIKEKLTEAGVVQYLLVMKHLSLQKLKKEIARLELQENKIKKLITGIIK</ns2:sequence><ns2:name>GCA_000973605_None</ns2:name></ns2:Sequence><ns2:Sequence dsseqid="sq1648" id="sq1648" description="Tryptophan prenyltransferase ComQ"><ns2:sequence>MSHLVKWNGRGEVVIEQICLDSVRIKEKMKEIVDENILNEDLKVKLISFIEEKKQFSFAELAYYHYIAFDGKNDKAIELLASGIELLILSADIFDDIEDKDNLQASWMKLDPSIATNAATALYTLSLQVIGSVSNHPKLLSLTLQYSLQSLQGQHVDLNLTASSESEYIEMIKLKSGSLVTLPSILGVYLATGECNETVEEYSRYLGVVEQIANDHYGLYYPNNNDFKTRHTLAFNYLKNKFNQSSIDLLNFYAQENHMINNLEDLKGKLRESGVIQYLNVIKNLAVENFKESFKKLRLDEQRKNKLLIQLLRGI</ns2:sequence><ns2:name>GCA_023369715_comQ</ns2:name></ns2:Sequence><ns2:Sequence dsseqid="sq1358" id="sq1358" description="ComX modifying isoprenyl transferase ComQ"><ns2:sequence>MSHLVKWNGRGEVVIEQICLDSVRIKEKMKEIVEQNIFNEDLSQLLYSFIDSKETFSFAESTILHYVVFGGENLDVATRLGAGIEILILSSDIMDDLEDEDNHHALWMKINRSESLNAALSLYTVGLTSIYSLNNNPLIFKYVLKYVNEAMQGQHDDITNKSKTEDESLEVIRLKCGSLIALANVAGVLLATGVYNETVERYSYYKGIIAQISGDYYVLLSGNRSDIEKNKHTLIYLYLKRLFNDASEDLLYLISHKDLYYKSLLDKEKFQEKLIKAGVTQYISVLLEIYKQKCISAIEQLNLDKEKKELIKECLLSYTKGDTRCKT</ns2:sequence><ns2:name>GCA_004101425_comQ</ns2:name></ns2:Sequence><ns2:Sequence dsseqid="sq1404" id="sq1404" description="ComQ"><ns2:sequence>MSHLVKWNGRGEVVIEQICLDSVRIKEKMKEIVKQNIFEDDLLKLLNLFIESRNFFPFAESAFLHYCVFGGKEFEIAIELGAGIEIITLSSDILDDIQDNDNLTAPWMNIDQSVALSSVFSLYTVGLQSLKAVDPKSDIVNSILKYCLDAMQGQHRDIINKPQTEEDCLEAMKLKCGSLFALANVSGTMLATGTYNKVVESYSYSKGIFEQIYGDYSALFNPNRSDILKDKHTLVNLYLKRLFNKDSEELLTIFKNKNFFYGLLSKKEFMEKLKKAGVTQYASVLHKIYKKKCETDIEKLNLDKHKIELIKKQLLK</ns2:sequence><ns2:name>GCA_009497815_comQ</ns2:name></ns2:Sequence><ns2:Sequence dsseqid="sq1226" id="sq1226" description="ComX modifying isoprenyl transferase ComQ"><ns2:sequence>MSHLVKWNGRGEVVIEQICLDSVRIKEKMKEIVEQNIFNEDLSQLLYSFIDSKETFSFAESTILHYVVFGGENLDVATRLGAGIEILILSSDIMDDLEDEDNHHALWMKINRSESLNAALSLYTVGLTSIYSLNNNPLIFKYVLKYVNEAMQGQHDDITNKSKTEDESLEVIRLKCGSLIALANVAGVLLATGEYNETVERYSYYKGIIAQISGDYYVLLSGNRSDIEKNKHTLIYLYLKRLFNDASEDLLYLISHKDLYYKSLLDKEKFQEKLIKAGVTQYISVLLEIYKQKCISAIEQLNLDKEKKELIKECLLSYTKGDTRCKT</ns2:sequence><ns2:name>GCA_029027845_comQ</ns2:name></ns2:Sequence><ns2:Sequence dsseqid="sq1696" id="sq1696" description="Tryptophan prenyltransferase ComQ"><ns2:sequence>MSHLVKWNGRGEVVIEQICLDSVRIKEKMKEIVDENILNEDLKVKLISFIKEKKQFSFAELAYYHYIAFDGKNDKAIELLASGIELLILSADIFDDIEDKDNLQASWMKLDPSIATNAATALYTLSLQVIGSVSNHPKLLSLTLQYSLQSLQGQHVDLNLTASSESEYIEMIKLKSGSLVTLPSILGVYLATGEYNETVEEYSRYLGIVEQIANDHYGLYYPNNNDFKTRHTLAFNYLKNKFNQSSIDLLNFYAQENHMINNLEDLKGKLRESGVIQYLNVIKNLAVENFKESFKKLRLDEQRKNKLLIQLLRGI</ns2:sequence><ns2:name>GCA_019599105_comQ</ns2:name></ns2:Sequence><ns2:Sequence dsseqid="sq1586" id="sq1586" description="Pre-ComX modifying protein"><ns2:sequence>MSHLVKWNGRGEVVIEQICLDSVRIKEKMKEIVSQKIMNQDLERYLQNFIESKDTFEFADLALHHYLAFNGQDQKAIELLAAGIELLILSFDIYDDLEDQDNGSAVWMKIDSSIALNAVTALYTLSIQVMCQASHEPEFSQEILNFALQSIQGQHDDIVNAPQTEEACLEMIKNKSGALTALPCVMGVMLATGKYHPIVASYSYELGIIAQIENDYRGLYYLNNDFIQKKNTLAYLYLKKQFNDASAELLSLYQKPEEFVSINTKALKRKLTEAGVIQYLLVMKHLSLQKIKNEMSQLKLEEDKTEKLLSVMIK</ns2:sequence><ns2:name>GCA_001720505_None</ns2:name></ns2:Sequence><ns2:Sequence dsseqid="sq1518" id="sq1518" description="Pre-ComX modifying protein"><ns2:sequence>MSHLVKWNGRGEVVIEQICLDSVRIKEKMKEIVSQKIMNQDLERYLQNFIESKDTFEFADLALHHYLAFNGQDQKAIELLAAGIELLILSFDIYDDLEDQDNGSAVWMKIDSSIALNAVTALYTLSIQVMCQASHEPEFSQEILNFALQSIQGQHDDIVNVPQTEEACLEMIKNKSGALTALPCVMGVMLATGKYHPIVASYSYELGIISQIDNDYKGLFYLNNDFVQKKNTLAYLYLKKQFNDASAELLSLYQKPEEFVSINTKALKRKLTEAGVIQYLLVMKHLSLQKIKNEMSQLKLEEDKTEKLLSVMIK</ns2:sequence><ns2:name>GCA_030863625_None</ns2:name></ns2:Sequence><ns2:Sequence dsseqid="sq1720" id="sq1720" description="Tryptophan prenyltransferase ComQ"><ns2:sequence>MSHLVKWNGRGEVVIEQICLDSVRIKEKMKEIVDENILNEDLKVKLISFIKEKKQFSFAELAYYHYIAFDGKNDKAIELLASGIELLILSADIFDDIEDKDNLQASWMKLDPSIATNAATALYTLSLQVIGSVSNHPKLLSLTLQYSLQSLQGQHVDLNLTASSESEYIEMIKLKSGSLVTLPSILGVYLATGEYNETVEEYSRYLGIVEQIANDHYGLYYPNYNDFKTRHTLAFNYLKNKFNQSSIDLLNFYAQENHMINNLEDLKGKLRESGVIQYLNVIKNLAVENFKESFKKLRLDEQRKNKLLIQLLRGI</ns2:sequence><ns2:name>GCA_003665195_comQ</ns2:name></ns2:Sequence><ns2:Sequence dsseqid="sq1596" id="sq1596" description="Tryptophan prenyltransferase ComQ"><ns2:sequence>MSHLVKWNGRGEVVIEQICLDSGRIKEKMKEIVDENISNEDLKTKLISFIEEKKQFSFAELAYHHYIAFDGKDVTAIELLASGIELLILSADIFDDIEDKDNLQASWMKIDPSIVINAATTLYTLSLQVISLVSNNPQLLSLTLQYSLQSLQGQHADLNVKISSESEYIEMIKLKSGSLVTLPSVLGVYLATGEINETVEEYSLYLGIVEQIANDHHGLYYPDNNDIKTRHNLAFYYLKNKYNQSSIDLLNFYAQENNQINNMDELKKRLQGSGVIQYLNVIKNIALENFKESFKKLRLDEQRKNKLLDQLLRGNIN</ns2:sequence><ns2:name>GCA_023612315_comQ</ns2:name></ns2:Sequence><ns2:Sequence dsseqid="sq1520" id="sq1520" description="Pre-ComX modifying protein"><ns2:sequence>MSHLVKWNGRGEVVIEQICLDSVRIKEKMKEIVSQKIMNQDLERYLQNFIESKDTFEFADLALHHYLAFNGQDQKAIELLAAGIELLILSFDIYDDLEDQDNGSAVWMKIDSSIALNAVTALYTLSIQVMCQASHEPEFSQEILNFALQSIQGQHDDIVNVPQTEEACLEMIKNKSGALTALPCVMGVMLATGKYHPIVASYSYELGIISQIDNDYKGLFYLNNDFVQKKNTLAYLYLKKQFNDASAELLSLYQKPEEFVSINTKALKRKLTEAGVIQYLLVMKHLSLQKIKNEMSQLKLEEDKTEKLLSVMIK</ns2:sequence><ns2:name>GCA_002201955_None</ns2:name></ns2:Sequence><ns2:Sequence dsseqid="sq1392" id="sq1392" description="Tryptophan prenyltransferase ComQ"><ns2:sequence>MSHLVKWNGRGEVVIEQICLDSVRIKEKMKEIVEQNIFNEDLSQLLYSFIDAKETFSFAESAILHYVVFGGENLDVATRLGAGIEILILSSDIMDDLEDEDNHHALWMKINRSESLNAALSLYTVGLTSIYSLNNNPLIFKYVLKYVNEAMQGQHDDITNKSKTEDESLEVIRLKCGSLIALANVAGVLLATGEYNETVERYSYYKGIIAQISGDYHVLLSGKRSDIEKKKQTLIYLYLKRLFNNASEELLYLFSHKDLYYKALLEKDKFEEKLIKAGVTQYISVLLQIYIQKCFSAIEQLNLEKEKKELIKEGLLSYKKGDKDARPN</ns2:sequence><ns2:name>GCA_004119775_comQ</ns2:name></ns2:Sequence><ns2:Sequence dsseqid="sq1692" id="sq1692" description="Tryptophan prenyltransferase ComQ"><ns2:sequence>MSHLVKWNGRGEVVIEQICLDSVRIKEKMKEIVDENILNEDLKVKLISFIQEKKQFSFAELAYYHYIAFDGKNDKAIELLASGIELLILSADIFDDIEDKDNLQASWMKLDPSIATNAATALYTLSLQVIGSVSNHPKLLSLTLQYSLQSLQGQHVDLNLTASSESEYIEMIKLKSGSLVTLPSILGVYLATGEYNETVEEYSRYLGIVEQIANDHYGLYYPNNNDFKTRHTLAFNYLKNKFNQSSIDLLNFYAQENHMINNLEDLKGKLRESGVIQYLNVIKNLAVENFKESFKKLRLDEQRKNKLLIQLLRGI</ns2:sequence><ns2:name>GCA_005849145_comQ</ns2:name></ns2:Sequence><ns2:Sequence dsseqid="sq1722" id="sq1722" description="Tryptophan prenyltransferase ComQ"><ns2:sequence>MSHLVKWNGRGEVVIEQICLDSVRIKEKMKEIVDENILNEDLKVKLISFIKEKKQFSFAELAYYHYIAFDGKNDKAIELLASGIELLILSADIFDDIEDKDNLQASWMKLDPSIATNAATALYTLSLQVIGSVSNHPKLLSLTLQYSLQSLQGQHVDLNLTASSESEYIEMIKLKSGSLVTLPSILGVYLATGEYNETVEEYSRYLGIVEQIANDHYGLYYPNYNDFKTRHTLAFNYLKNKFNQSSIDLLNFYAQENHMINNLEDLKGKLRESGVIQYLNVIKNLAVENFKESFKKLRLDEQRKNKLLIQLLRGI</ns2:sequence><ns2:name>GCA_003665315_comQ</ns2:name></ns2:Sequence><ns2:Sequence dsseqid="sq1228" id="sq1228" description="ComX modifying isoprenyl transferase ComQ"><ns2:sequence>MSHLVKWNGRGEVVIEQICLDSVRIKEKMKEIVEQNIFNEDLSQLLYSFIDSKETFSFAESTILHYVVFGGENLDVATRLGAGIEILILSSDIMDDLEDEDNHHALWMKINRSESLNAALSLYTVGLTSIYSLNNNPLIFKYVLKYVNEAMQGQHDDITNKSKTEDESLEVIRLKCGSLIALANVAGVLLATGEYNETVERYSYYKGIIAQISGDYYVLLSGNRSDIEKNKHTLIYLYLKRLFNDASEDLLYLISHKDLYYKSLLDKEKFQEKLIKAGVTQYISVLLEIYKQKCISAIEQLNLDKEKKELIKECLLSYTKGDTRCKT</ns2:sequence><ns2:name>GCA_022700895_comQ</ns2:name></ns2:Sequence><ns2:Sequence dsseqid="sq1698" id="sq1698" description="Tryptophan prenyltransferase ComQ"><ns2:sequence>MSHLVKWNGRGEVVIEQICLDSVRIKEKMKEIVDENILNEDLKVKLISFIKEKKQFSFAELAYYHYIAFDGKNDKAIELLASGIELLILSADIFDDIEDKDNLQASWMKLDPSIATNAATALYTLSLQVIGSVSNHPKLLSLTLQYSLQSLQGQHVDLNLTASSESEYIEMIKLKSGSLVTLPSILGVYLATGEYNETVEEYSRYLGIVEQIANDHYGLYYPNNNDFKTRHTLAFNYLKNKFNQSSIDLLNFYAQENHMINNLEDLKGKLRESGVIQYLNVIKNLAVENFKESFKKLRLDEQRKNKLLIQLLRGI</ns2:sequence><ns2:name>GCA_012648345_comQ</ns2:name></ns2:Sequence><ns2:Sequence dsseqid="sq1724" id="sq1724" description="Tryptophan prenyltransferase ComQ"><ns2:sequence>MSHLVKWNGRGEVVIEQICLDSVRIKEKMKEIVDENILNEDLKVKLISFIKEKKQFSFAELAYYHYIAFDGKNDKAIELLASGIELLILSADIFDDIEDKDNLQASWMKLDPSIATNAATALYTLSLQVIGSVSNHPKLLSLTLQYSLQSLQGQHVDLNLTASSESEYIEMIKLKSGSLVTLPSILGVYLATGEYNETVEEYSRYLGIVEQIANDHYGLYYPNYNDFKTRHTLAFNYLKNKFNQSSIDLLNFYAQENHMINNLEDLKGKLRESGVIQYLNVIKNLAVENFKESFKKLRLDEQRKNKLLIQLLRGI</ns2:sequence><ns2:name>GCA_022701095_comQ</ns2:name></ns2:Sequence><ns2:Sequence dsseqid="sq1360" id="sq1360" description="ComX modifying isoprenyl transferase ComQ"><ns2:sequence>MSHLVKWNGRGEVVIEQICLDSVRIKEKMKEIVEQNIFNEDLSQLLYSFIDSKETFSFAESTILHYVVFGGENLDVATRLGAGIEILILSSDIMDDLEDEDNHHALWMKINRSESLNAALSLYTVGLTSIYSLNNNPLIFKYVLKYVNEAMQGQHDDITNKSKTEDESLEVIRLKCGSLIALANVAGVLLATGVYNETVERYSYYKGIIAQISGDYYVLLSGNRSDIEKNKHTLIYLYLKRLFNDASEDLLYLISHKDLYYKSLLDKEKFQEKLIKAGVTQYISVLLEIYKQKCISAIEQLNLDKEKKELIKECLLSYTKGDTRCKT</ns2:sequence><ns2:name>GCA_000321395_comQ</ns2:name></ns2:Sequence><ns2:Sequence dsseqid="sq1230" id="sq1230" description="ComX modifying isoprenyl transferase ComQ"><ns2:sequence>MSHLVKWNGRGEVVIEQICLDSVRIKEKMKEIVEQNIFNEDLSQLLYSFIDSKETFSFAESTILHYVVFGGENLDVATRLGAGIEILILSSDIMDDLEDEDNHHALWMKINRSESLNAALSLYTVGLTSIYSLNNNPLIFKYVLKYVNEAMQGQHDDITNKSKTEDESLEVIRLKCGSLIALANVAGVLLATGEYNETVERYSYYKGIIAQISGDYYVLLSGNRSDIEKNKHTLIYLYLKRLFNDASEDLLYLISHKDLYYKSLLDKEKFQEKLIKAGVTQYISVLLEIYKQKCISAIEQLNLDKEKKELIKECLLSYTKGDTRCKT</ns2:sequence><ns2:name>GCA_033451645_comQ</ns2:name></ns2:Sequence><ns2:Sequence dsseqid="sq1588" id="sq1588" description="Pre-ComX modifying protein"><ns2:sequence>MSHLVKWNGRGEVVIEQICLDSVRIKEKMKEIVSQKIMNQDLERYLQNFIESKDTFEFADLALHHYLAFNGQDQKAIELLAAGIELLILSFDIYDDLEDQDNGSAVWMKIDSSIALNAVTALYTLSIQVMCQASHEPEFSQEILNFALQSIQGQHDDIVNAPQTEEACLEMIKNKSGALTALPCVMGVMLATGKYHPIVASYSYELGIIAQIENDYRGLYYLNNDFIQKKNTLAYLYLNKQFNDASAELLSLYQKPEEFVSINTKALKRKLTEAGVIQYLLVMKHLSLQKIKNEMSQLKLEEDKTEKLLSVMIK</ns2:sequence><ns2:name>GCA_905311425_None</ns2:name></ns2:Sequence><ns2:Sequence dsseqid="sq1362" id="sq1362" description="ComX modifying isoprenyl transferase ComQ"><ns2:sequence>MSHLVKWNGRGEVVIEQICLDSVRIKEKMKEIVEQNIFNEDLSQLLYSFIDSKETFSFAESTILHYVVFGGENLDVATRLGAGIEILILSSDIMDDLEDEDNHHALWMKINRSESLNAALSLYTVGLTSIYSLNNNPLIFKYVLKYVNEAMQGQHDDITNKSKTEDESLEVIRLKCGSLIALANVAGVLLATGVYNETVERYSYYKGIIAQISGDYYVLLSGNRSDIEKNKHTLIYLYLKRLFNDASEDLLYLISHKDLYYKSLLDKEKFQEKLIKAGVTQYISVLLEIYKQKCISAIEQLNLDKEKKELIKECLLSYTKGDTRCKT</ns2:sequence><ns2:name>GCA_009662155_comQ</ns2:name></ns2:Sequence><ns2:Sequence dsseqid="sq1700" id="sq1700" description="Tryptophan prenyltransferase ComQ"><ns2:sequence>MSHLVKWNGRGEVVIEQICLDSVRIKEKMKEIVDENILNEDLKVKLISFIKEKKQFSFAELAYYHYIAFDGKNDKAIELLASGIELLILSADIFDDIEDKDNLQASWMKLDPSIATNAATALYTLSLQVIGSVSNHPKLLSLTLQYSLQSLQGQHVDLNLTASSESEYIEMIKLKSGSLVTLPSILGVYLATGEYNETVEEYSRYLGIVEQIANDHYGLYYPNNNDFKTRHTLAFNYLKNKFNQSSIDLLNFYAQENHMINNLEDLKGKLRESGVIQYLNVIKNLAVENFKESFKKLRLDEQRKNKLLIQLLRGI</ns2:sequence><ns2:name>GCA_030643845_comQ</ns2:name></ns2:Sequence><ns2:Sequence dsseqid="sq1422" id="sq1422" description="Transcriptional regulator"><ns2:sequence>MSHLVKWNGRGEVVIEQICLDSVRIKEKMKEIVSQKIMNQDLERYLQNFIESKDTFEFADLALHHYLAFNGQDQKAIEWLAAGIELLILSFDIYDDLEDQDNGSAVWMKIDSSIALNAVTALYTLSIQVMCQASHEPEFSQEILNFALQSIQGQHDDIVNAPQTEEACLEMIKNKSGALTALPCVMGVMLATGKYHPIVASYSYELGIIAQIENDYRGLYYLNNDFIQKKNTLAYLYLNKRFNAASAEILSWYENTELFLSLNSKQIKEKLTEAGVVQYLLVMKHLSLQKLKKEIARLELQENKIKKLITGIIK</ns2:sequence><ns2:name>GCA_030123145_None</ns2:name></ns2:Sequence><ns2:Sequence dsseqid="sq1432" id="sq1432" description="Transcriptional regulator"><ns2:sequence>MSHLVKWNGRGEVVIEQICLDSVRIKEKMKEIVSQKIMNQDLERYLQNFIESKDTFEFADLALHHYLAFNGQDQKAIELLAAGIELLILSFDIYDDLEDQDNGSAVWMKIDSSIALNAVTALYTLSIQVMCQASHEPEFSQEILNFALQSIQGQHDDIVNAPQTEEACLEMIKNKSGALTALPCVMGVMLATGKYHPIVASYSYELGIIAQIENDYRGLYYLNNDFIQKKNTLAYLYLNKRFNAASAEILSWYENTELFLSLNSKQIKEKLTEAGVVQYLLVMKHLSLQKLKKEIARLELQENKIKKLITGIIK</ns2:sequence><ns2:name>GCA_022370975_None</ns2:name></ns2:Sequence><ns2:Sequence dsseqid="sq1424" id="sq1424" description="Transcriptional regulator"><ns2:sequence>MSHLVKWNGRGEVVIEQICLDSVRIKEKMKEIVSQKIMNQDLERYLQNFIESKDTFEFADLALHHYLAFNGQDQKAIEWLAAGIELLILSFDIYDDLEDQDNGSAVWMKIDSSIALNAVTALYTLSIQVMCQASHEPEFSQEILNFALQSIQGQHDDIVNAPQTEEACLEMIKNKSGALTALPCVMGVMLATGKYHPIVASYSYELGIIAQIENDYRGLYYLNNDFIQKKNTLAYLYLNKRFNAASAEILSWYENTELFLSLNSKQIKEKLTEAGVVQYLLVMKHLSLQKLKKEIARLELQENKIKKLITGIIK</ns2:sequence><ns2:name>GCA_009913255_None</ns2:name></ns2:Sequence><ns2:Sequence dsseqid="sq1232" id="sq1232" description="ComX modifying isoprenyl transferase ComQ"><ns2:sequence>MSHLVKWNGRGEVVIEQICLDSVRIKEKMKEIVEQNIFNEDLSQLLYSFIDSKETFSFAESTILHYVVFGGENLDVATRLGAGIEILILSSDIMDDLEDEDNHHALWMKINRSESLNAALSLYTVGLTSIYSLNNNPLIFKYVLKYVNEAMQGQHDDITNKSKTEDESLEVIRLKCGSLIALANVAGVLLATGEYNETVERYSYYKGIIAQISGDYYVLLSGNRSDIEKNKHTLIYLYLKRLFNDASEDLLYLISHKDLYYKSLLDKEKFQEKLIKAGVTQYISVLLEIYKQKCISAIEQLNLDKEKKELIKECLLSYTKGDTRCKT</ns2:sequence><ns2:name>GCA_019704355_comQ</ns2:name></ns2:Sequence><ns2:Sequence dsseqid="sq1410" id="sq1410" description="Tryptophan prenyltransferase ComQ"><ns2:sequence>MCLDEMSIKKKMKEIVHGKIQNLDLKEYLINFIDEKNHFSFGILSFKHYVALSGNSSSHILTLAGGIELLILAFDIFDDLEDEDNIEIKWMKIDPSLALNAATTLYTLGLETICSISNSAEFHRLTFKYALNAMQGQHEDLRNSPETEEECIQMMKQKAGSLTAMSAVLAAMLANGEFNQTIEDYAYKIGIIKQLENDYYGLVNDQRSDIRKKRKTLIYLFLNRKFNEASEKILKLINSHTSYHSFISDSSKFDELLFEAGLNQYVSMLIKLYEEEITASMNQLNINIKL</ns2:sequence><ns2:name>Bacillus_subtilis_PRO112_comQ</ns2:name></ns2:Sequence><ns2:Sequence dsseqid="sq1726" id="sq1726" description="Tryptophan prenyltransferase ComQ"><ns2:sequence>MSHLVKWNGRGEVVIEQICLDSVRIKEKMKEIVDENILNEDLKVKLISFIKEKKQFSFAELAYYHYIAFDGKNDKAIELLASGIELLILSADIFDDIEDKDNLQASWMKLDPSIATNAATALYTLSLQVIGSVSNHPKLLSLTLQYSLQSLQGQHVDLNLTASSESEYIEMIKLKSGSLVTLPSILGVYLATGEYNETVEEYSRYLGIVEQIANDHYGLYYPNYNDFKTRHTLAFNYLKNKFNQSSIDLLNFYAQENHMINNLEDLKGKLRESGVIQYLNVIKNLAVENFKESFKKLRLDEQRKNKLLIQLLRGI</ns2:sequence><ns2:name>GCA_033413615_comQ</ns2:name></ns2:Sequence><ns2:Sequence dsseqid="sq1234" id="sq1234" description="ComX modifying isoprenyl transferase ComQ"><ns2:sequence>MSHLVKWNGRGEVVIEQICLDSVRIKEKMKEIVEQNIFNEDLSQLLYSFIDSKETFSFAESTILHYVVFGGENLDVATRLGAGIEILILSSDIMDDLEDEDNHHALWMKINRSESLNAALSLYTVGLTSIYSLNNNPLIFKYVLKYVNEAMQGQHDDITNKSKTEDESLEVIRLKCGSLIALANVAGVLLATGEYNETVERYSYYKGIIAQISGDYYVLLSGNRSDIEKNKHTLIYLYLKRLFNDASEDLLYLISHKDLYYKSLLDKEKFQEKLIKAGVTQYISVLLEIYKQKCISAIEQLNLDKEKKELIKECLLSYTKGDTRCKT</ns2:sequence><ns2:name>GCA_001697265_comQ</ns2:name></ns2:Sequence><ns2:Sequence dsseqid="sq1498" id="sq1498" description="Transcriptional regulator"><ns2:sequence>MSHLVKWNGRGEVVIEQICLDSVRIKEKMKEIVSQKIMNQDLERYLQNFIESKDTFEFADLALHHYLAFNGQDQKAIELLAAGIELLILSFDIYDDLEDQDNGSAVWMKIDSSIALNAVTALYTLSIQVMCQASHEPEFSQEILNFALQSIQGQHDDIVNAPQTEEACLEMIKNKSGALTALPCVMGVMLATGKYHPIVASYSYELGIIAQIENDYRGLYYLNNDFIQKKNTLAYLYLNKRFNAASAEILSWYENAELFLSLNPKHIKEKLTEAGVVQYLLVMKHLSLQKLKKEIARLELQENKIKKLLTGIIK</ns2:sequence><ns2:name>GCA_024507835_None</ns2:name></ns2:Sequence><ns2:Sequence dsseqid="sq1434" id="sq1434" description="Transcriptional regulator"><ns2:sequence>MSHLVKWNGRGEVVIEQICLDSVRIKEKMKEIVSQKIMNQDLERYLQNFIESKDTFEFADLALHHYLAFNGQDQKAIELLAAGIELLILSFDIYDDLEDQDNGSAVWMKIDSSIALNAVTALYTLSIQVMCQASHEPEFSQEILNFALQSIQGQHDDIVNAPQTEEACLEMIKNKSGALTALPCVMGVMLATGKYHPIVASYSYELGIIAQIENDYRGLYYLNNDFIQKKNTLAYLYLNKRFNAASAEILSWYENTELFLSLNSKQIKEKLTEAGVVQYLLVMKHLSLQKLKKEIARLELQENKIKKLITGIIK</ns2:sequence><ns2:name>GCA_025502545_None</ns2:name></ns2:Sequence><ns2:Sequence dsseqid="sq1236" id="sq1236" description="ComX modifying isoprenyl transferase ComQ"><ns2:sequence>MSHLVKWNGRGEVVIEQICLDSVRIKEKMKEIVEQNIFNEDLSQLLYSFIDSKETFSFAESTILHYVVFGGENLDVATRLGAGIEILILSSDIMDDLEDEDNHHALWMKINRSESLNAALSLYTVGLTSIYSLNNNPLIFKYVLKYVNEAMQGQHDDITNKSKTEDESLEVIRLKCGSLIALANVAGVLLATGEYNETVERYSYYKGIIAQISGDYYVLLSGNRSDIEKNKHTLIYLYLKRLFNDASEDLLYLISHKDLYYKSLLDKEKFQEKLIKAGVTQYISVLLEIYKQKCISAIEQLNLDKEKKELIKECLLSYTKGDTRCKT</ns2:sequence><ns2:name>GCA_016065415_comQ</ns2:name></ns2:Sequence><ns2:Sequence dsseqid="sq1522" id="sq1522" description="Pre-ComX modifying protein"><ns2:sequence>MSHLVKWNGRGEVVIEQICLDSVRIKEKMKEIVSQKIMNQDLERYLQNFIESKDTFEFADLALHHYLAFNGQDQKAIELLAAGIELLILSFDIYDDLEDQDNGSAVWMKIDSSIALNAVTALYTLSIQVMCQASHEPEFSQEILNFALQSIQGQHDDIVNVPQTEEACLEMIKNKSGALTALPCVMGVMLATGKYHPIVASYSYELGIISQIDNDYKGLFYLNNDFVQKKNTLAYLYLKKQFNDASAELLSLYQKPEEFVSINTKALKRKLTEAGVIQYLLVMKHLSLQKIKNEMSQLKLEEDKTEKLLSVMIK</ns2:sequence><ns2:name>GCA_002173715_None</ns2:name></ns2:Sequence><ns2:Sequence dsseqid="sq1728" id="sq1728" description="Tryptophan prenyltransferase ComQ"><ns2:sequence>MSHLVKWNGRGEVVIEQICLDSVRIKEKMKEIVDENILNEDLKVKLISFIKEKKQFSFAELAYYHYIAFDGKNDKAIELLASGIELLILSADIFDDIEDKDNLQASWMKLDPSIATNAATALYTLSLQVIGSVSNHPKLLSLTLQYSLQSLQGQHVDLNLTASSESEYIEMIKLKSGSLVTLPSILGVYLATGEYNETVEEYSRYLGIVEQIANDHYGLYYPNYNDFKTRHTLAFNYLKNKFNQSSIDLLNFYAQENHMINNLEDLKGKLRESGVIQYLNVIKNLAVENFKESFKKLRLDEQRKNKLLIQLLRGI</ns2:sequence><ns2:name>GCA_004101465_comQ</ns2:name></ns2:Sequence><ns2:Sequence dsseqid="sq1730" id="sq1730" description="Tryptophan prenyltransferase ComQ"><ns2:sequence>MSHLVKWNGRGEVVIEQICLDSVRIKEKMKEIVDENILNEDLKVKLISFIKEKKQFSFAELAYYHYIAFDGKNDKAIELLASGIELLILSADIFDDIEDKDNLQASWMKLDPSIATNAATALYTLSLQVIGSVSNHPKLLSLTLQYSLQSLQGQHVDLNLTASSESEYIEMIKLKSGSLVTLPSILGVYLATGEYNETVEEYSRYLGIVEQIANDHYGLYYPNYNDFKTRHTLAFNYLKNKFNQSSIDLLNFYAQENHMINNLEDLKGKLRESGVIQYLNVIKNLAVENFKESFKKLRLDEQRKNKLLIQLLRGI</ns2:sequence><ns2:name>GCA_022647025_comQ</ns2:name></ns2:Sequence><ns2:Sequence dsseqid="sq1524" id="sq1524" description="Pre-ComX modifying protein"><ns2:sequence>MSHLVKWNGRGEVVIEQICLDSVRIKEKMKEIVSQKIMNQDLERYLQNFIESKDTFEFADLALHHYLAFNGQDQKAIELLAAGIELLILSFDIYDDLEDQDNGSAVWMKIDSSIALNAVTALYTLSIQVMCQASHEPEFSQEILNFALQSIQGQHDDIVNVPQTEEACLEMIKNKSGALTALPCVMGVMLATGKYHPIVASYSYELGIISQIDNDYKGLFYLNNDFVQKKNTLAYLYLKKQFNDASAELLSLYQKPEEFVSINTKALKRKLTEAGVIQYLLVMKHLSLQKIKNEMSQLKLEEDKTEKLLSVMIK</ns2:sequence><ns2:name>GCA_030438175_None</ns2:name></ns2:Sequence><ns2:Sequence dsseqid="sq1238" id="sq1238" description="ComX modifying isoprenyl transferase ComQ"><ns2:sequence>MSHLVKWNGRGEVVIEQICLDSVRIKEKMKEIVEQNIFNEDLSQLLYSFIDSKETFSFAESTILHYVVFGGENLDVATRLGAGIEILILSSDIMDDLEDEDNHHALWMKINRSESLNAALSLYTVGLTSIYSLNNNPLIFKYVLKYVNEAMQGQHDDITNKSKTEDESLEVIRLKCGSLIALANVAGVLLATGEYNETVERYSYYKGIIAQISGDYYVLLSGNRSDIEKNKHTLIYLYLKRLFNDASEDLLYLISHKDLYYKSLLDKEKFQEKLIKAGVTQYISVLLEIYKQKCISAIEQLNLDKEKKELIKECLLSYTKGDTRCKT</ns2:sequence><ns2:name>GCA_004119695_comQ</ns2:name></ns2:Sequence><ns2:Sequence dsseqid="sq1500" id="sq1500" description="Transcriptional regulator"><ns2:sequence>MSHLVKWNGRGEVVIEQICLDSVRIKEKMKEIVSQKIMNQDLERYLQNFIESKDTFEFADLALHHYLAFNGQDQKAIELLAAGIELLILSFDIYDDLEDQDNGSAVWMKIDSSIALNAVTALYTLSIQVMCQASHEPEFSQEILNFALQSIQGQHDDIVNAPQTEEACLEMIKNKSGALTALPCVMGVMLATGKYHPIVASYSYELGIIAQIENDYRGLYYLNNDFIQKKNTLAYLYLNKRFNAASAEILSWYENAELFLSLNPKHIKEKLTEAGVVQYLLVMKHLSLQKLKKEIARLELQENKIKKLLTGIIK</ns2:sequence><ns2:name>GCA_003600785_None</ns2:name></ns2:Sequence><ns2:Sequence dsseqid="sq1630" id="sq1630" description="Tryptophan prenyltransferase ComQ"><ns2:sequence>MSHLVKWNGRGEVVIEQICLDSVRIKEKMKEIVDENILNEDLKVKLISFIEEKKQFSFAELAYYHYIAFDGKNDKAIELLASGIELLILSADIFDDIEDKDNLQASWMKIDPSIVINAATTLYTLSLQVISLVSNNPQLLSLTLQYSLQSLQGQHADLNVKISSESEYIEMIKLKSGSLVTLPSVLGVYLATGEINETVEEYSLYLGIVEQIANDHHGLYYPDNNDIKTRHNLAFYYLKNKYNQSSIDLLNFYAQENNQINNMDELKKRLQGSGVIQYLNVIKNIALENFKESFKKLRLDEQRKNKLLDQLLRGNIN</ns2:sequence><ns2:name>GCA_029542145_comQ</ns2:name></ns2:Sequence><ns2:Sequence dsseqid="sq1240" id="sq1240" description="ComX modifying isoprenyl transferase ComQ"><ns2:sequence>MSHLVKWNGRGEVVIEQICLDSVRIKEKMKEIVEQNIFNEDLSQLLYSFIDSKETFSFAESTILHYVVFGGENLDVATRLGAGIEILILSSDIMDDLEDEDNHHALWMKINRSESLNAALSLYTVGLTSIYSLNNNPLIFKYVLKYVNEAMQGQHDDITNKSKTEDESLEVIRLKCGSLIALANVAGVLLATGEYNETVERYSYYKGIIAQISGDYYVLLSGNRSDIEKNKHTLIYLYLKRLFNDASEDLLYLISHKDLYYKSLLDKEKFQEKLIKAGVTQYISVLLEIYKQKCISAIEQLNLDKEKKELIKECLLSYTKGDTRCKT</ns2:sequence><ns2:name>GCA_006741845_comQ</ns2:name></ns2:Sequence><ns2:Sequence dsseqid="sq1242" id="sq1242" description="ComX modifying isoprenyl transferase ComQ"><ns2:sequence>MSHLVKWNGRGEVVIEQICLDSVRIKEKMKEIVEQNIFNEDLSQLLYSFIDSKETFSFAESTILHYVVFGGENLDVATRLGAGIEILILSSDIMDDLEDEDNHHALWMKINRSESLNAALSLYTVGLTSIYSLNNNPLIFKYVLKYVNEAMQGQHDDITNKSKTEDESLEVIRLKCGSLIALANVAGVLLATGEYNETVERYSYYKGIIAQISGDYYVLLSGNRSDIEKNKHTLIYLYLKRLFNDASEDLLYLISHKDLYYKSLLDKEKFQEKLIKAGVTQYISVLLEIYKQKCISAIEQLNLDKEKKELIKECLLSYTKGDTRCKT</ns2:sequence><ns2:name>GCA_000789275_comQ</ns2:name></ns2:Sequence><ns2:Sequence dsseqid="sq1574" id="sq1574" description="Pre-ComX modifying protein"><ns2:sequence>MSHLVKWNGRGEVVIEQICLDSVRIKEKMKEIVSQKIMNQDLERYLQNFIESKDTFEFADLALHHYLAFNGQDQKAIEWLAAGIELLILSFDIYDDLEDQDNGSAVWMKIDSSIALNAVTALYTLSIQVMCQASHEPEFSQEILNFALQSIQGQHDDIVNAPQTEEACLEMIKNKSGALTALPCVMGVMLATGKYHPIVASYSYELGIISQIDNDYKGLFYLNNDFVQKKNTLAYLYLKRQFNDASAELLSLYQKPEEFVSINTKALKRKLTEAGVIQYLLVMKHLSLQKIKNEMSQLKLGEDKTEKLLSVMIK</ns2:sequence><ns2:name>Bacillus_subtilis_PRO64_None</ns2:name></ns2:Sequence><ns2:Sequence dsseqid="sq1614" id="sq1614" description="Tryptophan prenyltransferase ComQ"><ns2:sequence>MSHLVKWNGRGEVVIEQICLDSVRIKEKMKEIVDENISNEDLKTKLISFIEEKKQFSFAELAYHHYIAFDGKDVTAIELLASGIELLILSADIFDDIEDKDNLQASWMKIDPSIVINAATTLYTLSLQVISLVSNNPQLLSLTLQYSLQSLQGQHADLNVKISSESEYIEMIKLKSGSLVTLPSVLGVYLATGEINETVEEYSLYLGIVEQIANDHHGLYYPDNNDIKTRHNLAFYYLKNKYNQSSIDLLNFYAQENNQINNMDELKKRLQGSGVIQYLNVIKNIALENFKESFKKLRLDEQRKNKLLDQLLRGNIN</ns2:sequence><ns2:name>GCA_026153475_comQ</ns2:name></ns2:Sequence><ns2:Sequence dsseqid="sq1732" id="sq1732" description="Tryptophan prenyltransferase ComQ"><ns2:sequence>MSHLVKWNGRGEVVIEQICLDSVRIKEKMKEIVDENILNEDLKVKLISFIKEKKQFSFAELAYYHYIAFDGKNDKAIELLASGIELLILSADIFDDIEDKDNLQASWMKLDPSIATNAATALYTLSLQVIGSVSNHPKLLSLTLQYSLQSLQGQHVDLNLTASSESEYIEMIKLKSGSLVTLPSILGVYLATGEYNETVEEYSRYLGIVEQIANDHYGLYYPNYNDFKTRHTLAFNYLKNKFNQSSIDLLNFYAQENHMINNLEDLKGKLRESGVIQYLNVIKNLAVENFKESFKKLRLDEQRKNKLLIQLLRGI</ns2:sequence><ns2:name>GCA_003665355_comQ</ns2:name></ns2:Sequence><ns2:Sequence dsseqid="sq1734" id="sq1734" description="Tryptophan prenyltransferase ComQ"><ns2:sequence>MSHLVKWNGRGEVVIEQICLDSVRIKEKMKEIVDENILNEDLKVKLISFIKEKKQFSFAELAYYHYIAFDGKNDKAIELLASGIELLILSADIFDDIEDKDNLQASWMKLDPSIATNAATALYTLSLQVIGSVSNHPKLLSLTLQYSLQSLQGQHVDLNLTASSESEYIEMIKLKSGSLVTLPSILGVYLATGEYNETVEEYSRYLGIVEQIANDHYGLYYPNYNDFKTRHTLAFNYLKNKFNQSSIDLLNFYAQENHMINNLEDLKGKLRESGVIQYLNVIKNLAVENFKESFKKLRLDEQRKNKLLIQLLRGI</ns2:sequence><ns2:name>GCA_024918995_comQ</ns2:name></ns2:Sequence><ns2:Sequence dsseqid="sq1244" id="sq1244" description="ComX modifying isoprenyl transferase ComQ"><ns2:sequence>MSHLVKWNGRGEVVIEQICLDSVRIKEKMKEIVEQNIFNEDLSQLLYSFIDSKETFSFAESTILHYVVFGGENLDVATRLGAGIEILILSSDIMDDLEDEDNHHALWMKINRSESLNAALSLYTVGLTSIYSLNNNPLIFKYVLKYVNEAMQGQHDDITNKSKTEDESLEVIRLKCGSLIALANVAGVLLATGEYNETVERYSYYKGIIAQISGDYYVLLSGNRSDIEKNKHTLIYLYLKRLFNDASEDLLYLISHKDLYYKSLLDKEKFQEKLIKAGVTQYISVLLEIYKQKCISAIEQLNLDKEKKELIKECLLSYTKGDTRCKT</ns2:sequence><ns2:name>GCA_013388335_comQ</ns2:name></ns2:Sequence><ns2:Sequence dsseqid="sq1436" id="sq1436" description="Transcriptional regulator"><ns2:sequence>MSHLVKWNGRGEVVIEQICLDSVRIKEKMKEIVSQKIMNQDLERYLQNFIESKDTFEFADLALHHYLAFNGQDQKAIELLAAGIELLILSFDIYDDLEDQDNGSAVWMKIDSSIALNAVTALYTLSIQVMCQASHEPEFSQEILNFALQSIQGQHDDIVNAPQTEEACLEMIKNKSGALTALPCVMGVMLATGKYHPIVASYSYELGIIAQIENDYRGLYYLNNDFIQKKNTLAYLYLNKRFNAASAEILSWYENTELFLSLNSKQIKEKLTEAGVVQYLLVMKHLSLQKLKKEIARLELQENKIKKLITGIIK</ns2:sequence><ns2:name>GCA_025732155_None</ns2:name></ns2:Sequence><ns2:Sequence dsseqid="sq1394" id="sq1394" description="Tryptophan prenyltransferase ComQ"><ns2:sequence>MSHLVKWNGRGEVVIEQICLDSVRIKEKMKEIVKQNIFNEDLSQLLYSFIDAKETFSFAESAILHYVVFGGENLDVATRLGAGIEILILSSDIMDDLEDEDNHHALWMKINRSESLNAALSLYTVGLTSIYSLNNNPLIFKYVLKYVNEAMQGQHDDITNKSKTEDESLEVIRLKCGSLIALANVAGVLLATGEYNETVERYSYYKGIIAQISGDYHVLLSGKRSDIEKKKQTLIYLYLKRLFNNASEELLYLFSHKDLYYKALLEKDKFEEKLIKAGVTQYISVLLQIYIQKCFSAIEQLNLDKEKKELIKEGLLSYKKGDKDARPN</ns2:sequence><ns2:name>GCA_905310975_comQ</ns2:name></ns2:Sequence><ns2:Sequence dsseqid="sq1650" id="sq1650" description="Tryptophan prenyltransferase ComQ"><ns2:sequence>MSHLVKWNGRGEVVIEQICLDSVRIKEKMKEIVDENILNEDLKVKLISFIEEKKQFSFAELAYYHYIAFDGKNDKAIELLASGIELLILSADIFDDIEDKDNLQASWMKLDPSIATNAATALYTLSLQVIGSVSNHPKLLSLTLQYSLQSLQGQHVDLNLTASSESEYIEMIKLKSGSLVTLPSILGVYLATGECNETVEEYSRYLGVVEQIANDHYGLYYPNNNDFKTRHTLAFNYLKNKFNQSSIDLLNFYAQENHMINNLEDLKGKLRESGVIQYLNVIKNLAVENFKESFKKLRLDEQRKNKLLIQLLRGI</ns2:sequence><ns2:name>GCA_905310985_comQ</ns2:name></ns2:Sequence><ns2:Sequence dsseqid="sq1616" id="sq1616" description="Tryptophan prenyltransferase ComQ"><ns2:sequence>MSHLVKWNGRGEVVIEQICLDSVRIKEKMKEIVDENISNEDLKTKLISFIEEKKQFSFAELAYHHYIAFDGKDVTAIELLASGIELLILSADIFDDIEDKDNLQASWMKIDPSIVINAATTLYTLSLQVISLVSNNPQLLSLTLQYSLQSLQGQHADLNVKISSESEYIEMIKLKSGSLVTLPSVLGVYLATGEINETVEEYSLYLGIVEQIANDHHGLYYPDNNDIKTRHNLAFYYLKNKYNQSSIDLLNFYAQENNQINNMDELKKRLQGSGVIQYLNVIKNIALENFKESFKKLRLDEQRKNKLLDQLLRGNIN</ns2:sequence><ns2:name>GCA_027942395_comQ</ns2:name></ns2:Sequence><ns2:Sequence dsseqid="sq1702" id="sq1702" description="Tryptophan prenyltransferase ComQ"><ns2:sequence>MSHLVKWNGRGEVVIEQICLDSVRIKEKMKEIVDENILNEDLKVKLISFIKEKKQFSFAELAYYHYIAFDGKNDKAIELLASGIELLILSADIFDDIEDKDNLQASWMKLDPSIATNAATALYTLSLQVIGSVSNHPKLLSLTLQYSLQSLQGQHVDLNLTASSESEYIEMIKLKSGSLVTLPSILGVYLATGEYNETVEEYSRYLGIVEQIANDHYGLYYPNNNDFKTRHTLAFNYLKNKFNQSSIDLLNFYAQENHMINNLEDLKGKLRESGVIQYLNVIKNLAVENFKESFKKLRLDEQRKNKLLIQLLRGI</ns2:sequence><ns2:name>GCA_003612735_comQ</ns2:name></ns2:Sequence><ns2:Sequence dsseqid="sq1390" id="sq1390" description="Tryptophan prenyltransferase ComQ"><ns2:sequence>MSHLVKWNGRGEVVIEQICLDSVRIKEKMKEIVKQNISNKDLSQLLCSFIDSKETFSFAESAILHYVVFGGENLDVATWLGAGIEILILSSDIMDDLEDEDNHHALWMKINRSESLNAALSLYTVGLTSIYSLNTNPLIFKYVLRYVNEAMQGQHDDITNKSKTEDESLEVIRLKCGSLIALANVAGVLLATGEYNETVERYSYYKGIVAQISGDYHVLLSGNRSDIEKNKQTLIYLYLKRLFNNASEELLYLFSHKDLYYKALLDREKFEEKLIQAGVTQYISVLLEIYKQKCFSTIEQLNLDKEKKELIKESLLSYKKGDTRCKT</ns2:sequence><ns2:name>GCA_002142595_comQ</ns2:name></ns2:Sequence><ns2:Sequence dsseqid="sq1246" id="sq1246" description="ComX modifying isoprenyl transferase ComQ"><ns2:sequence>MSHLVKWNGRGEVVIEQICLDSVRIKEKMKEIVEQNIFNEDLSQLLYSFIDSKETFSFAESTILHYVVFGGENLDVATRLGAGIEILILSSDIMDDLEDEDNHHALWMKINRSESLNAALSLYTVGLTSIYSLNNNPLIFKYVLKYVNEAMQGQHDDITNKSKTEDESLEVIRLKCGSLIALANVAGVLLATGEYNETVERYSYYKGIIAQISGDYYVLLSGNRSDIEKNKHTLIYLYLKRLFNDASEDLLYLISHKDLYYKSLLDKEKFQEKLIKAGVTQYISVLLEIYKQKCISAIEQLNLDKEKKELIKECLLSYTKGDTRCKT</ns2:sequence><ns2:name>GCA_005160425_comQ</ns2:name></ns2:Sequence><ns2:Sequence dsseqid="sq1736" id="sq1736" description="Tryptophan prenyltransferase ComQ"><ns2:sequence>MSHLVKWNGRGEVVIEQICLDSVRIKEKMKEIVDENILNEDLKVKLISFIKEKKQFSFAELAYYHYIAFDGKNDKAIELLASGIELLILSADIFDDIEDKDNLQASWMKLDPSIATNAATALYTLSLQVIGSVSNHPKLLSLTLQYSLQSLQGQHVDLNLTASSESEYIEMIKLKSGSLVTLPSILGVYLATGEYNETVEEYSRYLGIVEQIANDHYGLYYPNYNDFKTRHTLAFNYLKNKFNQSSIDLLNFYAQENHMINNLEDLKGKLRESGVIQYLNVIKNLAVENFKESFKKLRLDEQRKNKLLIQLLRGI</ns2:sequence><ns2:name>GCA_019704475_comQ</ns2:name></ns2:Sequence><ns2:Sequence dsseqid="sq1738" id="sq1738" description="Tryptophan prenyltransferase ComQ"><ns2:sequence>MSHLVKWNGRGEVVIEQICLDSVRIKEKMKEIVDENILNEDLKVKLISFIKEKKQFSFAELAYYHYIAFDGKNDKAIELLASGIELLILSADIFDDIEDKDNLQASWMKLDPSIATNAATALYTLSLQVIGSVSNHPKLLSLTLQYSLQSLQGQHVDLNLTASSESEYIEMIKLKSGSLVTLPSILGVYLATGEYNETVEEYSRYLGIVEQIANDHYGLYYPNYNDFKTRHTLAFNYLKNKFNQSSIDLLNFYAQENHMINNLEDLKGKLRESGVIQYLNVIKNLAVENFKESFKKLRLDEQRKNKLLIQLLRGI</ns2:sequence><ns2:name>GCA_003665235_comQ</ns2:name></ns2:Sequence><ns2:Sequence dsseqid="sq1502" id="sq1502" description="Transcriptional regulator"><ns2:sequence>MSHLVKWNGRGEVVIEQICLDSVRIKEKMKEIVSQKIMNQDLERYLQNFIESKDTFEFADLALHHYLAFNGQDQKAIELLAAGIELLILSFDIYDDLEDQDNGSAVWMKIDSSIALNAVTALYTLSIQVMCQASHEPEFSQEILNFALQSIQGQHDDIVNAPQTEEACLEMIKNKSGALTALPCVMGVMLATGKYHPIVASYSYELGIIAQIENDYRGLYYLNNDFIQKKNTLAYLYLNKRFNAASAEILSWYENAELFLSLNPKHIKEKLTEAGVVQYLLVMKHLSLQKLKKEIARLELQENKIKKLLTGIIK</ns2:sequence><ns2:name>GCA_023521275_None</ns2:name></ns2:Sequence><ns2:Sequence dsseqid="sq1576" id="sq1576" description="Pre-ComX modifying protein"><ns2:sequence>MSHLVKWNGRGEVVIEQICLDSVRIKEKMKEIVSQKIMNQDLERYLQNFIESKDTFEFADLALHHYLAFNGQDQKAIEWLAAGIELLILSFDIYDDLEDQDNGSAVWMKIDSSIALNAVTALYTLSIQVMCQASHEPEFSQEILNFALQSIQGQHDDIVNAPQTEEACLEMIKNKSGALTALPCVMGVMLATGKYHPIVASYSYELGIISQIDNDYKGLFYLNNDFVQKKNTLAYLYLKRQFNDASAELLSLYQKPEEFVSINTKALKRKLTEAGVIQYLLVMKHLSLQKIKNEMSQLKLGEDKTEKLLSVMIK</ns2:sequence><ns2:name>Bacillus_subtilis_PRO93_None</ns2:name></ns2:Sequence><ns2:Sequence dsseqid="sq1618" id="sq1618" description="Tryptophan prenyltransferase ComQ"><ns2:sequence>MSHLVKWNGRGEVVIEQICLDSVRIKEKMKEIVDENISNEDLKTKLISFIEEKKQFSFAELAYHHYIAFDGKDVTAIELLASGIELLILSADIFDDIEDKDNLQASWMKIDPSIVINAATTLYTLSLQVISLVSNNPQLLSLTLQYSLQSLQGQHADLNVKISSESEYIEMIKLKSGSLVTLPSVLGVYLATGEINETVEEYSLYLGIVEQIANDHHGLYYPDNNDIKTRHNLAFYYLKNKYNQSSIDLLNFYAQENNQINNMDELKKRLQGSGVIQYLNVIKNIALENFKESFKKLRLDEQRKNKLLDQLLRGNIN</ns2:sequence><ns2:name>GCA_000186745_comQ</ns2:name></ns2:Sequence><ns2:Sequence dsseqid="sq1526" id="sq1526" description="Pre-ComX modifying protein"><ns2:sequence>MSHLVKWNGRGEVVIEQICLDSVRIKEKMKEIVSQKIMNQDLERYLQNFIESKDTFEFADLALHHYLAFNGQDQKAIELLAAGIELLILSFDIYDDLEDQDNGSAVWMKIDSSIALNAVTALYTLSIQVMCQASHEPEFSQEILNFALQSIQGQHDDIVNVPQTEEACLEMIKNKSGALTALPCVMGVMLATGKYHPIVASYSYELGIISQIDNDYKGLFYLNNDFVQKKNTLAYLYLKKQFNDASAELLSLYQKPEEFVSINTKALKRKLTEAGVIQYLLVMKHLSLQKIKNEMSQLKLEEDKTEKLLSVMIK</ns2:sequence><ns2:name>GCA_025449235_None</ns2:name></ns2:Sequence><ns2:Sequence dsseqid="sq1540" id="sq1540" description="Pre-ComX modifying protein"><ns2:sequence>MSHLVKWNGRGEVVIEQICLDSVRIKEKMKEIVSQKIMNQDLERYLQNFIESKDTFEFADLALHHYLAFNGQDQKAIELLAAGIELLILSFDIYDDLEDQDNGSAVWMKIDSSIALNAVTALYTLSIQVMCQASHEPEFSQEILNFALQSIQGQHDDIVNAPQTEEACLEMIKNKSGALTALPCVMGVMLATGKYHPIVASYSYELGIISQIDNDYKGLFYLNNDFVQKKNTLAYLYLKKQFNDASAELLSLYQKPEEFVSINTKALKRKLTEAGVIQYLLVMKHLSLQKIKNEMSQLKLEEDKTEKLLSVMIK</ns2:sequence><ns2:name>GCA_019464335_None</ns2:name></ns2:Sequence><ns2:Sequence dsseqid="sq1704" id="sq1704" description="Tryptophan prenyltransferase ComQ"><ns2:sequence>MSHLVKWNGRGEVVIEQICLDSVRIKEKMKEIVDENILNEDLKVKLISFIKEKKQFSFAELAYYHYIAFDGKNDKAIELLASGIELLILSADIFDDIEDKDNLQASWMKLDPSIATNAATALYTLSLQVIGSVSNHPKLLSLTLQYSLQSLQGQHVDLNLTASSESEYIEMIKLKSGSLVTLPSILGVYLATGEYNETVEEYSRYLGIVEQIANDHYGLYYPNNNDFKTRHTLAFNYLKNKFNQSSIDLLNFYAQENHMINNLEDLKGKLRESGVIQYLNVIKNLAVENFKESFKKLRLDEQRKNKLLIQLLRGI</ns2:sequence><ns2:name>GCA_036512515_comQ</ns2:name></ns2:Sequence><ns2:Sequence dsseqid="sq1528" id="sq1528" description="Pre-ComX modifying protein"><ns2:sequence>MSHLVKWNGRGEVVIEQICLDSVRIKEKMKEIVSQKIMNQDLERYLQNFIESKDTFEFADLALHHYLAFNGQDQKAIELLAAGIELLILSFDIYDDLEDQDNGSAVWMKIDSSIALNAVTALYTLSIQVMCQASHEPEFSQEILNFALQSIQGQHDDIVNVPQTEEACLEMIKNKSGALTALPCVMGVMLATGKYHPIVASYSYELGIISQIDNDYKGLFYLNNDFVQKKNTLAYLYLKKQFNDASAELLSLYQKPEEFVSINTKALKRKLTEAGVIQYLLVMKHLSLQKIKNEMSQLKLEEDKTEKLLSVMIK</ns2:sequence><ns2:name>GCA_002173695_None</ns2:name></ns2:Sequence><ns2:Sequence dsseqid="sq1590" id="sq1590" description="Pre-ComX modifying protein"><ns2:sequence>MSHLVKWNGRGEVVIEQICLDSVRIKEKMKEIVSQKIMNQDLERYLQNFIESKDTFEFADLALHHYLAFNGQDQKAIELLAAGIELLILSFDIYDDLEDQDNGSAVWMKIDSSIALNAVTALYTLSIQVMCQASHEPEFSQEILNFALQSIQGQHDDIVNAPQTEEACLEMIKNKSGALTALPCVMGVMLATGKYHPIVASYSYELGIIAQIENDYRGLYYLNNDFIQKKNTLAYLYLNKQFNDASAELLSLYQKPEEFVSINTKALKRKLTEAGVIQYLLVMKHLSLQKIKNEMSQLKLEEDKTEKLLSVMIK</ns2:sequence><ns2:name>GCA_905315685_None</ns2:name></ns2:Sequence><ns2:Sequence dsseqid="sq1354" id="sq1354" description="ComX modifying isoprenyl transferase ComQ"><ns2:sequence>MSHLVKWNGRGEVVIEQICLDSVRIKEKMKEIVEQNIFNEDLSQLLYSFIDSKETFSFAESTILHYVVFGGENLDIATRLGAGIEILILSSDIMDDLEDEDNHHALWMKINRSESLNAALSLYTVGLTSIYSLNNNPLIFKYVLKYVNEAMQGQHDDITNKSKTEDESLEVIRLKCGSLIALANVAGVLLATGEYNETVERYSYYKGIIAQISGDYYVLLSGNRSDIEKNKHTLIYLYLKRLFNDASEDLLYLISHKDLYYKSLLDKEKFQEKLIKAGVTQYISVLLEIYKQKCISAIEQLNLDKEKKELIKECLLSYTKGDTRCKT</ns2:sequence><ns2:name>GCA_022453545_comQ</ns2:name></ns2:Sequence><ns2:Sequence dsseqid="sq1378" id="sq1378" description="Tryptophan prenyltransferase ComQ"><ns2:sequence>MSHLVKWNGRGEVVIEQICLDSVRIKEKMKEIVKQNISNKDLSQLLCSFIDSKETFSFAESAILHYVVFGGENLDVATWLGAGIEILILSSDIMDDLEDEDNHHALWMKINRSESLNAALSLYTVGLTSIYSLNINPLIFKYVLRYVNEAMQGQHDDITNKSKTEDESLEVIRLKCGSLIALANVAGVLLATGEYNETVERYSYYKGIVAQISGDYHVLLSGNRSDIEKNKQTLIYLYLKRLFNNASEELLYLFSHKDLYYKALLDREKFEEKLIQAGVTQYISVLLEIYKQKCFSTIEQLNLDKEKKELIKESLLSYKKGDTRCKT</ns2:sequence><ns2:name>GCA_905312035_comQ</ns2:name></ns2:Sequence><ns2:Sequence dsseqid="sq1620" id="sq1620" description="Tryptophan prenyltransferase ComQ"><ns2:sequence>MSHLVKWNGRGEVVIEQICLDSVRIKEKMKEIVDENISNEDLKTKLISFIEEKKQFSFAELAYHHYIAFDGKDVTAIELLASGIELLILSADIFDDIEDKDNLQASWMKIDPSIVINAATTLYTLSLQVISLVSNNPQLLSLTLQYSLQSLQGQHADLNVKISSESEYIEMIKLKSGSLVTLPSVLGVYLATGEINETVEEYSLYLGIVEQIANDHHGLYYPDNNDIKTRHNLAFYYLKNKYNQSSIDLLNFYAQENNQINNMDELKKRLQGSGVIQYLNVIKNIALENFKESFKKLRLDEQRKNKLLDQLLRGNIN</ns2:sequence><ns2:name>GCA_014171535_comQ</ns2:name></ns2:Sequence><ns2:Sequence dsseqid="sq1578" id="sq1578" description="Pre-ComX modifying protein"><ns2:sequence>MSHLVKWNGRGEVVIEQICLDSVRIKEKMKEIVSQKIMNQDLERYLQNFIESKDTFEFADLALHHYLAFNGQDQKAIEWLAAGIELLILSFDIYDDLEDQDNGSAVWMKIDSSIALNAVTALYTLSIQVMCQASHEPEFSQEILNFALQSIQGQHDDIVNAPQTEEACLEMIKNKSGALTALPCVMGVMLATGKYHPIVASYSYELGIISQIDNDYKGLFYLNNDFVQKKNTLAYLYLKRQFNDASAELLSLYQKPEEFVSINTKALKRKLTEAGVIQYLLVMKHLSLQKIKNEMSQLKLGEDKTEKLLSVMIK</ns2:sequence><ns2:name>Bacillus_subtilis_PRO73_None</ns2:name></ns2:Sequence><ns2:Sequence dsseqid="sq1248" id="sq1248" description="ComX modifying isoprenyl transferase ComQ"><ns2:sequence>MSHLVKWNGRGEVVIEQICLDSVRIKEKMKEIVEQNIFNEDLSQLLYSFIDSKETFSFAESTILHYVVFGGENLDVATRLGAGIEILILSSDIMDDLEDEDNHHALWMKINRSESLNAALSLYTVGLTSIYSLNNNPLIFKYVLKYVNEAMQGQHDDITNKSKTEDESLEVIRLKCGSLIALANVAGVLLATGEYNETVERYSYYKGIIAQISGDYYVLLSGNRSDIEKNKHTLIYLYLKRLFNDASEDLLYLISHKDLYYKSLLDKEKFQEKLIKAGVTQYISVLLEIYKQKCISAIEQLNLDKEKKELIKECLLSYTKGDTRCKT</ns2:sequence><ns2:name>GCA_000827065_comQ</ns2:name></ns2:Sequence><ns2:Sequence dsseqid="sq1250" id="sq1250" description="ComX modifying isoprenyl transferase ComQ"><ns2:sequence>MSHLVKWNGRGEVVIEQICLDSVRIKEKMKEIVEQNIFNEDLSQLLYSFIDSKETFSFAESTILHYVVFGGENLDVATRLGAGIEILILSSDIMDDLEDEDNHHALWMKINRSESLNAALSLYTVGLTSIYSLNNNPLIFKYVLKYVNEAMQGQHDDITNKSKTEDESLEVIRLKCGSLIALANVAGVLLATGEYNETVERYSYYKGIIAQISGDYYVLLSGNRSDIEKNKHTLIYLYLKRLFNDASEDLLYLISHKDLYYKSLLDKEKFQEKLIKAGVTQYISVLLEIYKQKCISAIEQLNLDKEKKELIKECLLSYTKGDTRCKT</ns2:sequence><ns2:name>GCA_009914705_comQ</ns2:name></ns2:Sequence><ns2:Sequence dsseqid="sq1438" id="sq1438" description="Transcriptional regulator"><ns2:sequence>MSHLVKWNGRGEVVIEQICLDSVRIKEKMKEIVSQKIMNQDLERYLQNFIESKDTFEFADLALHHYLAFNGQDQKAIELLAAGIELLILSFDIYDDLEDQDNGSAVWMKIDSSIALNAVTALYTLSIQVMCQASHEPEFSQEILNFALQSIQGQHDDIVNAPQTEEACLEMIKNKSGALTALPCVMGVMLATGKYHPIVASYSYELGIIAQIENDYRGLYYLNNDFIQKKNTLAYLYLNKRFNAASAEILSWYENTELFLSLNSKQIKEKLTEAGVVQYLLVMKHLSLQKLKKEIARLELQENKIKKLITGIIK</ns2:sequence><ns2:name>GCA_015654205_None</ns2:name></ns2:Sequence><ns2:Sequence dsseqid="sq1252" id="sq1252" description="ComX modifying isoprenyl transferase ComQ"><ns2:sequence>MSHLVKWNGRGEVVIEQICLDSVRIKEKMKEIVEQNIFNEDLSQLLYSFIDSKETFSFAESTILHYVVFGGENLDVATRLGAGIEILILSSDIMDDLEDEDNHHALWMKINRSESLNAALSLYTVGLTSIYSLNNNPLIFKYVLKYVNEAMQGQHDDITNKSKTEDESLEVIRLKCGSLIALANVAGVLLATGEYNETVERYSYYKGIIAQISGDYYVLLSGNRSDIEKNKHTLIYLYLKRLFNDASEDLLYLISHKDLYYKSLLDKEKFQEKLIKAGVTQYISVLLEIYKQKCISAIEQLNLDKEKKELIKECLLSYTKGDTRCKT</ns2:sequence><ns2:name>GCA_000971925_comQ</ns2:name></ns2:Sequence><ns2:Sequence dsseqid="sq1652" id="sq1652" description="Tryptophan prenyltransferase ComQ"><ns2:sequence>MSHLVKWNGRGEVVIEQICLDSVRIKEKMKEIVDENILNEDLKVKLISFIEEKKQFSFAELAYYHYIAFDGKNDKAIELLASGIELLILSADIFDDIEDKDNLQASWMKLDPSIATNAATALYTLSLQVIGSVSNHPKLLSLTLQYSLQSLQGQHVDLNLTASSESEYIEMIKLKSGSLVTLPSILGVYLATGECNETVEEYSRYLGVVEQIANDHYGLYYPNNNDFKTRHTLAFNYLKNKFNQSSIDLLNFYAQENHMINNLEDLKGKLRESGVIQYLNVIKNLAVENFKESFKKLRLDEQRKNKLLIQLLRGI</ns2:sequence><ns2:name>GCA_905319545_comQ</ns2:name></ns2:Sequence><ns2:Sequence dsseqid="sq1402" id="sq1402" description="ComX modifying isoprenyl transferase ComQ"><ns2:sequence>MSHLVKWNGRGEVVIEQICLDSVRIKEKMKEIVEQNIFNEDLSQLLYSFIDAKETFSFAESAILHYVVFGGENLDVATRLGAGIEILILSSDIMDDLEDEDNHHALWMKINRSESLNAALSLYTIGLTSIYSLNNNPLIFKYVLKYVNEAMQGQHDDITNKSKTEDESLEVIRLKCGSLIALANVTGVLLATGEYNETVERYSYYKGIVAQISGDYHVLLSGNRSDIEKNKHTLIYLYLKRLFNDASEDLLYLISHKDLYYKSLLDKEKFQEKLIKAGVTQYISVLLEIYKQKCISAIEQLNLNKEKKELIKESLLS</ns2:sequence><ns2:name>GCA_003148355_comQ</ns2:name></ns2:Sequence><ns2:Sequence dsseqid="sq1654" id="sq1654" description="Tryptophan prenyltransferase ComQ"><ns2:sequence>MSHLVKWNGRGEVVIEQICLDSVRIKEKMKEIVDENILNEDLKVKLISFIEEKKQFSFAELAYYHYIAFDGKNDKAIELLASGIELLILSADIFDDIEDKDNLQASWMKLDPSIATNAATALYTLSLQVIGSVSNHPKLLSLTLQYSLQSLQGQHVDLNLTASSESEYIEMIKLKSGSLVTLPSILGVYLATGECNETVEEYSRYLGVVEQIANDHYGLYYPNNNDFKTRHTLAFNYLKNKFNQSSIDLLNFYAQENHMINNLEDLKGKLRESGVIQYLNVIKNLAVENFKESFKKLRLDEQRKNKLLIQLLRGI</ns2:sequence><ns2:name>GCA_032680865_comQ</ns2:name></ns2:Sequence><ns2:Sequence dsseqid="sq1546" id="sq1546" description="Pre-ComX modifying protein"><ns2:sequence>MSHLVKWNGRGEVVIEQICLDSVRIKEKMKEIVSQKIMNQDLERYLQNFIESKDTFEFADLALHHYLAFNGQDQKAIELLAAGIELLILSFDIYDDLEDQDNGSAVWMKIDSSIALNAVTALYTLSIQVMCQASHEPEFSQEILNFALQSIQGQHDDIVNAPQTEEACLEMIKNKSGALTALPCVMGVMLATGKYHPIVASYSYELGIIAQIENDYKGLFYLNNDFVQKKNTLAYLYLKKQFNDASAELLSLYQKPEEFVSINTKALKRKLTEAGVIQYLLVMKHLSLQKIKNEMSQLKLEEDKTEKLLSVMIK</ns2:sequence><ns2:name>GCA_039619305_None</ns2:name></ns2:Sequence><ns2:Sequence dsseqid="sq1740" id="sq1740" description="Tryptophan prenyltransferase ComQ"><ns2:sequence>MSHLVKWNGRGEVVIEQICLDSVRIKEKMKEIVDENILNEDLKVKLISFIKEKKQFSFAELAYYHYIAFDGKNDKAIELLASGIELLILSADIFDDIEDKDNLQASWMKLDPSIATNAATALYTLSLQVIGSVSNHPKLLSLTLQYSLQSLQGQHVDLNLTASSESEYIEMIKLKSGSLVTLPSILGVYLATGEYNETVEEYSRYLGIVEQIANDHYGLYYPNYNDFKTRHTLAFNYLKNKFNQSSIDLLNFYAQENHMINNLEDLKGKLRESGVIQYLNVIKNLAVENFKESFKKLRLDEQRKNKLLIQLLRGI</ns2:sequence><ns2:name>GCA_019704435_comQ</ns2:name></ns2:Sequence><ns2:Sequence dsseqid="sq1656" id="sq1656" description="Tryptophan prenyltransferase ComQ"><ns2:sequence>MSHLVKWNGRGEVVIEQICLDSVRIKEKMKEIVDENILNEDLKVKLISFIEEKKQFSFAELAYYHYIAFDGKNDKAIELLASGIELLILSADIFDDIEDKDNLQASWMKLDPSIATNAATALYTLSLQVIGSVSNHPKLLSLTLQYSLQSLQGQHVDLNLTASSESEYIEMIKLKSGSLVTLPSILGVYLATGECNETVEEYSRYLGVVEQIANDHYGLYYPNNNDFKTRHTLAFNYLKNKFNQSSIDLLNFYAQENHMINNLEDLKGKLRESGVIQYLNVIKNLAVENFKESFKKLRLDEQRKNKLLIQLLRGI</ns2:sequence><ns2:name>GCA_009662195_comQ</ns2:name></ns2:Sequence><ns2:Sequence dsseqid="sq1474" id="sq1474" description="Transcriptional regulator"><ns2:sequence>MSHLVKWNGRGEVVIEQICLDSVRIKEKMKEIVSQKIMNQDLERYLQNFIESKDTFEFADLALHHYLAFNGQDQKAIELLAAGIELLILSFDIYDDLEDQDNGSAVWMKIDSSIALNAVTALYTLSIQVMCQASHEPEFTQEILNFALQSIQGQHDDIVNAPQTEEACLEMIKNKSGALTALPCVMGVMLATGKYHPIVASYSYELGIIAQIENDYQGLYYLNNDFIQKKNTLAYLYLNKRFNAASAEILSWYENAELFLSLNPKQIKEKLTEAGVVQYLLVMKHLSLQKLKKEIARLELQENKIKKLITGIIK</ns2:sequence><ns2:name>GCA_031326005_None</ns2:name></ns2:Sequence><ns2:Sequence dsseqid="sq1742" id="sq1742" description="Tryptophan prenyltransferase ComQ"><ns2:sequence>MSHLVKWNGRGEVVIEQICLDSVRIKEKMKEIVDENILNEDLKVKLISFIKEKKQFSFAELAYYHYIAFDGKNDKAIELLASGIELLILSADIFDDIEDKDNLQASWMKLDPSIATNAATALYTLSLQVIGSVSNHPKLLSLTLQYSLQSLQGQHVDLNLTASSESEYIEMIKLKSGSLVTLPSILGVYLATGEYNETVEEYSRYLGIVEQIANDHYGLYYPNYNDFKTRHTLAFNYLKNKFNQSSIDLLNFYAQENHMINNLEDLKGKLRESGVIQYLNVIKNLAVENFKESFKKLRLDEQRKNKLLIQLLRGI</ns2:sequence><ns2:name>GCA_021497545_comQ</ns2:name></ns2:Sequence><ns2:Sequence dsseqid="sq1356" id="sq1356" description="ComX modifying isoprenyl transferase ComQ"><ns2:sequence>MSHLVKWNGRGEVVIEQICLDSVRIKEKMKEIVEQNIFNEDLSQLLYSFIDSKETFSFAESTILHYVVFGGENLDIATRLGAGIEILILSSDIMDDLEDEDNHHALWMKINRSESLNAALSLYTVGLTSIYSLNNNPLIFKYVLKYVNEAMQGQHDDITNKSKTEDESLEVIRLKCGSLIALANVAGVLLATGEYNETVERYSYYKGIIAQISGDYYVLLSGNRSDIEKNKHTLIYLYLKRLFNDASEDLLYLISHKDLYYKSLLDKEKFQEKLIKAGVTQYISVLLEIYKQKCISAIEQLNLDKEKKELIKECLLSYTKGDTRCKT</ns2:sequence><ns2:name>GCA_013285325_comQ</ns2:name></ns2:Sequence><ns2:Sequence dsseqid="sq1380" id="sq1380" description="Tryptophan prenyltransferase ComQ"><ns2:sequence>MSHLVKWNGRGEVVIEQICLDSVRIKEKMKEIVKQNISNKDLSQLLCSFIDSKETFSFAESAILHYVVFGGENLDVATWLGAGIEILILSSDIMDDLEDEDNHHALWMKINRSESLNAALSLYTVGLTSIYSLNINPLIFKYVLRYVNEAMQGQHDDITNKSKTEDESLEVIRLKCGSLIALANVAGVLLATGEYNETVERYSYYKGIVAQISGDYHVLLSGNRSDIEKNKQTLIYLYLKRLFNNASEELLYLFSHKDLYYKALLDREKFEEKLIQAGVTQYISVLLEIYKQKCFSTIEQLNLDKEKKELIKESLLSYKKGDTRCKT</ns2:sequence><ns2:name>GCA_003665215_comQ</ns2:name></ns2:Sequence><ns2:Sequence dsseqid="sq1254" id="sq1254" description="ComX modifying isoprenyl transferase ComQ"><ns2:sequence>MSHLVKWNGRGEVVIEQICLDSVRIKEKMKEIVEQNIFNEDLSQLLYSFIDSKETFSFAESTILHYVVFGGENLDVATRLGAGIEILILSSDIMDDLEDEDNHHALWMKINRSESLNAALSLYTVGLTSIYSLNNNPLIFKYVLKYVNEAMQGQHDDITNKSKTEDESLEVIRLKCGSLIALANVAGVLLATGEYNETVERYSYYKGIIAQISGDYYVLLSGNRSDIEKNKHTLIYLYLKRLFNDASEDLLYLISHKDLYYKSLLDKEKFQEKLIKAGVTQYISVLLEIYKQKCISAIEQLNLDKEKKELIKECLLSYTKGDTRCKT</ns2:sequence><ns2:name>GCA_030053795_comQ</ns2:name></ns2:Sequence><ns2:Sequence dsseqid="sq1548" id="sq1548" description="Pre-ComX modifying protein"><ns2:sequence>MSHLVKWNGRGEVVIEQICLDSVRIKEKMKEIVSQKIMNQDLERYLQNFIESKDTFEFADLALHHYLAFNGQDQKAIELLAAGIELLILSFDIYDDLEDQDNGSAVWMKIDSSIALNAVTALYTLSIQVMCQASHEPEFSQEILNFALQSIQGQHDDIVNAPQTEEACLEMIKNKSGALTALPCVMGVMLATGKYHPIVASYSYELGIIAQIENDYKGLFYLNNDFVQKKNTLAYLYLKKQFNDASAELLSLYQKPEEFVSINTKALKRKLTEAGVIQYLLVMKHLSLQKIKNEMSQLKLEEDKTEKLLSVMIK</ns2:sequence><ns2:name>GCA_000737405_None</ns2:name></ns2:Sequence><ns2:Sequence dsseqid="sq1744" id="sq1744" description="Tryptophan prenyltransferase ComQ"><ns2:sequence>MSHLVKWNGRGEVVIEQICLDSVRIKEKMKEIVDENILNEDLKVKLISFIKEKKQFSFAELAYYHYIAFDGKNDKAIELLASGIELLILSADIFDDIEDKDNLQASWMKLDPSIATNAATALYTLSLQVIGSVSNHPKLLSLTLQYSLQSLQGQHVDLNLTASSESEYIEMIKLKSGSLVTLPSILGVYLATGEYNETVEEYSRYLGIVEQIANDHYGLYYPNYNDFKTRHTLAFNYLKNKFNQSSIDLLNFYAQENHMINNLEDLKGKLRESGVIQYLNVIKNLAVENFKESFKKLRLDEQRKNKLLIQLLRGI</ns2:sequence><ns2:name>GCA_001565875_comQ</ns2:name></ns2:Sequence><ns2:Sequence dsseqid="sq1256" id="sq1256" description="ComX modifying isoprenyl transferase ComQ"><ns2:sequence>MSHLVKWNGRGEVVIEQICLDSVRIKEKMKEIVEQNIFNEDLSQLLYSFIDSKETFSFAESTILHYVVFGGENLDVATRLGAGIEILILSSDIMDDLEDEDNHHALWMKINRSESLNAALSLYTVGLTSIYSLNNNPLIFKYVLKYVNEAMQGQHDDITNKSKTEDESLEVIRLKCGSLIALANVAGVLLATGEYNETVERYSYYKGIIAQISGDYYVLLSGNRSDIEKNKHTLIYLYLKRLFNDASEDLLYLISHKDLYYKSLLDKEKFQEKLIKAGVTQYISVLLEIYKQKCISAIEQLNLDKEKKELIKECLLSYTKGDTRCKT</ns2:sequence><ns2:name>GCA_905315705_comQ</ns2:name></ns2:Sequence><ns2:Sequence dsseqid="sq1598" id="sq1598" description="Tryptophan prenyltransferase ComQ"><ns2:sequence>MSHLVKWNGRGEVVIEQICLDSGRIKEKMKEIVDENISNEDLKTKLISFIEEKKQFSFAELAYHHYIAFDGKDVTAIELLASGIELLILSADIFDDIEDKDNLQASWMKIDPSIVINAATTLYTLSLQVISLVSNNPQLLSLTLQYSLQSLQGQHADLNVKISSESEYIEMIKLKSGSLVTLPSVLGVYLATGEINETVEEYSLYLGIVEQIANDHHGLYYPDNNDIKTRHNLAFYYLKNKYNQSSIDLLNFYAQENNQINNMDELKKRLQGSGVIQYLNVIKNIALENFKESFKKLRLDEQRKNKLLDQLLRGNIN</ns2:sequence><ns2:name>GCA_003665255_comQ</ns2:name></ns2:Sequence><ns2:Sequence dsseqid="sq1644" id="sq1644" description="Tryptophan prenyltransferase ComQ"><ns2:sequence>MSHLVKWNGRGEVVIEQICLDSVRIKEKMKEIVDENILNEDLKVKLISFIEEKKQFSFAELAYYHYIAFDGKNDKTIELLASGIELLILSADIFDDIEDKDNLQASWMKLDPSIATNAATALYTLSLQVIGSVSNHPKLLSLTLQYSLQSLQGQHVDLNLTASSESEYIEMIKLKSGSLVTLPSILGVYLATGECNETVEEYSRYLGVVEQIANDHYGLYYPNNNDFKTRHTLAFNYLKNKFNQSSIDLLNFYAQENHMINNLEDLKGKLRESGVIQYLNVIKNLAVENFKESFKKLRLDEQRKNKLLIQLLRGI</ns2:sequence><ns2:name>GCA_039620435_comQ</ns2:name></ns2:Sequence><ns2:Sequence dsseqid="sq1476" id="sq1476" description="Transcriptional regulator"><ns2:sequence>MSHLVKWNGRGEVVIEQICLDSVRIKEKMKEIVSQKIMNQDLERYLQNFIESKDTFEFADLALHHYLAFNGQDQKAIELLAAGIELLILSFDIYDDLEDQDNGSAVWMKIDSSIALNAVTALYTLSIQVMCQASHEPEFTQEILNFALQSIQGQHDDIVNAPQTEEACLEMIKNKSGALTALPCVMGVMLATGKYHPIVASYSYELGIIAQIENDYQGLYYLNNDFIQKKNTLAYLYLNKRFNAASAEILSWYENAELFLSLNPKQIKEKLTEAGVVQYLLVMKHLSLQKLKKEIARLELQENKIKKLITGIIK</ns2:sequence><ns2:name>GCA_025426155_None</ns2:name></ns2:Sequence><ns2:Sequence dsseqid="sq1550" id="sq1550" description="Pre-ComX modifying protein"><ns2:sequence>MSHLVKWNGRGEVVIEQICLDSVRIKEKMKEIVSQKIMNQDLERYLQNFIESKDTFEFADLALHHYLAFNGQDQKAIELLAAGIELLILSFDIYDDLEDQDNGSAVWMKIDSSIALNAVTALYTLSIQVMCQASHEPEFSQEILNFALQSIQGQHDDIVNAPQTEEACLEMIKNKSGALTALPCVMGVMLATGKYHPIVASYSYELGIIAQIENDYKGLFYLNNDFVQKKNTLAYLYLKKQFNDASAELLSLYQKPEEFVSINTKALKRKLTEAGVIQYLLVMKHLSLQKIKNEMSQLKLEEDKTEKLLSVMIK</ns2:sequence><ns2:name>GCA_001037985_None</ns2:name></ns2:Sequence><ns2:Sequence dsseqid="sq1694" id="sq1694" description="Tryptophan prenyltransferase ComQ"><ns2:sequence>MSHLVKWNGRGEVVIEQICLDSVRIKEKMKEIVDENILNEDLKVKLISFIQEKKQFSFAELAYYHYIAFDGKNDKAIELLASGIELLILSADIFDDIEDKDNLQASWMKLDPSIATNAATALYTLSLQVIGSVSNHPKLLSLTLQYSLQSLQGQHVDLNLTASSESEYIEMIKLKSGSLVTLPSILGVYLATGEYNETVEEYSRYLGIVEQIANDHYGLYYPNNNDFKTRHTLAFNYLKNKFNQSSIDLLNFYAQENHMINNLEDLKGKLRESGVIQYLNVIKNLAVENFKESFKKLRLDEQRKNKLLIQLLRGI</ns2:sequence><ns2:name>GCA_002072735_comQ</ns2:name></ns2:Sequence><ns2:Sequence dsseqid="sq1658" id="sq1658" description="Tryptophan prenyltransferase ComQ"><ns2:sequence>MSHLVKWNGRGEVVIEQICLDSVRIKEKMKEIVDENILNEDLKVKLISFIEEKKQFSFAELAYYHYIAFDGKNDKAIELLASGIELLILSADIFDDIEDKDNLQASWMKLDPSIATNAATALYTLSLQVIGSVSNHPKLLSLTLQYSLQSLQGQHVDLNLTASSESEYIEMIKLKSGSLVTLPSILGVYLATGECNETVEEYSRYLGVVEQIANDHYGLYYPNNNDFKTRHTLAFNYLKNKFNQSSIDLLNFYAQENHMINNLEDLKGKLRESGVIQYLNVIKNLAVENFKESFKKLRLDEQRKNKLLIQLLRGI</ns2:sequence><ns2:name>GCA_006165085_comQ</ns2:name></ns2:Sequence><ns2:Sequence dsseqid="sq1608" id="sq1608" description="Tryptophan prenyltransferase ComQ"><ns2:sequence>MSHLVKWNGRGEVVIEQICLDSGRIKEKMKEIVDENISNEDLKTKLISFIEEKKQFSFAELAYHHYIAFDGKDVTAIELLASGIELLILSADIFDDIEDKDNLQASWMKIDPSIVINAATTLYTLSLQVISLVSNNPQLLSLTLQFSLQSLQGQHADLNVKISSESEYIEMIKLKSGSLVTLPSVLGVYLATGEINETVEEYSLYLGIVEQIANDHHGLYYPDNNDMKTRHNLAFYYLKNKYNQSSIDLLNFYAQENNQINNMDELKKRLQGSGVIQYLNVIKNIALENFKESFKKLRLDEQRKNKLLDQLLRGNIN</ns2:sequence><ns2:name>GCA_023702085_comQ</ns2:name></ns2:Sequence><ns2:Sequence dsseqid="sq1746" id="sq1746" description="Tryptophan prenyltransferase ComQ"><ns2:sequence>MSHLVKWNGRGEVVIEQICLDSVRIKEKMKEIVDENILNEDLKVKLISFIKEKKQFSFAELAYYHYIAFDGKNDKAIELLASGIELLILSADIFDDIEDKDNLQASWMKLDPSIATNAATALYTLSLQVIGSVSNHPKLLSLTLQYSLQSLQGQHVDLNLTASSESEYIEMIKLKSGSLVTLPSILGVYLATGEYNETVEEYSRYLGIVEQIANDHYGLYYPNYNDFKTRHTLAFNYLKNKFNQSSIDLLNFYAQENHMINNLEDLKGKLRESGVIQYLNVIKNLAVENFKESFKKLRLDEQRKNKLLIQLLRGI</ns2:sequence><ns2:name>GCA_009884005_comQ</ns2:name></ns2:Sequence><ns2:Sequence dsseqid="sq1556" id="sq1556" description="Pre-ComX modifying protein"><ns2:sequence>MSHLVKWNGRGEVVIEQICLDSVRIKEKMKEIVSQKIMNQDLERYLQNFIESKDMFEFADLALHHYLAFNGQDQKAIEWLAAGIELLILSFDIYDDLEDQDNGSAVWMKIDSSIALNAVTALYTLSIQVMCQASHEPEFSQEILNFALQSIQGQHDDIVNAPQTEEACLEMIKNKSGALTALPCVMGVMLATGKHHPIVASYSYELGIISQIDNDYKGLFYLNNDFVQKKNTLAYLYLKKQFNDASAELLSLYQKPEEFVSINTKALKRKLTEAGVIQYLLVMKHLSLQKIKNEMSQLKLGEDKTEKLLSVMIK</ns2:sequence><ns2:name>GCA_000227485_None</ns2:name></ns2:Sequence><ns2:Sequence dsseqid="sq1478" id="sq1478" description="Transcriptional regulator"><ns2:sequence>MSHLVKWNGRGEVVIEQICLDSVRIKEKMKEIVSQKIMNQDLERYLQNFIESKDTFEFADLALHHYLAFNGQDQKAIELLAAGIELLILSFDIYDDLEDQDNGSAVWMKIDSSIALNAVTALYTLSIQVMCQASHEPEFTQEILNFALQSIQGQHDDIVNAPQTEEACLEMIKNKSGALTALPCVMGVMLATGKYHPIVASYSYELGIIAQIENDYQGLYYLNNDFIQKKNTLAYLYLNKRFNAASAEILSWYENAELFLSLNPKQIKEKLTEAGVVQYLLVMKHLSLQKLKKEIARLELQENKIKKLITGIIK</ns2:sequence><ns2:name>GCA_025809235_None</ns2:name></ns2:Sequence><ns2:Sequence dsseqid="sq1440" id="sq1440" description="Transcriptional regulator"><ns2:sequence>MSHLVKWNGRGEVVIEQICLDSVRIKEKMKEIVSQKIMNQDLERYLQNFIESKDTFEFADLALHHYLAFNGQDQKAIELLAAGIELLILSFDIYDDLEDQDNGSAVWMKIDSSIALNAVTALYTLSIQVMCQASHEPEFSQEILNFALQSIQGQHDDIVNAPQTEEACLEMIKNKSGALTALPCVMGVMLATGKYHPIVASYSYELGIIAQIENDYRGLYYLNNDFIQKKNTLAYLYLNKRFNAASAEILSWYENTELFLSLNSKQIKEKLTEAGVVQYLLVMKHLSLQKLKKEIARLELQENKIKKLITGIIK</ns2:sequence><ns2:name>GCA_004119835_None</ns2:name></ns2:Sequence><ns2:Sequence dsseqid="sq1560" id="sq1560" description="Pre-ComX modifying protein"><ns2:sequence>MSHLVKWNGRGEVVIEQICLDSVRIKEKMKEIVSQKIMNQDLERYLQNFIESKDTFEFADLALHHYLAFNGQDQKAIEWLAAGIELLILSFDIYDDLEDQDNGSAVWMKIDSSIALNAVTALYTLSIQVMCQASHEPEFSQEILNFALQSIQGQHDDIVNAPQTEEACLEMIKNKSGALTALPCVMGVMLATGKYHPIVASYSYELGIISQIDNDYKGLFYLNNDFVQKKNTLAYLYLKKQFNDASAELLSLYQKPEEFVSINTKALKRKLTEAGVIQYLLVMKHLSLQKIKNEMSQLKLGEDKTEKLLSVMIK</ns2:sequence><ns2:name>GCA_009662255_None</ns2:name></ns2:Sequence><ns2:Sequence dsseqid="sq1258" id="sq1258" description="ComX modifying isoprenyl transferase ComQ"><ns2:sequence>MSHLVKWNGRGEVVIEQICLDSVRIKEKMKEIVEQNIFNEDLSQLLYSFIDSKETFSFAESTILHYVVFGGENLDVATRLGAGIEILILSSDIMDDLEDEDNHHALWMKINRSESLNAALSLYTVGLTSIYSLNNNPLIFKYVLKYVNEAMQGQHDDITNKSKTEDESLEVIRLKCGSLIALANVAGVLLATGEYNETVERYSYYKGIIAQISGDYYVLLSGNRSDIEKNKHTLIYLYLKRLFNDASEDLLYLISHKDLYYKSLLDKEKFQEKLIKAGVTQYISVLLEIYKQKCISAIEQLNLDKEKKELIKECLLSYTKGDTRCKT</ns2:sequence><ns2:name>GCA_021398545_comQ</ns2:name></ns2:Sequence><ns2:Sequence dsseqid="sq1660" id="sq1660" description="Tryptophan prenyltransferase ComQ"><ns2:sequence>MSHLVKWNGRGEVVIEQICLDSVRIKEKMKEIVDENILNEDLKVKLISFIEEKKQFSFAELAYYHYIAFDGKNDKAIELLASGIELLILSADIFDDIEDKDNLQASWMKLDPSIATNAATALYTLSLQVIGSVSNHPKLLSLTLQYSLQSLQGQHVDLNLTASSESEYIEMIKLKSGSLVTLPSILGVYLATGECNETVEEYSRYLGVVEQIANDHYGLYYPNNNDFKTRHTLAFNYLKNKFNQSSIDLLNFYAQENHMINNLEDLKGKLRESGVIQYLNVIKNLAVENFKESFKKLRLDEQRKNKLLIQLLRGI</ns2:sequence><ns2:name>GCA_029916985_comQ</ns2:name></ns2:Sequence><ns2:Sequence dsseqid="sq1562" id="sq1562" description="Pre-ComX modifying protein"><ns2:sequence>MSHLVKWNGRGEVVIEQICLDSVRIKEKMKEIVSQKIMNQDLERYLQNFIESKDTFEFADLALHHYLAFNGQDQKAIEWLAAGIELLILSFDIYDDLEDQDNGSAVWMKIDSSIALNAVTALYTLSIQVMCQASHEPEFSQEILNFALQSIQGQHDDIVNAPQTEEACLEMIKNKSGALTALPCVMGVMLATGKYHPIVASYSYELGIISQIDNDYKGLFYLNNDFVQKKNTLAYLYLKKQFNDASAELLSLYQKPEEFVSINTKALKRKLTEAGVIQYLLVMKHLSLQKIKNEMSQLKLGEDKTEKLLSVMIK</ns2:sequence><ns2:name>GCA_905315055_None</ns2:name></ns2:Sequence><ns2:Sequence dsseqid="sq1260" id="sq1260" description="ComX modifying isoprenyl transferase ComQ"><ns2:sequence>MSHLVKWNGRGEVVIEQICLDSVRIKEKMKEIVEQNIFNEDLSQLLYSFIDSKETFSFAESTILHYVVFGGENLDVATRLGAGIEILILSSDIMDDLEDEDNHHALWMKINRSESLNAALSLYTVGLTSIYSLNNNPLIFKYVLKYVNEAMQGQHDDITNKSKTEDESLEVIRLKCGSLIALANVAGVLLATGEYNETVERYSYYKGIIAQISGDYYVLLSGNRSDIEKNKHTLIYLYLKRLFNDASEDLLYLISHKDLYYKSLLDKEKFQEKLIKAGVTQYISVLLEIYKQKCISAIEQLNLDKEKKELIKECLLSYTKGDTRCKT</ns2:sequence><ns2:name>GCA_905311405_comQ</ns2:name></ns2:Sequence><ns2:Sequence dsseqid="sq1412" id="sq1412" description="Tryptophan prenyltransferase ComQ"><ns2:sequence>MCLDEMSIKKKMKEIVHGKIQNLDLKEYLINFIDEKNHFSFGILSFKHYVALSGNSSSHILTLAGGIELLILAFDIFDDLEDEDNIEIKWMKIDPSLALNAATTLYTLGLETICSISNSAEFHRLTFKYALNAMQGQHEDLRNSPETEEECIQMMKQKAGSLTAMSAVLAAMLANGEFNQTIEDYAYKIGIIKQLENDYYGLVNDQRSDIRKKRKTLIYLFLNRKFNEASEKILKLINSHTSYHSFISDSSKFDELLFEAGLNQYVSMLIKLYEEEITASMNQLNINIKL</ns2:sequence><ns2:name>GCA_023521475_comQ</ns2:name></ns2:Sequence><ns2:Sequence dsseqid="sq1748" id="sq1748" description="Tryptophan prenyltransferase ComQ"><ns2:sequence>MSHLVKWNGRGEVVIEQICLDSVRIKEKMKEIVDENILNEDLKVKLISFIKEKKQFSFAELAYYHYIAFDGKNDKAIELLASGIELLILSADIFDDIEDKDNLQASWMKLDPSIATNAATALYTLSLQVIGSVSNHPKLLSLTLQYSLQSLQGQHVDLNLTASSESEYIEMIKLKSGSLVTLPSILGVYLATGEYNETVEEYSRYLGIVEQIANDHYGLYYPNYNDFKTRHTLAFNYLKNKFNQSSIDLLNFYAQENHMINNLEDLKGKLRESGVIQYLNVIKNLAVENFKESFKKLRLDEQRKNKLLIQLLRGI</ns2:sequence><ns2:name>GCA_003665295_comQ</ns2:name></ns2:Sequence><ns2:Sequence dsseqid="sq1662" id="sq1662" description="Tryptophan prenyltransferase ComQ"><ns2:sequence>MSHLVKWNGRGEVVIEQICLDSVRIKEKMKEIVDENILNEDLKVKLISFIEEKKQFSFAELAYYHYIAFDGKNDKAIELLASGIELLILSADIFDDIEDKDNLQASWMKLDPSIATNAATALYTLSLQVIGSVSNHPKLLSLTLQYSLQSLQGQHVDLNLTASSESEYIEMIKLKSGSLVTLPSILGVYLATGECNETVEEYSRYLGVVEQIANDHYGLYYPNNNDFKTRHTLAFNYLKNKFNQSSIDLLNFYAQENHMINNLEDLKGKLRESGVIQYLNVIKNLAVENFKESFKKLRLDEQRKNKLLIQLLRGI</ns2:sequence><ns2:name>GCA_905315715_comQ</ns2:name></ns2:Sequence><ns2:Sequence dsseqid="sq1750" id="sq1750" description="Tryptophan prenyltransferase ComQ"><ns2:sequence>MSHLVKWNGRGEVVIEQICLDSVRIKEKMKEIVDENILNEDLKVKLISFIKEKKQFSFAELAYYHYIAFDGKNDKAIELLASGIELLILSADIFDDIEDKDNLQASWMKLDPSIATNAATALYTLSLQVIGSVSNHPKLLSLTLQYSLQSLQGQHVDLNLTASSESEYIEMIKLKSGSLVTLPSILGVYLATGEYNETVEEYSRYLGIVEQIANDHYGLYYPNYNDFKTRHTLAFNYLKNKFNQSSIDLLNFYAQENHMINNLEDLKGKLRESGVIQYLNVIKNLAVENFKESFKKLRLDEQRKNKLLIQLLRGI</ns2:sequence><ns2:name>GCA_027923485_comQ</ns2:name></ns2:Sequence><ns2:Sequence dsseqid="sq1382" id="sq1382" description="Tryptophan prenyltransferase ComQ"><ns2:sequence>MSHLVKWNGRGEVVIEQICLDSVRIKEKMKEIVKQNISNKDLSQLLCSFIDSKETFSFAESAILHYVVFGGENLDVATWLGAGIEILILSSDIMDDLEDEDNHHALWMKINRSESLNAALSLYTVGLTSIYSLNINPLIFKYVLRYVNEAMQGQHDDITNKSKTEDESLEVIRLKCGSLIALANVAGVLLATGEYNETVERYSYYKGIVAQISGDYHVLLSGNRSDIEKNKQTLIYLYLKRLFNNASEELLYLFSHKDLYYKALLDREKFEEKLIQAGVTQYISVLLEIYKQKCFSTIEQLNLDKEKKELIKESLLSYKKGDTRCKT</ns2:sequence><ns2:name>GCA_009913595_comQ</ns2:name></ns2:Sequence><ns2:Sequence dsseqid="sq1752" id="sq1752" description="Tryptophan prenyltransferase ComQ"><ns2:sequence>MSHLVKWNGRGEVVIEQICLDSVRIKEKMKEIVDENILNEDLKVKLISFIKEKKQFSFAELAYYHYIAFDGKNDKAIELLASGIELLILSADIFDDIEDKDNLQASWMKLDPSIATNAATALYTLSLQVIGSVSNHPKLLSLTLQYSLQSLQGQHVDLNLTASSESEYIEMIKLKSGSLVTLPSILGVYLATGEYNETVEEYSRYLGIVEQIANDHYGLYYPNYNDFKTRHTLAFNYLKNKFNQSSIDLLNFYAQENHMINNLEDLKGKLRESGVIQYLNVIKNLAVENFKESFKKLRLDEQRKNKLLIQLLRGI</ns2:sequence><ns2:name>GCA_039903365_comQ</ns2:name></ns2:Sequence><ns2:Sequence dsseqid="sq1262" id="sq1262" description="ComX modifying isoprenyl transferase ComQ"><ns2:sequence>MSHLVKWNGRGEVVIEQICLDSVRIKEKMKEIVEQNIFNEDLSQLLYSFIDSKETFSFAESTILHYVVFGGENLDVATRLGAGIEILILSSDIMDDLEDEDNHHALWMKINRSESLNAALSLYTVGLTSIYSLNNNPLIFKYVLKYVNEAMQGQHDDITNKSKTEDESLEVIRLKCGSLIALANVAGVLLATGEYNETVERYSYYKGIIAQISGDYYVLLSGNRSDIEKNKHTLIYLYLKRLFNDASEDLLYLISHKDLYYKSLLDKEKFQEKLIKAGVTQYISVLLEIYKQKCISAIEQLNLDKEKKELIKECLLSYTKGDTRCKT</ns2:sequence><ns2:name>GCA_905319565_comQ</ns2:name></ns2:Sequence><ns2:Sequence dsseqid="sq1426" id="sq1426" description="Transcriptional regulator"><ns2:sequence>MSHLVKWNGRGEVVIEQICLDSVRIKEKMKEIVSQKIMNQDLERYLQNFIESKDTFEFADLALHHYLAFNGQDQKAIEWLAAGIELLILSFDIYDDLEDQDNGSAVWMKIDSSIALNAVTALYTLSIQVMCQASHEPEFSQEILNFALQSIQGQHDDIVNAPQTEEACLEMIKNKSGALTALPCVMGVMLATGKYHPIVASYSYELGIIAQIENDYRGLYYLNNDFIQKKNTLAYLYLNKRFNAASAEILSWYENTELFLSLNSKQIKEKLTEAGVVQYLLVMKHLSLQKLKKEIARLELQENKIKKLITGIIK</ns2:sequence><ns2:name>GCA_004101945_None</ns2:name></ns2:Sequence><ns2:Sequence dsseqid="sq1664" id="sq1664" description="Tryptophan prenyltransferase ComQ"><ns2:sequence>MSHLVKWNGRGEVVIEQICLDSVRIKEKMKEIVDENILNEDLKVKLISFIEEKKQFSFAELAYYHYIAFDGKNDKAIELLASGIELLILSADIFDDIEDKDNLQASWMKLDPSIATNAATALYTLSLQVIGSVSNHPKLLSLTLQYSLQSLQGQHVDLNLTASSESEYIEMIKLKSGSLVTLPSILGVYLATGECNETVEEYSRYLGVVEQIANDHYGLYYPNNNDFKTRHTLAFNYLKNKFNQSSIDLLNFYAQENHMINNLEDLKGKLRESGVIQYLNVIKNLAVENFKESFKKLRLDEQRKNKLLIQLLRGI</ns2:sequence><ns2:name>GCA_905319135_comQ</ns2:name></ns2:Sequence><ns2:Sequence dsseqid="sq1754" id="sq1754" description="Tryptophan prenyltransferase ComQ"><ns2:sequence>MSHLVKWNGRGEVVIEQICLDSVRIKEKMKEIVDENILNEDLKVKLISFIKEKKQFSFAELAYYHYIAFDGKNDKAIELLASGIELLILSADIFDDIEDKDNLQASWMKLDPSIATNAATALYTLSLQVIGSVSNHPKLLSLTLQYSLQSLQGQHVDLNLTASSESEYIEMIKLKSGSLVTLPSILGVYLATGEYNETVEEYSRYLGIVEQIANDHYGLYYPNYNDFKTRHTLAFNYLKNKFNQSSIDLLNFYAQENHMINNLEDLKGKLRESGVIQYLNVIKNLAVENFKESFKKLRLDEQRKNKLLIQLLRGI</ns2:sequence><ns2:name>GCA_014961985_comQ</ns2:name></ns2:Sequence><ns2:Sequence dsseqid="sq1756" id="sq1756" description="Tryptophan prenyltransferase ComQ"><ns2:sequence>MSHLVKWNGRGEVVIEQICLDSVRIKEKMKEIVDENILNEDLKVKLISFIKEKKQFSFAELAYYHYIAFDGKNDKAIELLASGIELLILSADIFDDIEDKDNLQASWMKLDPSIATNAATALYTLSLQVIGSVSNHPKLLSLTLQYSLQSLQGQHVDLNLTASSESEYIEMIKLKSGSLVTLPSILGVYLATGEYNETVEEYSRYLGIVEQIANDHYGLYYPNYNDFKTRHTLAFNYLKNKFNQSSIDLLNFYAQENHMINNLEDLKGKLRESGVIQYLNVIKNLAVENFKESFKKLRLDEQRKNKLLIQLLRGI</ns2:sequence><ns2:name>GCA_030028395_comQ</ns2:name></ns2:Sequence><ns2:Sequence dsseqid="sq1442" id="sq1442" description="Transcriptional regulator"><ns2:sequence>MSHLVKWNGRGEVVIEQICLDSVRIKEKMKEIVSQKIMNQDLERYLQNFIESKDTFEFADLALHHYLAFNGQDQKAIELLAAGIELLILSFDIYDDLEDQDNGSAVWMKIDSSIALNAVTALYTLSIQVMCQASHEPEFSQEILNFALQSIQGQHDDIVNAPQTEEACLEMIKNKSGALTALPCVMGVMLATGKYHPIVASYSYELGIIAQIENDYRGLYYLNNDFIQKKNTLAYLYLNKRFNAASAEILSWYENTELFLSLNSKQIKEKLTEAGVVQYLLVMKHLSLQKLKKEIARLELQENKIKKLITGIIK</ns2:sequence><ns2:name>GCA_009662355_None</ns2:name></ns2:Sequence><ns2:Sequence dsseqid="sq1480" id="sq1480" description="Transcriptional regulator"><ns2:sequence>MSHLVKWNGRGEVVIEQICLDSVRIKEKMKEIVSQKIMNQDLERYLQNFIESKDTFEFADLALHHYLAFNGQDQKAIELLAAGIELLILSFDIYDDLEDQDNGSAVWMKIDSSIALNAVTALYTLSIQVMCQASHEPEFTQEILNFALQSIQGQHDDIVNAPQTEEACLEMIKNKSGALTALPCVMGVMLATGKYHPIVASYSYELGIIAQIENDYQGLYYLNNDFIQKKNTLAYLYLNKRFNAASAEILSWYENAELFLSLNPKQIKEKLTEAGVVQYLLVMKHLSLQKLKKEIARLELQENKIKKLITGIIK</ns2:sequence><ns2:name>GCA_002556525_None</ns2:name></ns2:Sequence><ns2:Sequence dsseqid="sq1264" id="sq1264" description="ComX modifying isoprenyl transferase ComQ"><ns2:sequence>MSHLVKWNGRGEVVIEQICLDSVRIKEKMKEIVEQNIFNEDLSQLLYSFIDSKETFSFAESTILHYVVFGGENLDVATRLGAGIEILILSSDIMDDLEDEDNHHALWMKINRSESLNAALSLYTVGLTSIYSLNNNPLIFKYVLKYVNEAMQGQHDDITNKSKTEDESLEVIRLKCGSLIALANVAGVLLATGEYNETVERYSYYKGIIAQISGDYYVLLSGNRSDIEKNKHTLIYLYLKRLFNDASEDLLYLISHKDLYYKSLLDKEKFQEKLIKAGVTQYISVLLEIYKQKCISAIEQLNLDKEKKELIKECLLSYTKGDTRCKT</ns2:sequence><ns2:name>GCA_000952895_comQ</ns2:name></ns2:Sequence><ns2:Sequence dsseqid="sq1406" id="sq1406" description="ComQ"><ns2:sequence>MSHLVKWNGRGEVVIEQICLDSVRIKEKMKEIVKQNIFEDDLLKLLNLFIESRNFFPFAESAFLHYCVFGGKEFEIAIELGAGIEIITLSSDILDDIQDNDNLTAPWMNIDQSVALSSVFSLYTVGLQSLKAVDPKSDIVNSILKYCLDAMQGQHRDIINKPQTEEDCLEAMKLKCGSLFALANVSGTMLATGTYNKVVESYSYSKGIFEQIYGDYSALFNPNRSDILKDKHTLVNLYLKRLFNKDSEELLTIFKNKNFFYGLLSKKEFMEKLKKAGVTQYASVLHKIYKKKCETDIEKLNLDKHKIELIKKQLLK</ns2:sequence><ns2:name>GCA_001808235_comQ</ns2:name></ns2:Sequence><ns2:Sequence dsseqid="sq1444" id="sq1444" description="Transcriptional regulator"><ns2:sequence>MSHLVKWNGRGEVVIEQICLDSVRIKEKMKEIVSQKIMNQDLERYLQNFIESKDTFEFADLALHHYLAFNGQDQKAIELLAAGIELLILSFDIYDDLEDQDNGSAVWMKIDSSIALNAVTALYTLSIQVMCQASHEPEFSQEILNFALQSIQGQHDDIVNAPQTEEACLEMIKNKSGALTALPCVMGVMLATGKYHPIVASYSYELGIIAQIENDYRGLYYLNNDFIQKKNTLAYLYLNKRFNAASAEILSWYENTELFLSLNSKQIKEKLTEAGVVQYLLVMKHLSLQKLKKEIARLELQENKIKKLITGIIK</ns2:sequence><ns2:name>GCA_030123085_None</ns2:name></ns2:Sequence><ns2:Sequence dsseqid="sq1758" id="sq1758" description="Tryptophan prenyltransferase ComQ"><ns2:sequence>MSHLVKWNGRGEVVIEQICLDSVRIKEKMKEIVDENILNEDLKVKLISFIKEKKQFSFAELAYYHYIAFDGKNDKAIELLASGIELLILSADIFDDIEDKDNLQASWMKLDPSIATNAATALYTLSLQVIGSVSNHPKLLSLTLQYSLQSLQGQHVDLNLTASSESEYIEMIKLKSGSLVTLPSILGVYLATGEYNETVEEYSRYLGIVEQIANDHYGLYYPNYNDFKTRHTLAFNYLKNKFNQSSIDLLNFYAQENHMINNLEDLKGKLRESGVIQYLNVIKNLAVENFKESFKKLRLDEQRKNKLLIQLLRGI</ns2:sequence><ns2:name>GCA_002201995_comQ</ns2:name></ns2:Sequence><ns2:Sequence dsseqid="sq1530" id="sq1530" description="Pre-ComX modifying protein"><ns2:sequence>MSHLVKWNGRGEVVIEQICLDSVRIKEKMKEIVSQKIMNQDLERYLQNFIESKDTFEFADLALHHYLAFNGQDQKAIELLAAGIELLILSFDIYDDLEDQDNGSAVWMKIDSSIALNAVTALYTLSIQVMCQASHEPEFSQEILNFALQSIQGQHDDIVNVPQTEEACLEMIKNKSGALTALPCVMGVMLATGKYHPIVASYSYELGIISQIDNDYKGLFYLNNDFVQKKNTLAYLYLKKQFNDASAELLSLYQKPEEFVSINTKALKRKLTEAGVIQYLLVMKHLSLQKIKNEMSQLKLEEDKTEKLLSVMIK</ns2:sequence><ns2:name>GCA_030413125_None</ns2:name></ns2:Sequence><ns2:Sequence dsseqid="sq1504" id="sq1504" description="Transcriptional regulator"><ns2:sequence>MSHLVKWNGRGEVVIEQICLDSVRIKEKMKEIVSQKIMNQDLERYLQNFIESKDTFEFADLALHHYLAFNGQDQKAIELLAAGIELLILSFDIYDDLEDQDNGSAVWMKIDSSIALNAVTALYTLSIQVMCQASHEPEFSQEILNFALQSIQGQHDDIVNAPQTEEACLEMIKNKSGALTALPCVMGVMLATGKYHPIVASYSYELGIIAQIENDYRGLYYLNNDFIQKKNTLAYLYLNKRFNAASAEILSWYENAELFLSLNPKHIKEKLTEAGVVQYLLVMKHLSLQKLKKEIARLELQENKIKKLLTGIIK</ns2:sequence><ns2:name>GCA_024507895_None</ns2:name></ns2:Sequence><ns2:Sequence dsseqid="sq1760" id="sq1760" description="Tryptophan prenyltransferase ComQ"><ns2:sequence>MSHLVKWNGRGEVVIEQICLDSVRIKEKMKEIVDENILNEDLKVKLISFIKEKKQFSFAELAYYHYIAFDGKNDKAIELLASGIELLILSADIFDDIEDKDNLQASWMKLDPSIATNAATALYTLSLQVIGSVSNHPKLLSLTLQYSLQSLQGQHVDLNLTASSESEYIEMIKLKSGSLVTLPSILGVYLATGEYNETVEEYSRYLGIVEQIANDHYGLYYPNYNDFKTRHTLAFNYLKNKFNQSSIDLLNFYAQENHMINNLEDLKGKLRESGVIQYLNVIKNLAVENFKESFKKLRLDEQRKNKLLIQLLRGI</ns2:sequence><ns2:name>GCA_001902555_comQ</ns2:name></ns2:Sequence><ns2:Sequence dsseqid="sq1762" id="sq1762" description="Tryptophan prenyltransferase ComQ"><ns2:sequence>MSHLVKWNGRGEVVIEQICLDSVRIKEKMKEIVDENILNEDLKVKLISFIKEKKQFSFAELAYYHYIAFDGKNDKAIELLASGIELLILSADIFDDIEDKDNLQASWMKLDPSIATNAATALYTLSLQVIGSVSNHPKLLSLTLQYSLQSLQGQHVDLNLTASSESEYIEMIKLKSGSLVTLPSILGVYLATGEYNETVEEYSRYLGIVEQIANDHYGLYYPNYNDFKTRHTLAFNYLKNKFNQSSIDLLNFYAQENHMINNLEDLKGKLRESGVIQYLNVIKNLAVENFKESFKKLRLDEQRKNKLLIQLLRGI</ns2:sequence><ns2:name>GCA_009363835_comQ</ns2:name></ns2:Sequence><ns2:Sequence dsseqid="sq1506" id="sq1506" description="Transcriptional regulator"><ns2:sequence>MSHLVKWNGRGEVVIEQICLDSVRIKEKMKEIVSQKIMNQDLERYLQNFIESKDTFEFADLALHHYLAFNGQDQKAIELLAAGIELLILSFDIYDDLEDQDNGSAVWMKIDSSIALNAVTALYTLSIQVMCQASHEPEFSQEILNFALQSIQGQHDDIVNAPQTEEACLEMIKNKSGALTALPCVMGVMLATGKYHPIVASYSYELGIIAQIENDYRGLYYLNNDFIQKKNTLAYLYLNKRFNAASAEILSWYENAELFLSLNPKHIKEKLTEAGVVQYLLVMKHLSLQKLKKEIARLELQENKIKKLLTGIIK</ns2:sequence><ns2:name>GCA_023521635_None</ns2:name></ns2:Sequence><ns2:Sequence dsseqid="sq1266" id="sq1266" description="ComX modifying isoprenyl transferase ComQ"><ns2:sequence>MSHLVKWNGRGEVVIEQICLDSVRIKEKMKEIVEQNIFNEDLSQLLYSFIDSKETFSFAESTILHYVVFGGENLDVATRLGAGIEILILSSDIMDDLEDEDNHHALWMKINRSESLNAALSLYTVGLTSIYSLNNNPLIFKYVLKYVNEAMQGQHDDITNKSKTEDESLEVIRLKCGSLIALANVAGVLLATGEYNETVERYSYYKGIIAQISGDYYVLLSGNRSDIEKNKHTLIYLYLKRLFNDASEDLLYLISHKDLYYKSLLDKEKFQEKLIKAGVTQYISVLLEIYKQKCISAIEQLNLDKEKKELIKECLLSYTKGDTRCKT</ns2:sequence><ns2:name>GCA_905311385_comQ</ns2:name></ns2:Sequence><ns2:Sequence dsseqid="sq1416" id="sq1416" description="IS4 transposase"><ns2:sequence>MDKFTRKTSFEQWFSPIFSTKLEELVESYQLNYYTKKLHIASFLKLFVFAQLNETESLRAVSETLFSDELQKATHLEAISFSQLGRRLNQVPTEVFQQVFLDLVAQIHEKSHYEQRRETTTPLKIIDSSTLPLNLKNHKWAEFRKRKTKSGIKLHLRLVYAEKGCSYPDKAVLTNAKEHDRGQLEVLVDDKECMYVF</ns2:sequence><ns2:name>GCA_024508195_None</ns2:name></ns2:Sequence><ns2:Sequence dsseqid="sq1532" id="sq1532" description="Pre-ComX modifying protein"><ns2:sequence>MSHLVKWNGRGEVVIEQICLDSVRIKEKMKEIVSQKIMNQDLERYLQNFIESKDTFEFADLALHHYLAFNGQDQKAIELLAAGIELLILSFDIYDDLEDQDNGSAVWMKIDSSIALNAVTALYTLSIQVMCQASHEPEFSQEILNFALQSIQGQHDDIVNVPQTEEACLEMIKNKSGALTALPCVMGVMLATGKYHPIVASYSYELGIISQIDNDYKGLFYLNNDFVQKKNTLAYLYLKKQFNDASAELLSLYQKPEEFVSINTKALKRKLTEAGVIQYLLVMKHLSLQKIKNEMSQLKLEEDKTEKLLSVMIK</ns2:sequence><ns2:name>GCA_004119555_None</ns2:name></ns2:Sequence><ns2:Sequence dsseqid="sq1268" id="sq1268" description="ComX modifying isoprenyl transferase ComQ"><ns2:sequence>MSHLVKWNGRGEVVIEQICLDSVRIKEKMKEIVEQNIFNEDLSQLLYSFIDSKETFSFAESTILHYVVFGGENLDVATRLGAGIEILILSSDIMDDLEDEDNHHALWMKINRSESLNAALSLYTVGLTSIYSLNNNPLIFKYVLKYVNEAMQGQHDDITNKSKTEDESLEVIRLKCGSLIALANVAGVLLATGEYNETVERYSYYKGIIAQISGDYYVLLSGNRSDIEKNKHTLIYLYLKRLFNDASEDLLYLISHKDLYYKSLLDKEKFQEKLIKAGVTQYISVLLEIYKQKCISAIEQLNLDKEKKELIKECLLSYTKGDTRCKT</ns2:sequence><ns2:name>GCA_019704395_comQ</ns2:name></ns2:Sequence><ns2:Sequence dsseqid="sq1624" id="sq1624" description="Tryptophan prenyltransferase ComQ"><ns2:sequence>MSHLVKWNGRGEVVIEQICLDSVRIKEKMKEIVDENISNEDLKTKLISFIEEKKQFSFAELAYHHYIAFDGKDVTAIELLASGIELLILSADIFDDIEDKDNLQASWMKIDPSIVINAATTLYTLSLQVISLVSNKMQLLSLTLQYSLQSLQGQHADLNVKISSESEYIEMIKLKSGSLVTLPSVLGVYLATGEINETVEEYSLYLGIVEQIANDHHGLYYPDNNDIKTRHNLAFYYLKNKYNQSSIDLLNFYAQENNQINNMDELKKRLQGSGVIQYLNVIKNIALENFKESFKKLRLDEQRKNKLLDQLLRGNIN</ns2:sequence><ns2:name>GCA_014298115_comQ</ns2:name></ns2:Sequence><ns2:Sequence dsseqid="sq1512" id="sq1512" description="Transcriptional regulator"><ns2:sequence>MSHLVKWNGRGEVVIEQICLDSGRIKEKMKEIVSQKIMNQDLERYLQNFIESKDTFEFADLALHHYLAFNGQDQKAIELLAAGIELLILSFDIYDDLEDQDNGSAVWMKIDSSIALNAVTALYTLSIQVMCQASHEPEFSQEILNFALQSIQGQHDDIVNAPQTEEACLEMIKNKSGALTALPCVMGVMLATGKYHPIVASYSYELGIIAQIENDYRGLYYLNNDFIQKKNTLAYLYLNKRFNAASAEILSWYENAELFLSLNPKHIKEKLTEAGVVQYLLVMKHLSLQKLKKEIARLELQENKIKKLLTGIIK</ns2:sequence><ns2:name>GCA_009497795_None</ns2:name></ns2:Sequence><ns2:Sequence dsseqid="sq1446" id="sq1446" description="Transcriptional regulator"><ns2:sequence>MSHLVKWNGRGEVVIEQICLDSVRIKEKMKEIVSQKIMNQDLERYLQNFIESKDTFEFADLALHHYLAFNGQDQKAIELLAAGIELLILSFDIYDDLEDQDNGSAVWMKIDSSIALNAVTALYTLSIQVMCQASHEPEFSQEILNFALQSIQGQHDDIVNAPQTEEACLEMIKNKSGALTALPCVMGVMLATGKYHPIVASYSYELGIIAQIENDYRGLYYLNNDFIQKKNTLAYLYLNKRFNAASAEILSWYENTELFLSLNSKQIKEKLTEAGVVQYLLVMKHLSLQKLKKEIARLELQENKIKKLITGIIK</ns2:sequence><ns2:name>GCA_004328925_None</ns2:name></ns2:Sequence><ns2:Sequence dsseqid="sq1666" id="sq1666" description="Tryptophan prenyltransferase ComQ"><ns2:sequence>MSHLVKWNGRGEVVIEQICLDSVRIKEKMKEIVDENILNEDLKVKLISFIEEKKQFSFAELAYYHYIAFDGKNDKAIELLASGIELLILSADIFDDIEDKDNLQASWMKLDPSIATNAATALYTLSLQVIGSVSNHPKLLSLTLQYSLQSLQGQHVDLNLTASSESEYIEMIKLKSGSLVTLPSILGVYLATGECNETVEEYSRYLGVVEQIANDHYGLYYPNNNDFKTRHTLAFNYLKNKFNQSSIDLLNFYAQENHMINNLEDLKGKLRESGVIQYLNVIKNLAVENFKESFKKLRLDEQRKNKLLIQLLRGI</ns2:sequence><ns2:name>GCA_004101565_comQ</ns2:name></ns2:Sequence><ns2:Sequence dsseqid="sq1668" id="sq1668" description="Tryptophan prenyltransferase ComQ"><ns2:sequence>MSHLVKWNGRGEVVIEQICLDSVRIKEKMKEIVDENILNEDLKVKLISFIEEKKQFSFAELAYYHYIAFDGKNDKAIELLASGIELLILSADIFDDIEDKDNLQASWMKLDPSIATNAATALYTLSLQVIGSVSNHPKLLSLTLQYSLQSLQGQHVDLNLTASSESEYIEMIKLKSGSLVTLPSILGVYLATGECNETVEEYSRYLGVVEQIANDHYGLYYPNNNDFKTRHTLAFNYLKNKFNQSSIDLLNFYAQENHMINNLEDLKGKLRESGVIQYLNVIKNLAVENFKESFKKLRLDEQRKNKLLIQLLRGI</ns2:sequence><ns2:name>GCA_905315015_comQ</ns2:name></ns2:Sequence><ns2:Sequence dsseqid="sq1448" id="sq1448" description="Transcriptional regulator"><ns2:sequence>MSHLVKWNGRGEVVIEQICLDSVRIKEKMKEIVSQKIMNQDLERYLQNFIESKDTFEFADLALHHYLAFNGQDQKAIELLAAGIELLILSFDIYDDLEDQDNGSAVWMKIDSSIALNAVTALYTLSIQVMCQASHEPEFSQEILNFALQSIQGQHDDIVNAPQTEEACLEMIKNKSGALTALPCVMGVMLATGKYHPIVASYSYELGIIAQIENDYRGLYYLNNDFIQKKNTLAYLYLNKRFNAASAEILSWYENTELFLSLNSKQIKEKLTEAGVVQYLLVMKHLSLQKLKKEIARLELQENKIKKLITGIIK</ns2:sequence><ns2:name>GCA_023078435_None</ns2:name></ns2:Sequence><ns2:Sequence dsseqid="sq1270" id="sq1270" description="ComX modifying isoprenyl transferase ComQ"><ns2:sequence>MSHLVKWNGRGEVVIEQICLDSVRIKEKMKEIVEQNIFNEDLSQLLYSFIDSKETFSFAESTILHYVVFGGENLDVATRLGAGIEILILSSDIMDDLEDEDNHHALWMKINRSESLNAALSLYTVGLTSIYSLNNNPLIFKYVLKYVNEAMQGQHDDITNKSKTEDESLEVIRLKCGSLIALANVAGVLLATGEYNETVERYSYYKGIIAQISGDYYVLLSGNRSDIEKNKHTLIYLYLKRLFNDASEDLLYLISHKDLYYKSLLDKEKFQEKLIKAGVTQYISVLLEIYKQKCISAIEQLNLDKEKKELIKECLLSYTKGDTRCKT</ns2:sequence><ns2:name>GCA_028870335_comQ</ns2:name></ns2:Sequence><ns2:Sequence dsseqid="sq1764" id="sq1764" description="Tryptophan prenyltransferase ComQ"><ns2:sequence>MSHLVKWNGRGEVVIEQICLDSVRIKEKMKEIVDENILNEDLKVKLISFIKEKKQFSFAELAYYHYIAFDGKNDKAIELLASGIELLILSADIFDDIEDKDNLQASWMKLDPSIATNAATALYTLSLQVIGSVSNHPKLLSLTLQYSLQSLQGQHVDLNLTASSESEYIEMIKLKSGSLVTLPSILGVYLATGEYNETVEEYSRYLGIVEQIANDHYGLYYPNYNDFKTRHTLAFNYLKNKFNQSSIDLLNFYAQENHMINNLEDLKGKLRESGVIQYLNVIKNLAVENFKESFKKLRLDEQRKNKLLIQLLRGI</ns2:sequence><ns2:name>GCA_023650935_comQ</ns2:name></ns2:Sequence><ns2:Sequence dsseqid="sq1272" id="sq1272" description="ComX modifying isoprenyl transferase ComQ"><ns2:sequence>MSHLVKWNGRGEVVIEQICLDSVRIKEKMKEIVEQNIFNEDLSQLLYSFIDSKETFSFAESTILHYVVFGGENLDVATRLGAGIEILILSSDIMDDLEDEDNHHALWMKINRSESLNAALSLYTVGLTSIYSLNNNPLIFKYVLKYVNEAMQGQHDDITNKSKTEDESLEVIRLKCGSLIALANVAGVLLATGEYNETVERYSYYKGIIAQISGDYYVLLSGNRSDIEKNKHTLIYLYLKRLFNDASEDLLYLISHKDLYYKSLLDKEKFQEKLIKAGVTQYISVLLEIYKQKCISAIEQLNLDKEKKELIKECLLSYTKGDTRCKT</ns2:sequence><ns2:name>Bacillus_subtilis_DSM23521_comQ</ns2:name></ns2:Sequence><ns2:Sequence dsseqid="sq1766" id="sq1766" description="Tryptophan prenyltransferase ComQ"><ns2:sequence>MSHLVKWNGRGEVVIEQICLDSVRIKEKMKEIVDENILNEDLKVKLISFIKEKKQFSFAELAYYHYIAFDGKNDKAIELLASGIELLILSADIFDDIEDKDNLQASWMKLDPSIATNAATALYTLSLQVIGSVSNHPKLLSLTLQYSLQSLQGQHVDLNLTASSESEYIEMIKLKSGSLVTLPSILGVYLATGEYNETVEEYSRYLGIVEQIANDHYGLYYPNYNDFKTRHTLAFNYLKNKFNQSSIDLLNFYAQENHMINNLEDLKGKLRESGVIQYLNVIKNLAVENFKESFKKLRLDEQRKNKLLIQLLRGI</ns2:sequence><ns2:name>GCA_039880445_comQ</ns2:name></ns2:Sequence><ns2:Sequence dsseqid="sq1542" id="sq1542" description="Pre-ComX modifying protein"><ns2:sequence>MSHLVKWNGRGEVVIEQICLDSVRIKEKMKEIVSQKIMNQDLERYLQNFIESKDTFEFADLALHHYLAFNGQDQKAIELLAAGIELLILSFDIYDDLEDQDNGSAVWMKIDSSIALNAVTALYTLSIQVMCQASHEPEFSQEILNFALQSIQGQHDDIVNAPQTEEACLEMIKNKSGALTALPCVMGVMLATGKYHPIVASYSYELGIISQIDNDYKGLFYLNNDFVQKKNTLAYLYLKKQFNDASAELLSLYQKPEEFVSINTKALKRKLTEAGVIQYLLVMKHLSLQKIKNEMSQLKLEEDKTEKLLSVMIK</ns2:sequence><ns2:name>GCA_009857115_None</ns2:name></ns2:Sequence><ns2:Sequence dsseqid="sq1768" id="sq1768" description="Tryptophan prenyltransferase ComQ"><ns2:sequence>MSHLVKWNGRGEVVIEQICLDSVRIKEKMKEIVDENILNEDLKVKLISFIKEKKQFSFAELAYYHYIAFDGKNDKAIELLASGIELLILSADIFDDIEDKDNLQASWMKLDPSIATNAATALYTLSLQVIGSVSNHPKLLSLTLQYSLQSLQGQHVDLNLTASSESEYIEMIKLKSGSLVTLPSILGVYLATGEYNETVEEYSRYLGIVEQIANDHYGLYYPNYNDFKTRHTLAFNYLKNKFNQSSIDLLNFYAQENHMINNLEDLKGKLRESGVIQYLNVIKNLAVENFKESFKKLRLDEQRKNKLLIQLLRGI</ns2:sequence><ns2:name>GCA_001747445_comQ</ns2:name></ns2:Sequence><ns2:Sequence dsseqid="sq1482" id="sq1482" description="Transcriptional regulator"><ns2:sequence>MSHLVKWNGRGEVVIEQICLDSVRIKEKMKEIVSQKIMNQDLERYLQNFIESKDTFEFADLALHHYLAFNGQDQKAIELLAAGIELLILSFDIYDDLEDQDNGSAVWMKIDSSIALNAVTALYTLSIQVMCQASHEPEFTQEILNFALQSIQGQHDDIVNAPQTEEACLEMIKNKSGALTALPCVMGVMLATGKYHPIVASYSYELGIIAQIENDYQGLYYLNNDFIQKKNTLAYLYLNKRFNAASAEILSWYENAELFLSLNPKQIKEKLTEAGVVQYLLVMKHLSLQKLKKEIARLELQENKIKKLITGIIK</ns2:sequence><ns2:name>GCA_018884165_None</ns2:name></ns2:Sequence><ns2:Sequence dsseqid="sq1670" id="sq1670" description="Tryptophan prenyltransferase ComQ"><ns2:sequence>MSHLVKWNGRGEVVIEQICLDSVRIKEKMKEIVDENILNEDLKVKLISFIEEKKQFSFAELAYYHYIAFDGKNDKAIELLASGIELLILSADIFDDIEDKDNLQASWMKLDPSIATNAATALYTLSLQVIGSVSNHPKLLSLTLQYSLQSLQGQHVDLNLTASSESEYIEMIKLKSGSLVTLPSILGVYLATGECNETVEEYSRYLGVVEQIANDHYGLYYPNNNDFKTRHTLAFNYLKNKFNQSSIDLLNFYAQENHMINNLEDLKGKLRESGVIQYLNVIKNLAVENFKESFKKLRLDEQRKNKLLIQLLRGI</ns2:sequence><ns2:name>GCA_004101485_comQ</ns2:name></ns2:Sequence><ns2:Sequence dsseqid="sq1706" id="sq1706" description="Tryptophan prenyltransferase ComQ"><ns2:sequence>MSHLVKWNGRGEVVIEQICLDSVRIKEKMKEIVDENILNEDLKVKLISFIKEKKQFSFAELAYYHYIAFDGKNDKAIELLASGIELLILSADIFDDIEDKDNLQASWMKLDPSIATNAATALYTLSLQVIGSVSNHPKLLSLTLQYSLQSLQGQHVDLNLTASSESEYIEMIKLKSGSLVTLPSILGVYLATGEYNETVEEYSRYLGIVEQIANDHYGLYYPNNNDFKTRHTLAFNYLKNKFNQSSIDLLNFYAQENHMINNLEDLKGKLRESGVIQYLNVIKNLAVENFKESFKKLRLDEQRKNKLLIQLLRGI</ns2:sequence><ns2:name>GCA_012648205_comQ</ns2:name></ns2:Sequence><ns2:Sequence dsseqid="sq1496" id="sq1496" description="Transcriptional regulator"><ns2:sequence>MSHLVKWNGRGEVVIEQICLDSVRIKEKMKEIVSQKIMNQDLERYLQNFIESKDTFEFADLALHHYLAFNGQDQKAIELLAAGIELLILSFDIYDDLEDQDNGSAVWMKIDSSIALNAVTALYTLSIQVMCQASHEPEFTQEILNFALQSIQGQHDDIVNAPQTEEACHEMIKNKSGALTALPCVMGVMLATGKYHPIVASYSYELGIIAQIENDYQGLYYLNNDFIQKKNTLAYLYLNKRFNAASAEILSWYENAELFLSLNPKQIKEKLTEAGVVQYLLVMKHLSLQKLKKEIARLELQENKIKKLITGIIK</ns2:sequence><ns2:name>GCA_002216085_None</ns2:name></ns2:Sequence><ns2:Sequence dsseqid="sq1400" id="sq1400" description="Tryptophan prenyltransferase ComQ"><ns2:sequence>MSHLVKWNGRGEVVIEQICLDSVRIKEKMKEIVKQNISNKDLSQLLCSFIDSKETFSFAESAILHYVVFGGENLDVATWLGAGIEILILSSDIMDDLEDEDNHHALWMKINRSESLNAALSLYTVGLTSIYSLNTNPLIFKYVLRYVNEAMQGQHDDITNKSKTEDESLEVIRLKCGSLIALANVAGVLLATGEYNETVERYSYYKGIVAQISGDYHVLLSGNRSDIEKNKQTLIYLYLKRLFNNASEELLYLFSHKDLYYKALLEKDKFEEKLIKAGVTQYISVLLQIYIQKCFSAIEQLNLEKEKKELIKEGLLSYKKGDKDARPN</ns2:sequence><ns2:name>GCA_022097155_comQ</ns2:name></ns2:Sequence><ns2:Sequence dsseqid="sq1274" id="sq1274" description="ComX modifying isoprenyl transferase ComQ"><ns2:sequence>MSHLVKWNGRGEVVIEQICLDSVRIKEKMKEIVEQNIFNEDLSQLLYSFIDSKETFSFAESTILHYVVFGGENLDVATRLGAGIEILILSSDIMDDLEDEDNHHALWMKINRSESLNAALSLYTVGLTSIYSLNNNPLIFKYVLKYVNEAMQGQHDDITNKSKTEDESLEVIRLKCGSLIALANVAGVLLATGEYNETVERYSYYKGIIAQISGDYYVLLSGNRSDIEKNKHTLIYLYLKRLFNDASEDLLYLISHKDLYYKSLLDKEKFQEKLIKAGVTQYISVLLEIYKQKCISAIEQLNLDKEKKELIKECLLSYTKGDTRCKT</ns2:sequence><ns2:name>GCA_000293765_comQ</ns2:name></ns2:Sequence><ns2:Sequence dsseqid="sq1276" id="sq1276" description="ComX modifying isoprenyl transferase ComQ"><ns2:sequence>MSHLVKWNGRGEVVIEQICLDSVRIKEKMKEIVEQNIFNEDLSQLLYSFIDSKETFSFAESTILHYVVFGGENLDVATRLGAGIEILILSSDIMDDLEDEDNHHALWMKINRSESLNAALSLYTVGLTSIYSLNNNPLIFKYVLKYVNEAMQGQHDDITNKSKTEDESLEVIRLKCGSLIALANVAGVLLATGEYNETVERYSYYKGIIAQISGDYYVLLSGNRSDIEKNKHTLIYLYLKRLFNDASEDLLYLISHKDLYYKSLLDKEKFQEKLIKAGVTQYISVLLEIYKQKCISAIEQLNLDKEKKELIKECLLSYTKGDTRCKT</ns2:sequence><ns2:name>GCA_038442665_comQ</ns2:name></ns2:Sequence><ns2:Sequence dsseqid="sq1364" id="sq1364" description="ComX modifying isoprenyl transferase ComQ"><ns2:sequence>MSHLVKWNGRGEVVIEQICLDSVRIKEKMKEIVEQNIFNEDLSQLLYSFIDSKETFSFAESTILHYVVFGGENLDVATRLGAGIEILILSSDIMDDLEDEDNHHALWMKINRSESLNAALSLYTVGLTSIYSLNNNPLIFKYVLKYVNEAMQGQHDDITNKSKTEDESLEVIRLKCGSLIALANVAGVLLATGVYNETVERYSYYKGIIAQISGDYYVLLSGNRSDIEKNKHTLIYLYLKRLFNDASEDLLYLISHKDLYYKSLLDKEKFQEKLIKAGVTQYISVLLEIYKQKCISAIEQLNLDKEKKELIKECLLSYTKGDTRCKT</ns2:sequence><ns2:name>GCA_009662275_comQ</ns2:name></ns2:Sequence><ns2:Sequence dsseqid="sq1544" id="sq1544" description="Pre-ComX modifying protein"><ns2:sequence>MSHLVKWNGRGEVVIEQICLDSVRIKEKMKEIVSQKIMNQDLERYLQNFIESKDTFEFADLALHHYLAFNGQDQKAIELLAAGIELLILSFDIYDDLEDQDNGSAVWMKIDSSIALNAVTALYTLSIQVMCQASHEPEFSQEILNFALQSIQGQHDDIVNAPQTEEACLEMIKNKSGALTALPCVMGVMLATGKYHPIVASYSYELGIISQIDNDYKGLFYLNNDFVQKKNTLAYLYLKKQFNDASAELLSLYQKPEEFVSINTKALKRKLTEAGVIQYLLVMKHLSLQKIKNEMSQLKLEEDKTEKLLSVMIK</ns2:sequence><ns2:name>GCA_023520855_None</ns2:name></ns2:Sequence><ns2:Sequence dsseqid="sq1278" id="sq1278" description="ComX modifying isoprenyl transferase ComQ"><ns2:sequence>MSHLVKWNGRGEVVIEQICLDSVRIKEKMKEIVEQNIFNEDLSQLLYSFIDSKETFSFAESTILHYVVFGGENLDVATRLGAGIEILILSSDIMDDLEDEDNHHALWMKINRSESLNAALSLYTVGLTSIYSLNNNPLIFKYVLKYVNEAMQGQHDDITNKSKTEDESLEVIRLKCGSLIALANVAGVLLATGEYNETVERYSYYKGIIAQISGDYYVLLSGNRSDIEKNKHTLIYLYLKRLFNDASEDLLYLISHKDLYYKSLLDKEKFQEKLIKAGVTQYISVLLEIYKQKCISAIEQLNLDKEKKELIKECLLSYTKGDTRCKT</ns2:sequence><ns2:name>GCA_022700935_comQ</ns2:name></ns2:Sequence><ns2:Sequence dsseqid="sq1280" id="sq1280" description="ComX modifying isoprenyl transferase ComQ"><ns2:sequence>MSHLVKWNGRGEVVIEQICLDSVRIKEKMKEIVEQNIFNEDLSQLLYSFIDSKETFSFAESTILHYVVFGGENLDVATRLGAGIEILILSSDIMDDLEDEDNHHALWMKINRSESLNAALSLYTVGLTSIYSLNNNPLIFKYVLKYVNEAMQGQHDDITNKSKTEDESLEVIRLKCGSLIALANVAGVLLATGEYNETVERYSYYKGIIAQISGDYYVLLSGNRSDIEKNKHTLIYLYLKRLFNDASEDLLYLISHKDLYYKSLLDKEKFQEKLIKAGVTQYISVLLEIYKQKCISAIEQLNLDKEKKELIKECLLSYTKGDTRCKT</ns2:sequence><ns2:name>Bacillus_subtilis_DSM1090_comQ</ns2:name></ns2:Sequence><ns2:Sequence dsseqid="sq1672" id="sq1672" description="Tryptophan prenyltransferase ComQ"><ns2:sequence>MSHLVKWNGRGEVVIEQICLDSVRIKEKMKEIVDENILNEDLKVKLISFIEEKKQFSFAELAYYHYIAFDGKNDKAIELLASGIELLILSADIFDDIEDKDNLQASWMKLDPSIATNAATALYTLSLQVIGSVSNHPKLLSLTLQYSLQSLQGQHVDLNLTASSESEYIEMIKLKSGSLVTLPSILGVYLATGECNETVEEYSRYLGVVEQIANDHYGLYYPNNNDFKTRHTLAFNYLKNKFNQSSIDLLNFYAQENHMINNLEDLKGKLRESGVIQYLNVIKNLAVENFKESFKKLRLDEQRKNKLLIQLLRGI</ns2:sequence><ns2:name>GCA_024585045_comQ</ns2:name></ns2:Sequence><ns2:Sequence dsseqid="sq1282" id="sq1282" description="ComX modifying isoprenyl transferase ComQ"><ns2:sequence>MSHLVKWNGRGEVVIEQICLDSVRIKEKMKEIVEQNIFNEDLSQLLYSFIDSKETFSFAESTILHYVVFGGENLDVATRLGAGIEILILSSDIMDDLEDEDNHHALWMKINRSESLNAALSLYTVGLTSIYSLNNNPLIFKYVLKYVNEAMQGQHDDITNKSKTEDESLEVIRLKCGSLIALANVAGVLLATGEYNETVERYSYYKGIIAQISGDYYVLLSGNRSDIEKNKHTLIYLYLKRLFNDASEDLLYLISHKDLYYKSLLDKEKFQEKLIKAGVTQYISVLLEIYKQKCISAIEQLNLDKEKKELIKECLLSYTKGDTRCKT</ns2:sequence><ns2:name>GCA_009662435_comQ</ns2:name></ns2:Sequence><ns2:Sequence dsseqid="sq1388" id="sq1388" description="Tryptophan prenyltransferase ComQ"><ns2:sequence>MSHLVKWNGRGEVVIEQICLDSVRIKEKMKEIVKQNISNKDLSQLLCSFIDSKETFSFAESAILHYVVFGGENLDVATWLGAGIEILILSSDIMDDLEDEDNHHALWMKINRSESLNAALSLYTVGLTSIYSLNINPLIFKYVLRYVNEAMQGQHDDITNKSKTEDESLEVIRLKCGSLIALANVAGVLLATGEYNETVERYSYYKGIVAQISGDYHVLLSGNRSDIEKNKQTLIYLYLKRLFNNSSEELLYLFSHKDLYYKALLDREKFEEKLIQAGVTQYISVLLEIYKQKCFSTIEQLNLDKEKKELIKESLLSYKKGDTRCKT</ns2:sequence><ns2:name>GCA_017901775_comQ</ns2:name></ns2:Sequence><ns2:Sequence dsseqid="sq1638" id="sq1638" description="Tryptophan prenyltransferase ComQ"><ns2:sequence>MIVKKRKTCCPLNVPFSKMEWEGEVVIEQICLDSVRIKEKMKEIVDENILNEDLKVKLISFIKEKKQFSFAELAYYHYIAFDGKNDKAIELLASGIELLILSADIFDDIEDKDNLQASWMKLDPSIATNAATALYTLSLQVIGSVSNHPKLLSLTLQYSLQSLQGQHVDLNLTASSESEYIEMIKLKSGSLVTLPSILGVYLATGEYNETVEEYSRYLGIVEQIANDHYGLYYPNYNDFKTRHTLAFNYLKNKFNQSSIDLLNFYAQENHMINNLEDLKGKLRESGVIQYLNVIKNLAVENFKESFKKLRLDEQRKNKLLIQLLRGI</ns2:sequence><ns2:name>GCA_010094155_comQ</ns2:name></ns2:Sequence><ns2:Sequence dsseqid="sq1770" id="sq1770" description="Tryptophan prenyltransferase ComQ"><ns2:sequence>MSHLVKWNGRGEVVIEQICLDSVRIKEKMKEIVDENILNEDLKVKLISFIKEKKQFSFAELAYYHYIAFDGKNDKAIELLASGIELLILSADIFDDIEDKDNLQASWMKLDPSIATNAATALYTLSLQVIGSVSNHPKLLSLTLQYSLQSLQGQHVDLNLTASSESEYIEMIKLKSGSLVTLPSILGVYLATGEYNETVEEYSRYLGIVEQIANDHYGLYYPNYNDFKTRHTLAFNYLKNKFNQSSIDLLNFYAQENHMINNLEDLKGKLRESGVIQYLNVIKNLAVENFKESFKKLRLDEQRKNKLLIQLLRGI</ns2:sequence><ns2:name>GCA_009866865_comQ</ns2:name></ns2:Sequence><ns2:Sequence dsseqid="sq1484" id="sq1484" description="Transcriptional regulator"><ns2:sequence>MSHLVKWNGRGEVVIEQICLDSVRIKEKMKEIVSQKIMNQDLERYLQNFIESKDTFEFADLALHHYLAFNGQDQKAIELLAAGIELLILSFDIYDDLEDQDNGSAVWMKIDSSIALNAVTALYTLSIQVMCQASHEPEFTQEILNFALQSIQGQHDDIVNAPQTEEACLEMIKNKSGALTALPCVMGVMLATGKYHPIVASYSYELGIIAQIENDYQGLYYLNNDFIQKKNTLAYLYLNKRFNAASAEILSWYENAELFLSLNPKQIKEKLTEAGVVQYLLVMKHLSLQKLKKEIARLELQENKIKKLITGIIK</ns2:sequence><ns2:name>GCA_018394175_None</ns2:name></ns2:Sequence><ns2:Sequence dsseqid="sq1450" id="sq1450" description="Transcriptional regulator"><ns2:sequence>MSHLVKWNGRGEVVIEQICLDSVRIKEKMKEIVSQKIMNQDLERYLQNFIESKDTFEFADLALHHYLAFNGQDQKAIELLAAGIELLILSFDIYDDLEDQDNGSAVWMKIDSSIALNAVTALYTLSIQVMCQASHEPEFSQEILNFALQSIQGQHDDIVNAPQTEEACLEMIKNKSGALTALPCVMGVMLATGKYHPIVASYSYELGIIAQIENDYRGLYYLNNDFIQKKNTLAYLYLNKRFNAASAEILSWYENTELFLSLNSKQIKEKLTEAGVVQYLLVMKHLSLQKLKKEIARLELQENKIKKLITGIIK</ns2:sequence><ns2:name>GCA_030847885_None</ns2:name></ns2:Sequence><ns2:Sequence dsseqid="sq1452" id="sq1452" description="Transcriptional regulator"><ns2:sequence>MSHLVKWNGRGEVVIEQICLDSVRIKEKMKEIVSQKIMNQDLERYLQNFIESKDTFEFADLALHHYLAFNGQDQKAIELLAAGIELLILSFDIYDDLEDQDNGSAVWMKIDSSIALNAVTALYTLSIQVMCQASHEPEFSQEILNFALQSIQGQHDDIVNAPQTEEACLEMIKNKSGALTALPCVMGVMLATGKYHPIVASYSYELGIIAQIENDYRGLYYLNNDFIQKKNTLAYLYLNKRFNAASAEILSWYENTELFLSLNSKQIKEKLTEAGVVQYLLVMKHLSLQKLKKEIARLELQENKIKKLITGIIK</ns2:sequence><ns2:name>GCA_030122885_None</ns2:name></ns2:Sequence><ns2:Sequence dsseqid="sq1772" id="sq1772" description="Tryptophan prenyltransferase ComQ"><ns2:sequence>MSHLVKWNGRGEVVIEQICLDSVRIKEKMKEIVDENILNEDLKVKLISFIKEKKQFSFAELAYYHYIAFDGKNDKAIELLASGIELLILSADIFDDIEDKDNLQASWMKLDPSIATNAATALYTLSLQVIGSVSNHPKLLSLTLQYSLQSLQGQHVDLNLTASSESEYIEMIKLKSGSLVTLPSILGVYLATGEYNETVEEYSRYLGIVEQIANDHYGLYYPNYNDFKTRHTLAFNYLKNKFNQSSIDLLNFYAQENHMINNLEDLKGKLRESGVIQYLNVIKNLAVENFKESFKKLRLDEQRKNKLLIQLLRGI</ns2:sequence><ns2:name>GCA_000209795_comQ</ns2:name></ns2:Sequence><ns2:Sequence dsseqid="sq1632" id="sq1632" description="Tryptophan prenyltransferase ComQ"><ns2:sequence>MSHLVKWNGRGEVVIEQICLDSVRIKEKMKEIVDENILNEDLKVKLISFIEEKKQFSFAELAYYHYIAFDGKNDKAIELLASGIELLILSADIFDDIEDKDNLQASWMKIDPSIVINAATTLYTLSLQVISLVSNNPQLLSLTLQYSLQSLQGQHADLNVKISSESEYIEMIKLKSGSLVTLPSVLGVYLATGEINETVEEYSLYLGIVEQIANDHHGLYYPDNNDIKTRHNLAFYYLKNKYNQSSIDLLNFYAQENNQINNMDELTKRLQGSGVIQYLNVIKNIALENFKESFKKLRLDEQRKNKLLDQLLRGNIN</ns2:sequence><ns2:name>GCA_009913575_comQ</ns2:name></ns2:Sequence><ns2:Sequence dsseqid="sq1284" id="sq1284" description="ComX modifying isoprenyl transferase ComQ"><ns2:sequence>MSHLVKWNGRGEVVIEQICLDSVRIKEKMKEIVEQNIFNEDLSQLLYSFIDSKETFSFAESTILHYVVFGGENLDVATRLGAGIEILILSSDIMDDLEDEDNHHALWMKINRSESLNAALSLYTVGLTSIYSLNNNPLIFKYVLKYVNEAMQGQHDDITNKSKTEDESLEVIRLKCGSLIALANVAGVLLATGEYNETVERYSYYKGIIAQISGDYYVLLSGNRSDIEKNKHTLIYLYLKRLFNDASEDLLYLISHKDLYYKSLLDKEKFQEKLIKAGVTQYISVLLEIYKQKCISAIEQLNLDKEKKELIKECLLSYTKGDTRCKT</ns2:sequence><ns2:name>GCA_019931715_comQ</ns2:name></ns2:Sequence><ns2:Sequence dsseqid="sq1486" id="sq1486" description="Transcriptional regulator"><ns2:sequence>MSHLVKWNGRGEVVIEQICLDSVRIKEKMKEIVSQKIMNQDLERYLQNFIESKDTFEFADLALHHYLAFNGQDQKAIELLAAGIELLILSFDIYDDLEDQDNGSAVWMKIDSSIALNAVTALYTLSIQVMCQASHEPEFTQEILNFALQSIQGQHDDIVNAPQTEEACLEMIKNKSGALTALPCVMGVMLATGKYHPIVASYSYELGIIAQIENDYQGLYYLNNDFIQKKNTLAYLYLNKRFNAASAEILSWYENAELFLSLNPKQIKEKLTEAGVVQYLLVMKHLSLQKLKKEIARLELQENKIKKLITGIIK</ns2:sequence><ns2:name>GCA_009665145_None</ns2:name></ns2:Sequence><ns2:Sequence dsseqid="sq1366" id="sq1366" description="ComX modifying isoprenyl transferase ComQ"><ns2:sequence>MSHLVKWNGRGEVVIEQICLDSVRIKEKMKEIVEQNIFNEDLSQLLYSFIDSKETFSFAESTILHYVVFGGENLDVATRLGAGIEILILSSDIMDDLEDEDNHHALWMKINRSESLNAALSLYTVGLTSIYSLNNNPLIFKYVLKYVNEAMQGQHDDITNKSKTEDESLEVIRLKCGSLIALANVAGVLLATGVYNETVERYSYYKGIIAQISGDYYVLLSGNRSDIEKNKHTLIYLYLKRLFNDASEDLLYLISHKDLYYKSLLDKEKFQEKLIKAGVTQYISVLLEIYKQKCISAIEQLNLDKEKKELIKECLLSYTKGDTRCKT</ns2:sequence><ns2:name>GCA_009914155_comQ</ns2:name></ns2:Sequence><ns2:Sequence dsseqid="sq1286" id="sq1286" description="ComX modifying isoprenyl transferase ComQ"><ns2:sequence>MSHLVKWNGRGEVVIEQICLDSVRIKEKMKEIVEQNIFNEDLSQLLYSFIDSKETFSFAESTILHYVVFGGENLDVATRLGAGIEILILSSDIMDDLEDEDNHHALWMKINRSESLNAALSLYTVGLTSIYSLNNNPLIFKYVLKYVNEAMQGQHDDITNKSKTEDESLEVIRLKCGSLIALANVAGVLLATGEYNETVERYSYYKGIIAQISGDYYVLLSGNRSDIEKNKHTLIYLYLKRLFNDASEDLLYLISHKDLYYKSLLDKEKFQEKLIKAGVTQYISVLLEIYKQKCISAIEQLNLDKEKKELIKECLLSYTKGDTRCKT</ns2:sequence><ns2:name>GCA_000523045_comQ</ns2:name></ns2:Sequence><ns2:Sequence dsseqid="sq1368" id="sq1368" description="ComX modifying isoprenyl transferase ComQ"><ns2:sequence>MSHLVKWNGRGEVVIEQICLDSVRIKEKMKEIVEQNIFNEDLSQLLYSFIDSKETFSFAESTILHYVVFGGENLDVATRLGAGIEILILSSDIMDDLEDEDNHHALWMKINRSESLNAALSLYTVGLTSIYSLNNNPLIFKYVLKYVNEAMQGQHDDITNKSKTEDESLEVIRLKCGSLIALANVAGVLLATGVYNETVERYSYYKGIIAQISGDYYVLLSGNRSDIEKNKHTLIYLYLKRLFNDASEDLLYLISHKDLYYKSLLDKEKFQEKLIKAGVTQYISVLLEIYKQKCISAIEQLNLDKEKKELIKECLLSYTKGDTRCKT</ns2:sequence><ns2:name>GCA_905319155_comQ</ns2:name></ns2:Sequence><ns2:Sequence dsseqid="sq1288" id="sq1288" description="ComX modifying isoprenyl transferase ComQ"><ns2:sequence>MSHLVKWNGRGEVVIEQICLDSVRIKEKMKEIVEQNIFNEDLSQLLYSFIDSKETFSFAESTILHYVVFGGENLDVATRLGAGIEILILSSDIMDDLEDEDNHHALWMKINRSESLNAALSLYTVGLTSIYSLNNNPLIFKYVLKYVNEAMQGQHDDITNKSKTEDESLEVIRLKCGSLIALANVAGVLLATGEYNETVERYSYYKGIIAQISGDYYVLLSGNRSDIEKNKHTLIYLYLKRLFNDASEDLLYLISHKDLYYKSLLDKEKFQEKLIKAGVTQYISVLLEIYKQKCISAIEQLNLDKEKKELIKECLLSYTKGDTRCKT</ns2:sequence><ns2:name>GCA_019704415_comQ</ns2:name></ns2:Sequence><ns2:Sequence dsseqid="sq1564" id="sq1564" description="Pre-ComX modifying protein"><ns2:sequence>MSHLVKWNGRGEVVIEQICLDSVRIKEKMKEIVSQKIMNQDLERYLQNFIESKDTFEFADLALHHYLAFNGQDQKAIEWLAAGIELLILSFDIYDDLEDQDNGSAVWMKIDSSIALNAVTALYTLSIQVMCQASHEPEFSQEILNFALQSIQGQHDDIVNAPQTEEACLEMIKNKSGALTALPCVMGVMLATGKYHPIVASYSYELGIISQIDNDYKGLFYLNNDFVQKKNTLAYLYLKKQFNDASAELLSLYQKPEEFVSINTKALKRKLTEAGVIQYLLVMKHLSLQKIKNEMSQLKLGEDKTEKLLSVMIK</ns2:sequence><ns2:name>GCA_020311615_None</ns2:name></ns2:Sequence><ns2:Sequence dsseqid="sq1774" id="sq1774" description="Tryptophan prenyltransferase ComQ"><ns2:sequence>MSHLVKWNGRGEVVIEQICLDSVRIKEKMKEIVDENILNEDLKVKLISFIKEKKQFSFAELAYYHYIAFDGKNDKAIELLASGIELLILSADIFDDIEDKDNLQASWMKLDPSIATNAATALYTLSLQVIGSVSNHPKLLSLTLQYSLQSLQGQHVDLNLTASSESEYIEMIKLKSGSLVTLPSILGVYLATGEYNETVEEYSRYLGIVEQIANDHYGLYYPNYNDFKTRHTLAFNYLKNKFNQSSIDLLNFYAQENHMINNLEDLKGKLRESGVIQYLNVIKNLAVENFKESFKKLRLDEQRKNKLLIQLLRGI</ns2:sequence><ns2:name>GCA_004119655_comQ</ns2:name></ns2:Sequence><ns2:Sequence dsseqid="sq1776" id="sq1776" description="Tryptophan prenyltransferase ComQ"><ns2:sequence>MSHLVKWNGRGEVVIEQICLDSVRIKEKMKEIVDENILNEDLKVKLISFIKEKKQFSFAELAYYHYIAFDGKNDKAIELLASGIELLILSADIFDDIEDKDNLQASWMKLDPSIATNAATALYTLSLQVIGSVSNHPKLLSLTLQYSLQSLQGQHVDLNLTASSESEYIEMIKLKSGSLVTLPSILGVYLATGEYNETVEEYSRYLGIVEQIANDHYGLYYPNYNDFKTRHTLAFNYLKNKFNQSSIDLLNFYAQENHMINNLEDLKGKLRESGVIQYLNVIKNLAVENFKESFKKLRLDEQRKNKLLIQLLRGI</ns2:sequence><ns2:name>GCA_003665395_comQ</ns2:name></ns2:Sequence><ns2:Sequence dsseqid="sq1778" id="sq1778" description="Tryptophan prenyltransferase ComQ"><ns2:sequence>MSHLVKWNGRGEVVIEQICLDSVRIKEKMKEIVDENILNEDLKVKLISFIKEKKQFSFAELAYYHYIAFDGKNDKAIELLASGIELLILSADIFDDIEDKDNLQASWMKLDPSIATNAATALYTLSLQVIGSVSNHPKLLSLTLQYSLQSLQGQHVDLNLTASSESEYIEMIKLKSGSLVTLPSILGVYLATGEYNETVEEYSRYLGIVEQIANDHYGLYYPNYNDFKTRHTLAFNYLKNKFNQSSIDLLNFYAQENHMINNLEDLKGKLRESGVIQYLNVIKNLAVENFKESFKKLRLDEQRKNKLLIQLLRGI</ns2:sequence><ns2:name>GCA_001890405_comQ</ns2:name></ns2:Sequence><ns2:Sequence dsseqid="sq1552" id="sq1552" description="Pre-ComX modifying protein"><ns2:sequence>MSHLVKWNGRGEVVIEQICLDSVRIKEKMKEIVSQKIMNQDLERYLQNFIESKDTFEFADLALHHYLAFNGQDQKAIELLAAGIELLILSFDIYDDLEDQDNGSAVWMKIDSSIALNAVTALYTLSIQVMCQASHEPEFSQEILNFALQSIQGQHDDIVNAPQTEEACLEMIKNKSGALTALPCVMGVMLATGKYHPIVASYSYELGIIAQIENDYKGLFYLNNDFVQKKNTLAYLYLKKQFNDASAELLSLYQKPEEFVSINTKALKRKLTEAGVIQYLLVMKHLSLQKIKNEMSQLKLEEDKTEKLLSVMIK</ns2:sequence><ns2:name>GCA_004119815_None</ns2:name></ns2:Sequence><ns2:Sequence dsseqid="sq1780" id="sq1780" description="Tryptophan prenyltransferase ComQ"><ns2:sequence>MSHLVKWNGRGEVVIEQICLDSVRIKEKMKEIVDENILNEDLKVKLISFIKEKKQFSFAELAYYHYIAFDGKNDKAIELLASGIELLILSADIFDDIEDKDNLQASWMKLDPSIATNAATALYTLSLQVIGSVSNHPKLLSLTLQYSLQSLQGQHVDLNLTASSESEYIEMIKLKSGSLVTLPSILGVYLATGEYNETVEEYSRYLGIVEQIANDHYGLYYPNYNDFKTRHTLAFNYLKNKFNQSSIDLLNFYAQENHMINNLEDLKGKLRESGVIQYLNVIKNLAVENFKESFKKLRLDEQRKNKLLIQLLRGI</ns2:sequence><ns2:name>GCA_022654795_comQ</ns2:name></ns2:Sequence><ns2:Sequence dsseqid="sq1488" id="sq1488" description="Transcriptional regulator"><ns2:sequence>MSHLVKWNGRGEVVIEQICLDSVRIKEKMKEIVSQKIMNQDLERYLQNFIESKDTFEFADLALHHYLAFNGQDQKAIELLAAGIELLILSFDIYDDLEDQDNGSAVWMKIDSSIALNAVTALYTLSIQVMCQASHEPEFTQEILNFALQSIQGQHDDIVNAPQTEEACLEMIKNKSGALTALPCVMGVMLATGKYHPIVASYSYELGIIAQIENDYQGLYYLNNDFIQKKNTLAYLYLNKRFNAASAEILSWYENAELFLSLNPKQIKEKLTEAGVVQYLLVMKHLSLQKLKKEIARLELQENKIKKLITGIIK</ns2:sequence><ns2:name>GCA_001465815_None</ns2:name></ns2:Sequence><ns2:Sequence dsseqid="sq1782" id="sq1782" description="Tryptophan prenyltransferase ComQ"><ns2:sequence>MSHLVKWNGRGEVVIEQICLDSVRIKEKMKEIVDENILNEDLKVKLISFIKEKKQFSFAELAYYHYIAFDGKNDKAIELLASGIELLILSADIFDDIEDKDNLQASWMKLDPSIATNAATALYTLSLQVIGSVSNHPKLLSLTLQYSLQSLQGQHVDLNLTASSESEYIEMIKLKSGSLVTLPSILGVYLATGEYNETVEEYSRYLGIVEQIANDHYGLYYPNYNDFKTRHTLAFNYLKNKFNQSSIDLLNFYAQENHMINNLEDLKGKLRESGVIQYLNVIKNLAVENFKESFKKLRLDEQRKNKLLIQLLRGI</ns2:sequence><ns2:name>GCA_030297075_comQ</ns2:name></ns2:Sequence><ns2:Sequence dsseqid="sq1784" id="sq1784" description="Tryptophan prenyltransferase ComQ"><ns2:sequence>MSHLVKWNGRGEVVIEQICLDSVRIKEKMKEIVDENILNEDLKVKLISFIKEKKQFSFAELAYYHYIAFDGKNDKAIELLASGIELLILSADIFDDIEDKDNLQASWMKLDPSIATNAATALYTLSLQVIGSVSNHPKLLSLTLQYSLQSLQGQHVDLNLTASSESEYIEMIKLKSGSLVTLPSILGVYLATGEYNETVEEYSRYLGIVEQIANDHYGLYYPNYNDFKTRHTLAFNYLKNKFNQSSIDLLNFYAQENHMINNLEDLKGKLRESGVIQYLNVIKNLAVENFKESFKKLRLDEQRKNKLLIQLLRGI</ns2:sequence><ns2:name>GCA_035658515_comQ</ns2:name></ns2:Sequence><ns2:Sequence dsseqid="sq1786" id="sq1786" description="Tryptophan prenyltransferase ComQ"><ns2:sequence>MSHLVKWNGRGEVVIEQICLDSVRIKEKMKEIVDENILNEDLKVKLISFIKEKKQFSFAELAYYHYIAFDGKNDKAIELLASGIELLILSADIFDDIEDKDNLQASWMKLDPSIATNAATALYTLSLQVIGSVSNHPKLLSLTLQYSLQSLQGQHVDLNLTASSESEYIEMIKLKSGSLVTLPSILGVYLATGEYNETVEEYSRYLGIVEQIANDHYGLYYPNYNDFKTRHTLAFNYLKNKFNQSSIDLLNFYAQENHMINNLEDLKGKLRESGVIQYLNVIKNLAVENFKESFKKLRLDEQRKNKLLIQLLRGI</ns2:sequence><ns2:name>GCA_002173615_comQ</ns2:name></ns2:Sequence><ns2:Sequence dsseqid="sq1626" id="sq1626" description="Tryptophan prenyltransferase ComQ"><ns2:sequence>MSHLVKWNGRGEVVIEQICLDSVRIKEKMKEIVDENISNEDLKTKLISFIEEKKQFSFAELAYHHYIAFDGKDVTAIELLASGIELLILSADIFDDIEDKDNLQASWMKIDPSIVINAATTLYTLSLQVISLVSNKMQLLSLTLQYSLQSLQGQHADLNVKISSESEYIEMIKLKSGSLVTLPSVLGVYLATGEINETVEEYSLYLGIVEQIANDHHGLYYPDNNDIKTRHNLAFYYLKNKYNQSSIDLLNFYAQENNQINNMDELKKRLQGSGVIQYLNVIKNIALENFKESFKKLRLDEQRKNKLLDQLLRGNIN</ns2:sequence><ns2:name>GCA_037201685_comQ</ns2:name></ns2:Sequence><ns2:Sequence dsseqid="sq1428" id="sq1428" description="Transcriptional regulator"><ns2:sequence>MSHLVKWNGRGEVVIEQICLDSVRIKEKMKEIVSQKIMNQDLERYLQNFIESKDTFEFADLALHHYLAFNGQDQKAIEWLAAGIELLILSFDIYDDLEDQDNGSAVWMKIDSSIALNAVTALYTLSIQVMCQASHEPEFSQEILNFALQSIQGQHDDIVNAPQTEEACLEMIKNKSGALTALPCVMGVMLATGKYHPIVASYSYELGIIAQIENDYRGLYYLNNDFIQKKNTLAYLYLNKRFNAASAEILSWYENTELFLSLNSKQIKEKLTEAGVVQYLLVMKHLSLQKLKKEIARLELQENKIKKLITGIIK</ns2:sequence><ns2:name>GCA_037201935_None</ns2:name></ns2:Sequence><ns2:Sequence dsseqid="sq1454" id="sq1454" description="Transcriptional regulator"><ns2:sequence>MSHLVKWNGRGEVVIEQICLDSVRIKEKMKEIVSQKIMNQDLERYLQNFIESKDTFEFADLALHHYLAFNGQDQKAIELLAAGIELLILSFDIYDDLEDQDNGSAVWMKIDSSIALNAVTALYTLSIQVMCQASHEPEFSQEILNFALQSIQGQHDDIVNAPQTEEACLEMIKNKSGALTALPCVMGVMLATGKYHPIVASYSYELGIIAQIENDYRGLYYLNNDFIQKKNTLAYLYLNKRFNAASAEILSWYENTELFLSLNSKQIKEKLTEAGVVQYLLVMKHLSLQKLKKEIARLELQENKIKKLITGIIK</ns2:sequence><ns2:name>GCA_009913395_None</ns2:name></ns2:Sequence><ns2:Sequence dsseqid="sq1290" id="sq1290" description="ComX modifying isoprenyl transferase ComQ"><ns2:sequence>MSHLVKWNGRGEVVIEQICLDSVRIKEKMKEIVEQNIFNEDLSQLLYSFIDSKETFSFAESTILHYVVFGGENLDVATRLGAGIEILILSSDIMDDLEDEDNHHALWMKINRSESLNAALSLYTVGLTSIYSLNNNPLIFKYVLKYVNEAMQGQHDDITNKSKTEDESLEVIRLKCGSLIALANVAGVLLATGEYNETVERYSYYKGIIAQISGDYYVLLSGNRSDIEKNKHTLIYLYLKRLFNDASEDLLYLISHKDLYYKSLLDKEKFQEKLIKAGVTQYISVLLEIYKQKCISAIEQLNLDKEKKELIKECLLSYTKGDTRCKT</ns2:sequence><ns2:name>GCA_026410045_comQ</ns2:name></ns2:Sequence><ns2:Sequence dsseqid="sq1534" id="sq1534" description="Pre-ComX modifying protein"><ns2:sequence>MSHLVKWNGRGEVVIEQICLDSVRIKEKMKEIVSQKIMNQDLERYLQNFIESKDTFEFADLALHHYLAFNGQDQKAIELLAAGIELLILSFDIYDDLEDQDNGSAVWMKIDSSIALNAVTALYTLSIQVMCQASHEPEFSQEILNFALQSIQGQHDDIVNVPQTEEACLEMIKNKSGALTALPCVMGVMLATGKYHPIVASYSYELGIISQIDNDYKGLFYLNNDFVQKKNTLAYLYLKKQFNDASAELLSLYQKPEEFVSINTKALKRKLTEAGVIQYLLVMKHLSLQKIKNEMSQLKLEEDKTEKLLSVMIK</ns2:sequence><ns2:name>GCA_905315025_None</ns2:name></ns2:Sequence><ns2:Sequence dsseqid="sq1592" id="sq1592" description="Pre-ComX modifying protein"><ns2:sequence>MSHLVKWNGRGEVVIEQICLDSVRIKEKMKEIVSQKIMNQDLERYLQNFIESKDTFEFADLALHHYLAFNGQDQKAIELLAAGIELLILSFDIYDDLEDQDNGSAVWMKIDSSIALNAVTALYTLSIQVMCQASHEPEFSQEILNFALQSIQGQHDDIVNAPQTEEACLEMIKNKSGALTALPCVMGVMLATGKYHPIVASYSYELGIIAQIENDYRGLYYLNNDFIQKKNTLAYLYLNKQFNDASAELLSLYQKPEEFVSINTKALKRKLTEAGVIQYLLVMKHLSLQKIKNEMSQLKLEEDKTEKLLSVMIK</ns2:sequence><ns2:name>GCA_014879275_None</ns2:name></ns2:Sequence><ns2:Sequence dsseqid="sq1292" id="sq1292" description="ComX modifying isoprenyl transferase ComQ"><ns2:sequence>MSHLVKWNGRGEVVIEQICLDSVRIKEKMKEIVEQNIFNEDLSQLLYSFIDSKETFSFAESTILHYVVFGGENLDVATRLGAGIEILILSSDIMDDLEDEDNHHALWMKINRSESLNAALSLYTVGLTSIYSLNNNPLIFKYVLKYVNEAMQGQHDDITNKSKTEDESLEVIRLKCGSLIALANVAGVLLATGEYNETVERYSYYKGIIAQISGDYYVLLSGNRSDIEKNKHTLIYLYLKRLFNDASEDLLYLISHKDLYYKSLLDKEKFQEKLIKAGVTQYISVLLEIYKQKCISAIEQLNLDKEKKELIKECLLSYTKGDTRCKT</ns2:sequence><ns2:name>GCA_022700955_comQ</ns2:name></ns2:Sequence><ns2:Sequence dsseqid="sq1370" id="sq1370" description="ComX modifying isoprenyl transferase ComQ"><ns2:sequence>MSHLVKWNGRGEVVIEQICLDSVRIKEKMKEIVEQNIFNEDLSQLLYSFIDSKETFSFAESTILHYVVFGGENLDVATRLGAGIEILILSSDIMDDLEDEDNHHALWMKINRSESLNAALSLYTVGLTSIYSLNNNPLIFKYVLKYVNEAMQGQHDDITNKSKTEDESLEVIRLKCGSLIALANVAGVLLATGVYNETVERYSYYKGIIAQISGDYYVLLSGNRSDIEKNKHTLIYLYLKRLFNDASEDLLYLISHKDLYYKSLLDKEKFQEKLIKAGVTQYISVLLEIYKQKCISAIEQLNLDKEKKELIKECLLSYTKGDTRCKT</ns2:sequence><ns2:name>GCA_032598945_comQ</ns2:name></ns2:Sequence><ns2:Sequence dsseqid="sq1640" id="sq1640" description="Tryptophan prenyltransferase ComQ"><ns2:sequence>MIVKKRKTCCPLNVPFSKMEWEGEVVIEQICLDSVRIKEKMKEIVDENISNEDLKTKLISFIEEKKQFSFAELAYHHYIAFDGKNDKAIELLASGIELLILSADIFDDIEDKDNLQASWMKLDPSIATNAATALYTLSLQVIGSVSNHPKLLSLTLQYSLQSLQGQHVDLNLTASSESEYIEMIKLKSGSLVTLPSILGVYLATGEYNETVEEYSRYLGIVEQIANDHYGLYYPNYNDFKTRHTLAFNYLKNKFNQSSIDLLNFYAQENHMINNLEDLKGKLRESGVIQYLNVIKNLAVENFKESFKKLRLDEQRKNKLLIQLLRGI</ns2:sequence><ns2:name>GCA_002269175_comQ</ns2:name></ns2:Sequence><ns2:Sequence dsseqid="sq1294" id="sq1294" description="ComX modifying isoprenyl transferase ComQ"><ns2:sequence>MSHLVKWNGRGEVVIEQICLDSVRIKEKMKEIVEQNIFNEDLSQLLYSFIDSKETFSFAESTILHYVVFGGENLDVATRLGAGIEILILSSDIMDDLEDEDNHHALWMKINRSESLNAALSLYTVGLTSIYSLNNNPLIFKYVLKYVNEAMQGQHDDITNKSKTEDESLEVIRLKCGSLIALANVAGVLLATGEYNETVERYSYYKGIIAQISGDYYVLLSGNRSDIEKNKHTLIYLYLKRLFNDASEDLLYLISHKDLYYKSLLDKEKFQEKLIKAGVTQYISVLLEIYKQKCISAIEQLNLDKEKKELIKECLLSYTKGDTRCKT</ns2:sequence><ns2:name>GCA_018454405_comQ</ns2:name></ns2:Sequence><ns2:Sequence dsseqid="sq1384" id="sq1384" description="Tryptophan prenyltransferase ComQ"><ns2:sequence>MSHLVKWNGRGEVVIEQICLDSVRIKEKMKEIVKQNISNKDLSQLLCSFIDSKETFSFAESAILHYVVFGGENLDVATWLGAGIEILILSSDIMDDLEDEDNHHALWMKINRSESLNAALSLYTVGLTSIYSLNINPLIFKYVLRYVNEAMQGQHDDITNKSKTEDESLEVIRLKCGSLIALANVAGVLLATGEYNETVERYSYYKGIVAQISGDYHVLLSGNRSDIEKNKQTLIYLYLKRLFNNASEELLYLFSHKDLYYKALLDREKFEEKLIQAGVTQYISVLLEIYKQKCFSTIEQLNLDKEKKELIKESLLSYKKGDTRCKT</ns2:sequence><ns2:name>GCA_024706255_comQ</ns2:name></ns2:Sequence><ns2:Sequence dsseqid="sq1296" id="sq1296" description="ComX modifying isoprenyl transferase ComQ"><ns2:sequence>MSHLVKWNGRGEVVIEQICLDSVRIKEKMKEIVEQNIFNEDLSQLLYSFIDSKETFSFAESTILHYVVFGGENLDVATRLGAGIEILILSSDIMDDLEDEDNHHALWMKINRSESLNAALSLYTVGLTSIYSLNNNPLIFKYVLKYVNEAMQGQHDDITNKSKTEDESLEVIRLKCGSLIALANVAGVLLATGEYNETVERYSYYKGIIAQISGDYYVLLSGNRSDIEKNKHTLIYLYLKRLFNDASEDLLYLISHKDLYYKSLLDKEKFQEKLIKAGVTQYISVLLEIYKQKCISAIEQLNLDKEKKELIKECLLSYTKGDTRCKT</ns2:sequence><ns2:name>GCA_019704375_comQ</ns2:name></ns2:Sequence><ns2:Sequence dsseqid="sq1580" id="sq1580" description="Pre-ComX modifying protein"><ns2:sequence>MSHLVKWNGRGEVVIEQICLDSVRIKEKMKEIVSQKIMNQDLERYLQNFIESKDTFEFADLALHHYLAFNGQDQKAIEWLAAGIELLILSFDIYDDLEDQDNGSAVWMKIDSSIALNAVTALYTLSIQVMCQASHEPEFSQEILNFALQSIQGQHDDIVNAPQTEEACLEMIKNKSGALTALPCVMGVMLATGKYHPIVASYSYELGIISQIDNDYKGLFYLNNDFVQKKNTLAYLYLKRQFNDASAELLSLYQKPEEFVSINTKALKRKLTEAGVIQYLLVMKHLSLQKIKNEMSQLKLGEDKTEKLLSVMIK</ns2:sequence><ns2:name>Bacillus_subtilis_PRO56_None</ns2:name></ns2:Sequence><ns2:Sequence dsseqid="sq1674" id="sq1674" description="Tryptophan prenyltransferase ComQ"><ns2:sequence>MSHLVKWNGRGEVVIEQICLDSVRIKEKMKEIVDENILNEDLKVKLISFIEEKKQFSFAELAYYHYIAFDGKNDKAIELLASGIELLILSADIFDDIEDKDNLQASWMKLDPSIATNAATALYTLSLQVIGSVSNHPKLLSLTLQYSLQSLQGQHVDLNLTASSESEYIEMIKLKSGSLVTLPSILGVYLATGECNETVEEYSRYLGVVEQIANDHYGLYYPNNNDFKTRHTLAFNYLKNKFNQSSIDLLNFYAQENHMINNLEDLKGKLRESGVIQYLNVIKNLAVENFKESFKKLRLDEQRKNKLLIQLLRGI</ns2:sequence><ns2:name>GCA_016894165_comQ</ns2:name></ns2:Sequence><ns2:Sequence dsseqid="sq1646" id="sq1646" description="Tryptophan prenyltransferase ComQ"><ns2:sequence>MSHLVKWNGRGEVVIEQICLDSVRIKEKMKEIVDENILNEDLKVKLISFIEEKKQFSFAELAYYHYIAFDGKNDKTIELLASGIELLILSADIFDDIEDKDNLQASWMKLDPSIATNAATALYTLSLQVIGSVSNHPKLLSLTLQYSLQSLQGQHVDLNLTASSESEYIEMIKLKSGSLVTLPSILGVYLATGECNETVEEYSRYLGVVEQIANDHYGLYYPNNNDFKTRHTLAFNYLKNKFNQSSIDLLNFYAQENHMINNLEDLKGKLRESGVIQYLNVIKNLAVENFKESFKKLRLDEQRKNKLLIQLLRGI</ns2:sequence><ns2:name>GCA_039621415_comQ</ns2:name></ns2:Sequence><ns2:Sequence dsseqid="sq1788" id="sq1788" description="Tryptophan prenyltransferase ComQ"><ns2:sequence>MSHLVKWNGRGEVVIEQICLDSVRIKEKMKEIVDENILNEDLKVKLISFIKEKKQFSFAELAYYHYIAFDGKNDKAIELLASGIELLILSADIFDDIEDKDNLQASWMKLDPSIATNAATALYTLSLQVIGSVSNHPKLLSLTLQYSLQSLQGQHVDLNLTASSESEYIEMIKLKSGSLVTLPSILGVYLATGEYNETVEEYSRYLGIVEQIANDHYGLYYPNYNDFKTRHTLAFNYLKNKFNQSSIDLLNFYAQENHMINNLEDLKGKLRESGVIQYLNVIKNLAVENFKESFKKLRLDEQRKNKLLIQLLRGI</ns2:sequence><ns2:name>GCA_020773035_comQ</ns2:name></ns2:Sequence><ns2:Sequence dsseqid="sq1298" id="sq1298" description="ComX modifying isoprenyl transferase ComQ"><ns2:sequence>MSHLVKWNGRGEVVIEQICLDSVRIKEKMKEIVEQNIFNEDLSQLLYSFIDSKETFSFAESTILHYVVFGGENLDVATRLGAGIEILILSSDIMDDLEDEDNHHALWMKINRSESLNAALSLYTVGLTSIYSLNNNPLIFKYVLKYVNEAMQGQHDDITNKSKTEDESLEVIRLKCGSLIALANVAGVLLATGEYNETVERYSYYKGIIAQISGDYYVLLSGNRSDIEKNKHTLIYLYLKRLFNDASEDLLYLISHKDLYYKSLLDKEKFQEKLIKAGVTQYISVLLEIYKQKCISAIEQLNLDKEKKELIKECLLSYTKGDTRCKT</ns2:sequence><ns2:name>GCA_037997165_comQ</ns2:name></ns2:Sequence><ns2:Sequence dsseqid="sq1466" id="sq1466" description="Transcriptional regulator"><ns2:sequence>MSHLVKWNGRGEVVIEQICLDSVRIKEKMKEIVSQKIMNLDLERYLQNFIESKDTFEFADLALHHYLAFNGQDQKAIELLAAGIELLILSFDIYDDLEDQDNGSAVWMKIDSSIALNAVTALYTLSIQVMCQASHEPEFSQEILNFALQSIQGQHDDIVNAPQTEEACLEMIKNKSGALTALPCVMGVMLATGKYHPIVASYSYELGIIAQIENDYRGLYYLNNDFIQKKNTLAYLYLNKRFNAASAEILSWYENTELFLSLNSKQIKEKLTEAGVVQYLLVMKHLSLQKLKKEIARLELQENKIKKLITGIIK</ns2:sequence><ns2:name>GCA_009913535_None</ns2:name></ns2:Sequence><ns2:Sequence dsseqid="sq1300" id="sq1300" description="ComX modifying isoprenyl transferase ComQ"><ns2:sequence>MSHLVKWNGRGEVVIEQICLDSVRIKEKMKEIVEQNIFNEDLSQLLYSFIDSKETFSFAESTILHYVVFGGENLDVATRLGAGIEILILSSDIMDDLEDEDNHHALWMKINRSESLNAALSLYTVGLTSIYSLNNNPLIFKYVLKYVNEAMQGQHDDITNKSKTEDESLEVIRLKCGSLIALANVAGVLLATGEYNETVERYSYYKGIIAQISGDYYVLLSGNRSDIEKNKHTLIYLYLKRLFNDASEDLLYLISHKDLYYKSLLDKEKFQEKLIKAGVTQYISVLLEIYKQKCISAIEQLNLDKEKKELIKECLLSYTKGDTRCKT</ns2:sequence><ns2:name>GCA_030643765_comQ</ns2:name></ns2:Sequence><ns2:Sequence dsseqid="sq1676" id="sq1676" description="Tryptophan prenyltransferase ComQ"><ns2:sequence>MSHLVKWNGRGEVVIEQICLDSVRIKEKMKEIVDENILNEDLKVKLISFIEEKKQFSFAELAYYHYIAFDGKNDKAIELLASGIELLILSADIFDDIEDKDNLQASWMKLDPSIATNAATALYTLSLQVIGSVSNHPKLLSLTLQYSLQSLQGQHVDLNLTASSESEYIEMIKLKSGSLVTLPSILGVYLATGECNETVEEYSRYLGVVEQIANDHYGLYYPNNNDFKTRHTLAFNYLKNKFNQSSIDLLNFYAQENHMINNLEDLKGKLRESGVIQYLNVIKNLAVENFKESFKKLRLDEQRKNKLLIQLLRGI</ns2:sequence><ns2:name>Bacillus_subtilis_PRO120_comQ</ns2:name></ns2:Sequence><ns2:Sequence dsseqid="sq1600" id="sq1600" description="Tryptophan prenyltransferase ComQ"><ns2:sequence>MSHLVKWNGRGEVVIEQICLDSGRIKEKMKEIVDENISNEDLKTKLISFIEEKKQFSFAELAYHHYIAFDGKDVTAIELLASGIELLILSADIFDDIEDKDNLQASWMKIDPSIVINAATTLYTLSLQVISLVSNNPQLLSLTLQYSLQSLQGQHADLNVKISSESEYIEMIKLKSGSLVTLPSVLGVYLATGEINETVEEYSLYLGIVEQIANDHHGLYYPDNNDIKTRHNLAFYYLKNKYNQSSIDLLNFYAQENNQINNMDELKKRLQGSGVIQYLNVIKNIALENFKESFKKLRLDEQRKNKLLDQLLRGNIN</ns2:sequence><ns2:name>GCA_000706705_comQ</ns2:name></ns2:Sequence><ns2:Sequence dsseqid="sq1790" id="sq1790" description="Tryptophan prenyltransferase ComQ"><ns2:sequence>MSHLVKWNGRGEVVIEQICLDSVRIKEKMKEIVDENILNEDLKVKLISFIKEKKQFSFAELAYYHYIAFDGKNDKAIELLASGIELLILSADIFDDIEDKDNLQASWMKLDPSIATNAATALYTLSLQVIGSVSNHPKLLSLTLQYSLQSLQGQHVDLNLTASSESEYIEMIKLKSGSLVTLPSILGVYLATGEYNETVEEYSRYLGIVEQIANDHYGLYYPNYNDFKTRHTLAFNYLKNKFNQSSIDLLNFYAQENHMINNLEDLKGKLRESGVIQYLNVIKNLAVENFKESFKKLRLDEQRKNKLLIQLLRGI</ns2:sequence><ns2:name>GCA_004101365_comQ</ns2:name></ns2:Sequence><ns2:Sequence dsseqid="sq1792" id="sq1792" description="Tryptophan prenyltransferase ComQ"><ns2:sequence>MSHLVKWNGRGEVVIEQICLDSVRIKEKMKEIVDENILNEDLKVKLISFIKEKKQFSFAELAYYHYIAFDGKNDKAIELLASGIELLILSADIFDDIEDKDNLQASWMKLDPSIATNAATALYTLSLQVIGSVSNHPKLLSLTLQYSLQSLQGQHVDLNLTASSESEYIEMIKLKSGSLVTLPSILGVYLATGEYNETVEEYSRYLGIVEQIANDHYGLYYPNYNDFKTRHTLAFNYLKNKFNQSSIDLLNFYAQENHMINNLEDLKGKLRESGVIQYLNVIKNLAVENFKESFKKLRLDEQRKNKLLIQLLRGI</ns2:sequence><ns2:name>GCA_002096095_comQ</ns2:name></ns2:Sequence><ns2:Sequence dsseqid="sq1302" id="sq1302" description="ComX modifying isoprenyl transferase ComQ"><ns2:sequence>MSHLVKWNGRGEVVIEQICLDSVRIKEKMKEIVEQNIFNEDLSQLLYSFIDSKETFSFAESTILHYVVFGGENLDVATRLGAGIEILILSSDIMDDLEDEDNHHALWMKINRSESLNAALSLYTVGLTSIYSLNNNPLIFKYVLKYVNEAMQGQHDDITNKSKTEDESLEVIRLKCGSLIALANVAGVLLATGEYNETVERYSYYKGIIAQISGDYYVLLSGNRSDIEKNKHTLIYLYLKRLFNDASEDLLYLISHKDLYYKSLLDKEKFQEKLIKAGVTQYISVLLEIYKQKCISAIEQLNLDKEKKELIKECLLSYTKGDTRCKT</ns2:sequence><ns2:name>GCA_000699465_comQ</ns2:name></ns2:Sequence><ns2:Sequence dsseqid="sq1304" id="sq1304" description="ComX modifying isoprenyl transferase ComQ"><ns2:sequence>MSHLVKWNGRGEVVIEQICLDSVRIKEKMKEIVEQNIFNEDLSQLLYSFIDSKETFSFAESTILHYVVFGGENLDVATRLGAGIEILILSSDIMDDLEDEDNHHALWMKINRSESLNAALSLYTVGLTSIYSLNNNPLIFKYVLKYVNEAMQGQHDDITNKSKTEDESLEVIRLKCGSLIALANVAGVLLATGEYNETVERYSYYKGIIAQISGDYYVLLSGNRSDIEKNKHTLIYLYLKRLFNDASEDLLYLISHKDLYYKSLLDKEKFQEKLIKAGVTQYISVLLEIYKQKCISAIEQLNLDKEKKELIKECLLSYTKGDTRCKT</ns2:sequence><ns2:name>Bacillus_subtilis_DSM10_comQ</ns2:name></ns2:Sequence><ns2:Sequence dsseqid="sq1794" id="sq1794" description="Tryptophan prenyltransferase ComQ"><ns2:sequence>MSHLVKWNGRGEVVIEQICLDSVRIKEKMKEIVDENILNEDLKVKLISFIKEKKQFSFAELAYYHYIAFDGKNDKAIELLASGIELLILSADIFDDIEDKDNLQASWMKLDPSIATNAATALYTLSLQVIGSVSNHPKLLSLTLQYSLQSLQGQHVDLNLTASSESEYIEMIKLKSGSLVTLPSILGVYLATGEYNETVEEYSRYLGIVEQIANDHYGLYYPNYNDFKTRHTLAFNYLKNKFNQSSIDLLNFYAQENHMINNLEDLKGKLRESGVIQYLNVIKNLAVENFKESFKKLRLDEQRKNKLLIQLLRGI</ns2:sequence><ns2:name>GCA_025914075_comQ</ns2:name></ns2:Sequence><ns2:Sequence dsseqid="sq1610" id="sq1610" description="Tryptophan prenyltransferase ComQ"><ns2:sequence>MSHLVKWNGRGEVVIEQICLDSVRIKEKMKEIVDENISNEDLKTKLISFIEEKKQFSFAELAYHHYIAFDGKDVTAIELLASGIELLILSADIFDDIEDKDNLQASWMKIDPSIVINAATTLYTLSLQVISLVSNNPQLLSLTLQFSLQSLQGQHADLNVKISSESEYIEMIKLKSGSLVTLPSVLGVYLATGEINETVEEYSLYLGIVEQIANDHHGLYYPDNNDIKTRHNLAFYYLKNKYNQSSIDLLNFYAQENNQINNMDELKKRLQGSGVIQYLNVIKNIALENFKESFKKLRLDEQRKNKLLDQLLRGNIN</ns2:sequence><ns2:name>GCA_002290305_comQ</ns2:name></ns2:Sequence><ns2:Sequence dsseqid="sq1796" id="sq1796" description="Tryptophan prenyltransferase ComQ"><ns2:sequence>MSHLVKWNGRGEVVIEQICLDSVRIKEKMKEIVDENILNEDLKVKLISFIKEKKQFSFAELAYYHYIAFDGKNDKAIELLASGIELLILSADIFDDIEDKDNLQASWMKLDPSIATNAATALYTLSLQVIGSVSNHPKLLSLTLQYSLQSLQGQHVDLNLTASSESEYIEMIKLKSGSLVTLPSILGVYLATGEYNETVEEYSRYLGIVEQIANDHYGLYYPNYNDFKTRHTLAFNYLKNKFNQSSIDLLNFYAQENHMINNLEDLKGKLRESGVIQYLNVIKNLAVENFKESFKKLRLDEQRKNKLLIQLLRGI</ns2:sequence><ns2:name>GCA_001746575_comQ</ns2:name></ns2:Sequence><ns2:Sequence dsseqid="sq1798" id="sq1798" description="Tryptophan prenyltransferase ComQ"><ns2:sequence>MSHLVKWNGRGEVVIEQICLDSVRIKEKMKEIVDENILNEDLKVKLISFIKEKKQFSFAELAYYHYIAFDGKNDKAIELLASGIELLILSADIFDDIEDKDNLQASWMKLDPSIATNAATALYTLSLQVIGSVSNHPKLLSLTLQYSLQSLQGQHVDLNLTASSESEYIEMIKLKSGSLVTLPSILGVYLATGEYNETVEEYSRYLGIVEQIANDHYGLYYPNYNDFKTRHTLAFNYLKNKFNQSSIDLLNFYAQENHMINNLEDLKGKLRESGVIQYLNVIKNLAVENFKESFKKLRLDEQRKNKLLIQLLRGI</ns2:sequence><ns2:name>GCA_009913555_comQ</ns2:name></ns2:Sequence><ns2:Sequence dsseqid="sq1306" id="sq1306" description="ComX modifying isoprenyl transferase ComQ"><ns2:sequence>MSHLVKWNGRGEVVIEQICLDSVRIKEKMKEIVEQNIFNEDLSQLLYSFIDSKETFSFAESTILHYVVFGGENLDVATRLGAGIEILILSSDIMDDLEDEDNHHALWMKINRSESLNAALSLYTVGLTSIYSLNNNPLIFKYVLKYVNEAMQGQHDDITNKSKTEDESLEVIRLKCGSLIALANVAGVLLATGEYNETVERYSYYKGIIAQISGDYYVLLSGNRSDIEKNKHTLIYLYLKRLFNDASEDLLYLISHKDLYYKSLLDKEKFQEKLIKAGVTQYISVLLEIYKQKCISAIEQLNLDKEKKELIKECLLSYTKGDTRCKT</ns2:sequence><ns2:name>GCA_001541905_comQ</ns2:name></ns2:Sequence><ns2:Sequence dsseqid="sq1490" id="sq1490" description="Transcriptional regulator"><ns2:sequence>MSHLVKWNGRGEVVIEQICLDSVRIKEKMKEIVSQKIMNQDLERYLQNFIESKDTFEFADLALHHYLAFNGQDQKAIELLAAGIELLILSFDIYDDLEDQDNGSAVWMKIDSSIALNAVTALYTLSIQVMCQASHEPEFTQEILNFALQSIQGQHDDIVNAPQTEEACLEMIKNKSGALTALPCVMGVMLATGKYHPIVASYSYELGIIAQIENDYQGLYYLNNDFIQKKNTLAYLYLNKRFNAASAEILSWYENAELFLSLNPKQIKEKLTEAGVVQYLLVMKHLSLQKLKKEIARLELQENKIKKLITGIIK</ns2:sequence><ns2:name>GCA_000338735_None</ns2:name></ns2:Sequence><ns2:Sequence dsseqid="sq1622" id="sq1622" description="Tryptophan prenyltransferase ComQ"><ns2:sequence>MSHLVKWNGRGEVVIEQICLDSVRIKEKMKEIVDENISNEDLKTKLISFIEEKKQFSFAELAYHHYIAFDGKDVTAIELLASGIELLILSADIFDDIEDKDNLQASWMKIDPSIVINAATTLYTLSLQVISLVSNNPQLLSLTLQYSLQSLQGQHADLNVKISSESEYIEMIKLKSGSLVTLPSVLGVYLATGEINETVEEYSLYLGIVEQIANDHHGLYYPDNNDIKTRHNLAFYYLKNKYNQSSIDLLNFYAQENNQINNMDELKKRLQGSGVIQYLNVIKNIALENFKESFKKLRLDEQRKNKLLDQLLRGNIN</ns2:sequence><ns2:name>GCA_009913275_comQ</ns2:name></ns2:Sequence><ns2:Sequence dsseqid="sq1800" id="sq1800" description="Tryptophan prenyltransferase ComQ"><ns2:sequence>MSHLVKWNGRGEVVIEQICLDSVRIKEKMKEIVDENILNEDLKVKLISFIKEKKQFSFAELAYYHYIAFDGKNDKAIELLASGIELLILSADIFDDIEDKDNLQASWMKLDPSIATNAATALYTLSLQVIGSVSNHPKLLSLTLQYSLQSLQGQHVDLNLTASSESEYIEMIKLKSGSLVTLPSILGVYLATGEYNETVEEYSRYLGIVEQIANDHYGLYYPNYNDFKTRHTLAFNYLKNKFNQSSIDLLNFYAQENHMINNLEDLKGKLRESGVIQYLNVIKNLAVENFKESFKKLRLDEQRKNKLLIQLLRGI</ns2:sequence><ns2:name>GCA_003665275_comQ</ns2:name></ns2:Sequence><ns2:Sequence dsseqid="sq1308" id="sq1308" description="ComX modifying isoprenyl transferase ComQ"><ns2:sequence>MSHLVKWNGRGEVVIEQICLDSVRIKEKMKEIVEQNIFNEDLSQLLYSFIDSKETFSFAESTILHYVVFGGENLDVATRLGAGIEILILSSDIMDDLEDEDNHHALWMKINRSESLNAALSLYTVGLTSIYSLNNNPLIFKYVLKYVNEAMQGQHDDITNKSKTEDESLEVIRLKCGSLIALANVAGVLLATGEYNETVERYSYYKGIIAQISGDYYVLLSGNRSDIEKNKHTLIYLYLKRLFNDASEDLLYLISHKDLYYKSLLDKEKFQEKLIKAGVTQYISVLLEIYKQKCISAIEQLNLDKEKKELIKECLLSYTKGDTRCKT</ns2:sequence><ns2:name>GCA_000328745_comQ</ns2:name></ns2:Sequence><ns2:Sequence dsseqid="sq1468" id="sq1468" description="Transcriptional regulator"><ns2:sequence>MSHLVKWNGRGEVVIEQICLDSVRIKEKMKEIVSQKIMNLDLERYLQNFIESKDTFEFADLALHHYLAFNGQDQKAIELLAAGIELLILSFDIYDDLEDQDNGSAVWMKIDSSIALNAVTALYTLSIQVMCQASHEPEFSQEILNFALQSIQGQHDDIVNAPQTEEACLEMIKNKSGALTALPCVMGVMLATGKYHPIVASYSYELGIIAQIENDYRGLYYLNNDFIQKKNTLAYLYLNKRFNAASAEILSWYENTELFLSLNSKQIKEKLTEAGVVQYLLVMKHLSLQKLKKEIARLELQENKIKKLITGIIK</ns2:sequence><ns2:name>GCA_004103535_None</ns2:name></ns2:Sequence><ns2:Sequence dsseqid="sq1398" id="sq1398" description="Tryptophan prenyltransferase ComQ"><ns2:sequence>MSHLVKWNGRGEVVIEQICLDSGRIKEKMKEIVKQNIFNEDLSQLLYSFIDAKETFSFAESAILHYVVFGGENLDVATRLGAGIEILILSSDIMDDLEDEDNHHALWMKINRSESLNAALSLYTVGLTSIYSLNNNPLIFKYVLKYVNEAMQGQHDDITNKSKTEDESLEVIRLKCGSLIALANVAGVLLATGEYNETVERYSYYKGIIAQISGDYHVLLSGKRSDIEKKKQTLIYLYLKRLFNNASEELLYLFSHKDLYYKALLEKDKFEEKLIKAGVTQYISVLLQIYIQKCFSAIEQLNLEKEKKELIKEGLLSYKKGDKDARPN</ns2:sequence><ns2:name>GCA_004119535_comQ</ns2:name></ns2:Sequence><ns2:Sequence dsseqid="sq1802" id="sq1802" description="Tryptophan prenyltransferase ComQ"><ns2:sequence>MSHLVKWNGRGEVVIEQICLDSVRIKEKMKEIVDENILNEDLKVKLISFIKEKKQFSFAELAYYHYIAFDGKNDKAIELLASGIELLILSADIFDDIEDKDNLQASWMKLDPSIATNAATALYTLSLQVIGSVSNHPKLLSLTLQYSLQSLQGQHVDLNLTASSESEYIEMIKLKSGSLVTLPSILGVYLATGEYNETVEEYSRYLGIVEQIANDHYGLYYPNYNDFKTRHTLAFNYLKNKFNQSSIDLLNFYAQENHMINNLEDLKGKLRESGVIQYLNVIKNLAVENFKESFKKLRLDEQRKNKLLIQLLRGI</ns2:sequence><ns2:name>GCA_023702515_comQ</ns2:name></ns2:Sequence><ns2:Sequence dsseqid="sq1456" id="sq1456" description="Transcriptional regulator"><ns2:sequence>MSHLVKWNGRGEVVIEQICLDSVRIKEKMKEIVSQKIMNQDLERYLQNFIESKDTFEFADLALHHYLAFNGQDQKAIELLAAGIELLILSFDIYDDLEDQDNGSAVWMKIDSSIALNAVTALYTLSIQVMCQASHEPEFSQEILNFALQSIQGQHDDIVNAPQTEEACLEMIKNKSGALTALPCVMGVMLATGKYHPIVASYSYELGIIAQIENDYRGLYYLNNDFIQKKNTLAYLYLNKRFNAASAEILSWYENTELFLSLNSKQIKEKLTEAGVVQYLLVMKHLSLQKLKKEIARLELQENKIKKLITGIIK</ns2:sequence><ns2:name>GCA_025161015_None</ns2:name></ns2:Sequence><ns2:Sequence dsseqid="sq1678" id="sq1678" description="Tryptophan prenyltransferase ComQ"><ns2:sequence>MSHLVKWNGRGEVVIEQICLDSVRIKEKMKEIVDENILNEDLKVKLISFIEEKKQFSFAELAYYHYIAFDGKNDKAIELLASGIELLILSADIFDDIEDKDNLQASWMKLDPSIATNAATALYTLSLQVIGSVSNHPKLLSLTLQYSLQSLQGQHVDLNLTASSESEYIEMIKLKSGSLVTLPSILGVYLATGECNETVEEYSRYLGVVEQIANDHYGLYYPNNNDFKTRHTLAFNYLKNKFNQSSIDLLNFYAQENHMINNLEDLKGKLRESGVIQYLNVIKNLAVENFKESFKKLRLDEQRKNKLLIQLLRGI</ns2:sequence><ns2:name>GCA_024972835_comQ</ns2:name></ns2:Sequence><ns2:Sequence dsseqid="sq1508" id="sq1508" description="Transcriptional regulator"><ns2:sequence>MSHLVKWNGRGEVVIEQICLDSVRIKEKMKEIVSQKIMNQDLERYLQNFIESKDTFEFADLALHHYLAFNGQDQKAIELLAAGIELLILSFDIYDDLEDQDNGSAVWMKIDSSIALNAVTALYTLSIQVMCQASHEPEFSQEILNFALQSIQGQHDDIVNAPQTEEACLEMIKNKSGALTALPCVMGVMLATGKYHPIVASYSYELGIIAQIENDYRGLYYLNNDFIQKKNTLAYLYLNKRFNAASAEILSWYENAELFLSLNPKHIKEKLTEAGVVQYLLVMKHLSLQKLKKEIARLELQENKIKKLLTGIIK</ns2:sequence><ns2:name>GCA_024508175_None</ns2:name></ns2:Sequence><ns2:Sequence dsseqid="sq1804" id="sq1804" description="Tryptophan prenyltransferase ComQ"><ns2:sequence>MSHLVKWNGRGEVVIEQICLDSVRIKEKMKEIVDENILNEDLKVKLISFIKEKKQFSFAELAYYHYIAFDGKNDKAIELLASGIELLILSADIFDDIEDKDNLQASWMKLDPSIATNAATALYTLSLQVIGSVSNHPKLLSLTLQYSLQSLQGQHVDLNLTASSESEYIEMIKLKSGSLVTLPSILGVYLATGEYNETVEEYSRYLGIVEQIANDHYGLYYPNYNDFKTRHTLAFNYLKNKFNQSSIDLLNFYAQENHMINNLEDLKGKLRESGVIQYLNVIKNLAVENFKESFKKLRLDEQRKNKLLIQLLRGI</ns2:sequence><ns2:name>GCA_024507815_comQ</ns2:name></ns2:Sequence><ns2:Sequence dsseqid="sq1566" id="sq1566" description="Pre-ComX modifying protein"><ns2:sequence>MSHLVKWNGRGEVVIEQICLDSVRIKEKMKEIVSQKIMNQDLERYLQNFIESKDTFEFADLALHHYLAFNGQDQKAIEWLAAGIELLILSFDIYDDLEDQDNGSAVWMKIDSSIALNAVTALYTLSIQVMCQASHEPEFSQEILNFALQSIQGQHDDIVNAPQTEEACLEMIKNKSGALTALPCVMGVMLATGKYHPIVASYSYELGIISQIDNDYKGLFYLNNDFVQKKNTLAYLYLKKQFNDASAELLSLYQKPEEFVSINTKALKRKLTEAGVIQYLLVMKHLSLQKIKNEMSQLKLGEDKTEKLLSVMIK</ns2:sequence><ns2:name>GCA_905310995_None</ns2:name></ns2:Sequence><ns2:Sequence dsseqid="sq1806" id="sq1806" description="Tryptophan prenyltransferase ComQ"><ns2:sequence>MSHLVKWNGRGEVVIEQICLDSVRIKEKMKEIVDENILNEDLKVKLISFIKEKKQFSFAELAYYHYIAFDGKNDKAIELLASGIELLILSADIFDDIEDKDNLQASWMKLDPSIATNAATALYTLSLQVIGSVSNHPKLLSLTLQYSLQSLQGQHVDLNLTASSESEYIEMIKLKSGSLVTLPSILGVYLATGEYNETVEEYSRYLGIVEQIANDHYGLYYPNYNDFKTRHTLAFNYLKNKFNQSSIDLLNFYAQENHMINNLEDLKGKLRESGVIQYLNVIKNLAVENFKESFKKLRLDEQRKNKLLIQLLRGI</ns2:sequence><ns2:name>GCA_029637165_comQ</ns2:name></ns2:Sequence><ns2:Sequence dsseqid="sq1458" id="sq1458" description="Transcriptional regulator"><ns2:sequence>MSHLVKWNGRGEVVIEQICLDSVRIKEKMKEIVSQKIMNQDLERYLQNFIESKDTFEFADLALHHYLAFNGQDQKAIELLAAGIELLILSFDIYDDLEDQDNGSAVWMKIDSSIALNAVTALYTLSIQVMCQASHEPEFSQEILNFALQSIQGQHDDIVNAPQTEEACLEMIKNKSGALTALPCVMGVMLATGKYHPIVASYSYELGIIAQIENDYRGLYYLNNDFIQKKNTLAYLYLNKRFNAASAEILSWYENTELFLSLNSKQIKEKLTEAGVVQYLLVMKHLSLQKLKKEIARLELQENKIKKLITGIIK</ns2:sequence><ns2:name>GCA_017753785_None</ns2:name></ns2:Sequence><ns2:Sequence dsseqid="sq1808" id="sq1808" description="Tryptophan prenyltransferase ComQ"><ns2:sequence>MSHLVKWNGRGEVVIEQICLDSVRIKEKMKEIVDENILNEDLKVKLISFIKEKKQFSFAELAYYHYIAFDGKNDKAIELLASGIELLILSADIFDDIEDKDNLQASWMKLDPSIATNAATALYTLSLQVIGSVSNHPKLLSLTLQYSLQSLQGQHVDLNLTASSESEYIEMIKLKSGSLVTLPSILGVYLATGEYNETVEEYSRYLGIVEQIANDHYGLYYPNYNDFKTRHTLAFNYLKNKFNQSSIDLLNFYAQENHMINNLEDLKGKLRESGVIQYLNVIKNLAVENFKESFKKLRLDEQRKNKLLIQLLRGI</ns2:sequence><ns2:name>GCA_004103555_comQ</ns2:name></ns2:Sequence><ns2:Sequence dsseqid="sq1810" id="sq1810" description="Tryptophan prenyltransferase ComQ"><ns2:sequence>MSHLVKWNGRGEVVIEQICLDSVRIKEKMKEIVDENILNEDLKVKLISFIKEKKQFSFAELAYYHYIAFDGKNDKAIELLASGIELLILSADIFDDIEDKDNLQASWMKLDPSIATNAATALYTLSLQVIGSVSNHPKLLSLTLQYSLQSLQGQHVDLNLTASSESEYIEMIKLKSGSLVTLPSILGVYLATGEYNETVEEYSRYLGIVEQIANDHYGLYYPNYNDFKTRHTLAFNYLKNKFNQSSIDLLNFYAQENHMINNLEDLKGKLRESGVIQYLNVIKNLAVENFKESFKKLRLDEQRKNKLLIQLLRGI</ns2:sequence><ns2:name>GCA_027497435_comQ</ns2:name></ns2:Sequence><ns2:Sequence dsseqid="sq1680" id="sq1680" description="Tryptophan prenyltransferase ComQ"><ns2:sequence>MSHLVKWNGRGEVVIEQICLDSVRIKEKMKEIVDENILNEDLKVKLISFIEEKKQFSFAELAYYHYIAFDGKNDKAIELLASGIELLILSADIFDDIEDKDNLQASWMKLDPSIATNAATALYTLSLQVIGSVSNHPKLLSLTLQYSLQSLQGQHVDLNLTASSESEYIEMIKLKSGSLVTLPSILGVYLATGECNETVEEYSRYLGVVEQIANDHYGLYYPNNNDFKTRHTLAFNYLKNKFNQSSIDLLNFYAQENHMINNLEDLKGKLRESGVIQYLNVIKNLAVENFKESFKKLRLDEQRKNKLLIQLLRGI</ns2:sequence><ns2:name>GCA_015602625_comQ</ns2:name></ns2:Sequence><ns2:Sequence dsseqid="sq1682" id="sq1682" description="Tryptophan prenyltransferase ComQ"><ns2:sequence>MSHLVKWNGRGEVVIEQICLDSVRIKEKMKEIVDENILNEDLKVKLISFIEEKKQFSFAELAYYHYIAFDGKNDKAIELLASGIELLILSADIFDDIEDKDNLQASWMKLDPSIATNAATALYTLSLQVIGSVSNHPKLLSLTLQYSLQSLQGQHVDLNLTASSESEYIEMIKLKSGSLVTLPSILGVYLATGECNETVEEYSRYLGVVEQIANDHYGLYYPNNNDFKTRHTLAFNYLKNKFNQSSIDLLNFYAQENHMINNLEDLKGKLRESGVIQYLNVIKNLAVENFKESFKKLRLDEQRKNKLLIQLLRGI</ns2:sequence><ns2:name>GCA_905318255_comQ</ns2:name></ns2:Sequence><ns2:Sequence dsseqid="sq1460" id="sq1460" description="Transcriptional regulator"><ns2:sequence>MSHLVKWNGRGEVVIEQICLDSVRIKEKMKEIVSQKIMNQDLERYLQNFIESKDTFEFADLALHHYLAFNGQDQKAIELLAAGIELLILSFDIYDDLEDQDNGSAVWMKIDSSIALNAVTALYTLSIQVMCQASHEPEFSQEILNFALQSIQGQHDDIVNAPQTEEACLEMIKNKSGALTALPCVMGVMLATGKYHPIVASYSYELGIIAQIENDYRGLYYLNNDFIQKKNTLAYLYLNKRFNAASAEILSWYENTELFLSLNSKQIKEKLTEAGVVQYLLVMKHLSLQKLKKEIARLELQENKIKKLITGIIK</ns2:sequence><ns2:name>GCA_004101405_None</ns2:name></ns2:Sequence><ns2:Sequence dsseqid="sq1310" id="sq1310" description="ComX modifying isoprenyl transferase ComQ"><ns2:sequence>MSHLVKWNGRGEVVIEQICLDSVRIKEKMKEIVEQNIFNEDLSQLLYSFIDSKETFSFAESTILHYVVFGGENLDVATRLGAGIEILILSSDIMDDLEDEDNHHALWMKINRSESLNAALSLYTVGLTSIYSLNNNPLIFKYVLKYVNEAMQGQHDDITNKSKTEDESLEVIRLKCGSLIALANVAGVLLATGEYNETVERYSYYKGIIAQISGDYYVLLSGNRSDIEKNKHTLIYLYLKRLFNDASEDLLYLISHKDLYYKSLLDKEKFQEKLIKAGVTQYISVLLEIYKQKCISAIEQLNLDKEKKELIKECLLSYTKGDTRCKT</ns2:sequence><ns2:name>GCA_032878855_comQ</ns2:name></ns2:Sequence><ns2:Sequence dsseqid="sq1312" id="sq1312" description="ComX modifying isoprenyl transferase ComQ"><ns2:sequence>MSHLVKWNGRGEVVIEQICLDSVRIKEKMKEIVEQNIFNEDLSQLLYSFIDSKETFSFAESTILHYVVFGGENLDVATRLGAGIEILILSSDIMDDLEDEDNHHALWMKINRSESLNAALSLYTVGLTSIYSLNNNPLIFKYVLKYVNEAMQGQHDDITNKSKTEDESLEVIRLKCGSLIALANVAGVLLATGEYNETVERYSYYKGIIAQISGDYYVLLSGNRSDIEKNKHTLIYLYLKRLFNDASEDLLYLISHKDLYYKSLLDKEKFQEKLIKAGVTQYISVLLEIYKQKCISAIEQLNLDKEKKELIKECLLSYTKGDTRCKT</ns2:sequence><ns2:name>GCA_009662455_comQ</ns2:name></ns2:Sequence><ns2:Sequence dsseqid="sq1568" id="sq1568" description="Pre-ComX modifying protein"><ns2:sequence>MSHLVKWNGRGEVVIEQICLDSVRIKEKMKEIVSQKIMNQDLERYLQNFIESKDTFEFADLALHHYLAFNGQDQKAIEWLAAGIELLILSFDIYDDLEDQDNGSAVWMKIDSSIALNAVTALYTLSIQVMCQASHEPEFSQEILNFALQSIQGQHDDIVNAPQTEEACLEMIKNKSGALTALPCVMGVMLATGKYHPIVASYSYELGIISQIDNDYKGLFYLNNDFVQKKNTLAYLYLKKQFNDASAELLSLYQKPEEFVSINTKALKRKLTEAGVIQYLLVMKHLSLQKIKNEMSQLKLGEDKTEKLLSVMIK</ns2:sequence><ns2:name>GCA_905315045_None</ns2:name></ns2:Sequence><ns2:Sequence dsseqid="sq1314" id="sq1314" description="ComX modifying isoprenyl transferase ComQ"><ns2:sequence>MSHLVKWNGRGEVVIEQICLDSVRIKEKMKEIVEQNIFNEDLSQLLYSFIDSKETFSFAESTILHYVVFGGENLDVATRLGAGIEILILSSDIMDDLEDEDNHHALWMKINRSESLNAALSLYTVGLTSIYSLNNNPLIFKYVLKYVNEAMQGQHDDITNKSKTEDESLEVIRLKCGSLIALANVAGVLLATGEYNETVERYSYYKGIIAQISGDYYVLLSGNRSDIEKNKHTLIYLYLKRLFNDASEDLLYLISHKDLYYKSLLDKEKFQEKLIKAGVTQYISVLLEIYKQKCISAIEQLNLDKEKKELIKECLLSYTKGDTRCKT</ns2:sequence><ns2:name>GCA_024802585_comQ</ns2:name></ns2:Sequence><ns2:Sequence dsseqid="sq1812" id="sq1812" description="Tryptophan prenyltransferase ComQ"><ns2:sequence>MSHLVKWNGRGEVVIEQICLDSVRIKEKMKEIVDENILNEDLKVKLISFIKEKKQFSFAELAYYHYIAFDGKNDKAIELLASGIELLILSADIFDDIEDKDNLQASWMKLDPSIATNAATALYTLSLQVIGSVSNHPKLLSLTLQYSLQSLQGQHVDLNLTASSESEYIEMIKLKSGSLVTLPSILGVYLATGEYNETVEEYSRYLGIVEQIANDHYGLYYPNYNDFKTRHTLAFNYLKNKFNQSSIDLLNFYAQENHMINNLEDLKGKLRESGVIQYLNVIKNLAVENFKESFKKLRLDEQRKNKLLIQLLRGI</ns2:sequence><ns2:name>GCA_003184225_comQ</ns2:name></ns2:Sequence><ns2:Sequence dsseqid="sq1510" id="sq1510" description="Transcriptional regulator"><ns2:sequence>MSHLVKWNGRGEVVIEQICLDSVRIKEKMKEIVSQKIMNQDLERYLQNFIESKDTFEFADLALHHYLAFNGQDQKAIELLAAGIELLILSFDIYDDLEDQDNGSAVWMKIDSSIALNAVTALYTLSIQVMCQASHEPEFSQEILNFALQSIQGQHDDIVNAPQTEEACLEMIKNKSGALTALPCVMGVMLATGKYHPIVASYSYELGIIAQIENDYRGLYYLNNDFIQKKNTLAYLYLNKRFNAASAEILSWYENAELFLSLNPKHIKEKLTEAGVVQYLLVMKHLSLQKLKKEIARLELQENKIKKLLTGIIK</ns2:sequence><ns2:name>GCA_023521615_None</ns2:name></ns2:Sequence><ns2:Sequence dsseqid="sq1814" id="sq1814" description="Tryptophan prenyltransferase ComQ"><ns2:sequence>MSHLVKWNGRGEVVIEQICLDSVRIKEKMKEIVDENILNEDLKVKLISFIKEKKQFSFAELAYYHYIAFDGKNDKAIELLASGIELLILSADIFDDIEDKDNLQASWMKLDPSIATNAATALYTLSLQVIGSVSNHPKLLSLTLQYSLQSLQGQHVDLNLTASSESEYIEMIKLKSGSLVTLPSILGVYLATGEYNETVEEYSRYLGIVEQIANDHYGLYYPNYNDFKTRHTLAFNYLKNKFNQSSIDLLNFYAQENHMINNLEDLKGKLRESGVIQYLNVIKNLAVENFKESFKKLRLDEQRKNKLLIQLLRGI</ns2:sequence><ns2:name>GCA_004119635_comQ</ns2:name></ns2:Sequence><ns2:Sequence dsseqid="sq1316" id="sq1316" description="ComX modifying isoprenyl transferase ComQ"><ns2:sequence>MSHLVKWNGRGEVVIEQICLDSVRIKEKMKEIVEQNIFNEDLSQLLYSFIDSKETFSFAESTILHYVVFGGENLDVATRLGAGIEILILSSDIMDDLEDEDNHHALWMKINRSESLNAALSLYTVGLTSIYSLNNNPLIFKYVLKYVNEAMQGQHDDITNKSKTEDESLEVIRLKCGSLIALANVAGVLLATGEYNETVERYSYYKGIIAQISGDYYVLLSGNRSDIEKNKHTLIYLYLKRLFNDASEDLLYLISHKDLYYKSLLDKEKFQEKLIKAGVTQYISVLLEIYKQKCISAIEQLNLDKEKKELIKECLLSYTKGDTRCKT</ns2:sequence><ns2:name>GCA_034258595_comQ</ns2:name></ns2:Sequence><ns2:Sequence dsseqid="sq1462" id="sq1462" description="Transcriptional regulator"><ns2:sequence>MSHLVKWNGRGEVVIEQICLDSVRIKEKMKEIVSQKIMNQDLERYLQNFIESKDTFEFADLALHHYLAFNGQDQKAIELLAAGIELLILSFDIYDDLEDQDNGSAVWMKIDSSIALNAVTALYTLSIQVMCQASHEPEFSQEILNFALQSIQGQHDDIVNAPQTEEACLEMIKNKSGALTALPCVMGVMLATGKYHPIVASYSYELGIIAQIENDYRGLYYLNNDFIQKKNTLAYLYLNKRFNAASAEILSWYENTELFLSLNSKQIKEKLTEAGVVQYLLVMKHLSLQKLKKEIARLELQENKIKKLITGIIK</ns2:sequence><ns2:name>GCA_025502505_None</ns2:name></ns2:Sequence><ns2:Sequence dsseqid="sq1816" id="sq1816" description="Tryptophan prenyltransferase ComQ"><ns2:sequence>MSHLVKWNGRGEVVIEQICLDSVRIKEKMKEIVDENILNEDLKVKLISFIKEKKQFSFAELAYYHYIAFDGKNDKAIELLASGIELLILSADIFDDIEDKDNLQASWMKLDPSIATNAATALYTLSLQVIGSVSNHPKLLSLTLQYSLQSLQGQHVDLNLTASSESEYIEMIKLKSGSLVTLPSILGVYLATGEYNETVEEYSRYLGIVEQIANDHYGLYYPNYNDFKTRHTLAFNYLKNKFNQSSIDLLNFYAQENHMINNLEDLKGKLRESGVIQYLNVIKNLAVENFKESFKKLRLDEQRKNKLLIQLLRGI</ns2:sequence><ns2:name>GCA_004119595_comQ</ns2:name></ns2:Sequence><ns2:Sequence dsseqid="sq1318" id="sq1318" description="ComX modifying isoprenyl transferase ComQ"><ns2:sequence>MSHLVKWNGRGEVVIEQICLDSVRIKEKMKEIVEQNIFNEDLSQLLYSFIDSKETFSFAESTILHYVVFGGENLDVATRLGAGIEILILSSDIMDDLEDEDNHHALWMKINRSESLNAALSLYTVGLTSIYSLNNNPLIFKYVLKYVNEAMQGQHDDITNKSKTEDESLEVIRLKCGSLIALANVAGVLLATGEYNETVERYSYYKGIIAQISGDYYVLLSGNRSDIEKNKHTLIYLYLKRLFNDASEDLLYLISHKDLYYKSLLDKEKFQEKLIKAGVTQYISVLLEIYKQKCISAIEQLNLDKEKKELIKECLLSYTKGDTRCKT</ns2:sequence><ns2:name>GCA_905311435_comQ</ns2:name></ns2:Sequence><ns2:Sequence dsseqid="sq1320" id="sq1320" description="ComX modifying isoprenyl transferase ComQ"><ns2:sequence>MSHLVKWNGRGEVVIEQICLDSVRIKEKMKEIVEQNIFNEDLSQLLYSFIDSKETFSFAESTILHYVVFGGENLDVATRLGAGIEILILSSDIMDDLEDEDNHHALWMKINRSESLNAALSLYTVGLTSIYSLNNNPLIFKYVLKYVNEAMQGQHDDITNKSKTEDESLEVIRLKCGSLIALANVAGVLLATGEYNETVERYSYYKGIIAQISGDYYVLLSGNRSDIEKNKHTLIYLYLKRLFNDASEDLLYLISHKDLYYKSLLDKEKFQEKLIKAGVTQYISVLLEIYKQKCISAIEQLNLDKEKKELIKECLLSYTKGDTRCKT</ns2:sequence><ns2:name>GCA_009662415_comQ</ns2:name></ns2:Sequence><ns2:Sequence dsseqid="sq1322" id="sq1322" description="ComX modifying isoprenyl transferase ComQ"><ns2:sequence>MSHLVKWNGRGEVVIEQICLDSVRIKEKMKEIVEQNIFNEDLSQLLYSFIDSKETFSFAESTILHYVVFGGENLDVATRLGAGIEILILSSDIMDDLEDEDNHHALWMKINRSESLNAALSLYTVGLTSIYSLNNNPLIFKYVLKYVNEAMQGQHDDITNKSKTEDESLEVIRLKCGSLIALANVAGVLLATGEYNETVERYSYYKGIIAQISGDYYVLLSGNRSDIEKNKHTLIYLYLKRLFNDASEDLLYLISHKDLYYKSLLDKEKFQEKLIKAGVTQYISVLLEIYKQKCISAIEQLNLDKEKKELIKECLLSYTKGDTRCKT</ns2:sequence><ns2:name>GCA_000344745_comQ</ns2:name></ns2:Sequence><ns2:Sequence dsseqid="sq1818" id="sq1818" description="Tryptophan prenyltransferase ComQ"><ns2:sequence>MSHLVKWNGRGEVVIEQICLDSVRIKEKMKEIVDENILNEDLKVKLISFIKEKKQFSFAELAYYHYIAFDGKNDKAIELLASGIELLILSADIFDDIEDKDNLQASWMKLDPSIATNAATALYTLSLQVIGSVSNHPKLLSLTLQYSLQSLQGQHVDLNLTASSESEYIEMIKLKSGSLVTLPSILGVYLATGEYNETVEEYSRYLGIVEQIANDHYGLYYPNYNDFKTRHTLAFNYLKNKFNQSSIDLLNFYAQENHMINNLEDLKGKLRESGVIQYLNVIKNLAVENFKESFKKLRLDEQRKNKLLIQLLRGI</ns2:sequence><ns2:name>GCA_002269195_comQ</ns2:name></ns2:Sequence><ns2:Sequence dsseqid="sq1570" id="sq1570" description="Pre-ComX modifying protein"><ns2:sequence>MSHLVKWNGRGEVVIEQICLDSVRIKEKMKEIVSQKIMNQDLERYLQNFIESKDTFEFADLALHHYLAFNGQDQKAIEWLAAGIELLILSFDIYDDLEDQDNGSAVWMKIDSSIALNAVTALYTLSIQVMCQASHEPEFSQEILNFALQSIQGQHDDIVNAPQTEEACLEMIKNKSGALTALPCVMGVMLATGKYHPIVASYSYELGIISQIDNDYKGLFYLNNDFVQKKNTLAYLYLKKQFNDASAELLSLYQKPEEFVSINTKALKRKLTEAGVIQYLLVMKHLSLQKIKNEMSQLKLGEDKTEKLLSVMIK</ns2:sequence><ns2:name>GCA_009662175_None</ns2:name></ns2:Sequence><ns2:Sequence dsseqid="sq1324" id="sq1324" description="ComX modifying isoprenyl transferase ComQ"><ns2:sequence>MSHLVKWNGRGEVVIEQICLDSVRIKEKMKEIVEQNIFNEDLSQLLYSFIDSKETFSFAESTILHYVVFGGENLDVATRLGAGIEILILSSDIMDDLEDEDNHHALWMKINRSESLNAALSLYTVGLTSIYSLNNNPLIFKYVLKYVNEAMQGQHDDITNKSKTEDESLEVIRLKCGSLIALANVAGVLLATGEYNETVERYSYYKGIIAQISGDYYVLLSGNRSDIEKNKHTLIYLYLKRLFNDASEDLLYLISHKDLYYKSLLDKEKFQEKLIKAGVTQYISVLLEIYKQKCISAIEQLNLDKEKKELIKECLLSYTKGDTRCKT</ns2:sequence><ns2:name>GCA_000699525_comQ</ns2:name></ns2:Sequence><ns2:Sequence dsseqid="sq1636" id="sq1636" description="Tryptophan prenyltransferase ComQ"><ns2:sequence>MSHLVKWNGRGEVVIEQICLDSVRIKEKMKEIVDENILNEDLKVKLISFIEEKKQFSFAELAYYHYIAFDGKNDKAIELLASGIELLILSADIFDDIEDKDNLQASWMKIDPSIVINAATTLYTLSLQVISLVSNNPQLLSLTLQYSLQSLQGQHADLNVKISSESEYIEMIKLKSGSLVTLPSVLGVYLATGEINETVEEYSLYLGIVEQIANDHHGLYYPDNNDIKTRHNLAFYYLKNKYNQSSIDLLNFYAQENNQINNMDELKKRLQGSGVIQYLNVIKNIALENFKESFKKLRLDEQRKNKLLDQLLRGNIN</ns2:sequence><ns2:name>GCA_038762065_comQ</ns2:name></ns2:Sequence><ns2:Sequence dsseqid="sq1326" id="sq1326" description="ComX modifying isoprenyl transferase ComQ"><ns2:sequence>MSHLVKWNGRGEVVIEQICLDSVRIKEKMKEIVEQNIFNEDLSQLLYSFIDSKETFSFAESTILHYVVFGGENLDVATRLGAGIEILILSSDIMDDLEDEDNHHALWMKINRSESLNAALSLYTVGLTSIYSLNNNPLIFKYVLKYVNEAMQGQHDDITNKSKTEDESLEVIRLKCGSLIALANVAGVLLATGEYNETVERYSYYKGIIAQISGDYYVLLSGNRSDIEKNKHTLIYLYLKRLFNDASEDLLYLISHKDLYYKSLLDKEKFQEKLIKAGVTQYISVLLEIYKQKCISAIEQLNLDKEKKELIKECLLSYTKGDTRCKT</ns2:sequence><ns2:name>GCA_000497485_comQ</ns2:name></ns2:Sequence><ns2:Sequence dsseqid="sq1820" id="sq1820" description="Tryptophan prenyltransferase ComQ"><ns2:sequence>MSHLVKWNGRGEVVIEQICLDSVRIKEKMKEIVDENILNEDLKVKLISFIKEKKQFSFAELAYYHYIAFDGKNDKAIELLASGIELLILSADIFDDIEDKDNLQASWMKLDPSIATNAATALYTLSLQVIGSVSNHPKLLSLTLQYSLQSLQGQHVDLNLTASSESEYIEMIKLKSGSLVTLPSILGVYLATGEYNETVEEYSRYLGIVEQIANDHYGLYYPNYNDFKTRHTLAFNYLKNKFNQSSIDLLNFYAQENHMINNLEDLKGKLRESGVIQYLNVIKNLAVENFKESFKKLRLDEQRKNKLLIQLLRGI</ns2:sequence><ns2:name>GCA_039614745_comQ</ns2:name></ns2:Sequence><ns2:Sequence dsseqid="sq1684" id="sq1684" description="Tryptophan prenyltransferase ComQ"><ns2:sequence>MSHLVKWNGRGEVVIEQICLDSVRIKEKMKEIVDENILNEDLKVKLISFIEEKKQFSFAELAYYHYIAFDGKNDKAIELLASGIELLILSADIFDDIEDKDNLQASWMKLDPSIATNAATALYTLSLQVIGSVSNHPKLLSLTLQYSLQSLQGQHVDLNLTASSESEYIEMIKLKSGSLVTLPSILGVYLATGECNETVEEYSRYLGVVEQIANDHYGLYYPNNNDFKTRHTLAFNYLKNKFNQSSIDLLNFYAQENHMINNLEDLKGKLRESGVIQYLNVIKNLAVENFKESFKKLRLDEQRKNKLLIQLLRGI</ns2:sequence><ns2:name>GCA_905311035_comQ</ns2:name></ns2:Sequence><ns2:Sequence dsseqid="sq1708" id="sq1708" description="Tryptophan prenyltransferase ComQ"><ns2:sequence>MSHLVKWNGRGEVVIEQICLDSVRIKEKMKEIVDENILNEDLKVKLISFIKEKKQFSFAELAYYHYIAFDGKNDKAIELLASGIELLILSADIFDDIEDKDNLQASWMKLDPSIATNAATALYTLSLQVIGSVSNHPKLLSLTLQYSLQSLQGQHVDLNLTASSESEYIEMIKLKSGSLVTLPSILGVYLATGEYNETVEEYSRYLGIVEQIANDHYGLYYPNNNDFKTRHTLAFNYLKNKFNQSSIDLLNFYAQENHMINNLEDLKGKLRESGVIQYLNVIKNLAVENFKESFKKLRLDEQRKNKLLIQLLRGI</ns2:sequence><ns2:name>GCA_015535655_comQ</ns2:name></ns2:Sequence><ns2:Sequence dsseqid="sq1822" id="sq1822" description="Tryptophan prenyltransferase ComQ"><ns2:sequence>MSHLVKWNGRGEVVIEQICLDSVRIKEKMKEIVDENILNEDLKVKLISFIKEKKQFSFAELAYYHYIAFDGKNDKAIELLASGIELLILSADIFDDIEDKDNLQASWMKLDPSIATNAATALYTLSLQVIGSVSNHPKLLSLTLQYSLQSLQGQHVDLNLTASSESEYIEMIKLKSGSLVTLPSILGVYLATGEYNETVEEYSRYLGIVEQIANDHYGLYYPNYNDFKTRHTLAFNYLKNKFNQSSIDLLNFYAQENHMINNLEDLKGKLRESGVIQYLNVIKNLAVENFKESFKKLRLDEQRKNKLLIQLLRGI</ns2:sequence><ns2:name>GCA_033113625_comQ</ns2:name></ns2:Sequence><ns2:Sequence dsseqid="sq1328" id="sq1328" description="ComX modifying isoprenyl transferase ComQ"><ns2:sequence>MSHLVKWNGRGEVVIEQICLDSVRIKEKMKEIVEQNIFNEDLSQLLYSFIDSKETFSFAESTILHYVVFGGENLDVATRLGAGIEILILSSDIMDDLEDEDNHHALWMKINRSESLNAALSLYTVGLTSIYSLNNNPLIFKYVLKYVNEAMQGQHDDITNKSKTEDESLEVIRLKCGSLIALANVAGVLLATGEYNETVERYSYYKGIIAQISGDYYVLLSGNRSDIEKNKHTLIYLYLKRLFNDASEDLLYLISHKDLYYKSLLDKEKFQEKLIKAGVTQYISVLLEIYKQKCISAIEQLNLDKEKKELIKECLLSYTKGDTRCKT</ns2:sequence><ns2:name>GCA_905315035_comQ</ns2:name></ns2:Sequence><ns2:Sequence dsseqid="sq1464" id="sq1464" description="Transcriptional regulator"><ns2:sequence>MSHLVKWNGRGEVVIEQICLDSVRIKEKMKEIVSQKIMNQDLERYLQNFIESKDTFEFADLALHHYLAFNGQDQKAIELLAAGIELLILSFDIYDDLEDQDNGSAVWMKIDSSIALNAVTALYTLSIQVMCQASHEPEFSQEILNFALQSIQGQHDDIVNAPQTEEACLEMIKNKSGALTALPCVMGVMLATGKYHPIVASYSYELGIIAQIENDYRGLYYLNNDFIQKKNTLAYLYLNKRFNAASAEILSWYENTELFLSLNSKQIKEKLTEAGVVQYLLVMKHLSLQKLKKEIARLELQENKIKKLITGIIK</ns2:sequence><ns2:name>GCA_027912355_None</ns2:name></ns2:Sequence><ns2:Sequence dsseqid="sq1330" id="sq1330" description="ComX modifying isoprenyl transferase ComQ"><ns2:sequence>MSHLVKWNGRGEVVIEQICLDSVRIKEKMKEIVEQNIFNEDLSQLLYSFIDSKETFSFAESTILHYVVFGGENLDVATRLGAGIEILILSSDIMDDLEDEDNHHALWMKINRSESLNAALSLYTVGLTSIYSLNNNPLIFKYVLKYVNEAMQGQHDDITNKSKTEDESLEVIRLKCGSLIALANVAGVLLATGEYNETVERYSYYKGIIAQISGDYYVLLSGNRSDIEKNKHTLIYLYLKRLFNDASEDLLYLISHKDLYYKSLLDKEKFQEKLIKAGVTQYISVLLEIYKQKCISAIEQLNLDKEKKELIKECLLSYTKGDTRCKT</ns2:sequence><ns2:name>GCA_001604995_comQ</ns2:name></ns2:Sequence><ns2:Sequence dsseqid="sq1372" id="sq1372" description="ComX modifying isoprenyl transferase ComQ"><ns2:sequence>MSHLVKWNGRGEVVIEQICLDSVRIKEKMKEIVEQNIFNEDLSQLLYSFIDSKETFSFAESTILHYVVFGGENLDVATRLGAGIEILILSSDIMDDLEDEDNHHALWMKINRSESLNAALSLYTVGLTSIYSLNNNPLIFKYVLKYVNEAMQGQHDDITNKSKTEDESLEVIRLKCGSLIALANVAGVLLATGVYNETVERYSYYKGIIAQISGDYYVLLSGNRSDIEKNKHTLIYLYLKRLFNDASEDLLYLISHKDLYYKSLLDKEKFQEKLIKAGVTQYISVLLEIYKQKCISAIEQLNLDKEKKELIKECLLSYTKGDTRCKT</ns2:sequence><ns2:name>GCA_009662235_comQ</ns2:name></ns2:Sequence><ns2:Sequence dsseqid="sq1824" id="sq1824" description="Tryptophan prenyltransferase ComQ"><ns2:sequence>MSHLVKWNGRGEVVIEQICLDSVRIKEKMKEIVDENILNEDLKVKLISFIKEKKQFSFAELAYYHYIAFDGKNDKAIELLASGIELLILSADIFDDIEDKDNLQASWMKLDPSIATNAATALYTLSLQVIGSVSNHPKLLSLTLQYSLQSLQGQHVDLNLTASSESEYIEMIKLKSGSLVTLPSILGVYLATGEYNETVEEYSRYLGIVEQIANDHYGLYYPNYNDFKTRHTLAFNYLKNKFNQSSIDLLNFYAQENHMINNLEDLKGKLRESGVIQYLNVIKNLAVENFKESFKKLRLDEQRKNKLLIQLLRGI</ns2:sequence><ns2:name>GCA_004119615_comQ</ns2:name></ns2:Sequence><ns2:Sequence dsseqid="sq1332" id="sq1332" description="ComX modifying isoprenyl transferase ComQ"><ns2:sequence>MSHLVKWNGRGEVVIEQICLDSVRIKEKMKEIVEQNIFNEDLSQLLYSFIDSKETFSFAESTILHYVVFGGENLDVATRLGAGIEILILSSDIMDDLEDEDNHHALWMKINRSESLNAALSLYTVGLTSIYSLNNNPLIFKYVLKYVNEAMQGQHDDITNKSKTEDESLEVIRLKCGSLIALANVAGVLLATGEYNETVERYSYYKGIIAQISGDYYVLLSGNRSDIEKNKHTLIYLYLKRLFNDASEDLLYLISHKDLYYKSLLDKEKFQEKLIKAGVTQYISVLLEIYKQKCISAIEQLNLDKEKKELIKECLLSYTKGDTRCKT</ns2:sequence><ns2:name>GCA_000789295_comQ</ns2:name></ns2:Sequence><ns2:Sequence dsseqid="sq1334" id="sq1334" description="ComX modifying isoprenyl transferase ComQ"><ns2:sequence>MSHLVKWNGRGEVVIEQICLDSVRIKEKMKEIVEQNIFNEDLSQLLYSFIDSKETFSFAESTILHYVVFGGENLDVATRLGAGIEILILSSDIMDDLEDEDNHHALWMKINRSESLNAALSLYTVGLTSIYSLNNNPLIFKYVLKYVNEAMQGQHDDITNKSKTEDESLEVIRLKCGSLIALANVAGVLLATGEYNETVERYSYYKGIIAQISGDYYVLLSGNRSDIEKNKHTLIYLYLKRLFNDASEDLLYLISHKDLYYKSLLDKEKFQEKLIKAGVTQYISVLLEIYKQKCISAIEQLNLDKEKKELIKECLLSYTKGDTRCKT</ns2:sequence><ns2:name>GCA_024752515_comQ</ns2:name></ns2:Sequence><ns2:Sequence dsseqid="sq1634" id="sq1634" description="Tryptophan prenyltransferase ComQ"><ns2:sequence>MSHLVKWNGRGEVVIEQICLDSVRIKEKMKEIVDENILNEDLKVKLISFIEEKKQFSFAELAYYHYIAFDGKNDKAIELLASGIELLILSADIFDDIEDKDNLQASWMKIDPSIVINAATTLYTLSLQVISLVSNNPQLLSLTLQYSLQSLQGQHADLNVKISSESEYIEMIKLKSGSLVTLPSVLGVYLATGEINETVEEYSLYLGIVEQIANDHHGLYYPDNNDIKTRHNLAFYYLKNKYNQSSIDLLNFYAQENNQINNMDELTKRLQGSGVIQYLNVIKNIALENFKESFKKLRLDEQRKNKLLDQLLRGNIN</ns2:sequence><ns2:name>GCA_022570515_comQ</ns2:name></ns2:Sequence><ns2:Sequence dsseqid="sq1826" id="sq1826" description="Tryptophan prenyltransferase ComQ"><ns2:sequence>MSHLVKWNGRGEVVIEQICLDSVRIKEKMKEIVDENILNEDLKVKLISFIKEKKQFSFAELAYYHYIAFDGKNDKAIELLASGIELLILSADIFDDIEDKDNLQASWMKLDPSIATNAATALYTLSLQVIGSVSNHPKLLSLTLQYSLQSLQGQHVDLNLTASSESEYIEMIKLKSGSLVTLPSILGVYLATGEYNETVEEYSRYLGIVEQIANDHYGLYYPNYNDFKTRHTLAFNYLKNKFNQSSIDLLNFYAQENHMINNLEDLKGKLRESGVIQYLNVIKNLAVENFKESFKKLRLDEQRKNKLLIQLLRGI</ns2:sequence><ns2:name>GCA_039880435_comQ</ns2:name></ns2:Sequence><ns2:Sequence dsseqid="sq1602" id="sq1602" description="Tryptophan prenyltransferase ComQ"><ns2:sequence>MSHLVKWNGRGEVVIEQICLDSGRIKEKMKEIVDENISNEDLKTKLISFIEEKKQFSFAELAYHHYIAFDGKDVTAIELLASGIELLILSADIFDDIEDKDNLQASWMKIDPSIVINAATTLYTLSLQVISLVSNNPQLLSLTLQYSLQSLQGQHADLNVKISSESEYIEMIKLKSGSLVTLPSVLGVYLATGEINETVEEYSLYLGIVEQIANDHHGLYYPDNNDIKTRHNLAFYYLKNKYNQSSIDLLNFYAQENNQINNMDELKKRLQGSGVIQYLNVIKNIALENFKESFKKLRLDEQRKNKLLDQLLRGNIN</ns2:sequence><ns2:name>GCA_008831405_comQ</ns2:name></ns2:Sequence><ns2:Sequence dsseqid="sq1492" id="sq1492" description="Transcriptional regulator"><ns2:sequence>MSHLVKWNGRGEVVIEQICLDSVRIKEKMKEIVSQKIMNQDLERYLQNFIESKDTFEFADLALHHYLAFNGQDQKAIELLAAGIELLILSFDIYDDLEDQDNGSAVWMKIDSSIALNAVTALYTLSIQVMCQASHEPEFTQEILNFALQSIQGQHDDIVNAPQTEEACLEMIKNKSGALTALPCVMGVMLATGKYHPIVASYSYELGIIAQIENDYQGLYYLNNDFIQKKNTLAYLYLNKRFNAASAEILSWYENAELFLSLNPKQIKEKLTEAGVVQYLLVMKHLSLQKLKKEIARLELQENKIKKLITGIIK</ns2:sequence><ns2:name>GCA_024220155_None</ns2:name></ns2:Sequence><ns2:Sequence dsseqid="sq1612" id="sq1612" description="Tryptophan prenyltransferase ComQ"><ns2:sequence>MSHLVKWNGRGEVVIEQICLDSVRIKEKMKEIVDENISNEDLKTKLISFIEEKKQFSFAELAYHHYIAFDGKDVTAIELLASGIELLILSADIFDDIEDKDNLQASWMKIDPSIVINAATTLYTLSLQVISLVSNNPQLLSLTLQFSLQSLQGQHADLNVKISSESEYIEMIKLKSGSLVTLPSVLGVYLATGEINETVEEYSLYLGIVEQIANDHHGLYYPDNNDIKTRHNLAFYYLKNKYNQSSIDLLNFYAQENNQINNMDELKKRLQGSGVIQYLNVIKNIALENFKESFKKLRLDEQRKNKLLDQLLRGNIN</ns2:sequence><ns2:name>GCA_028463925_comQ</ns2:name></ns2:Sequence><ns2:Sequence dsseqid="sq1710" id="sq1710" description="Tryptophan prenyltransferase ComQ"><ns2:sequence>MSHLVKWNGRGEVVIEQICLDSVRIKEKMKEIVDENILNEDLKVKLISFIKEKKQFSFAELAYYHYIAFDGKNDKAIELLASGIELLILSADIFDDIEDKDNLQASWMKLDPSIATNAATALYTLSLQVIGSVSNHPKLLSLTLQYSLQSLQGQHVDLNLTASSESEYIEMIKLKSGSLVTLPSILGVYLATGEYNETVEEYSRYLGIVEQIANDHYGLYYPNNNDFKTRHTLAFNYLKNKFNQSSIDLLNFYAQENHMINNLEDLKGKLRESGVIQYLNVIKNLAVENFKESFKKLRLDEQRKNKLLIQLLRGI</ns2:sequence><ns2:name>GCA_000782835_comQ</ns2:name></ns2:Sequence><ns2:Sequence dsseqid="sq1494" id="sq1494" description="Transcriptional regulator"><ns2:sequence>MSHLVKWNGRGEVVIEQICLDSVRIKEKMKEIVSQKIMNQDLERYLQNFIESKDTFEFADLALHHYLAFNGQDQKAIELLAAGIELLILSFDIYDDLEDQDNGSAVWMKIDSSIALNAVTALYTLSIQVMCQASHEPEFTQEILNFALQSIQGQHDDIVNAPQTEEACLEMIKNKSGALTALPCVMGVMLATGKYHPIVASYSYELGIIAQIENDYQGLYYLNNDFIQKKNTLAYLYLNKRFNAASAEILSWYENAELFLSLNPKQIKEKLTEAGVVQYLLVMKHLSLQKLKKEIARLELQENKIKKLITGIIK</ns2:sequence><ns2:name>GCA_000349795_None</ns2:name></ns2:Sequence><ns2:Sequence dsseqid="sq1628" id="sq1628" description="Tryptophan prenyltransferase ComQ"><ns2:sequence>MIVKKRKTCCPLNVPFSKMEWEGEVVIEQICLDSVRIKEKMKEIVDENISNEDLKTKLISFIEEKKQFSFAELAYHHYIAFDGKDVTAIELLASGIELLILSADIFDDIEDKDNLQASWMKIDPSIVINAATTLYTLSLQVISLVSNNPQLLSLTLQYSLQSLQGQHADLNVKISSESEYIEMIKLKSGSLVTLPSVLGVYLATGEINETVEEYSLYLGIVEQIANDHHGLYYPDNNDIKTRHNLAFYYLKNKYNQSSIDLLNFYAQENNQINNMDELKKRLQGSGVIQYLNVIKNIALENFKESFKKLRLDEQRKNKLLDQLLRGNIN</ns2:sequence><ns2:name>GCA_001015095_comQ</ns2:name></ns2:Sequence><ns2:Sequence dsseqid="sq1374" id="sq1374"><ns2:sequence>MKEIVEQNIFNEDLSQLLYSFIDSKETFSFAESTILHYVVFGGENLDVATRLGAGIEILILSSDIMDDLEDEDNHHALWMKINRSESLNAALSLYTVGLTSIYSLNNNPLIFKYVLKYVNEAMQGQHDDITNKSKTEDESLEVIRLKCGSLIALANVAGVLLATGEYNETVERYSYYKGIIAQISGDYYVLLSGNRSDIEKNKHTLIYLYLKRLFNDASEDLLYLISHKDLYYKSLLDKEKFQEKLIKAGVTQYISVLLEIYKQKCISAIEQLNLDKEKKELIKECLLSYTKGDTRCKT</ns2:sequence><ns2:name>Bacillus_subtilis_168_ComQ</ns2:name></ns2:Sequence><ns2:Sequence dsseqid="sq1686" id="sq1686" description="Tryptophan prenyltransferase ComQ"><ns2:sequence>MSHLVKWNGRGEVVIEQICLDSVRIKEKMKEIVDENILNEDLKVKLISFIEEKKQFSFAELAYYHYIAFDGKNDKAIELLASGIELLILSADIFDDIEDKDNLQASWMKLDPSIATNAATALYTLSLQVIGSVSNHPKLLSLTLQYSLQSLQGQHVDLNLTASSESEYIEMIKLKSGSLVTLPSILGVYLATGECNETVEEYSRYLGVVEQIANDHYGLYYPNNNDFKTRHTLAFNYLKNKFNQSSIDLLNFYAQENHMINNLEDLKGKLRESGVIQYLNVIKNLAVENFKESFKKLRLDEQRKNKLLIQLLRGI</ns2:sequence><ns2:name>GCA_004101345_comQ</ns2:name></ns2:Sequence><ns2:Sequence dsseqid="sq1828" id="sq1828" description="Tryptophan prenyltransferase ComQ"><ns2:sequence>MSHLVKWNGRGEVVIEQICLDSVRIKEKMKEIVDENILNEDLKVKLISFIKEKKQFSFAELAYYHYIAFDGKNDKAIELLASGIELLILSADIFDDIEDKDNLQASWMKLDPSIATNAATALYTLSLQVIGSVSNHPKLLSLTLQYSLQSLQGQHVDLNLTASSESEYIEMIKLKSGSLVTLPSILGVYLATGEYNETVEEYSRYLGIVEQIANDHYGLYYPNYNDFKTRHTLAFNYLKNKFNQSSIDLLNFYAQENHMINNLEDLKGKLRESGVIQYLNVIKNLAVENFKESFKKLRLDEQRKNKLLIQLLRGI</ns2:sequence><ns2:name>GCA_035621695_comQ</ns2:name></ns2:Sequence><ns2:Sequence dsseqid="sq1336" id="sq1336" description="ComX modifying isoprenyl transferase ComQ"><ns2:sequence>MSHLVKWNGRGEVVIEQICLDSVRIKEKMKEIVEQNIFNEDLSQLLYSFIDSKETFSFAESTILHYVVFGGENLDVATRLGAGIEILILSSDIMDDLEDEDNHHALWMKINRSESLNAALSLYTVGLTSIYSLNNNPLIFKYVLKYVNEAMQGQHDDITNKSKTEDESLEVIRLKCGSLIALANVAGVLLATGEYNETVERYSYYKGIIAQISGDYYVLLSGNRSDIEKNKHTLIYLYLKRLFNDASEDLLYLISHKDLYYKSLLDKEKFQEKLIKAGVTQYISVLLEIYKQKCISAIEQLNLDKEKKELIKECLLSYTKGDTRCKT</ns2:sequence><ns2:name>GCA_028748025_comQ</ns2:name></ns2:Sequence><ns2:Sequence dsseqid="sq1338" id="sq1338" description="ComX modifying isoprenyl transferase ComQ"><ns2:sequence>MSHLVKWNGRGEVVIEQICLDSVRIKEKMKEIVEQNIFNEDLSQLLYSFIDSKETFSFAESTILHYVVFGGENLDVATRLGAGIEILILSSDIMDDLEDEDNHHALWMKINRSESLNAALSLYTVGLTSIYSLNNNPLIFKYVLKYVNEAMQGQHDDITNKSKTEDESLEVIRLKCGSLIALANVAGVLLATGEYNETVERYSYYKGIIAQISGDYYVLLSGNRSDIEKNKHTLIYLYLKRLFNDASEDLLYLISHKDLYYKSLLDKEKFQEKLIKAGVTQYISVLLEIYKQKCISAIEQLNLDKEKKELIKECLLSYTKGDTRCKT</ns2:sequence><ns2:name>GCA_002055965_comQ</ns2:name></ns2:Sequence><ns2:Sequence dsseqid="sq1414" id="sq1414" description="Isoprenyl transferase (Pre-ComX modification)"><ns2:sequence>MCLDAETIKGKMKEIVGDKVDNLHLEETLLTFINEKKHFSFGVLAFQHYVAFKGTHSSEITLLAAGIELLILAFDIFDDIEDEDNFNKAWMQTDHAISLNAATSLYSISLQAICELESNIDFSRLAIKYALNAMQGQHNDLRNFPETEEECLHMIKQKSGSLTAMSAVLGAMLASGEFNATIENYSYKIGVIKQIENDYYGLFDKSRSDIKKKKRTLINLFLNRQFNSASKKVLNMMNSKNSYYSLISDRNYFEELLCKAGVRQYVLMLIKIYENEIYNEMEKLNIRIKLW</ns2:sequence><ns2:name>GCA_000772125_None</ns2:name></ns2:Sequence><ns2:Sequence dsseqid="sq1830" id="sq1830" description="Tryptophan prenyltransferase ComQ"><ns2:sequence>MSHLVKWNGRGEVVIEQICLDSVRIKEKMKEIVDENILNEDLKVKLISFIKEKKQFSFAELAYYHYIAFDGKNDKAIELLASGIELLILSADIFDDIEDKDNLQASWMKLDPSIATNAATALYTLSLQVIGSVSNHPKLLSLTLQYSLQSLQGQHVDLNLTASSESEYIEMIKLKSGSLVTLPSILGVYLATGEYNETVEEYSRYLGIVEQIANDHYGLYYPNYNDFKTRHTLAFNYLKNKFNQSSIDLLNFYAQENHMINNLEDLKGKLRESGVIQYLNVIKNLAVENFKESFKKLRLDEQRKNKLLIQLLRGI</ns2:sequence><ns2:name>GCA_035319605_comQ</ns2:name></ns2:Sequence><ns2:Sequence dsseqid="sq1340" id="sq1340" description="ComX modifying isoprenyl transferase ComQ"><ns2:sequence>MSHLVKWNGRGEVVIEQICLDSVRIKEKMKEIVEQNIFNEDLSQLLYSFIDSKETFSFAESTILHYVVFGGENLDVATRLGAGIEILILSSDIMDDLEDEDNHHALWMKINRSESLNAALSLYTVGLTSIYSLNNNPLIFKYVLKYVNEAMQGQHDDITNKSKTEDESLEVIRLKCGSLIALANVAGVLLATGEYNETVERYSYYKGIIAQISGDYYVLLSGNRSDIEKNKHTLIYLYLKRLFNDASEDLLYLISHKDLYYKSLLDKEKFQEKLIKAGVTQYISVLLEIYKQKCISAIEQLNLDKEKKELIKECLLSYTKGDTRCKT</ns2:sequence><ns2:name>GCA_003610955_comQ</ns2:name></ns2:Sequence><ns2:Sequence dsseqid="sq1342" id="sq1342" description="ComX modifying isoprenyl transferase ComQ"><ns2:sequence>MSHLVKWNGRGEVVIEQICLDSVRIKEKMKEIVEQNIFNEDLSQLLYSFIDSKETFSFAESTILHYVVFGGENLDVATRLGAGIEILILSSDIMDDLEDEDNHHALWMKINRSESLNAALSLYTVGLTSIYSLNNNPLIFKYVLKYVNEAMQGQHDDITNKSKTEDESLEVIRLKCGSLIALANVAGVLLATGEYNETVERYSYYKGIIAQISGDYYVLLSGNRSDIEKNKHTLIYLYLKRLFNDASEDLLYLISHKDLYYKSLLDKEKFQEKLIKAGVTQYISVLLEIYKQKCISAIEQLNLDKEKKELIKECLLSYTKGDTRCKT</ns2:sequence><ns2:name>GCA_019704335_comQ</ns2:name></ns2:Sequence><ns2:Sequence dsseqid="sq1572" id="sq1572" description="Pre-ComX modifying protein"><ns2:sequence>MSHLVKWNGRGEVVIEQICLDSVRIKEKMKEIVSQKIMNQDLERYLQNFIESKDTFEFADLALHHYLAFNGQDQKAIEWLAAGIELLILSFDIYDDLEDQDNGSAVWMKIDSSIALNAVTALYTLSIQVMCQASHEPEFSQEILNFALQSIQGQHDDIVNAPQTEEACLEMIKNKSGALTALPCVMGVMLATGKYHPIVASYSYELGIISQIDNDYKGLFYLNNDFVQKKNTLAYLYLKKQFNDASAELLSLYQKPEEFVSINTKALKRKLTEAGVIQYLLVMKHLSLQKIKNEMSQLKLGEDKTEKLLSVMIK</ns2:sequence><ns2:name>GCA_026639155_None</ns2:name></ns2:Sequence><ns2:Sequence dsseqid="sq1396" id="sq1396" description="Tryptophan prenyltransferase ComQ"><ns2:sequence>MSHLVKWNGRGEVVIEQICLDSVRIKEKMKEIVKQNIFNEDLSQLLYSFIDAKETFSFAESAILHYVVFGGENLDVATRLGAGIEILILSSDIMDDLEDEDNHHALWMKINRSESLNAALSLYTVGLTSIYSLNNNPLIFKYVLKYVNEAMQGQHDDITNKSKTEDESLEVIRLKCGSLIALANVAGVLLATGEYNETVERYSYYKGIIAQISGDYHVLLSGKRSDIEKKKQTLIYLYLKRLFNNASEELLYLFSHKDLYYKALLEKDKFEEKLIKAGVTQYISVLLQIYIQKCFSAIEQLNLDKEKKELIKEGLLSYKKGDKDARPN</ns2:sequence><ns2:name>GCA_004103595_comQ</ns2:name></ns2:Sequence><ns2:Sequence dsseqid="sq1344" id="sq1344" description="ComX modifying isoprenyl transferase ComQ"><ns2:sequence>MSHLVKWNGRGEVVIEQICLDSVRIKEKMKEIVEQNIFNEDLSQLLYSFIDSKETFSFAESTILHYVVFGGENLDVATRLGAGIEILILSSDIMDDLEDEDNHHALWMKINRSESLNAALSLYTVGLTSIYSLNNNPLIFKYVLKYVNEAMQGQHDDITNKSKTEDESLEVIRLKCGSLIALANVAGVLLATGEYNETVERYSYYKGIIAQISGDYYVLLSGNRSDIEKNKHTLIYLYLKRLFNDASEDLLYLISHKDLYYKSLLDKEKFQEKLIKAGVTQYISVLLEIYKQKCISAIEQLNLDKEKKELIKECLLSYTKGDTRCKT</ns2:sequence><ns2:name>GCA_009662215_comQ</ns2:name></ns2:Sequence><ns2:Sequence dsseqid="sq1832" id="sq1832" description="Tryptophan prenyltransferase ComQ"><ns2:sequence>MSHLVKWNGRGEVVIEQICLDSVRIKEKMKEIVDENILNEDLKVKLISFIKEKKQFSFAELAYYHYIAFDGKNDKAIELLASGIELLILSADIFDDIEDKDNLQASWMKLDPSIATNAATALYTLSLQVIGSVSNHPKLLSLTLQYSLQSLQGQHVDLNLTASSESEYIEMIKLKSGSLVTLPSILGVYLATGEYNETVEEYSRYLGIVEQIANDHYGLYYPNYNDFKTRHTLAFNYLKNKFNQSSIDLLNFYAQENHMINNLEDLKGKLRESGVIQYLNVIKNLAVENFKESFKKLRLDEQRKNKLLIQLLRGI</ns2:sequence><ns2:name>GCA_002982175_comQ</ns2:name></ns2:Sequence><ns2:Sequence dsseqid="sq1834" id="sq1834" description="Tryptophan prenyltransferase ComQ"><ns2:sequence>MSHLVKWNGRGEVVIEQICLDSVRIKEKMKEIVDENILNEDLKVKLISFIKEKKQFSFAELAYYHYIAFDGKNDKAIELLASGIELLILSADIFDDIEDKDNLQASWMKLDPSIATNAATALYTLSLQVIGSVSNHPKLLSLTLQYSLQSLQGQHVDLNLTASSESEYIEMIKLKSGSLVTLPSILGVYLATGEYNETVEEYSRYLGIVEQIANDHYGLYYPNYNDFKTRHTLAFNYLKNKFNQSSIDLLNFYAQENHMINNLEDLKGKLRESGVIQYLNVIKNLAVENFKESFKKLRLDEQRKNKLLIQLLRGI</ns2:sequence><ns2:name>GCA_034440835_comQ</ns2:name></ns2:Sequence><ns2:Sequence dsseqid="sq1712" id="sq1712" description="Tryptophan prenyltransferase ComQ"><ns2:sequence>MSHLVKWNGRGEVVIEQICLDSVRIKEKMKEIVDENILNEDLKVKLISFIKEKKQFSFAELAYYHYIAFDGKNDKAIELLASGIELLILSADIFDDIEDKDNLQASWMKLDPSIATNAATALYTLSLQVIGSVSNHPKLLSLTLQYSLQSLQGQHVDLNLTASSESEYIEMIKLKSGSLVTLPSILGVYLATGEYNETVEEYSRYLGIVEQIANDHYGLYYPNNNDFKTRHTLAFNYLKNKFNQSSIDLLNFYAQENHMINNLEDLKGKLRESGVIQYLNVIKNLAVENFKESFKKLRLDEQRKNKLLIQLLRGI</ns2:sequence><ns2:name>GCA_009913515_comQ</ns2:name></ns2:Sequence><ns2:Sequence dsseqid="sq1836" id="sq1836" description="Tryptophan prenyltransferase ComQ"><ns2:sequence>MSHLVKWNGRGEVVIEQICLDSVRIKEKMKEIVDENILNEDLKVKLISFIKEKKQFSFAELAYYHYIAFDGKNDKAIELLASGIELLILSADIFDDIEDKDNLQASWMKLDPSIATNAATALYTLSLQVIGSVSNHPKLLSLTLQYSLQSLQGQHVDLNLTASSESEYIEMIKLKSGSLVTLPSILGVYLATGEYNETVEEYSRYLGIVEQIANDHYGLYYPNYNDFKTRHTLAFNYLKNKFNQSSIDLLNFYAQENHMINNLEDLKGKLRESGVIQYLNVIKNLAVENFKESFKKLRLDEQRKNKLLIQLLRGI</ns2:sequence><ns2:name>GCA_019704455_comQ</ns2:name></ns2:Sequence><ns2:Sequence dsseqid="sq1346" id="sq1346" description="ComX modifying isoprenyl transferase ComQ"><ns2:sequence>MSHLVKWNGRGEVVIEQICLDSVRIKEKMKEIVEQNIFNEDLSQLLYSFIDSKETFSFAESTILHYVVFGGENLDVATRLGAGIEILILSSDIMDDLEDEDNHHALWMKINRSESLNAALSLYTVGLTSIYSLNNNPLIFKYVLKYVNEAMQGQHDDITNKSKTEDESLEVIRLKCGSLIALANVAGVLLATGEYNETVERYSYYKGIIAQISGDYYVLLSGNRSDIEKNKHTLIYLYLKRLFNDASEDLLYLISHKDLYYKSLLDKEKFQEKLIKAGVTQYISVLLEIYKQKCISAIEQLNLDKEKKELIKECLLSYTKGDTRCKT</ns2:sequence><ns2:name>GCA_004119715_comQ</ns2:name></ns2:Sequence><ns2:Sequence dsseqid="sq1838" id="sq1838" description="Tryptophan prenyltransferase ComQ"><ns2:sequence>MSHLVKWNGRGEVVIEQICLDSVRIKEKMKEIVDENILNEDLKVKLISFIKEKKQFSFAELAYYHYIAFDGKNDKAIELLASGIELLILSADIFDDIEDKDNLQASWMKLDPSIATNAATALYTLSLQVIGSVSNHPKLLSLTLQYSLQSLQGQHVDLNLTASSESEYIEMIKLKSGSLVTLPSILGVYLATGEYNETVEEYSRYLGIVEQIANDHYGLYYPNYNDFKTRHTLAFNYLKNKFNQSSIDLLNFYAQENHMINNLEDLKGKLRESGVIQYLNVIKNLAVENFKESFKKLRLDEQRKNKLLIQLLRGI</ns2:sequence><ns2:name>GCA_003665335_comQ</ns2:name></ns2:Sequence><ns2:Sequence dsseqid="sq1582" id="sq1582" description="Pre-ComX modifying protein"><ns2:sequence>MSHLVKWNGRGEVVIEQICLDSVRIKEKMKEIVSQRIMNQDLERYLQNFIESKDTFEFADLALHHYLAFNGQDQKAIELLAAGIELLILSFDIYDDLEDQDNGSAVWMKIDSSIALNAVTALYTLSIQVMCQASHEPEFSQEILNFALQSIQGQHDDIVNAPQTEEACLEMIKNKSGALTALPCVMGVMLATGKYHPIVASYSYELGIISQIDNDYKGLFYLNNDFVQKKNTLAYLYLKKQFNDASAELLSLYQKPEEFVSINTKALKRKLTEAGVIQYLLVMKHLSLQKIKNEMSQLKLGEDKTEKLLSVMIK</ns2:sequence><ns2:name>GCA_002202035_None</ns2:name></ns2:Sequence><ns2:Sequence dsseqid="sq1840" id="sq1840" description="Tryptophan prenyltransferase ComQ"><ns2:sequence>MSHLVKWNGRGEVVIEQICLDSVRIKEKMKEIVDENILNEDLKVKLISFIKEKKQFSFAELAYYHYIAFDGKNDKAIELLASGIELLILSADIFDDIEDKDNLQASWMKLDPSIATNAATALYTLSLQVIGSVSNHPKLLSLTLQYSLQSLQGQHVDLNLTASSESEYIEMIKLKSGSLVTLPSILGVYLATGEYNETVEEYSRYLGIVEQIANDHYGLYYPNYNDFKTRHTLAFNYLKNKFNQSSIDLLNFYAQENHMINNLEDLKGKLRESGVIQYLNVIKNLAVENFKESFKKLRLDEQRKNKLLIQLLRGI</ns2:sequence><ns2:name>GCA_021497525_comQ</ns2:name></ns2:Sequence><ns2:Sequence dsseqid="sq1714" id="sq1714" description="Tryptophan prenyltransferase ComQ"><ns2:sequence>MSHLVKWNGRGEVVIEQICLDSVRIKEKMKEIVDENILNEDLKVKLISFIKEKKQFSFAELAYYHYIAFDGKNDKAIELLASGIELLILSADIFDDIEDKDNLQASWMKLDPSIATNAATALYTLSLQVIGSVSNHPKLLSLTLQYSLQSLQGQHVDLNLTASSESEYIEMIKLKSGSLVTLPSILGVYLATGEYNETVEEYSRYLGIVEQIANDHYGLYYPNNNDFKTRHTLAFNYLKNKFNQSSIDLLNFYAQENHMINNLEDLKGKLRESGVIQYLNVIKNLAVENFKESFKKLRLDEQRKNKLLIQLLRGI</ns2:sequence><ns2:name>GCA_024799885_comQ</ns2:name></ns2:Sequence><ns2:Sequence dsseqid="sq1470" id="sq1470" description="Transcriptional regulator"><ns2:sequence>MSHLVKWNGRGEVVIEQICLDSVRIKEKMKEIVSQKIMNLDLERYLQNFIESKDTFEFADLALHHYLAFNGQDQKAIELLAAGIELLILSFDIYDDLEDQDNGSAVWMKIDSSIALNAVTALYTLSIQVMCQASHEPEFSQEILNFALQSIQGQHDDIVNAPQTEEACLEMIKNKSGALTALPCVMGVMLATGKYHPIVASYSYELGIIAQIENDYRGLYYLNNDFIQKKNTLAYLYLNKRFNAASAEILSWYENTELFLSLNSKQIKEKLTEAGVVQYLLVMKHLSLQKLKKEIARLELQENKIKKLITGIIK</ns2:sequence><ns2:name>Bacillus_subtilis_DSM5611_None</ns2:name></ns2:Sequence><ns2:Sequence dsseqid="sq1386" id="sq1386" description="Tryptophan prenyltransferase ComQ"><ns2:sequence>MSHLVKWNGRGEVVIEQICLDSVRIKEKMKEIVKQNISNKDLSQLLCSFIDSKETFSFAESAILHYVVFGGENLDVATWLGAGIEILILSSDIMDDLEDEDNHHALWMKINRSESLNAALSLYTVGLTSIYSLNINPLIFKYVLRYVNEAMQGQHDDITNKSKTEDESLEVIRLKCGSLIALANVAGVLLATGEYNETVERYSYYKGIVAQISGDYHVLLSGNRSDIEKNKQTLIYLYLKRLFNNASEELLYLFSHKDLYYKALLDREKFEEKLIQAGVTQYISVLLEIYKQKCFSTIEQLNLDKEKKELIKESLLSYKKGDTRCKT</ns2:sequence><ns2:name>Bacillus_subtilis_PRO31_comQ</ns2:name></ns2:Sequence><ns2:Sequence dsseqid="sq1604" id="sq1604" description="Tryptophan prenyltransferase ComQ"><ns2:sequence>MSHLVKWNGRGEVVIEQICLDSGRIKEKMKEIVDENISNEDLKTKLISFIEEKKQFSFAELAYHHYIAFDGKDVTAIELLASGIELLILSADIFDDIEDKDNLQASWMKIDPSIVINAATTLYTLSLQVISLVSNNPQLLSLTLQYSLQSLQGQHADLNVKISSESEYIEMIKLKSGSLVTLPSVLGVYLATGEINETVEEYSLYLGIVEQIANDHHGLYYPDNNDIKTRHNLAFYYLKNKYNQSSIDLLNFYAQENNQINNMDELKKRLQGSGVIQYLNVIKNIALENFKESFKKLRLDEQRKNKLLDQLLRGNIN</ns2:sequence><ns2:name>GCA_004119175_comQ</ns2:name></ns2:Sequence><ns2:Sequence dsseqid="sq1842" id="sq1842" description="Tryptophan prenyltransferase ComQ"><ns2:sequence>MSHLVKWNGRGEVVIEQICLDSVRIKEKMKEIVDENILNEDLKVKLISFIKEKKQFSFAELAYYHYIAFDGKNDKAIELLASGIELLILSADIFDDIEDKDNLQASWMKLDPSIATNAATALYTLSLQVIGSVSNHPKLLSLTLQYSLQSLQGQHVDLNLTASSESEYIEMIKLKSGSLVTLPSILGVYLATGEYNETVEEYSRYLGIVEQIANDHYGLYYPNYNDFKTRHTLAFNYLKNKFNQSSIDLLNFYAQENHMINNLEDLKGKLRESGVIQYLNVIKNLAVENFKESFKKLRLDEQRKNKLLIQLLRGI</ns2:sequence><ns2:name>GCA_031326045_comQ</ns2:name></ns2:Sequence><ns2:Sequence dsseqid="sq1348" id="sq1348" description="ComX modifying isoprenyl transferase ComQ"><ns2:sequence>MSHLVKWNGRGEVVIEQICLDSVRIKEKMKEIVEQNIFNEDLSQLLYSFIDSKETFSFAESTILHYVVFGGENLDVATRLGAGIEILILSSDIMDDLEDEDNHHALWMKINRSESLNAALSLYTVGLTSIYSLNNNPLIFKYVLKYVNEAMQGQHDDITNKSKTEDESLEVIRLKCGSLIALANVAGVLLATGEYNETVERYSYYKGIIAQISGDYYVLLSGNRSDIEKNKHTLIYLYLKRLFNDASEDLLYLISHKDLYYKSLLDKEKFQEKLIKAGVTQYISVLLEIYKQKCISAIEQLNLDKEKKELIKECLLSYTKGDTRCKT</ns2:sequence><ns2:name>Bacillus_subtilis_PRO115_comQ</ns2:name></ns2:Sequence><ns2:Sequence dsseqid="sq1350" id="sq1350" description="ComX modifying isoprenyl transferase ComQ"><ns2:sequence>MSHLVKWNGRGEVVIEQICLDSVRIKEKMKEIVEQNIFNEDLSQLLYSFIDSKETFSFAESTILHYVVFGGENLDVATRLGAGIEILILSSDIMDDLEDEDNHHALWMKINRSESLNAALSLYTVGLTSIYSLNNNPLIFKYVLKYVNEAMQGQHDDITNKSKTEDESLEVIRLKCGSLIALANVAGVLLATGEYNETVERYSYYKGIIAQISGDYYVLLSGNRSDIEKNKHTLIYLYLKRLFNDASEDLLYLISHKDLYYKSLLDKEKFQEKLIKAGVTQYISVLLEIYKQKCISAIEQLNLDKEKKELIKECLLSYTKGDTRCKT</ns2:sequence><ns2:name>GCA_022700975_comQ</ns2:name></ns2:Sequence><ns2:Sequence dsseqid="sq1844" id="sq1844" description="Tryptophan prenyltransferase ComQ"><ns2:sequence>MSHLVKWNGRGEVVIEQICLDSVRIKEKMKEIVDENILNEDLKVKLISFIKEKKQFSFAELAYYHYIAFDGKNDKAIELLASGIELLILSADIFDDIEDKDNLQASWMKLDPSIATNAATALYTLSLQVIGSVSNHPKLLSLTLQYSLQSLQGQHVDLNLTASSESEYIEMIKLKSGSLVTLPSILGVYLATGEYNETVEEYSRYLGIVEQIANDHYGLYYPNYNDFKTRHTLAFNYLKNKFNQSSIDLLNFYAQENHMINNLEDLKGKLRESGVIQYLNVIKNLAVENFKESFKKLRLDEQRKNKLLIQLLRGI</ns2:sequence><ns2:name>GCA_030169085_comQ</ns2:name></ns2:Sequence><ns2:Sequence dsseqid="sq1352" id="sq1352" description="ComX modifying isoprenyl transferase ComQ"><ns2:sequence>MSHLVKWNGRGEVVIEQICLDSVRIKEKMKEIVEQNIFNEDLSQLLYSFIDSKETFSFAESTILHYVVFGGENLDVATRLGAGIEILILSSDIMDDLEDEDNHHALWMKINRSESLNAALSLYTVGLTSIYSLNNNPLIFKYVLKYVNEAMQGQHDDITNKSKTEDESLEVIRLKCGSLIALANVAGVLLATGEYNETVERYSYYKGIIAQISGDYYVLLSGNRSDIEKNKHTLIYLYLKRLFNDASEDLLYLISHKDLYYKSLLDKEKFQEKLIKAGVTQYISVLLEIYKQKCISAIEQLNLDKEKKELIKECLLSYTKGDTRCKT</ns2:sequence><ns2:name>GCA_024508095_comQ</ns2:name></ns2:Sequence><ns2:Sequence dsseqid="sq1214" id="sq1214" description="Tryptophan prenyltransferase ComQ"><ns2:sequence>MSHLVKWNGRGEVVIEQICLDSVRIKEKMKEIVDENILNEDLKVKLISFIKEKKQFSFAELAYYHYIAFDGKNDKAIELLASGIELLILSADIFDDIEDKDNLQASWMKLDPSIATNAATALYTLSLQVIGSVSNHPKLLSLTLQYSLQSLQGQHVDLNLTASSESEYIEMIKLKSGSLVTLPSILGVYLATGEYNETVEEYSRYLGIVEQIANDHYGLYYPNYNDFKTRHTLAFNYLKNKFNQSSIDLLNFYAQENHMINNLEDLKGKLRESGVIQYLNVIKNLAVENFKESFKKLRLDEQRKNKLLIQLLRGI</ns2:sequence><ns2:name>GCA_018986855_comQ</ns2:name></ns2:Sequence><ns2:Sequence dsseqid="sq1688" id="sq1688" description="Tryptophan prenyltransferase ComQ"><ns2:sequence>MSHLVKWNGRGEVVIEQICLDSVRIKEKMKEIVDENILNEDLKVKLISFIEEKKQFSFAELAYYHYIAFDGKNDKAIELLASGIELLILSADIFDDIEDKDNLQASWMKLDPSIATNAATALYTLSLQVIGSVSNHPKLLSLTLQYSLQSLQGQHVDLNLTASSESEYIEMIKLKSGSLVTLPSILGVYLATGECNETVEEYSRYLGVVEQIANDHYGLYYPNNNDFKTRHTLAFNYLKNKFNQSSIDLLNFYAQENHMINNLEDLKGKLRESGVIQYLNVIKNLAVENFKESFKKLRLDEQRKNKLLIQLLRGI</ns2:sequence><ns2:name>Bacillus_subtilis_PRO121_comQ</ns2:name></ns2:Sequence></ns2:SequenceSet></ns3:vamsasModel><ns3:JSeq colour="-1" start="1" end="327" id="sq1216"/><ns3:JSeq colour="-1" start="1" end="314" id="sq1418"/><ns3:JSeq colour="-1" start="1" end="327" id="sq1376"/><ns3:JSeq colour="-1" start="1" end="314" id="sq1420"/><ns3:JSeq colour="-1" start="1" end="314" id="sq1514"/><ns3:JSeq colour="-1" start="1" end="290" id="sq1408"/><ns3:JSeq colour="-1" start="1" end="317" id="sq1594"/><ns3:JSeq colour="-1" start="1" end="327" id="sq1218"/><ns3:JSeq colour="-1" start="1" end="314" id="sq1554"/><ns3:JSeq colour="-1" start="1" end="314" id="sq1516"/><ns3:JSeq colour="-1" start="1" end="314" id="sq1536"/><ns3:JSeq colour="-1" start="1" end="326" id="sq1584"/><ns3:JSeq colour="-1" start="1" end="314" id="sq1430"/><ns3:JSeq colour="-1" start="1" end="317" id="sq1606"/><ns3:JSeq colour="-1" start="1" end="314" id="sq1538"/><ns3:JSeq colour="-1" start="1" end="315" id="sq1716"/><ns3:JSeq colour="-1" start="1" end="327" id="sq1220"/><ns3:JSeq colour="-1" start="1" end="327" id="sq1222"/><ns3:JSeq colour="-1" start="1" end="315" id="sq1642"/><ns3:JSeq colour="-1" start="1" end="326" id="sq1690"/><ns3:JSeq colour="-1" start="1" end="314" id="sq1558"/><ns3:JSeq colour="-1" start="1" end="327" id="sq1224"/><ns3:JSeq colour="-1" start="1" end="315" id="sq1718"/><ns3:JSeq colour="-1" start="1" end="314" id="sq1472"/><ns3:JSeq colour="-1" start="1" end="315" id="sq1648"/><ns3:JSeq colour="-1" start="1" end="327" id="sq1358"/><ns3:JSeq colour="-1" start="1" end="316" id="sq1404"/><ns3:JSeq colour="-1" start="1" end="327" id="sq1226"/><ns3:JSeq colour="-1" start="1" end="315" id="sq1696"/><ns3:JSeq colour="-1" start="1" end="314" id="sq1586"/><ns3:JSeq colour="-1" start="1" end="314" id="sq1518"/><ns3:JSeq colour="-1" start="1" end="315" id="sq1720"/><ns3:JSeq colour="-1" start="1" end="317" id="sq1596"/><ns3:JSeq colour="-1" start="1" end="314" id="sq1520"/><ns3:JSeq colour="-1" start="1" end="328" id="sq1392"/><ns3:JSeq colour="-1" start="1" end="315" id="sq1692"/><ns3:JSeq colour="-1" start="1" end="315" id="sq1722"/><ns3:JSeq colour="-1" start="1" end="327" id="sq1228"/><ns3:JSeq colour="-1" start="1" end="315" id="sq1698"/><ns3:JSeq colour="-1" start="1" end="315" id="sq1724"/><ns3:JSeq colour="-1" start="1" end="327" id="sq1360"/><ns3:JSeq colour="-1" start="1" end="327" id="sq1230"/><ns3:JSeq colour="-1" start="1" end="314" id="sq1588"/><ns3:JSeq colour="-1" start="1" end="327" id="sq1362"/><ns3:JSeq colour="-1" start="1" end="315" id="sq1700"/><ns3:JSeq colour="-1" start="1" end="314" id="sq1422"/><ns3:JSeq colour="-1" start="1" end="314" id="sq1432"/><ns3:JSeq colour="-1" start="1" end="314" id="sq1424"/><ns3:JSeq colour="-1" start="1" end="327" id="sq1232"/><ns3:JSeq colour="-1" start="1" end="290" id="sq1410"/><ns3:JSeq colour="-1" start="1" end="315" id="sq1726"/><ns3:JSeq colour="-1" start="1" end="327" id="sq1234"/><ns3:JSeq colour="-1" start="1" end="314" id="sq1498"/><ns3:JSeq colour="-1" start="1" end="314" id="sq1434"/><ns3:JSeq colour="-1" start="1" end="327" id="sq1236"/><ns3:JSeq colour="-1" start="1" end="314" id="sq1522"/><ns3:JSeq colour="-1" start="1" end="315" id="sq1728"/><ns3:JSeq colour="-1" start="1" end="315" id="sq1730"/><ns3:JSeq colour="-1" start="1" end="314" id="sq1524"/><ns3:JSeq colour="-1" start="1" end="327" id="sq1238"/><ns3:JSeq colour="-1" start="1" end="314" id="sq1500"/><ns3:JSeq colour="-1" start="1" end="317" id="sq1630"/><ns3:JSeq colour="-1" start="1" end="327" id="sq1240"/><ns3:JSeq colour="-1" start="1" end="327" id="sq1242"/><ns3:JSeq colour="-1" start="1" end="314" id="sq1574"/><ns3:JSeq colour="-1" start="1" end="317" id="sq1614"/><ns3:JSeq colour="-1" start="1" end="315" id="sq1732"/><ns3:JSeq colour="-1" start="1" end="315" id="sq1734"/><ns3:JSeq colour="-1" start="1" end="327" id="sq1244"/><ns3:JSeq colour="-1" start="1" end="314" id="sq1436"/><ns3:JSeq colour="-1" start="1" end="328" id="sq1394"/><ns3:JSeq colour="-1" start="1" end="315" id="sq1650"/><ns3:JSeq colour="-1" start="1" end="317" id="sq1616"/><ns3:JSeq colour="-1" start="1" end="315" id="sq1702"/><ns3:JSeq colour="-1" start="1" end="327" id="sq1390"/><ns3:JSeq colour="-1" start="1" end="327" id="sq1246"/><ns3:JSeq colour="-1" start="1" end="315" id="sq1736"/><ns3:JSeq colour="-1" start="1" end="315" id="sq1738"/><ns3:JSeq colour="-1" start="1" end="314" id="sq1502"/><ns3:JSeq colour="-1" start="1" end="314" id="sq1576"/><ns3:JSeq colour="-1" start="1" end="317" id="sq1618"/><ns3:JSeq colour="-1" start="1" end="314" id="sq1526"/><ns3:JSeq colour="-1" start="1" end="314" id="sq1540"/><ns3:JSeq colour="-1" start="1" end="315" id="sq1704"/><ns3:JSeq colour="-1" start="1" end="314" id="sq1528"/><ns3:JSeq colour="-1" start="1" end="314" id="sq1590"/><ns3:JSeq colour="-1" start="1" end="327" id="sq1354"/><ns3:JSeq colour="-1" start="1" end="327" id="sq1378"/><ns3:JSeq colour="-1" start="1" end="317" id="sq1620"/><ns3:JSeq colour="-1" start="1" end="314" id="sq1578"/><ns3:JSeq colour="-1" start="1" end="327" id="sq1248"/><ns3:JSeq colour="-1" start="1" end="327" id="sq1250"/><ns3:JSeq colour="-1" start="1" end="314" id="sq1438"/><ns3:JSeq colour="-1" start="1" end="327" id="sq1252"/><ns3:JSeq colour="-1" start="1" end="315" id="sq1652"/><ns3:JSeq colour="-1" start="1" end="317" id="sq1402"/><ns3:JSeq colour="-1" start="1" end="315" id="sq1654"/><ns3:JSeq colour="-1" start="1" end="314" id="sq1546"/><ns3:JSeq colour="-1" start="1" end="315" id="sq1740"/><ns3:JSeq colour="-1" start="1" end="315" id="sq1656"/><ns3:JSeq colour="-1" start="1" end="314" id="sq1474"/><ns3:JSeq colour="-1" start="1" end="315" id="sq1742"/><ns3:JSeq colour="-1" start="1" end="327" id="sq1356"/><ns3:JSeq colour="-1" start="1" end="327" id="sq1380"/><ns3:JSeq colour="-1" start="1" end="327" id="sq1254"/><ns3:JSeq colour="-1" start="1" end="314" id="sq1548"/><ns3:JSeq colour="-1" start="1" end="315" id="sq1744"/><ns3:JSeq colour="-1" start="1" end="327" id="sq1256"/><ns3:JSeq colour="-1" start="1" end="317" id="sq1598"/><ns3:JSeq colour="-1" start="1" end="315" id="sq1644"/><ns3:JSeq colour="-1" start="1" end="314" id="sq1476"/><ns3:JSeq colour="-1" start="1" end="314" id="sq1550"/><ns3:JSeq colour="-1" start="1" end="315" id="sq1694"/><ns3:JSeq colour="-1" start="1" end="315" id="sq1658"/><ns3:JSeq colour="-1" start="1" end="317" id="sq1608"/><ns3:JSeq colour="-1" start="1" end="315" id="sq1746"/><ns3:JSeq colour="-1" start="1" end="314" id="sq1556"/><ns3:JSeq colour="-1" start="1" end="314" id="sq1478"/><ns3:JSeq colour="-1" start="1" end="314" id="sq1440"/><ns3:JSeq colour="-1" start="1" end="314" id="sq1560"/><ns3:JSeq colour="-1" start="1" end="327" id="sq1258"/><ns3:JSeq colour="-1" start="1" end="315" id="sq1660"/><ns3:JSeq colour="-1" start="1" end="314" id="sq1562"/><ns3:JSeq colour="-1" start="1" end="327" id="sq1260"/><ns3:JSeq colour="-1" start="1" end="290" id="sq1412"/><ns3:JSeq colour="-1" start="1" end="315" id="sq1748"/><ns3:JSeq colour="-1" start="1" end="315" id="sq1662"/><ns3:JSeq colour="-1" start="1" end="315" id="sq1750"/><ns3:JSeq colour="-1" start="1" end="327" id="sq1382"/><ns3:JSeq colour="-1" start="1" end="315" id="sq1752"/><ns3:JSeq colour="-1" start="1" end="327" id="sq1262"/><ns3:JSeq colour="-1" start="1" end="314" id="sq1426"/><ns3:JSeq colour="-1" start="1" end="315" id="sq1664"/><ns3:JSeq colour="-1" start="1" end="315" id="sq1754"/><ns3:JSeq colour="-1" start="1" end="315" id="sq1756"/><ns3:JSeq colour="-1" start="1" end="314" id="sq1442"/><ns3:JSeq colour="-1" start="1" end="314" id="sq1480"/><ns3:JSeq colour="-1" start="1" end="327" id="sq1264"/><ns3:JSeq colour="-1" start="1" end="316" id="sq1406"/><ns3:JSeq colour="-1" start="1" end="314" id="sq1444"/><ns3:JSeq colour="-1" start="1" end="315" id="sq1758"/><ns3:JSeq colour="-1" start="1" end="314" id="sq1530"/><ns3:JSeq colour="-1" start="1" end="314" id="sq1504"/><ns3:JSeq colour="-1" start="1" end="315" id="sq1760"/><ns3:JSeq colour="-1" start="1" end="315" id="sq1762"/><ns3:JSeq colour="-1" start="1" end="314" id="sq1506"/><ns3:JSeq colour="-1" start="1" end="327" id="sq1266"/><ns3:JSeq colour="-1" start="1" end="197" id="sq1416"/><ns3:JSeq colour="-1" start="1" end="314" id="sq1532"/><ns3:JSeq colour="-1" start="1" end="327" id="sq1268"/><ns3:JSeq colour="-1" start="1" end="317" id="sq1624"/><ns3:JSeq colour="-1" start="1" end="314" id="sq1512"/><ns3:JSeq colour="-1" start="1" end="314" id="sq1446"/><ns3:JSeq colour="-1" start="1" end="315" id="sq1666"/><ns3:JSeq colour="-1" start="1" end="315" id="sq1668"/><ns3:JSeq colour="-1" start="1" end="314" id="sq1448"/><ns3:JSeq colour="-1" start="1" end="327" id="sq1270"/><ns3:JSeq colour="-1" start="1" end="315" id="sq1764"/><ns3:JSeq colour="-1" start="1" end="327" id="sq1272"/><ns3:JSeq colour="-1" start="1" end="315" id="sq1766"/><ns3:JSeq colour="-1" start="1" end="314" id="sq1542"/><ns3:JSeq colour="-1" start="1" end="315" id="sq1768"/><ns3:JSeq colour="-1" start="1" end="314" id="sq1482"/><ns3:JSeq colour="-1" start="1" end="315" id="sq1670"/><ns3:JSeq colour="-1" start="1" end="315" id="sq1706"/><ns3:JSeq colour="-1" start="1" end="314" id="sq1496"/><ns3:JSeq colour="-1" start="1" end="328" id="sq1400"/><ns3:JSeq colour="-1" start="1" end="327" id="sq1274"/><ns3:JSeq colour="-1" start="1" end="327" id="sq1276"/><ns3:JSeq colour="-1" start="1" end="327" id="sq1364"/><ns3:JSeq colour="-1" start="1" end="314" id="sq1544"/><ns3:JSeq colour="-1" start="1" end="327" id="sq1278"/><ns3:JSeq colour="-1" start="1" end="327" id="sq1280"/><ns3:JSeq colour="-1" start="1" end="315" id="sq1672"/><ns3:JSeq colour="-1" start="1" end="327" id="sq1282"/><ns3:JSeq colour="-1" start="1" end="327" id="sq1388"/><ns3:JSeq colour="-1" start="1" end="327" id="sq1638"/><ns3:JSeq colour="-1" start="1" end="315" id="sq1770"/><ns3:JSeq colour="-1" start="1" end="314" id="sq1484"/><ns3:JSeq colour="-1" start="1" end="314" id="sq1450"/><ns3:JSeq colour="-1" start="1" end="314" id="sq1452"/><ns3:JSeq colour="-1" start="1" end="315" id="sq1772"/><ns3:JSeq colour="-1" start="1" end="317" id="sq1632"/><ns3:JSeq colour="-1" start="1" end="327" id="sq1284"/><ns3:JSeq colour="-1" start="1" end="314" id="sq1486"/><ns3:JSeq colour="-1" start="1" end="327" id="sq1366"/><ns3:JSeq colour="-1" start="1" end="327" id="sq1286"/><ns3:JSeq colour="-1" start="1" end="327" id="sq1368"/><ns3:JSeq colour="-1" start="1" end="327" id="sq1288"/><ns3:JSeq colour="-1" start="1" end="314" id="sq1564"/><ns3:JSeq colour="-1" start="1" end="315" id="sq1774"/><ns3:JSeq colour="-1" start="1" end="315" id="sq1776"/><ns3:JSeq colour="-1" start="1" end="315" id="sq1778"/><ns3:JSeq colour="-1" start="1" end="314" id="sq1552"/><ns3:JSeq colour="-1" start="1" end="315" id="sq1780"/><ns3:JSeq colour="-1" start="1" end="314" id="sq1488"/><ns3:JSeq colour="-1" start="1" end="315" id="sq1782"/><ns3:JSeq colour="-1" start="1" end="315" id="sq1784"/><ns3:JSeq colour="-1" start="1" end="315" id="sq1786"/><ns3:JSeq colour="-1" start="1" end="317" id="sq1626"/><ns3:JSeq colour="-1" start="1" end="314" id="sq1428"/><ns3:JSeq colour="-1" start="1" end="314" id="sq1454"/><ns3:JSeq colour="-1" start="1" end="327" id="sq1290"/><ns3:JSeq colour="-1" start="1" end="314" id="sq1534"/><ns3:JSeq colour="-1" start="1" end="314" id="sq1592"/><ns3:JSeq colour="-1" start="1" end="327" id="sq1292"/><ns3:JSeq colour="-1" start="1" end="327" id="sq1370"/><ns3:JSeq colour="-1" start="1" end="327" id="sq1640"/><ns3:JSeq colour="-1" start="1" end="327" id="sq1294"/><ns3:JSeq colour="-1" start="1" end="327" id="sq1384"/><ns3:JSeq colour="-1" start="1" end="327" id="sq1296"/><ns3:JSeq colour="-1" start="1" end="314" id="sq1580"/><ns3:JSeq colour="-1" start="1" end="315" id="sq1674"/><ns3:JSeq colour="-1" start="1" end="315" id="sq1646"/><ns3:JSeq colour="-1" start="1" end="315" id="sq1788"/><ns3:JSeq colour="-1" start="1" end="327" id="sq1298"/><ns3:JSeq colour="-1" start="1" end="314" id="sq1466"/><ns3:JSeq colour="-1" start="1" end="327" id="sq1300"/><ns3:JSeq colour="-1" start="1" end="315" id="sq1676"/><ns3:JSeq colour="-1" start="1" end="317" id="sq1600"/><ns3:JSeq colour="-1" start="1" end="315" id="sq1790"/><ns3:JSeq colour="-1" start="1" end="315" id="sq1792"/><ns3:JSeq colour="-1" start="1" end="327" id="sq1302"/><ns3:JSeq colour="-1" start="1" end="327" id="sq1304"/><ns3:JSeq colour="-1" start="1" end="315" id="sq1794"/><ns3:JSeq colour="-1" start="1" end="317" id="sq1610"/><ns3:JSeq colour="-1" start="1" end="315" id="sq1796"/><ns3:JSeq colour="-1" start="1" end="315" id="sq1798"/><ns3:JSeq colour="-1" start="1" end="327" id="sq1306"/><ns3:JSeq colour="-1" start="1" end="314" id="sq1490"/><ns3:JSeq colour="-1" start="1" end="317" id="sq1622"/><ns3:JSeq colour="-1" start="1" end="315" id="sq1800"/><ns3:JSeq colour="-1" start="1" end="327" id="sq1308"/><ns3:JSeq colour="-1" start="1" end="314" id="sq1468"/><ns3:JSeq colour="-1" start="1" end="328" id="sq1398"/><ns3:JSeq colour="-1" start="1" end="315" id="sq1802"/><ns3:JSeq colour="-1" start="1" end="314" id="sq1456"/><ns3:JSeq colour="-1" start="1" end="315" id="sq1678"/><ns3:JSeq colour="-1" start="1" end="314" id="sq1508"/><ns3:JSeq colour="-1" start="1" end="315" id="sq1804"/><ns3:JSeq colour="-1" start="1" end="314" id="sq1566"/><ns3:JSeq colour="-1" start="1" end="315" id="sq1806"/><ns3:JSeq colour="-1" start="1" end="314" id="sq1458"/><ns3:JSeq colour="-1" start="1" end="315" id="sq1808"/><ns3:JSeq colour="-1" start="1" end="315" id="sq1810"/><ns3:JSeq colour="-1" start="1" end="315" id="sq1680"/><ns3:JSeq colour="-1" start="1" end="315" id="sq1682"/><ns3:JSeq colour="-1" start="1" end="314" id="sq1460"/><ns3:JSeq colour="-1" start="1" end="327" id="sq1310"/><ns3:JSeq colour="-1" start="1" end="327" id="sq1312"/><ns3:JSeq colour="-1" start="1" end="314" id="sq1568"/><ns3:JSeq colour="-1" start="1" end="327" id="sq1314"/><ns3:JSeq colour="-1" start="1" end="315" id="sq1812"/><ns3:JSeq colour="-1" start="1" end="314" id="sq1510"/><ns3:JSeq colour="-1" start="1" end="315" id="sq1814"/><ns3:JSeq colour="-1" start="1" end="327" id="sq1316"/><ns3:JSeq colour="-1" start="1" end="314" id="sq1462"/><ns3:JSeq colour="-1" start="1" end="315" id="sq1816"/><ns3:JSeq colour="-1" start="1" end="327" id="sq1318"/><ns3:JSeq colour="-1" start="1" end="327" id="sq1320"/><ns3:JSeq colour="-1" start="1" end="327" id="sq1322"/><ns3:JSeq colour="-1" start="1" end="315" id="sq1818"/><ns3:JSeq colour="-1" start="1" end="314" id="sq1570"/><ns3:JSeq colour="-1" start="1" end="327" id="sq1324"/><ns3:JSeq colour="-1" start="1" end="317" id="sq1636"/><ns3:JSeq colour="-1" start="1" end="327" id="sq1326"/><ns3:JSeq colour="-1" start="1" end="315" id="sq1820"/><ns3:JSeq colour="-1" start="1" end="315" id="sq1684"/><ns3:JSeq colour="-1" start="1" end="315" id="sq1708"/><ns3:JSeq colour="-1" start="1" end="315" id="sq1822"/><ns3:JSeq colour="-1" start="1" end="327" id="sq1328"/><ns3:JSeq colour="-1" start="1" end="314" id="sq1464"/><ns3:JSeq colour="-1" start="1" end="327" id="sq1330"/><ns3:JSeq colour="-1" start="1" end="327" id="sq1372"/><ns3:JSeq colour="-1" start="1" end="315" id="sq1824"/><ns3:JSeq colour="-1" start="1" end="327" id="sq1332"/><ns3:JSeq colour="-1" start="1" end="327" id="sq1334"/><ns3:JSeq colour="-1" start="1" end="317" id="sq1634"/><ns3:JSeq colour="-1" start="1" end="315" id="sq1826"/><ns3:JSeq colour="-1" start="1" end="317" id="sq1602"/><ns3:JSeq colour="-1" start="1" end="314" id="sq1492"/><ns3:JSeq colour="-1" start="1" end="317" id="sq1612"/><ns3:JSeq colour="-1" start="1" end="315" id="sq1710"/><ns3:JSeq colour="-1" start="1" end="314" id="sq1494"/><ns3:JSeq colour="-1" start="1" end="329" id="sq1628"/><ns3:JSeq colour="-1" start="1" end="299" id="sq1374"/><ns3:JSeq colour="-1" start="1" end="315" id="sq1686"/><ns3:JSeq colour="-1" start="1" end="315" id="sq1828"/><ns3:JSeq colour="-1" start="1" end="327" id="sq1336"/><ns3:JSeq colour="-1" start="1" end="327" id="sq1338"/><ns3:JSeq colour="-1" start="1" end="291" id="sq1414"/><ns3:JSeq colour="-1" start="1" end="315" id="sq1830"/><ns3:JSeq colour="-1" start="1" end="327" id="sq1340"/><ns3:JSeq colour="-1" start="1" end="327" id="sq1342"/><ns3:JSeq colour="-1" start="1" end="314" id="sq1572"/><ns3:JSeq colour="-1" start="1" end="328" id="sq1396"/><ns3:JSeq colour="-1" start="1" end="327" id="sq1344"/><ns3:JSeq colour="-1" start="1" end="315" id="sq1832"/><ns3:JSeq colour="-1" start="1" end="315" id="sq1834"/><ns3:JSeq colour="-1" start="1" end="315" id="sq1712"/><ns3:JSeq colour="-1" start="1" end="315" id="sq1836"/><ns3:JSeq colour="-1" start="1" end="327" id="sq1346"/><ns3:JSeq colour="-1" start="1" end="315" id="sq1838"/><ns3:JSeq colour="-1" start="1" end="314" id="sq1582"/><ns3:JSeq colour="-1" start="1" end="315" id="sq1840"/><ns3:JSeq colour="-1" start="1" end="315" id="sq1714"/><ns3:JSeq colour="-1" start="1" end="314" id="sq1470"/><ns3:JSeq colour="-1" start="1" end="327" id="sq1386"/><ns3:JSeq colour="-1" start="1" end="317" id="sq1604"/><ns3:JSeq colour="-1" start="1" end="315" id="sq1842"/><ns3:JSeq colour="-1" start="1" end="327" id="sq1348"/><ns3:JSeq colour="-1" start="1" end="327" id="sq1350"/><ns3:JSeq colour="-1" start="1" end="315" id="sq1844"/><ns3:JSeq colour="-1" start="1" end="327" id="sq1352"/><ns3:JSeq colour="-1" start="1" end="315" id="sq1214"/><ns3:JSeq colour="-1" start="1" end="315" id="sq1688"/></ns3:JalviewModel>
