# Supplementary material for: Regulatory rewiring drives intraspecies competition in Bacillus subtilis
Source: PLoS Genet. 2026 Feb 17;22(2):e1012050. doi: 10.1371/journal.pgen.1012050 (PMC12935306; doi:10.1371/journal.pgen.1012050)
Supplement: S3 File — File that can be opened using open-source software containing all the sequence information linked to the analysis of comQXPA. https://www.jalview.org/ (JVP) [file pgen.1012050.s017.jvp › 59295713 Dataset for /Volumes/jabbott/Projects/JCA_NSW_comP/operon/operons_muscled.fasta.xml]

<?xml version="1.0" encoding="UTF-8" standalone="yes"?><ns3:JalviewModel xmlns:ns2="www.vamsas.ac.uk/jalview/version2" xmlns:ns3="www.jalview.org"><ns3:creationDate>2024-09-06T15:37:24.692+01:00</ns3:creationDate><ns3:version>2.11.3.3</ns3:version><ns3:vamsasModel><ns2:SequenceSet gapChar="-" datasetId="ds31"><ns2:Sequence dsseqid="sq1848" id="sq1848" description="comQ_comX_comP_comA operon contig_1:3814949-3819173"><ns2:sequence>ATGTCCCATTTAGTAAAATGGAATGGGAGGGGGGAAGTCGTTATTGAGCAGATATGTTTAGATTCTGTCCGGATCAAGGAGAAAATGAAGGAGATTGTGGATGAAAATATTTTAAATGAGGACTTAAAAGTGAAGCTCATTTCTTTTATCAAAGAAAAAAAACAATTTTCATTTGCAGAACTGGCTTATTACCATTACATAGCATTTGATGGAAAAAACGACAAAGCAATTGAGTTATTGGCGTCAGGTATAGAACTTTTAATTTTATCTGCGGACATTTTTGACGATATTGAGGATAAGGACAATCTTCAGGCTTCTTGGATGAAATTAGATCCTTCTATAGCAACTAACGCAGCTACCGCACTTTATACATTAAGTCTGCAAGTAATAGGTTCAGTCTCAAATCATCCAAAACTTTTAAGCCTTACTTTGCAATATTCACTCCAATCTTTACAAGGACAACATGTAGATTTGAATTTAACAGCCTCATCAGAATCAGAGTATATTGAAATGATTAAACTTAAGTCGGGTTCTCTGGTAACATTGCCCAGTATTCTTGGTGTATATCTGGCAACTGGAGAATATAATGAAACAGTTGAGGAGTATTCACGTTATTTAGGTATAGTCGAGCAAATTGCAAATGATCACTATGGACTTTATTACCCTAACTATAATGACTTCAAAACTAGACATACGCTTGCCTTCAATTATCTTAAAAATAAATTTAACCAATCATCAATTGACTTATTAAATTTTTATGCGCAAGAAAATCATATGATAAATAATTTGGAAGATTTGAAGGGAAAGTTAAGAGAATCAGGTGTAATACAATATTTGAATGTTATAAAAAATTTAGCAGTGGAAAATTTTAAGGAATCATTCAAAAAACTGAGATTAGATGAACAAAGAAAAAATAAATTACTTATTCAATTATTAAGGGGGATTTAATTTGAAACATATTGATAAAATCATTAGCCATCTAGTAAACAACCCGGAAGCGTTTGATCAATTTAAGAATGGGAACTTAACCTTGCTAAATATAAATGAAAAAGAAAAGAAAGCAATATTATACGCGTTTGAACAAGGAGAGGTGCCAAGAACAAGCAAGTGGCCTCCAATAGAAGCTATTAGTAATTTTTTTGAGGATGATAAAAGAAAAAGTTTGATTTAATTACGGGATGATGTGATGTACAGATATATTAACGTCTATAAATATTTGTCTCTAGTTTTTATCATTTTAAGTTTTATTTATGTTATATACCTCTCGTATAGCTTTGCTTTTAACATCTTCGTAGGTGCGGATGTAAAGATAAATGAACAGGGTAAGTTAGAGGTCACCAATGTTTTAGATTATACAGATGAATATTATTCATGTGTGAAAAAGGGAGATATCATTCTTGAAGTAAATGGGGAGAAAGGCAGTGATATTCAATTAAAAAGTGGAAGATTGGTCAATGTAGAAAGTTTAATTGTTGAGAGAGATAATAAATCATTTCATTTACAAAATGTAAGCCTAATCAGTGAAGAAAATTTATTTATGTATCTCATTCCTGTAATATCTTATTCAATCTGTTTATTTTGTATATTTTTTATTTATAGAATAAATAAAGTAAGAAAATCAACTTCTGCTTATATTTTAATTTTATTTTTGTTATTTGTATCAGTAGCGTATGTAAGTGCATGTGGAGCAAGAAGAGGTGAAGAGATAAGCACTTATCTGCTTGTTCTTACTTTAGTCAGTTGTCCGGTGTTATATATTCATTTTATATATAAATACTTTATAGAATTAGGAACAAAGTTATTCGAAAAGAAGATTTTAATCATTATGTATATGCTCCCGCTAATAAATCTTTTATTAGAGGACGTTCTGAGTAATAGATTAAAATCTTCGGCTTTTTTGTCTAATCTGAATTTGATTTCATTTTTTGTCCTAGTTCTTACTGTATCGATTCTTATCCATAAAGGGATAAGAAAATTTAAACAAAAAGAGCAAAAGTCAATTTTGAAAGTCCTTGCTTATACAAATATCTTTTCTTTCAGTCCGTTTATTGTCTTTTTTGCTGTTCCATATGTGTTTTTCGAGAAGTATGTCTCACCTTTTAGTTTGGCTGCTTTTACACTTGTTATACCTTTTTCTTTAGTATATCAATTTATGACTAATAGACTTTATAATATCGACTTTGTTGTGGGGCGGCTTAAGTACTACGGTTTTTTAGCCATTACACCTACTATTATCGTAGTGACCATCTTTAATTACATTCAGCAACCAAAGGATATCTTTTATTTAGTTAAACTAACAATTGCAATATATGTTCTTATGTTTGCCGTTTTTTACTTTAAAGAAATCATTGATTTTCGTTTCAAGTTGAAAAGATTTACAGAGAAATTTAATTATCAAGATGGGATTTTTAAATTTACTCAGTTGATTAAGCAAGCATCATCAGTAGATCAAGTACTTAATCACTTTAAAAATACAATCCTAGAAGTATTAAACATAGATAATGCTTGCGTGTATGATAATTCTAAAGGGGAAATCACCCTTCTTAGTAAGAACAACTTTAAAGATCTGACTTATAAAAATCATGAGCAATATGTGAAAAATTTTTCTGGTGATATCGGTAAAATTAAAGAGTTTAAACAAGGTTTTATTATTAAAATAGGTGAACGAGGAGACAGATCATTTTTAGTACTCTGTTTCTCAAGTTATAATACTTTTAAATTAACAAGGGATGAAATTGCATGGCTTCAAACATTAGCGTTTTATACAAATGTCTCATTGGAAAACGTTATGAAAATCGAAGAATTGATGGTGCATCTTGAGGATTTAAAACAACAAGAATCCAACCCCGTATGGCTCAAAAAACTCATGTACACGATCGAAGAAAAACAACGCTCGGATCTCGCCCGCGATCTCCACGATTCGGTTCTTCAGGATTTGATTTCCTTAAAACGCCAGTGTGAGCTGTTTTTGGGTGATTTTAAGAAGGGTGATAATCCGTGCCGTGAAGAGGTGCAGGACAAGCTTGTACAGATGAATGAGCAGATGTCTGATGTGATTTCGATGACGAGGGAGACGTGTCATGAGCTGCGGCCGCAGCTTCTGTATGATCTTGGGCTGGTCAAGGCGCTGTCGAAGCTGGTGGCGCAGCAGCAGGAGCGGGTTCCGTTTCATATCCGTTTAAATACCGGGAGATTTACGGCTTCCCTTGATCTGGATTCGCAGCTGAATTTGTACCGGATCATTCAAGAGTTTCTGTCTAATGCGGTCAAGCACTCTCAGGCGACGGATGTGCTGATTATGCTCATCAGTATTCAAAACAAAATCGTTCTTCATTATGAGGATGATGGCGTAGGATTTGATCAGGAAAAGAATACTGAGCATTCCATGAGCATGGGGCTTTCTGGCATTAAGGAGAGAGTCAGGGCTTTAGATGGGCGCCTTCGGATTGAAACAAGTGAAGGAAAGGGCTTTAAGGCTGATATTGAAATCGAATTGTAATGGATTTATAACGGAAACGACTTGGCACAGGCCAAGTCTTTTTTATAAAATGGAAAAGAGTGAGTAAAAGGGAGGAAAACATGAAAAAGATACTAGTGATTGATGACCATCCGGCTGTCATGGAAGGCACCAAGACAATTTTGGAAACGGATTCGAATTTGTCTGTTGACTGTCTCAGTCCTGAACCGAGCGAACAGTTTATCAAGCAGCATGATTTCTCGTCATATGATCTCATTTTAATGGATCTGAATCTAGGCGGCGAGGTCAATGGGATGGAGCTTTCTAAACAGATTTTACAAGAGAATCCTCATTGTAAAATTATCGTGTATACCGGTTATGAGGTCGAGGATTATTTCGAGGAAGCGATTCGTGCGGGTCTGCACGGTGCCATCAGCAAAACGGAATCTAAAGAAAAGATCACCCAATACATATACCACGTACTCAACGGAGAAATTTTAGTCGATTTTGCTTACTTTAAACAGCTGATGACTCAGCAAAAAACAAAGCCGGCTCCTTCCTCTCAAAAAGAACAAGATGTGCTCACACCTAGAGAATGCCTGATTCTTCAAGAAGTTGAAAAAGGATTTACAAACCAAGAAATCGCAGATGCCCTTCATTTAAGCAAGCGGTCCATTGAATACAGCTTGACATCGATTTTCAATAAGCTGAATGTCGGTTCACGGACGGAAGCGGTTTTGATTGCGAAATCAGACGGTGTACTTTAA</ns2:sequence><ns2:name>GCA_003665195</ns2:name></ns2:Sequence><ns2:Sequence dsseqid="sq1850" id="sq1850" description="comQ_comX_comP_comA operon contig_1:3027996-3032155"><ns2:sequence>ATGTCCCATTTAGTAAAATGGAATGGGAGGGGGGAAGTCGTTATTGAGCAGATATGTTTAGATTCTGTCCGGATCAAGGAGAAAATGAAGGAGATTGTAAGCCAAAAAATAATGAATCAGGACTTGGAACGATATCTTCAGAATTTTATTGAGTCTAAGGATACGTTTGAGTTTGCCGATTTGGCTCTTCATCATTATTTAGCTTTTAACGGTCAGGACCAAAAAGCAATCGAATTGCTAGCTGCCGGAATTGAATTGCTTATACTCTCATTCGATATTTATGATGACTTAGAGGATCAAGATAATGGAAGTGCTGTCTGGATGAAGATTGACTCGTCAATCGCTTTAAATGCAGTTACAGCTCTTTACACCCTAAGTATACAAGTGATGTGTCAAGCTAGTCATGAACCAGAATTTACACAAGAGATATTGAATTTTGCGTTACAATCAATTCAAGGCCAGCATGATGATATTGTGAATGCGCCGCAAACTGAAGAAGCCTGTCTTGAAATGATCAAAAATAAATCAGGAGCGCTAACGGCATTGCCCTGTGTAATGGGAGTAATGTTGGCAACAGGCAAATACCATCCCATTGTAGCTTCTTATTCTTATGAACTTGGGATTATTGCACAAATCGAAAATGATTACCAAGGTTTATATTATTTAAATAACGATTTTATTCAGAAGAAAAACACATTGGCATACTTATACTTAAATAAACGTTTTAATGCAGCTTCTGCAGAAATCTTGAGTTGGTATGAAAATGCTGAGTTGTTCTTATCATTGAATCCCAAACAAATAAAAGAAAAATTAACTGAGGCAGGCGTAGTGCAATATTTACTTGTAATGAAACACTTGTCATTACAAAAACTAAAGAAAGAAATTGCTAGATTAGAATTGCAAGAGAATAAAATAAAAAAATTAATAACAGGAATCATAAAATAAAGGAGGATTTATATGCAGGAAATAGTCGGATACTTAGTAAAAAATCCAGAAGTTTTAGATGAGGTCATGGAAGGCAGAGCCTCTTTATTAAATATAGATAAGGATCAATTGAAAAGTATAGTTGATGCCTTTAGAGGGCTGCAAATTTATACTAATGGTAATTGGGTTCCTTCGTGAGGCTTTAATAAATGAAGGCATGGTACAACAAAGTTTCAATTTTTTTGATTTTAGTTAGTTTAGTCTATGTAACTTATTTAACGTATATAAGTTCGAGTAAACTTTTAGTTGGTGCAGCAGTAGCTGAAAATCAAGACAATGAAGTTGTAATAACAAATATTGAGGAATTTTCTACGGCTTATTACTCAGGCATACAAAAAGGGGACGTCATCAAAAGTATTAATAATCATAAAGTTAAGCGTCCTCTTGAAGTTCAAAAATATAATTCAAACCATGTGAGTTCAATAGTCGTCGAGAGAGATGGAGAAAAGGTTAAAATTAAGCCTGATTTAATGAATGATGGGAATTTTACTACTTTTGTGATCCCATTAATATTTTATATAGCCTGTCTATTTTGTTGTTTCTTCATTCTAAAAATAAATGAATCGAAAAAACTACTCTCTGCTTTGATTTTAATCATTTTCTTGTTATCTGCTTCTTTAGCATACTTAAGTGCGGGTGGATCTGCAAAGGGAGATTGGTTAAGCAGATGTATAATGGTATTCACTTTAACATCTGTAATGTTTAACTATCTTCTTTTCTTGTATCAGTATTTTAAAGAACTTGGCACTGTGTTATTTAACAAAAAAGTTTTTATATTATATGCAATTCCAGTACTAAATCTAGTTTTTGAATTGTTGCGAACTCAACTTTTCTTTAGACATTATGTGCCTAAAATAAATTTACTTTCGTTCTTTATTTCATTTATAATCGTGAGCGTATATTTTGGATCTATTTTAATTAAAAGTAAGGATACTGAACAAGCACATATTATAAAAGTTCTTACCATAATTAATATCTTATCTTTTTCGCCGTTTTTGTTTTTATATATAATACCTTATGTATTCTTAAGCACTGATGGGATTTCTTCTTTTGTAGCTGCTTCATTTATGTTCCTAATACCATTCTCTTTGGTTTATCAATTTATGACAAATAAAATTTATAATGTGGATTTTATTTTAAGCAGGTTAAAATATTATGGAGTATTAGCATTAACGCCCACAATTATTTTAGTTACGGTATTCGAGTTAATAGGAAATCCAGCTGGAGATTTCTATTATTTCAGACTGGCGATTCTTATGTATATTATTATGGTGGCGGTCTTTTATTATAAGGAAGTACTTGATTTCAAATTTAGATTAAAAAGAGTTTCGGAAAAATTTAATTATCAAGACAGTATATATAAATTTACGCAGCTGATTAGAGATTCAACTTCTTTGATCCAAGTATTTGAGGAACTGAAAACTACAATACTTGAGGTTTCGCTTGTAAGCCGAGCCCATATTTATGAGGTTTCAGTTGATGGAAGTATTAAACTCTATGAAGAACTTAATCAAAATTCATTTGAAAAAGTCTATCAAAAAGAATTTAGAAAAGTAACATCCGAAATAGGGAAAATCGTTGAATTTAATAAAGGTTTTGTCATGAAAATAGGTGAACGCGGTGGTAAATCATTTGTGATCCTTTGTTTATCTAAAATGAATACGCCTCGTCTCACACTCGAAGAACTTTCTTGGCTGAAAACTTTGGCTTTTTATACAAACGTATCGATCGAAAACGTCATGAAAATTGAAGAACTGATGAGTCATTTAGAAGAAATAAAACAACAAGAATCCAACCCCGTATGGCTCAAAAAACTCATGTATACGATCGAGGAAAAACAACGCTCGGATCTCGCCCGCGATCTCCACGATTCGGTTCTTCAGGATTTGATCTCCTTAAAACGCCAGTGTGAGCTGTTTTTGGGTGATTTTAAGAAGGGTGATAATCCGTGCCGTGAAGAGGTGCAGGACAAGCTTGTACAGATGAATGAGCAGATGTCTGATGTGATTTCGATGACGAGGGAGACGTGTCATGACCTGCGGCCGCAGCTTCTGTATGATCTTGGCTTGGTGAAGGCGCTGTCGAAGCTGGTGGCGCAGCAGCAGGAGCGGGTTCCGTTTCATATCCGTTTAAATACTGGGAGATTTACGGCTTCCCTTGATCTGGATTCGCAGCTGAATTTGTACCGGATCATTCAAGAGTTTCTGTCTAATGCGGTTAAGCACTCTCAGGCGACGGATGTGCTGATTATGCTCATCAGTATTCAAAACAAAATCGTTCTTCATTATGAGGATGATGGCGTAGGGTTTGATCAGGAAAAGAATACTGAGCATTCCATGAGCATGGGGCTTTCTGGCATTAAGGAGAGAGTCAGGGCTTTAGATGGGCGCCTTCGGATTGAAACAAGTGAAGGAAAGGGCTTTAAGGCTGATATTGAAATCGAATTGTAATGGATTTATAACGGAAACGACTTGGCACAGGCCAAGTCTTTTTTATAAAATGGAAAAGAGTGAGTAAAAGGGAGGAAAACATGAAAAAGATACTAGTGATTGATGACCATCCGGCTGTCATGGAAGGCACCAAGACAATTTTGGAAACGGATTCGAATCTGTCTGTTGATTGTCTCAGTCCTGAACCGAGCGAACAGTTTATCAAGCAGCATGATTTCTCGTCATATGATCTCATTTTAATGGATCTGAATTTAGGCGGCGAGGTCAATGGGATGGAGCTTTCTAAACAGATTTTACAAGAGAATCCTCATTGTAAAATTATCGTGTATACCGGTTATGAGGTCGAGGATTATTTCGAGGAAGCGATTCGTGCGGGTCTGCACGGTGCCATCAGCAAAACGGAATCTAAAGAAAAGATCACCCAATACATATACCACGTACTCAACGGAGAAATTTTAGTCGATTTTGCTTACTTTAAACAGCTGATGACTCAGCAAAAAACAAAGCCGGCTCCTTCCTCTCAAAAAGAACAAGATGTGCTCACACCTAGAGAATGCCTGATTCTTCAAGAAGTTGAAAAGGGATTTACAAACCAAGAAATCGCAGATGCCCTTCATTTAAGCAAGCGGTCCATTGAATACAGCTTGACATCGATTTTCAATAAGCTGAATGTCGGTTCCCGGACGGAAGCGGTTTTGATTGCGAAATCAGACGGTGTACTTTAA</ns2:sequence><ns2:name>GCA_000349795</ns2:name></ns2:Sequence><ns2:Sequence dsseqid="sq1878" id="sq1878" description="comQ_comX_comP_comA operon contig_1:4028369-4032528"><ns2:sequence>ATGTCCCATTTAGTAAAATGGAATGGGAGGGGGGAAGTCGTTATTGAGCAGATATGTTTAGATTCTGTCCGGATCAAGGAGAAAATGAAGGAGATTGTAAGCCAAAAAATAATGAATCAGGACTTGGAACGATATCTTCAGAATTTTATTGAGTCTAAGGATACGTTTGAGTTTGCCGATTTGGCTCTTCATCATTATTTAGCTTTTAACGGTCAGGACCAAAAAGCAATCGAATTGCTAGCTGCCGGAATTGAATTGCTTATACTCTCATTCGATATTTATGATGACTTAGAGGATCAAGATAATGGAAGTGCTGTCTGGATGAAGATTGACTCGTCAATCGCTTTAAATGCAGTTACAGCTCTTTACACCCTAAGTATACAAGTGATGTGTCAAGCTAGTCATGAACCAGAATTTTCACAAGAGATATTGAATTTTGCGTTACAATCAATTCAAGGCCAGCATGATGATATTGTGAATGCACCGCAAACGGAAGAAGCCTGTCTTGAAATGATCAAAAATAAATCAGGAGCGCTAACGGCATTGCCCTGTGTAATGGGAGTAATGCTGGCAACAGGCAAATACCATCCCATTGTAGCTTCATATTCTTATGAACTTGGGATTATTGCACAAATCGAAAATGATTACCGAGGTTTATATTATTTAAATAACGATTTTATTCAGAAGAAAAACACATTGGCATACTTATACTTAAATAAACGTTTTAATGCAGCTTCTGCAGAAATCTTGAGTTGGTATGAAAATGCTGAGTTGTTCTTATCATTGAATCCCAAACATATAAAAGAAAAATTAACTGAGGCAGGCGTCGTGCAATATTTACTTGTAATGAAACACTTGTCATTACAAAAACTAAAGAAAGAAATTGCTAGATTAGAATTGCAAGAGAATAAAATAAAAAAATTACTAACAGGAATCATAAAATAAAGGAGGATTTATATGCAGGAAATAGTCGGATACTTAGTAAAAAATCCAGAAGTTTTAGATGAGGTCATGGAAGGCAGAGCCTCTTTATTAAATATAGATAAGGATCAATTGAAAAGTATAGTTGATGCCTTTAGAGGGCTGCAAATTTATACTAATGGTAATTGGGTTCCTTCGTGAGGCTTTATTAAATGAAGGCATGGTACAACAAAGTTTCAATTTTTTTGATTTTAGTTAGTTTAGTCTATGTAACTTATTTAACGTATATAAGTTCGAGTAAACTTTTAGTTGGTGCAGCAGTAGCCGAAAATCAAGACAATGAAGTTGTCATAACAAATATTGAGGAATTTTCTACGGCTTATTACTCAGGCATACAAAAAGGGGACGTCATCAAAAGTATCAATAATCATAAAGTTAAGCGTCCTCTTGAAGTTCAAAAATATAATTCAAACCATGTGAGTTCAATAGTCGTCGAAAGAGATGGAGAAAAGGTTAAAATTAAGCCTGATTTAATGAATGATGGGAATTTTACTACTTTTGTGATCCCATTAATATTTTATATAGCCTGTCTATTTTGTTGTTTCTTCATTCTAAAAATAAATGAATCGAAAAAACTACTCTCTGCTTTGATTTTAATCATTTTCTTGTTATCTGCTTCTTTAGCATACTTAAGTGCGGGTGGATCTGCAAAGGGAGATTGGTTAAGCAGATGTATAATGGTATTCACTTTAACATCTGTAATGTTTAATTATCTTCTTTTCTTGTATCAGTATTTTAAAGAACTGGGCACTGTGTTATTTAACAAAAAAGTTTTTATATTATATGCAATTCCAGTACTAAATCTAGTTTTTGAATTGTTGCGAACTCAACTTTTTTTTAGACATTATGTGCCTAAAATAAATTTACTTTCGTTCTTTATTTCATTTATAATTGTGAGCGTATATTTTGGATCTATTTTAATTAAAAGTAAGGATACTGAACAAGCACATATTTTAAAAGTTCTTACCATAATTAATATCTTATCTTTTTCGCCGTTTTTGTTTTTATATATAATACCTTATGTATTCTTAAGCACTGATGGGATTTCTTCTTTTGTAGCTGCTTCATTTATGTTCCTAATACCATTTTCTTTGGTTTATCAATTTATGACAAATAAAATTTATAATGTGGATTTTATTTTAAGCAGGTTAAAATATTATGGAATATTAGCATTAACGCCCACAATTATTTTAGTTACGGTATTCGAGTTAATAGGAAATCCAGCTGGAGATTTCTATTATTTCAGACTGGCGATTCTTATGTATATTATTATGGTGGCGGTCTTTTATTATAAAGAAGTACTTGATTTCAGATTTAGATTAAAAAGGGTTTCGGAAAAATTCAATTATCAAGACAGTATATATAAATTTACGCAGTTGATTAGGGATTCAACTTCTTTGACCCAAGTATTTGAGGAACTGAAAACCACGATACTTGAGGTTTCGCTTGTAAGCCGAGCCCATATTTATGAGGTTTCAGTTGATGGAAGTATTAAACTCTATGAAGAACTTAATCAAAATTCATTTGAAAAAGTCTATCAAAAAGAATTTAGAAAAGTAACATCCGAAATAGGGAAAATCGTTGAATTTAATAAAGGTTTTGTCATGAAGATAGGTGAACGCGGTGGTAAATCATTTGTGATCCTTTGTTTATCTAAAATGAATACGCCTCGTCTCACACTCGAAGAACTTTCTTGGCTGAAAACTTTGGCTTTTTATACAAATGTATCGATCGAAAACGTCATGAAAATCGAAGAACTGATGAGTCATTTAGAAGAAATAAAACAACAAGAATCCAACCCCGTATGGCTCAAAAAACTCATGTACACGATCGAGGAAAAACAACGCTCGGATCTCGCCCGCGATCTCCACGATTCGGTTCTTCAGGATTTGATTTCCTTAAAACGCCAGTGTGAGCTGTTTTTGGGTGATTTCAAGAAGGATGATAATCCGTGCCGTGAAGAGGTGCAGGACAAGCTTGTACAGATGAATGAGCAGATGTCTGATGTGATTTCGATGACGAGGGAGACGTGTCATGAGCTGCGGCCGCAGCTTCTGTATGATCTTGGATTGGTGAAGGCGCTGTCGAAGCTGGTGGCGCAGCAGCAGGAGCGGGTTCCGTTTCATATCCGTTTAAATACCGGCAGATTTACGGCTTCCCTTGATCTGGATTCGCAGCTGAATTTATACCGGATCATTCAAGAGTTTCTGTCTAATGCGGTTAAGCACTCTCAGGCGACGGATGTGCTGATTATGCTCATCAGTATTCAAAACAAAATCGTTCTTCATTATGAGGACGATGGCGTTGGGTTTGATCAGGAAAAGAATACTGAGCATTCCATGAGCATGGGGCTTTCTGGCATTAAGGAGAGAGTCAGGGCTTTAGATGGGCGCCTTCGGATTGAAACAAGTGAAGGAAAGGGCTTTAAGGCTGATATTGAAATCGAATTGTAATGGATTTATAACGGAAACGACTTGGCACAGGCCAAGTCTTTTTTATAAAATGGAAAAGAGTGAGTAAAAGGGAGGAAAACATGAAAAAGATACTAGTGATTGATGACCATCCGGCTGTCATGGAAGGCACCAAGACAATTTTGGAAACGGATTCGAATTTGTCTGTTGATTGTCTCAGTCCTGAACCGAGCGAACAGTTTATCAAGCAGCATGATTTCTCGTCATATGATCTCATTTTAATGGATCTGAATTTAGGCGGCGAGGTCAATGGGATGGAGCTTTCTAAACAGATTTTACAAGAGAATCCTCATTGTAAAATTATCGTGTATACCGGTTATGAGGTCGAGGATTATTTCGAGGAAGCGATTCGTGCGGGTCTGCACGGTGCCATCAGCAAAACGGAATCTAAAGAAAAGATCACCCAATACATATACCACGTACTCAACGGAGAAATTTTAGTCGATTTTGCTTACTTTAAACAGCTGATGACTCAGCAAAAAACAAAGCCGGCTCCTTCCTCTCAAAAAGAACAAGATGTGCTCACACCTAGAGAATGCCTGATTCTTCAAGAAGTTGAAAAGGGATTTACAAACCAAGAAATCGCAGATGCCCTTCATTTAAGCAAGCGGTCCATTGAATACAGCTTGACATCGATTTTCAATAAGCTGAATGTCGGTTCACGGACGGAAGCGGTTTTGATTGCGAAATCAGACGGTGTACTTTAA</ns2:sequence><ns2:name>GCA_003600785</ns2:name></ns2:Sequence><ns2:Sequence dsseqid="sq2384" id="sq2384" description="comQ_comX_comP_comA operon contig_1:417331-421555"><ns2:sequence>ATGTCCCATTTAGTAAAATGGAATGGGAGGGGGGAAGTCGTTATTGAGCAGATATGTTTAGATTCTGTCCGGATCAAGGAGAAAATGAAGGAGATTGTGGATGAAAATATTTTAAATGAGGACTTAAAAGTGAAGCTCATTTCTTTTATCAAAGAAAAAAAACAATTTTCATTTGCAGAACTGGCTTATTACCATTACATAGCATTTGATGGAAAAAACGACAAAGCAATTGAGTTATTGGCGTCAGGTATAGAACTTTTAATTTTATCTGCGGACATTTTTGACGATATTGAGGATAAGGACAATCTTCAGGCTTCTTGGATGAAATTAGATCCTTCTATAGCAACTAACGCAGCTACCGCACTTTATACATTAAGTCTGCAAGTAATAGGTTCAGTCTCAAATCATCCAAAACTTTTAAGCCTTACTTTGCAATATTCACTCCAATCTTTACAAGGACAACATGTAGATTTGAATTTAACAGCCTCATCAGAATCAGAGTATATTGAAATGATTAAACTTAAGTCGGGTTCTCTGGTAACATTGCCCAGTATTCTTGGTGTATATCTGGCAACTGGAGAATATAATGAAACAGTTGAGGAGTATTCACGTTATTTAGGTATAGTCGAGCAAATTGCAAATGATCACTATGGACTTTATTACCCTAACTATAATGACTTCAAAACTAGACATACGCTTGCCTTCAATTATCTTAAAAATAAATTTAACCAATCATCAATTGACTTATTAAATTTTTATGCGCAAGAAAATCATATGATAAATAATTTGGAAGATTTGAAGGGAAAGTTAAGAGAATCAGGTGTAATACAATATTTGAATGTTATAAAAAATTTAGCAGTGGAAAATTTTAAGGAATCATTCAAAAAACTGAGATTAGATGAACAAAGAAAAAATAAATTACTTATTCAATTATTAAGGGGGATTTAATTTGAAACATATTGATAAAATCATTAGCCATCTAGTAAACAACCCGGAAGCGTTTGATCAATTTAAGAATGGGAACTTAACCTTGCTAAATATAAATGAAAAAGAAAAGAAAGCAATATTATACGCGTTTGAACAAGGAGAGGTGCCAAGAACAAGCAAGTGGCCTCCAATAGAAGCTATTAGTAATTTTTTTGAGGATGATAAAAGAAAAAGTTTGATTTAATTACGGGATGATGTGATGTACAGATATATTAACGTCTATAAATATTTGTCTCTAGTTTTTATCATTTTAAGTTTTATTTATGTTATATACCTCTCGTATAGCTTTGCTTTTAACATCTTCGTAGGTGCGGATGTAAAGATAAATGAACAGGGTAAGTTAGAGGTCACCAATGTTTTAGATTATACAGATGAATATTATTCATGTGTGAAAAAGGGAGATATCATTCTTGAAGTAAATGGGGAGAAAGGCAGTGATATTCAATTAAAAAGTGGAAGATTGGTCAATGTAGAAAGTTTAATTGTTGAGAGAGATAATAAATCATTTCATTTACAAAATGTAAGCCTAATCAGTGAAGAAAATTTATTTATGTATCTCATTCCTGTAATATCTTATTCAATCTGTTTATTTTGTATATTTTTTATTTATAGAATAAATAAAGTAAGAAAATCAACTTCTGCTTATATTTTAATTTTATTTTTGTTATTTGTATCAGTAGCGTATGTAAGTGCATGTGGAGCAAGAAGAGGTGAAGAGATAAGCACTTATCTGCTTGTTCTTACTTTAGTCAGTTGTCCGGTGTTATATATTCATTTTATATATAAATACTTTATAGAATTAGGAACAAAGTTATTCGAAAAGAAGATTTTAATCATTATGTATATGCTCCCGCTAATAAATCTTTTATTAGAGGACGTTCTGAGTAATAGATTAAAATCTTCGGCTTTTTTGTCTAATCTGAATTTGATTTCATTTTTTGTCCTAGTTCTTACTGTATCGATTCTTATCCATAAAGGGATAAGAAAATTTAAACAAAAAGAGCAAAAGTCAATTTTGAAAGTCCTTGCTTATACAAATATCTTTTCTTTCAGTCCGTTTATTGTCTTTTTTGCTGTTCCATATGTGTTTTTCGAGAAGTATGTCTCACCTTTTAGTTTGGCTGCTTTTACACTTGTTATACCTTTTTCTTTAGTATATCAATTTATGACTAATAGACTTTATAATATCGACTTTGTTGTGGGGCGGCTTAAGTACTACGGTTTTTTAGCCATTACACCTACTATTATCGTAGTGACCATCTTTAATTACATTCAGCAACCAAAGGATATCTTTTATTTAGTTAAACTAACAATTGCAATATATGTTCTTATGTTTGCCGTTTTTTACTTTAAAGAAATCATTGATTTTCGTTTCAAGTTGAAAAGATTTACAGAGAAATTTAATTATCAAGATGGGATTTTTAAATTTACTCAGTTGATTAAGCAAGCATCATCAGTAGATCAAGTACTTAATCACTTTAAAAATACAATCCTAGAAGTATTAAACATAGATAATGCTTGCGTGTATGATAATTCTAAAGGGGAAATCACCCTTCTTAGTAAGAACAACTTTAAAGATCTGACTTATAAAAATCATGAGCAATATGTGAAAAATTTTTCTGGTGATATCGGTAAAATTAAAGAGTTTAAACAAGGTTTTATTATTAAAATAGGTGAACGAGGAGACAGATCATTTTTAGTACTCTGTTTCTCAAGTTATAATACTTTTAAGTTAACAAGGGATGAAATTGCATGGCTTCAAACATTAGCATTTTATACAAATGTCTCATTGGAAAACGTTATGAAAATCGAAGAATTGATGGTGCATCTTGAGGATTTAAAACAACAAGAATCCAACCCCGTATGGCTCAAAAAACTCATGTACACGATCGAGGAAAAACAACGCTCGGATCTCGCCCGCGATCTCCACGATTCGGTTCTTCAGGATTTGATTTCCTTAAAACGCCAGTGTGAGCTGTTTTTGGGTGATTTTAAGAAGGGTGATAATCCGTGCCGTGAAGAGGTGCAGGACAAGCTTGTACAGATGAATGAGCAGATGTCTGATGTGATTTCGATGACGAGGGAGACGTGTCATGAGCTGCGGCCGCAGCTTCTGTATGATCTTGGGCTGGTCAAGGCGCTGTCGAAGCTGGTGGCGCAGCAGCAGGAGCGGGTTCCGTTTCATATCCGTTTAAATACCGGGAGATTTACGGCTTCCCTTGATCTGGATTCGCAGCTGAATTTGTACCGGATCATTCAAGAGTTTCTGTCTAATGCGGTCAAGCACTCTCAGGCGACGGATGTGCTGATTATGCTCATCAGTATTCAAAACAAAATCGTTCTTCATTATGAGGATGATGGCGTAGGATTTGATCAGGAAAAGAATACTGAGCATTCCATGAGCATGGGGCTTTCTGGCATTAAGGAGAGAGTCAGGGCTTTAGATGGGCGCCTTCGGATTGAAACAAGTGAAGGAAAGGGCTTTAAGGCTGATATTGAAATCGAATTGTAATGGATTTATAACGGAAACGACTTGGCACAGGCCAAGTCTTTTTTATAAAATGGAAAAGAGTGAGTAAAAGGGAGGAAAACATGAAAAAGATACTAGTGATTGATGACCATCCGGCTGTCATGGAAGGCACCAAGACAATTTTGGAAACGGATTCGAATTTGTCTGTTGATTGTCTCAGTCCTGAACCGAGCGAACAGTTTATCAAGCAGCATGATTTCTCGTCATATGATCTCATTTTAATGGATCTGAATCTAGGCGGCGAGGTCAATGGGATGGAGCTTTCTAAACAGATTTTACAAGAGAATCCTCATTGTAAAATTATCGTGTATACCGGTTATGAGGTCGAGGATTATTTCGAGGAAGCGATTCGTGCGGGTCTGCACGGTGCCATCAGCAAAACGGAATCTAAAGAAAAGATCACCCAATACATATACCACGTACTCAATGGAGAAATTTTAGTCGATTTTGCTTACTTTAAACAGCTGATGACTCAGCAAAAAACAAAGCCGGCTCCTTCCTCTCAAAAAGAACAAGATGTGCTCACACCTAGAGAATGCCTGATTCTTCAAGAAGTTGAAAAAGGATTTACAAACCAAGAAATCGCAGATGCCCTTCATTTAAGCAAGCGGTCCATTGAATACAGCTTGACATCGATTTTCAATAAGCTGAATGTCGGTTCACGGACGGAAGCGGTTTTGATAGCGAAATCAGACGGTGTACTTTAA</ns2:sequence><ns2:name>GCA_014961985</ns2:name></ns2:Sequence><ns2:Sequence dsseqid="sq2026" id="sq2026" description="comQ_comX_comP_comA operon contig_1:3232398-3236586"><ns2:sequence>ATGTCCCATTTAGTAAAATGGAATGGGAGGGGGGAAGTCGTTATTGAGCAGATATGTTTAGATTCTGTCCGGATCAAGGAGAAAATGAAGGAGATTGTGGAGCAAAACATATTTAACGAGGATTTGTCACAACTTCTTTACTCATTTATTGATTCTAAAGAAACATTCTCCTTTGCTGAATCCACAATCTTACATTATGTTGTTTTTGGAGGGGAGAATTTAGATGTTGCAACAAGGCTTGGCGCGGGAATAGAAATTCTTATTCTTTCATCAGATATTATGGATGATCTTGAAGATGAAGATAATCACCATGCATTATGGATGAAAATTAATCGCTCGGAGTCGTTAAATGCAGCACTTTCCTTGTATACAGTAGGATTAACGAGTATTTATTCATTAAATAACAATCCTCTAATTTTTAAATATGTTTTAAAATACGTAAACGAGGCCATGCAAGGTCAACATGACGATATCACTAATAAATCTAAAACAGAAGATGAAAGTTTAGAAGTAATTAGATTAAAATGTGGAAGTCTGATTGCACTAGCAAATGTAGCAGGTGTTTTATTGGCTACAGGAGAATATAATGAAACAGTTGAAAGATATTCCTACTATAAAGGGATTATAGCTCAAATTTCTGGAGATTATTATGTTCTTTTATCCGGAAATCGCAGTGATATTGAAAAAAACAAACATACACTGATTTACTTATATCTTAAGCGCCTTTTTAATGATGCTTCGGAAGATTTATTATACTTAATTTCACATAAAGACTTATATTATAAATCGTTACTTGATAAAGAGAAATTCCAAGAAAAATTAATTAAAGCGGGAGTTACTCAATACATTTCGGTATTATTGGAAATATATAAACAGAAATGTATTTCTGCTATAGAACAATTAAATTTAGATAAAGAAAAAAAAGAGCTAATAAAGGAATGCTTATTAAGTTATACAAAGGGGGATACAAGATGCAAGACCTAATTAACTACTTTTTAAATTATCCTGAGGCTTTAAAAAAATTGAAAAATAAAGAAGCCTGCCTTATAGGTTTTGATGTGCAAGAAACTGAAACAATAATTAAAGCTTATAATGATTATTATCTGGCTGATCCAATAACCCGTCAATGGGGTGATTAATAGGTGGATTAATATTGAAGAACTTAATAAAAAAATTCACAATAGCTGTAATTGTTTTGAGTATCCTTTATATAAGCTATACAACTTATATCAGTATGAATGGAATTATTATTGGGACTAAGATTCATAAAAATGATAAAAGTCAATTTATGATAGAAGAAATATCGGAATCTTCATATGGACAATTTGTTGGTCTGAGACAGGGAGACATCATATTAAAAATTAATAAAGAAAAACCTTCAGACAAACATTTGAAATGGGGATATTTGAGTCATATTAACAGTCTGGATATTTTGAGAAGTGGAAAAAAGATTCATCTCAAAGATTTTGATTTAGTTACTCTAAATAAACCTTATAGTTTTTTTCTGTTCGTACTTCCTTTGGTTTTTTATTTTTTAAGCATAATATGTATTTTTTATATACTTAAAGTAAATAAAAAAAGGAGATCATTTGCTGCCTATATTCTTATTCTATTGTTATTAGACATTTCGATAGCATATATAAGTGCAGGCGGACCATTTAGAGGACATATAATCAATCGGTATATTAACTTGTTTACTTTTATATCTTCTCCTATTCTTTATCTTCAATTTATACAAAGATACCTTGGAGAAATAGGTAAAACTTTTTTGAATAGAATTTCTTTTCTTTATATCATACCAATATTTAATCTTGGTATTGAGTTTTTTCAAGACTATTTACAAGTAGATATTGATTTTTTAGCAACTCTTAATTTGGTTTCTTTTGCAACTTTGACTCTATTTTCTTTTTCAGCGATATACTTACATCTTAATAAATATAAATATGCTGAGCATTCGTTTATTCTTAAATTACTAATTTTAACAAACACTCTTTCATTTGCGCCTTTTTTGATATTTTTTGTTCTTCCAATAATATTTACAGGTAATTATATTTTCCCGGCATTAGCTTCGGCGTCATTACTAGTACTAATTCCGTTCGGGTTAGTATACCAATTTGTAGCCAATAAGATGTTTGATATAGAGTTTATCTTAGGAAGAATGAGATACTATGCTCTACTTGCCATGATACCAACTCTTCTAATAGTTGGTGCATTAGTTCTGTTTGATGTAATGGACATCCAGATGAACCCTGTGCGTCAAACTGTATTTTTTTTCGTTGTCATGTTCGCTGTCTTTTATTTTAAAGAGGTCATGGATTTTAAATTTCGGTTAAAACGTTTCTCCGAAAAATTCAACTATCAGGACAGTATTTTTAAATATACTCAGCTAATGAGGGGTGTAACTTCTCTTCAACAAGTTTTTAAAGAACTGAAAAATACTATACTGGATGTTTTGCTTGTAAGCAAAGCTTATACCTTTGAGGTTACTCCTGATCACAAAGTGATATTTTTAGATAAGCATGAAGTTGGACCGGACTGGAATTTTTATCAAGAGGAATTTGAAAACGTAACTTCAGAAATTGGGAAAATTATAGAAGTCAATCAAGGCTTTCTTATGAAAGTTGGTGAACGAGGCGGTAGTTCTTATGTTCTGCTTTGTTTATCTAATATTAACACTCCCCGGCTAACACGTGATGAAATATCGTGGCTGAAAACACTGTCTTTTTATACAAGTGTGTCCATGGAAAATGTCCTGCATATTGAGGAGCTCATGGAACATTTGAAGGACTTAAAACAAGAGGGAACCAACCCCATCTGGCTGAAAAAGCTAATGTTTGCAATCGAAGAAAAACAGCGTTCAGGACTCGCCCGCGATCTCCACGATTCGGTTCTTCAGGATTTGATTTCCTTAAAACGCCAGTGTGAGCTGTTTTTGGGTGATTTCAAGAAGGATGATAATCCGTGCCGTGAAGAGGTGCAGGACAAGCTTGTACAGATGAATGAGCAGATGTCTGATGTGATTTCGATGACGAGGGAGACGTGTCATGAGCTGCGGCCGCAGCTTCTGTATGATCTTGGATTGGTGAAGGCGCTGTCGAAGCTGGTGGCGCAGCAGCAGGAGCGGGTTCCGTTTCATATCCGTTTAAATACCGGGAGATTTACGGCTTCCCTTGATCTGGATTCGCAGCTGAATTTGTACCGGATCATTCAAGAGTTTCTGTCTAATGCGGTCAAGCACTCTCAGGCGACGGATGTGCTGATTATGCTCATCAGTATTCAAAACAAAATCGTTCTTCATTATGAGGACGATGGCGTTGGGTTTGATCAAGAAAAAAATACTGAGCATTCCATGAGCATGGGGCTTTCTGGCATTAAGGAGAGAGTCAGGGCTTTAGATGGGCGCCTTCGGATTGAAACAAGTGAAGGAAAGGGCTTTAAGGCTGATATTGAAATCGAATTGTAATGGATTTATAACGGAAACGACTTGGCACAGGCCAAGTCTTTTTTATAAAATGGAAAAGAGTGAGTAAAAGGGAGGAAAACATGAAAAAGATACTAGTGATTGATGACCATCCGGCTGTCATGGAAGGCACCAAGACAATTTTGGAAACGGATTCGAATTTGTCTGTTGATTGTCTCAGTCCTGAACCGAGCGAACAGTTTATCAAGCAGCATGATTTCTCGTCATATGATCTCATTTTAATGGATCTGAATCTAGGCGGCGAGGTCAATGGGATGGAGCTTTCTAAACAGATTTTACAAGAGAATCCTCATTGTAAAATTATCGTGTATACCGGTTATGAGGTCGAGGATTATTTCGAGGAAGCGATTCGTGCGGGTCTGCACGGTGCCATCAGCAAAACGGAATCTAAAGAAAAGATCACCCAATACATATACCACGTACTCAACGGAGAAATTTTAGTCGATTTTGCTTACTTTAAACAGCTGATGACTCAGCAAAAAACAAAGCCGGCTCCTTCCTCTCAAAAAGAACAAGATGTGCTCACACCTAGAGAATGCCTGATTCTTCAAGAAGTTGAAAAGGGATTTACAAACCAAGAAATCGCAGATGCCCTTCATTTAAGCAAGCGGTCCATTGAATACAGCTTGACATCGATTTTCAATAAGCTGAATGTCGGTTCACGGACGGAAGCGGTTTTGATTGCGAAATCAGACGGTGTACTTTAA</ns2:sequence><ns2:name>GCA_001604995</ns2:name></ns2:Sequence><ns2:Sequence dsseqid="sq1946" id="sq1946" description="comQ_comX_comP_comA operon contig_3:1442692-1446840"><ns2:sequence>ATGTCCCATTTAGTAAAATGGAATGGGAGGGGGGAAGTCGTTATTGAGCAGATATGTTTAGATTCTGTCCGGATCAAGGAGAAAATGAAGGAGATTGTAAGCCAAAAAATAATGAATCAAGACTTGGAACGATATCTTCAGAATTTTATTGAGTCTAAGGATACGTTTGAGTTTGCCGATTTGGCTCTTCATCATTATTTAGCTTTTAACGGTCAGGACCAAAAAGCAATCGAATGGCTAGCTGCCGGAATTGAATTGCTTATACTCTCATTCGATATTTATGATGACTTAGAGGATCAAGACAATGGAAGTGCTGTCTGGATGAAAATTGACTCGTCAATCGCTTTAAATGCAGTTACAGCTCTTTACACCCTAAGTATACAAGTGATGTGTCAAGCTAGTCATGAACCAGAATTTTCACAAGAGATATTGAATTTTGCTTTACAATCAATTCAAGGCCAGCATGATGATATTGTGAATGCGCCGCAAACGGAAGAAGCCTGTCTTGAAATGATCAAAAATAAATCAGGAGCGCTAACGGCATTGCCCTGTGTAATGGGAGTAATGTTGGCAACAGGCAAATATCATCCCATCGTGGCTTCTTATTCTTATGAACTTGGGATTATTTCACAGATCGATAATGATTATAAAGGTTTGTTTTACTTAAATAACGATTTTGTTCAGAAAAAAAATACATTGGCATACTTATACTTAAAGAGACAATTTAACGATGCTTCAGCGGAGCTACTAAGTTTATATCAAAAACCAGAGGAATTTGTTTCTATTAATACTAAGGCTTTGAAGCGAAAATTGACTGAAGCAGGCGTTATACAATATTTACTGGTGATGAAACATTTATCTCTCCAAAAAATAAAAAATGAAATGTCACAATTAAAACTAGGAGAAGATAAAACTGAAAAATTATTGTCTGTTATGATTAAATAAGGAGGGGATTTATTATGCAAGAAATGGTAGGATACTTAATTAAATACCCAAATGTTTTAAGGGAAGTAATGGAAGGGAATGCTTGTTTATTGGGTGTTGATAAAGATCAATCTGAATGTATCATAAAAGGTTTTAAAGGATTAGAAATTTATTCAATGATGGATTGGCACTATTGAGGGTTAAATGAAGTCTAGAACCAATAAAATTTCTGTATTGTTAGTTGTAATAAGTCTGTTATATGTTATTTATTTGACCTATATAAGCAATAATAATTTGTTAGTTGGAGCAACTGTTTCGAAAGGGAAGAACGGAGACGTTGTAATTACCAATGTAGATGAATATTCAATGGCATCATACAGTGGAATAGAAAAAGGGGATATCGTAAAGCGTATTAATAATCAAAAGATAAACACTAAAGAAATAAAAATGAATAAGCTTAAAAATGTGAGCTCAATGGTTGTTGAGAGAAATGGCAAGGATGTTGAGCTAAAGCTGACTTTATTTAATGATAAAAATTTTTCTACTTACCTAATACCGTTAATGTTTTATATTGTTTGTTTATTTTGTTGCCTATTTATAATAAAAATAAATGAATCAAAGGATTTACCATCTGCTTTAGTTTTAATTATATTTCTGTTATCCGCTTCTATTGCTTATATAAGTGCAGGAGTTTCTGTTAAAGGCGATATACTATGCAGATGTATTATGGTGGTAACATTAATATCTGTACCGCTAAACTACCTTCTCTTTCTTTATCATTATTTTAGAGAGTTAGGCACTACCTTATTTGATAAAAAAGTTTTCATTTTATATTTGGTACCGATCATAAATGTAGTGTGTGAAATGTTCCGTTCACACCTTTTCTTTCGTGATTATGTGCCTAAATTAAGTTTACTATCCTTTTTCTTTTTATTTATCATAGTAGGGATATATTTCTGTATCATTTTAATTAAAAATAAAGATACTGAACAAGCGCATATTATTAAGGTTCTCACTATTATTAATATCTTTTCTTTCTCACCTTTTTTGTGTTTATATTTGATACCGTATGTCTTTTTAAATGCGCACTATGTTTCATCTTTTTTAGCAGCTTCATTTATGATGCTAATACCTTTCTCCTTAGTATTTCAATTCATGACAAATAAAATCTATAATGTAGATTTTATTTTAAGCAGATTAAGGTACTATGGCTTTTTAGCTCTAACGCCAACAATTATTCTAATCTCTACAATTGAATTAATTAGTAGTCCTGATAGTGATTTTTATAGTGTTAAACTAACCTTTTTAATTTATATTATCATGTTGGCGGTCTTTTATTATAAAGAAGTACTTGATTTCAGATTTAGATTAAAAAGGGTCTCGGAAAAATTCAATTATCAAGACAGTATATATAAATTCACGCAGATGATAAGAGACTCTACTTCCCTATCTCAAGTATTTGAAGAACTGAAAAATACTATACTTGAGGTTTCTCTTGTTAGCCGAGCACATGTATATGAAGTTTCAGCTGACGGAAATATTAAACTATATGATGATGAGAACGTAAATTCATTTGAAAAAGTCTATCAAAAAGAATTTAGAAAAGTAACATCCGAAATAGGGAAAATCGTTGAATTTAATAAAGGCTTTGTCATGAAAATAGGTGAACGCGGTGGTAAATCATTTGTGATCCTTTGTTTATCTAAAATGAATACGCCTCGTCTCACACTCGAAGAACTTTCTTGGCTGAAAACTTTGGCTTTTTATACAAACGTATCGATCGAAAACGTCATGAAAATCGAAGAACTGATGAGTCATTTAGAAGAAATAAAACAACAAGAATCCAACCCCGTATGGCTCAAAAAACTCATGTACACGATCGAGGAAAAACAACGCTCGGATCTCGCCCGCGATCTCCACGATTCGGTTCTTCAGGATTTGATTTCCTTAAAACGCCTGTGTGAGCTGTTTTTGGGTGATTTCAAGAAGGATGATAATCCGTGCCGTGAAGAGGTGCAGGACAAGCTTGTACAGATGAATGAGCAGATGTCTGATGTGATTTCGATGACGAGGGAGACGTGTCATGAGCTGCGGCCGCAGCTTCTGTATGATCTTGGGCTGGTGAAGGCGCTGTCGAAGCTGGTGGCGCAGCAGCAGGAGCGGGTTCCGTTTCATATCCGTTTAAATACCGGGAGATTTACGGCTTCCCTTGATCTGGATTCGCAGCTGAATTTGTACCGGATCATTCAAGAGTTTCTGTCTAATGCGGTCAAGCACTCTCAGGCGACGGATGTGCTGATTATGCTCATCAGTATTCAAAACAAAATCGTTCTTCATTATGAGGACGATGGCGTTGGGTTTGATCAGGAAAAAAATACTGAGCATTCCATGAGCATGGGGCTTTCTGGCATTAAGGAGAGAGTCAGGGCTTTAGATGGGCGCCTTCTGATTGAAACAAGTGAAGGAAAGGGCTTTAAGGCTGATATTGAAATCGAATTGTAATGGATTTATAACGGAAACGACTTGGCACAGGCCAAGTCTTTTTTATAAAATGGAAAAGAGTGAGTAAAAGGGAGGAAAACATGAAAAAGATACTAGTGATTGATGACCATCCGGCTGTCATGGAAGGCACCAAGACAATTTTGGAAACGGATTCGAATTTGTCTGTTGATTGTCTCAGTCCTGAACCGGGCGAACAGTTTATCAAGCAGCATGATTTCTCGTCATATGATCTCATTTTAATGGATCTGAATCTAGGCGGCGAGGTCAATGGGATGGAGCTTTCTAAACAGATTTTACAAGAGAACCATTGTAAAATTATCGTGTATACCGGTTATGAGGTCGAGGATTATTTCGAGGAAGCGATTCGTGCGGGTCTGCACGGTGCCATCAGCAAAACGGAATCTAAAGAAAAGATCACCCAATACATATACCACGTACTCAACGGAGAAATTTTAGTCGATTTTGCTTACTTTAAACAGCTGATGACTCAGCAAAAAACAAAGCCGGCTCCTTCCTCTCAAAAAGAACAAGATGTGCTCACACCTAGAGAATGCCTGATTCTTCAAGAAGTTGAAAAAGGATTTACAAACCAAGAAATCGCAGATGCCCTTCATTTAAGCAAGCGGTCCATTGAATACAGCTTGACATCGATTTTTAATAAGCTGAATGTCGGTTCACGGACGGAAGCGGTTTTGATTGCGAAATCAGACGGTGTACTTTAA</ns2:sequence><ns2:name>Bacillus_subtilis_PRO56</ns2:name></ns2:Sequence><ns2:Sequence dsseqid="sq1954" id="sq1954" description="comQ_comX_comP_comA operon contig_1:3012877-3017028"><ns2:sequence>ATGTCCCATTTAGTAAAATGGAATGGGAGGGGGGAAGTCGTTATTGAGCAGATATGTTTAGATTCTGTCCGGATCAAGGAGAAAATGAAGGAGATTGTAAGCCAAAAAATAATGAATCAGGACTTGGAACGATATCTTCAGAATTTTATTGAGTCTAAGGATACGTTTGAGTTTGCCGATTTGGCTCTTCATCATTATTTAGCTTTTAACGGTCAGGACCAAAAAGCAATCGAATTGCTAGCTGCCGGAATTGAATTGCTTATACTCTCATTCGATATTTATGATGACTTAGAGGATCAAGATAATGGAAGTGCTGTCTGGATGAAGATTGACTCGTCAATCGCTTTAAATGCAGTTACAGCTCTTTACACCCTAAGTATACAAGTGATGTGTCAAGCTAGTCATGAACCAGAATTTTCACAAGAGATATTGAATTTTGCGTTACAATCAATTCAAGGCCAGCATGATGATATTGTGAATGTGCCGCAAACGGAAGAAGCCTGTCTTGAAATGATCAAAAATAAATCAGGAGCGCTAACGGCATTGCCCTGTGTAATGGGAGTAATGCTGGCAACAGGCAAATACCATCCCATTGTAGCTTCATATTCTTATGAACTTGGGATTATTTCACAGATCGATAATGATTATAAAGGTTTGTTTTACTTAAATAACGATTTTGTTCAGAAAAAAAATACATTGGCATACTTATACTTAAAGAAACAATTTAACGATGCTTCAGCGGAGCTACTAAGTTTATATCAAAAACCAGAGGAATTTGTTTCTATTAATACTAAGGCTTTGAAGCGAAAATTGACAGAAGCAGGCGTTATACAATATTTACTGGTGATGAAACATTTATCTCTCCAAAAAATAAAGAATGAAATGTCACAATTAAAACTAGAAGAAGATAAAACTGAAAAATTATTGTCTGTTATGATTAAATAAGGAGGGGATTTATTATGCAAGAAATGGTAGGATACTTAATTAAATACCCAAATGTTTTAAGGGAAGTAATGGAAGGGAATGCTTGTTTATTGGGTGTTGATAAAGATCAATCTGAATGTATCATAAATGGTTTTAAAGGGTTAGAAATTTATTCAATGATGGATTGGCACTATTGAGGGTTAAATGAAGTCTAGAACCAATAAAATTTCTGTATTGTTAGTTGTAATAAGTCTGTTATATGTTATTTATTTGACCTATATAAGCAATAATAATTTGTTAGTTGGAGCAACTGTTTCGAAAGGGAAGAACGGAGACGTTGTAATTACCAATGTAGATGAATATTCAATGGCATCATACAGTGGAATAGAAAAAGGGGATATCGTAAAGCGTATTAATAATCAAAAGATAAACACTAAAGAAATAAAAATGAATAAGCTTAAAAATGTGAGCTCAATGGTTGTTGAGAGAAATGGCAAGGATGTTGAGCTAAAGCTGACTTTATTTAATGATAAAAATTTTTCTACTTACTTAATACCGTTAATGTTTTATATTGTTTGTTTATTTTGTTGCCTATTTATAATAAAAATAAATGAATCAAAGGATTTACCATCTGCTTTAGTTTTAATTATATTTCTGTTATCCGCTTCTATTGCTTATATAAGTGCAGGAGTTTCTGTTAAAGGCGATATACTATGCAGATGTATTATGGTGGTAACATTAATATCTGTACCGCTAAACTACCTTCTCTTTCTTTATCATTATTTTAGAGAGTTAGGCACTACCTTATTTGATAAAAAAGTTTTCATTTTATATTTGGTACCGATCATAAATGTAGTGTGTGAAATGTTCCGTTCACACCTTTTCTTTCGTGATTATGTGCCTAAATTAAGTTTACTATCCTTTTTCTTTTTATTTATCATAGTAGGGATATATTTCTGTATCATTTTAATTAAAAATAAAGATACTGAACAAGCGCATATTATTAAGGTTCTCACTATTATTAATATCTTTTCTTTCTCACCTTTTTTGTGTTTATATTTGATACCGTATGTCTTTTTAAATGCGCACTATGTTTCATCCTTTTTAGCAGCTTCATTTATGATGCTAATACCTTTCTCCTTAGTATTTCAATTCATGACAAATAAAATCTATAATGTAGATTTTATTTTAAGCAGATTAAGGTACTATGGCTTTTTAGCTCTAACGCCAACAATTATTCTAATCTCTACAATTGAATTGATTAGTAGTCCTGATAGTGATTTTTATAGTGTTAAACTAACCTTTTTAATTTATATTATCATGTTGGCGGTCTTTTATTATAAAGAAGTACTTGATTTCAGATTTAGATTAAAAAGGGTCTCGGAAAAATTCAATTATCAAGACAGTATATATAAATTCACGCAGATGATAAGAGACTCTACTTCCCTGTCTCAAGTATTTGAAGAACTGAAAAATACTATACTTGAGGTTTCTCTTGTTAGCCGAGCACATGTATATGAAGTTTCAGCTGACGGAAATATTAAACTATATGATGCTGAGAACGTAAATTCATTTGAAAAAGTCTATGAAAAAGAATTTAGAAAAGTAACATCCGAGATAGGGAAAATCGTTGAATTTAATAAAGGTTTTGTCATGAAGATAGGTGAACGCGGTGGTAAATCATTTGTGATCCTTTGTTTATCTAAAATGAATACGCCTCGTCTCACACTCGAAGAACTTTCTTGGCTGAAAACTTTGGCTTTTTATACAAACGTATCGATCGAAAACGTCATGAAAATCGAAGAACTAATGAGTCATTTAGAAGAAATAAAACAACAAGAATCCAACCCCGTATGGCTCAAAAAACTCATGTATACGATCGAGGAAAAACAACGCTCGGATCTCGCCCGCGATCTCCACGATTCGGTTCTTCAGGATTTGATTTCCTTAAAACGCCAGTGTGAGCTGTTTTTGGGTGATTTTAAGAAGGGTGATAATCCGTGCCGTGAAGAGGTGCAGGACAAGCTTGTACAGATGAATGAGCAGATGTCTGATGTGATTTCGATGACGAGGGAGACGTGTCATGAGCTGCGGCCGCAGCTTCTGTATGATCTTGGGCTGGTCAAGGCGCTGTCGAAGCTGGTGGCGCAGCAGCAGGAGCGGGTTCCGTTTCATATCCGTTTAAATACCGGGAGATTTACGGCTTCCCTTGATCTGGATTCGCAGCTGAATTTGTACCGGATCATTCAAGAGTTTCTGTCTAATGCGGTCAAGCACTCTCAGGCGACGGATGTGCTGATTATGCTCATCAGTATTCAAAACAAAATCGTTCTTCATTATGAGGATGATGGCGTAGGGTTTGATCAGGAAAAGAATACTGAGCATTCCATGAGCATGGGGCTTTCTGGCATTAAGGAGAGAGTCAGGGCTTTAGATGGGCGCCTTCGGATTGAAACAAGTGAAGGAAAGGGCTTTAAGGCTGATATTGAAATCGAATTGTAATGGATTTATAACGGAAACGACTTGGCACAGGCCAAGTCTTTTTTATAAAATGGAAAAGAGTGAGTAAAAGGGAGGAAAACATGAAAAAGATACTAGTGATTGATGACCATCCGGCTGTCATGGAAGGCACCAAGACAATTTTGGAAACGGATTCGAATTTGTCTGTTGATTGTCTCAGTCCTGAACCGAGCGAACAGTTTATCAAGCAGCATGATTTCTCGTCATATGATCTCATTTTAATGGATCTGAATTTAGGCGGCGAGGTCAATGGGATGGAGCTTTCTAAACAGATTTTACAAGAGAATCCTCATTGTAAAATTATCGTGTATACCGGTTATGAGGTCGAGGATTATTTCGAGGAAGCGATTCGTGCGGGTCTGCACGGTGCCATCAGCAAAACGGAATCTAAAGAAAAGATCACCCAATACATATACCACGTACTCAACGGAGAAATTTTAGTCGATTTTGCTTACTTTAAACAGCTGATGACTCAGCAAAAAACAAAGCCGGCTCCTTCCTCTCAAAAAGAACAAGATGTGCTCACACCTAGAGAATGCCTGATTCTTCAAGAAGTTGAAAAAGGATTTACAAACCAAGAAATCGCAGATGCCCTTCATTTAAGCAAGCGGTCCATTGAATACAGCTTGACATCGATTTTTAATAAGCTGAATGTCGGTTCACGGACGGAAGCGGTTTTGATTGCGAAATCAGACGGTGTACTTTAA</ns2:sequence><ns2:name>GCA_002201955</ns2:name></ns2:Sequence><ns2:Sequence dsseqid="sq1886" id="sq1886" description="comQ_comX_comP_comA operon contig_1:3135326-3139485"><ns2:sequence>ATGTCCCATTTAGTAAAATGGAATGGGAGGGGGGAAGTCGTTATTGAGCAGATATGTTTAGATTCTGTCCGGATCAAGGAGAAAATGAAGGAGATTGTAAGCCAAAAAATAATGAATCAGGACTTGGAACGATATCTTCAGAATTTTATTGAGTCTAAGGATACGTTTGAGTTTGCCGATTTGGCTCTTCATCATTATTTAGCTTTTAACGGTCAGGACCAAAAAGCAATCGAATTGCTAGCTGCCGGAATTGAATTGCTTATACTCTCATTCGATATTTATGATGACTTAGAGGATCAAGATAATGGAAGTGCTGTCTGGATGAAGATTGACTCGTCAATCGCTTTAAATGCAGTTACAGCTCTTTACACCCTAAGTATACAAGTGATGTGTCAAGCTAGTCATGAACCAGAATTTTCACAAGAGATATTGAATTTTGCGTTACAATCAATTCAAGGCCAGCATGATGATATTGTGAATGCGCCGCAAACTGAAGAAGCCTGTCTTGAAATGATCAAAAATAAATCAGGAGCGCTAACGGCATTGCCCTGTGTAATGGGAGTAATGCTGGCAACAGGCAAATACCATCCCATTGTAGCTTCTTATTCTTATGAACTTGGGATTATTGCACAAATCGAAAATGATTACCGAGGTTTATATTATCTAAATAACGATTTTATTCAGAAGAAAAACACATTGGCATACTTATACTTAAATAAACGTTTTAATGCAGCTTCTGCAGAAATCTTGAGTTGGTATGAAAATACTGAGTTGTTCTTATCATTGAATTCCAAACAAATAAAAGAAAAATTAACTGAGGCAGGCGTAGTGCAATATTTACTTGTAATGAAACACTTGTCATTACAAAAACTAAAGAAAGAAATTGCTAGATTAGAATTGCAAGAGAATAAAATAAAAAAATTAATAACAGGAATCATAAAATAAAGGAGGATTTATATGCAGGAAATAGTCGGATACTTAGTAAAAAATCCAGAAGTTTTAGATGAGGTCATGGAAGGCAGAGCCTCTTTATTAAATATAGATAAGGATCAATTGAAAAGTATAGTTGATGCCTTTAGAGGGCTGCAAATTTATACTAATGGTAATTGGGTTCCTTCGTGAGGCTTTAATAAATGAAGGCATGGTACAACAAAGTTTCAATTTTTTTGATTTTAGTTAGTTTAGTCTATGTAACTTATTTAACGTATATAAGTTCGAGTAAACTTTTAGTTGGTGCAGCAGTAGCTGAAAATCAAGACAATGAAGTTGTAATAACAAATATTGAGGAATTTTCTACGGCTTATTACTCAGGCATACAAAAAGGGGACGTCATCAAAAGTATCAATAATCATAAAGTTAAGCGTCCTCTTGAAGTTCAAAAATATAATTCAAACCATGTGAGTTCTATAGTCGTCGAGAGAGATGGAGAAAAGGTTAAAATTAAGCCTGATTTAATGAATGATGGGAATTTTACTACTTTTGTGATCCCATTAATATTTTATATAGCCTGTCTATTTTGTTGTTTCTTCATTCTAAAAATAAATGAATCGAAAAAACTACTCTCTGCTTTGATTTTAATCATTTTCTTGTTATCTGCTTCTTTAGCATACTTAAGTGCGGGTGGATCTGCAAAGGGAGATTGGTTAAGCAGATGTATAATGGTATTCACTTTAACTTCTGTAATGTTTAATTATCTTCTTTTCTTGTATCAGTATTTTAAAGAACTAGGCACTGTGTTATTCAACAAAAAAGTTTTTATATTATATGCAATTCCAGTACTAAATCTAGTTTTTGAATTGTTGCGAACTCAACTTTTCTTTAGACATTATGTGCCTAAAATAAATTTACTTTCGTTCTTTATTTCATTTATAATCGTGAGCGTATATTTTGGATCTATTTTAATTAAAAGTAAGGATACTGAACAAGCACATATTATAAAAGTTCTTACCATAATTAATATCTTATCTTTTTCGCCGTTTTTGTTTTTATATATAATACCTTATGTATTCTTAAGCACTGATGGGATTTCTTCTTTTGTAGCTGCTTCATTTATGTTCCTAATACCATTTTCTTTGGTTTATCAATTTATGACAAATAAAATTTATAATGTGGATTTTATTTTAAGTAGGTTAAAATATTATGGAATATTAGCATTAACGCCCACAATTATTTTAGTTACGGTATTCGAGTTAATAGGAAATCCAGCTGGAGATTTCTATTATTTCAGACTGGCGATTCTTATGTATATTATTATGGTGGCGGTCTTTTATTATAAAGAAGTACTTGATTTCAGATTTAGATTAAAAAGGGTTTCGGAAAAATTCAATTATCAAGACAGTATATATAAATTTACGCAGTTGATTAGAGATTCAACTTCTTTGACCCAAGTATTTGAGGAACTGAAAACCACGATACTTGAGGTTTCGCTTGTAAGCCGAGCCCATATTTATGAGGTTTCAGTTGATGGAAGTATTAAACTCTATGAAGAACTTAATCAAAATTCATTTGAAAAAGTCTATGAAAAAGAATTTAGAAAAGTAACATCCGAAATAGGGAAAATCGTTGAATTTAATAAAGGTTTTGTCATGAAGATTGGTGAACGCGGTGGTAAATCATTTGTGATCCTTTGTTTATCTAAAATGAATACGCCTCGTCTCACACTCGAAGAACTTTCTTGGCTGAAAACTTTGGCTTTTTATACAAACGTATCGATCGAAAACGTCATGAAAATCGAAGAACTGATGAGTCATTTAGAAGAAATAAAACAACAAGAATCCAACCCCGTATGGCTCAAAAAACTCATGTATACGATCGAGGAAAAACAACGCTCTGATCTCGCCCGCGATCTCCACGATTCGGTTCTTCAGGATTTGATTTCCTTAAAACGCCAGTGTGAGCTGTTTTTGGGTGATTTCAAGAAGGATGATAATCCGTGCCGTGAAGAGGTGCAGGACAAGCTTGTACAGATGAATGAGCAGATGTCTGATGTGATTTCGATGACGAGGGAGACGTGTCATGAGCTGCGGCCGCAGCTTCTGTATGATCTTGGATTGGTGAAGGCGCTGTCGAAGCTGGTGGCGCAGCAGCAGGAGCGGGTTCCGTTTCATATCCGTTTAAATACCGGGAGATTTACGGCTTCCCTTGATCTGGATTCGCAGCTGAATTTGTACCGGATCATTCAAGAGTTTCTGTCTAATGCGGTCAAGCACTCTCAGGCGACGGATGTGCTGATTATGCTCATCAGTATTCAAAACAAAATCGTTCTTCATTATGAGGACGATGGCGTTGGGTTTGATCAGGAAAAGAATACTGAGCATTCCATGAGCATGGGGCTTTCTGGCATTAAGGAGAGAGTCAGGGCTTTAGATGGGCGCCTTCGGATTGAAACAAGTGAAGGAAAGGGCTTTAAGGCTGATATTGAAATCGAATTGTAATGGATTTATAACGGAAACGACTTGGCACAGGCCAAGTCTTTTTTATAAAATGGAAAAGAGTGAGTAAAAGGGAGGAAAACATGAAAAAGATACTAGTGATTGATGACCATCCGGCTGTCATGGAAGGCACCAAGACAATTTTGGAAACGGATTCGAATTTGTCTGTTGATTGTCTCAGTCCTGAACCGAGCGAACAGTTTATCAAGCAGCATGATTTCTCGTCATATGATCTCATTTTAATGGATCTGAATCTAGGCGGCGAGGTCAATGGGATGGAGCTTTCTAAACAGATTTTACAAGAGAATCCTCATTGTAAAATTATCGTGTATACCGGTTATGAGGTCGAGGATTATTTCGAGGAAGCGATTCGTGCGGGTCTGCACGGTGCCATCAGCAAAACGGAATCTAAAGAAAAGATCACCCAATACATATACCACGTACTCAACGGAGAAATTTTAGTCGATTTTGCTTACTTTAAACAGCTGATGACTCAGCAAAAAACAAAGCCGGCTCCTTCCTCTCAAAAAGAACAAGATGTGCTCACACCTAGAGAATGCCTGATTCTTCAAGAAGTTGAAAAGGGATTTACAAACCAAGAAATCGCAGATGCCCTTCATTTAAGCAAGCGGTCCATTGAATACAGCTTGACATCGATTTTCAATAAGCTGAATGTCGGTTCACGGACGGAAGCGGTTTTGATTGCGAAATCAGACGGTGTACTTTAA</ns2:sequence><ns2:name>GCA_004119835</ns2:name></ns2:Sequence><ns2:Sequence dsseqid="sq2386" id="sq2386" description="comQ_comX_comP_comA operon contig_1:3005527-3011166"><ns2:sequence>ATGTCCCATTTAGTAAAATGGAATGGGAGGGGGGAAGTCGTTATTGAGCAGATATGTTTAGATTCTGTCCGGATCAAGGAGAAAATGAAGGAGATTGTGGATGAAAATATTTTAAATGAGGACTTAAAAGTGAAGCTCATTTCTTTTATCAAAGAAAAAAAACAATTTTCATTTGCAGAACTGGCTTATTACCATTACATAGCATTTGATGGAAAAAACGACAAAGCAATTGAGTTATTGGCGTCAGGTATAGAACTTTTAATTTTATCTGCGGACATTTTTGACGATATTGAGGATAAGGACAATCTTCAGGCTTCTTGGATGAAATTAGATCCTTCTATAGCAACTAACGCAGCTACCGCACTTTATACATTAAGTCTGCAAGTAATAGGTTCAGTCTCAAATCATCCAAAACTTTTAAGCCTTACTTTGCAATATTCACTCCAATCTTTACAAGGACAACATGTAGATTTGAATTTAACAGCCTCATCAGAATCAGAGTATATTGAAATGATTAAACTTAAGTCGGGTTCTCTGGTAACATTGCCCAGTATTCTTGGTGTATATCTGGCAACTGGAGAATATAATGAAACAGTTGAGGAGTATTCACGTTATTTAGGTATAGTCGAGCAAATTGCAAATGATCACTATGGACTTTATTACCCTAACTATAATGACTTCAAAACTAGACATACGCTTGCCTTCAATTATCTTAAAAATAAATTTAACCAATCATCAATTGACTTATTAAATTTTTATGCGCAAGAAAATCATATGATAAATAATTTGGAAGATTTGAAGGGAAAGTTAAGAGAATCAGGTGTAATACAATATTTGAATGTTATAAAAAATTTAGCAGTGGAAAATTTTAAGGAATCATTCAAAAAACTGAGATTAGATGAACAAAGAAAAAATAAATTACTTATTCAATTATTAAGGGGGATTTAATTTGAAACATATTGATAAAATCATTAGCCATCTAGTAAACAACCCGGAAGCGTTTGATCAATTTAAGAATGGGAACTTAACCTTGCTAAATATAAATGAAAAAGAAAAGAAAGCAATATTATACGCGTTTGAACAAGGAGAGGTGCCAAGAACAAGCAAGTGGCCTCCAATAGAAGCTATTAGTAATTTTTTTGAGGATGATAAAAGAAAAAGTTTGATTTAATTACGGGATGATGTGATGTACAGATATATTAACGTCTATAAATATTTGTCTCTAGTTTTTATCATTTTAAGTTTTATTTATGTTATATACCTCTCGTATAGCTTTGCTTTTAACATCTTCGTAGGTGCGGATGTAAAGATAAATGAACAGGGTAAGTTAGAGGTCACCAATGTTTTAGATTATACAGATGAATATTATTCATGTGTGAAAAAGGGAGATATCATTCTTGAAGTAAATGGGGAGAAAGGCAGTGATATTCAATTAAAAAGTGGAAGATTGGTCAATGTAGAAAGTTTAATTGTTGAGAGAGATAATAAATCATTTCATTTCACTAGTGTTGCATAAATTTTGACTGAATTTTCTGCTTTCTTGTTTTTGCTCATGAGAAGAAAAACAAAGACATTTGAATAGAGGTAGTTAACATCCATTTTTTTACTATAATCTTTGACGAGTGCAACAGACCTGTGAAATTCTTTAGGGCACGGTTTTCCCTACGATTTTTCGTAGCCATAAATGAGCGGATTTCCATGGTGCCGCTTTGAGTAAGCGACTAATTTGTAAGTACGTCCTTGAACTGTTCGTGTTCAGCTGTGCCAGTACATTTAGGCAATATACAATCATTGCGATATACACTTGATTATGTACGCCTTGTTCGCTCTGCGCGTAGAACTTTTTGATGTTCAGGTGCTGCTTCAGCCATTTAAAAAATAGCTCGATTGCCCAGCGCGACTTATATAACTCAGCGATTTCGTCAGCGCTTAAATCAAATCGATTTGTGATCAGATGCAGTTCGTTTCCTTTTGAATCGAGCACTTTGATGAGGCGAAAAGCGTTTTCTGCACGGTTTTGTGGTGTACCAATCAAAACCATTTCATCTGAAAACACAAGCGAGTCTTCAGGCAGTTTAAATGGCTCGATTACACGAATGACAGCGTTTTTTCGTAAGCGTGACACAAAGAAATACCCATCGTCTGTCATGCGGTCAAATCGTTCATAATCCAAGTAACCCCGGTCAAAGACGTACATGCATTCTTTGTCGTCAACGAGTACTTCCAGCTGACCACGATCATGTTCTTTCGCGTTTGTCAGCACCGCTTTATCTGGATAGGAACAGCCTTTTTCTGCGTAAACAAGACGTAAATGAAGCTTGATGCCCGACTTTGTTTTACGGAATTCAGCCCACTTATGGTTTTTCAAGTTCAATGGCAACGTACTCGAGTCGATAATTTTCAGTGGTGTTGTCGTTTCTCGGCGCTGCTCATAATGTGATTTCTCGTGAATTTGGGCAACTAAATCCAAAAATACCTGTTGGAACACTTCAGTCGGCACTTGATTTAATCGGCGTCCGAGCTGCGAAAAGCTAATCGCTTCTAAATGCGTCGCTTTTTGAAGCTCGTCAGAAAATAATGTCTCACTGACTGCACGCAGACTCTCGGTTTCATTGAGCTGAGCGAATACGAACAATTTCAAGAATGACGCAATATGTAGCTTCTTTGTATAGTAATTTAATTGATAGCTTTCAACCAATTCCTCGAGTTTTGTGGAGAAAATCGGTGAAAACCATTGTTCAAATGATGTTTTTCGTGTAAACTTATCCATGCTTATTGTCCTTTATTTTGGATTTGGATGGTTTATTACCGCCCTACCATTATAAAGGCTTTTTTTATGCAAAGATAAAATTACTGAAAATTTAGTTTTTTATAAATCGTTGAATTATTTTAATGCGACACTAGTGATTTCATTTACAAAATGTAAGCCTAATCAGTGAAGAAAATTTATTTATGTATCTCATTCCTGTAATATCTTATTCAATCTGTTTATTTTGTATATTTTTTATTTATAGAATAAATAAAGTAAGAAAATCAACTTCTGCTTATATTTTAATTTTATTTTTGTTATTTGTATCAGTAGCGTATGTAAGTGCATGTGGAGCAAGAAGAGGTGAAGAGATAAGCACTTATCTGCTTGTTCTTACTTTAGTCAGTTGTCCGGTGTTATATATTCATTTTATATATAAATACTTTATAGAATTAGGAACAAAGTTATTCGAAAAGAAGATTTTAATCATTATGTATATGCTCCCGCTAATAAATCTTTTATTAGAGGACGTTCTGAGTAATAGATTAAAATCTTCGGCTTTTTTGTCTAATCTGAATTTGATTTCATTTTTTGTCCTAGTTCTTACTGTATCGATTCTTATCCATAAAGGGATAAGAAAATTTAAACAAAAAGAGCAAAAGTCAATTTTGAAAGTCCTTGCTTATACAAATATCTTTTCTTTCAGTCCGTTTATTGTCTTTTTTGCTGTTCCATATGTGTTTTTCGAGAAGTATGTCTCACCTTTTAGTTTGGCTGCTTTTACACTTGTTATACCTTTTTCTTTAGTATATCAATTTATGACTAATAGACTTTATAATATCGACTTTGTTGTGGGGCGGCTTAAGTACTACGGTTTTTTAGCCATTACACCTACTATTATCGTAGTGACCATCTTTAATTACATTCAGCAACCAAAGGATATCTTTTATTTAGTTAAACTAACAATTGCAATATATGTTCTTATGTTTGCCGTTTTTTACTTTAAAGAAATCATTGATTTTCGTTTCAAGTTGAAAAGATTTACAGAGAAATTTAATTATCAAGATGGGATTTTTAAATTTACTCAGTTGATTAAGCAAGCATCATCAGTAGATCAAGTACTTAATCACTTTAAAAATACAATCCTAGAAGTATTAAACATAGATAATGCTTGCGTGTATGATAATTCTAAAGGGGAAATCACCCTTCTTAGTAAGAACAACTTTAAAGATCTGACTTATAAAAATCATGAGCAATATGTGAAAAATTTTTCTGGTGATATCGGTAAAATTAAAGAGTTTAAACAAGGTTTTATTATTAAAATAGGTGAACGAGGAGACAGATCATTTTTAGTACTCTGTTTCTCAAGTTATAATACTTTTAAGTTAACAAGGGATGAAATTGCATGGCTTCAAACATTAGCATTTTATACAAATGTCTCATTGGAAAACGTTATGAAAATCGAAGAATTGATGGTGCATCTTGAGGATTTAAAACAACAAGAATCCAACCCCGTATGGCTCAAAAAACTCATGTACACGATCGAGGAAAAACAACGCTCGGATCTCGCCCGCGATCTCCACGATTCGGTTCTTCAGGATTTGATTTCCTTAAAACGCCAGTGTGAGCTGTTTTTGGGTGATTTTAAGAAGGGTGATAATCCGTGCCGTGAAGAGGTGCAGGACAAGCTTGTACAGATGAATGAGCAGATGTCTGATGTGATTTCGATGACGAGGGAGACGTGTCATGAGCTGCGGCCGCAGCTTCTGTATGATCTTGGGCTGGTCAAGGCGCTGTCGAAGCTGGTGGCGCAGCAGCAGGAGCGGGTTCCGTTTCATATCCGTTTAAATACCGGGAGATTTACGGCTTCCCTTGATCTGGATTCGCAGCTGAATTTGTACCGGATCATTCAAGAGTTTCTGTCTAATGCGGTCAAGCACTCTCAGGCGACGGATGTGCTGATTATGCTCATCAGTATTCAAAACAAAATCGTTCTTCATTATGAGGATGATGGCGTAGGATTTGATCAGGAAAAGAATACTGAGCATTCCATGAGCATGGGGCTTTCTGGCATTAAGGAGAGAGTCAGGGCTTTAGATGGGCGCCTTCGGATTGAAACAAGTGAAGGAAAGGGCTTTAAGGCTGATATTGAAATCGAATTGTAATGGATTTATAACGGAAACGACTTGGCACAGGCCAAGTCTTTTTTATAAAATGGAAAAGAGTGAGTAAAAGGGAGGAAAACATGAAAAAGATACTAGTGATTGATGACCATCCGGCTGTCATGGAAGGCACCAAGACAATTTTGGAAACGGATTCGAATTTGTCTGTTGATTGTCTCAGTCCTGAACCGAGCGAACAGTTTATCAAGCAGCATGATTTCTCGTCATATGATCTCATTTTAATGGATCTGAATCTAGGCGGCGAGGTCAATGGGATGGAGCTTTCTAAACAGATTTTACAAGAGAATCCTCATTGTAAAATTATCGTGTATACCGGTTATGAGGTCGAGGATTATTTCGAGGAAGCGATTCGTGCGGGTCTGCACGGTGCCATCAGCAAAACGGAATCTAAAGAAAAGATCACCCAATACATATACCACGTACTCAATGGAGAAATTTTAGTCGATTTTGCTTACTTTAAACAGCTGATGACTCAGCAAAAAACAAAGCCGGCTCCTTCCTCTCAAAAAGAACAAGATGTGCTCACACCTAGAGAATGCCTGATTCTTCAAGAAGTTGAAAAAGGATTTACAAACCAAGAAATCGCAGATGCCCTTCATTTAAGCAAGCGGTCCATTGAATACAGCTTGACATCGATTTTCAATAAGCTGAATGTCGGTTCACGGACGGAAGCGGTTTTGATAGCGAAATCAGACGGTGTACTTTAA</ns2:sequence><ns2:name>GCA_039903365</ns2:name></ns2:Sequence><ns2:Sequence dsseqid="sq2278" id="sq2278" description="comQ_comX_comP_comA operon contig_1:3167666-3171890"><ns2:sequence>ATGTCCCATTTAGTAAAATGGAATGGGAGGGGGGAAGTCGTTATTGAGCAGATATGTTTAGATTCTGTCCGGATCAAGGAGAAAATGAAGGAGATTGTAGATGAAAATATTTTAAATGAGGACTTAAAAGTGAAGCTCATTTCTTTTATCGAAGAAAAAAAACAATTTTCATTTGCAGAACTGGCTTATTACCATTACATAGCATTTGATGGAAAAAACGACAAAGCAATTGAGTTACTGGCGTCAGGTATAGAACTTTTAATTTTATCTGCGGACATTTTTGACGATATTGAGGATAAGGACAATCTTCAGGCTTCTTGGATGAAATTAGATCCTTCTATAGCAACTAACGCAGCTACCGCACTTTATACATTAAGTCTGCAGGTAATAGGCTCAGTCTCAAATCATCCAAAACTTTTAAGCCTTACTTTGCAATATTCACTCCAATCTTTACAAGGACAACATGTAGATTTGAATTTAACAGCCTCATCAGAATCAGAGTATATTGAAATGATTAAACTTAAGTCGGGTTCTCTGGTAACATTGCCCAGTATTCTTGGTGTATATCTGGCAACTGGAGAATGTAATGAAACAGTTGAGGAGTATTCACGTTATTTAGGTGTAGTCGAGCAAATTGCAAATGATCACTATGGACTTTATTACCCTAACAATAATGACTTCAAAACTAGACATACGCTTGCCTTCAATTATCTTAAAAATAAATTTAACCAATCATCAATTGACTTATTAAATTTTTATGCGCAAGAAAATCATATGATAAATAATTTGGAAGATTTGAAGGGAAAGTTAAGAGAATCAGGTGTAATACAATATTTGAATGTTATAAAAAATTTAGCAGTGGAAAATTTTAAGGAATCATTCAAAAAACTGAGATTAGATGAACAAAGAAAAAATAAATTACTTATTCAATTATTAAGGGGGATTTAATTTGAAACATATTGATAAAATCATTAGCCATCTAGTAAACAACCCGGAAGCGTTTGATCAATTTAAGAATGGGAACTTAACCTTGCTAAATATAAATGAAAAAGAAAAGAAAGCAATATTATACGCGTTTGAACAAGGAGAGGTGCCAAGAACAAGCAAGTGGCCTCCAATAGAAGCTATTAGTAATTTTTTTGAGGATGATAAAAGAAAAAGTTTGATTTAATTACGGGATGATGTGATGTACAGATATATTAACGTCTATAAATATTTGTCTCTAGTTTTTATCATTTTAAGTTTTATTTATGTTATATACCTCTCGTATAGCTTTGCTTTTAACATCTTCGTAGGTGCGGATGTAAAGATAAATGAACAGGGTAAGTTAGAGGTCACTAATGTTTTAGATTATACAGATGAATATTATTCAGGTGTGAAAAAGGGAGATATCATTCTTGAAGTAAATGGGGAGAAAGGCAGTGATATTCAATTAAAAAGTGGAAGATTGGTCAATGTAGAAAGTTTAATTGTTGAGAGAGATAATAAATCATTTCATTTACAAAATGTAAGCCTAATCAGTGAAGAAAATTTATTTATGTATCTCATTCCTGTAATATCTTATTCAATCTGTTTATTTTGTATATTTTTTATTTATAGAATAAATAAAGTAAGAAAATCAACTTCTGCTTATATTTTAATATTATTTTTGTTATTTGTATCAGTAGCGTATGTAAGTGCATGCGGGGCAAGAAGAGGTGAAGAGATAAGCACTTACCTGCTTGTTCTTACTTTAGTCAGCTGTCCGGTGTTATATATTCATTTTATATATAAATACTTTATAGAATTAGGAACAAAGTTATTCGAAAAGAAGATTTTAATCATTATGTATATGCTCCCGCTAATAAATCTTTTATTAGAGGACGTTCTGAGTAATAGATTAAAATCTTCGGCTTTTTTGTCTAATCTGAATTTGATTTCATTTTTTGTCCTAGTTCTTACTGTATCGATTCTTATCCATAAAGGGATAAGAAAATTTAAACAAAAAGAGCAAAAGTCAATTTTGAAAGTCCTTGCTTATACAAATATCTTTTCTTTCAGTCCGTTTATTGTCTTTTTTGCTGTTCCATATGTGTTTTTGGAGAAGTATGTCTCACCTTTTAGTTTGGCTGCTTTTACACTTGTTATACCTTTTTCTTTAGTATATCAATTTATGACTAATAGACTTTATAATATCGACTTTGTTGTGGGGCGGCTTAAGTACTACGGTTTTTTAGCCATTACACCTACTATTATCGTAGTGACCATCTTTAATTACATTCAGCAACCAAAGGATATCTTTTATTTAGTTAAACTAACAATTGCAATATATGTGCTTATGTTTGCCGTTTTTTACTTTAAAGAGATTATTGACTTTCGTTTCAAGTTAAAAAGATTTACTGAAAAATTTAATTATCAAGATGGGATTTTTAAATTTACTCAATTAATAAAGCAAGCATCATCAGTAGATCAAGTACTTAATCACTTTAAGAATACAATCTTAGATGTATTAAATATAGATAATGCTTGTGTGTATGATAATTCAAAAGGAGAAATTACTCTCCTTAGCAAGAATAACTTTAAAGATCTCACTTATACAAATCATGAGCAATATGTGAAAAATTTTACTGGTGATATCGGCAAAATTAAAGAGTTTAAACAAGGTTTTATTATTAAAATAGGTGAACGAGGAGACAAATCATTTTTAGTACTCTGTTTCTCAAGTTATAATACTTTTAAATTAACAAGAGATGAAATTGCATGGCTCCAAACATTAGCGTTTTATACAAATGTTTCATTGGAAAACGTGATGAAAATAGAGGAATTGATGGTGCATCTTGAGGATTTAAAACAACAAGAATCCAACCCCGTATGGCTCAAAAAACTCATGTACACGATCGAGGAAAAACAACGCTCCGATCTCGCCCGCGATCTCCACGATTCGGTTCTTCAGGATTTGATTTCCTTAAAACGCCAGTGTGAGCTGTTTTTGGGTGATTTCAAGAAGGATGATAATCCGTGCCGTGAAGAGGTGCAGGACAAGCTGGTACAGATGAATGAGCAGATGTCTGATGTGATTTCGATGACAAGGGAGACGTGTCATGAGTTGCGGCCGCAGCTTCTGTATGATCTTGGGCTGGTCAAGGCGCTGTCGAAGCTGGTGGCGCAGCAGCAGGAGCGGGTTCCGTTTCATATTCGTTTAAATACCGGGAGATTTACGGCTTCCCTTGATCTGGATTCGCAGCTGAATTTGTACCGGATCATTCAAGAGTTTCTGTCTAATGCGGTCAAGCACTCTCAGGCGACGGATGTGCTGATTATGCTCATCAGTATTCAAAACAAAATCGTTCTTCATTATGAGGATGATGGCGTAGGGTTTGATCAGGAAAAGAATACTGAGCATTCCATGAGCATGGGGCTTTCTGGCATTAAGGAGAGAGTCAGGGCTTTAGATGGGCGCCTTCGGATTGAAACAAGTGAAGGAAAGGGCTTTAAGGCTGATATTGAAATCGAATTGTAATGGATTTATAACGGAAACGACTTGGCACAGGCCAAGTCTTTTTTATAAAATGGAAAAGAGTGAGTAAAAGGGAGGAAAACATGAAAAAGATACTAGTGATTGATGACCATCCGGCTGTCATGGAAGGCACCAAGACAATTTTGGAAACGGATTCGAATTTGTCTGTTGATTGTCTCAGTCCTGAACCGAGCGAACAGTTTATCAAGCAGCATGATTTCTCGTCATATGATCTCATTTTAATGGATCTGAATCTAGGCGGCGAGGTCAATGGGATGGAGCTTTCTAAACAGATTTTACAAGAGAATCCTCATTGTAAAATTATCGTGTATACCGGTTATGAGGTCGAGGATTATTTCGAGGAAGCGATTCGTGCGGGTCTGCACGGTGCCATCAGCAAAACGGAATCTAAAGAAAAGATCACCCAATACATATACCACGTACTCAACGGAGAAATTCTAGTCGATTTTGCTTACTTTAAACAGCTGATGACTCAGCAAAAAACAAAGCCGGCTCCTTCCTCTCAAAAAGAACAAGATGTGCTCACACCTAGAGAATGCCTGATTCTTCAAGAAGTTGAAAAGGGATTTACAAACCAAGAAATCGCAGATGCCCTTCATTTAAGCAAGCGGTCCATTGAATACAGCTTGACATCGATTTTCAATAAGCTGAATGTCGGTTCACGGACGGAAGCGGTTTTGATTGCGAAATCAGACGGTGTACTTTAA</ns2:sequence><ns2:name>GCA_004101345</ns2:name></ns2:Sequence><ns2:Sequence dsseqid="sq1852" id="sq1852" description="comQ_comX_comP_comA operon contig_1:3032513-3036672"><ns2:sequence>ATGTCCCATTTAGTAAAATGGAATGGGAGGGGGGAAGTCGTTATTGAGCAGATATGTTTAGATTCTGTCCGGATCAAGGAGAAAATGAAGGAGATTGTAAGCCAAAAAATAATGAATCAGGACTTGGAACGATATCTTCAGAATTTTATTGAGTCTAAGGATACGTTTGAGTTTGCCGATTTGGCTCTTCATCATTATTTAGCTTTTAACGGTCAGGACCAAAAAGCAATCGAATTGCTAGCTGCCGGAATTGAATTGCTTATACTCTCATTCGATATTTATGATGACTTAGAGGATCAAGATAATGGAAGTGCTGTCTGGATGAAGATTGACTCGTCAATCGCTTTAAATGCAGTTACAGCTCTTTACACCCTAAGTATACAAGTGATGTGTCAAGCTAGTCATGAACCAGAATTTACACAAGAGATATTGAATTTTGCGTTACAATCAATTCAAGGCCAGCATGATGATATTGTGAATGCGCCGCAAACTGAAGAAGCCTGTCTTGAAATGATCAAAAATAAATCAGGAGCGCTAACGGCATTGCCCTGTGTAATGGGAGTAATGTTGGCAACAGGCAAATACCATCCCATTGTAGCTTCTTATTCTTATGAACTTGGGATTATTGCACAAATCGAAAATGATTACCAAGGTTTATATTATTTAAATAACGATTTTATTCAGAAGAAAAACACATTGGCATACTTATACTTAAATAAACGTTTTAATGCAGCTTCTGCAGAAATCTTGAGTTGGTATGAAAATGCTGAGTTGTTCTTATCATTGAATCCCAAACAAATAAAAGAAAAATTAACTGAGGCAGGCGTAGTGCAATATTTACTTGTAATGAAACACTTGTCATTACAAAAACTAAAGAAAGAAATTGCTAGATTAGAATTGCAAGAGAATAAAATAAAAAAATTAATAACAGGAATCATAAAATAAAGGAGGATTTATATGCAGGAAATAGTCGGATACTTAGTAAAAAATCCAGAAGTTTTAGATGAGGTCATGGAAGGCAGAGCCTCTTTATTAAATATAGATAAGGATCAATTGAAAAGTATAGTTGATGCCTTTAGAGGGCTGCAAATTTATACTAATGGTAATTGGGTTCCTTCGTGAGGCTTTAATAAATGAAGGCATGGTACAACAAAGTTTCAATTTTTTTGATTTTAGTTAGTTTAGTCTATGTAACTTATTTAACGTATATAAGTTCGAGTAAACTTTTAGTTGGTGCAGCAGTAGCTGAAAATCAAGACAATGAAGTTGTAATAACAAATATTGAGGAATTTTCTACGGCTTATTACTCAGGCATACAAAAAGGGGACGTCATCAAAAGTATTAATAATCATAAAGTTAAGCGTCCTCTTGAAGTTCAAAAATATAATTCAAACCATGTGAGTTCAATAGTCGTCGAGAGAGATGGAGAAAAGGTTAAAATTAAGCCTGATTTAATGAATGATGGGAATTTTACTACTTTTGTGATCCCATTAATATTTTATATAGCCTGTCTATTTTGTTGTTTCTTCATTCTAAAAATAAATGAATCGAAAAAACTACTCTCTGCTTTGATTTTAATCATTTTCTTGTTATCTGCTTCTTTAGCATACTTAAGTGCGGGTGGATCTGCAAAGGGAGATTGGTTAAGCAGATGTATAATGGTATTCACTTTAACATCTGTAATGTTTAACTATCTTCTTTTCTTGTATCAGTATTTTAAAGAACTTGGCACTGTGTTATTTAACAAAAAAGTTTTTATATTATATGCAATTCCAGTACTAAATCTAGTTTTTGAATTGTTGCGAACTCAACTTTTCTTTAGACATTATGTGCCTAAAATAAATTTACTTTCGTTCTTTATTTCATTTATAATCGTGAGCGTATATTTTGGATCTATTTTAATTAAAAGTAAGGATACTGAACAAGCACATATTATAAAAGTTCTTACCATAATTAATATCTTATCTTTTTCGCCGTTTTTGTTTTTATATATAATACCTTATGTATTCTTAAGCACTGATGGGATTTCTTCTTTTGTAGCTGCTTCATTTATGTTCCTAATACCATTCTCTTTGGTTTATCAATTTATGACAAATAAAATTTATAATGTGGATTTTATTTTAAGCAGGTTAAAATATTATGGAGTATTAGCATTAACGCCCACAATTATTTTAGTTACGGTATTCGAGTTAATAGGAAATCCAGCTGGAGATTTCTATTATTTCAGACTGGCGATTCTTATGTATATTATTATGGTGGCGGTCTTTTATTATAAGGAAGTACTTGATTTCAAATTTAGATTAAAAAGAGTTTCGGAAAAATTTAATTATCAAGACAGTATATATAAATTTACGCAGCTGATTAGAGATTCAACTTCTTTGATCCAAGTATTTGAGGAACTGAAAACTACAATACTTGAGGTTTCGCTTGTAAGCCGAGCCCATATTTATGAGGTTTCAGTTGATGGAAGTATTAAACTCTATGAAGAACTTAATCAAAATTCATTTGAAAAAGTCTATCAAAAAGAATTTAGAAAAGTAACATCCGAAATAGGGAAAATCGTTGAATTTAATAAAGGTTTTGTCATGAAAATAGGTGAACGCGGTGGTAAATCATTTGTGATCCTTTGTTTATCTAAAATGAATACGCCTCGTCTCACACTCGAAGAACTTTCTTGGCTGAAAACTTTGGCTTTTTATACAAACGTATCGATCGAAAACGTCATGAAAATTGAAGAACTGATGAGTCATTTAGAAGAAATAAAACAACAAGAATCCAACCCCGTATGGCTCAAAAAACTCATGTATACGATCGAGGAAAAACAACGCTCGGATCTCGCCCGCGATCTCCACGATTCGGTTCTTCAGGATTTGATCTCCTTAAAACGCCAGTGTGAGCTGTTTTTGGGTGATTTTAAGAAGGGTGATAATCCGTGCCGTGAAGAGGTGCAGGACAAGCTTGTACAGATGAATGAGCAGATGTCTGATGTGATTTCGATGACGAGGGAGACGTGTCATGAGCTGCGGCCGCAGCTTCTGTATGATCTTGGATTGGTGAAGGCGCTGTCGAAGCTGGTGGCGCAGCAGCAGGAGCGGGTTCCGTTTCATATCCGTTTAAATACTGGGAGATTTACGGCTTCCCTTGATCTGGATTCGCAGCTGAATTTGTACCGGATCATTCAAGAGTTTCTGTCTAATGCGGTTAAGCACTCTCAGGCGACGGATGTGCTGATTATGCTCATCAGTATTCAAAACAAAATCGTTCTTCATTATGAGGATGATGGCGTAGGGTTTGATCAGGAAAAGAATACTGAGCATTCCATGAGCATGGGGCTTTCTGGCATTAAGGAGAGAGTCAGGGCTTTAGATGGGCGCCTTCGGATTGAAACAAGTGAAGGAAAGGGCTTTAAGGCTGATATTGAAATCGAATTGTAATGGATTTATAACGGAAACGACTTGGCACAGGCCAAGTCTTTTTTATAAAATGGAAAAGAGTGAGTAAAAGGGAGGAAAACATGAAAAAGATACTAGTGATTGATGACCATCCGGCTGTCATGGAAGGCACCAAGACAATTTTGGAAACGGATTCGAATCTGTCTGTTGATTGTCTCAGTCCTGAACCGAGCGAACAGTTTATCAAGCAGCATGATTTCTCGTCATATGATCTCATTTTAATGGATCTGAATTTAGGCGGCGAGGTCAATGGGATGGAGCTTTCTAAACAGATTTTACAAGAGAATCCTCATTGTAAAATTATCGTGTATACCGGTTATGAGGTCGAGGATTATTTCGAGGAAGCGATTCGTGCGGGTCTGCACGGTGCCATCAGCAAAACGGAATCTAAAGAAAAGATCACCCAATACATATACCACGTACTCAACGGAGAAATTTTAGTCGATTTTGCTTACTTTAAACAGCTGATGACTCAGCAAAAAACAAAGCCGGCTCCTTCCTCTCAAAAAGAACAAGATGTGCTCACACCTAGAGAATGCCTGATTCTTCAAGAAGTTGAAAAGGGATTTACAAACCAAGAAATCGCAGATGCCCTTCATTTAAGCAAGCGGTCCATTGAATACAGCTTGACATCGATTTTCAATAAGCTGAATGTCGGTTCCCGGACGGAAGCGGTTTTGATTGCGAAATCAGACGGTGTACTTTAA</ns2:sequence><ns2:name>GCA_024220155</ns2:name></ns2:Sequence><ns2:Sequence dsseqid="sq2182" id="sq2182" description="comQ_comX_comP_comA operon contig_1:3252316-3256504"><ns2:sequence>ATGTCCCATTTAGTAAAATGGAATGGGAGGGGGGAAGTCGTTATTGAGCAGATATGTTTAGATTCTGTCCGGATCAAGGAGAAAATGAAGGAGATTGTGGAGCAAAACATATTTAACGAGGATTTGTCACAACTTCTTTACTCATTTATTGATTCTAAAGAAACATTCTCCTTTGCTGAATCCACAATCTTACATTATGTTGTTTTTGGAGGGGAGAATTTAGATGTTGCAACAAGGCTTGGCGCGGGAATAGAAATTCTTATTCTTTCATCAGATATTATGGATGATCTTGAAGATGAAGATAATCACCATGCATTATGGATGAAAATTAATCGCTCGGAGTCGTTAAATGCAGCACTTTCCTTGTATACAGTAGGATTAACGAGTATTTATTCATTAAATAACAATCCTCTAATTTTTAAATATGTTTTAAAATACGTAAACGAGGCCATGCAAGGTCAACATGACGATATCACTAATAAATCTAAAACAGAAGATGAAAGTTTAGAAGTAATTAGATTAAAATGTGGAAGTCTGATTGCACTAGCAAATGTAGCAGGTGTTTTATTGGCTACAGGAGAATATAATGAAACAGTTGAAAGATATTCCTACTATAAAGGGATTATAGCTCAAATTTCTGGAGATTATTATGTTCTTTTATCCGGAAATCGCAGTGATATTGAAAAAAACAAACATACACTGATTTACTTATATCTTAAGCGCCTTTTTAATGATGCTTCGGAAGATTTATTATACTTAATTTCACATAAAGACTTATATTATAAATCGTTACTTGATAAAGAGAAATTCCAAGAAAAATTAATTAAAGCGGGAGTTACTCAATACATTTCGGTATTATTGGAAATATATAAACAGAAATGTATTTCTGCTATAGAACAATTAAATTTAGATAAAGAAAAAAAAGAGCTAATAAAGGAATGCTTATTAAGTTATACAAAGGGGGATACAAGATGCAAGACCTAATTAACTACTTTTTAAATTATCCTGAGGCTTTAAAAAAATTGAAAAATAAAGAAGCCTGCCTTATAGGTTTTGATGTGCAAGAAACTGAAACAATAATTAAAGCTTATAATGATTATTATCTGGCTGATCCAATAACCCGTCAATGGGGTGATTAATAGGTGGATTAATATTGAAGAACTTAATAAAAAAATTCACAATAGCTGTAATTGTTTTGAGTATCCTTTATATAAGCTATACAACTTATATCAGTATGAATGGAATTATTATTGGGACTAAGATTCATAAAAATGATAAAAGTCAATTTATGATAGAAGAAATATCGGAATCTTCATATGGACAATTTGTTGGTCTGAGACAGGGAGACATCATATTAAAAATTAATAAAGAAAAACCTTCAGACAAACATTTGAAATGGGGATATTTGAGTCATATTAACAGTCTGGATATTTTGAGAAGTGGAAAAAAGATTCATCTCAAAGATTTTGATTTAGTTACTCTAAATAGACCTTATAGTTTTTTTCTGTTCGTACTTCCTTTGTTTTTTTATTTTTTAAGCATAATATGTATTTTTTATATACTTAAAGTAAATAAAAAAAGGAGATCATTTGCTGCCTATATTCTTATTCTATTGTTATTAGACATTTCGATAGCATATATAAGTGCAGGCGGACCATTTAGAGGACATATAATCAATCGGTATATTAACTTGTTTACTTTTATATCTTCTCCTATTCTTTATCTTCAATTTATACAAAGATACCTTGGAGAAATAGGTAAAACTTTTTTGAATAGAATTTCTTTTCTTTATATCATACCAATATTTAATCTTGGTATTGAGTTTTTTCAAGACTATTTACAAGTAGATATTGATTTTTTAGCAACTCTTAATTTGGTTTCTTTTGCAACTTTGACTCTATTTTCTTTTTCAGCGATATACTTACATCTTAATAAATATAAATATGCTGAGCATTCGTTTATTCTTAAATTACTAATTTTAACAAACACTCTTTCATTTGCGCCTTTTTTGATATTTTTTGTTCTTCCAATAATATTTACAGGTAATTATATTTTCCCGGCATTAGCTTCGGCGTCATTACTAGTACTAATTCCGTTCGGGTTAGTATACCAATTTGTAGCCAATAAGATGTTTGATATAGAGTTTATCTTAGGAAGAATGAGATACTATGCTCTACTTGCCATGATACCAACTCTTCTAATAGTTGGTGCATTAGTTCTGTTTGATGTAATGGACATCCAGATGAACCCTGTGCGTCAAACTGTATTTTTTTTCGTTGTCATGTTCGCTGTCTTTTATTTTAAAGAGGTCATGGATTTTAAATTTCGGTTAAAACGTTTCTCCGAAAAATTCAACTATCAGGACAGTATTTTTAAATATACTCAGCTAATGAGGGGTGTAACTTCTCTTCAACAAGTTTTTAAAGAACTGAAAAATACTATACTGGATGTTTTGCTTGTAAGCAAAGCTTATACCTTTGAGGTTACTCCTGATCACAAAGTGATATTTTTAGATAAGCATGAAGTTGGACCGGACTGGAATTTTTATCAAGAGGAATTTGAAAACGTAACTTCAGAAATTGGGAAAATTATAGAAGTCAATCAAGGCTTTCTTATGAAAGTTGGTGAACGAGGCGGTAGTTCTTATGTTCTGCTTTGTTTATCTAATATTAACACTCCCCGGCTAACACGTGATGAAATATCGTGGCTGAAAACACTGTCTTTTTATACAAGTGTGTCCATGGAAAATGTCCTGCATATTGAGGAGCTCATGGAACATTTGAAGGACTTAAAACAAGAGGGAACCAACCCCATCTGGCTGAAAAAGCTAATGTTTGCAATCGAAGAAAAACAGCGTTCAGGACTCGCCCGCGATCTCCACGATTCCGTTCTTCAGGATTTGATTTCATTAAAACGCCAGTGTGAGCTGTTTCTGGGTGATTTCAAGAAGGATGAAAATCCGTGCCGTGAAGAGGTGCAGGACAAGCTTGTGCAGATGAATGAGCAGATGTCTGATGTGATTTCGATGACGAGGGAGACGTGTCATGAGCTGCGGCCGCAGCTTCTGTATGATCTTGGATTGGTGAAGGCGCTGTCGAAGCTGGTGGCGCAGCAGCAGGAGCGGGTTCCGTTTCATATCCGTTTAAATACCGGGAGATTTACGGCTTCCCTTGATCTGGATTCGCAGCTGAATTTGTACCGGATCATTCAAGAGTTTCTGTCTAATGCGGTCAAGCACTCTCAGGCGACGGATGTGCTGATTATGCTCATCAGTATTCAAAACAAAATCGTTCTTCATTATGAGGATGATGGCGTAGGGTTTGATCAGGAAAAGAATACTGAGCATTCCATGAGCATGGGGCTTTCTGGCATTAAGGAGAGAGTCAGGGCTTTAGATGGGCGCCTTCGGATTGAAACAAGTGAAGGAAAGGGCTTTAAGGCTGATATTGAAATCGAATTGTAATGGATTTATAACGGAAACGACTTGGCACAGGCCAAGTCTTTTTTATAAAATGGAAAAGAGTGAGTAAAAGGGAGGAAAACATGAAAAAGATACTAGTGATTGATGACCATCCGGCTGTCATGGAAGGCACCAAGACAATTTTGGAAACGGATTCGAATTTGTCTGTTGACTGTCTCAGTCCTGAACCGAGCGAACAGTTTATCAAGCAGCATGATTTCTCGTCATATGATCTCATTTTAATGGATCTGAATCTAGGCGGCGAGGTCAATGGGATGGAGCTTTCTAAACAGATTTTACAAGAGAATCCTCATTGTAAAATTATCGTGTATACCGGTTATGAGGTCGAGGATTATTTCGAGGAAGCGATTCGTGCGGGTCTGCACGGTGCCATCAGCAAAACGGAATCTAAAGAAAAGATCACCCAATACATATACCACGTACTCAATGGAGAAATTTTAGTCGATTTTGCTTACTTTAAACAGCTGATGACTCAGCAAAAAACAAAGCCGGCTCCTTCCTCTCAAAAAGAACAAGATGTGCTCACACCTAGAGAATGCCTGATTCTTCAAGAAGTTGAAAAAGGATTTACAAACCAAGAAATCGCAGATGCCCTTCATTTAAGCAAGCGGTCCATTGAATACAGCTTGACATCGATTTTCAATAAGCTGAATGTCGGTTCACGGACGGAAGCGGTTTTGATTGCGAAATCAGACGGTGTACTTTAA</ns2:sequence><ns2:name>GCA_018454405</ns2:name></ns2:Sequence><ns2:Sequence dsseqid="sq2234" id="sq2234" description="comQ_comX_comP_comA operon contig_1:3051777-3056038"><ns2:sequence>ATGATTGTTAAAAAACGAAAAACCTGCTGTCCTTTAAATGTCCCATTTAGTAAAATGGAATGGGAGGGGGAAGTCGTTATTGAGCAGATATGTTTAGATTCTGTCCGGATCAAGGAGAAAATGAAGGAGATTGTAGATGAAAATATTTCAAATGAAGACTTAAAAACAAAACTTATTTCTTTTATTGAAGAAAAAAAACAATTTTCATTTGCAGAATTAGCTTATCACCATTACATAGCATTTGACGGAAAAGATGTTACAGCAATTGAGTTGTTGGCTTCTGGTATAGAACTTTTAATTTTATCTGCTGACATTTTTGATGATATTGAGGATAAGGACAATCTTCAGGCTTCTTGGATGAAAATAGATCCTTCGATAGTGATTAACGCAGCTACTACACTTTATACATTAAGTTTGCAAGTGATAAGTTTAGTTTCAAACAATCCGCAACTTCTAAGTCTGACTTTACAATATTCACTTCAATCTTTACAAGGGCAACATGCAGATTTAAATGTAAAAATCTCTTCAGAATCAGAGTATATTGAAATGATTAAACTTAAGTCAGGTTCTCTTGTAACATTGCCTAGTGTTCTTGGTGTATATTTGGCAACTGGAGAAATTAATGAAACAGTCGAGGAGTATTCACTTTATTTGGGTATAGTCGAGCAAATTGCGAATGATCACCATGGGCTATATTATCCTGACAATAATGACATAAAAACTAGACACAATCTTGCCTTCTACTATCTAAAAAATAAATATAACCAATCATCGATTGACTTATTAAATTTTTATGCGCAAGAAAATAATCAGATAAATAACATGGATGAATTGAAAAAGAGGTTACAAGGATCAGGTGTAATCCAATACCTGAATGTTATTAAAAATATAGCACTGGAAAATTTTAAAGAATCATTCAAAAAACTGAGATTAGATGAACAAAGAAAGAATAAACTACTTGATCAATTATTAAGGGGGAATATAAATTGAAACATATCGATAAAATCATCAGCCATTTAGTAAACAATCCGGAAGCTTTTGATCAATTTAAGAATGGGAACTTAACCTTGCTAAATATAAATGAAAAAGAAAAGAAAGCAATATTATATGCGTTTGAAGAAGGAGAGGCACCGAGAACAAGCAATTGGCCCCCAATAGAAACTATCAGTAGTTTTTTTGAGGATGATAAAAGAAAAAGTTTTATTTAATTATGGGATGATGAGATGCACAGAAATAATAACTTCTATAAATATTTGTCTCTAGCTTTTATCATTTTAAGTTTTGTTTATGTGATCTACCTCTCTTATATTTCTGTTTTTAATATCTTTGTAGGTGCGGATGTGAAGATTAATGAACAGGGTAAGTTAGAGGTTACCAAAGTTGTGGATTATACAGATGAATATTATTCGGGTGTAAAAAAGGGTGACATCATTCTCGAAGTTAATGGGCAAAAAGGAAGTGAAATCCAGTTAGAAAGCGGAAGATTGGTCAATGTAGAAAGCTTAACTGTTGAAAGAGATAATAAATCATTTCATTTACAAAATGTAAGCCTAATAAGTGAAGAAAATTTATTTATGTATCTCATTCCGCTCATATCTTATTCAATCTGTTTATTTTGTATATTTTTTGTTTACAGAATAAATAAAGTAAGAAAATCACCTTCTGCTTTTGTTTTAATCTTATTTTTGTTATTTGTATCAGTAGCATATGTAAGTGCCTGCGGGGCAAGAAGAGGTGAAGAGGTTAGCACTTATCTACTTGTCCTTACTTTAGTAAGTTGTCCAATTTTATATATACATTTCATATATAAATACTTTGCGGAATTGGGTACAAAGTTATTCAAAAAGAAGATTTTAATCATTATGTATATACTTCCACTCGTAAACCTGTTACTAGAAGCTGTTTTGAGTAATAGATTAAATTCTTCGGCTTTTTTGTCAAACTTGAACTTGATTTCCTTTTTTGTCCTAGTCCTTACTGTATCTATTCTTATCCATCAAGGGATTAGAAAAATCAAACAAAATGAGCAAAAGTCAATTTTAAAAATCCTTGCTTATATAAATATCCTGTCTTTTAGTCCTTTTATTATCTTTTTTGTTATTCCCTATGTGTTGTTTGATAAGTATCTTTCACCCTTTAGTTTGGCAGCTTTTACACTTGTTATACCTTTTTCTTTAGTGTATCAATTTATGACAAATAGACTTTATAATATTGACTTTGTTGTAGGACGGCTTAAATACTATGGATTTTTAGCCATTACACCTACTGTTATTGTGGTCACCATATTTAATTACATTCAAAAACCAGAAGATAACTTTTACTCCGTTAAACTAACAGTTGTAATATATTTGCTTATGTTTGCTGTCTTTTACTTTAAAGAAATCATTGATTTTCGTTTCAAGTTGAAAAGATTTACAGAGAAATTTAATTATCAAGATGGGATTTTTAAATTTACTCAGTTGATTAAGCAAGCATCATCAGTAGATCAAGTACTTAATCACTTTAAAAATACAATCCTAGAAGTATTAAACATAGATAATGCTTGCGTGTATGATAATTCTAAAGGGGAAATCACCCTTCTTAGTAAGAACAACTTTAAAGATTTGACTTATAAAAATCATGAGCAATATGTGAAAAATTTTTCTGGTGATATCGGTAAAATTAAAGAGTTTAAACAAGGTTTTATTATTAAAATAGGTGAACGAGGAGACAGATCATTTTTAGTACTCTGTTTCTCAAGTTATAATACTTTTAAATTAACAAGGGATGAAATTGCATGGCTTCAAACATTAGCATTTTATACAAATGTCTCATTGGAAAACGTTATGAAAATCGAAGAATTGATGGTGCATCTTGAGGATTTAAAACAACAAGAATCCAACCCCGTATGGCTCAAAAAACTCATGTACACGATCGAGGAAAAACAACGCTCGGATCTCGCCCGCGATCTCCACGATTCGGTTCTTCAGGATTTGATTTCCTTAAAACGCCAGTGTGAGCTGTTTTTGGGTGATTTTAAGAAGGATGACAATCCGTGCCGTGAAGAGGTGCAGGACAAGCTTGTACAGATGAATGAGCAGATGTCTGATGTGATTTCGATGACGAGGGAGACGTGTCATGAGCTGCGGCCGCAGCTTCTGTATGATCTTGGGCTGGTGAAGGCGCTGTCGAAGCTGGTGGCGCAGCAGCAGGAGCGGGTTCCGTTTCATATCCGTTTAAATACCGGGAGATTTACGGCTTCCCTTGATCTGGATTCGCAGCTGAATTTGTACCGGATCATTCAAGAGTTTCTGTCTAATGCGGTCAAGCACTCTCAGGCGACGGATGTGCTGATTATGCTCATCAGTATTCAAAACAAAATCGTTCTTCATTATGAGGATGATGGCGTAGGATTTGATCAGGAAAAGAATACTGAGCATTCCATGAGCATGGGGCTTTCTGGCATTAAGGAGAGAGTCAGGGCTTTAGATGGGCGCCTTCGGATTGAAACAAGTGAAGGAAAGGGCTTTAAGGCTGATATTGAAATCGAATTGTAATGGATTTATAACGGAAACGACTTGGCACAGGCCAAGTCTTTTTTATAAAATGGAAAAGAGTGAGTAAAAGGGAGGAAAACATGAAAAAGATACTAGTGATTGATGACCATCCGGCTGTCATGGAAGGCACCAAGACAATTTTGGAAACGGATTCGAATTTGTCTGTTGATTGTCTCAGTCCTGAACCGAGCGAACAGTTTATCAAGCAGCATGATTTCTCGTCATATGATCTCATTTTAATGGATCTGAATTTAGGCGGCGAGGTCAATGGGATGGAGCTTTCTAAACAGATTTTACAAGAGAATCCTCATTGTAAAATTATCGTGTATACCGGTTATGAGGTCGAGGATTATTTCGAGGAAGCGATTCGTGCGGGTCTGCACGGTGCCATCAGCAAAACGGAATCTAAAGAAAAGATCACCCAATACATATACCACGTACTCAATGGAGAAATTTTAGTCGATTTTGCTTACTTTAAACAGCTGATGACTCAGCAAAAAACAAAGCCGGCTCCTTCCTCTCAAAAAGAACAAGATGTGCTCACACCTAGAGAATGCCTGATTCTTCAAGAAGTTGAAAAGGGATTTACAAACCAAGAAATCGCAGATGCCCTTCATTTAAGCAAGCGGTCCATTGAATACAGCTTGACATCGATTTTCAATAAGCTGAATGTCGGTTCACGGACGGAAGCGGTTTTGATTGCGAAATCAGACGGTGTACTTTAA</ns2:sequence><ns2:name>GCA_001015095</ns2:name></ns2:Sequence><ns2:Sequence dsseqid="sq2264" id="sq2264" description="comQ_comX_comP_comA operon contig_1:1260168-1264393"><ns2:sequence>ATGTCCCATTTAGTAAAATGGAATGGGAGGGGGGAAGTCGTTATTGAGCAGATATGTTTAGATTCTGTCCGGATCAAGGAGAAAATGAAGGAGATTGTAGATGAAAATATTTCAAATGAAGACTTAAAAACAAAACTTATTTCTTTTATTGAAGAAAAAAAACAATTTTCATTTGCAGAATTAGCTTATCACCATTACATAGCATTTGACGGAAAAGATGTTACAGCAATTGAGTTGTTGGCTTCTGGTATAGAACTTTTAATTTTATCTGCTGACATTTTTGACGATATTGAGGATAAGGACAATCTTCAGGCTTCTTGGATGAAAATAGATCCTTCGATAGTGATTAACGCAGCTACTACACTTTATACATTAAGTTTGCAAGTGATAAGTTTAGTTTCAAACAATCCGCAACTTCTAAGTCTGACTTTACAATATTCACTTCAATCTTTACAAGGGCAACATGCAGATTTAAATGTAAAAATCTCTTCAGAATCAGAGTATATTGAAATGATTAAACTTAAGTCAGGTTCTCTTGTAACATTGCCTAGTGTTCTTGGTGTATATTTGGCAACTGGAGAAATTAATGAAACAGTCGAGGAGTATTCACTTTATTTGGGTATAGTCGAGCAAATTGCGAATGATCACCATGGGCTATATTATCCTGACAATAATGACATAAAAACTAGACACAATCTTGCCTTCTACTATCTAAAAAATAAATATAACCAATCATCGATTGACTTATTAAATTTTTATGCGCAAGAAAATAATCAGATAAATAACATGGATGAATTGAAAAAGAGGTTACAAGGATCAGGTGTAATCCAATACCTGAATGTTATTAAAAATATAGCACTGGAAAATTTTAAAGAATCATTCAAAAAACTGAGATTAGATGAACAAAGAAAGAATAAACTACTTGATCAATTATTAAGGGGGAATATAAATTGAAACATATCGATAAAATCATCAGCCATTTAGTAAACAATCCGGAAGCTTTTGATCAATTTAAGAATGGGAACTTAACCTTGCTAAATATAAATGAAAAAGAAAAGAAAGCAATATTATATGCGTTTGAAGAAGGAGAGGCACCGAGAACAAGCAATTGGCCCCCAATAGAAACTATCAGTAGTTTTTTTGAGGATGATAAAAGAAAAAGTTTTATTTAATTATGGGATGATGAGATGCACAGAAATAATAACTTCTATAAATATTTGTCTCTAGCTTTTATCATTTTAAGTTTTGTTTATGTGATCTACCTCTCTTATATTTCTGTTTTTAATATCTTTGTAGGTGCGGATGTGAAGATTAATGAACAGGGTAAGTTAGAGGTTACCAAAGTTGTGGATTATACAGATGAATATTATTCGGGTGTAAAAAAGGGTGACATCATTCTCGAAGTTAATGGGCAAAAAGGAAGTGAAATCCAGTTAGAAAGCGGAAGGTTGGTCAATGTAGAAAGCTTAACTGTTGAAAGAGATAATAAATCATTTCATTTACAAAATGTAAGCCTAATAAGTGAAGAAAATTTATTTATGTATCTCATTCCGCTCATATCTTATTCAATCTGTTTATTTTGTATATTTTTTGTTTACAGAATAAATAAAGTAAGAAAATCACCTTCTGCTTTTGTTTTAATCTTATTTTTGTTATTTGTATCAGTAGCATATGTAAGTGCCTGCGGGGCAAGAAGAGGTGAAGAGGTTAGCACTTATCTACTTGTCCTTACTTTAGTAAGTTGTCCAATTTTATATATACATTTCATATATAAATACTTTGCGGAATTGGGTACAAAGTTATTCAAAAAGAAGATTTTAATCATTATGTATATACTTCCACTCGTAAACCTGTTACTAGAAGCTGTTTTGAGTAATAGATTAAATTCTTCGGCTTTTTTGTCAAACTTGAACTTGATTTCCTTTTTTGTCCTAGTCCTTACTGTATCTATTCTTATCCATCAAGGGATTAGAAAAATCAAACAAAATGAGCAAAAGTCAATTTTAAAAATCCTTGCTTATATAAATATCCTGTCTTTTAGTCCTTTTATTATCTTTTTTGTTATTCCCTATGTGTTGTTTGATAAGTATCTTTCACCCTTTAGTTTGGCAGCCTTTACACTTGTTATACCTTGTTCTTTAGTGTATCAATTTATGACAAATAGACTTTATAATATTGACTTTGTTGTAGGACGGCTTAAATACTATGGATTTTTAGCCATTACACCTACTGTTATTGTGGTCACCATATTTAATTACATTCAAAAACCAGAAGATAACTTTTACTCCGTTAAACTAACAGTTGTAATATATTTGCTTATGTTTGCTGTCTTTTACTTTAAAGAGATTATTGACTTTCGTTTCAAGTTAAAAAGATTTACTGAAAAATTTAATTATCAAGATGGGATTTTTAAATTTACTCAATTAATAAAGCAAGCATCATCAGTAGATCAAGTACTTAATCACTTTAAGAATACAATCTTAGATGTATTAAATATAGATAATGCTTGTGTGTATGATAATTCAAAAGGAGAAATTACTCTCCTTAGCAAGAATAACTTTAAAGATCTCACTTATACAAATCATGAGCAATATGTGAAAAATTTTACTGGTGATATCGGCAAAATTAAAGAGTTTAAACAAGGTTTTATTATTAAAATAGGTGAACGAGGAGACAAATCATTTTTAGTACTCTGTTTCTCAAGTTATAATACTTTTAAATTAACAAGAGATGAAATTGCATGGCTCCAAACATTAGCGTTTTATACAAATGTTTCATTGGAAAACGTGATGAAAATAGAGGAATTGATGGTGCATCTTGAGGATTTAAAACAACAAGAATCCAACCCCGTATGGCTCAAAAAACTCATGTACACGATCGAGGAAAAACAACGCTCCGATCTCGCCCGCGATCTCCACGATTCGGTTCTTCAGGATTTGATTTCCTTAAAACGCCAGTGTGAGCTGTTTTTGGGTGATTTCAAGAAGGATGATAATCCGTGCCGTGAAGAGGTGCAGGACAAGCTGGTACAGATGAATGAGCAGATGTCTGATGTGATTTCGATGACAAGGGAGACGTGTCATGAGTTGCGGCCGCAGCTTCTGTATGATCTTGGGCTGGTCAAGGCGCTGTCGAAGCTGGTGGCGCAGCAGCAGGAGCGGGTTCCGTTTCATATTCGTTTAAATACCGGGAGATTTACGGCTTCCCTTGATCTGGATTCGCAGCTGAATTTGTACCGGATCATTCAAGAGTTTCTGTCTAATGCGGTCAAGCACTCTCAGGCGACGGATGTGCTGATTATGCTCATCAGTATTCAAAACAAAATCGTTCTTCATTATGAGGATGATGGCGTAGGGTTTGATCAGGAAAAGAATACTGAGCATTCCATGAGCATGGGGCTTTCTGGCATTAAGGAGAGAGTCAGGGCTTTAGATGGGCGCCTTCGGATTGAAACAAGTGAAGGAAAGGGCTTTAAGGCTGATATTGAAATCGAATTGTAATGGATTTATAACGGAAACGACTTGGCACAGGCCAAGTCTTTTTTATAAAATGGAAAAGAGTGAGTAAAAGGGAGGAAAACATGAAAAAGATACTAGTGATTGATGACCATCCGGCTGTCATGGAAGGCACCAAGACAATTTTGGAAACGGATTCGAATTTGTCTGTTGATTGTCTCAGTCCTGAACCGAGCGAACAGTTTATCAAGCAGCATGATTTCTCGTCATATGATCTCATTTTAATGGATCTGAATCTAGGCGGCGAGGTCAATGGGATGGAGCTTTCTAAACAGATTTTACAAGAGAATCCTCATTGTAAAATTATCGTGTATACCGGTTATGAGGTCGAGGATTATTTCGAGGAAGCGATTCGTGCGGGTCTGCACGGTGCCATCAGCAAAACGGAATCTAAAGAAAAGATCACCCAATACATATACCACGTACTCAACGGAGAAATTCTAGTCGATTTTGCTTACTTTAAACAGCTGATGACTCAGCAAAAAACAAAGCCGGCTCCTTCCTCTCAAAAAGAACAAGATGTGCTCACACCTAGAGAATGCCTGATTCTTCAAGAAGTTGAAAAGGGATTTACAAACCAAGAAATCGCAGATGCCCTTCATTTAAGCAAGCGGTCCATTGAATACAGCTTGACATCGATTTTCAATAAGCTGAATGTCGGTTCACGGACGGAAGCGGTTTTGATTGCGAAATCAGACGGTGTACTTTAA</ns2:sequence><ns2:name>GCA_000186745</ns2:name></ns2:Sequence><ns2:Sequence dsseqid="sq2080" id="sq2080" description="comQ_comX_comP_comA operon contig_1:3111687-3115875"><ns2:sequence>ATGTCCCATTTAGTAAAATGGAATGGGAGGGGGGAAGTCGTTATTGAGCAGATATGTTTAGATTCTGTCCGGATCAAGGAGAAAATGAAGGAGATTGTGGAGCAAAACATATTTAACGAGGATTTGTCACAACTTCTTTACTCATTTATTGATTCTAAAGAAACATTCTCCTTTGCTGAATCCACAATCTTACATTATGTTGTTTTTGGAGGGGAGAATTTAGATGTTGCAACAAGGCTTGGCGCGGGAATAGAAATTCTTATTCTTTCATCAGATATTATGGATGATCTTGAAGATGAAGATAATCACCATGCATTATGGATGAAAATTAATCGCTCGGAGTCGTTAAATGCAGCACTTTCCTTGTATACAGTAGGATTAACGAGTATTTATTCATTAAATAACAATCCTCTAATTTTTAAATATGTTTTAAAATACGTAAACGAGGCCATGCAAGGTCAACATGACGATATCACTAATAAATCTAAAACAGAAGATGAAAGTTTAGAAGTAATTAGATTAAAATGTGGAAGTCTGATTGCACTAGCAAATGTAGCAGGTGTTTTATTGGCTACAGGAGAATATAATGAAACAGTTGAAAGATATTCCTACTATAAAGGGATTATAGCTCAAATTTCTGGAGATTATTATGTTCTTTTATCCGGAAATCGCAGTGATATTGAAAAAAACAAACATACACTGATTTACTTATATCTTAAGCGCCTTTTTAATGATGCTTCGGAAGATTTATTATACTTAATTTCACATAAAGACTTATATTATAAATCGTTACTTGATAAAGAGAAATTCCAAGAAAAATTAATTAAAGCGGGAGTTACTCAATACATTTCGGTATTATTGGAAATATATAAACAGAAATGTATTTCTGCTATAGAACAATTAAATTTAGATAAAGAAAAAAAAGAGCTAATAAAGGAATGCTTATTAAGTTATACAAAGGGGGATACAAGATGCAAGACCTAATTAACTACTTTTTAAATTATCCTGAGGCTTTAAAAAAATTGAAAAATAAAGAAGCCTGCCTTATAGGTTTTGATGTGCAAGAAACTGAAACAATAATTAAAGCTTATAATGATTATTATCTGGCTGATCCAATAACCCGTCAATGGGGTGATTAATAGGTGGATTAATATTGAAGAACTTAATAAAAAAATTCACAATAGCTGTAATTGTTTTGAGTATCCTTTATATAAGCTATACAACTTATATCAGTATGAATGGAATTATTATTGGGACTAAGATTCATAAAAATGATAAAAGTCAATTTATGATAGAAGAAATATCGGAATCTTCATATGGACAATTTGTTGGTCTGAGACAGGGAGACATCATATTAAAAATTAATAAAGAAAAACCTTCAGACAAACATTTGAAATGGGGATATTTGAGTCATATTAACAGTCTGGATATTTTGAGAAGTGGAAAAAAGATTCATCTCAAAGATTTTGATTTAGTTACTCTAAATAGACCTTATAGTTTTTTTCTGTTCGTACTTCCTTTGTTTTTTTATTTTTTAAGCATAATATGTATTTTTTATATACTTAAAGTAAATAAAAAAAGGAGATCATTTGCTGCCTATATTCTTATTCTATTGTTATTAGACATTTCGATAGCATATATAAGTGCAGGCGGACCATTTAGAGGACATATAATCAATCGGTATATTAACTTGTTTACTTTTATATCTTCTCCTATTCTTTATCTTCAATTTATACAAAGATACCTTGGAGAAATAGGTAAAACTTTTTTGAATAGAATTTCTTTTCTTTATATCATACCAATATTTAATCTTGGTATTGAGTTTTTTCAAGACTATTTACAAGTAGATATTGATTTTTTAGCAACTCTTAATTTGGTTTCTTTTGCAACTTTGACTCTATTTTCTTTTTCAGCGATATACTTACATCTTAATAAATATAAATATGCTGAGCATTCGTTTATTCTTAAATTACTAATTTTAACAAACACTCTTTCATTTGCGCCTTTTTTGATATTTTTTGTTCTTCCAATAATATTTACAGGTAATTATATTTTCCCGGCATTAGCTTCGGCGTCATTACTAGTACTAATTCCGTTCGGGTTAGTATACCAATTTGTAGCCAATAAGATGTTTGATATAGAGTTTATCTTAGGAAGAATGAGATACTATGCTCTACTTGCCATGATACCAACTCTTCTAATAGTTGGTGCATTAGTTCTGTTTGATGTAATGGACATCCAGATGAACCCTGTGCGTCAAACTGTATTTTTTTTCGTTGTCATGTTCGCTGTCTTTTATTTTAAAGAGGTCATGGATTTTAAATTTCGGTTAAAACGTTTCTCCGAAAAATTCAACTATCAGGACAGTATTTTTAAATATACTCAGCTAATGAGGGGTGTAACTTCTCTTCAACAAGTTTTTAAAGAACTGAAAAATACTATACTGGATGTTTTGCTTGTAAGCAAAGCTTATACCTTTGAGGTTACTCCTGATCACAAAGTGATATTTTTAGATAAGCATGAAGTTGGACCGGACTGGAATTTTTATCAAGAGGAATTTGAAAACGTAACTTCAGAAATTGGGAAAATTATAGAAGTCAATCAAGGCTTTCTTATGAAAGTTGGTGAACGAGGCGGTAGTTCTTATGTTCTGCTTTGTTTATCTAATATTAACACTCCCCGGCTAACACGTGATGAAATATCGTGGCTGAAAACACTGTCTTTTTATACAAGTGTGTCCATGGAAAATGTCCTGCATATTGAGGAGCTCATGGAACATTTGAAGGACTTAAAACAAGAGGGAACCAACCCCATCTGGCTGAAAAAGCTAATGTTTGCAATCGAAGAAAAACAGCGTTCAGGACTCGCCCGCGATCTCCACGATTCGGTTCTTCAGGATTTGATTTCCTTAAAACGCCAGTGTGAGCTGTTTTTGGGTGATTTCAAGAAGGATGATAATCCGTGCCGTGAAGAGGTGCAGGACAAGCTTGTACAGATGAATGAGCAGATGTCTGATGTGATTTCGATGACGAGGGAGACGTGTCATGAGCTGCGGCCGCAGCTTCTGTATGATCTTGGATTGGTGAAGGCGCTGTCGAAGCTGGTGGCGCAGCAGCAGGAGCGGGTTCCGTTTCATATCCGTTTAAATACCGGGAGATTTACGGCTTCCCTTGATCTGGATTCGCAGCTGAATTTGTACCGGATCATTCAAGAGTTTCTGTCTAATGCGGTCAAGCACTCTCAGGCGACGGATGTGCTGATTATGCTCATCAGTATTCAAAACAAAATCGTTCTTCATTATGAGGACGATGGCGTTGGGTTTGATCAAGAAAAAAATACTGAGCATTCCATGAGCATGGGGCTTTCTGGCATTAAGGAGAGAGTCAGGGCTTTAGATGGGCGCCTTCGGATTGAAACAAGTGAAGGAAAGGGCTTTAAGGCTGATATTGAAATCGAATTGTAATGGATTTATAACGGAAACGACTTGGCACAGGCCAAGTCTTTTTTATAAAATGGAAAAGAGTGAGTAAAAGGGAGGAAAACATGAAAAAGATACTAGTGATTGATGACCATCCGGCTGTCATGGAAGGCACCAAGACAATTTTGGAAACGGATTCGAATTTGTCTGTTGATTGTCTCAGTCCTGAACCGAGCGAACAGTTTATCAAGCAGCATGATTTCTCGTCATATGATCTCATTTTAATGGATCTGAATCTAGGCGGCGAGGTCAATGGGATGGAGCTTTCTAAACAGATTTTACAAGAGAATCCTCATTGTAAAATTATCGTGTATACCGGTTATGAGGTCGAGGATTATTTCGAGGAAGCGATTCGTGCGGGTCTGCACGGTGCCATCAGCAAAACGGAATCTAAAGAAAAGATCACCCAATACATATACCACGTACTCAACGGAGAAATTTTAGTCGATTTTGCTTACTTTAAACAGCTGATGACTCAGCAAAAAACAAAGCCGGCTCCTTCCTCTCAAAAAGAACAAGATGTGCTCACACCTAGAGAATGCCTGATTCTTCAAGAAGTTGAAAAGGGATTTACAAACCAAGAAATCGCAGATGCCCTTCATTTAAGCAAGCGGTCCATTGAATACAGCTTGACATCGATTTTCAATAAGCTGAATGTCGGTTCACGGACGGAAGCGGTTTTGATTGCGAAATCAGACGGTGTACTTTAA</ns2:sequence><ns2:name>GCA_005160425</ns2:name></ns2:Sequence><ns2:Sequence dsseqid="sq2360" id="sq2360" description="comQ_comX_comP_comA operon contig_1:3108749-3112973"><ns2:sequence>ATGTCCCATTTAGTAAAATGGAATGGGAGGGGGGAAGTCGTTATTGAGCAGATATGTTTAGATTCTGTCCGGATCAAGGAGAAAATGAAGGAGATTGTGGATGAAAATATTTTAAATGAGGACTTAAAAGTGAAGCTCATTTCTTTTATCAAAGAAAAAAAACAATTTTCATTTGCAGAACTGGCTTATTACCATTACATAGCATTTGATGGAAAAAACGACAAAGCAATTGAGTTATTGGCGTCAGGTATAGAACTTTTAATTTTATCTGCGGACATTTTTGACGATATTGAGGATAAGGACAATCTTCAGGCTTCTTGGATGAAATTAGATCCTTCTATAGCAACTAACGCAGCTACCGCACTTTATACATTAAGTCTGCAAGTAATAGGTTCAGTCTCAAATCATCCAAAACTTTTAAGCCTTACTTTGCAATATTCACTCCAATCTTTACAAGGACAACATGTAGATTTGAATTTAACAGCCTCATCAGAATCAGAGTATATTGAAATGATTAAACTTAAGTCGGGTTCTCTGGTAACATTGCCCAGTATTCTTGGTGTATATCTGGCAACTGGAGAATATAATGAAACAGTTGAGGAGTATTCACGTTATTTAGGTATAGTCGAGCAAATTGCAAATGATCACTATGGACTTTATTACCCTAACTATAATGACTTCAAAACTAGACATACGCTTGCCTTCAATTATCTTAAAAATAAATTTAACCAATCATCAATTGACTTATTAAATTTTTATGCGCAAGAAAATCATATGATAAATAATTTGGAAGATTTGAAGGGAAAGTTAAGAGAATCAGGTGTAATACAATATTTGAATGTTATAAAAAATTTAGCAGTGGAAAATTTTAAGGAATCATTCAAAAAACTGAGATTAGATGAACAAAGAAAAAATAAATTACTTATTCAATTATTAAGGGGGATTTAATTTGAAACATATTGATAAAATCATTAGCCATCTAGTAAACAACCCGGAAGCGTTTGATCAATTTAAGAATGGGAACTTAACCTTGCTAAATATAAATGAAAAAGAAAAGAAAGCAATATTATACGCGTTTGAACAAGGAGAGGTGCCAAGAACAAGCAAGTGGCCTCCAATAGAAGCTATTAGTAATTTTTTTGAGGATGATAAAAGAAAAAGTTTGATTTAATTACGGGATGATGTGATGTACAGATATATTAACGTCTATAAATATTTGTCTCTAGTTTTTATCATTTTAAGTTTTATTTATGTTATATACCTCTCGTATAGCTTTGCTTTTAACATCTTCGTAGGTGCGGATGTAAAGATAAATGAACAGGGTAAGTTAGAGGTCACCAATGTTTTAGATTATACAGATGAATATTATTCATGTGTGAAAAAGGGAGATATCATTCTTGAAGTAAATGGGGAGAAAGGCAGTGATATTCAATTAAAAAGTGGAAGATTGGTCAATGTAGAAAGTTTAATTGTTGAGAGAGATAATAAATCATTTCATTTACAAAATGTAAGCCTAATCAGTGAAGAAAATTTATTTATGTATCTCATTCCTGTAATATCTTATTCAATCTGTTTATTTTGTATATTTTTTATTTATAGAATAAATAAAGTAAGAAAATCAACTTCTGCTTATATTTTAATTTTATTTTTGTTATTTGTATCAGTAGCGTATGTAAGTGCATGTGGAGCAAGAAGAGGTGAAGAGATAAGCACTTATCTGCTTGTTCTTACTTTAGTCAGTTGTCCGGTGTTATATATTCATTTTATATATAAATACTTTATAGAATTAGGAACAAAGTTATTCGAAAAGAAGATTTTAATCATTATGTATATGCTCCCGCTAATAAATCTTTTATTAGAGGACGTTCTGAGTAATAGATTAAAATCTTCGGCTTTTTTGTCTAATCTGAATTTGATTTCATTTTTTGTCCTAGTTCTTACTGTATCGATTCTTATCCATAAAGGGATAAGAAAATTTAAACAAAAAGAGCAAAAGTCAATTTTGAAAGTCCTTGCTTATACAAATATCTTTTCTTTCAGTCCGTTTATTGTCTTTTTTGCTGTTCCATATGTGTTTTTCGAGAAGTATGTCTCACCTTTTAGTTTGGCTGCTTTTACACTTGTTATACCTTTTTCTTTAGTATATCAATTTATGACTAATAGACTTTATAATATCGACTTTGTTGTGGGGCGGCTTAAGTACTACGGTTTTTTAGCCATTACACCTACTATTATCGTAGTGACCATCTTTAATTACATTCAGCAACCAAAGGATATCTTTTATTTAGTTAAACTAACAATTGCAATATATGTTCTTATGTTTGCCGTTTTTTACTTTAAAGAAATCATTGATTTTCGTTTCAAGTTGAAAAGATTTACAGAGAAATTTAATTATCAAGATGGGATTTTTAAATTTACTCAGTTGATTAAGCAAGCATCATCAGTAGATCAAGTACTTAATCACTTTAAAAATACAATCCTAGAAGTATTAAACATAGATAATGCTTGCGTGTATGATAATTCTAAAGGGGAAATCACCCTTCTTAGTAAGAACAACTTTAAAGATTTGACTTATAAAAATCATGAGCAATATGTGAAAAATTTTTCTGGTGATATCGGTAAAATTAAAGAGTTTAAACAAGGTTTTATTATTAAAATAGGTGAACGAGGAGACAGATCATTTTTAGTACTCTGTTTCTCAAGTTATAATACTTTTAAATTAACAAGGGATGAAATTGCATGGCTTCAAACATTAGCGTTTTATACAAATGTCTCATTGGAAAACGTTATGAAAATCGAAGAATTGATGGTGCATCTTGAGGATTTAAAACAACAAGAATCCAACCCCGTATGGCTCAAAAAACTCATGTACACGATCGAAGAAAAACAACGCTCGGATCTCGCCCGCGATCTCCACGATTCGGTTCTTCAGGATTTGATTTCCTTAAAACGCCAGTGTGAGCTGTTTTTGGGTGATTTTAAGAAGGGTGATAATCCGTGCCGTGAAGAGGTGCAGGACAAGCTTGTACAGATGAATGAGCAGATGTCTGATGTGATTTCGATGACGAGGGAGACGTGTCATGAGCTGCGGCCGCAGCTTCTGTATGATCTTGGGCTGGTGAAGGCGCTGTCGAAGCTGGTGGCGCAGCAGCAGGAGCGGGTTCCGTTTCATATCCGTTTAAATACCGGGAGATTTACGGCTTCCCTTGATCTGGATTCGCAGCTGAATTTGTACCGGATCATTCAAGAGTTTCTGTCTAATGCGGTTAAGCACTCTCAGGCGACGGATGTGCTGATTATGCTCATCAGTATTCAAAACAAAATCGTTCTTCATTATGAGGATGATGGCGTAGGGTTTGATCAAGAAAAAAATACTGAGCATTCCATGAGCATGGGGCTTTCTGGCATTAAGGAGAGAGTCAGGGCTTTAGATGGGCGCCTTCGGATTGAAACAAGTGAAGGAAAGGGCTTTAAGGCTGATATTGAAATCGAATTGTAATGGATTTATAACGGAAACGACTTGGCACAGGCCAAGTCTTTTTTATAAAATGGAAAAGAGTGAGTAAAAGGGAGGAAAATATGAAAAAGATACTAGTGATTGATGACCATCCGGCTGTCATGGAAGGCACCAAGACAATTTTGGAAACGGATTCGAATTTGTCTGTTGATTGTCTCAGTCCTGAACCGAGCGAACAGTTTATCAAGCAGCATGATTTCTCGTCATATGATCTCATTTTAATGGATCTGAATCTAGGCGGCGAGGTCAATGGGATGGAGCTTTCTAAACAGATTTTACAAGAGAATCCTCATTGTAAAATTATCGTGTATACCGGTTATGAGGTTGAGGATTATTTCGAGGAAGCGATTCGTGCGGGTCTGCACGGTGCCATCAGCAAAACGGAATCTAAAGAAAAGATCACCCAATACATATACCACGTACTCAATGGAGAAATTTTAGTCGATTTTGCTTACTTTAAACAGCTGATGACTCAGCAAAAAACAAAGCCGGCTCCTTCCTCTCAAAAAGAACAAGATGTGCTCACACCTAGAGAATGCCTGATTCTTCAAGAAGTTGAAAAAGGATTTACAAACCAAGAAATCGCAGATGCCCTTCATTTAAGCAAGCGGTCCATTGAATACAGCTTGACATCGATTTTCAATAAGCTGAATGTCGGTTCCCGGACGGAAGCGGTTTTGATTGCGAAATCAGACGGTGTACTTTAA</ns2:sequence><ns2:name>GCA_004119655</ns2:name></ns2:Sequence><ns2:Sequence dsseqid="sq2162" id="sq2162" description="comQ_comX_comP_comA operon contig_1:3120747-3124935"><ns2:sequence>ATGTCCCATTTAGTAAAATGGAATGGGAGGGGGGAAGTCGTTATTGAGCAGATATGTTTAGATTCTGTCCGGATCAAGGAGAAAATGAAGGAGATTGTGGAGCAAAACATATTTAACGAGGATTTGTCACAACTTCTTTACTCATTTATTGATTCTAAAGAAACATTCTCCTTTGCTGAATCCACAATCTTACATTATGTTGTTTTTGGAGGGGAGAATTTAGATGTTGCAACAAGGCTTGGCGCGGGAATAGAAATTCTTATTCTTTCATCAGATATTATGGATGATCTTGAAGATGAAGATAATCACCATGCATTATGGATGAAAATTAATCGCTCGGAGTCGTTAAATGCAGCACTTTCCTTGTATACAGTAGGATTAACGAGTATTTATTCATTAAATAACAATCCTCTAATTTTTAAATATGTTTTAAAATACGTAAACGAGGCCATGCAAGGTCAACATGACGATATCACTAATAAATCTAAAACAGAAGATGAAAGTTTAGAAGTAATTAGATTAAAATGTGGAAGTCTGATTGCACTAGCAAATGTAGCAGGTGTTTTATTGGCTACAGGAGAATATAATGAAACAGTTGAAAGATATTCCTACTATAAAGGGATTATAGCTCAAATTTCTGGAGATTATTATGTTCTTTTATCCGGAAATCGCAGTGATATTGAAAAAAACAAACATACACTGATTTACTTATATCTTAAGCGCCTTTTTAATGATGCTTCGGAAGATTTATTATACTTAATTTCACATAAAGACTTATATTATAAATCGTTACTTGATAAAGAGAAATTCCAAGAAAAATTAATTAAAGCGGGAGTTACTCAATACATTTCGGTATTATTGGAAATATATAAACAGAAATGTATTTCTGCTATAGAACAATTAAATTTAGATAAAGAAAAAAAAGAGCTAATAAAGGAATGCTTATTAAGTTATACAAAGGGGGATACAAGATGCAAGACCTAATTAACTACTTTTTAAATTATCCTGAGGCTTTAAAAAAATTGAAAAATAAAGAAGCCTGCCTTATAGGTTTTGATGTGCAAGAAACTGAAACAATAATTAAAGCTTATAATGATTATTATCTGGCTGATCCAATAACCCGTCAATGGGGTGATTAATAGGTGGATTAATATTGAAGAACTTAATAAAAAAATTCACAATAGCTGTAATTGTTTTGAGTATCCTTTATATAAGCTATACAACTTATATCAGTATGAATGGAATTATTATTGGGACTAAGATTCATAAAAATGATAAAAGTCAATTTATGATAGAAGAAATATCGGAATCTTCATATGGACAATTTGTTGGTCTGAGACAGGGAGACATCATATTAAAAATTAATAAAGAAAAACCTTCAGACAAACATTTGAAATGGGGATATTTGAGTCATATTAACAGTCTGGATATTTTGAGAAGTGGAAAAAAGATTCATCTCAAAGATTTTGATTTAGTTACTCTAAATAGACCTTATAGTTTTTTTCTGTTCGTACTTCCTTTGGTTTTTTATTTTTTAAGCATAATATGTATTTTTTATATACTTAAAGTAAATAAAAAAAGGAGATCATTTGCTGCCTATATTCTTATTCTATTGTTATTAGACATTTCGATAGCATATATAAGTGCAGGCGGACCATTTAGAGGACATATAATCAATCGGTATATTAACTTGTTTACTTTTATATCTTCTCCTATTCTTTATCTTCAATTTATACAAAGATACCTTGGAGAAATAGGTAAAACTTTTTTGAATAGAATTTCTTTTCTTTATATCATACCAATATTTAATCTTGGTATTGAGTTTTTTCAAGACTATTTACAAGTAGATATTGATTTTTTAGCAACTCTTAATTTGGTTTCTTTTGCAACTTTGACTCTATTTTCTTTTTCAGCGATATACTTACATCTTAATAAATATAAATATGCTGAGCATTCGTTTATTCTTAAATTACTAATTTTAACAAACACTCTTTCATTTGCGCCTTTTTTGATATTTTTTGTTCTTCCAATAATATTTACAGGTAATTATATTTTCCCGGCATTAGCTTCGGCGTCATTACTAGTACTAATTCCGTTCGGGTTAGTATACCAATTTGTAGCCAATAAGATGTTTGATATAGAGTTTATCTTAGGAAGAATGAGATACTATGCTCTACTTGCCATGATACCAACTCTTCTAATAGTTGGTGCATTAGTTCTGTTTGATGTAATGGACATCCAGATGAACCCTGTGCGTCAAACTGTATTTTTTTTCGTTGTCATGTTCGCTGTCTTTTATTTTAAAGAGGTCATGGATTTTAAATTTCGGTTAAAACGTTTCTCCGAAAAATTCAACTATCAGGACAGTATTTTTAAATATACTCAGCTAATGAGGGGTGTAACTTCTCTTCAACAAGTTTTTAAAGAACTGAAAAATACTATACTGGATGTTTTGCTTGTAAGCAAAGCTTATACCTTTGAGGTTACTCCTGATCACAAAGTGATATTTTTAGATAAGCATGAAGTTGGACCGGACTGGAATTTTTATCAAGAGGAATTTGAAAACGTAACTTCAGAAATTGGGAAAATTATAGAAGTCAATCAAGGCTTTCTTATGAAAGTTGGTGAACGAGGCGGTAGTTCTTATGTTCTGCTTTGTTTATCTAATATTAACACTCCCCGGCTAACACGTGATGAAATATCGTGGCTGAAAACACTGTCTTTTTATACAAGTGTGTCCATGGAAAATGTCCTGCATATTGAGGAGCTCATGGAACATTTGAAGGACTTAAAACAAGAGGGAACCAACCCCATCTGGCTGAAAAAGCTAATGTTTGCAATCGAAGAAAAACAGCGTTCAGGACTCGCCCGCGATCTCCACGATTCGGTTCTTCAGGATTTGATTTCCTTAAAACGCCAGTGTGAGCTGTTTTTGGGTGATTTCAAGAAGGATGATAATCCGTGCCGTGAAGAGGTGCAGGACAAGCTTGTACAGATGAATGAGCAGATGTCTGATGTGATTTCGATGACGAGGGAGACGTGTCATGAGCTGCGGCCGCAGCTTCTGTATGATCTTGGATTGGTGAAGGCGCTGTCGAAGCTGGTGGCGCAGCAGCAGGAGCGGGTTCCGTTTCATATCCGTTTAAATACCGGGAGATTTACGGCTTCCCTTGATCTGGATTCGCAGCTGAATTTGTACCGGATCATTCAAGAGTTTCTGTCTAATGCGGTCAAGCACTCTCAGGCGACGGATGTGCTGATTATGCTCATCAGTATTCAAAACAAAATCGTTCTTCATTATGAGGATGATGGCGTAGGGTTTGATCAGGAAAAGAATACTGAGCATTCCATGAGCATGGGGCTTTCTGGCATTAAGGAGAGAGTCAGGGCTTTAGATGGGCGCCTTCGGATTGAAACAAGTGAAGGAAAGGGCTTTAAGGCTGATATTGAAATCGAATTGTAATGGATTTATAACGGAAACGACTTGGCACAGGCCAAGTCTTTTTTATAAAATGGAAAAGAGTGAGTAAAAGGGAGGAAAACATGAAAAAGATACTAGTGATTGATGACCATCCGGCTGTCATGGAAGGCACCAAGACAATTTTGGAAACGGATTCGAATTTGTCTGTTGATTGTCTCAGTCCTGAACCGAGCGAACAGTTTATCAAGCAGCATGATTTCTCGTCATATGATCTCATTTTAATGGATCTGAATCTAGGCGGCGAGGTCAATGGGATGGAGCTTTCTAAACAGATTTTACAAGAGAATCCTCATTGTAAAATTATCGTGTATACCGGTTATGAGGTCGAGGATTATTTCGAGGAAGCGATTCGTGCGGGTCTGCACGGTGCCATCAGCAAAACGGAATCTAAAGAAAAGATCACCCAATACATATACCACGTACTCAACGGAGAAATTTTAGTCGATTTTGCTTACTTTAAACAGCTGATGACTCAGCAAAAAACAAAGCCGGCTCCTTCCTCTCAAAAAGAACAAGATGTGCTCACACCTAGAGAATGCCTGATTCTTCAAGAAGTTGAAAAGGGATTTACAAACCAAGAAATCGCAGATGCCCTTCATTTAAGCAAGCGGTCCATTGAATACAGCTTGACATCGATTTTCAATAAGCTGAATGTCGGTTCCCGGACGGAAGCGGTTTTGATTGCGAAATCAGACGGTGTACTTTAA</ns2:sequence><ns2:name>GCA_004119695</ns2:name></ns2:Sequence><ns2:Sequence dsseqid="sq2450" id="sq2450" description="comQ_comX_comP_comA operon contig_1:3076144-3080368"><ns2:sequence>ATGTCCCATTTAGTAAAATGGAATGGGAGGGGGGAAGTCGTTATTGAGCAGATATGTTTAGATTCTGTCCGGATCAAGGAGAAAATGAAGGAGATTGTGGATGAAAATATTTTAAATGAGGACTTAAAAGTGAAGCTCATTTCTTTTATCAAAGAAAAAAAACAATTTTCATTTGCAGAACTGGCTTATTACCATTACATAGCATTTGATGGAAAAAACGACAAAGCAATTGAGTTATTGGCGTCAGGTATAGAACTTTTAATTTTATCTGCGGACATTTTTGACGATATTGAGGATAAGGACAATCTTCAGGCTTCTTGGATGAAATTAGATCCTTCTATAGCAACTAACGCAGCTACCGCACTTTATACATTAAGTCTGCAAGTAATAGGTTCAGTCTCAAATCATCCAAAACTTTTAAGCCTTACTTTGCAATATTCACTCCAATCTTTACAAGGACAACATGTAGATTTGAATTTAACAGCCTCATCAGAATCAGAGTATATTGAAATGATTAAACTTAAGTCGGGTTCTCTGGTAACATTGCCCAGTATTCTTGGTGTATATCTGGCAACTGGAGAATATAATGAAACAGTTGAGGAGTATTCACGTTATTTAGGTATAGTCGAGCAAATTGCAAATGATCACTATGGACTTTATTACCCTAACTATAATGACTTCAAAACTAGACATACGCTTGCCTTCAATTATCTTAAAAATAAATTTAACCAATCATCAATTGACTTATTAAATTTTTATGCGCAAGAAAATCATATGATAAATAATTTGGAAGATTTGAAGGGAAAGTTAAGAGAATCAGGTGTAATACAATATTTGAATGTTATAAAAAATTTAGCAGTGGAAAATTTTAAGGAATCATTCAAAAAACTGAGATTAGATGAACAAAGAAAAAATAAATTACTTATTCAATTATTAAGGGGGATTTAATTTGAAACATATTGATAAAATCATTAGCCATCTAGTAAACAACCCGGAAGCGTTTGATCAATTTAAGAATGGGAACTTAACCTTGCTAAATATAAATGAAAAAGAAAAGAAAGCAATATTATACGCGTTTGAACAAGGAGAGGTGCCAAGAACAAGCAAGTGGCCTCCAATAGAAGCTATTAGTAATTTTTTTGAGGATGATAAAAGAAAAAGTTTGATTTAATTACGGGATGATGTGATGTACAGATATATTAACGTCTATAAATATTTGTCTCTAGTTTTTATCATTTTAAGTTTTATTTATGTTATATACCTCTCGTATAGCTTTGCTTTTAACATCTTCGTAGGTGCGGATGTAAAGATAAATGAACAGGGTAAGTTAGAGGTCACCAATGTTTTAGATTATACAGATGAATATTATTCATGTGTGAAAAAGGGAGATATCATTCTTGAAGTAAATGGGGAGAAAGGCAGTGATATTCAATTAAAAAGTGGAAGATTGGTCAATGTAGAAAGTTTAATTGTTGAGAGAGATAATAAATCATTTCATTTACAAAATGTAAGCCTAATCAGTGAAGAAAATTTATTTATGTATCTCATTCCTGTAATATCTTATTCAATCTGTTTATTTTGTATATTTTTTATTTATAGAATAAATAAAGTAAGAAAATCAACTTCTGCTTATATTTTAATTTTATTTTTGTTATTTGTATCAGTAGCGTATGTAAGTGCATGTGGAGCAAGAAGAGGTGAAGAGATAAGCACTTATCTGCTTGTTCTTACTTTAGTCAGTTGTCCGGTGTTATATATTCATTTTATATATAAATACTTTATAGAATTAGGAACAAAGTTATTCGAAAAGAAGATTTTAATCATTATGTATATGCTCCCGCTAATAAATCTTTTATTAGAGGACGTTCTGAGTAATAGATTAAAATCTTCGGCTTTTTTGTCTAATCTGAATTTGATTTCATTTTTTGTCCTAGTTCTTACTGTATCGATTCTTATCCATAAAGGGATAAGAAAATTTAAACAAAAAGAGCAAAAGTCAATTTTGAAAGTCCTTGCTTATACAAATATCTTTTCTTTCAGTCCGTTTATTGTCTTTTTTGCTGTTCCATATGTGTTTTTCGAGAAGTATGTCTCACCTTTTAGTTTGGCTGCTTTTACACTTGTTATACCTTTTTCTTTAGTATATCAATTTATGACTAATAGACTTTATAATATCGACTTTGTTGTGGGGCGGCTTAAGTACTACGGTTTTTTAGCCATTACACCTACTATTATCGTAGTGACCATCTTTAATTACATTCAGCAACCAAAGGATATCTTTTATTTAGTTAAACTAACAATTGCAATATATGTTCTTATGTTTGCCGTTTTTTACTTTAAAGAAATCATTGATTTTCGTTTCAAGTTGAAAAGATTTACAGAGAAATTTAATTATCAAGATGGGATTTTTAAATTTACTCAGTTGATTAAGCAAGCATCATCAGTAGATCAAGTACTTAATCACTTTAAAAATACAATCCTAGAAGTATTAAACATAGATAATGCTTGCGTGTATGATAATTCTAAAGGGGAAATCACCCTTCTTAGTAAGAACAACTTTAAAGATCTGACTTATAAAAATCATGAGCAATATGTGAAAAATTTTTCTGGTGATATCGGTAAAATTAAAGAGTTTAAACAAGGTTTTATTATTAAAATAGGTGAACGAGGAGACAGATCATTTTTAGTACTCTGTTTCTCAAGTTATAATACTTTTAAGTTAACAAGGGATGAAATTGCATGGCTTCAAACATTAGCATTTTATACAAATGTCTCATTGGAAAACGTTATGAAAATCGAAGAATTGATGGTGCATCTTGAGGATTTAAAACAACAAGAATCCAACCCCGTATGGCTCAAAAAACTCATGTACACGATCGAGGAAAAACAACGCTCGGATCTCGCCCGCGATCTCCACGATTCGGTTCTTCAGGATTTGATTTCCTTAAAACGCCAGTGTGAGCTGTTTTTGGGTGATTTCAAGAAGGATGATAATCCGTGCCGTGAAGAGGTGCAGGACAAGCTTGTACAGATGAATGAGCAGATGTCTGATGTGATTTCGATGACGAGGGAGACGTGTCATGAGCTGCGGCCGCAGCTTCTGTATGATCTTGGGCTGGTCAAGGCGCTGTCGAAGCTGGTGGCGCAGCAGCAGGAGCGGGTTCCGTTTCATATTCGTTTAAATACCGGGAGATTTACGGCTTCCCTTGATCTGGATTCGCAGCTGAATTTGTACCGGATCATTCAAGAGTTTCTGTCTAATGCGGTCAAGCACTCTCAGGCGACGGATGTGCTGATTATGCTCATCAGTATTCAAAACAAAATCGTTCTTCATTATGAGGATGATGGCGTAGGGTTTGATCAGGAAAAGAATACTGAGCATTCCATGAGCATGGGGCTTTCTGGCATTAAGGAGAGAGTCAGGGCTTTAGATGGGCGCCTTCGGATTGAAACAAGTGAAGGAAAGGGCTTTAAGGCTGATATTGAAATCGAATTGTAATGGATTTATAACGGAAACGACTTGGCACAGGCCAAGTCTTTTTTATAAAATGGAAAAGAGTGAGTAAAAGGGAGGAAAACATGAAAAAGATACTAGTGATTGATGACCATCCGGCTGTCATGGAAGGCACCAAGACAATTTTGGAAACGGATTCGAATTTGTCTGTTGATTGTCTCAGTCCTGAACCGAGCGAACAGTTTATCAAGCAGCATGATTTCTCGTCATATGATCTCATTTTAATGGATCTGAATCTAGGCGGCGAGGTCAATGGGATGGAGCTTTCTAAACAGATTTTACAAGAGAATCCTCATTGTAAAATTATCGTGTATACCGGTTATGAGGTCGAGGATTATTTCGAGGAAGCGATTCGTGCGGGTCTGCACGGTGCCATCAGCAAAACGGAATCTAAAGAAAAGATCACCCAATACATATACCACGTACTCAACGGAGAAATTTTAGTCGATTTTGCTTACTTTAAACAGCTGATGACTCAGCAAAAAACAAAGCCGGCTCCTTCCTCTCAAAAAGAACAAGATGTGCTCACACCTAGAGAATGCCTGATTCTTCAAGAAGTTGAAAAGGGATTTACAAACCAAGAAATCGCAGATGCCCTTCATTTAAGCAAGCGGTCCATTGAATACAGCTTGACATCGATTTTCAATAAGCTGAATGTCGGTTCACGGACGGAAGCGGTTTTGATTGCGAAATCAGACGGTGTACTTTAA</ns2:sequence><ns2:name>GCA_004119595</ns2:name></ns2:Sequence><ns2:Sequence dsseqid="sq1854" id="sq1854" description="comQ_comX_comP_comA operon contig_1:3015193-3019352"><ns2:sequence>ATGTCCCATTTAGTAAAATGGAATGGGAGGGGGGAAGTCGTTATTGAGCAGATATGTTTAGATTCTGTCCGGATCAAGGAGAAAATGAAGGAGATTGTAAGCCAAAAAATAATGAATCAGGACTTGGAACGATATCTTCAGAATTTTATTGAGTCTAAGGATACGTTTGAGTTTGCCGATTTGGCTCTTCATCATTATTTAGCTTTTAACGGTCAGGACCAAAAAGCAATCGAATTGCTAGCTGCCGGAATTGAATTGCTTATACTCTCATTCGATATTTATGATGACTTAGAGGATCAAGATAATGGAAGTGCTGTCTGGATGAAGATTGACTCGTCAATCGCTTTAAATGCAGTTACAGCTCTTTACACCCTAAGTATACAAGTGATGTGTCAAGCTAGTCATGAACCAGAATTTACACAAGAGATATTGAATTTTGCGTTACAATCAATTCAAGGCCAGCATGATGATATTGTGAATGCGCCGCAAACTGAAGAAGCCTGTCTTGAAATGATCAAAAATAAATCAGGAGCGCTAACGGCATTGCCCTGTGTAATGGGAGTAATGTTGGCAACAGGCAAATACCATCCCATTGTAGCTTCTTATTCTTATGAACTTGGGATTATTGCACAAATCGAAAATGATTACCAAGGTTTATATTATTTAAATAACGATTTTATTCAGAAGAAAAACACATTGGCATACTTATACTTAAATAAACGTTTTAATGCAGCTTCTGCAGAAATCTTGAGTTGGTATGAAAATGCTGAGTTGTTCTTATCATTGAATCCCAAACAAATAAAAGAAAAATTAACTGAGGCAGGCGTAGTGCAATATTTACTTGTAATGAAACACTTGTCATTACAAAAACTAAAGAAAGAAATTGCTAGATTAGAATTGCAAGAGAATAAAATAAAAAAATTAATAACAGGAATCATAAAATAAAGGAGGATTTATATGCAGGAAATAGTCGGATACTTAGTAAAAAATCCAGAAGTTTTAGATGAGGTCATGGAAGGCAGAGCCTCTTTATTAAATATAGATAAGGATCAATTGAAAAGTATAGTTGATGCCTTTAGAGGGCTGCAAATTTATACTAATGGTAATTGGGTTCCTTCGTGAGGCTTTAATAAATGAAGGCATGGTACAACAAAGTTTCAATTTTTTTGATTTTAGTTAGTTTAGTCTATGTAACTTATTTAACGTATATAAGTTCGAGTAAACTTTTAGTTGGTGCAGCAGTAGCTGAAAATCAAGACAATGAAGTTGTAATAACAAATATTGAGGAATTTTCTACGGCTTATTACTCAGGCATACAAAAAGGGGACGTCATCAAAAGTATTAATAATCATAAAGTTAAGCGTCCTCTTGAAGTTCAAAAATATAATTCAAACCATGTGAGTTCAATAGTCGTCGAGAGAGATGGAGAAAAGGTTAAAATTAAGCCTGATTTAATGAATGATGGGAATTTTACTACTTTTGTGATCCCATTAATATTTTATATAGCCTGTCTATTTTGTTGTTTCTTCATTCTAAAAATAAATGAATCGAAAAAACTACTCTCTGCTTTGATTTTAATCATTTTCTTGTTATCTGCTTCTTTAGCATACTTAAGTGCGGGTGGATCTGCAAAGGGAGATTGGTTAAGCAGATGTATAATGGTATTCACTTTAACATCTGTAATGTTTAACTATCTTCTTTTCTTGTATCAGTATTTTAAAGAACTTGGCACTGTGTTATTTAACAAAAAAGTTTTTATATTATATGCAATTCCAGTACTAAATCTAGTTTTTGAATTGTTGCGAACTCAACTTTTCTTTAGACATTATGTGCCTAAAATAAATTTACTTTCGTTCTTTATTTCATTTATAATCGTGAGCGTATATTTTGGATCTATTTTAATTAAAAGTAAGGATACTGAACAAGCACATATTATAAAAGTTCTTACCATAATTAATATCTTATCTTTTTCGCCGTTTTTGTTTTTATATATAATACCTTATGTATTCTTAAGCACTGATGGGATTTCTTCTTTTGTAGCTGCTTCATTTATGTTCCTAATACCATTCTCTTTGGTTTATCAATTTATGACAAATAAAATTTATAATGTGGATTTTATTTTAAGCAGGTTAAAATATTATGGAGTATTAGCATTAACGCCCACAATTATTTTAGTTACGGTATTCGAGTTAATAGGAAATCCAGCTGGAGATTTCTATTATTTCAGACTGGCGATTCTTATGTATATTATTATGGTGGCGGTCTTTTATTATAAGGAAGTACTTGATTTCAAATTTAGATTAAAAAGAGTTTCGGAAAAATTTAATTATCAAGACAGTATATATAAATTTACGCAGCTGATTAGAGATTCAACTTCTTTGATCCAAGTATTTGAGGAACTGAAAACTACAATACTTGAGGTTTCGCTTGTAAGCCGAGCCCATATTTATGAGGTTTCAGTTGATGGAAGTATTAAACTCTATGAAGAACTTAATCAAAATTCATTTGAAAAAGTCTATCAAAAAGAATTTAGAAAAGTAACATCCGAAATAGGGAAAATCGTTGAATTTAATAAAGGTTTTGTCATGAAAATAGGTGAACGCGGTGGTAAATCATTTGTGATCCTTTGTTTATCTAAAATGAATACGCCTCGTCTCACACTCGAAGAACTTTCTTGGCTGAAAACTTTGGCTTTTTATACAAACGTATCGATCGAAAACGTCATGAAAATTGAAGAACTGATGAGTCATTTAGAAGAAATAAAACAACAAGAATCCAACCCCGTATGGCTCAAAAAACTCATGTATACGATCGAGGAAAAACAACGCTCGGATCTCGCCCGCGATCTCCACGATTCGGTTCTTCAGGATTTGATCTCCTTAAAACGCCAGTGTGAGCTGTTTTTGGGTGATTTTAAGAAGGGTGATAATCCGTGCCGTGAAGAGGTGCAGGACAAGCTTGTACAGATGAATGAGCAGATGTCTGATGTGATTTCGATGACGAGGGAGACGTGTCATGAGCTGCGGCCGCAGCTTCTGTATGATCTTGGATTGGTGAAGGCGCTGTCGAAGCTGGTGGCGCAGCAGCAGGAGCGGGTTCCGTTTCATATCCGTTTAAATACTGGGAGATTTACGGCTTCCCTTGATCTGGATTCGCAGCTGAATTTGTACCGGATCATTCAAGAGTTTCTGTCTAATGCGGTTAAGCACTCTCAGGCGACGGATGTGCTGATTATGCTCATCAGTATTCAAAACAAAATCGTTCTTCATTATGAGGATGATGGCGTAGGGTTTGATCAGGAAAAGAATACTGAGCATTCCATGAGCATGGGGCTTTCTGGCATTAAGGAGAGAGTCAGGGCTTTAGATGGGCGCCTTCGGATTGAAACAAGTGAAGGAAAGGGCTTTAAGGCTGATATTGAAATCGAATTGTAATGGATTTATAACGGAAACGACTTGGCACAGGCCAAGTCTTTTTTATAAAATGGAAAAGAGTGAGTAAAAGGGAGGAAAACATGAAAAAGATACTAGTGATTGATGACCATCCGGCTGTCATGGAAGGCACCAAGACAATTTTGGAAACGGATTCGAATCTGTCTGTTGATTGTCTCAGTCCTGAACCGAGCGAACAGTTTATCAAGCAGCATGATTTCTCGTCATATGATCTCATTTTAATGGATCTGAATTTAGGCGGCGAGGTCAATGGGATGGAGCTTTCTAAACAGATTTTACAAGAGAATCCTCATTGTAAAATTATCGTGTATACCGGTTATGAGGTCGAGGATTATTTCGAGGAAGCGATTCGTGCGGGTCTGCACGGTGCCATCAGCAAAACGGAATCTAAAGAAAAGATCACCCAATACATATACCACGTACTCAACGGAGAAATTTTAGTCGATTTTGCTTACTTTAAACAGCTGATGACTCAGCAAAAAACAAAGCCGGCTCCTTCCTCTCAAAAAGAACAAGATGTGCTCACACCTAGAGAATGCCTGATTCTTCAAGAAGTTGAAAAGGGATTTACAAACCAAGAAATCGCAGATGCCCTTCATTTAAGCAAGCGGTCCATTGAATACAGCTTGACATCGATTTTCAATAAGCTGAATGTCGGTTCCCGGACGGAAGCGGTTTTGATTGCGAAATCAGACGGTGTACTTTAA</ns2:sequence><ns2:name>GCA_000973605</ns2:name></ns2:Sequence><ns2:Sequence dsseqid="sq1908" id="sq1908" description="comQ_comX_comP_comA operon contig_1:3093666-3097825"><ns2:sequence>ATGTCCCATTTAGTAAAATGGAATGGGAGGGGGGAAGTCGTTATTGAGCAGATATGTTTAGATTCTGTCCGGATCAAGGAGAAAATGAAGGAGATTGTAAGCCAAAAAATAATGAATCAGGACTTGGAACGATATCTTCAGAATTTTATTGAGTCTAAGGATACGTTTGAGTTTGCCGATTTGGCTCTTCATCATTATTTAGCTTTTAACGGTCAGGACCAAAAAGCAATCGAATTGCTAGCTGCCGGAATTGAATTGCTTATACTCTCATTCGATATTTATGATGACTTAGAGGATCAAGATAATGGAAGTGCTGTCTGGATGAAGATTGACTCGTCAATCGCTTTAAATGCAGTTACAGCTCTTTACACCCTAAGTATACAAGTGATGTGTCAAGCTAGTCATGAACCAGAATTTTCACAAGAGATATTGAATTTTGCGTTACAATCAATTCAAGGCCAGCATGATGATATTGTGAATGCGCCGCAAACTGAAGAAGCCTGTCTTGAAATGATCAAAAATAAATCAGGAGCGCTAACGGCATTGCCCTGTGTAATGGGAGTAATGCTGGCAACAGGCAAATACCATCCCATTGTAGCTTCTTATTCTTATGAACTTGGGATTATTGCACAAATCGAAAATGATTACCGAGGTTTATATTATCTAAATAACGATTTTATTCAGAAGAAAAACACATTGGCATACTTATACTTAAATAAACGTTTTAATGCAGCTTCTGCAGAAATCTTGAGTTGGTATGAAAATACTGAGTTGTTCTTATCATTGAATTCCAAACAAATAAAAGAAAAATTAACTGAGGCAGGCGTAGTGCAATATTTACTTGTAATGAAACACTTGTCATTACAAAAACTAAAGAAAGAAATTGCTAGATTAGAATTGCAAGAGAATAAAATAAAAAAATTAATAACAGGAATCATAAAATAAAGGAGGATTTATATGCAGGAAATAGTCGGATACTTAGTAAAAAATCCAGAAGTTTTAGATGAGGTCATGGAAGGCAGAGCCTCTTTATTAAATATAGATAAGGATCAATTGAAAAGTATAGTTGATGCCTTTAGAGGGCTGCAAATTTATACTAATGGTAATTGGGTTCCTTCGTGAGGCTTTAATAAATGAAGGCATGGTACAACAAAGTTTCAATTTTTTTGATTTTAGTTAGTTTAGTCTATGTAACTTATTTAACGTATATAAGTTCGAGTAAACTTTTAGTTGGTGCAGCAGTAGCTGAAAATCAAGACAATGAAGTTGTAATAACAAATATTGAGGAATTTTCTACGGCTTATTACTCAGGCATACAAAAAGGGGACGTCATCAAAAGTATCAATAATCATAAAGTTAAGCGTCCTCTTGAAGTTCAAAAATATAATTCAAACCATGTGAGTTCTATAGTCGTCGAGAGAGATGGAGAAAAGGTTAAAATTAAGCCTGATTTAATGAATGATGGGAATTTTACTACTTTTGTGATCCCATTAATATTTTATATAGCCTGTCTATTTTGTTGTTTCTTCATTCTAAAAATAAATGAATCGAAAAAACTACTCTCTGCTTTGATTTTAATCATTTTCTTGTTATCTGCTTCTTTAGCATACTTAAGTGCGGGTGGATCTGCAAAGGGAGATTGGTTAAGCAGATGTATAATGGTATTCACTTTAACTTCTGTAATGTTTAATTATCTTCTTTTCTTGTATCAGTATTTTAAAGAACTAGGCACTGTGTTATTCAACAAAAAAGTTTTTATATTATATGCAATTCCAGTACTAAATCTAGTTTTTGAATTGTTGCGAACTCAACTTTTCTTTAGACATTATGTGCCTAAAATAAATTTACTTTCGTTCTTTATTTCATTTATAATCGTGAGCGTATATTTTGGATCTATTTTAATTAAAAGTAAGGATACTGAACAAGCACATATTATAAAAGTTCTTACCATAATTAATATCTTATCTTTTTCGCCGTTTTTGTTTTTATATATAATACCTTATGTATTCTTAAGCACTGATGGGATTTCTTCTTTTGTAGCTGCTTCATTTATGTTCCTAATACCATTTTCTTTGGTTTATCAATTTATGACAAATAAAATTTATAATGTGGATTTTATTTTAAGTAGGTTAAAATATTATGGAATATTAGCATTAACGCCCACAATTATTTTAGTTACGGTATTCGAGTTAATAGGAAATCCAGCTGGAGATTTCTATTATTTCAGACTGGCGATTCTTATGTATATTATTATGGTGGCGGTCTTTTATTATAAAGAAGTACTTGATTTCAGATTTAGATTAAAAAGGGTTTCGGAAAAATTCAATTATCAAGACAGTATATATAAATTTACGCAGTTGATTAGAGATTCAACTTCTTTGACCCAAGTATTTGAGGAACTGAAAACCACGATACTTGAGGTTTCGCTTGTAAGCCGAGCCCATATTTATGAGGTTTCAGTTGATGGAAGTATTAAACTCTATGAAGAACTTAATCAAAATTCATTTGAAAAAGTCTATGAAAAAGAATTTAGAAAAGTAACATCCGAAATAGGGAAAATCGTTGAATTTAATAAAGGTTTTGTCATGAAGATTGGTGAACGCGGTGGTAAATCATTTGTGATCCTTTGTTTATCTAAAATGAATACGCCTCGTCTCACACTCGAAGAACTTTCTTGGCTGAAAACTTTGGCTTTTTATACAAACGTATCGATCGAAAACGTCATGAAAATCGAAGAACTGATGAGTCATTTAGAAGAAATAAAACAACAAGAATCCAACCCCGTATGGCTCAAAAAACTCATGTATACGATCGAGGAAAAACAACGCTCTGATCTCGCCCGCGATCTCCACGATTCGGTTCTTCAGGATTTGATTTCCTTAAAACGCCAGTGTGAGCTGTTTTTGGGTGATTTCAAGAAGGATGATAATCCGTGCCGTGAAGAGGTGCAGGACAAGCTTGTACAGATGAATGAGCAGATGTCTGATGTGATTTCGATGACGAGGGAGACGTGTCATGAGCTGCGGCCGCAGCTTCTGTATGATCTTGGATTGGTGAAGGCGCTGTCGAAGCTGGTGGCGCAGCAGCAGGAGCGGGTTCCGTTTCATATCCGTTTAAATACCGGGAGATTTACGGCTTCCCTTGATCTGGATTCGCAGCTGAATTTGTACCGGATCATTCAAGAGTTTCTGTCTAATGCGGTCAAGCACTCTCAGGCGACGGATGTGCTGATTATGCTCATCAGTATTCAAAACAAAATCGTTCTTCATTATGAGGACGATGGCGTTGGGTTTGATCAGGAAAAGAATACTGAGCATTCCATGAGCATGGGGCTTTCTGGCATTAAGGAGAGAGTCAGGGCTTTAGATGGGCGCCTTCGGATTGAAACAAGTGAAGGAAAGGGCTTTAAGGCTGATATTGAAATCGAATTGTAATGGATTTATAACGGAAACGACTTGGCACAGGCCAAGTCTTTTTTATAAAATGGAAAAGAGTGAGTAAAAGGGAGGAAAACATGAAAAAGATACTAGTGATTGATGACCATCCGGCTGTCATGGAAGGCACCAAGACAATTTTGGAAACGGATTCGAATTTGTCTGTTGATTGTCTCAGTCCTGAACCGAGCGAACAGTTTATCAAGCAGCATGATTTCTCGTCATATGATCTCATTTTAATGGATCTGAATCTAGGCGGCGAGGTCAATGGGATGGAGCTTTCTAAACAGATTTTACAAGAGAATCCTCATTGTAAAATTATCGTGTATACCGGTTATGAGGTCGAGGATTATTTCGAGGAAGCGATTCGTGCGGGTCTGCACGGTGCCATCAGCAAAACGGAATCTAAAGAAAAGATCACCCAATACATATACCACGTACTCAACGGAGAAATTTTAGTCGATTTTGCTTACTTTAAACAGCTGATGACTCAGCAAAAAACAAAGCCGGCTCCTTCCTCTCAAAAAGAACAAGATGTGCTCACACCTAGAGAATGCCTGATTCTTCAAGAAGTTGAAAAGGGATTTACAAACCAAGAAATCGCAGATGCCCTTCATTTAAGCAAGCGGTCCATTGAATACAGCTTGACATCGATTTTCAATAAGCTGAATGTCGGTTCACGGACGGAAGCGGTTTTGATTGCGAAATCAGACGGTGTACTTTAA</ns2:sequence><ns2:name>GCA_015654205</ns2:name></ns2:Sequence><ns2:Sequence dsseqid="sq1980" id="sq1980" description="comQ_comX_comP_comA operon contig_1:551458-555609"><ns2:sequence>ATGTCCCATTTAGTAAAATGGAATGGGAGGGGGGAAGTCGTTATTGAGCAGATATGTTTAGATTCTGTCCGGATCAAGGAGAAAATGAAGGAGATTGTAAGCCAAAAAATAATGAATCAGGACTTGGAACGATATCTTCAGAATTTTATTGAGTCTAAGGATACGTTTGAGTTTGCCGATTTGGCTCTTCATCATTATTTAGCTTTTAACGGTCAGGACCAAAAAGCAATCGAATTGCTAGCTGCCGGAATTGAATTGCTTATACTCTCATTCGATATTTATGATGACTTAGAGGATCAAGATAATGGAAGTGCTGTCTGGATGAAGATTGACTCGTCAATCGCTTTAAATGCAGTTACAGCTCTTTACACCCTAAGTATACAAGTGATGTGTCAAGCTAGTCATGAACCAGAATTTTCACAAGAGATATTGAATTTTGCGTTACAATCAATTCAAGGCCAGCATGATGATATTGTGAATGCGCCGCAAACTGAAGAAGCCTGTCTTGAAATGATCAAAAATAAATCAGGAGCGCTAACGGCATTGCCTTGTGTAATGGGAGTAATGTTGGCAACAGGCAAATATCATCCCATCGTGGCTTCTTATTCTTATGAACTTGGGATTATTTCACAGATCGATAATGATTATAAAGGTTTGTTTTACTTAAATAACGATTTTGTTCAGAAAAAAAATACATTGGCATACTTATACTTAAAGAAACAATTTAACGATGCTTCAGCGGAGCTACTAAGTTTATATCAAAAACCAGAGGAATTTGTTTCTATTAATACTAAGGCTTTGAAGCGAAAATTGACAGAAGCAGGCGTTATACAATATTTACTGGTGATGAAACATTTATCTCTCCAAAAAATAAAAAATGAAATGTCACAATTAAAACTAGAAGAAGATAAAACTGAAAAATTATTGTCTGTTATGATTAAATAAGGAGGGGATTTATTATGCAAGAAATGGTAGGATACTTAATTAAATACCCAAATGTTTTAAGGGAAGTAATGGAAGGGAATGCTTGTTTATTGGGTGTTGATAAAGATCAATCTGAATGTATCATAAAAGGTTTTAAAGGATTAGAAATTTATTCAATGATGGATTGGCACTATTGAGGGTTAAATGAAGTCTAGAACCAATAAAATTTCTGTATTGTTAGTTGTAATAAGTCTGTTATATGTTATTTATTTGACCTATATAAGCAATAATAATTTGTTAGTTGGAGCAACTGTTTCGAAAGGGAAGAACGGAGACGTTGTAATTACCAATGTAGATGAATATTCAATGGCATCATACAGTGGAATAGAAAAAGGGGATATCGTAAAGCGTATTAATAATCAAAAGATAAACACTAAAGAAATAAAAATGAATAAGCTTAAAAATGTGAGCTCAATGGTTGTTGAGAGAAATGGCAAGGATGTTGAGCTAAAGCTGACTTTATTTAATGATAAAAATTTTTCTACTTACCTAATACCGTTAATGTTTTATATTGTTTGTTTATTTTGTTGCCTATTTATAATAAAAATAAATGAATCAAAGGATTTACCATCTGCTTTAGTTTTAATTATATTTCTGTTATCCGCTTCTATTGCTTATATAAGTGCAGGAGTTTCTGTTAAAGGCGATATACTATGCAGATGTATTATGGTGGTAACATTAATATCTGTACCGCTAAACTACCTTCTCTTTCTTTATCATTATTTTAGAGAGTTAGGCACTACCTTATTTGATAAAAAAGTTTTCATTTTATATTTGGTACCGATCATAAATGTAGTGTGTGAAATGTTCCGTTCACACCTTTTCTTTCGTGATTATGTGCCTAAATTAAGTTTACTATCCTTTTTCTTTTTATTTATCATAGTAGGGATATATTTCTGTATCATTTTAATTAAAAATAAAGATACTGAACAAGCGCATATTATTAAGGTTCTCACTATTATTAATATCTTTTCTTTCTCACCTTTTTTGTGTTTATATTTGATACCGTATGTCTTTTTAAATGCGCACTATGTTTCATCCTTTTTAGCAGCTTCATTTATGATGCTAATACCTTTCTCCTTAGTATTTCAATTCATGACAAATAAAATCTATAATGTAGATTTTATTTTAAGCAGATTAAGGTACTATGGCTTTTTAGCTCTAACGCCAACAATTATTCTAATCTCTACAATTGAATTGATTAGTAGTCCTGATAGTGATTTTTATAGTGTTAAACTAACCTTTTTAATTTATATTATCATGTTGGCGGTCTTTTATTATAAAGAAGTACTTGATTTCAGATTTAGATTAAAAAGGGTCTCGGAAAAATTCAATTATCAAGACAGTATATATAAATTCACGCAGATGATAAGAGACTCTACTTCCCTGTCTCAAGTATTTGAAGAACTGAAAAATACTATACTTGAGGTTTCTCTTGTTAGCCGAGCACATGTATATGAAGTTTCAGCTGACGGAAATATTAAACTATATGATGCTGAGAACGTAAATTCATTTGAAAAAGTCTATGAAAAAGAATTTAGAAAAGTAACATCCGAAATAGGGAAAATCGTTGAATTTAATAAAGGTTTTGTCATGAAGATTGGTGAACGCGGTGGTAAATCATTTGTGATCCTTTGTTTATCTAAAATGAATACGCCTCGTCTCACACTCGAAGAACTTTCTTGGCTGAAAACTTTGGCTTTTTATACAAACGTATCGATCGAAAACGTCATGAAAATCGAAGAACTGATGAGTCATTTAGAAGAAATAAAACAACAAGAATCCAACCCCGTATGGCTCAAAAAACTCATGTATACGATCGAGGAAAAACAACGCTCTGATCTCGCCCGCGATCTCCACGATTCGGTTCTTCAGGATTTGATTTCCTTAAAACGCCAGTGTGAGCTGTTTTTGGGTGATTTTAAGAAGGATGATAATCCGTGCCGTGAAGAGGTGCAGGACAAGCTTGTACAGATGAATGAGCAGATGTCTGATGTGATTTCGATGACGAGGGAGACGTGTCATGAGCTGCGGCCGCAGCTTCTGTATGATCTTGGGCTGGTGAAGGCGCTGTCGAAGCTGGTGGCGCAGCAGCAGGAGCGGGTTCCGTTTCATATCCGTTTAAATACCGGGAGATTTACGGCTTCCCTTGATCTGGATTCGCAGCTGAATTTGTACCGGATCATTCAAGAGTTTCTGTCTAATGCGGTCAAGCACTCTCAGGCGACGGATGTGCTGATTATGCTCATCAGTATTCAAAACAAAATCGTTCTTCATTATGAGGACGATGGCGTTGGGTTTGATCAAGAAAAAAATACTGAGCATTCCATGAGCATGGGGCTTTCTGGCATTAAGGAGAGAGTCAGGGCTTTAGATGGGCGCCTTCGGATTGAAACAAGTGAAGGAAAGGGCTTTAAGGCTGATATTGAAATCGAATTGTAATGGATTTATAACGGAAACGACTTGGCACAGGCCAAGTCTTTTTTATAAAATGGAAAAGAGTGAGTAAAAGGGAGGAAAACATGAAAAAGATACTAGTGATTGATGACCATCCGGCTGTCATGGAAGGCACCAAGACAATTTTGGAAACGGATTCGAATTTGTCTGTTGATTGTCTCAGTCCTGAACCGAGCGAACAGTTTATCAAGCAGCATGATTTCTCGTCATATGATCTCATTTTAATGGATCTGAATCTAGGCGGCGAGGTCAATGGGATGGAGCTTTCTAAACAGATTTTACAAGAGAATCCTCATTGTAAAATTATCGTGTATACCGGTTATGAGGTCGAGGATTATTTCGAGGAAGCGATTCGTGCGGGTCTGCACGGTGCCATCAGCAAAACGGAATCTAAAGAAAAGATCACCCAATACATATACCACGTACTCAACGGAGAAATTTTAGTCGATTTTGCTTACTTTAAACAGCTGATGACTCAGCAAAAAACAAAGCCGGCTCCTTCCTCTCAAAAAGAACAAGATGTGCTCACACCTAGAGAATGCCTGATTCTTCAAGAAGTTGAAAAGGGATTTACAAACCAAGAAATCGCAGATGCCCTTCATTTAAGCAAGCGGTCCATTGAATACAGCTTGACATCGATTTTCAATAAGCTGAATGTCGGTTCACGGACGGAAGCGGTTTTGATTGCGAAATCAGACGGTGTACTTTAA</ns2:sequence><ns2:name>GCA_009857115</ns2:name></ns2:Sequence><ns2:Sequence dsseqid="sq2394" id="sq2394" description="comQ_comX_comP_comA operon contig_1:3029687-3033911"><ns2:sequence>ATGTCCCATTTAGTAAAATGGAATGGGAGGGGGGAAGTCGTTATTGAGCAGATATGTTTAGATTCTGTCCGGATCAAGGAGAAAATGAAGGAGATTGTGGATGAAAATATTTTAAATGAGGACTTAAAAGTGAAGCTCATTTCTTTTATCAAAGAAAAAAAACAATTTTCATTTGCAGAACTGGCTTATTACCATTACATAGCATTTGATGGAAAAAACGACAAAGCAATTGAGTTATTGGCGTCAGGTATAGAACTTTTAATTTTATCTGCGGACATTTTTGACGATATTGAGGATAAGGACAATCTTCAGGCTTCTTGGATGAAATTAGATCCTTCTATAGCAACTAACGCAGCTACCGCACTTTATACATTAAGTCTGCAAGTAATAGGTTCAGTCTCAAATCATCCAAAACTTTTAAGCCTTACTTTGCAATATTCACTCCAATCTTTACAAGGACAACATGTAGATTTGAATTTAACAGCCTCATCAGAATCAGAGTATATTGAAATGATTAAACTTAAGTCGGGTTCTCTGGTAACATTGCCCAGTATTCTTGGTGTATATCTGGCAACTGGAGAATATAATGAAACAGTTGAGGAGTATTCACGTTATTTAGGTATAGTCGAGCAAATTGCAAATGATCACTATGGACTTTATTACCCTAACTATAATGACTTCAAAACTAGACATACGCTTGCCTTCAATTATCTTAAAAATAAATTTAACCAATCATCAATTGACTTATTAAATTTTTATGCGCAAGAAAATCATATGATAAATAATTTGGAAGATTTGAAGGGAAAGTTAAGAGAATCAGGTGTAATACAATATTTGAATGTTATAAAAAATTTAGCAGTGGAAAATTTTAAGGAATCATTCAAAAAACTGAGATTAGATGAACAAAGAAAAAATAAATTACTTATTCAATTATTAAGGGGGATTTAATTTGAAACATATTGATAAAATCATTAGCCATCTAGTAAACAACCCGGAAGCGTTTGATCAATTTAAGAATGGGAACTTAACCTTGCTAAATATAAATGAAAAAGAAAAGAAAGCAATATTATACGCGTTTGAACAAGGAGAGGTGCCAAGAACAAGCAAGTGGCCTCCAATAGAAGCTATTAGTAATTTTTTTGAGGATGATAAAAGAAAAAGTTTGATTTAATTACGGGATGATGTGATGTACAGATATATTAACGTCTATAAATATTTGTCTCTAGTTTTTATCATTTTAAGTTTTATTTATGTTATATACCTCTCGTATAGCTTTGCTTTTAACATCTTCGTAGGTGCGGATGTAAAGATAAATGAACAGGGTAAGTTAGAGGTCACCAATGTTTTAGATTATACAGATGAATATTATTCATGTGTGAAAAAGGGAGATATCATTCTTGAAGTAAATGGGGAGAAAGGCAGTGATATTCAATTAAAAAGTGGAAGATTGGTCAATGTAGAAAGTTTAATTGTTGAGAGAGATAATAAATCATTTCATTTACAAAATGTAAGCCTAATCAGTGAAGAAAATTTATTTATGTATCTCATTCCTGTAATATCTTATTCAATCTGTTTATTTTGTATATTTTTTATTTATAGAATAAATAAAGTAAGAAAATCAACTTCTGCTTATATTTTAATTTTATTTTTGTTATTTGTATCAGTAGCGTATGTAAGTGCATGTGGAGCAAGAAGAGGTGAAGAGATAAGCACTTATCTGCTTGTTCTTACTTTAGTCAGTTGTCCGGTGTTATATATTCATTTTATATATAAATACTTTATAGAATTAGGAACAAAGTTATTCGAAAAGAAGATTTTAATCATTATGTATATGCTCCCGCTAATAAATCTTTTATTAGAGGACGTTCTGAGTAATAGATTAAAATCTTCGGCTTTTTTGTCTAATCTGAATTTGATTTCATTTTTTGTCCTAGTTCTTACTGTATCGATTCTTATCCATAAAGGGATAAGAAAATTTAAACAAAAAGAGCAAAAGTCAATTTTGAAAGTCCTTGCTTATACAAATATCTTTTCTTTCAGTCCGTTTATTGTCTTTTTTGCTGTTCCATATGTGTTTTTCGAGAAGTATGTCTCACCTTTTAGTTTGGCTGCTTTTACACTTGTTATACCTTTTTCTTTAGTATATCAATTTATGACTAATAGACTTTATAATATCGACTTTGTTGTGGGGCGGCTTAAGTACTACGGTTTTTTAGCCATTACACCTACTATTATCGTAGTGACCATCTTTAATTACATTCAGCAACCAAAGGATATCTTTTATTTAGTTAAACTAACAATTGCAATATATGTTCTTATGTTTGCCGTTTTTTACTTTAAAGAAATCATTGATTTTCGTTTCAAGTTGAAAAGATTTACAGAGAAATTTAATTATCAAGATGGGATTTTTAAATTTACTCAGTTGATTAAGCAAGCATCATCAGTAGATCAAGTACTTAATCACTTTAAAAATACAATCCTAGAAGTATTAAACATAGATAATGCTTGCGTGTATGATAATTCTAAAGGGGAAATCACCCTTCTTAGTAAGAACAACTTTAAAGATCTGACTTATAAAAATCATGAGCAATATGTGAAAAATTTTTCTGGTGATATCGGTAAAATTAAAGAGTTTAAACAAGGTTTTATTATTAAAATAGGTGAACGAGGAGACAGATCATTTTTAGTACTCTGTTTCTCAAGTTATAATACTTTTAAGTTAACAAGGGATGAAATTGCATGGCTTCAAACATTAGCATTTTATACAAATGTCTCATTGGAAAACGTTATGAAAATCGAAGAATTGATGGTGCATCTTGAGGATTTAAAACAACAAGAATCCAACCCCGTATGGCTCAAAAAACTCATGTACACGATCGAGGAAAAACAACGCTCGGATCTCGCCCGCGATCTCCACGATTCGGTTCTTCAGGATTTGATTTCCTTAAAACGCCAGTGTGAGCTGTTTTTGGGTGATTTTAAGAAGGGTGATAATCCGTGCCGTGAAGAGGTGCAGGACAAGCTTGTACAGATGAATGAGCAGATGTCTGATGTGATTTCGATGACGAGGGAGACGTGTCATGAGCTGCGGCCGCAGCTTCTGTATGATCTTGGGCTGGTCAAGGCGCTGTCGAAGCTGGTGGCGCAGCAGCAGGAGCGGGTTCCGTTTCATATCCGTTTAAATACCGGGAGATTTACGGCTTCCCTTGATCTGGATTCGCAGCTGAATTTGTACCGGATCATTCAAGAGTTTCTGTCTAATGCGGTCAAGCACTCTCAGGCGACGGATGTGCTGATTATGCTCATCAGTATTCAAAACAAAATCGTTCTTCATTATGAGGATGATGGCGTAGGATTTGATCAGGAAAAGAATACTGAGCATTCCATGAGCATGGGGCTTTCTGGCATTAAGGAGAGAGTCAGGGCTTTAGATGGGCGCCTTCGGATTGAAACAAGTGAAGGAAAGGGCTTTAAGGCTGATATTGAAATCGAATTGTAATGGATTTATAACGGAAACGACTTGGCACAGGCCAAGTCTTTTTTATAAAATGGAAAAGAGTGAGTAAAAGGGAGGAAAACATGAAAAAGATACTAGTGATTGATGACCATCCGGCTGTCATGGAAGGCACCAAGACAATTTTGGAAACGGATTCGAATTTGTCTGTTGATTGTCTCAGTCCTGAACCGAGCGAACAGTTTATCAAGCAGCATGATTTCTCGTCATATGATCTCATTTTAATGGATCTGAATCTAGGCGGCGAGGTCAATGGGATGGAGCTTTCTAAACAGATTTTACAAGAGAATCCTCATTGTAAAATTATCGTGTATACCGGTTATGAGGTCGAGGATTATTTCGAGGAAGCGATTCGTGCGGGTCTGCACGGTGCCATCAGCAAAACGGAATCTAAAGAAAAGATCACCCAATACATATACCACGTACTCAATGGAGAAATTTTAGTCGATTTTGCTTACTTTAAACAGCTGATGACTCAGCAAAAAACAAAGCCGGCTCCTTCCTCTCAAAAAGAACAAGATGTGCTCACACCTAGAGAATGCCTGATTCTTCAAGAAGTTGAAAAAGGATTTACAAACCAAGAAATCGCAGATGCCCTTCATTTAAGCAAGCGGTCCATTGAATACAGCTTGACATCGATTTTCAATAAGCTGAATGTCGGTTCACGGACGGAAGCGGTTTTGATAGCGAAATCAGACGGTGTACTTTAA</ns2:sequence><ns2:name>GCA_001565875</ns2:name></ns2:Sequence><ns2:Sequence dsseqid="sq1948" id="sq1948" description="comQ_comX_comP_comA operon contig_2:688358-692506"><ns2:sequence>ATGTCCCATTTAGTAAAATGGAATGGGAGGGGGGAAGTCGTTATTGAGCAGATATGTTTAGATTCTGTCCGGATCAAGGAGAAAATGAAGGAGATTGTAAGCCAAAAAATAATGAATCAAGACTTGGAACGATATCTTCAGAATTTTATTGAGTCTAAGGATACGTTTGAGTTTGCCGATTTGGCTCTTCATCATTATTTAGCTTTTAACGGTCAGGACCAAAAAGCAATCGAATGGCTAGCTGCCGGAATTGAATTGCTTATACTCTCATTCGATATTTATGATGACTTAGAGGATCAAGACAATGGAAGTGCTGTCTGGATGAAAATTGACTCGTCAATCGCTTTAAATGCAGTTACAGCTCTTTACACCCTAAGTATACAAGTGATGTGTCAAGCTAGTCATGAACCAGAATTTTCACAAGAGATATTGAATTTTGCTTTACAATCAATTCAAGGCCAGCATGATGATATTGTGAATGCGCCGCAAACGGAAGAAGCCTGTCTTGAAATGATCAAAAATAAATCAGGAGCGCTAACGGCATTGCCCTGTGTAATGGGAGTAATGTTGGCAACAGGCAAATATCATCCCATCGTGGCTTCTTATTCTTATGAACTTGGGATTATTTCACAGATCGATAATGATTATAAAGGTTTGTTTTACTTAAATAACGATTTTGTTCAGAAAAAAAATACATTGGCATACTTATACTTAAAGAGACAATTTAACGATGCTTCAGCGGAGCTACTAAGTTTATATCAAAAACCAGAGGAATTTGTTTCTATTAATACTAAGGCTTTGAAGCGAAAATTGACTGAAGCAGGCGTTATACAATATTTACTGGTGATGAAACATTTATCTCTCCAAAAAATAAAAAATGAAATGTCACAATTAAAACTAGGAGAAGATAAAACTGAAAAATTATTGTCTGTTATGATTAAATAAGGAGGGGATTTATTATGCAAGAAATGGTAGGATACTTAATTAAATACCCAAATGTTTTAAGGGAAGTAATGGAAGGGAATGCTTGTTTATTGGGTGTTGATAAAGATCAATCTGAATGTATCATAAAAGGTTTTAAAGGATTAGAAATTTATTCAATGATGGATTGGCACTATTGAGGGTTAAATGAAGTCTAGAACCAATAAAATTTCTGTATTGTTAGTTGTAATAAGTCTGTTATATGTTATTTATTTGACCTATATAAGCAATAATAATTTGTTAGTTGGAGCAACTGTTTCGAAAGGGAAGAACGGAGACGTTGTAATTACCAATGTAGATGAATATTCAATGGCATCATACAGTGGAATAGAAAAAGGGGATATCGTAAAGCGTATTAATAATCAAAAGATAAACACTAAAGAAATAAAAATGAATAAGCTTAAAAATGTGAGCTCAATGGTTGTTGAGAGAAATGGCAAGGATGTTGAGCTAAAGCTGACTTTATTTAATGATAAAAATTTTTCTACTTACCTAATACCGTTAATGTTTTATATTGTTTGTTTATTTTGTTGCCTATTTATAATAAAAATAAATGAATCAAAGGATTTACCATCTGCTTTAGTTTTAATTATATTTCTGTTATCCGCTTCTATTGCTTATATAAGTGCAGGAGTTTCTGTTAAAGGCGATATACTATGCAGATGTATTATGGTGGTAACATTAATATCTGTACCGCTAAACTACCTTCTCTTTCTTTATCATTATTTTAGAGAGTTAGGCACTACCTTATTTGATAAAAAAGTTTTCATTTTATATTTGGTACCGATCATAAATGTAGTGTGTGAAATGTTCCGTTCACACCTTTTCTTTCGTGATTATGTGCCTAAATTAAGTTTACTATCCTTTTTCTTTTTATTTATCATAGTAGGGATATATTTCTGTATCATTTTAATTAAAAATAAAGATACTGAACAAGCGCATATTATTAAGGTTCTCACTATTATTAATATCTTTTCTTTCTCACCTTTTTTGTGTTTATATTTGATACCGTATGTCTTTTTAAATGCGCACTATGTTTCATCTTTTTTAGCAGCTTCATTTATGATGCTAATACCTTTCTCCTTAGTATTTCAATTCATGACAAATAAAATCTATAATGTAGATTTTATTTTAAGCAGATTAAGGTACTATGGCTTTTTAGCTCTAACGCCAACAATTATTCTAATCTCTACAATTGAATTAATTAGTAGTCCTGATAGTGATTTTTATAGTGTTAAACTAACCTTTTTAATTTATATTATCATGTTGGCGGTCTTTTATTATAAAGAAGTACTTGATTTCAGATTTAGATTAAAAAGGGTCTCGGAAAAATTCAATTATCAAGACAGTATATATAAATTCACGCAGATGATAAGAGACTCTACTTCCCTATCTCAAGTATTTGAAGAACTGAAAAATACTATACTTGAGGTTTCTCTTGTTAGCCGAGCACATGTATATGAAGTTTCAGCTGACGGAAATATTAAACTATATGATGATGAGAACGTAAATTCATTTGAAAAAGTCTATCAAAAAGAATTTAGAAAAGTAACATCCGAAATAGGGAAAATCGTTGAATTTAATAAAGGCTTTGTCATGAAAATAGGTGAACGCGGTGGTAAATCATTTGTGATCCTTTGTTTATCTAAAATGAATACGCCTCGTCTCACACTCGAAGAACTTTCTTGGCTGAAAACTTTGGCTTTTTATACAAACGTATCGATCGAAAACGTCATGAAAATCGAAGAACTGATGAGTCATTTAGAAGAAATAAAACAACAAGAATCCAACCCCGTATGGCTCAAAAAACTCATGTACACGATCGAGGAAAAACAACGCTCGGATCTCGCCCGCGATCTCCACGATTCGGTTCTTCAGGATTTGATTTCCTTAAAACGCCTGTGTGAGCTGTTTTTGGGTGATTTCAAGAAGGATGATAATCCGTGCCGTGAAGAGGTGCAGGACAAGCTTGTACAGATGAATGAGCAGATGTCTGATGTGATTTCGATGACGAGGGAGACGTGTCATGAGCTGCGGCCGCAGCTTCTGTATGATCTTGGGCTGGTGAAGGCGCTGTCGAAGCTGGTGGCGCAGCAGCAGGAGCGGGTTCCGTTTCATATCCGTTTAAATACCGGGAGATTTACGGCTTCCCTTGATCTGGATTCGCAGCTGAATTTGTACCGGATCATTCAAGAGTTTCTGTCTAATGCGGTCAAGCACTCTCAGGCGACGGATGTGCTGATTATGCTCATCAGTATTCAAAACAAAATCGTTCTTCATTATGAGGACGATGGCGTTGGGTTTGATCAGGAAAAAAATACTGAGCATTCCATGAGCATGGGGCTTTCTGGCATTAAGGAGAGAGTCAGGGCTTTAGATGGGCGCCTTCGGATTGAAACAAGTGAAGGAAAGGGCTTTAAGGCTGATATTGAAATCGAATTGTAATGGATTTATAACGGAAACGACTTGGCACAGGCCAAGTCTTTTTTATAAAATGGAAAAGAGTGAGTAAAAGGGAGGAAAACATGAAAAAGATACTAGTGATTGATGACCATCCGGCTGTCATGGAAGGCACCAAGACAATTTTGGAAACGGATTCGAATTTGTCTGTTGATTGTCTCAGTCCTGAACCGGGCGAACAGTTTATCAAGCAGCATGATTTCTCGTCATATGATCTCATTTTAATGGATCTGAATCTAGGCGGCGAGGTCAATGGGATGGAGCTTTCTAAACAGATTTTACAAGAGAACCATTGTAAAATTATCGTGTATACCGGTTATGAGGTCGAGGATTATTTCGAGGAAGCGATTCGTGCGGGTCTGCACGGTGCCATCAGCAAAACGGAATCTAAAGAAAAGATCACCCAATACATATACCACGTACTCAACGGAGAAATTTTAGTCGATTTTGCTTACTTTAAACAGCTGATGACTCAGCAAAAAACAAAGCCGGCTCCTTCCTCTCAAAAAGAACAAGATGTGCTCACACCTAGAGAATGCCTGATTCTTCAAGAAGTTGAAAAAGGATTTACAAACCAAGAAATCGCAGATGCCCTTCATTTAAGCAAGCGGTCCATTGAATACAGCTTGACATCGATTTTTAATAAGCTGAATGTCGGTTCACGGACGGAAGCGGTTTTGATTGCGAAATCAGACGGTGTACTTTAA</ns2:sequence><ns2:name>Bacillus_subtilis_PRO73</ns2:name></ns2:Sequence><ns2:Sequence dsseqid="sq1888" id="sq1888" description="comQ_comX_comP_comA operon contig_1:3095431-3099590"><ns2:sequence>ATGTCCCATTTAGTAAAATGGAATGGGAGGGGGGAAGTCGTTATTGAGCAGATATGTTTAGATTCTGTCCGGATCAAGGAGAAAATGAAGGAGATTGTAAGCCAAAAAATAATGAATCAGGACTTGGAACGATATCTTCAGAATTTTATTGAGTCTAAGGATACGTTTGAGTTTGCCGATTTGGCTCTTCATCATTATTTAGCTTTTAACGGTCAGGACCAAAAAGCAATCGAATTGCTAGCTGCCGGAATTGAATTGCTTATACTCTCATTCGATATTTATGATGACTTAGAGGATCAAGATAATGGAAGTGCTGTCTGGATGAAGATTGACTCGTCAATCGCTTTAAATGCAGTTACAGCTCTTTACACCCTAAGTATACAAGTGATGTGTCAAGCTAGTCATGAACCAGAATTTTCACAAGAGATATTGAATTTTGCGTTACAATCAATTCAAGGCCAGCATGATGATATTGTGAATGCGCCGCAAACTGAAGAAGCCTGTCTTGAAATGATCAAAAATAAATCAGGAGCGCTAACGGCATTGCCCTGTGTAATGGGAGTAATGCTGGCAACAGGCAAATACCATCCCATTGTAGCTTCTTATTCTTATGAACTTGGGATTATTGCACAAATCGAAAATGATTACCGAGGTTTATATTATCTAAATAACGATTTTATTCAGAAGAAAAACACATTGGCATACTTATACTTAAATAAACGTTTTAATGCAGCTTCTGCAGAAATCTTGAGTTGGTATGAAAATACTGAGTTGTTCTTATCATTGAATTCCAAACAAATAAAAGAAAAATTAACTGAGGCAGGCGTAGTGCAATATTTACTTGTAATGAAACACTTGTCATTACAAAAACTAAAGAAAGAAATTGCTAGATTAGAATTGCAAGAGAATAAAATAAAAAAATTAATAACAGGAATCATAAAATAAAGGAGGATTTATATGCAGGAAATAGTCGGATACTTAGTAAAAAATCCAGAAGTTTTAGATGAGGTCATGGAAGGCAGAGCCTCTTTATTAAATATAGATAAGGATCAATTGAAAAGTATAGTTGATGCCTTTAGAGGGCTGCAAATTTATACTAATGGTAATTGGGTTCCTTCGTGAGGCTTTAATAAATGAAGGCATGGTACAACAAAGTTTCAATTTTTTTGATTTTAGTTAGTTTAGTCTATGTAACTTATTTAACGTATATAAGTTCGAGTAAACTTTTAGTTGGTGCAGCAGTAGCTGAAAATCAAGACAATGAAGTTGTAATAACAAATATTGAGGAATTTTCTACGGCTTATTACTCAGGCATACAAAAAGGGGACGTCATCAAAAGTATCAATAATCATAAAGTTAAGCGTCCTCTTGAAGTTCAAAAATATAATTCAAACCATGTGAGTTCTATAGTCGTCGAGAGAGATGGAGAAAAGGTTAAAATTAAGCCTGATTTAATGAATGATGGGAATTTTACTACTTTTGTGATCCCATTAATATTTTATATAGCCTGTCTATTTTGTTGTTTCTTCATTCTAAAAATAAATGAATCGAAAAAACTACTCTCTGCTTTGATTTTAATCATTTTCTTGTTATCTGCTTCTTTAGCATACTTAAGTGCGGGTGGATCTGCAAAGGGAGATTGGTTAAGCAGATGTATAATGGTATTCACTTTAACTTCTGTAATGTTTAATTATCTTCTTTTCTTGTATCAGTATTTTAAAGAACTAGGCACTGTGTTATTCAACAAAAAAGTTTTTATATTATATGCAATTCCAGTACTAAATCTAGTTTTTGAATTGTTGCGAACTCAACTTTTCTTTAGACATTATGTGCCTAAAATAAATTTACTTTCGTTCTTTATTTCATTTATAATCGTGAGCGTATATTTTGGATCTATTTTAATTAAAAGTAAGGATACTGAACAAGCACATATTATAAAAGTTCTTACCATAATTAATATCTTATCTTTTTCGCCGTTTTTGTTTTTATATATAATACCTTATGTATTCTTAAGCACTGATGGGATTTCTTCTTTTGTAGCTGCTTCATTTATGTTCCTAATACCATTTTCTTTGGTTTATCAATTTATGACAAATAAAATTTATAATGTGGATTTTATTTTAAGTAGGTTAAAATATTATGGAATATTAGCATTAACGCCCACAATTATTTTAGTTACGGTATTCGAGTTAATAGGAAATCCAGCTGGAGATTTCTATTATTTCAGACTGGCGATTCTTATGTATATTATTATGGTGGCGGTCTTTTATTATAAAGAAGTACTTGATTTCAGATTTAGATTAAAAAGGGTTTCGGAAAAATTCAATTATCAAGACAGTATATATAAATTTACGCAGTTGATTAGAGATTCAACTTCTTTGACCCAAGTATTTGAGGAACTGAAAACCACGATACTTGAGGTTTCGCTTGTAAGCCGAGCCCATATTTATGAGGTTTCAGTTGATGGAAGTATTAAACTCTATGAAGAACTTAATCAAAATTCATTTGAAAAAGTCTATGAAAAAGAATTTAGAAAAGTAACATCCGAAATAGGGAAAATCGTTGAATTTAATAAAGGTTTTGTCATGAAGATTGGTGAACGCGGTGGTAAATCATTTGTGATCCTTTGTTTATCTAAAATGAATACGCCTCGTCTCACACTCGAAGAACTTTCTTGGCTGAAAACTTTGGCTTTTTATACAAACGTATCGATCGAAAACGTCATGAAAATCGAAGAACTGATGAGTCATTTAGAAGAAATAAAACAACAAGAATCCAACCCCGTATGGCTCAAAAAACTCATGTACACGATCGAGGAAAAACAACGCTCCGATCTCGCCCGCGATCTCCACGATTCGGTTCTTCAGGATTTGATTTCCTTAAAACGCCAGTGTGAGCTGTTTTTGGGTGATTTTAAGAAGGGTGATAATCCGTGCCGTGAAGAGGTGCAGGACAAGCTTGTACAGATGAATGAGCAGATGTCTGATGTGATTTCGATGACGAGGGAGACGTGTCATGAGCTGCGGCCGCAGCTTCTGTATGATCTTGGATTGGTGAAGGCGTTGTCGAAGCTGGTGGCGCAGCAGCAGGAGCGGGTTCCGTTTCATATCCGTTTAAATACCGGCAGATTTACGGCTTCCCTTGATCTGGATTCGCAGCTGAATTTATACCGGATCATTCAAGAGTTTCTGTCTAATGCGGTTAAGCACTCTCAGGCGACGGATGTGCTGATTATGCTCATTAGTATTCAAAACAAAATCGTTCTTCATTATGAGGACGATGGCGTTGGGTTTGATCAGGAAAAGAATACTGAGCATTCCATGAGCATGGGGCTTTCTGGCATTAAGGAGAGAGTCAGGGCTTTAGATGGGCGCCTACGGATTGAAACAAGTGAAGGAAAGGGCTTTAAGGCTGATATTGAAATCGAATTGTAATGGATTTATAACGGAAACGACTTGGCACAGGCCAAGTCTTTTTTATAAAATGGAAAAGAGTGAGTAAAAGGGAGGAAAACATGAAAAAGATACTAGTGATTGATGACCATCCGGCTGTCATGGAAGGCACCAAGACAATTTTGGAAACGGATTCGAATTTGTCTGTTGATTGTCTCAGTCCTGAACCGAGCGAACAGTTTATCAAGCAGCATGATTTCTCGTCATATGATCTCATTTTAATGGATCTGAATTTAGGCGGCGAGGTCAATGGGATGGAGCTTTCTAAACAGATTTTACAAGAGAATCCTCATTGTAAAATTATCGTGTATACCGGTTATGAGGTCGAGGATTATTTCGAGGAAGCGATTCGTGCGGGTCTGCACGGTGCCATCAGCAAAACGGAATCTAAAGAAAAGATCACCCAATACATATACCACGTACTCAACGGAGAAATTTTAGTCGATTTTGCTTACTTTAAACAGCTGATGACTCAGCAAAAAACAAAGCCGGCTCCTTCCTCTCAAAAAGAACAAGATGTGCTCACACCTAGAGAATGCCTGATTCTTCAAGAAGTTGAAAAGGGATTTACAAACCAAGAAATCGCAGATGCCCTTCATTTAAGCAAGCGGTCCATTGAATACAGCTTGACATCGATTTTCAATAAGCTGAATGTCGGTTCACGGACGGAAGCGGTTTTGATTGCGAAATCAGACGGTGTACTTTAA</ns2:sequence><ns2:name>GCA_030122885</ns2:name></ns2:Sequence><ns2:Sequence dsseqid="sq2184" id="sq2184" description="comQ_comX_comP_comA operon contig_1:3069074-3073266"><ns2:sequence>ATGTCCCATTTAGTAAAATGGAATGGGAGGGGGGAAGTCGTTATTGAGCAGATATGTTTAGATTCTGTCCGGATCAAGGAGAAAATGAAGGAGATTGTGAAGCAAAACATATCTAACAAAGATTTGTCACAACTTCTTTGCTCATTTATTGATTCTAAAGAAACATTCTCCTTTGCTGAATCTGCAATCTTACATTATGTTGTTTTTGGAGGAGAGAATTTAGATGTTGCAACATGGCTTGGTGCGGGAATAGAAATACTTATTCTTTCATCAGATATTATGGATGATCTTGAAGATGAAGATAATCACCATGCTTTATGGATGAAAATTAATCGCTCAGAGTCTTTAAATGCAGCTCTTTCCTTGTATACAGTAGGATTAACGAGTATTTATTCATTAAATATCAATCCTTTAATTTTTAAATATGTTTTAAGATACGTAAACGAAGCCATGCAAGGTCAACATGACGATATCACTAATAAATCTAAAACAGAAGATGAAAGTTTAGAAGTAATTAGATTAAAATGTGGAAGTTTGATTGCACTAGCAAATGTGGCAGGTGTTTTATTGGCTACAGGAGAATATAATGAAACAGTTGAAAGATATTCCTATTATAAAGGGATTGTAGCTCAAATTTCTGGAGATTATCATGTTCTTTTATCTGGGAATCGCAGTGATATTGAAAAAAACAAACAAACACTGATTTACTTATATCTTAAGCGATTGTTTAATAATGCTTCGGAAGAATTATTATATTTATTTTCACATAAAGACTTATATTATAAAGCATTATTAGATAGGGAGAAATTCGAAGAAAAATTAATTCAGGCAGGAGTTACTCAATACATTTCGGTATTATTGGAGATATACAAACAAAAATGTTTTTCTACTATAGAACAATTAAATTTAGATAAAGAAAAAAAAGAGTTAATAAAGGAAAGCTTACTAAGTTATAAAAAGGGGGATACAAGGTGCAAGACCTAATTAACTACTTTTTAAATTATCCTGAGGCTTTAAAAAAATTGAAAAATAAAGAAGCCTGCCTTATTGGTTTTGATGTGCAAGAAACTGAAACAATAATTAAAGCTTACAATGATTATTATCGGGCTGACCCAATAACTCGTCAATGGAAAGAATGATTAATAGGTAAATTCACATTGAAGAACTTGATGAAAAAATTCACAATAGCTGTAATTGTTTTGAGTATCCTCTATATAAGCTATACAACTTATATTAGTATGAATGGGATTATTATTGGGACTAAGGTTCAAAAAAATGATAAAAGTCAATTTGTAATAGAAGAAATATCAAAATCTTCATATGGACAATTTGTTGGTCTGAGACAGGGAGATATCATATTAAAAATCAATGAAGAAAAACCTTCAGACAAACATTTGAAATGGGGATATTTGAGTCATATTAACAGTTTGGATATTTTAAGAAGTGGAAAAAAGATTCATCTCAAAGATTTTGATTTAGTTACTCTAAATAGATCTTATAGTTTTTTTCTGTTCGTACTTCCTTTGGTTTTTTACTTTTTAAGCATAATATGCATTTTTTATATATTTAAGGTAAATAAAAAAAGGAGATCATTTGCTGCCTATATTCTTATTCTATTGTTATTAGACATTTCGATAGCATATATAAGTGCAGGTGGACCATTTAGAGGACATATAATCAATCGGTATATTAACTTGTTTACTTTTATATCTTCTCCTATTCTTTATCTTCAATTTATACAAACATACCTTGGAGAAATAGGAAAAACTTTTTTGAATAGAATCTCCTTTCTTTATATCATACCAATATTTAATCTTGGAATTGAGTTTTTTCAAGACTATTTACAAGTAGATATTGATTTTTTAGCGACTGTTAACTTGGTTTCTTTTGCAATTTTGACTCTATTTTCTTTTTCAGCGATATATTTTCATCTTAATAAATATAAATATGCTGAGCATTCGTTTATTCTTAAATTACTAATTTTAACAAACACTTTATCATTTGCGCCTTTTTTGATATTTTTTGTTCTTCCAATAATATTTACAGGTAATTATATTTTCCCGGCATTAGCTTCGGCGTCATTACTAGCACTTATTCCGTTAGGGTTAGTATATCAATTTGTAGCCAATAAAATGTTTGATATAGAGTTTATCTTAGGAAGAATGAGATACTATGCTCTACTGGCCATGATACCAACTCTTCTAATAGTTGGTGCATTAGTTCTGTTTGATGTATTGGACATCCAGATGAACCCTGTGCGTCAAACTGTATTTTTTTTCGTTGTCATGTTCGCTGTCTTTTATTTTAAAGAGGTCATAGATTTTAAATTTCGGTTAAAACGTTTCTCTGAAAAATTCAACTATCAGGACAGTATCTTTAAATATACTCAGCTAATGAGGGGGGTAACTTCTCTCCAACAAGTCTTTAAAGAACTGAAAAATACTATTTTGGATGTTTTACTTGTAAGCAAAGCTTATACCTTTGAGGTTACTCCTGATCACAAAGTGATATTTTTAGATAAGCATGAAATTGAACCGGACTGGCATTTTTATCAAGAGGAATTTGAAAACGTAACTTCAGAAATCGGGAAAATTATTGAAGTCAATCAGGGTTTTCTTATGAAAGTTGGTGAACGAGGCGGAAGTTCTTATGTTCTGCTTTGTTTATCTAATATTAACACTCCTCGGCTAACACGGGATGAGATATCATGGTTGAAAACACTGTCTTTCTATACAAGTGTGTCCATGGAAAATGTCATGCATATTGAGGAGCTCATGGAACATTTGAAGGACTTAAAACAAGAGGGAACCAACCCCATCTGGCTGAAAAAGCTAATGTTTGCAATCGAAGAAAAACAGCGTTCAGGACTCGCCCGCGATCTCCACGATTCCGTTCTTCAGGATTTGATTTCATTAAAACGCCAGTGTGAGCTGTTTCTGGGTGATTTCAAGAAGGATGATAATCCGTGCCGTGAAGAGGTGCAGGACAAGCTTGTGCAGATGAATGAGCAGATGTCTGATGTGATTTCGATGACGAGGGAGACGTGTCATGAGCTGCGGCCGCAGCTTCTGTATGATCTTGGATTGGTGAAGGCGCTGTCGAAGCTGGTGGCGCAGCAGCAGGAGCGGGTTCCGTTTCATATCCGTTTAAATACCGGGAGATTTACGGCTTCCCTTGATCTGGATTCGCAGCTGAATTTGTACCGGATCATTCAAGAGTTTCTGTCTAATGCGGTCAAGCACTCTCAGGCGACGGATGTGCTGATTATGCTCATCAGTATTCAAAACAAAATCGTTCTTCATTATGAGGATGATGGCGTAGGGTTTGATCAGGAAAAGAATACTGAGCATTCCATGAGCATGGGGCTTTCTGGCATTAAGGAGAGAGTCAGGGCTTTAGATGGGCGCCTTCGGATTGAAACAAGTGAAGGAAAGGGCTTTAAGGCTGATATTGAAATCGAATTGTAATGGATTTATAACGGAAACGACTTGGCACAGGCCAAGTCTTTTTTATAAAATGGAAAAGAGTGAGTAAAAGGGAGGAAAACATGAAAAAGATACTAGTGATTGATGACCACCCGGCTGTTATGGAAGGCACCAAGACAATTTTGGAAACGGATTCGAATTTGTCTGTTGATTGTCTCAGTCCTGAACCGAGCGAACAGTTTATCAAGCAGCATGATTTCTCGTCATATGATCTCATTTTAATGGATCTGAATCTAGGCGGCGAGGTCAATGGGATGGAGCTTTCTAAACAGATTTTACAAGAGAATCCTCATTGTAAAATTATCGTGTATACCGGTTATGAGGTCGAGGATTATTTCGAGGAAGCGATTCGTGCGGGTCTGCACGGTGCCATCAGCAAAACGGAATCTAAAGAAAAGATCACCCAATACATATACCACGTACTCAATGGAGAAATTTTAGTCGATTTTGCTTACTTTAAACAGCTGATGACTCAGCAAAAAACAAAGCCGGCTCCTTCCTCTCAAAAAGAACAAGATGTGCTCACACCTAGAGAATGCCTGATTCTTCAAGAAGTTGAAAAAGGATTTACAAACCAAGAAATCGCAGATGCCCTTCATTTAAGCAAGCGGTCCATTGAATACAGCTTGACATCGATTTTTAATAAGCTGAATGTCGGTTCCCGGACGGAAGCGGTTTTGATTGCGAAATCAGACGGTGTACTTTAA</ns2:sequence><ns2:name>GCA_024706255</ns2:name></ns2:Sequence><ns2:Sequence dsseqid="sq2028" id="sq2028" description="comQ_comX_comP_comA operon contig_2:3344653-3348841"><ns2:sequence>ATGTCCCATTTAGTAAAATGGAATGGGAGGGGGGAAGTCGTTATTGAGCAGATATGTTTAGATTCTGTCCGGATCAAGGAGAAAATGAAGGAGATTGTGGAGCAAAACATATTTAACGAGGATTTGTCACAACTTCTTTACTCATTTATTGATTCTAAAGAAACATTCTCCTTTGCTGAATCCACAATCTTACATTATGTTGTTTTTGGAGGGGAGAATTTAGATGTTGCAACAAGGCTTGGCGCGGGAATAGAAATTCTTATTCTTTCATCAGATATTATGGATGATCTTGAAGATGAAGATAATCACCATGCATTATGGATGAAAATTAATCGCTCGGAGTCGTTAAATGCAGCACTTTCCTTGTATACAGTAGGATTAACGAGTATTTATTCATTAAATAACAATCCTCTAATTTTTAAATATGTTTTAAAATACGTAAACGAGGCCATGCAAGGTCAACATGACGATATCACTAATAAATCTAAAACAGAAGATGAAAGTTTAGAAGTAATTAGATTAAAATGTGGAAGTCTGATTGCACTAGCAAATGTAGCAGGTGTTTTATTGGCTACAGGAGAATATAATGAAACAGTTGAAAGATATTCCTACTATAAAGGGATTATAGCTCAAATTTCTGGAGATTATTATGTTCTTTTATCCGGAAATCGCAGTGATATTGAAAAAAACAAACATACACTGATTTACTTATATCTTAAGCGCCTTTTTAATGATGCTTCGGAAGATTTATTATACTTAATTTCACATAAAGACTTATATTATAAATCGTTACTTGATAAAGAGAAATTCCAAGAAAAATTAATTAAAGCGGGAGTTACTCAATACATTTCGGTATTATTGGAAATATATAAACAGAAATGTATTTCTGCTATAGAACAATTAAATTTAGATAAAGAAAAAAAAGAGCTAATAAAGGAATGCTTATTAAGTTATACAAAGGGGGATACAAGATGCAAGACCTAATTAACTACTTTTTAAATTATCCTGAGGCTTTAAAAAAATTGAAAAATAAAGAAGCCTGCCTTATAGGTTTTGATGTGCAAGAAACTGAAACAATAATTAAAGCTTATAATGATTATTATCTGGCTGATCCAATAACCCGTCAATGGGGTGATTAATAGGTGGATTAATATTGAAGAACTTAATAAAAAAATTCACAATAGCTGTAATTGTTTTGAGTATCCTTTATATAAGCTATACAACTTATATCAGTATGAATGGAATTATTATTGGGACTAAGATTCATAAAAATGATAAAAGTCAATTTATGATAGAAGAAATATCGGAATCTTCATATGGACAATTTGTTGGTCTGAGACAGGGAGACATCATATTAAAAATTAATAAAGAAAAACCTTCAGACAAACATTTGAAATGGGGATATTTGAGTCATATTAACAGTCTGGATATTTTGAGAAGTGGAAAAAAGATTCATCTCAAAGATTTTGATTTAGTTACTCTAAATAGACCTTATAGTTTTTTTCTGTTCGTACTTCCTTTGGTTTTTTATTTTTTAAGCATAATATGTATTTTTTATATACTTAAAGTAAATAAAAAAAGGAGATCATTTGCTGCCTATATTCTTATTCTATTGTTATTAGACATTTCGATAGCATATATAAGTGCAGGCGGACCATTTAGAGGACATATAATCAATCGGTATATTAACTTGTTTACTTTTATATCTTCTCCTATTCTTTATCTTCAATTTATACAAAGATACCTTGGAGAAATAGGTAAAACTTTTTTGAATAGAATTTCTTTTCTTTATATCATACCAATATTTAATCTTGGTATTGAGTTTTTTCAAGACTATTTACAAGTAGATATTGATTTTTTAGCAACTCTTAATTTGGTTTCTTTTGCAACTTTGACTCTATTTTCTTTTTCAGCGATATACTTACATCTTAATAAATATAAATATGCTGAGCATTCGTTTATTCTTAAATTACTAATTTTAACAAACACTCTTTCATTTGCGCCTTTTTTGATATTTTTTGTTCTTCCAATAATATTTACAGGTAATTATATTTTCCCGGCATTAGCTTCGGCGTCATTACTAGTACTAATTCCGTTCGGGTTAGTATACCAATTTGTAGCCAATAAGATGTTTGATATAGAGTTTATCTTAGGAAGAATGAGATACTATGCTCTACTTGCCATGATACCAACTCTTCTAATAGTTGGTGCATTAGTTCTGTTTGATGTAATGGACATCCAGATGAACCCTGTGCGTCAAACTGTATTTTTTTTCGTTGTCATGTTCGCTGTCTTTTATTTTAAAGAGGTCATGGATTTTAAATTTCGGTTAAAACGTTTCTCCGAAAAATTCAACTATCAGGACAGTATTTTTAAATATACTCAGCTAATGAGGGGTGTAACTTCTCTTCAACAAGTTTTTAAAGAACTGAAAAATACTATACTGGATGTTTTGCTTGTAAGCAAAGCTTATACCTTTGAGGTTACTCCTGATCACAAAGTGATATTTTTAGATAAGCATGAAGTTGGACCGGACTGGAATTTTTATCAAGAGGAATTTGAAAACGTAACTTCAGAAATTGGGAAAATTATAGAAGTCAATCAAGGCTTTCTTATGAAAGTTGGTGAACGAGGCGGTAGTTCTTATGTTCTGCTTTGTTTATCTAATATTAACACTCCCCGGCTAACACGTGATGAAATATCGTGGCTGAAAACACTGTCTTTTTATACAAGTGTGTCCATGGAAAATGTCCTGCATATTGAGGAGCTCATGGAACATTTGAAGGACTTAAAACAAGAGGGAACCAACCCCATCTGGCTGAAAAAGCTAATGTTTGCAATCGAAGAAAAACAGCGTTCAGGACTCGCCCGCGATCTCCACGATTCGGTTCTTCAGGATTTGATTTCCTTAAAACGCCAGTGTGAGCTGTTTTTGGGTGATTTCAAGAAGGATGATAATCCGTGCCGTGAAGAGGTGCAGGACAAGCTTGTACAGATGAATGAGCAGATGTCTGATGTGATTTCGATGACGAGGGAGACGTGTCATGAGCTGCGGCCGCAGCTTCTGTATGATCTTGGATTGGTGAAGGCGCTGTCGAAGCTGGTGGCGCAGCAGCAGGAGCGGGTTCCGTTTCATATCCGTTTAAATACCGGGAGATTTACGGCTTCCCTTGATCTGGATTCGCAGCTGAATTTGTACCGGATCATTCAAGAGTTTCTGTCTAATGCGGTCAAGCACTCTCAGGCGACGGATGTGCTGATTATGCTCATCAGTATTCAAAACAAAATCGTTCTTCATTATGAGGACGATGGCGTTGGGTTTGATCAAGAAAAAAATACTGAGCATTCCATGAGCATGGGGCTTTCTGGCATTAAGGAGAGAGTCAGGGCTTTAGATGGGCGCCTTCGGATTGAAACAAGTGAAGGAAAGGGCTTTAAGGCTGATATTGAAATCGAATTGTAATGGATTTATAACGGAAACGACTTGGCACAGGCCAAGTCTTTTTTATAAAATGGAAAAGAGTGAGTAAAAGGGAGGAAAACATGAAAAAGATACTAGTGATTGATGACCATCCGGCTGTCATGGAAGGCACCAAGACAATTTTGGAAACGGATTCGAATTTGTCTGTTGATTGTCTCAGTCCTGAACCGAGCGAACAGTTTATCAAGCAGCATGATTTCTCGTCATATGATCTCATTTTAATGGATCTGAATCTAGGCGGCGAGGTCAATGGGATGGAGCTTTCTAAACAGATTTTACAAGAGAATCCTCATTGTAAAATTATCGTGTATACCGGTTATGAGGTCGAGGATTATTTCGAGGAAGCGATTCGTGCGGGTCTGCACGGTGCCATCAGCAAAACGGAATCTAAAGAAAAGATCACCCAATACATATACCACGTACTCAACGGAGAAATTTTAGTCGATTTTGCTTACTTTAAACAGCTGATGACTCAGCAAAAAACAAAGCCGGCTCCTTCCTCTCAAAAAGAACAAGATGTGCTCACACCTAGAGAATGCCTGATTCTTCAAGAAGTTGAAAAGGGATTTACAAACCAAGAAATCGCAGATGCCCTTCATTTAAGCAAGCGGTCCATTGAATACAGCTTGACATCGATTTTCAATAAGCTGAATGTCGGTTCACGGACGGAAGCGGTTTTGATTGCGAAATCAGACGGTGTACTTTAA</ns2:sequence><ns2:name>GCA_905311385</ns2:name></ns2:Sequence><ns2:Sequence dsseqid="sq2186" id="sq2186" description="comQ_comX_comP_comA operon contig_2:1090119-1094311"><ns2:sequence>ATGTCCCATTTAGTAAAATGGAATGGGAGGGGGGAAGTCGTTATTGAGCAGATATGTTTAGATTCTGTCCGGATCAAGGAGAAAATGAAGGAGATTGTGAAGCAAAACATATCTAACAAAGATTTGTCACAACTTCTTTGCTCATTTATTGATTCTAAAGAAACATTCTCCTTTGCTGAATCTGCAATCTTACATTATGTTGTTTTTGGAGGAGAGAATTTAGATGTTGCAACATGGCTTGGTGCGGGAATAGAAATACTTATTCTTTCATCAGATATTATGGATGATCTTGAAGATGAAGATAATCACCATGCTTTATGGATGAAAATTAATCGCTCAGAGTCTTTAAATGCAGCTCTTTCCTTGTATACAGTAGGATTAACGAGTATTTATTCATTAAATATCAATCCTTTAATTTTTAAATATGTTTTAAGATACGTAAACGAAGCCATGCAAGGTCAACATGACGATATCACTAATAAATCTAAAACAGAAGATGAAAGTTTAGAAGTAATTAGATTAAAATGTGGAAGTTTGATTGCACTAGCAAATGTGGCAGGTGTTTTATTGGCTACAGGAGAATATAATGAAACAGTTGAAAGATATTCCTATTATAAAGGGATTGTAGCTCAAATTTCTGGAGATTATCATGTTCTTTTATCTGGGAATCGCAGTGATATTGAAAAAAACAAACAAACACTGATTTACTTATATCTTAAGCGATTGTTTAATAATGCTTCGGAAGAATTATTATATTTATTTTCACATAAAGACTTATATTATAAAGCATTATTAGATAGGGAGAAATTCGAAGAAAAATTAATTCAGGCAGGAGTTACTCAATACATTTCGGTATTATTGGAGATATACAAACAAAAATGTTTTTCTACTATAGAACAATTAAATTTAGATAAAGAAAAAAAAGAGTTAATAAAGGAAAGCTTACTAAGTTATAAAAAGGGGGATACAAGGTGCAAGACCTAATTAACTACTTTTTAAATTATCCTGAGGCTTTAAAAAAATTGAAAAATAAAGAAGCCTGCCTTATTGGTTTTGATGTGCAAGAAACTGAAACAATAATTAAAGCTTACAATGATTATTATCGGGCTGACCCAATAACTCGTCAATGGAAAGAATGATTAATAGGTAAATTCACATTGAAGAACTTGATGAAAAAATTCACAATAGCTGTAATTGTTTTGAGTATCCTCTATATAAGCTATACAACTTATATTAGTATGAATGGGATTATTATTGGGACTAAGGTTCAAAAAAATGATAAAAGTCAATTTGTAATAGAAGAAATATCAAAATCTTCATATGGACAATTTGTTGGTCTGAGACAGGGAGATATCATATTAAAAATCAATGAAGAAAAACCTTCAGACAAACATTTGAAATGGGGATATTTGAGTCATATTAACAGTTTGGATATTTTAAGAAGTGGAAAAAAGATTCATCTCAAAGATTTTGATTTAGTTACTCTAAATAGATCTTATAGTTTTTTTCTGTTCGTACTTCCTTTGGTTTTTTACTTTTTAAGCATAATATGCATTTTTTATATATTTAAGGTAAATAAAAAAAGGAGATCATTTGCTGCCTATATTCTTATTCTATTGTTATTAGACATTTCGATAGCATATATAAGTGCAGGTGGACCATTTAGAGGACATATAATCAATCGGTATATTAACTTGTTTACTTTTATATCTTCTCCTATTCTTTATCTTCAATTTATACAAACATACCTTGGAGAAATAGGAAAAACTTTTTTGAATAGAATCTCCTTTCTTTATATCATACCAATATTTAATCTTGGAATTGAGTTTTTTCAAGACTATTTACAAGTAGATATTGATTTTTTAGCGACTGTTAACTTGGTTTCTTTTGCAATTTTGACTCTATTTTCTTTTTCAGCGATATATTTTCATCTTAATAAATATAAATATGCTGAGCATTCGTTTATTCTTAAATTACTAATTTTAACAAACACTTTATCATTTGCGCCTTTTTTGATATTTTTTGTTCTTCCAATAATATTTACAGGTAATTATATTTTCCCGGCATTAGCTTCGGCGTCATTACTAGTACTAATTCCGTTCGGGTTAGTATACCAATTTGTAGCCAATAAGATGTTTGATATAGAGTTTATCTTAGGAAGAATGAGATACTATGCTCTACTTGCCATGATACCAACTCTTCTTATAGTTGGTGCATTAGTTCTGTTTGATGTAATGGAAATACAGATGAATCCTTTACGCCAAACGGTATTTTTTTTCGTTGTCATGTTCGCTGTCTTTTATCTTAAAGAGGACATAGATTTTAAATTTCGGTTAAAACGTTTCTCTGAAAAATTCAACTATCAGGACAGTATCTTTAAATATACTCAGCTAATGAGGGGGGTAACTTCTCTCCAACAAGTCTTTAAAGAACTGAAAAATACTATTTTGGATGTTTTACTTGTAAGCAAAGCTTATACCTTTGAGGTTACTCCTGATCACAAAGTGATATTTTTAGATAAGCATGAAATTGGACCGGACTGGCATTTTTATCAAGAGGAATTTGAAAACGTAACTTCAGAAATCGGGAAAATTATTGAAGTCAATCAGGGTTTTCTTATGAAAGTTGGTGAACGAGGCGGAAGTTCTTATGTTCTGCTTTGTTTATCTAATATTAACACTCCTCGGCTAACACGGGATGAGATATCATGGTTGAAAACACTGTCTTTCTATACAAGTGTGTCCATGGAAAATGTCATGCATATTGAGGAGCTCATGGAACATTTGAAGGACTTAAAACAAGAGGGAACCAACCCCATCTGGCTGAAAAAGCTAATGTTTGCAATCGAAGAAAAACAGCGTTCAGGACTCGCCCGCGATCTCCACGATTCCGTTCTTCAGGATTTGATTTCATTAAAACGCCAGTGTGAGCTGTTTCTGGGTGATTTCAAGAAGGATGATAATCCGTGCCGTGAAGAGGTGCAGGACAAGCTTGTGCAGATGAATGAGCAGATGTCTGATGTGATTTCGATGACGAGGGAGACGTGTCATGAGCTGCGGCCGCAGCTTCTGTATGATCTTGGATTGGTGAAGGCGCTGTCGAAGCTGGTGGCGCAGCAGCAGGAGCGGGTTCCGTTTCATATCCGTTTAAATACCGGGAGATTTACGGCTTCCCTTGATCTGGATTCGCAGCTGAATTTGTACCGGATCATTCAAGAGTTTCTGTCTAATGCGGTCAAGCACTCTCAGGCGACGGATGTGCTGATTATGCTCATCAGTATTCAAAACAAAATCGTTCTTCATTATGAGGATGATGGCGTAGGGTTTGATCAGGAAAAGAATACTGAGCATTCCATGAGCATGGGGCTTTCTGGCATTAAGGAGAGAGTCAGGGCTTTAGATGGGCGCCTTCGGATTGAAACAAGTGAAGGAAAGGGCTTTAAGGCTGATATTGAAATCGAATTGTAATGGATTTATAACGGAAACGACTTGGCACAGGCCAAGTCTTTTTTATAAAATGGAAAAGAGTGAGTAAAAGGGAGGAAAACATGAAAAAGATACTAGTGATTGATGACCATCCGGCTGTCATGGAAGGCACCAAGACAATTTTGGAAACGGATTCGAATTTGTCTGTTAACTGTCTCAGTCCTGAACCGAGCGAACAGTTTATCAAGCAGCATGATTTCTCGTCATATGATCTCATTTTAATGGATCTGAATCTAGGCGGCGAGGTCAATGGGATGGAGCTTTCTAAACAGATTTTACAAGAGAATCCTCATTGTAAAATTATCGTATATACCGGTTATGAGGTCGAGGATTATTTCGAGGAAGCGATTCGTGCGGGTCTGCACGGTGCCATCAGCAAAACGGAATCTAAAGAAAAGATCACCCAATACATATACCACGTACTCAATGGAGAAATTTTAGTCGATTTTGCTTACTTTAAACAGCTGATGACTCAGCAAAAAACAAAGCCGGCTCCTTCCTCTCAAAAAGAACAAGATGTGCTCACACCTAGAGAATGCCTGATTCTTCAAGAAGTTGAAAAAGGATTTACAAACCAAGAAATCGCAGATGCCCTTCATTTAAGCAAGCGGTCCATTGAATACAGCTTGACATCGATTTTCAATAAGCTGAATGTCGGTTCACGGACGGAAGCGGTTTTGATTGCGAAATCAGACGGTGTACTTTAA</ns2:sequence><ns2:name>Bacillus_subtilis_PRO31</ns2:name></ns2:Sequence><ns2:Sequence dsseqid="sq2060" id="sq2060" description="comQ_comX_comP_comA operon contig_1:3221447-3225635"><ns2:sequence>ATGTCCCATTTAGTAAAATGGAATGGGAGGGGGGAAGTCGTTATTGAGCAGATATGTTTAGATTCTGTCCGGATCAAGGAGAAAATGAAGGAGATTGTGGAGCAAAACATATTTAACGAGGATTTGTCACAACTTCTTTACTCATTTATTGATTCTAAAGAAACATTCTCCTTTGCTGAATCCACAATCTTACATTATGTTGTTTTTGGAGGGGAGAATTTAGATGTTGCAACAAGGCTTGGCGCGGGAATAGAAATTCTTATTCTTTCATCAGATATTATGGATGATCTTGAAGATGAAGATAATCACCATGCATTATGGATGAAAATTAATCGCTCGGAGTCGTTAAATGCAGCACTTTCCTTGTATACAGTAGGATTAACGAGTATTTATTCATTAAATAACAATCCTCTAATTTTTAAATATGTTTTAAAATACGTAAACGAGGCCATGCAAGGTCAACATGACGATATCACTAATAAATCTAAAACAGAAGATGAAAGTTTAGAAGTAATTAGATTAAAATGTGGAAGTCTGATTGCACTAGCAAATGTAGCAGGTGTTTTATTGGCTACAGGAGAATATAATGAAACAGTTGAAAGATATTCCTACTATAAAGGGATTATAGCTCAAATTTCTGGAGATTATTATGTTCTTTTATCCGGAAATCGCAGTGATATTGAAAAAAACAAACATACACTGATTTACTTATATCTTAAGCGCCTTTTTAATGATGCTTCGGAAGATTTATTATACTTAATTTCACATAAAGACTTATATTATAAATCGTTACTTGATAAAGAGAAATTCCAAGAAAAATTAATTAAAGCGGGAGTTACTCAATACATTTCGGTATTATTGGAAATATATAAACAGAAATGTATTTCTGCTATAGAACAATTAAATTTAGATAAAGAAAAAAAAGAGCTAATAAAGGAATGCTTATTAAGTTATACAAAGGGGGATACAAGATGCAAGACCTAATTAACTACTTTTTAAATTATCCTGAGGCTTTAAAAAAATTGAAAAATAAAGAAGCCTGCCTTATAGGTTTTGATGTGCAAGAAACTGAAACAATAATTAAAGCTTATAATGATTATTATCTGGCTGATCCAATAACCCGTCAATGGGGTGATTAATAGGTGGATTAATATTGAAGAACTTAATAAAAAAATTCACAATAGCTGTAATTGTTTTGAGTATCCTTTATATAAGCTATACAACTTATATCAGTATGAATGGAATTATTATTGGGACTAAGATTCATAAAAATGATAAAAGTCAATTTATGATAGAAGAAATATCGGAATCTTCATATGGACAATTTGTTGGTCTGAGACAGGGAGACATCATATTAAAAATTAATAAAGAAAAACCTTCAGACAAACATTTGAAATGGGGATATTTGAGTCATATTAACAGTCTGGATATTTTGAGAAGTGGAAAAAAGATTCATCTCAAAGATTTTGATTTAGTTACTCTAAATAGACCTTATAGTTTTTTTCTGTTCGTACTTCCTTTGTTTTTTTATTTTTTAAGCATAATATGTATTTTTTATATACTTAAAGTAAATAAAAAAAGGAGATCATTTGCTGCCTATATTCTTATTCTATTGTTATTAGACATTTCGATAGCATATATAAGTGCAGGCGGACCATTTAGAGGACATATAATCAATCGGTATATTAACTTGTTTACTTTTATATCTTCTCCTATTCTTTATCTTCAATTTATACAAAGATACCTTGGAGAAATAGGTAAAACTTTTTTGAATAGAATTTCTTTTCTTTATATCATACCAATATTTAATCTTGGTATTGAGTTTTTTCAAGACTATTTACAAGTAGATATTGATTTTTTAGCAACTCTTAATTTGGTTTCTTTTGCAACTTTGACTCTATTTTCTTTTTCAGCGATATACTTACATCTTAATAAATATAAATATGCTGAGCATTCGTTTATTCTTAAATTACTAATTTTAACAAACACTCTTTCATTTGCGCCTTTTTTGATATTTTTTGTTCTTCCAATAATATTTACAGGTAATTATATTTTCCCGGCATTAGCTTCGGCGTCATTACTAGTACTAATTCCGTTCGGGTTAGTATACCAATTTGTAGCCAATAAGATGTTTGATATAGAGTTTATCTTAGGAAGAATGAGATACTATGCTCTACTTGCCATGATACCAACTCTTCTAATAGTTGGTGCATTAGTTCTGTTTGATGTAATGGACATCCAGATGAACCCTGTGCGTCAAACTGTATTTTTTTTCGTTGTCATGTTCGCTGTCTTTTATTTTAAAGAGGTCATGGATTTTAAATTTCGGTTAAAACGTTTCTCCGAAAAATTCAACTATCAGGACAGTATTTTTAAATATACTCAGCTAATGAGGGGTGTAACTTCTCTTCAACAAGTTTTTAAAGAACTGAAAAATACTATACTGGATGTTTTGCTTGTAAGCAAAGCTTATACCTTTGAGGTTACTCCTGATCACAAAGTGATATTTTTAGATAAGCATGAAGTTGGACCGGACTGGAATTTTTATCAAGAGGAATTTGAAAACGTAACTTCAGAAATTGGGAAAATTATAGAAGTCAATCAAGGCTTTCTTATGAAAGTTGGTGAACGAGGCGGTAGTTCTTATGTTCTGCTTTGTTTATCTAATATTAACACTCCCCGGCTAACACGTGATGAAATATCGTGGCTGAAAACACTGTCTTTTTATACAAGTGTGTCCATGGAAAATGTCCTGCATATTGAGGAGCTCATGGAACATTTGAAGGACTTAAAACAAGAGGGAACCAACCCCATCTGGCTGAAAAAGCTAATGTTTGCAATCGAAGAAAAACAGCGTTCAGGACTCGCCCGCGATCTCCACGATTCGGTTCTTCAGGATTTGATTTCCTTAAAACGCCAGTGTGAGCTGTTTTTGGGTGATTTCAAGAAGGATGATAATCCGTGCCGTGAAGAGGTGCAGGACAAGCTTGTACAGATGAATGAGCAGATGTCTGATGTGATTTCGATGACGAGGGGGACGTGTCATGAGCTGCGGCCGCAGCTTCTGTATGATCTTGGATTGGTGAAGGCGCTGTCGAAGCTGGTGGCGCAGCAGCAGGAGCGGGTTCCGTTTCATATCCGTTTAAATACCGGGAGATTTACGGCTTCCCTTGATCTGGATTCGCAGCTGAATTTGTACCGGATCATTCAAGAGTTTCTGTCTAATGCGGTCAAGCACTCTCAGGCGACGGATGTGCTGATTATGCTCATCAGTATTCAAAACAAAATCGTTCTTCATTATGAGGACGATGGCGTTGGGTTTGATCAAGAAAAAAATACTGAGCATTCCATGAGCATGGGGCTTTCTGGCATTAAGGAGAGAGTCAGGGCTTTAGATGGGCGCCTTCGGATTGAAACAAGTGAAGGAAAGGGCTTTAAGGCTGATATTGAAATCGAATTGTAATGGATTTATAACGGAAACGACTTGGCACAGGCCAAGTCTTTTTTATAAAATGGAAAAGAGTGAGTAAAAGGGAGGAAAACATGAAAAAGATACTAGTGATTGATGACCATCCGGCTGTCATGGAAGGCACCAAGACAATTTTGGAAACGGATTCGAATTTGTCTGTTGATTGTCTCAGTCCTGAACCGAGCGAACAGTTTATCAAGCAGCATGATTTCTCGTCATATGATCTCATTTTAATGGATCTGAATCTAGGCGGCGAGGTCAATGGGATGGAGCTTTCTAAACAGATTTTACAAGAGAATCCTCATTGTAAAATTATCGTGTATACCGGTTATGAGGTCGAGGATTATTTCGAGGAAGCGATTCGTGCGGGTCTGCACGGTGCCATCAGCAAAACGGAATCTAAAGAAAAGATCACCCAATACATATACCACGTACTCAACGGAGAAATTTTAGTCGATTTTGCTTACTTTAAACAGCTGATGACTCAGCAAAAAACAAAGCCGGCTCCTTCCTCTCAAAAAGAACAAGATGTGCTCACACCTAGAGAATGCCTGATTCTTCAAGAAGTTGAAAAGGGATTTACAAACCAAGAAATCGCAGATGCCCTTCATTTAAGCAAGCGGTCCATTGAATACAGCTTGACATCGATTTTCAATAAGCTGAATGTCGGTTCACGGACGGAAGCGGTTTTGATTGCGAAATCAGACGGTGTACTTTAA</ns2:sequence><ns2:name>GCA_019704375</ns2:name></ns2:Sequence><ns2:Sequence dsseqid="sq2336" id="sq2336" description="comQ_comX_comP_comA operon contig_1:3019251-3023475"><ns2:sequence>ATGTCCCATTTAGTAAAATGGAATGGGAGGGGGGAAGTCGTTATTGAGCAGATATGTTTAGATTCTGTCCGGATCAAGGAGAAAATGAAGGAGATTGTGGATGAAAATATTTTAAATGAGGACTTAAAAGTGAAGCTCATTTCTTTTATCAAAGAAAAAAAACAATTTTCATTTGCAGAACTGGCTTATTACCATTACATAGCATTTGATGGAAAAAACGACAAAGCAATTGAGTTATTGGCGTCAGGTATAGAACTTTTAATTTTATCTGCGGACATTTTTGACGATATTGAGGATAAGGACAATCTTCAGGCTTCTTGGATGAAATTAGATCCTTCTATAGCAACTAACGCAGCTACCGCACTTTATACATTAAGTCTGCAAGTAATAGGTTCAGTCTCAAATCATCCAAAACTTTTAAGCCTTACTTTGCAATATTCACTCCAATCTTTACAAGGACAACATGTAGATTTGAATTTAACAGCCTCATCAGAATCAGAGTATATTGAAATGATTAAACTTAAGTCGGGTTCTCTGGTAACATTGCCCAGTATTCTTGGTGTATATCTGGCAACTGGAGAATATAATGAAACAGTTGAGGAGTATTCACGTTATTTAGGTATAGTCGAGCAAATTGCAAATGATCACTATGGACTTTATTACCCTAACTATAATGACTTCAAAACTAGACATACGCTTGCCTTCAATTATCTTAAAAATAAATTTAACCAATCATCAATTGACTTATTAAATTTTTATGCGCAAGAAAATCATATGATAAATAATTTGGAAGATTTGAAGGGAAAGTTAAGAGAATCAGGTGTAATACAATATTTGAATGTTATAAAAAATTTAGCAGTGGAAAATTTTAAGGAATCATTCAAAAAACTGAGATTAGATGAACAAAGAAAAAATAAATTACTTATTCAATTATTAAGGGGGATTTAATTTGAAACATATTGATAAAATCATTAGCCATCTAGTAAACAACCCGGAAGCGTTTGATCAATTTAAGAATGGGAACTTAACCTTGCTAAATATAAATGAAAAAGAAAAGAAAGCAATATTATACGCGTTTGAACAAGGAGAGGTGCCAAGAACAAGCAAGTGGCCTCCAATAGAAGCTATTAGTAATTTTTTTGAGGATGATAAAAGAAAAAGTTTGATTTAATTACGGGATGATGTGATGTACAGATATATTAACGTCTATAAATATTTGTCTCTAGTTTTTATCATTTTAAGTTTTATTTATGTTATATACCTCTCGTATAGCTTTGCTTTTAACATCTTCGTAGGTGCGGATGTAAAGATAAATGAACAGGGTAAGTTAGAGGTCACCAATGTTTTAGATTATACAGATGAATATTATTCATGTGTGAAAAAGGGAGATATCATTCTTGAAGTAAATGGGGAGAAAGGCAGTGATATTCAATTAAAAAGTGGAAGATTGGTCAATGTAGAAAGTTTAATTGTTGAGAGAGATAATAAATCATTTCATTTACAAAATGTAAGCCTAATCAGTGAAGAAAATTTATTTATGTATCTCATTCCTGTAATATCTTATTCAATCTGTTTATTTTGTATATTTTTTATTTATAGAATAAATAAAGTAAGAAAATCAACTTCTGCTTATATTTTAATTTTATTTTTGTTATTTGTATCAGTAGCGTATGTAAGTGCATGTGGAGCAAGAAGAGGTGAAGAGATAAGCACTTATCTGCTTGTTCTTACTTTAGTCAGTTGTCCGGTGTTATATATTCATTTTATATATAAATACTTTATAGAATTAGGAACAAAGTTATTCGAAAAGAAGATTTTAATCATTATGTATATGCTCCCGCTAATAAATCTTTTATTAGAGGACGTTCTGAGTAATAGATTAAAATCTTCGGCTTTTTTGTCTAATCTGAATTTGATTTCATTTTTTGTCCTAGTTCTTACTGTATCGATTCTTATCCATAAAGGGATAAGAAAATTTAAACAAAAAGAGCAAAAGTCAATTTTGAAAGTCCTTGCTTATACAAATATCTTTTCTTTCAGTCCGTTTATTGTCTTTTTTGCTGTTCCATATGTGTTTTTCGAGAAGTATGTCTCACCTTTTAGTTTGGCTGCTTTTACACTTGTTATACCTTTTTCTTTAGTATATCAATTTATGACTAATAGACTTTATAATATCGACTTTGTTGTGGGGCGGCTTAAGTACTACGGTTTTTTAGCCATTACACCTACTATTATCGTAGTGACCATCTTTAATTACATTCAGCAACCAAAGGATATCTTTTATTTAGTTAAACTAACAATTGCAATATATGTTCTTATGTTTGCCGTTTTTTACTTTAAAGAAATCATTGATTTTCGTTTCAAGTTGAAAAGATTTACAGAGAAATTTAATTATCAAGATGGGATTTTTAAATTTACTCAGTTGATTAAGCAAGCATCATCAGTAGATCAAGTACTTAATCACTTTAAAAATACAATCCTAGAAGTATTAAACATAGATAATGCTTGCGTGTATGATAATTCTAAAGGGGAAATCACCCTTCTTAGTAAGAACAACTTTAAAGATCTGACTTATAAAAATCATGAGCAATATGTGAAAAATTTTTCTGGTGATATCGGTAAAATTAAAGAGTTTAAACAAGGTTTTATTATTAAAATAGGTGAACGAGGAGACAGATCATTTTTAGTACTCTGTTTCTCAAGTTATAATACTTTTAAGTTAACAAGGGATGAAATTGCATGGCTTCAAACATTAGCATTTTATACAAATGTCTCATTGGAAAACGTTATGAAAATCGAAGAATTGATGGTGCATCTTGAGGATTTAAAACAACAAGAATCCAACCCCGTATGGCTCAAAAAACTCATGTACACGATCGAGGAAAAACAACGCTCGGATCTCGCCCGCGATCTCCACGATTCCGTTCTTCAGGATTTGATTTCATTAAAACGCCAGTGTGAGCTGTTTCTGGGTGATTTCAAGAAGGATGAAAATCCGTGCCGTGAAGAGGTGCAGGACAAGCTTGTGCAGATGAATGAGCAGATGTCTGATGTGATTTCGATGACGAGGGAGACGTGTCATGAGCTGCGGCCGCAGCTTCTGTATGATCTTGGATTGGTGAAGGCGCTGTCGAAGCTGGTGGCGCAGCAGCAGGAGCGGGTTCCGTTTCATATCCGTTTAAATACCGGGAGATTTACGGCTTCCCTTGATCTGGATTCGCAGCTGAATTTGTACCGGATCATTCAAGAGTTTCTGTCTAATGCGGTCAAGCACTCTCAGGCGACGGATGTGCTGATTATGCTCATCAGTATTCAAAACAAAATCGTTCTTCATTATGAGGATGATGGCGTAGGGTTTGATCAGGAAAAGAATACTGAGCATTCCATGAGCATGGGGCTTTCTGGCATTAAGGAGAGAGTCAGGGCTTTAGATGGGCGCCTTCGGATTGAAACAAGTGAAGGAAAGGGCTTTAAGGCTGATATTGAAATCGAATTGTAATGGATTTATAACGGAAACGACTTGGCACAGGCCAAGTCTTTTTTATAAAATGGAAAAGAGTGAGTAAAAGGGAGGAAAACATGAAAAAGATACTAGTGATTGATGACCATCCGGCTGTCATGGAAGGCACCAAGACAATTTTGGAAACGGATTCGAATTTGTCTGTTGACTGTCTCAGTCCTGAACCGAGCGAACAGTTTATCAAGCAGCATGATTTCTCGTCATATGATCTCATTTTAATGGATCTGAATCTAGGCGGCGAGGTCAATGGGATGGAGCTTTCTAAACAGATTTTACAAGAGAATCCTCATTGTAAAATTATCGTGTATACCGGTTATGAGGTCGAGGATTATTTCGAGGAAGCGATTCGTGCGGGTCTGCACGGTGCCATCAGCAAAACGGAATCTAAAGAAAAGATCACCCAATACATATACCACGTACTCAATGGAGAAATTTTAGTCGATTTTGCTTACTTTAAACAGCTGATGACTCAGCAAAAAACAAAGCCGGCTCCTTCCTCTCAAAAAGAACAAGATGTGCTCACACCTAGAGAATGCCTGATTCTTCAAGAAGTTGAAAAAGGATTTACAAACCAAGAAATCGCAGATGCCCTTCATTTAAGCAAGCGGTCCATTGAATACAGCTTGACATCGATTTTCAATAAGCTGAATGTCGGTTCACGGACGGAAGCGGTTTTGATTGCGAAATCAGACGGTGTACTTTAA</ns2:sequence><ns2:name>GCA_004119615</ns2:name></ns2:Sequence><ns2:Sequence dsseqid="sq2302" id="sq2302" description="comQ_comX_comP_comA operon contig_1:3630434-3634658"><ns2:sequence>ATGTCCCATTTAGTAAAATGGAATGGGAGGGGGGAAGTCGTTATTGAGCAGATATGTTTAGATTCTGTCCGGATCAAGGAGAAAATGAAGGAGATTGTGGATGAAAATATTTTAAATGAGGACTTAAAAGTGAAGCTCATTTCTTTTATCGAAGAAAAAAAACAATTTTCATTTGCAGAACTGGCTTATTACCATTACATAGCATTTGATGGAAAAAACGACAAAGCAATTGAGTTACTGGCGTCAGGTATAGAACTTTTAATTTTATCTGCGGACATTTTTGACGATATTGAGGATAAGGACAATCTTCAGGCTTCTTGGATGAAATTAGATCCTTCTATAGCAACTAACGCAGCTACCGCACTTTATACATTAAGTCTGCAGGTAATAGGCTCAGTCTCAAATCATCCAAAACTTTTAAGCCTTACTTTGCAATATTCACTCCAATCTTTACAAGGACAACATGTAGATTTGAATTTAACAGCCTCATCAGAATCAGAGTATATTGAAATGATTAAACTTAAGTCGGGTTCTCTGGTAACATTGCCCAGTATTCTTGGTGTATATCTGGCAACTGGAGAATGTAATGAAACAGTTGAGGAGTATTCACGTTATTTAGGTGTAGTCGAGCAAATTGCAAATGATCACTATGGACTTTATTACCCTAACAATAATGACTTCAAAACTAGACATACGCTTGCCTTCAATTATCTTAAAAATAAATTTAACCAATCATCAATTGACTTATTAAATTTTTATGCGCAAGAAAATCATATGATAAATAATTTGGAAGATTTGAAGGGAAAGTTAAGAGAATCAGGTGTAATACAATATTTGAATGTTATAAAAAATTTAGCAGTGGAAAATTTTAAGGAATCATTCAAAAAACTGAGATTAGATGAACAAAGAAAAAATAAATTACTTATTCAATTATTAAGGGGGATTTAATTTGAAACATATTGATAAAATCATTAGCCATCTAGTAAACAACCCGGAAGCGTTTGATCAATTTAAGAATGGGAACTTAACCTTGCTAAATATAAATGAAAAAGAAAAGAAAGCAATATTATACGCGTTTGAACAAGGAGAGGTGCCAAGAACAAGCAAGTGGCCTCCAATAGAAGCTATTAGTAATTTTTTTGAGGATGATAAAAGAAAAAGTTTGATTTAATTACGGGATGATGTGATGTACAGATATATTAACGTCTATAAATATTTGTCTCTAGTTTTTATCATTTTAAGTTTTATTTATGTTATATACCTCTCGTATAGCTTTGCTTTTAACATCTTCGTAGGTGCGGATGTAAAGATAAATGAACAGGGTAAGTTAGAGGTCACTAATGTTTTAGATTATACAGATGAATATTATTCAGGTGTGAAAAAGGGAGATATCATTCTTGAAGTAAATGGGGAGAAAGGCAGTGATATTCAATTAAAAAGTGGAAGATTGGTCAATGTAGAAAGTTTAATTGTTGAGAGAGATAATAAATCATTTCATTTACAAAATGTAAGCCTAATCAGTGAAGAAAATTTATTTATGTATCTCATTCCTGTAATATCTTATTCAATCTGTTTATTTTGTATATTTTTTATTTATAGAATAAATAAAGTAAGAAAATCAACTTCTGCTTATATTTTAATATTATTTTTGTTATTTGTATCAGTAGCGTATGTAAGTGCATGCGGGGCAAGAAGAGGTGAAGAGATAAGCACTTACCTGCTTGTTCTTACTTTAGTCAGCTGTCCGGTGTTATATATTCATTTTATATATAAATACTTTATAGAATTAGGAACAAAGTTATTCGAAAAGAAGATTTTAATCATTATGTATATGCTCCCGCTAATAAATCTTTTATTAGAGGACGTTCTGAGTAATAGATTAAAATCTTCGGCTTTTTTGTCTAATCTGAATTTGATTTCATTTTTTGTCCTAGTTCTTACTGTATCGATTCTTATCCATAAAGGGATAAGAAAATTTAAACAAAAAGAGCAAAAGTCAATTTTGAAAGTCCTTGCTTATACAAATATCTTTTCTTTCAGTCCGTTTATTGTCTTTTTTGCTGTTCCATATGTGTTTTTGGAGAAGTATGTCTCACCTTTTAGTTTGGCTGCTTTTACACTTGTTATACCTTTTTCTTTAGTATATCAATTTATGACTAATAGACTTTATAATATCGACTTTGTTGTGGGGCGGCTTAAGTACTACGATTTTTTAGCCATTACACCTACTATTATCGTAGTGACCATCTTTAATTACATTCAGCAACCAAAGGATATCTTTTATTTAGTTAAACTAACAATTGCAATATATGTGCTTATGTTTGCCGTTTTTTACTTTAAAGAGATTATTGACTTTCGTTTCAAGTTAAAAAGATTTACTGAAAAATTTAATTATCAAGATGGGATTTTTAAATTTACTCAATTAATAAAGCAAGCATCATCAGTAGATCAAGTACTTAATCACTTTAAGAATACAATCTTAGATGTATTAAATATAGATAATGCTTGTGTGTATGATAATTCAAAAGGAGAAATTACTCTCCTTAGCAAGAATAACTTTAAAGATCTCACTTATACAAATCATGAGCAATATGTGAAAAATTTTACTGGTGATATCGGCAAAATTAAAGAGTTTAAACAAGGTTTTATTATTAAAATAGGTGAACGAGGAGACAAATCATTTTTAGTACTCTGTTTCTCAAGTTATAATACTTTTAAATTAACAAGAGATGAAATTGCATGGCTCCAAACATTAGCGTTTTATACAAATGTTTCATTGGAAAACGTGATGAAAATAGAGGAATTGATGGTGCATCTTGAGGATTTAAAACAACAAGAATCCAACCCCGTATGGCTCAAAAAACTCATGTACACGATCGAGGAAAAACAACGCTCCGATCTCGCCCGCGATCTCCACGATTCGGTTCTTCAGGATTTGATTTCCTTAAAACGCCAGTGTGAGCTGTTTTTGGGTGATTTCAAGAAGGATGATAATCCGTGCCGTGAAGAGGTGCAGGACAAGCTGGTACAGATGAATGAGCAGATGTCTGATGTGATTTCGATGACAAGGGAGACGTGTCATGAGTTGCGGCCGCAGCTTCTGTATGATCTTGGGCTGGTCAAGGCGCTGTCGAAGCTGGTGGCGCAGCAGCAGGAGCGGGTTCCGTTTCATATTCGTTTAAATACCGGGAGATTTACGGCTTCCCTTGATCTGGATTCGCAGCTGAATTTGTACCGGATCATTCAAGAGTTTCTGTCTAATGCGGTCAAGCACTCTCAGGCGACGGATGTGCTGATTATGCTCATCAGTATTCAAAACAAAATCGTTCTTCATTATGAGGATGATGGCGTAGGGTTTGATCAGGAAAAGAATACTGAGCATTCCATGAGCATGGGGCTTTCTGGCATTAAGGAGAGAGTCAGGGCTTTAGATGGGCGCCTTCGGATTGAAACAAGTGAAGGAAAGGGCTTTAAGGCTGATATTGAAATCGAATTGTAATGGATTTATAACGGAAACGACTTGGCACAGGCCAAGTCTTTTTTATAAAATGGAAAAGAGTGAGTAAAAGGGAGGAAAACATGAAAAAGATACTAGTGATTGATGACCATCCGGCTGTCATGGAAGGCACCAAGACAATTTTGGAAACGGATTCGAATTTGTCTGTTGATTGTCTCAGTCCTGAACCGAGCGAACAGTTTATCAAGCAGCATGATTTCTCGTCATATGATCTCATTTTAATGGATCTGAATCTAGGCGGCGAGGTCAATGGGATGGAGCTTTCTAAACAGATTTTACAAGAGAATCCTCATTGTAAAATTATCGTGTATACCGGTTATGAGGTCGAGGATTATTTCGAGGAAGCGATTCGTGCGGGTCTGCACGGTGCCATCAGCAAAACGGAATCTAAAGAAAAGATCACCCAATACATATACCACGTACTCAACGGAGAAATTTTAGTCGATTTTGCTTACTTTAAACAGCTGATGACTCAGCAAAAAACAAAGCCGGCTCCTTCCTCTCAAAAAGAACAAGATGTGCTCACACCTAGAGAATGCCTGATTCTTCAAGAAGTTGAAAAGGGATTTACAAACCAAGAAATCGCAGATGCCCTTCATTTAAGCAAGCGGTCCATTGAATACAGCTTGACATCGATTTTCAATAAGCTGAATGTCGGTTCACGGACGGAAGCGGTTTTGATTGCGAAATCAGACGGTGTACTTTAA</ns2:sequence><ns2:name>GCA_015602625</ns2:name></ns2:Sequence><ns2:Sequence dsseqid="sq2082" id="sq2082" description="comQ_comX_comP_comA operon contig_1:3252390-3256578"><ns2:sequence>ATGTCCCATTTAGTAAAATGGAATGGGAGGGGGGAAGTCGTTATTGAGCAGATATGTTTAGATTCTGTCCGGATCAAGGAGAAAATGAAGGAGATTGTGGAGCAAAACATATTTAACGAGGATTTGTCACAACTTCTTTACTCATTTATTGATTCTAAAGAAACATTCTCCTTTGCTGAATCCACAATCTTACATTATGTTGTTTTTGGAGGGGAGAATTTAGATGTTGCAACAAGGCTTGGCGCGGGAATAGAAATTCTTATTCTTTCATCAGATATTATGGATGATCTTGAAGATGAAGATAATCACCATGCATTATGGATGAAAATTAATCGCTCGGAGTCGTTAAATGCAGCACTTTCCTTGTATACAGTAGGATTAACGAGTATTTATTCATTAAATAACAATCCTCTAATTTTTAAATATGTTTTAAAATACGTAAACGAGGCCATGCAAGGTCAACATGACGATATCACTAATAAATCTAAAACAGAAGATGAAAGTTTAGAAGTAATTAGATTAAAATGTGGAAGTCTGATTGCACTAGCAAATGTAGCAGGTGTTTTATTGGCTACAGGAGAATATAATGAAACAGTTGAAAGATATTCCTACTATAAAGGGATTATAGCTCAAATTTCTGGAGATTATTATGTTCTTTTATCCGGAAATCGCAGTGATATTGAAAAAAACAAACATACACTGATTTACTTATATCTTAAGCGCCTTTTTAATGATGCTTCGGAAGATTTATTATACTTAATTTCACATAAAGACTTATATTATAAATCGTTACTTGATAAAGAGAAATTCCAAGAAAAATTAATTAAAGCGGGAGTTACTCAATACATTTCGGTATTATTGGAAATATATAAACAGAAATGTATTTCTGCTATAGAACAATTAAATTTAGATAAAGAAAAAAAAGAGCTAATAAAGGAATGCTTATTAAGTTATACAAAGGGGGATACAAGATGCAAGACCTAATTAACTACTTTTTAAATTATCCTGAGGCTTTAAAAAAATTGAAAAATAAAGAAGCCTGCCTTATAGGTTTTGATGTGCAAGAAACTGAAACAATAATTAAAGCTTATAATGATTATTATCTGGCTGATCCAATAACCCGTCAATGGGGTGATTAATAGGTGGATTAATATTGAAGAACTTAATAAAAAAATTCACAATAGCTGTAATTGTTTTGAGTATCCTTTATATAAGCTATACAACTTATATCAGTATGAATGGAATTATTATTGGGACTAAGATTCATAAAAATGATAAAAGTCAATTTATGATAGAAGAAATATCGGAATCTTCATATGGACAATTTGTTGGTCTGAGACAGGGAGACATCATATTAAAAATTAATAAAGAAAAACCTTCAGACAAACATTTGAAATGGGGATATTTGAGTCATATTAACAGTCTGGATATTTTGAGAAGTGGAAAAAAGATTCATCTCAAAGATTTTGATTTAGTTACTCTAAATAGACCTTATAGTTTTTTTCTGTTCGTACTTCCTTTGTTTTTTTATTTTTTAAGCATAATATGTATTTTTTATATACTTAAAGTAAATAAAAAAAGGAGATCATTTGCTGCCTATATTCTTATTCTATTGTTATTAGACATTTCGATAGCATATATAAGTGCAGGCGGACCATTTAGAGGACATATAATCAATCGGTATATTAACTTGTTTACTTTTATATCTTCTCCTATTCTTTATCTTCAATTTATACAAAGATACCTTGGAGAAATAGGTAAAACTTTTTTGAATAGAATTTCTTTTCTTTATATCATACCAATATTTAATCTTGGTATTGAGTTTTTTCAAGACTATTTACAAGTAGATATTGATTTTTTAGCAACTCTTAATTTGGTTTCTTTTGCAACTTTGACTCTATTTTCTTTTTCAGCGATATACTTACATCTTAATAAATATAAATATGCTGAGCATTCGTTTATTCTTAAATTACTAATTTTAACAAACACTCTTTCATTTGCGCCTTTTTTGATATTTTTTGTTCTTCCAATAATATTTACAGGTAATTATATTTTCCCGGCATTAGCTTCGGCGTCATTACTAGTACTAATTCCGTTCGGGTTAGTATACCAATTTGTAGCCAATAAGATGTTTGATATAGAGTTTATCTTAGGAAGAATGAGATACTATGCTCTACTTGCCATGATACCAACTCTTCTAATAGTTGGTGCATTAGTTCTGTTTGATGTAATGGACATCCAGATGAACCCTGTGCGTCAAACTGTATTTTTTTTCGTTGTCATGTTCGCTGTCTTTTATTTTAAAGAGGTCATGGATTTTAAATTTCGGTTAAAACGTTTCTCCGAAAAATTCAACTATCAGGACAGTATTTTTAAATATACTCAGCTAATGAGGGGTGTAACTTCTCTTCAACAAGTTTTTAAAGAACTGAAAAATACTATACTGGATGTTTTGCTTGTAAGCAAAGCTTATACCTTTGAGGTTACTCCTGATCACAAAGTGATATTTTTAGATAAGCATGAAGTTGGACCGGACTGGAATTTTTATCAAGAGGAATTTGAAAACGTAACTTCAGAAATTGGGAAAATTATAGAAGTCAATCAAGGCTTTCTTATGAAAGTTGGTGAACGAGGCGGTAGTTCTTATGTTCTGCTTTGTTTATCTAATATTAACACTCCCCGGCTAACACGTGATGAAATATCGTGGCTGAAAACACTGTCTTTTTATACAAGTGTGTCCATGGAAAATGTCCTGCATATTGAGGAGCTCATGGAACATTTGAAGGACTTAAAACAAGAGGGAACCAACCCCATCTGGCTGAAAAAGCTAATGTTTGCAATCGAAGAAAAACAGCGTTCAGGACTCGCCCGCGATCTCCACGATTCGGTTCTTCAGGATTTGATTTCCTTAAAACGCCAGTGTGAGCTGTTTTTGGGTGATTTCAAGAAGGATGATAATCCGTGCCGTGAAGAGGTGCAGGACAAGCTTGTACAGATGAATGAGCAGATGTCTGATGTGATTTCGATGACGAGGGAGACGTGTCATGAGCTGCGGCCGCAGCTTCTGTATGATCTTGGATTGGTGAAGGCGCTGTCGAAGCTGGTGGCGCAGCAGCAGGAGCGGGTTCCGTTTCATATCCGTTTAAATACCGGGAGATTTACGGCTTCCCTTGATCTGGATTCGCAGCTGAATTTGTACCGGATCATTCAAGAGTTTCTGTCTAATGCGGTCAAGCACTCTCAGGCGACGGATGTGCTGATTATGCTCATCAGTATTCAAAACAAAATCGTTCTTCATTATGAGGACGATGGCGTTGGGTTTGATCAAGAAAAAAATACTGAGCATTCCATGAGCATGGGGCTTTCTGGCATTAAGGAGAGAGTCAGGGCTTTAGATGGGCGCCTTCGGATTGAAACAAGTGAAGGAAAGGGCTTTAAGGCTGATATTGAAATCGAATTGTAATGGATTTATAACGGAAACGACTTGGCACAGGCCAAGTCTTTTTTATAAAATGGAAAAGAGTGAGTAAAAGGGAGGAAAACATGAAAAAGATACTAGTGATTGATGACCATCCGGCTGTCATGGAAGGCACCAAGACAATTTTGGAAACGGATTCGAATTTGTCTGTTGATTGTCTCAGTCCTGAACCGAGCGAACAGTTTATCAAGCAGCATGATTTCTCGTCATATGATCTCATTTTAATGGATCTGAATCTAGGCGGCGAGGTCAATGGGATGGAGCTTTCTAAACAGATTTTACAAGAGAATCCTCATTGTAAAATTATCGTGTATACCGGTTATGAGGTCGAGGATTATTTCGAGGAAGCGATTCGTGCGGGTCTGCACGGTGCCATCAGCAAAACGGAATCTAAAGAAAAGATCACCCAATACATATACCACGTACTCAACGGAGAAATTTTAGTCGATTTTGCTTACTTTAAACAGCTGATGACTCAGCAAAAAACAAAGCCGGCTCCTTCCTCTCAAAAAGAACAAGATGTGCTCACACCTAGAGAATGCCTGATTCTTCAAGAAGTTGAAAAGGGATTTACAAACCAAGAAATCGCAGATGCCCTTCATTTAAGCAAGCGGTCCATTGAATACAGCTTGACATCGATTTTCAATAAGCTGAATGTCGGTTCACGGACGGAAGCGGTTTTGATTGCGAAATCAGACGGTGTACTTTAA</ns2:sequence><ns2:name>GCA_033451645</ns2:name></ns2:Sequence><ns2:Sequence dsseqid="sq1968" id="sq1968" description="comQ_comX_comP_comA operon contig_1:2959003-2963162"><ns2:sequence>ATGTCCCATTTAGTAAAATGGAATGGGAGGGGGGAAGTCGTTATTGAGCAGATATGTTTAGATTCTGTCCGGATCAAGGAGAAAATGAAGGAGATTGTAAGCCAAAAAATAATGAATCAGGACTTGGAACGATATCTTCAGAATTTTATTGAGTCTAAGGATACGTTTGAGTTTGCCGATTTGGCTCTTCATCATTATTTAGCTTTTAACGGTCAGGACCAAAAAGCAATCGAATTGCTAGCTGCCGGAATTGAATTGCTTATACTCTCATTCGATATTTATGATGACTTAGAGGATCAAGATAATGGAAGTGCTGTCTGGATGAAGATTGACTCGTCAATCGCTTTAAATGCAGTTACAGCTCTTTACACCCTAAGTATACAAGTGATGTGTCAAGCTAGTCATGAACCAGAATTTTCACAAGAGATATTGAATTTTGCGTTACAATCAATTCAAGGCCAGCATGATGATATTGTGAATGTGCCGCAAACGGAAGAAGCCTGTCTTGAAATGATCAAAAATAAATCAGGAGCGCTAACGGCATTGCCCTGTGTAATGGGAGTAATGCTGGCAACAGGCAAATACCATCCCATTGTAGCTTCATATTCTTATGAACTTGGGATTATTTCACAGATCGATAATGATTATAAAGGTTTGTTTTACTTAAATAACGATTTTGTTCAGAAAAAAAATACATTGGCATACTTATACTTAAAGAAACAATTTAACGATGCTTCAGCGGAGCTACTAAGTTTATATCAAAAACCAGAGGAATTTGTTTCTATTAATACTAAGGCTTTGAAGCGAAAATTGACAGAAGCAGGCGTTATACAATATTTACTGGTGATGAAACATTTATCTCTCCAAAAAATAAAGAATGAAATGTCACAATTAAAACTAGAAGAAGATAAAACTGAAAAATTATTGTCTGTTATGATTAAATAAGGAGGGGATTTATTATGCAAGAAATGGTAGGATACTTAATTAAATACCCAAATGTTTTAAGGGAAGTAATGGAAGGGAATGCTTGTTTATTGGGTGTTGATAAAGATCAATCTGAATGTATCATAAATGGTTTTAAAGGGTTAGAAATTTATTCAATGATGGATTGGCACTATTGAGGGTTAAATGAAGTCTAGAACCAATAAAATTTCTGTATTGTTAGTTGTAATAAGTCTGTTATATGTTATTTATTTGACCTATATAAGCAATAATAATTTGTTAGTTGGAGCAACTGTTTCGAAAGGGAAGAACGGAGACGTTGTAATTACCAATGTAGATGAATATTCAATGGCATCATACAGTGGAATAGAAAAAGGGGATATCGTAAAGCGTATTAATAATCAAAAGATAAACACTAAAGAAATAAAAATGAATAAGCTTAAAAATGTGAGCTCAATGGTTGTTGAGAGAAATGGCAAGGATGTTGAGCTAAAGCTGACTTTATTTAATGATAAAAATTTTTCTACTTACTTAATACCGTTAATGTTTTATATTGTTTGTTTATTTTGTTGCCTATTTATAATAAAAATAAATGAATCAAAGGATCAAAGGATTTACCATCTGCTTTAGTTTTAATTATATTTCTGTTATCCGCTTCTATTGCTTATATAAGTGCAGGAGTTTCTGTTAAAGGCGATATACTATGCAGATGTATTATGGTGGTAACATTAATATCTGTACCGCTAAACTACCTTCTCTTTCTTTATCATTATTTTAGAGAGTTAGGCACTACCTTATTTGATAAAAAAGTTTTCATTTTATATTTGGTACCGATCATAAATGTAGTGTGTGAAATGTTCCGTTCACACCTTTTCTTTCGTGATTATGTGCCTAAATTAAGTTTACTATCCTTTTTCTTTTTATTTATCATAGTAGGGATATATTTCTGTATCATTTTAATTAAAAATAAAGATACTGAACAAGCGCATATTATTAAGGTTCTCACTATTATTAATATCTTTTCTTTCTCACCTTTTTTGTGTTTATATTTGATACCGTATGTCTTTTTAAATGCGCACTATGTTTCATCCTTTTTAGCAGCTTCATTTATGATGCTAATACCTTTCTCCTTAGTATTTCAATTCATGACAAATAAAATCTATAATGTAGATTTTATTTTAAGCAGATTAAGGTACTATGGCTTTTTAGCTCTAACGCCAACAATTATTCTAATCTCTACAATTGAATTGATTAGTAGTCCTGATAGTGATTTTTATAGTGTTAAACTAACCTTTTTAATTTATATTATCATGTTGGCGGTCTTTTATTATAAAGAAGTACTTGATTTCAGATTTAGATTAAAAAGGGTCTCGGAAAAATTCAATTATCAAGACAGTATATATAAATTCACGCAGATGATAAGAGACTCTACTTCCCTGTCTCAAGTATTTGAAGAACTGAAAAATACTATACTTGAGGTTTCTCTTGTTAGCCGAGCACATGTATATGAAGTTTCAGCTGACGGAAATATTAAACTATATGATGCTGAGAACGTAAATTCATTTGAAAAAGTCTATGAAAAAGAATTTAGAAAAGTAACATCCGAGATAGGGAAAATCGTTGAATTTAATAAAGGTTTTGTCATGAAGATAGGTGAACGCGGTGGTAAATCATTTGTGATCCTTTGTTTATCTAAAATGAATACGCCTCGTCTCACACTCGAAGAACTTTCTTGGCTGAAAACTTTGGCTTTTTATACAAACGTATCGATCGAAAACGTCATGAAAATCGAAGAACTAATGAGTCATTTAGAAGAAATAAAACAACAAGAATCCAACCCCGTATGGCTCAAAAAACTCATGTATACGATCGAGGAAAAACAACGCTCGGATCTCGCCCGCGATCTCCACGATTCGGTTCTTCAGGATTTGATTTCCTTAAAACGCCAGTGTGAGCTGTTTTTGGGTGATTTTAAGAAGGGTGATAATCCGTGCCGTGAAGAGGTGCAGGACAAGCTTGTACAGATGAATGAGCAGATGTCTGATGTGATTTCGATGACGAGGGAGACGTGTCATGAGCTGCGGCCGCAGCTTCTGTATGATCTTGGGCTGGTCAAGGCGCTGTCGAAGCTGGTGGCGCAGCAGCAGGAGCGGGTTCCGTTTCATATCCGTTTAAATACCGGGAGATTTACGGCTTCCCTTGATCTGGATTCGCAGCTGAATTTGTACCGGATCATTCAAGAGTTTCTGTCTAATGCGGTCAAGCACTCTCAGGCGACGGATGTGCTGATTATGCTCATCAGTATTCAAAACAAAATCGTTCTTCATTATGAGGATGATGGCGTAGGGTTTGATCAGGAAAAGAATACTGAGCATTCCATGAGCATGGGGCTTTCTGGCATTAAGGAGAGAGTCAGGGCTTTAGATGGGCGCCTTCGGATTGAAACAAGTGAAGGAAAGGGCTTTAAGGCTGATATTGAAATCGAATTGTAATGGATTTATAACGGAAACGACTTGGCACAGGCCAAGTCTTTTTTATAAAATGGAAAAGAGTGAGTAAAAGGGAGGAAAACATGAAAAAGATACTAGTGATTGATGACCATCCGGCTGTCATGGAAGGCACCAAGACAATTTTGGAAACGGATTCGAATTTGTCTGTTGATTGTCTCAGTCCTGAACCGAGCGAACAGTTTATCAAGCAGCATGATTTCTCGTCATATGATCTCATTTTAATGGATCTGAATTTAGGCGGCGAGGTCAATGGGATGGAGCTTTCTAAACAGATTTTACAAGAGAATCCTCATTGTAAAATTATCGTGTATACCGGTTATGAGGTCGAGGATTATTTCGAGGAAGCGATTCGTGCGGGTCTGCACGGTGCCATCAGCAAAACGGAATCTAAAGAAAAGATCACCCAATACATATACCACGTACTCAACGGAGAAATTTTAGTCGATTTTGCTTACTTTAAACAGCTGATGACTCAGCAAAAAACAAAGCCGGCTCCTTCCTCTCAAAAAGAACAAGATGTGCTCACACCTAGAGAATGCCTGATTCTTCAAGAAGTTGAAAAGGGATTTACAAACCAAGAAATCGCAGATGCCCTTCATTTAAGCAAGCGGTCCATTGAATACAGCTTGACATCGATTTTCAATAAGCTGAATGTCGGTTCACGGACGGAAGCGGTTTTGATTGCGAAATCAGACGGTGTACTTTAA</ns2:sequence><ns2:name>GCA_030863625</ns2:name></ns2:Sequence><ns2:Sequence dsseqid="sq2466" id="sq2466" description="comQ_comX_comP_comA operon contig_1:3191123-3195347"><ns2:sequence>ATGTCCCATTTAGTAAAATGGAATGGGAGGGGGGAAGTCGTTATTGAGCAGATATGTTTAGATTCTGTCCGGATCAAGGAGAAAATGAAGGAGATTGTGGATGAAAATATTTTAAATGAGGACTTAAAAGTGAAGCTCATTTCTTTTATCAAAGAAAAAAAACAATTTTCATTTGCAGAACTGGCTTATTACCATTACATAGCATTTGATGGAAAAAACGACAAAGCAATTGAGTTATTGGCGTCAGGTATAGAACTTTTAATTTTATCTGCGGACATTTTTGACGATATTGAGGATAAGGACAATCTTCAGGCTTCTTGGATGAAATTAGATCCTTCTATAGCAACTAACGCAGCTACCGCACTTTATACATTAAGTCTGCAAGTAATAGGTTCAGTCTCAAATCATCCAAAACTTTTAAGCCTTACTTTGCAATATTCACTCCAATCTTTACAAGGACAACATGTAGATTTGAATTTAACAGCCTCATCAGAATCAGAGTATATTGAAATGATTAAACTTAAGTCGGGTTCTCTGGTAACATTGCCCAGTATTCTTGGTGTATATCTGGCAACTGGAGAATATAATGAAACAGTTGAGGAGTATTCACGTTATTTAGGTATAGTCGAGCAAATTGCAAATGATCACTATGGACTTTATTACCCTAACTATAATGACTTCAAAACTAGACATACGCTTGCCTTCAATTATCTTAAAAATAAATTTAACCAATCATCAATTGACTTATTAAATTTTTATGCGCAAGAAAATCATATGATAAATAATTTGGAAGATTTGAAGGGAAAGTTAAGAGAATCAGGTGTAATACAATATTTGAATGTTATAAAAAATTTAGCAGTGGAAAATTTTAAGGAATCATTCAAAAAACTGAGATTAGATGAACAAAGAAAAAATAAATTACTTATTCAATTATTAAGGGGGATTTAATTTGAAACATATTGATAAAATCATTAGCCATCTAGTAAACAACCCGGAAGCGTTTGATCAATTTAAGAATGGGAACTTAACCTTGCTAAATATAAATGAAAAAGAAAAGAAAGCAATATTATACGCGTTTGAACAAGGAGAGGTGCCAAGAACAAGCAAGTGGCCTCCAATAGAAGCTATTAGTAATTTTTTTGAGGATGATAAAAGAAAAAGTTTGATTTAATTACGGGATGATGTGATGTACAGATATATTAACGTCTATAAATATTTGTCTCTAGTTTTTATCATTTTAAGTTTTATTTATGTTATATACCTCTCGTATAGCTTTGCTTTTAACATCTTCGTAGGTGCGGATGTAAAGATAAATGAACAGGGTAAGTTAGAGGTCACCAATGTTTTAGATTATACAGATGAATATTAGTCATGTGTGAAAAAGGGAGATATCATTCTTGAAGTAAATGGGGAGAAAGGCAGTGATATTCAATTAAAAAGTGGAAGATTGGTCAATGTAGAAAGTTTAATTGTTGAGAGAGATAATAAATCATTTCATTTACAAAATGTAAGCCTAATCAGTGAAGAAAATTTATTTATGTATCTCATTCCTGTAATATCTTATTCAATCTGTTTATTTTGTATATTTTTTATTTATAGAATAAATAAAGTAAGAAAATCAACTTCTGCTTATATTTTAATTTTATTTTTGTTATTTGTATCAGTAGCGTATGTAAGTGCATGTGGAGCAAGAAGAGGTGAAGAGATAAGCACTTATCTGCTTGTTCTTACTTTAGTCAGTTGTCCGGTGTTATATATTCATTTTATATATAAATACTTTATAGAATTAGGAACAAAGTTATTCGAAAAGAAGATTTTAATCATTATGTATATGCTCCCGCTAATAAATCTTTTATTAGAGGACGTTCTGAGTAATAGATTAAAATCTTCGGCTTTTTTGTCTAATCTGAATTTGATTTCATTTTTTGTCCTAGTTCTTACTGTATCGATTCTTATCCATAAAGGGATAAGAAAATTTAAACAAAAAGAGCAAAAGTCAATTTTGAAAGTCCTTGCTTATACAAATATCTTTTCTTTCAGTCCGTTTATTGTCTTTTTTGCTGTTCCATATGTGTTTTTCGAGAAGTATGTCTCACCTTTTAGTTTGGCTGCTTTTACACTTGTTATACCTTTTTCTTTAGTATATCAATTTATGACTAATAGACTTTATAATATCGACTTTGTTGTGGGGCGGCTTAAGTACTACGGTTTTTTAGCCATTACACCTACTATTATCGTAGTGACCATCTTTAATTACATTCAGCAACCAAAGGATATCTTTTATTTAGTTAAACTAACAATTGCAATATATGTTCTTATGTTTGCCGTTTTTTACTTTAAAGAAATCATTGATTTTCGTTTCAAGTTGAAAAGATTTACAGAGAAATTTAATTATCAAGATGGGATTTTTAAATTTACTCAGTTGATTAAGCAAGCATCATCAGTAGATCAAGTACTTAATCACTTTAAAAATACAATCCTAGAAGTATTAAACATAGATAATGCTTGCGTGTATGATAATTCTAAAGGGGAAATCACCCTTCTTAGTAAGAACAACTTTAAAGATCTGACTTATAAAAATCATGAGCAATATGTGAAAAATTTTTCTGGTGATATCGGTAAAATTAAAGAGTTTAAACAAGGTTTTATTATTAAAATAGGTGAACGAGGAGACAGATCATTTTTAGTACTCTGTTTCTCAAGTTATAATACTTTTAAGTTAACAAGGGATGAAATTGCATGGCTTCAAACATTAGCATTTTATACAAATGTCTCATTGGAAAACGTTATGAAAATCGAAGAATTGATGGTGCATCTTGAGGATTTAAAACAACAAGAATCCAACCCCGTATGGCTCAAAAAACTCATGTACACGATCGAGGAAAAACAACGCTCGGATCTCGCCCGCGATCTCCACGATTCGGTTCTTCAGGATTTGATTTCCTTAAAACGCCAGTGTGAGCTGTTTTTGGGTGATTTCAAGAAGGATGATAATCCGTGCCGTGAAGAGGTGCAGGACAAGCTTGTACAGATGAATGAGCAGATGTCTGATGTGATTTCGATGACGAGGGAGACGTGTCATGAGCTGCGGCCGCAGCTTCTGTATGATCTTGGGCTGGTCAAGGCGCTGTCGAAGCTGGTGGCGCAGCAGCAGGAGCGGGTTCCGTTTCATATTCGTTTAAATACCGGGAGATTTACGGCTTCCCTTGATCTGGATTCGCAGCTGAATTTGTACCGGATCATTCAAGAGTTTCTGTCTAATGCGGTCAAGCACTCTCAGGCGACGGATGTGCTGATTATGCTCATCAGTATTCAAAACAAAATCGTTCTTCATTATGAGGATGATGGCGTAGGGTTTGATCAGGAAAAGAATACTGAGCATTCCATGAGCATGGGGCTTTCTGGCATTAAGGAGAGAGTCAGGGCTTTAGATGGGCGCCTTCGGATTGAAACAAGTGAAGGAAAGGGCTTTAAGGCTGATATTGAAATCGAATTGTAATGGATTTATAACGGAAACGACTTGGCACAGGCCAAGTCTTTTTTATAAAATGGAAAAGAGTGAGTAAAAGGGAGGAAAACATGAAAAAGATACTAGTGATTGATGACCATCCGGCTGTCATGGAAGGCACCAAGACAATTTTGGAAACGGATTCGAATTTGTCTGTTGATTGTCTCAGTCCTGAACCGAGCGAACAGTTTATCAAGCAGCATGATTTCTCGTCATATGATCTCATTTTAATGGATCTGAATCTAGGCGGCGAGGTCAATGGGATGGAGCTTTCTAAACAGATTTTACAAGAGAATCCTCATTGTAAAATTATCGTGTATACCGGTTATGAGGTCGAGGATTATTTCGAGGAAGCGATTCGTGCGGGTCTGCACGGTGCCATCAGCAAAACGGAATCTAAAGAAAAGATCACCCAATACATATACCACGTACTCAACGGAGAAATTTTAGTCGATTTTGCTTACTTTAAACAGCTGATGACTCAGCAAAAAACAAAGCCGGCTCCTTCCTCTCAAAAAGAACAAGATGTGCTCACACCTAGAGAATGCCTGATTCTTCAAGAAGTTGAAAAGGGATTTACAAACCAAGAAATCGCAGATGCCCTTCATTTAAGCAAGCGGTCCATTGAATACAGCTTGACATCGATTTTCAATAAGCTGAATGTCGGTTCACGGACGGAAGCGGTTTTGATTGCGAAATCAGACGGTGTACTTTAA</ns2:sequence><ns2:name>GCA_022654795</ns2:name></ns2:Sequence><ns2:Sequence dsseqid="sq2030" id="sq2030" description="comQ_comX_comP_comA operon contig_1:3298120-3302308"><ns2:sequence>ATGTCCCATTTAGTAAAATGGAATGGGAGGGGGGAAGTCGTTATTGAGCAGATATGTTTAGATTCTGTCCGGATCAAGGAGAAAATGAAGGAGATTGTGGAGCAAAACATATTTAACGAGGATTTGTCACAACTTCTTTACTCATTTATTGATTCTAAAGAAACATTCTCCTTTGCTGAATCCACAATCTTACATTATGTTGTTTTTGGAGGGGAGAATTTAGATGTTGCAACAAGGCTTGGCGCGGGAATAGAAATTCTTATTCTTTCATCAGATATTATGGATGATCTTGAAGATGAAGATAATCACCATGCATTATGGATGAAAATTAATCGCTCGGAGTCGTTAAATGCAGCACTTTCCTTGTATACAGTAGGATTAACGAGTATTTATTCATTAAATAACAATCCTCTAATTTTTAAATATGTTTTAAAATACGTAAACGAGGCCATGCAAGGTCAACATGACGATATCACTAATAAATCTAAAACAGAAGATGAAAGTTTAGAAGTAATTAGATTAAAATGTGGAAGTCTGATTGCACTAGCAAATGTAGCAGGTGTTTTATTGGCTACAGGAGAATATAATGAAACAGTTGAAAGATATTCCTACTATAAAGGGATTATAGCTCAAATTTCTGGAGATTATTATGTTCTTTTATCCGGAAATCGCAGTGATATTGAAAAAAACAAACATACACTGATTTACTTATATCTTAAGCGCCTTTTTAATGATGCTTCGGAAGATTTATTATACTTAATTTCACATAAAGACTTATATTATAAATCGTTACTTGATAAAGAGAAATTCCAAGAAAAATTAATTAAAGCGGGAGTTACTCAATACATTTCGGTATTATTGGAAATATATAAACAGAAATGTATTTCTGCTATAGAACAATTAAATTTAGATAAAGAAAAAAAAGAGCTAATAAAGGAATGCTTATTAAGTTATACAAAGGGGGATACAAGATGCAAGACCTAATTAACTACTTTTTAAATTATCCTGAGGCTTTAAAAAAATTGAAAAATAAAGAAGCCTGCCTTATAGGTTTTGATGTGCAAGAAACTGAAACAATAATTAAAGCTCATAATGATTATTATCTGGCTGATCCAATAACCCGTCAATGGGGTGATTAATAGGTGGATTAATATTGAAGAACTTAATAAAAAAATTCACAATAGCTGTAATTGTTTTGAGTATCCTTTATATAAGCTATACAACTTATATCAGTATGAATGGAATTATTATTGGGACTAAGATTCATAAAAATGATAAAAGTCAATTTATGATAGAAGAAATATCGGAATCTTCATATGGACAATTTGTTGGTCTGAGACAGGGAGACATCATATTAAAAATTAATAAAGAAAAACCTTCAGACAAACATTTGAAATGGGGATATTTGAGTCATATTAACAGTCTGGATATTTTGAGAAGTGGAAAAAAGATTCATCTCAAAGATTTTGATTTAGTTACTCTAAATAGACCTTATAGTTTTTTTCTGTTCGTACTTCCTTTGGTTTTTTATTTTTTAAGCATAATATGTATTTTTTATATACTTAAAGTAAATAAAAAAAGGAGATCATTTGCTGCCTATATTCTTATTCTATTGTTATTAGACATTTCGATAGCATATATAAGTGCAGGCGGACCATTTAGAGGACATATAATCAATCGGTATATTAACTTGTTTACTTTTATATCTTCTCCTATTCTTTATCTTCAATTTATACAAAGATACCTTGGAGAAATAGGTAAAACTTTTTTGAATAGAATTTCTTTTCTTTATATCATACCAATATTTAATCTTGGTATTGAGTTTTTTCAAGACTATTTACAAGTAGATATTGATTTTTTAGCAACTCTTAATTTGGTTTCTTTTGCAACTTTGACTCTATTTTCTTTTTCAGCGATATACTTACATCTTAATAAATATAAATATGCTGAGCATTCGTTTATTCTTAAATTACTAATTTTAACAAACACTCTTTCATTTGCGCCTTTTTTGATATTTTTTGTTCTTCCAATAATATTTACAGGTAATTATATTTTCCCGGCATTAGCTTCGGCGTCATTACTAGTACTAATTCCGTTCGGGTTAGTATACCAATTTGTAGCCAATAAGATGTTTGATATAGAGTTTATCTTAGGAAGAATGAGATACTATGCTCTACTTGCCATGATACCAACTCTTCTAATAGTTGGTGCATTAGTTCTGTTTGATGTAATGGACATCCAGATGAACCCTGTGCGTCAAACTGTATTTTTTTTCGTTGTCATGTTCGCTGTCTTTTATTTTAAAGAGGTCATGGATTTTAAATTTCGGTTAAAACGTTTCTCCGAAAAATTCAACTATCAGGACAGTATTTTTAAATATACTCAGCTAATGAGGGGTGTAACTTCTCTTCAACAAGTTTTTAAAGAACTGAAAAATACTATACTGGATGTTTTGCTTGTAAGCAAAGCTTATACCTTTGAGGTTACTCCTGATCACAAAGTGATATTTTTAGATAAGCATGAAGTTGGACCGGACTGGAATTTTTATCAAGAGGAATTTGAAAACGTAACTTCAGAAATTGGGAAAATTATAGAAGTCAATCAAGGCTTTCTTATGAAAGTTGGTGAACGAGGCGGTAGTTCTTATGTTCTGCTTTGTTTATCTAATATTAACACTCCCCGGCTAACACGTGATGAAATATCGTGGCTGAAAACACTGTCTTTTTATACAAGTGTGTCCATGGAAAATGTCCTGCATATTGAGGAGCTCATGGAACATTTGAAGGACTTAAAACAAGAGGGAACCAACCCCATCTGGCTGAAAAAGCTAATGTTTGCAATCGAAGAAAAACAGCGTTCAGGACTCGCCCGCGATCTCCACGATTCGGTTCTTCAGGATTTGATTTCCTTAAAACGCCAGTGTGAGCTGTTTTTGGGTGATTTCAAGAAGGATGATAATCCGTGCCGTGAAGAGGTGCAGGACAAGCTTGTACAGATGAATGAGCAGATGTCTGATGTGATTTCGATGACGAGGGAGACGTGTCATGAGCTGCGGCCGCAGCTTCTGTATGATCTTGGATTGGTGAAGGCGCTGTCGAAGCTGGTGGCGCAGCAGCAGGAGCGGGTTCCGTTTCATATCCGTTTAAATACCGGGAGATTTACGGCTTCCCTTGATCTGGATTCGCAGCTGAATTTGTACCGGATCATTCAAGAGTTTCTGTCTAATGCGGTCAAGCACTCTCAGGCGACGGATGTGCTGATTATGCTCATCAGTATTCAAAACAAAATCGTTCTTCATTATGAGGACGATGGCGTTGGGTTTGATCAAGAAAAAAATACTGAGCATTCCATGAGCATGGGGCTTTCTGGCATTAAGGAGAGAGTCAGGGCTTTAGATGGGCGCCTTCGGATTGAAACAAGTGAAGGAAAGGGCTTTAAGGCTGATATTGAAATCGAATTGTAATGGATTTATAACGGAAACGACTTGGCACAGGCCAAGTCTTTTTTATAAAATGGAAAAGAGTGAGTAAAAGGGAGGAAAACATGAAAAAGATACTAGTGATTGATGACCATCCGGCTGTCATGGAAGGCACCAAGACAATTTTGGAAACGGATTCGAATTTGTCTGTTGATTGTCTCAGTCCTGAACCGAGCGAACAGTTTATCAAGCAGCATGATTTCTCGTCATATGATCTCATTTTAATGGATCTGAATCTAGGCGGCGAGGTCAATGGGATGGAGCTTTCTAAACAGATTTTACAAGAGAATCCTCATTGTAAAATTATCGTGTATACCGGTTATGAGGTCGAGGATTATTTCGAGGAAGCGATTCGTGCGGGTCTGCACGGTGCCATCAGCAAAACGGAATCTAAAGAAAAGATCACCCAATACATATACCACGTACTCAACGGAGAAATTTTAGTCGATTTTGCTTACTTTAAACAGCTGATGACTCAGCAAAAAACAAAGCCGGCTCCTTCCTCTCAAAAAGAACAAGATGTGCTCACACCTAGAGAATGCCTGATTCTTCAAGAAGTTGAAAAGGGATTTACAAACCAAGAAATCGCAGATGCCCTTCATTTAAGCAAGCGGTCCATTGAATACAGCTTGACATCGATTTTCAATAAGCTGAATGTCGGTTCACGGACGGAAGCGGTTTTGATTGCGAAATCAGACGGTGTACTTTAA</ns2:sequence><ns2:name>GCA_905311435</ns2:name></ns2:Sequence><ns2:Sequence dsseqid="sq2444" id="sq2444" description="comQ_comX_comP_comA operon contig_1:1256021-1260245"><ns2:sequence>ATGTCCCATTTAGTAAAATGGAATGGGAGGGGGGAAGTCGTTATTGAGCAGATATGTTTAGATTCTGTCCGGATCAAGGAGAAAATGAAGGAGATTGTGGATGAAAATATTTTAAATGAGGACTTAAAAGTGAAGCTCATTTCTTTTATCAAAGAAAAAAAACAATTTTCATTTGCAGAACTGGCTTATTACCATTACATAGCATTTGATGGAAAAAACGACAAAGCAATTGAGTTATTGGCGTCAGGTATAGAACTTTTAATTTTATCTGCGGACATTTTTGACGATATTGAGGATAAGGACAATCTTCAGGCTTCTTGGATGAAATTAGATCCTTCTATAGCAACTAACGCAGCTACCGCACTTTATACATTAAGTCTGCAAGTAATAGGTTCAGTCTCAAATCATCCAAAACTTTTAAGCCTTACTTTGCAATATTCACTCCAATCTTTACAAGGACAACATGTAGATTTGAATTTAACAGCCTCATCAGAATCAGAGTATATTGAAATGATTAAACTTAAGTCGGGTTCTCTGGTAACATTGCCCAGTATTCTTGGTGTATATCTGGCAACTGGAGAATATAATGAAACAGTTGAGGAGTATTCACGTTATTTAGGTATAGTCGAGCAAATTGCAAATGATCACTATGGACTTTATTACCCTAACTATAATGACTTCAAAACTAGACATACGCTTGCCTTCAATTATCTTAAAAATAAATTTAACCAATCATCAATTGACTTATTAAATTTTTATGCGCAAGAAAATCATATGATAAATAATTTGGAAGATTTGAAGGGAAAGTTAAGAGAATCAGGTGTAATACAATATTTGAATGTTATAAAAAATTTAGCAGTGGAAAATTTTAAGGAATCATTCAAAAAACTGAGATTAGATGAACAAAGAAAAAATAAATTACTTATTCAATTATTAAGGGGGATTTAATTTGAAACATATTGATAAAATCATTAGCCATCTAGTAAACAACCCGGAAGCGTTTGATCAATTTAAGAATGGGAACTTAACCTTGCTAAATATAAATGAAAAAGAAAAGAAAGCAATATTATACGCGTTTGAACAAGGAGAGGTGCCAAGAACAAGCAAGTGGCCTCCAATAGAAGCTATTAGTAATTTTTTTGAGGATGATAAAAGAAAAAGTTTGATTTAATTACGGGATGATGTGATGTACAGATATATTAACGTCTATAAATATTTGTCTCTAGTTTTTATCATTTTAAGTTTTATTTATGTTATATACCTCTCGTATAGCTTTGCTTTTAACATCTTCGTAGGTGCGGATGTAAAGATAAATGAACAGGGTAAGTTAGAGGTCACCAATGTTTTAGATTATACAGATGAATATTATTCATGTGTGAAAAAGGGAGATATCATTCTTGAAGTAAATGGGGAGAAAGGCAGTGATATTCAATTAAAAAGTGGAAGATTGGTCAATGTAGAAAGTTTAATTGTTGAGAGAGATAATAAATCATTTCATTTACAAAATGTAAGCCTAATCAGTGAAGAAAATTTATTTATGTATCTCATTCCTGTAATATCTTATTCAATCTGTTTATTTTGTATATTTTTTATTTATAGAATAAATAAAGTAAGAAAATCAACTTCTGCTTATATTTTAATTTTATTTTTGTTATTTGTATCAGTAGCGTATGTAAGTGCATGTGGAGCAAGAAGAGGTGAAGAGATAAGCACTTATCTGCTTGTTCTTACTTTAGTCAGTTGTCCGGTGTTATATATTCATTTTATATATAAATACTTTATAGAATTAGGAACAAAGTTATTCGAAAAGAAGATTTTAATCATTATGTATATGCTCCCGCTAATAAATCTTTTATTAGAGGACGTTCTGAGTAATAGATTAAAATCTTCGGCTTTTTTGTCTAATCTGAATTTGATTTCATTTTTTGTCCTAGTTCTTACTGTATCGATTCTTATCCATAAAGGGATAAGAAAATTTAAACAAAAAGAGCAAAAGTCAATTTTGAAAGTCCTTGCTTATACAAATATCTTTTCTTTCAGTCCGTTTATTGTCTTTTTTGCTGTTCCATATGTGTTTTTCGAGAAGTATGTCTCACCTTTTAGTTTGGCTGCTTTTACACTTGTTATACCTTTTTCTTTAGTATATCAATTTATGACTAATAGACTTTATAATATCGACTTTGTTGTGGGGCGGCTTAAGTACTACGGTTTTTTAGCCATTACACCTACTATTATCGTAGTGACCATCTTTAATTACATTCAGCAACCAAAGGATATCTTTTATTTAGTTAAACTAACAATTGCAATATATGTTCTTATGTTTGCCGTTTTTTACTTTAAAGAAATCATTGATTTTCGTTTCAAGTTGAAAAGATTTACAGAGAAATTTAATTATCAAGATGGGATTTTTAAATTTACTCAGTTGATTAAGCAAGCATCATCAGTAGATCAAGTACTTAATCACTTTAAAAATACAATCCTAGAAGTATTAAACATAGATAATGCTTGCGTGTATGATAATTCTAAAGGGGAAATCACCCTTCTTAGTAAGAACAACTTTAAAGATCTGACTTATAAAAATCATGAGCAATATGTGAAAAATTTTTCTGGTGATATCGGTAAAATTAAAGAGTTTAAACAAGGTTTTATTATTAAAATAGGTGAACGAGGAGACAGATCATTTTTAGTACTCTGTTTCTCAAGTTATAATACTTTTAAGTTAACAAGGGATGAAATTGCATGGCTTCAAACATTAGCATTTTATACAAATGTCTCATTGGAAAACGTTATGAAAATCGAAGAATTGATGGTGCATCTTGAGGATTTAAAACAACAAGAATCCAACCCCGTATGGCTCAAAAAACTCATGTACACGATCGAGGAAAAACAACGCTCGGATCTCGCCCGCGATCTCCACGATTCGGTTCTTCAGGATTTGATTTCCTTAAAACGCCAGTGTGAGCTGTTTTTGGGTGATTTCAAGAAGGATGATAATCCGTGCCGTGAAGAGGTGCAGGACAAGCTTGTACAGATGAATGAGCAGATGTCTGATGTGATTTCGATGACGAGGGAGACGTGTCATGAGCTGCGGCCGCAGCTTCTGTATGATCTTGGGCTGGTGAAGGCGCTGTCGAAGCTGGTGGCGCAGCAGCAGGAGCGGGTTCCGTTTCATATCCGTTTAAATACCGGGAGATTTACGGCTTCCCTTGATCTGGATTCGCAGCTGAATTTGTACCGGATCATTCAAGAGTTTCTGTCTAATGCGGTCAAGCACTCTCAGGCGACGGATGTGCTGATTATGCTCATCAGTATTCAAAACAAAATCGTTCTTCATTATGAGGATGATGGCGTAGGGTTTGATCAGGAAAAGAATACTGAGCATTCCATGAGCATGGGGCTTTCTGGCATTAAGGAGAGAGTCAGGGCTTTAGATGGGCGCCTTCGGATTGAAACAAGTGAAGGAAAGGGCTTTAAGGCTGATATTGAAATCGAATTGTAATGGATTTATAACGGAAACGACTTGGCACAGGCCAAGTCTTTTTTATAAAATGGAAAAGAGTGAGTAAAAGGGAGGAAAACATGAAAAAGATACTAGTGATTGATGACCATCCGGCTGTCATGGAAGGCACCAAGACAATTTTGGAAACGGATTCGAATTTGTCTGTTGATTGTCTCAGTCCTGAACCGAGCGAACAGTTTATCAAGCAGCATGATTTCTCGTCATATGATCTCATTTTAATGGATCTGAATCTAGGCGGCGAGGTCAATGGGATGGAGCTTTCTAAACAGATTTTACAAGAGAATCCTCATTGTAAAATTATCGTGTATACCGGTTATGAGGTCGAGGATTATTTCGAGGAAGCGATTCGTGCGGGTCTGCACGGTGCCATCAGCAAAACGGAATCTAAAGAAAAGATCACCCAATACATATACCACGTACTCAACGGAGAAATTTTAGTCGATTTTGCTTACTTTAAACAGCTGATGACTCAGCAAAAAACAAAGCCGGCTCCTTCCTCTCAAAAAGAACAAGATGTGCTCACACCTAGAGAATGCCTGATTCTTCAAGAAGTTGAAAAAGGATTTACAAACCAAGAAATCGCAGATGCCCTTCATTTAAGCAAGCGGTCCATTGAATACAGCTTGACATCGATTTTTAATAAGCTGAATGTCGGTTCACGGACGGAAGCGGTTTTGATTGCGAAATCAGACGGTGTACTTTAA</ns2:sequence><ns2:name>GCA_030028395</ns2:name></ns2:Sequence><ns2:Sequence dsseqid="sq2062" id="sq2062" description="comQ_comX_comP_comA operon contig_1:3183963-3188151"><ns2:sequence>ATGTCCCATTTAGTAAAATGGAATGGGAGGGGGGAAGTCGTTATTGAGCAGATATGTTTAGATTCTGTCCGGATCAAGGAGAAAATGAAGGAGATTGTGGAGCAAAACATATTTAACGAGGATTTGTCACAACTTCTTTACTCATTTATTGATTCTAAAGAAACATTCTCCTTTGCTGAATCCACAATCTTACATTATGTTGTTTTTGGAGGGGAGAATTTAGATGTTGCAACAAGGCTTGGCGCGGGAATAGAAATTCTTATTCTTTCATCAGATATTATGGATGATCTTGAAGATGAAGATAATCACCATGCATTATGGATGAAAATTAATCGCTCGGAGTCGTTAAATGCAGCACTTTCCTTGTATACAGTAGGATTAACGAGTATTTATTCATTAAATAACAATCCTCTAATTTTTAAATATGTTTTAAAATACGTAAACGAGGCCATGCAAGGTCAACATGACGATATCACTAATAAATCTAAAACAGAAGATGAAAGTTTAGAAGTAATTAGATTAAAATGTGGAAGTCTGATTGCACTAGCAAATGTAGCAGGTGTTTTATTGGCTACAGGAGAATATAATGAAACAGTTGAAAGATATTCCTACTATAAAGGGATTATAGCTCAAATTTCTGGAGATTATTATGTTCTTTTATCCGGAAATCGCAGTGATATTGAAAAAAACAAACATACACTGATTTACTTATATCTTAAGCGCCTTTTTAATGATGCTTCGGAAGATTTATTATACTTAATTTCACATAAAGACTTATATTATAAATCGTTACTTGATAAAGAGAAATTCCAAGAAAAATTAATTAAAGCGGGAGTTACTCAATACATTTCGGTATTATTGGAAATATATAAACAGAAATGTATTTCTGCTATAGAACAATTAAATTTAGATAAAGAAAAAAAAGAGCTAATAAAGGAATGCTTATTAAGTTATACAAAGGGGGATACAAGATGCAAGACCTAATTAACTACTTTTTAAATTATCCTGAGGCTTTAAAAAAATTGAAAAATAAAGAAGCCTGCCTTATAGGTTTTGATGTGCAAGAAACTGAAACAATAATTAAAGCTTATAATGATTATTATCTGGCTGATCCAATAACCCGTCAATGGGGTGATTAATAGGTGGATTAATATTGAAGAACTTAATAAAAAAATTCACAATAGCTGTAATTGTTTTGAGTATCCTTTATATAAGCTATACAACTTATATCAGTATGAATGGAATTATTATTGGGACTAAGATTCATAAAAATGATAAAAGTCAATTTATGATAGAAGAAATATCGGAATCTTCATATGGACAATTTGTTGGTCTGAGACAGGGAGACATCATATTAAAAATTAATAAAGAAAAACCTTCAGACAAACATTTGAAATGGGGATATTTGAGTCATATTAACAGTCTGGATATTTTGAGAAGTGGAAAAAAGATTCATCTCAAAGATTTTGATTTAGTTACTCTAAATAGACCTTATAGTTTTTTTCTGTTCGTACTTCCTTTGTTTTTTTATTTTTTAAGCATAATATGTATTTTTTATATACTTAAAGTAAATAAAAAAAGGAGATCATTTGCTGCCTATATTCTTATTCTATTGTTATTAGACATTTCGATAGCATATATAAGTGCAGGCGGACCATTTAGAGGACATATAATCAATCGGTATATTAACTTGTTTACTTTTATATCTTCTCCTATTCTTTATCTTCAATTTATACAAAGATACCTTGGAGAAATAGGTAAAACTTTTTTGAATAGAATTTCTTTTCTTTATATCATACCAATATTTAATCTTGGTATTGAGTTTTTTCAAGACTATTTACAAGTAGATATTGATTTTTTAGCAACTCTTAATTTGGTTTCTTTTGCAACTTTGACTCTATTTTCTTTTTCAGCGATATACTTACATCTTAATAAATATAAATATGCTGAGCATTCGTTTATTCTTAAATTACTAATTTTAACAAACACTCTTTCATTTGCGCCTTTTTTGATATTTTTTGTTCTTCCAATAATATTTACAGGTAATTATATTTTCCCGGCATTAGCTTCGGCGTCATTACTAGTACTAATTCCGTTCGGGTTAGTATACCAATTTGTAGCCAATAAGATGTTTGATATAGAGTTTATCTTAGGAAGAATGAGATACTATGCTCTACTTGCCATGATACCAACTCTTCTAATAGTTGGTGCATTAGTTCTGTTTGATGTAATGGACATCCAGATGAACCCTGTGCGTCAAACTGTATTTTTTTTCGTTGTCATGTTCGCTGTCTTTTATTTTAAAGAGGTCATGGATTTTAAATTTCGGTTAAAACGTTTCTCCGAAAAATTCAACTATCAGGACAGTATTTTTAAATATACTCAGCTAATGAGGGGTGTAACTTCTCTTCAACAAGTTTTTAAAGAACTGAAAAATACTATACTGGATGTTTTGCTTGTAAGCAAAGCTTATACCTTTGAGGTTACTCCTGATCACAAAGTGATATTTTTAGATAAGCATGAAGTTGGACCGGACTGGAATTTTTATCAAGAGGAATTTGAAAACGTAACTTCAGAAATTGGGAAAATTATAGAAGTCAATCAAGGCTTTCTTATGAAAGTTGGTGAACGAGGCGGTAGTTCTTATGTTCTGCTTTGTTTATCTAATATTAACACTCCCCGGCTAACACGTGATGAAATATCGTGGCTGAAAACACTGTCTTTTTATACAAGTGTGTCCATGGAAAATGTCCTGCATATTGAGGAGCTCATGGAACATTTGAAGGACTTAAAACAAGAGGGAACCAACCCCATCTGGCTGAAAAAGCTAATGTTTGCAATCGAAGAAAAACAGCGTTCAGGACTCGCCCGCGATCTCCACGATTCGGTTCTTCAGGATTTGATTTCCTTAAAACGCCAGTGTGAGCTGTTTTTGGGTGATTTCAAGAAGGATGATAATCCGTGCCGTGAAGAGGTGCAGGACAAGCTTGTACAGATGAATGAGCAGATGTCTGATGTGATTTCGATGACGAGGGGGACGTGTCATGAGCTGCGGCCGCAGCTTCTGTATGATCTTGGATTGGTGAAGGCGCTGTCGAAGCTGGTGGCGCAGCAGCAGGAGCGGGTTCCGTTTCATATCCGTTTAAATACCGGGAGATTTACGGCTTCCCTTGATCTGGATTCGCAGCTGAATTTGTACCGGATCATTCAAGAGTTTCTGTCTAATGCGGTCAAGCACTCTCAGGCGACGGATGTGCTGATTATGCTCATCAGTATTCAAAACAAAATCGTTCTTCATTATGAGGACGATGGCGTTGGGTTTGATCAAGAAAAAAATACTGAGCATTCCATGAGCATGGGGCTTTCTGGCATTAAGGAGAGAGTCAGGGCTTTAGATGGGCGCCTTCGGATTGAAACAAGTGAAGGAAAGGGCTTTAAGGCTGATATTGAAATCGAATTGTAATGGATTTATAACGGAAACGACTTGGCACAGGCCAAGTCTTTTTTATAAAATGGAAAAGAGTGAGTAAAAGGGAGGAAAACATGAAAAAGATACTAGTGATTGATGACCATCCGGCTGTCATGGAAGGCACCAAGACAATTTTGGAAACGGATTCGAATTTGTCTGTTGATTGTCTCAGTCCTGAACCGAGCGAACAGTTTATCAAGCAGCATGATTTCTCGTCATATGATCTCATTTTAATGGATCTGAATCTAGGCGGCGAGGTCAATGGGATGGAGCTTTCTAAACAGATTTTACAAGAGAATCCTCATTGTAAAATTATCGTGTATACCGGTTATGAGGTCGAGGATTATTTCGAGGAAGCGATTCGTGCGGGTCTGCACGGTGCCATCAGCAAAACGGAATCTAAAGAAAAGATCACCCAATACATATACCACGTACTCAACGGAGAAATTTTAGTCGATTTTGCTTACTTTAAACAGCTGATGACTCAGCAAAAAACAAAGCCGGCTCCTTCCTCTCAAAAAGAACAAGATGTGCTCACACCTAGAGAATGCCTGATTCTTCAAGAAGTTGAAAAGGGATTTACAAACCAAGAAATCGCAGATGCCCTTCATTTAAGCAAGCGGTCCATTGAATACAGCTTGACATCGATTTTCAATAAGCTGAATGTCGGTTCACGGACGGAAGCGGTTTTGATTGCGAAATCAGACGGTGTACTTTAA</ns2:sequence><ns2:name>GCA_024508095</ns2:name></ns2:Sequence><ns2:Sequence dsseqid="sq2190" id="sq2190" description="comQ_comX_comP_comA operon contig_1:1038335-1042530"><ns2:sequence>ATGTCCCATTTAGTAAAATGGAATGGGAGGGGGGAAGTCGTTATTGAGCAGATATGTTTAGATTCTGTCCGGATCAAGGAGAAAATGAAGGAGATTGTGAAGCAAAACATATCTAACAAAGATTTGTCACAACTTCTTTGCTCATTTATTGATTCTAAAGAAACATTCTCCTTTGCTGAATCTGCAATCTTACATTATGTTGTTTTTGGAGGAGAGAATTTAGATGTTGCAACATGGCTTGGTGCGGGAATAGAAATACTTATTCTTTCATCAGATATTATGGATGATCTTGAAGATGAAGATAATCACCATGCTTTATGGATGAAAATTAATCGCTCAGAGTCTTTAAATGCAGCTCTTTCCTTGTATACAGTAGGATTAACGAGTATTTATTCATTAAATATCAATCCTTTAATTTTTAAATATGTTTTAAGATACGTAAACGAAGCCATGCAAGGTCAACATGACGATATCACTAATAAATCTAAAACAGAAGATGAAAGTTTAGAAGTAATTAGATTAAAATGTGGAAGTTTGATTGCACTAGCAAATGTGGCAGGTGTTTTATTGGCTACAGGAGAATATAATGAAACAGTTGAAAGATATTCCTATTATAAAGGGATTGTAGCTCAAATTTCTGGAGATTATCATGTTCTTTTATCTGGGAATCGCAGTGATATTGAAAAAAACAAACAAACACTGATTTACTTATATCTTAAGCGATTGTTTAATAATGCTTCGGAAGAATTATTATATTTATTTTCACATAAAGACTTATATTATAAAGCATTATTAGATAGGGAGAAATTCGAAGAAAAATTAATTCAGGCAGGAGTTACTCAATACATTTCGGTATTATTGGAGATATACAAACAAAAATGTTTTTCTACTATAGAACAATTAAATTTAGATAAAGAAAAAAAAGAGTTAATAAAGGAAAGCTTACTAAGTTATAAAAAGGGGGATACAAGGTGCAAGACCTAATTAACTACTTTTTAAATTATCCTGAGGCTTTAAAAAAATTGAAAAATAAAGAAGCCTGCCTTATTGGTTTTGATGTGCAAGAAACTGAAACAATAATTAAAGCTTACAATGATTATTATCGGGCTGACCCAATAACTCGTCAATGGAAAGAATGATTAATAGGTAAATTCACATTGAAGAACTTGATGAAAAAATTCACAATAGCTGTAATTGTTTTGAGTATCCTCTATATAAGCTATACAACTTATATTAGTATGAATGGGATTATTATTGGGACTAAGGTTCAAAAAAATGATAAAAGTCAATTTGTAATAGAAGAAATATCAAAATCTTCATATGGACAATTTGTTGGTCTGAGACAGGGAGATATCATATTAAAAATCAATGAAGAAAAACCTTCAGACAAACATTTGAAATGGGGATATTTGAGTCATATTAACAGTTCTTTGGATATTTTAAGAAGTGGAAAAAAGATTCATCTCAAAGATTTTGATTTAGTTACTCTAAATAGATCTTATAGTTTTTTTCTGTTCGTACTTCCTTTGGTTTTTTACTTTTTAAGCATAATATGCATTTTTTATATATTTAAGGTAAATAAAAAAAGGAGATCATTTGCTGCCTATATTCTTATTCTATTGTTATTAGACATTTCGATAGCATATATAAGTGCAGGTGGACCATTTAGAGGACATATAATCAATCGGTATATTAACTTGTTTACTTTTATATCTTCTCCTATTCTTTATCTTCAATTTATACAAACATACCTTGGAGAAATAGGAAAAACTTTTTTGAATAGAATCTCCTTTCTTTATATCATACCAATATTTAATCTTGGAATTGAGTTTTTTCAAGACTATTTACAAGTAGATATTGATTTTTTAGCGACTGTTAACTTGGTTTCTTTTGCAATTTTGACTCTATTTTCTTTTTCAGCGATATATTTTCATCTTAATAAATATAAATATGCTGAGCATTCGTTTATTCTTAAATTACTAATTTTAACAAACACTTTATCATTTGCGCCTTTTTTGATATTTTTTGTTCTTCCAATAATATTTACAGGTAATTATATTTTCCCGGCATTAGCTTCGGCGTCATTACTAGTACTAATTCCGTTCGGGTTAGTATACCAATTTGTAGCCAATAAGATGTTTGATATAGAGTTTATCTTAGGAAGAATGAGATACTATGCTCTACTTGCCATGATACCAACTCTTCTTATAGTTGGTGCATTAGTTCTGTTTGATGTAATGGAAATACAGATGAATCCTTTACGCCAAACGGTATTTTTTTTCGTTGTCATGTTCGCTGTCTTTTATCTTAAAGAGGTCATAGATTTTAAATTTCGGTTAAAACGTTTCTCTGAAAAATTCAACTATCAGGACAGTATCTTTAAATATACTCAGCTAATGAGGGGGGTAACTTCTCTCCAACAAGTCTTTAAAGAACTGAAAAATACTATTTTGGATGTTTTACTTGTAAGCAAAGCTTATACCTTTGAGGTTACTCCTGATCACAAAGTGATATTTTTAGATAAGCATGAAATTGGACCGGACTGGCATTTTTATCAAGAGGAATTTGAAAACGTAACTTCAGAAATCGGGAAAATTATTGAAGTCAATCAGGGTTTTCTTATGAAAGTTGGTGAACGAGGCGGAAGTTCTTATGTTCTGCTTTGTTTATCTAATATTAACACTCCTCGGCTAACACGGGATGAGATATCATGGTTGAAAACACTGTCTTTCTATACAAGTGTGTCCATGGAAAATGTCATGCATATTGAGGAGCTCATGGAACATTTGAAGGACTTAAAACAAGAGGGAACCAACCCCATCTGGCTGAAAAAGCTAATGTTTGCAATCGAAGAAAAACAGCGTTCAGGACTCGCCCGCGATCTCCACGATTCCGTTCTTCAGGATTTGATTTCATTAAAACGCCAGTGTGAGCTGTTTCTGGGTGATTTCAAGAAGGATGAAAATCCGTGCCGTGAAGAGGTGCAGGACAAGCTTGTGCAGATGAATGAGCAGATGTCTGATGTGATTTCGATGACGAGGGAGACGTGTCATGAGCTGCGGCCGCAGCTTCTGTATGATCTTGGATTGGTGAAGGCGCTGTCGAAGCTGGTGGCGCAGCAGCAGGAGCGGGTTCCGTTTCATATCCGTTTAAATACCGGGAGATTTACGGCTTCCCTTGATCTGGATTCGCAGCTGAATTTGTACCGGATCATTCAAGAGTTTCTGTCTAATGCGGTCAAGCACTCTCAGGCGACGGATGTGCTGATTATGCTCATCAGTATTCAAAACAAAATCGTTCTTCATTATGAGGATGATGGCGTAGGGTTTGATCAGGAAAAGAATACTGAGCATTCCATGAGCATGGGGCTTTCTGGCATTAAGGAGAGAGTCAGGGCTTTAGATGGGCGCCTTCGGATTGAAACAAGTGAAGGAAAGGGCTTTAAGGCTGATATTGAAATCGAATTGTAATGGATTTATAACGGAAACGACTTGGCACAGGCCAAGTCTTTTTTATAAAATGGAAAAGAGTGAGTAAAAGGGAGGAAAACATGAAAAAGATACTAGTGATTGATGACCATCCGGCTGTCATGGAAGGCACCAAGACAATTTTGGAAACGGATTCGAATTTGTCTGTTGACTGTCTCAGTCCTGAACCGAGCGAACAGTTTATCAAGCAGCATGATTTCTCGTCATATGATCTCATTTTAATGGATCTAAATCTAGGCGGCGAGGTCAATGGGATGGAGCTTTCTAAACAGATTTTACAAGAGAATCCTCATTGTAAAATTATCGTGTATACCGGTTATGAGGTCGAGGATTATTTCGAGGAAGCGATTCGTGCGGGTCTGCACGGTGCCATCAGCAAAACGGAATCTAAAGAAAAGATCACCCAATACATATACCACGTACTCAATGGAGAAATTTTAGTCGATTTTGCTTACTTTAAACAGCTGATGACTCAGCAAAAAACAAAGCCGGCTCCTTCCTCTCAAAAAGAACAAGATGTGCTCACACCTAGAGAATGCCTGATTCTTCAAGAAGTTGAAAAAGGATTTACAAACCAAGAAATCGCAGATGCCCTTCATTTAAGCAAGCGGTCCATTGAATACAGCTTGACATCGATTTTCAATAAGCTGAATGTCGGTTCACGGACGGAAGCGGTTTTGATTGCGAAATCAGACGGTGTACTTTAA</ns2:sequence><ns2:name>GCA_003665215</ns2:name></ns2:Sequence><ns2:Sequence dsseqid="sq2170" id="sq2170" description="comQ_comX_comP_comA operon contig_1:3125262-3129450"><ns2:sequence>ATGTCCCATTTAGTAAAATGGAATGGGAGGGGGGAAGTCGTTATTGAGCAGATATGTTTAGATTCTGTCCGGATCAAGGAGAAAATGAAGGAGATTGTGGAGCAAAACATATTTAACGAGGATTTGTCACAACTTCTTTACTCATTTATTGATTCTAAAGAAACATTCTCCTTTGCTGAATCCACAATCTTACATTATGTTGTTTTTGGAGGGGAGAATTTAGATATTGCAACAAGGCTTGGCGCGGGAATAGAAATTCTTATTCTTTCATCAGATATTATGGATGATCTTGAAGATGAAGATAATCACCATGCATTATGGATGAAAATTAATCGCTCGGAGTCGTTAAATGCAGCACTTTCCTTGTATACAGTAGGATTAACGAGTATTTATTCATTAAATAACAATCCTCTAATTTTTAAATATGTTTTAAAATACGTAAACGAGGCCATGCAAGGTCAACATGACGATATCACTAATAAATCTAAAACAGAAGATGAAAGTTTAGAAGTAATTAGATTAAAATGTGGAAGTCTGATTGCACTAGCAAATGTAGCAGGTGTTTTATTGGCTACAGGAGAATATAATGAAACAGTTGAAAGATATTCCTACTATAAAGGGATTATAGCTCAAATTTCTGGAGATTATTATGTTCTTTTATCCGGAAATCGCAGTGATATTGAAAAAAACAAACATACACTGATTTACTTATATCTTAAGCGCCTTTTTAATGATGCTTCGGAAGATTTATTATACTTAATTTCACATAAAGACTTATATTATAAATCGTTACTTGATAAAGAGAAATTCCAAGAAAAATTAATTAAAGCGGGAGTTACTCAATACATTTCGGTATTATTGGAAATATATAAACAGAAATGTATTTCTGCTATAGAACAATTAAATTTAGATAAAGAAAAAAAAGAGCTAATAAAGGAATGCTTATTAAGTTATACAAAGGGGGATACAAGATGCAAGACCTAATTAACTACTTTTTAAATTATCCTGAGGCTTTAAAAAAATTGAAAAATAAAGAAGCCTGCCTTATAGGTTTTGATGTGCAAGAAACTGAAACAATAATTAAAGCTTATAATGATTATTATCTGGCTGATCCAATAACCCGTCAATGGGGTGATTAATAGGTGGATTAATATTGAAGAACTTAATAAAAAAATTCACAATAGCTGTAATTGTTTTGAGTATCCTTTATATAAGCTATACAACTTATATCAGTATGAATGGAATTATTATTGGGACTAAGATTCATAAAAATGATAAAAGTCAATTTATGATAGAAGAAATATCGGAATCTTCATATGGACAATTTGTTGGTCTGAGACAGGGAGACATCATATTAAAAATTAATAAAGAAAAACCTTCAGACAAACATTTGAAATGGGGATATTTGAGTCATATTAACAGTCTGGATATTTTGAGAAGTGGAAAAAAGATTCATCTCAAAGATTTTGATTTAGTTACTCTAAATAGACCTTATAGTTTTTTTCTGTTCGTACTTCCTTTGGTTTTTTATTTTTTAAGCATAATATGTATTTTTTATATACTTAAAGTAAATAAAAAAAGGAGATCATTTGCTGCCTATATTCTTATTCTATTGTTATTAGACATTTCGATAGCATATATAAGTGCAGGCGGACCATTTAGAGGACATATAATCAATCGGTATATTAACTTGTTTACTTTTATATCTTCTCCTATTCTTTATCTTCAATTTATACAAAGATACCTTGGAGAAATAGGTAAAACTTTTTTGAATAGAATTTCTTTTCTTTATATCATACCAATATTTAATCTTGGTATTGAGTTTTTTCAAGACTATTTACAAGTAGATATTGATTTTTTAGCAACTCTTAATTTGGTTTCTTTTGCAACTTTGACTCTATTTTCTTTTTCAGCGATATAATTACATCTTAATAAATATAAATATGCTGAGCATTCGTTTATTCTTAAATTACTAATTTTAACAAACACTCTTTCATTTGCGCCTTTTTTGATATTTTTTGTTCTTCCAATAATATTTACAGGTAATTATATTTTCCCGGCATTAGCTTCGGCGTCATTACTAGTACTAATTCCGTTCGGGTTAGTATACCAATTTGTAGCCAATAAGATGTTTGATATAGAGTTTATCTTAGGAAGAATGAGATACTATGCTCTACTTGCCATGATACCAACTCTTCTAATAGTTGGTGCATTAGTTCTGTTTGATGTAATGGACATCCAGATGAACCCTGTGCGTCAAACTGTATTTTTTTTCGTTGTCATGTTCGCTGTCTTTTATTTTAAAGAGGTCATGGATTTTAAATTTCGGTTAAAACGTTTCTCCGAAAAATTCAACTATCAGGACAGTATTTTTAAATATACTCAGCTAATGAGGGGTGTAACTTCTCTTCAACAAGTTTTTAAAGAACTGAAAAATACTATACTGGATGTTTTGCTTGTAAGCAAAGCTTATACCTTTGAGGTTACTCCTGATCACAAAGTGATATTTTTAGATAAGCATGAAGTTGGACCAGACTGGAATTTTTATCAAGAGGAATTTGAAAACGTAACTTCAGAAATTGGGAAAATTATAGAAGTCAATCAAGGCTTTCTTATGAAAGTTGGTGAACGAGGCGGTAGTTCTTATGTTCTGCTTTGTTTATCTAATATTAACACTCCCCGGCTAACACGTGATGAAATATCGTGGCTGAAAACACTGTCTTTTTATACAAGTGTGTCCATGGAAAATGTCCTGCATATTGAGGAGCTCATGGAACATTTGAAGGACTTAAAACAAGAGGGAACCAACCCCATCTGGCTGAAAAAGCTAATGTTTGCAATCGAAGAAAAACAGCGTTCAGGACTTGCCCGTGATCTCCACGATTCGGTTCTTCAGGATTTGATTTCCTTAAAACGCCAGTGTGAGCTGTTTTTGGGTGATTTTAAGAAGGATGACAATCCGTGCCGTGAAGAGGTGCAGGACAAGCTTGTACAGATGAATGAGCAGATGTCTGATGTGATTTCGATGACGAGGGAGACGTGTCATGAGCTGCGGCCGCAGCTTCTGTATGATCTTGGGCTGGTCAAGGCGCTGTCGAAGCTGGTGGCGCAGCAGCAGGAGCGGGTTCCGTTTCATATCCGTTTAAATACCGGGAGATTTACGGCTTCCCTTGATCTGGATTCGCAGCTGAATTTGTACCGGATCATTCAAGAGTTTCTGTCTAATGCGGTCAAGCACTCTCAGGCGACGGATGTGCTGATTATGCTCATCAGTATTCAAAACAAAATCGTTCTTCATTATGAGGATGATGGCGTAGGGTTTGATCAGGAAAAGAATACTGAGCATTCCATGAGCATGGGGCTTTCTGGCATTAAGGAGAGAGTCAGGGCTTTAGATGGGCGCCTTCGGATTGAAACAAGTGAAGGAAAGGGCTTTAAGGCTGATATTGAAATCGAATTGTAATGGATTTATAACGGAAACGACTTGGCACAGGCCAAGTCTTTTTTATAAAATGGAAAAGAGTGAGTAAAAGGGAGGAAAACATGAAAAAGATACTAGTGATTGATGACCATCCGGCTGTCATGGAAGGCACCAAGACAATTTTGGAAACGGATTCGAATTTGTCTGTTGATTGTCTCAGTCCTGAACCGAGCGAACAGTTTATCAAGCAGCATGATTTCTCGTCATATGATCTCATTTTAATGGATCTGAATCTAGGCGGCGAGGTCAATGGGATGGAGCTTTCTAAACAGATTTTACAAGAGAATCCTCATTGTAAAATTATCGTGTATACCGGTTATGAGGTCGAGGATTATTTCGAGGAAGCGATTCGTGCGGGTCTGCACGGTGCCATCAGCAAAACGGAATCTAAAGAAAAGATCACCCAATACATATACCACGTACTCAACGGAGAAATTTTAGTCGATTTTGCTTACTTTAAACAGCTGATGACTCAGCAAAAAACAAAGCCGGCTCCTTCCTCTCAAAAAGAACAAGATGTGCTCACACCTAGAGAATGCCTGATTCTTCAAGAAGTTGAAAAGGGATTTACAAACCAAGAAATCGCAGATGCCCTTCATTTAAGCAAGCGGTCCATTGAATACAGCTTGACATCGATTTTCAATAAGCTGAATGTCGGTTCACGGACGGAAGCGGTTTTGATTGCGAAATCAGACGGTGTACTTTAA</ns2:sequence><ns2:name>GCA_013285325</ns2:name></ns2:Sequence><ns2:Sequence dsseqid="sq2128" id="sq2128" description="comQ_comX_comP_comA operon contig_2:2306260-2310448"><ns2:sequence>ATGTCCCATTTAGTAAAATGGAATGGGAGGGGGGAAGTCGTTATTGAGCAGATATGTTTAGATTCTGTCCGGATCAAGGAGAAAATGAAGGAGATTGTGGAGCAAAACATATTTAACGAGGATTTGTCACAACTTCTTTACTCATTTATTGATTCTAAAGAAACATTCTCCTTTGCTGAATCCACAATCTTACATTATGTTGTTTTTGGAGGGGAGAATTTAGATGTTGCAACAAGGCTTGGCGCGGGAATAGAAATTCTTATTCTTTCATCAGATATTATGGATGATCTTGAAGATGAAGATAATCACCATGCATTATGGATGAAAATTAATCGCTCGGAGTCGTTAAATGCAGCACTTTCCTTGTATACAGTAGGATTAACGAGTATTTATTCATTAAATAACAATCCTCTAATTTTTAAATATGTTTTAAAATACGTAAACGAGGCCATGCAAGGTCAACATGACGATATCACTAATAAATCTAAAACAGAAGATGAAAGTTTAGAAGTAATTAGATTAAAATGTGGAAGTCTGATTGCACTAGCAAATGTAGCAGGTGTTTTATTGGCTACAGGAGAATATAATGAAACAGTTGAAAGATATTCCTACTATAAAGGGATTATAGCTCAAATTTCTGGAGATTATTATGTTCTTTTATCCGGAAATCGCAGTGATATTGAAAAAAACAAACATACACTGATTTACTTATATCTTAAGCGCCTTTTTAATGATGCTTCGGAAGATTTATTATACTTAATTTCACATAAAGACTTATATTATAAATCGTTACTTGATAAAGAGAAATTCCAAGAAAAATTAATTAAAGCGGGAGTTACTCAATACATTTCGGTATTATTGGAAATATATAAACAGAAATGTATTTCTGCTATAGAACAATTAAATTTAGATAAAGAAAAAAAAGAGCTAATAAAGGAATGCTTATTAAGTTATACAAAGGGGGATACAAGATGCAAGACCTAATTAACTACTTTTTAAATTATCCTGAGGCTTTAAAAAAATTGAAAAATAAAGAAGCCTGCCTTATAGGTTTTGATGTGCAAGAAACTGAAACAATAATTAAAGCTTATAATGATTATTATCTGGCTGATCCAATAACCCGTCAATGGGGTGATTAATAGGTGGATTAATATTGAAGAACTTAATAAAAAAATTCACAATAGCTGTAATTGTTTTGAGTATCCTTTATATAAGCTATACAACTTATATCAGTATGAATGGAATTATTATTGGGACTAAGATTCATAAAAATGATAAAAGTCAATTTATGATAGAAGAAATATCGGAATCTTCATATGGACAATTTGTTGGTCTGAGACAGGGAGACATCATATTAAAAATTAATAAAGAAAAACCTTCAGACAAACATTTGAAATGGGGATATTTGAGTCATATTAACAGTCTGGATATTTTGAGAAGTGGAAAAAAGATTCATCTCAAAGATTTTGATTTAGTTACTCTAAATAGACTTTATAGTTTTTTTCTGTTCGTACTTCCTTTGTTTTTTTATTTTTTAAGCATAATATGTATTTTTTATATACTTAAAGTAAATAAAAAAAGGAGATCATTTGCTGCCTATATTCTTATTCTATTGTTATTAGACATTTCGATAGCATATATAAGTGCAGGCGGACCATTTAGAGGACATATAATCAATCGGTATATTAACTTGTTTACTTTTATATCTTCTCCTATTCTTTATCTTCAATTTATACAAAGATACCTTGGAGAAATAGGTAAAACTTTTTTGAATAGAATTTCTTTTCTTTATATCATACCAATATTTAATCTTGGTATTGAGTTTTTTCAAGACTATTTACAAGTAGATATTGATTTTTTAGCAACTCTTAATTTGGTTTCTTTTGCAACTTTGACTCTATTTTCTTTTTCAGCGATATACTTACATCTTAATAAATATAAATATGCTGAGCATTCGTTTATTCTTAAATTACTAATTTTAACAAACACTCTTTCATTTGCGCCTTTTTTGATATTTTTTGTTCTTCCAATAATATTTACAGGTAATTATATTTTCCCGGCATTAGCTTCGGCGTCATTACTAGTACTAATTCCGTTCGGGTTAGTATACCAATTTGTAGCCAATAAGATGTTTGATATAGAGTTTATCTTAGGAAGAATGAGATACTATGCTCTACTTGCCATGATACCAACTCTTCTAATAGTTGGTGCATTAGTTCTGTTTGATGTAATGGACATCCAGATGAACCCTGTGCGTCAAACTGTATTTTTTTTCGTTGTCATGTTCGCTGTCTTTTATTTTAAAGAGGTCATGGATTTTAAATTTCGGTTAAAACGTTTCTCCGAAAAATTCAACTATCAGGACAGTATTTTTAAATATACTCAGCTAATGAGGGGTGTAACTTCTCTTCAACAAGTTTTTAAAGAACTGAAAAATACTATACTGGATGTTTTGCTTGTAAGCAAAGCTTATACCTTTGAGGTTACTCCTGATCACAAAGTGATATTTTTAGATAAGCATGAAGTTGGACCGGACTGGAATTTTTATCAAGAGGAATTTGAAAACGTAACTTCAGAAATTGGGAAAATTATAGAAGTCAATCAAGGCTTTCTTATGAAAGTTGGTGAACGAGGCGGTAGTTCTTATGTTCTGCTTTGTTTATCTAATATTAACACTCCCCGGCTAACACGTGATGAAATATCGTGGCTGAAAACACTGTCTTTTTATACAAGTGTGTCCATGGAAAATGTCCTGCATATTGAGGAGCTCATGGAACATTTGAAGGACTTAAAACAAGAGGGAACCAACCCCATCTGGCTGAAAAAGCTAATGTTTGCAATCGAAGAAAAACAGCGTTCAGGACTCGCCCGCGATCTCCACGATTCGGTTCTTCAGGATTTGATTTCCTTAAAACGCCAGTGTGAGCTGTTTTTGGGTGATTTCAAGAAGGATGATAATCCGTGCCGTGAAGAGGTGCAGGACAAGCTTGTACAGATGAATGAGCAGATGTCTGATGTGATTTCGATGACGAGGGAGACGTGTCATGAGCTGCGGCCGCAGCTTCTGTATGATCTTGGATTGGTGAAGGCGCTGTCGAAGCTGGTGGCGCAGCAGCAGGAGCGGGTTCCGTTTCATATCCGTTTAAATACCGGGAGATTTACGGCTTCCCTTGATCTGGATTCGCAGCTGAATTTGTACCGGATCATTCAAGAGTTTCTGTCTAATGCGGTCAAGCACTCTCAGGCGACGGATGTGCTGATTATGCTCATCAGTATTCAAAACAAAATCGTTCTTCATTATGAGGACGATGGCGTTGGGTTTGATCAAGAAAAAAATACTGAGCATTCCATGAGCATGGGGCTTTCTGGCATTAAGGAGAGAGTCAGGGCTTTAGATGGGCGCCTTCGGATTGAAACAAGTGAAGGAAAGGGCTTTAAGGCTGATATTGAAATCGAATTGTAATGGATTTATAACGGAAACGACTTGGCACAGGCCAAGTCTTTTTTATAAAATGGAAAAGAGTGAGTAAAAGGGAGGAAAACATGAAAAAGATACTAGTGATTGATGACCATCCGGCTGTCATGGAAGGCACCAAGACAATTTTGGAAACGGATTCGAATTTGTCTGTTGATTGTCTCAGTCCTGAACCGAGCGAACAGTTTATCAAGCAGCATGATTTCTCGTCATATGATCTCATTTTAATGGATCTGAATCTAGGCGGCGAGGTCAATGGGATGGAGCTTTCTAAACAGATTTTACAAGAGAATCCTCATTGTAAAATTATCGTGTATACCGGTTATGAGGTCGAGGATTATTTCGAGGAAGCGATTCGTGCGGGTCTGCACGGTGCCATCAGCAAAACGGAATCTAAAGAAAAGATCACCCAATACATATACCACGTACTCAACGGAGAAATTTTAGTCGATTTTGCTTACTTTAAACAGCTGATGACTCAGCAAAAAACAAAGCCGGCTCCTTCCTCTCAAAAAGAACAAGATGTGCTCACACCTAGAGAATGCCTGATTCTTCAAGAAGTTGAAAAGGGATTTACAAACCAAGAAATCGCAGATGCCCTTCATTTAAGCAAGCGGTCCATTGAATACAGCTTGACATCGATTTTCAATAAGCTGAATGTCGGTTCACGGACGGAAGCGGTTTTGATTGCGAAATCAGACGGTGTACTTTAA</ns2:sequence><ns2:name>Bacillus_subtilis_DSM10</ns2:name></ns2:Sequence><ns2:Sequence dsseqid="sq1990" id="sq1990" description="comQ_comX_comP_comA operon contig_1:3199597-3203748"><ns2:sequence>ATGTCCCATTTAGTAAAATGGAATGGGAGGGGGGAAGTCGTTATTGAGCAGATATGTTTAGATTCTGTCCGGATCAAGGAGAAAATGAAGGAGATTGTAAGCCAAAAAATAATGAATCAGGACTTGGAACGATATCTTCAGAATTTTATTGAGTCTAAGGATACGTTTGAGTTTGCCGATTTGGCTCTTCATCATTATTTAGCTTTTAACGGTCAGGACCAAAAAGCAATCGAATTGCTAGCTGCCGGAATTGAATTGCTTATACTCTCATTCGATATTTATGATGACTTAGAGGATCAAGATAATGGAAGTGCTGTCTGGATGAAGATTGACTCGTCAATCGCTTTAAATGCAGTTACAGCTCTTTACACCCTAAGTATACAAGTGATGTGTCAAGCTAGTCATGAACCAGAATTTTCACAAGAGATATTGAATTTTGCGTTACAATCAATTCAAGGCCAGCATGATGATATTGTGAATGCGCCGCAAACTGAAGAAGCCTGTCTTGAAATGATCAAAAATAAATCAGGAGCGCTAACGGCATTGCCCTGTGTAATGGGAGTAATGCTGGCAACAGGCAAATACCATCCCATTGTAGCTTCTTATTCTTATGAACTTGGGATTATTGCACAAATCGAAAATGATTACCGAGGTTTATATTATCTAAATAACGATTTTATTCAGAAGAAAAACACATTGGCATACTTATACTTAAAGAAACAATTTAACGATGCTTCAGCGGAGCTACTAAGTTTATATCAAAAACCAGAGGAATTTGTTTCTATTAATACTAAGGCTTTGAAGCGAAAATTGACAGAAGCAGGCGTTATACAATATTTACTGGTGATGAAACATTTATCTCTCCAAAAAATAAAAAATGAAATGTCACAATTAAAACTAGAAGAAGATAAAACTGAAAAATTATTGTCTGTTATGATTAAATAAGGAGGGGATTTATTATGCAAGAAATGGTAGGATACTTAATTAAATACCCAAATGTTTTAAGGGAAGTAATGGAAGGGAATGCTTGTTTATTGGGTGTTGATAAAGATCAATCTGAATGTATCATAAAAGGTTTTAAAGGATTAGAAATTTATTCAATGATGGATTGGCACTATTGAGGGTTAAATGAAGTCTAGAACCAATAAAATTTCTGTATTGTTAGTTGTAATAAGTCTGTTATATGTTATTTATTTGACCTATATAAGCAATAATAATTTGTTAGTTGGAGCAACTGTTTCGAAAGGGAAGAACGGAGACGTTGTAATTACCAATGTAGATGAATATTCAATGGCATCATACAGTGGAATAGAAAAAGGGGATATCGTAAAGCGTATTAATAATCAAAAGATAAACACTAAAGAAATAAAAATGAATAAGCTTAAAAATGTGAGCTCAATGGTTGTTGAGAGAAATGGCAAGGATGTTGAGCTAAAGCTGACTTTATTTAATGATAAAAATTTTTCTACTTACCTAATACCGTTAATGTTTTATATTGTTTGTTTATTTTGTTGCCTATTTATAATAAAAATAAATGAATCAAAGGATTTACCATCTGCTTTAGTTTTAATTATATTTCTGTTATCCGCTTCTATTGCTTATATAAGTGCAGGAGTTTCTGTTAAAGGCGATATACTATGCAGATGTATTATGGTGGTAACATTAATATCTGTACCGCTAAACTACCTTCTCTTTCTTTATCATTATTTTAGAGAGTTAGGCACTACCTTATTTGATAAAAAAGTTTTCATTTTATATTTGGTACCGATCATAAATGTAGTGTGTGAAATGTTCCGTTCACACCTTTTCTTTCGTGATTATGTGCCTAAATTAAGTTTACTATCCTTTTTCTTTTTATTTATCATAGTAGGGATATATTTCTGTATCATTTTAATTAAAAATAAAGATACTGAACAAGCGCATATTATTAAGGTTCTCACTATTATTAATATCTTTTCTTTCTCACCTTTTTTGTGTTTATATTTGATACCGTATGTCTTTTTAAATGCGCACTATGTTTCATCCTTTTTAGCAGCTTCATTTATGATGCTAATACCTTTCTCCTTAGTATTTCAATTCATGACAAATAAAATCTATAATGTAGATTTTATTTTAAGCAGATTAAGGTACTATGGCTTTTTAGCTCTAACGCCAACAATTATTCTAATCTCTACAATTGAATTGATTAGTAGTCCTGATAGTGATTTTTATAGTGTTAAACTAACCTTTTTAATTTATATTATCATGTTGGCGGTCTTTTATTATAAAGAAGTACTTGATTTCAGATTTAGATTAAAAAGGGTCTCGGAAAAATTCAATTATCAAGACAGTATATATAAATTCACGCAGATGATAAGAGACTCTACTTCCCTGTCTCAAGTATTTGAAGAACTGAAAAATACTATACTTGAGGTTTCTCTTGTTAGCCGAGCACATGTATATGAAGTTTCAGCTGACGGAAATATTAAACTATATGATGCTGAGAACGTAAATTCATTTGAAAAAGTCTATGAAAAAGAATTTAGAAAAGTAACATCCGAAATAGGGAAAATCGTTGAATTTAATAAAGGTTTTGTCATGAAGATTGGTGAACGCGGTGGTAAATCATTTGTGATCCTTTGTTTATCTAAAATGAATACGCCTCGTCTCACACTCGAAGAACTTTCTTGGCTGAAAACTTTGGCTTTTTATACAAACGTATCGATCGAAAACGTCATGAAAATCGAAGAACTGATGAGTCATTTAGAAGAAATAAAACAACAAGAATCCAACCCCGTATGGCTCAAAAAACTCATGTATACGATCGAGGAAAAACAACGCTCTGATCTCGCCCGCGATCTCCACGATTCGGTTCTTCAGGATTTGATTTCCTTAAAACGCCAGTGTGAGCTGTTTTTGGGTGATTTTAAGAAGGATGATAATCCGTGCCGTGAAGAGGTGCAGGACAAGCTTGTACAGATGAATGAGCAGATGTCTGATGTGATTTCGATGACGAGGGAGACGTGTCATGAGCTGCGGCCGCAGCTTCTGTATGATCTTGGGCTGGTGAAGGCGCTGTCGAAGCTGGTGGCGCAGCAGCAGGAGCGGGTTCCGTTTCATATCCGTTTAAATACCGGGAGATTTACGGCTTCCCTTGATCTGGATTCGCAGCTGAATTTGTACCGGATCATTCAAGAGTTTCTGTCTAATGCGGTCAAGCACTCTCAGGCGACGGATGTGCTGATTATGCTCATCAGTATTCAAAACAAAATCGTTCTTCATTATGAGGACGATGGCGTTGGGTTTGATCAAGAAAAAAATACTGAGCATTCCATGAGCATGGGGCTTTCTGGCATTAAGGAGAGAGTCAGGGCTTTAGATGGGCGCCTTCGGATTGAAACAAGTGAAGGAAAGGGCTTTAAGGCTGATATTGAAATCGAATTGTAATGGATTTATAACGGAAACGACTTGGCACAGGCCAAGTCTTTTTTATAAAATGGAAAAGAGTGAGTAAAAGGGAGGAAAACATGAAAAAGATACTAGTGATTGATGACCATCCGGCTGTCATGGAAGGCACCAAGACAATTTTGGAAACGGATTCGAATTTGTCTGTTGATTGTCTCAGTCCTGAACCGAGCGAACAGTTTATCAAGCAGCATGATTTCTCGTCATATGATCTCATTTTAATGGATCTGAATCTAGGCGGCGAGGTCAATGGGATGGAGCTTTCTAAACAGATTTTACAAGAGAATCCTCATTGTAAAATTATCGTGTATACCGGTTATGAGGTCGAGGATTATTTCGAGGAAGCGATTCGTGCGGGTCTGCACGGTGCCATCAGCAAAACGGAATCTAAAGAAAAGATCACCCAATACATATACCACGTACTCAACGGAGAAATTTTAGTCGATTTTGCTTACTTTAAACAGCTGATGACTCAGCAAAAAACAAAGCCGGCTCCTTCCTCTCAAAAAGAACAAGATGTGCTCACACCTAGAGAATGCCTGATTCTTCAAGAAGTTGAAAAGGGATTTACAAACCAAGAAATCGCAGATGCCCTTCATTTAAGCAAGCGGTCCATTGAATACAGCTTGACATCGATTTTCAATAAGCTGAATGTCGGTTCACGGACGGAAGCGGTTTTGATTGCGAAATCAGACGGTGTACTTTAA</ns2:sequence><ns2:name>GCA_001720505</ns2:name></ns2:Sequence><ns2:Sequence dsseqid="sq2224" id="sq2224" description="comQ_comX_comP_comA operon contig_1:2713382-2717509"><ns2:sequence>ATGTGTTTAGATGAAATGTCCATTAAAAAAAAGATGAAGGAGATTGTACACGGAAAAATTCAGAATTTGGATTTGAAAGAGTATTTAATCAACTTTATCGATGAGAAAAATCACTTTTCTTTTGGTATCCTTTCTTTTAAGCATTACGTAGCATTAAGCGGTAATAGTTCTTCGCATATTTTAACATTGGCAGGAGGAATAGAACTTTTAATCTTAGCCTTCGATATATTTGATGATTTAGAGGATGAGGACAACATTGAAATAAAATGGATGAAAATTGATCCTTCTCTCGCTCTAAATGCTGCAACTACCCTTTATACTTTAGGGTTAGAAACTATTTGTTCTATTAGCAATAGCGCTGAATTTCATCGGCTAACTTTCAAATATGCATTAAATGCTATGCAGGGACAACATGAGGATTTAAGGAACTCTCCTGAGACGGAAGAAGAATGTATTCAAATGATGAAACAAAAAGCAGGTTCTCTTACAGCTATGTCTGCCGTTTTAGCTGCTATGCTTGCGAATGGAGAGTTTAATCAAACTATTGAGGATTATGCTTATAAGATAGGGATAATAAAACAATTGGAAAATGACTATTATGGTTTAGTTAATGATCAACGTAGCGATATAAGAAAAAAAAGAAAGACTTTGATTTATTTATTTTTAAACCGCAAATTTAATGAGGCTTCTGAAAAGATATTAAAATTAATAAATTCTCATACTAGTTATCATAGTTTTATATCTGATAGCTCTAAATTTGATGAATTATTATTTGAAGCGGGGCTTAATCAATATGTATCTATGTTGATTAAGCTTTATGAGGAAGAAATCACAGCAAGCATGAATCAATTAAATATAAATATAAAGTTATAAAGAGGGGTATACTTATGAAACAAGACATGATTGATTACTTAATGAAGAATCCTCAAGTTTTAACTAAATTAGAAAATGGAGAGGCGAGCTTAATAGGAATTCCAGATAAACTAATCCCTTCAATTGTAGATATTTTCAACAAAAAAATGACTCTCTCAAAGAAATGCAAGGGAATTTTCTGGGAGCAATAATTCAGAGAGAAGTGGTCTATTGAAAAACCTTAAAAGAAATTTTTCTATAGTGCTAGTATTATTTAGTCTCTTATATTTTGCTTATATTGTTTATTTCACTCAGAATGGTATCTTAGTTGGTACTTATGTTTCTGAAACAGCCAATCATGAGTTAAAAGTTGAAAAAATGACTAAAGCCACATATGGAAAATATATGGGCTTAAAAGAAGGCGACTTAATACTCGAGGTAAGTGGGAAGAAACCTACAAGCGAGAATGTTAAAAGAAATTATTTAGCAAAAGCTGAACATTTAAAAGTTAAAAGGGATAATCATGAAATTCAATTACATAATACGGAGTATATCTCTTTAAATAATTCTTATAGCTTTTTCATTTATATTATCCCTTGTATATTTTTTGCTTTGAGTCTGTTATGTGCATTTTATATTTATAGGGTCAATCGAGTAAAAAATACGTACTCGGCTTATATTTTGATTAATTTTTTGCTGTTTATATCTATAGCATATTTAAGTGCTGGAGGCGTAACTAGAGGATATGAAATAAATAGATATATTAATCTTTTTACCTTTTTAAATGTACCTGTCTTGTATTTGCATTTTCTATATCAATATTTCAAAGAATTAAGCATCAAATTTTCATCACGTTATATCGTGAATATTTTATACACGTTGCCAATTATCAATGTAATAATAGAGTTCATCCAGAAATACCTTCCTTCGGGGATTATTACGAATATTAGTAATATCAATTTAGTAACATTCTTAATAGAGATTACAGTTGTTTATTTTTGCATTATCTATTATGGGATAATTTATAGAAAAAAGGATCATTATTATTTGTTGAAGGTATTATTGATTTCAAATACGGTAGCTTTCTTTCCTTTTACGGTCTTATATATCATGCCGGAAGTTTTATTTGGGCAATATATTTACTCAGCAATAGTGACTGCACCATTCTTAATAATTATCCCATTAGCATTGGTTTATCAATTCGTTGTAAATAAAATTTATGATATAGACTTTATACTAGGCAGAATTAGATATTATAGTTTATTATCCATCATACCAACAATAGGCATAGTATGGTTGTCAATAATATTTGATAGCAAAAGAGCGGATTTTAATATCATCTTAATTACGTTATGTACTTTCATAATTTTCCTGTCGGTCTTTTATATTAAAGAATTACTGGACTATAAATTTCGGTTAAAACGATTTTCGGAAAAATATAATTATCAAGACAGTATATTTAAATATACGCAATTAATTAAAGGTGTATCAGCTTTAGATCAAGTATTTAAGAACTTAAAAACAACAATACTAGAAGTTCTACCCGTAAGTAAAGCCTACATCTTTGAAGTTGGTGCTGATAGAGAAATCATATACTTTGATAAACAGAGTGTTGAACCCAACTGGAGGCTGTATAAAACAGAATTTGAAAAGGTCACTAAAGAAATAGGGAAGATTATTGAGATTAACCAAGGCTTTTTGATCAAAGTAGGGGAAAAAGGTACGAGTTCTTATGTATTGCTTTGTTTATCTAGCATCAATACACCAAGGTTGACAAGAGATGAAATTTCATGGCTGAAAACATTATCGTTTTATACTAGTGTATCCATGGAAAATGTTGTACAAATTGAAGAACTCATGGATCATTTACAAGCTTTAAAAAGGGAAGGTGCCAACCCCGTATGGCTCAAAAAACTCATGTACACGATCGAGGAAAAACAACGCTCCGATCTCGCCCGCGATCTCCACGATTCGGTTCTTCAGGATTTGATTTCCTTAAAACGCCAGTGTGAGCTGTTTTTGGGTGATTTCAAGAAGGATGATAATCCGTGCCGTGAAGAGGTGCAGGACAAGCTTGTACAGATGAATGAGCAGATGTCTGATGTGATTTCGATGACGAGGGAGACGTGTCATGAGCTGCGGCCGCAGCTTCTGTATGATCTTGGGCTGGTCAAGGCGCTGTCGAAGCTGGTGGCGCAGCAGCAGGAGCGGGTTCCGTTTCATATCCGTTTAAATACCGGCAGATTTACGGCTTCCCTTGATCTGGATTCGCAGCTGAATTTATACCGGATCATTCAAGAGTTTCTGTCTAATGCGGTTAAGCACTCTCAGGCGACGGATGTGCTGATTATGCTCATTAGTATTCAAAACAAAATCGTTCTTCATTATGAGGACGATGGCGTTGGGTTTGATCAGGAAAAGAATACTGAGCATTCCATGAGCATGGGGCTTTCTGGCATTAAGGAGAGAGTCAGGGCTTTAGATGGGCGCCTTCGGATTGAAACAAGTGAAGGAAAGGGCTTTAAGGCTGATATTGAAATCGAATTGTAATGGATTTATAACGGAAACGACTTGGCACAGGCCAAGTCTTTTTTATAAAATGGAAAAGAGTGAGTAAAAGGGAGGAAAACATGAAAAAGATACTAGTGATTGATGACCATCCGGCTGTCATGGAAGGCACCAAGACAATTTTGGAAACGGATTCGAATTTGTCTGTTGATTGTCTCAGTCCTGAACCGAGCGAACAGTTTATCAAGCAGCATGATTTCTCGTCATATGATCTCATTTTAATGGATCTGAATTTAGGCGGCGAGGTCAATGGGATGGAGCTTTCTAAACAGATTTTACAAGAGAATCCTCATTGTAAAATTATCGTGTATACCGGTTATGAGGTCGAGGATTATTTCGAGGAAGCGATTCGTGCGGGTCTGCACGGTGCCATCAGCAAAACGGAATCTAAAGAAAAGATCACCCAATACATATACCACGTACTCAACGGAGAAATTTTAGTCGATTTTGCTTACTTTAAACAGCTGATGACTCAGCAAAAAACAAAGCCGGCTCCTTCCTCTCAAAAAGAACAAGATGTGCTCACACCTAGAGAATGCCTGATTCTTCAAGAAGTTGAAAAGGGATTTACAAACCAAGAAATCGCAGATGCCCTTCATTTAAGCAAGCGGTCCATTGAATACAGCTTGACATCGATTTTCAATAAGCTGAATGTCGGTTCACGGACGGAAGCGGTTTTGATTGCGAAATCAGACGGTGTACTTTAA</ns2:sequence><ns2:name>GCA_023521475</ns2:name></ns2:Sequence><ns2:Sequence dsseqid="sq2452" id="sq2452" description="comQ_comX_comP_comA operon contig_1:3216846-3221070"><ns2:sequence>ATGTCCCATTTAGTAAAATGGAATGGGAGGGGGGAAGTCGTTATTGAGCAGATATGTTTAGATTCTGTCCGGATCAAGGAGAAAATGAAGGAGATTGTGGATGAAAATATTTTAAATGAGGACTTAAAAGTGAAGCTCATTTCTTTTATCAAAGAAAAAAAACAATTTTCATTTGCAGAACTGGCTTATTACCATTACATAGCATTTGATGGAAAAAACGACAAAGCAATTGAGTTATTGGCGTCAGGTATAGAACTTTTAATTTTATCTGCGGACATTTTTGACGATATTGAGGATAAGGACAATCTTCAGGCTTCTTGGATGAAATTAGATCCTTCTATAGCAACTAACGCAGCTACCGCACTTTATACATTAAGTCTGCAAGTAATAGGTTCAGTCTCAAATCATCCAAAACTTTTAAGCCTTACTTTGCAATATTCACTCCAATCTTTACAAGGACAACATGTAGATTTGAATTTAACAGCCTCATCAGAATCAGAGTATATTGAAATGATTAAACTTAAGTCGGGTTCTCTGGTAACATTGCCCAGTATTCTTGGTGTATATCTGGCAACTGGAGAATATAATGAAACAGTTGAGGAGTATTCACGTTATTTAGGTATAGTCGAGCAAATTGCAAATGATCACTATGGACTTTATTACCCTAACTATAATGACTTCAAAACTAGACATACGCTTGCCTTCAATTATCTTAAAAATAAATTTAACCAATCATCAATTGACTTATTAAATTTTTATGCGCAAGAAAATCATATGATAAATAATTTGGAAGATTTGAAGGGAAAGTTAAGAGAATCAGGTGTAATACAATATTTGAATGTTATAAAAAATTTAGCAGTGGAAAATTTTAAGGAATCATTCAAAAAACTGAGATTAGATGAACAAAGAAAAAATAAATTACTTATTCAATTATTAAGGGGGATTTAATTTGAAACATATTGATAAAATCATTAGCCATCTAGTAAACAACCCGGAAGCGTTTGATCAATTTAAGAATGGGAACTTAACCTTGCTAAATATAAATGAAAAAGAAAAGAAAGCAATATTATACGCGTTTGAACAAGGAGAGGTGCCAAGAACAAGCAAGTGGCCTCCAATAGAAGCTATTAGTAATTTTTTTGAGGATGATAAAAGAAAAAGTTTGATTTAATTACGGGATGATGTGATGTACAGATATATTAACGTCTATAAATATTTGTCTCTAGTTTTTATCATTTTAAGTTTTATTTATGTTATATACCTCTCGTATAGCTTTGCTTTTAACATCTTCGTAGGTGCGGATGTAAAGATAAATGAACAGGGTAAGTTAGAGGTCACCAATGTTTTAGATTATACAGATGAATATTATTCATGTGTGAAAAAGGGAGATATCATTCTTGAAGTAAATGGGGAGAAAGGCAGTGATATTCAATTAAAAAGTGGAAGATTGGTCAATGTAGAAAGTTTAATTGTTGAGAGAGATAATAAATCATTTCATTTACAAAATGTAAGCCTAATCAGTGAAGAAAATTTATTTATGTATCTCATTCCTGTAATATCTTATTCAATCTGTTTATTTTGTATATTTTTTATTTATAGAATAAATAAAGTAAGAAAATCAACTTCTGCTTATATTTTAATTTTATTTTTGTTATTTGTATCAGTAGCGTATGTAAGTGCATGTGGAGCAAGAAGAGGTGAAGAGATAAGCACTTATCTGCTTGTTCTTACTTTAGTCAGTTGTCCGGTGTTATATATTCATTTTATATATAAATACTTTATAGAATTAGGAACAAAGTTATTCGAAAAGAAGATTTTAATCATTATGTATATGCTCCCGCTAATAAATCTTTTATTAGAGGACGTTCTGAGTAATAGATTAAAATCTTCGGCTTTTTTGTCTAATCTGAATTTGATTTCATTTTTTGTCCTAGTTCTTACTGTATCGATTCTTATCCATAAAGGGATAAGAAAATTTAAACAAAAAGAGCAAAAGTCAATTTTGAAAGTCCTTGCTTATACAAATATCTTTTCTTTCAGTCCGTTTATTGTCTTTTTTGCTGTTCCATATGTGTTTTTCGAGAAGTATGTCTCACCTTTTAGTTTGGCTGCTTTTACACTTGTTATACCTTTTTCTTTAGTATATCAATTTATGACTAATAGACTTTATAATATCGACTTTGTTGTGGGGCGGCTTAAGTACTACGGTTTTTTAGCCATTACACCTACTATTATCGTAGTGACCATCTTTAATTACATTCAGCAACCAAAGGATATCTTTTATTTAGTTAAACTAACAATTGCAATATATGTTCTTATGTTTGCCGTTTTTTACTTTAAAGAAATCATTGATTTTCGTTTCAAGTTGAAAAGATTTACAGAGAAATTTAATTATCAAGATGGGATTTTTAAATTTACTCAGTTGATTAAGCAAGCATCATCAGTAGATCAAGTACTTAATCACTTTAAAAATACAATCCTAGAAGTATTAAACATAGATAATGCTTGCGTGTATGATAATTCTAAAGGGGAAATCACCCTTCTTAGTAAGAACAACTTTAAAGATCTGACTTATAAAAATCATGAGCAATATGTGAAAAATTTTTCTGGTGATATCGGTAAAATTAAAGAGTTTAAACAAGGTTTTATTATTAAAATAGGTGAACGAGGAGACAGATCATTTTTAGTACTCTGTTTCTCAAGTTATAATACTTTTAAGTTAACAAGGGATGAAATTGCATGGCTTCAAACATTAGCATTTTATACAAATGTCTCATTGGAAAACGTTATGAAAATCGAAGAATTGATGGTGCATCTTGAGGATTTAAAACAACAAGAATCCAACCCCGTATGGCTCAAAAAACTCATGTACACGATCGAGGAAAAACAACGCTCGGATCTCGCCCGCGATCTCCACGATTCGGTTCTTCAGGATTTGATTTCCTTAAAACGCCAGTGTGAGCTGTTTTTGGGTGATTTCAAGAAGGATGATAATCCGTGCCGTGAAGAGGTGCAGGACAAGCTTGTACAGATGAATGAGCAGATGTCTGATGTGATTTCGATGACGAGGGAGACGTGTCATGAGCTGCGGCCGCAGCTTCTGTATGATCTTGGGCTGGTCAAGGCGCTGTCGAAGCTGGTGGCGCAGCAGCAGGAGCGGGTTCCGTTTCATATTCGTTTAAATACCGGGAGATTTACGGCTTCCCTTGATCTGGATTCGCAGCTGAATTTGTACCGGATCATTCAAGAGTTTCTGTCTAATGCGGTCAAGCACTCTCAGGCGACGGATGTGCTGATTATGCTCATCAGTATTCAAAACAAAATCGTTCTTCATTATGAGGATGATGGCGTAGGGTTTGATCAGGAAAAGAATACTGAGCATTCCATGAGCATGGGGCTTTCTGGCATTAAGGAGAGAGTCAGGGCTTTAGATGGGCGCCTTCGGATTGAAACAAGTGAAGGAAAGGGCTTTAAGGCTGATATTGAAATCGAATTGTAATGGATTTATAACGGAAACGACTTGGCACAGGCCAAGTCTTTTTTATAAAATGGAAAAGAGTGAGTAAAAGGGAGGAAAACATGAAAAAGATACTAGTGATTGATGACCATCCGGCTGTCATGGAAGGCACCAAGACAATTTTGGAAACGGATTCGAATTTGTCTGTTGATTGTCTCAGTCCTGAACCGAGCGAACAGTTTATCAAGCAGCATGATTTCTCGTCATATGATCTCATTTTAATGGATCTGAATCTAGGCGGCGAGGTCAATGGGATGGAGCTTTCTAAACAGATTTTACAAGAGAATCCTCATTGTAAAATTATCGTGTATACCGGTTATGAGGTCGAGGATTATTTCGAGGAAGCGATTCGTGCGGGTCTGCACGGTGCCATCAGCAAAACGGAATCTAAAGAAAAGATCACCCAATACATATACCACGTACTCAACGGAGAAATTTTAGTCGATTTTGCTTACTTTAAACAGCTGATGACTCAGCAAAAAACAAAGCCGGCTCCTTCCTCTCAAAAAGAACAAGATGTGCTCACACCTAGAGAATGCCTGATTCTTCAAGAAGTTGAAAAGGGATTTACAAACCAAGAAATCGCAGATGCCCTTCATTTAAGCAAGCGGTCCATTGAATACAGCTTGACATCGATTTTCAATAAGCTGAATGTCGGTTCACGGACGGAAGCGGTTTTGATTGCGAAATCAGACGGTGTACTTTAA</ns2:sequence><ns2:name>GCA_029637165</ns2:name></ns2:Sequence><ns2:Sequence dsseqid="sq1928" id="sq1928" description="comQ_comX_comP_comA operon contig_1:90374-95910"><ns2:sequence>ATGTCCCATTTAGTAAAATGGAATGGGAGGGGGGAAGTCGTTATTGAGCAGATATGTTTAGATTCTGTCCGGATCAAGGAGAAAATGAAGGAGATTGTAAGCCAAAAAATAATGAATCAGGACTTGGAACGATATCTTCAGAATTTTATTGAGTCTAAGGATACGTTTGAGTTTGCCGATTTGGCTCTTCATCATTATTTAGCTTTTAACGGTCAGGACCAAAAAGCAATCGAATGGCTAGCTGCCGGAATTGAATTGCTTATACTCTCATTCGATATTTATGATGACTTAGAGGATCAAGATAATGGAAGTGCTGTCTGGATGAAGATTGACTCGTCAATCGCTTTAAATGCAGTTACAGCTCTTTACACCCTAAGTATACAAGTGATGTGTCAAGCTAGTCATGAACCAGAATTTTCACAAGAGATATTGAATTTTGCGTTACAATCAATTCAAGGCCAGCATGATGATATTGTGAATGCGCCGCAAACGGAAGAAGCCTGTCTTGAAATGATCAAAAATAAATCAGGAGCGCTAACGGCATTGCCCTGTGTAATGGGAGTAATGCTGGCAACAGGCAAATACCATCCCATTGTAGCTTCTTATTCTTATGAACTTGGGATTATTGCACAAATCGAAAATGATTACCGAGGTTTATATTATCTAAATAACGATTTTATTCAGAAGAAAAACACATTGGCATACTTATACTTAAATAAACGTTTTAATGCAGCTTCTGCAGAAATCTTGAGTTGGTATGAAAATACTGAGTTGTTCTTATCATTGAATTCCAAACAAATAAAAGAAAAATTAACTGAGGCAGGCGTAGTGCAATATTTACTTGTAATGAAACACTTGTCATTACAAAAACTAAAGAAAGAAATTGCTAGATTAGAATTGCAAGAGAATAAAATAAAAAAATTAATAACAGGAATCATAAAATAAAGGAGGATTTATATGCAGGAAATAGTCGGATACTTAGTAAAAAATCCAGAAGTTTTAGATGAGGTCATGGAAGGCAGAGCCTCTTTATTAAATATAGATAAGGATCAATTGAAAAGTATAGTTGATGCCTTTAGAGGGCTGCAAATTTATACTAATGGTAATTGGGTTCCTTCGTGAGGCTTTAATAAATGAAGGCATGGTACAACAAAGTTTCAATTTTTTTGATTTTAGTTAGTTTAGTCTATGTAACTTATTTAACGTATATAAGTTCGAGTAAACTTTTAGTTGGTGCAGCAGTAGCTGAAAATCAAGACAATGAAGTTGTAATAACAAATATTGAGGAATTTTCTACGGCTTATTACTCAGGCATACAAAAAGGGGACGTCATCAAAAGTATCAATAATCATAAAGTTAAGCGTCCTCTTGAAGTTCAAAAATATAATTCAAACCATGTGAGTTCAATAGTCGTCGAGAGAGATGGAGAAAAGGTTAAAATTAAGCCTGATTTAATGAATGATGGGAATTTTACTACTTTTGTGATCCCATTAATATTTTATATAGCCTGTCTATTTTGTTGTTTCTTCATTCTAAAAATAAATGAATCGAAAAAACTACTCTCTGCTTTGATTTTAATCATTTTCTTGTTATCTGCTTCTTTAGCATACTTAAGTGCGGGTGGATCTGCAAAGGGAGATTGGTTAAGCAGATGTATAATGGTATTCACTTTAACATCTGTAATGTTTAATTATCTTCTTTTCTTGTATCAGTATTTTAAAGAACTGGGCACTGTGTTATTTAACAAAAAAGTTGGGAGTGTAATATTAACTGTGTAAGTAAGGAATGCGTACGGTTCCTTACTCACACAGTTTTTTATTTGATAGAATAATAAGTATAAAGCTAAAGGAGTGGTTTCAGTGGGGAAATTGAAAAGAGATCCGAACTCCGTAGAATTAGCTAACAAGATTATCGAACAGTATCAGCCTAAATCAGTAGAAGATATGCAAGAAGCATTAAAAGACATATTTGGTCCCATGTTTGAGTCAATGCTAAAAGGTGAAATGAATCACCATTTGGGCTATGAATCCAATGACAAGGGAGAAAAAGAAACAAGAAATAGAAGAAATGGATATGGCAAAAAGATCGTGAAAACAACGGCAGGAGAAGTTGAAATTGCAGTCCCCCGTGATCGTGATGGTTCATTTGAACCGCAGTTGATTCCAAAGCGTAAAAGAGATGTATCCTCTATAGAGGATAAGGTCATTTCGATGTATGCCAGAGGAATGTCACAACGAGACATTTCTTCCACGATAGAAGACATCTATGGCTTTTCTGTATCTCATGAAATGGTATCCGACATTACGGATACTGTACTTCCTAATTTAGAAGAGTGGCAAAATCGTCCCTTAAGTAACTGTTACCCTTTTGTGTTTGTCGATTGTCTTTACACAACCATTCGTAATGACTATGAAACGAAGAAGTATGCCGTTTACACAATACTAGGATATACCATAGAAGGTAAAAAGGACATTCTAGGTTTGTGGTTGAATGAAACGGAAAGTAAACATAAATGGATGCAAATTTTTGATGAAATCAAATCTCGTGGTGTAGAAGATATCTTCTTTCTCTCAATGGATGGCGTTAGTGGTCTGGAAGAAGGAGCACGTGCGATTTTTCCTGATGTGACCGTACAGAGATGTATTGTTCATTTAATTCGAAATTCGATTAAGTATATACCAAGTAAAGACTACAAGCCTTTTACTGCTGCCTTAAAGAAAGTGTATGGAGCTCCAAGCCTTAAGGCTTGTCACAGTGCATTTGAATCTTTTGAAAAGCAGTGGTCTACGTACCCTGGAGCTGTAGACGTATGGAAACGAAACTTTTCTCATGTGGAACAACTTTTCGATTATGGTGGTAATATTCGTAAAATCATGTACACTACAAATGCCGTTGAAAGTATCCACTCTAGCTTTCGAAAAGTCACGAAAAAAGGAGCATTCCCCCATGAGAATGCCCTATTAAAAATATTGTTTTTACGAACAAAAGAATTAGAAAAGAAATGGGATGGTGGACGCATCCAGCAATGGGCTATGGTCATGAATCAACTATTAGTTCATGACCACCTAAAGGAACGTGTGAAGAAATATCTAGAATAACTTACACACTTTTCTTGACAAGCCCAAAAAGTTTTTATATTATATGCAATTCCAGTACTAAATCTAGTTTTTGAATTGTTGCGAACTCAACTTTTCTTTAGACATTATGTGCCTAAAATAAATTTACTTTCGTTCTTTATTTCATTTATAATCGTGAGCGTATATTTTGGATCTATTTTAATTAAAAGTAAGGATACTGAACAAGCACATATTATAAAAGTTCTTACCATAATTAATATCTTATCTTTTTCGCCGTTTTTGTTTTTATATATAATACCTTATGTATTCTTAAGCACTGATGGGATTTCTTCTTTTGTAGCTGCTTCATTTATGTTCCTAATACCATTTTCTTTGGTTTATCAATTTATGACAAATAAAATTTATAATGTGGATTTTATTTTAAGTAGGTTAAAATATTATGGAATATTAGCATTAACGCCCACAATTATTTTAGTTACGGTATTCGAGTTAATAGGAAATCCAGCTGGAGATTTCTATTATTTCAGACTGGCGATTCTTATGTATATTATTATGGTGGCGGTCTTTTATTATAAAGAAGTACTTGATTTCAGATTTAGATTAAAAAGGGTTTCGGAAAAATTCAATTATCAAGACAGTATATATAAATTTACGCAGTTGATTAGAGATTCAACTTCTTTGACCCAAGTATTTGAGGAACTGAAAACCACGATACTTGAGGTTTCGCTTGTAAGCCGAGCCCATATTTATGAGGTTTCAGTTGATGGAAGTATTAAACTCTATGAAGAACTTAATCAAAATTCATTTGAAAAAGTCTATGAAAAAGAATTTAGAAAAGTAACATCCGAAATAGGGAAAATCGTTGAATTTAATAAAGGTTTTGTCATGAAGATTGGTGAACGCGGTGGTAAATCATTTGTGATCCTTTGTTTATCTAAAATGAATACGCCTCGTCTCACACTCGAAGAACTTTCTTGGCTGAAAACTTTGGCTTTTTATACAAACGTATCGATCGAAAACGTCATGAAAATCGAAGAACTGATGAGTCATTTAGAAGAAATAAAACAACAAGAATCTAACCCCGTATGGCTCAAAAAACTCATGTATACGATCGAGGAAAAACAACGCTCTGATCTCGCCCGCGATCTCCACGATTCGGTTCTTCAGGATTTGATTTCCTTAAAACGCCAGTGTGAGCTGTTTTTGGGTGATTTCAAGAAGGATGATAATCCGTGCCGTGAAGAGGTGCAGGACAAGCTTGTACAGATGAATGAGCAGATGTCTGATGTGATTTCGATGACGAGGGAGACGTGTCATGAGCTGCGGCCGCAGCTTCTGTATGATCTTGGGCTGGTCAAGGCGCTGTCGAAGCTGGTGGCGCAGCAGCAGGAGCGGGTTCCGTTTCATATTCGTTTAAATACCGGGAGATTTACGGCTTCCCTTGATCTGGATTCGCAGCTGAATTTGTACCGGATCATTCAAGAGTTTCTGTCTAATGCGGTCAAGCACTCTCAGGCGACGGATGTGCTGATTATGCTCATCAGTATTCAAAACAAAATCGTTCTTCATTATGAGGATGATGGCGTAGGGTTTGATCAGGAAAAGAATACTGAGCATTCCATGAGCATGGGGCTTTCTGGCATTAAGGAGAGAGTCAGGGCTTTAGATGGGCGCCTTCGGATTGAAACAAGTGAAGGAAAGGGCTTTAAGGCTGATATTGAAATCGAATTGTAATGGATTTATAACGGAAACGACTTGGCACAGGCCAAGTCTTTTTTATAAAATGGAAAAGAGTGAGTAAAAGGGAGGAAAACATGAAAAAGATACTAGTGATTGATGACCATCCGGCTGTCATGGAAGGCACCAAGACAATTTTGGAAACGGATTCGAATTTGTCTGTTGATTGTCTCAGTCCTGAACCGAGCGAACAGTTTATCAAGCAGCATGATTTCTCGTCATATGATCTCATTTTAATGGATCTGAATCTAGGCGGCGAGGTCAATGGGATGGAGCTTTCTAAACAGATTTTACAAGAGAATCCTCATTGTAAAATTATCGTGTATACCGGTTATGAGGTCGAGGATTATTTCGAGGAAGCGATTCGTGCGGGTCTGCACGGTGCCATCAGCAAAACGGAATCTAAAGAAAAGATCACCCAATACATATACCACGTACTCAACGGAGAAATTTTAGTCGATTTTGCTTACTTTAAACAGCTGATGACTCAGCAAAAAACAAAGCCGGCTCCTTCCTCTCAAAAAGAACAAGATGTGCTCACACCTAGAGAATGCCTGATTCTTCAAGAAGTTGAAAAGGGATTTACAAACCAAGAAATCGCAGATGCCCTTCATTTAAGCAAGCGGTCCATTGAATACAGCTTGACATCGATTTTCAATAAGCTGAATGTCGGTTCACGGACGGAAGCGGTTTTGATTGCGAAATCAGACGGTGTACTTTAA</ns2:sequence><ns2:name>GCA_004101945</ns2:name></ns2:Sequence><ns2:Sequence dsseqid="sq2300" id="sq2300" description="comQ_comX_comP_comA operon contig_1:3264720-3268944"><ns2:sequence>ATGTCCCATTTAGTAAAATGGAATGGGAGGGGGGAAGTCGTTATTGAGCAGATATGTTTAGATTCTGTCCGGATCAAGGAGAAAATGAAGGAGATTGTGGATGAAAATATTTTAAATGAGGACTTAAAAGTGAAGCTCATTTCTTTTATCGAAGAAAAAAAACAATTTTCATTTGCAGAACTGGCTTATTACCATTACATAGCATTTGATGGAAAAAACGACAAAGCAATTGAGTTACTGGCGTCAGGTATAGAACTTTTAATTTTATCTGCGGACATTTTTGACGATATTGAGGATAAGGACAATCTTCAGGCTTCTTGGATGAAATTAGATCCTTCTATAGCAACTAACGCAGCTACCGCACTTTATACATTAAGTCTGCAGGTAATAGGCTCAGTCTCAAATCATCCAAAACTTTTAAGCCTTACTTTGCAATATTCACTCCAATCTTTACAAGGACAACATGTAGATTTGAATTTAACAGCCTCATCAGAATCAGAGTATATTGAAATGATTAAACTTAAGTCGGGTTCTCTGGTAACATTGCCCAGTATTCTTGGTGTATATCTGGCAACTGGAGAATGTAATGAAACAGTTGAGGAGTATTCACGTTATTTAGGTGTAGTCGAGCAAATTGCAAATGATCACTATGGACTTTATTACCCTAACAATAATGACTTCAAAACTAGACATACGCTTGCCTTCAATTATCTTAAAAATAAATTTAACCAATCATCAATTGACTTATTAAATTTTTATGCGCAAGAAAATCATATGATAAATAATTTGGAAGATTTGAAGGGAAAGTTAAGAGAATCAGGTGTAATACAATATTTGAATGTTATAAAAAATTTAGCAGTGGAAAATTTTAAGGAATCATTCAAAAAACTGAGATTAGATGAACAAAGAAAAAATAAATTACTTATTCAATTATTAAGGGGGATTTAATTTGAAACATATTGATAAAATCATTAGCCATCTAGTAAACAACCCGGAAGCGTTTGATCAATTTAAGAATGGGAACTTAACCTTGCTAAATATAAATGAAAAAGAAAAGAAAGCAATATTATACGCGTTTGAACAAGGAGAGGTGCCAAGAACAAGCAAGTGGCCTCCAATAGAAGCTATTAGTAATTTTTTTGAGGATGATAAAAGAAAAAGTTTGATTTAATTACGGGATGATGTGATGTACAGATATATTAACGTCTATAAATATTTGTCTCTAGTTTTTATCATTTTAAGTTTTATTTATGTTATATACCTCTCGTATAGCTTTGCTTTTAACATCTTCGTAGGTGCGGATGTAAAGATAAATGAACAGGGTAAGTTAGAGGTCACTAATGTTTTAGATTATACAGATGAATATTATTCAGGTGTGAAAAAGGGAGATATCATTCTTGAAGTAAATGGGGAGAAAGGCAGTGATATTCAATTAAAAAGTGGAAGATTGGTCAATGTAGAAAGTTTAATTGTTGAGAGAGATAATAAATCATTTCATTTACAAAATGTAAGCCTAATCAGTGAAGAAAATTTATTTATGTATCTCATTCCTGTAATATCTTATTCAATCTGTTTATTTTGTATATTTTTTATTTATAGAATAAATAAAGTAAGAAAATCAACTTCTGCTTATATTTTAATATTATTTTTGTTATTTGTATCAGTAGCGTATGTAAGTGCATGCGGGGCAAGAAGAGGTGAAGAGATAAGCACTTACCTGCTTGTTCTTACTTTAGTCAGCTGTCCGGTGTTATATATTCATTTTATATATAAATACTTTATAGAATTAGGAACAAAGTTATTCGAAAAGAAGATTTTAATCATTATGTATATGCTCCCGCTAATAAATCTTTTATTAGAGGACGTTCTGAGTAATAGATTAAAATCTTCGGCTTTTTTGTCTAATCTGAATTTGATTTCATTTTTTGTCCTAGTTCTTACTGTATCGATTCTTATCCATAAAGGGATAAGAAAATTTAAACAAAAAGAGCAAAAGTCAATTTTGAAAGTCCTTGCTTATACAAATATCTTTTCTTTCAGTCCGTTTATTGTCTTTTTTGCTGTTCCATATGTGTTTTTGGAGAAGTATGTCTCACCTTTTAGTTTGGCTGCTTTTACACTTGTTATACCTTTTTCTTTAGTATATCAATTTATGACTAATAGACTTTATAATATCGACTTTGTTGTGGGGCGGCTTAAGTACTACGGTTTTTTAGCCATTACACCTACTATTATCGTAGTGACCATCTTTAATTACATTCAGCAACCAAAGGATATCTTTTATTTAGTTAAACTAACAATTGCAATATATGTGCTTATGTTTGCCGTTTTTTACTTTAAAGAGATTATTGACTTTCGTTTCAAGTTAAAAAGATTTACTGAAAAATTTAATTATCAAGATGGGATTTTTAAATTTACTCAATTAATAAAGCAAGCATCATCAGTAGATCAAGTACTTAATCACTTTAAGAATACAATCTTAGATGTATTAAATATAGATAATGCTTGTGTGTATGATAATTCAAAAGGAGAAATTACTCTCCTTAGCAAGAATAACTTTAAAGATCTCACTTATACAAATCATGAGCAATATGTGAAAAATTTTACTGGTGATATCGGCAAAATTAAAGAGTTTAAACAAGGTTTTATTATTAAAATAGGTGAACGAGGAGACAAATCATTTTTAGTACTCTGTTTCTCAAGTTATAATACTTTTAAATTAACAAGAGATGAAATTGCATGGCTCCAAACATTAGCGTTTTATACAAATGTTTCATTGGAAAACGTGATGAAAATAGAGGAATTGATGGTGCATCTTGAGGATTTAAAACAACAAGAATCCAACCCCGTATGGCTCAAAAAACTCATGTACACGATCGAGGAAAAACAACGCTCCGATCTCGCCCGCGATCTCCACGATTCGGTTCTTCAGGATTTGATTTCCTTAAAACGCCAGTGTGAGCTGTTTTTGGGTGATTTCAAGAAGGATGATAATCCGTGCCGTGAAGAGGTGCAGGACAAGCTGGTACAGATGAATGAGCAGATGTCTGATGTGATTTCGATGACAAGGGAGACGTGTCATGAGTTGCGGCCGCAGCTTCTGTATGATCTTGGGCTGGTCAAGGCGCTGTCGAAGCTGGTGGCGCAGCAGCAGGAGCGGGTTCCGTTTCATATTCGTTTAAATACCGGGAGATTTACGGCTTCCCTTGATCTGGATTCGCAGCTGAATTTGTACCGGATCATTCAAGAGTTTCTGTCTAATGCGGTCAAGCACTCTCAGGCGACGGATGTGCTGATTATGCTCATCAGTATTCAAAACAAAATCGTTCTTCATTATGAGGATGATGGCGTAGGGTTTGATCAGGAAAAGAATACTGAGCATTCCATGAGCATGGGGCTTTCTGGCATTAAGGAGAGAGTCAGGGCTTTAGATGGGCGCCTTCGGATTGAAACAAGTGAAGGAAAGGGCTTTAAGGCTGATATTGAAATCGAATTGTAATGGATTTATAACGGAAACGACTTGGCACAGGCCAAGTCTTTTTTATAAAATGGAAAAGAGTGAGTAAAAGGGAGGAAAACATGAAAAAGATACTAGTGATTGATGACCATCCGGCTGTCATGGAAGGCACCAAGACAATTTTGGAAACGGATTCGAATTTGTCTGTTGATTGTCTCAGTCCTGAACCGAGCGAACAGTTTATCAAGCAGCATGATTTCTCGTCATATGATCTCATTTTAATGGATCTGAATCTAGGCGGCGAGGTCAATGGGATGGAGCTTTCTAAACAGATTTTACAAGAGAATCCTCATTGTAAAATTATCGTGTATACCGGTTATGAGGTCGAGGATTATTTCGAGGAAGCGATTCGTGCGGGTCTGCACGGTGCCATCAGCAAAACGGAATCTAAAGAAAAGATCACCCAATACATATACCACGTACTCAACGGAGAAATTTTAGTCGATTTTGCTTACTTTAAACAGCTGATGACTCAGCAAAAAACAAAGCCGGCTCCTTCCTCTCAAAAAGAACAAGATGTGCTCACACCTAGAGAATGCCTGATTCTTCAAGAAGTTGAAAAGGGATTTACAAACCAAGAAATCGCAGATGCCCTTCATTTAAGCAAGCGGTCCATTGAATACAGCTTGACATCGATTTTCAATAAGCTGAATGTCGGTTCACGGACGGAAGCGGTTTTGATTGCGAAATCAGACGGTGTACTTTAA</ns2:sequence><ns2:name>GCA_905315715</ns2:name></ns2:Sequence><ns2:Sequence dsseqid="sq2214" id="sq2214" description="comQ_comX_comP_comA operon contig_1:941691-945879"><ns2:sequence>ATGTCCCATTTAGTAAAATGGAATGGGAGGGGGGAAGTCGTTATTGAGCAGATATGTTTAGATTCTGTCCGGATCAAGGAGAAAATGAAGGAGATTGTTAAACAAAATATTTTCGAGGATGATTTATTAAAGCTTCTTAATTTATTTATAGAATCAAGAAATTTCTTTCCTTTTGCCGAATCAGCTTTTTTGCACTATTGTGTTTTTGGCGGAAAGGAATTTGAGATTGCTATAGAATTAGGAGCAGGGATCGAAATTATCACGCTATCTTCAGACATCCTAGATGATATTCAAGATAATGATAACTTAACAGCACCCTGGATGAATATTGATCAGTCTGTAGCTTTAAGCTCAGTGTTCTCATTGTATACAGTAGGGCTACAAAGCTTAAAAGCAGTTGATCCTAAATCAGATATTGTGAATAGTATATTAAAATACTGTCTTGATGCAATGCAAGGGCAGCATAGAGATATCATTAATAAACCGCAGACAGAAGAGGATTGTCTTGAAGCCATGAAATTAAAATGCGGCAGTTTGTTCGCACTTGCCAATGTTTCTGGTACTATGCTAGCAACTGGCACTTATAACAAAGTCGTTGAAAGTTACTCGTATTCAAAGGGGATTTTTGAACAGATTTACGGAGATTATTCTGCACTATTTAATCCCAACAGAAGCGATATTTTGAAAGATAAACATACTTTAGTTAACTTGTATCTTAAACGCTTGTTCAATAAGGATTCCGAAGAATTGCTTACAATATTTAAGAATAAAAACTTTTTTTATGGATTATTATCTAAGAAAGAGTTCATGGAAAAATTAAAAAAGGCTGGAGTTACACAATACGCTTCAGTATTACACAAAATTTACAAAAAGAAATGCGAGACTGACATTGAAAAATTAAATCTGGATAAACATAAAATTGAATTAATAAAAAAACAATTATTAAAATGAAAGGTCTGATAAATAATGCAGGAGTTAATTTCCTATTTATTGAAGTATCCAGAAGTGCTTAAAAAATTAAAAAGTAATGAAGCCTCCCTTATTGGTTTTTCTTCGGATGAGACTCAACTAATTATTGAAGGATTTGAGGGAATTGAAGAGGTTAAAAGGGGCAACGCAGGCAAATGGGGTCCTGAATAATTGGTGGGATGAGAGTTTGAAAAAATTTTCGAAGCAAATTACAATTCTGTTCATTATTTTAAGCATTGTTTATGTTTGCTATATAAATTATATCAATTTAAATGGAATTATTATTGGTACTAAGGTCGTTGCAACTGAGAACAATGAATATAAAATTGTTGAAATGACTGAAACCTCATATGGAAAGTTTGTGGGATTAGAGCAAGGCGATATCATCTATAAAATAAACAATAATAAACCATCAAAAAAGAATCTTAAAGGGGATTACTTGTATCATATCAAAAGCTTAGATGTAATGAGAGACGGTGAAAAAATACATCTAAAAGATTTTGATATAGTTAATTTAAATGGTTCTTATAGTTATTTTCTTACAGTTCTCCCGCTTGTTTTTTATTTTTTAAGTTTAGTTTGCATATTTTATGTACTAAAAGTCAGCAAGATAAGGAAATCATTTGCGGGATATGTTTTAATTTTATTCTTATTAGATGTCGCTATTGCATATATGAGTGCTGGGGGACCAGCCAGAGGACATGGATTTAATAGATATATCAATCTATTTACTTTCATTTCTTCTCCGATTTTCTACCTGAAATTTATTCAAGAATATTTCAAAGAATTAGGAAAGAAATTTGCAAATTCTTTAGTTTCTTTTCTGTACATTATACCAATGCTAAATATTGGGGTTGAGCTTTTTCATCGTCATTTTCCCCAAGATTTTATAACAAACTTAAATCTAGTATCATTTTTCTTTGTAACCGTATCAGGGTTTATTTTGGTTTTCTTTCATCTGTATAAATATAAATATTCTGAACATGCTTATATTCTAAAAATATTAATACTAACAAATACTCTTTCTTTTGCGCCTTTTTTAGTTTTTTATGTTGTTCCAACGATTCTGACGGGTGAATATATATTTGATGCATTATCTTCTGCCTCTTTACTTTCACTCATTCCATTTGGTTTAGTCTATCAATTCGTTGCGAATAAAATGTTCGATATTGAATTTATATTAGGAAGAATGAGATACTATGCTCTGCTTGCTTTGATACCAACACTATTTACTGTTGGAGCATTGGCTTTATTTGATTCGTTTAATATACAAATGAGCCCAGCACGCCAAACTGTATTTATTTTTATTGTCATGTTCGCTGTGTTTTATTTTAAAGAGGTCATAGATTTTAAATTTCGGTTAAAACGTTTCTCTGAAAAATTCAACTATCAGGACAGTATCTTTAAATATACTCAGTTAATGAGGGGTGTAACTTCTCTTCAACAAGTCTTTAAAGAACTGAAAAAAACTATTTTGGATGTTTTACTTGTAAGCAAAGCTTATACTTTTGAGGTTACTCCTGATCACAAAGTGATATTTTTAGATAAGCATGAAATTGGACCGGACTGGCATTTTTATCAAGAGGAATTTGAAAACGTAACTTCAGAAATCGGGAAAATCATTGAAGTTAATCAGGGTTTTCTTATGAAAGTTGGTGAACGAGGCGGAAGTTCTTATGTTTTGCTTTGTTTATCTAATATTAACACTCCTCGGCTAACACGGGATGAGATATCATGGTTGAAAACACTGTCTTTCTATACAAGTGTGTCCATGGAAAATGTCATGCATATTGAGGAACGCATGGAACATTTAAAGGACTTAAAACAAGAGGGAACCAACCCCATCTGGCTGAAAAAGCTAATGTTTGCAATCGAAGAAAAACAGCGTTCAGGACTCGCCCGCGATCTCCACGATTCGGTTCTTCAGGATTTGATTTCCTTAAAACGCCAGTGTGAGCTGTTTTTGGGTGATTTCAAGAAGGATGATAATCCGTGCCGTGAAGAGGTGCAGGACAAGCTTGTACAGATGAATGAGCAGATGTCTGATGTGATTTCGATGACGAGGGAGACGTGTCATGAGCTGCGGCCGCAGCTTCTGTATGATCTTGGATTGGTGAAGGCGTTGTCGAAGCTGGTGGCGCAGCAGCAGGAGCGGGTTCCGTTTCACATTCGTTTAAATACCGGAAGATTTACGGCTTCCCTTGATCTGGATTCGCAGCTGAATTTGTACCGGATCATTCAAGAGTTTCTGTCTAATGCGGTCAAGCACTCTCAGGCGACGGATGTGCTGATTATGCTCATCAGTATTCAAAACAAAATCGTTCTTCATTATGAGGACGATGGCGTTGGGTTTGATCAGGAAAAGAATACTGAGCATTCCATGAGCATGGGGCTTTCTGGCATTAAGGAGAGAGTCAGGGCTTTAGATGGGCGCCTTCGGATTGAAACAAGTGAAGGAAAGGGCTTTAAGGCTGATATTGAAATCGAATTGTAATGGATTTATAACGGAAACGACTTGGCACAGGCCAAGTCTTTTTTATAAAATGGAAAAGAGTGAGTAAAAGGGAGGAAAACATGAAAAAGATACTAGTGATTGATGACCATCCGGCTGTCATGGAAGGCACCAAGACAATTTTGGAAACGGATTCGAATTTGTCTGTTGATTGTCTCAGTCCTGAACCGAGCGAACAGTTTATCAAGCAGCATGATTTCTCGTCATATGATCTCATTTTAATGGATCTGAATCTAGGCGGCGAGGTCAATGGGATGGAGCTTTCTAAACAGATTTTACAAGAGAATCCTCATTGTAAAATTATCGTGTATACCGGTTATGAGGTCGAGGATTATTTCGAGGAAGCGATTCGTGCGGGTCTGCACGGTGCCATCAGCAAAACGGAATCTAAAGAAAAGATCACCCAATACATATACCACGTACTCAACGGAGAAATATTAGTCGATTTTGCTTACTTTAAACAGCTGATGACTCAGCAAAAAACAAAGCCGGCTCCTTCCTCTCAAAAAGAACAAGATGTGCTCACACCTAGAGAATGCCTGATTCTTCAAGAAGTTGAAAAGGGATTTACAAACCAAGAAATCGCAGATGCCCTTCATTTAAGCAAGCGGTCCATTGAATACAGCTTGACATCGATTTTCAATAAGCTGAATGTCGGTTCACGGACGGAAGCGGTTTTGATTGCGAAATCAGACGGTGTACTTTAA</ns2:sequence><ns2:name>GCA_001808235</ns2:name></ns2:Sequence><ns2:Sequence dsseqid="sq2002" id="sq2002" description="comQ_comX_comP_comA operon contig_1:3298799-3302950"><ns2:sequence>ATGTCCCATTTAGTAAAATGGAATGGGAGGGGGGAAGTCGTTATTGAGCAGATATGTTTAGATTCTGTCCGGATCAAGGAGAAAATGAAGGAGATTGTAAGCCAAAAAATAATGAATCAGGACTTGGAACGATATCTTCAGAATTTTATTGAGTCTAAGGATACGTTTGAGTTTGCCGATTTGGCTCTTCATCATTATTTAGCTTTTAACGGTCAGGACCAAAAAGCAATCGAATGGCTAGCTGCCGGAATTGAATTGCTTATACTCTCATTCGATATTTATGATGACTTAGAGGATCAAGATAATGGAAGTGCTGTCTGGATGAAGATTGACTCGTCAATCGCTTTAAATGCAGTTACAGCTCTTTACACCCTAAGTATACAAGTGATGTGTCAAGCTAGTCATGAACCAGAATTTTCACAAGAGATATTGAATTTTGCGTTACAATCAATTCAAGGCCAGCATGATGATATTGTGAATGCGCCGCAAACTGAAGAAGCCTGTCTTGAAATGATCAAAAATAAATCAGGAGCGCTAACGGCATTGCCTTGTGTAATGGGAGTAATGTTGGCAACAGGCAAATATCATCCCATCGTAGCTTCTTATTCTTATGAACTTGGGATTATTTCACAGATCGATAATGATTATAAAGGTTTGTTTTACTTAAATAACGATTTTGTTCAGAAAAAAAATACATTGGCATACTTATACTTAAAGAAACAATTTAACGATGCTTCAGCGGAGCTACTAAGTTTATATCAAAAACCAGAGGAATTTGTTTCAATTAATACTAAGGCTTTGAAGCGAAAATTGACAGAAGCAGGCGTTATACAATATTTACTGGTGATGAAACATTTATCTCTCCAAAAAATAAAAAATGAAATGTCACAATTAAAACTAGGAGAAGATAAAACTGAAAAATTATTGTCTGTTATGATTAAATAAGGAGGGGATTTATTATGCAAGAAATGGTAGGATACTTAATTAAATACCCAAATGTTTTAAGGGAAGTAATGGAAGGAAATGCTTGTTTATTGGGTGTTGATAATGATCAATCTGAATGCATAATAAATGGTTTTAAAGGATTAGAAATTTATTCAATGCTAGATTGGAAGTACTGAGGTTTAAATGAAGTCTAGAAATAACAAAATTTCTGTAGTGTTAGTTGTATTAAGTTTGATTTATGTTATTTATTTGACTTATATTAGTAATAATAATTTATTAGTAGGGGCAACTGTCTCTAAAGGAAAAAATGGCGATATTGTAATTACCAATGTAGATGAATTTTCAATGGCTTCATACAGCGGTATAGAAAAAGGAGATATCGTAAAGAGTATTAATAATAAAAAGATAAACACAAACGAAATAAAAATGAACAAACTAAAAAATGTAAGTTCGATGATTGTGGAAAGAAATGGACATAATCTTGAGTTGAAAATGACCTTATTTAATGATAAAAATTTCACTACTTACTTAATACCGTTAATATTTTATATTGTTTGTTTATTTTGTTGCTTTTTTATATTAAAAATAAATGAATCAAAGAACCTTCTCTCAGCTGTAGTTTTAATTATCTTTCTGTTGTCTGCCTCTATTGCATTTATAAGTGCTGGAGGGTCTGCTAAGGGAGATATGCTGAGCAGGCTTATAATGGTGGTAACATTAATATCTGTTCCGCTAAACTATCTTCTCTTTCTTTATCAATATTTCAAAGAATTAGGAACCAAATTATTTAATAAGAAAGTTTTTATTTTATATTTGATTCCGGTCATAAATGTAGTTTGTGAAATTTTTCGTTCACATCTTTTCTTTCGAGATTATGTTCCTAAATTAAATTTACTTGCTTTTTTCTTTTTATTTATTATAGTAGGGGTTTATTTTAGTATCATACTAATTAAAAATAAAGACACTGAACAAGCACATATTATTAAGGTTCTCACTATCATTAATATCTTTTCTTTTTCGCCTTTTCTGTGTTTATATTTGATACCTTACGTGTTTTTAAATGCACATTATGTTTCTTCTTTTTTAGCGGCTTCATTTATGCTGTTGATACCATTCTCATTGGTATTTCAATTCATGACAAATAAAATCTATAATGTAGATTTTATTTTAAGCAGATTAAGGTACTATGGCTTTTTAGCTCTAACGCCAACAATTATTCTAATCTCTACAATTGAATTAATTAGTAGTCCTGATAGTGATTTTTATAGTGTTAAACTAACCTTTTTAATTTATATTATCATGTTGGCGGTCTTTTATTATAAAGAAGTACTTGATTTCAGATTTAGATTAAAAAGGGTCTCAGAAAAATTCAATTATCAAGACAGTATATATAAATTCACGCAGATGATAAGAGACTCTACTTCCCTATCTCAAGTATTTGAAGAACTGAAAAATACTATACTTGAGGTTTCTCTTGTTAGCCGAGCACATGTATATGAAGTTTCAGCTGACGGAAATATTAAACTATATGATGATGAGAACGTAAATTCATTTGAAAAAGTCTATCAAAAAGAATTTAGAAAAGTAACATCCGAAATAGGGAAAATCGTTGAATTTAATAAAGGCTTTGTCATGAAAATAGGTGAACGCGGTGGTAAATCATTTGTGATCCTTTGTTTATCTAAAATGAATACGCCTCGTCTCACACTCGAAGAACTTTCTTGGCTGAAAACTTTGGCTTTTTATACAAACGTATCGATCGAAAACGTCATGAAAATCGAAGAACTGATGAGTCATTTAGAAGAAATAAAACAACAAGAATCCAACCCCGTATGGCTCAAAAAACTCATGTACACGATCGAGGAAAAACAACGCTCGGATCTCGCCCGCGATCTCCACGATTCGGTTCTTCAGGATTTGATTTCCTTAAAACGCCAGTGTGAGCTGTTTTTGGGTGATTTCAAGAAGGATGATAATCCGTGCCGTGAAGAGGTGCAGGACAAGCTTGTACAGATGAATGAGCAGATGTCTGATGTGATTTCGATGACGAGGGAGACGTGTCATGAGCTGCGGCCGCAGCTTCTGTATGATCTCGGATTGGTGAAGGCGCTGTCGAAGCTGGTGGCGCAGCAGCAGGAGCGGGTTCCGTTTCACATTCGTTTAAATACCGGGAGATTTACGGCTTCCCTTGATCTGGATTCGCAGCTGAATTTGTACCGGATCATTCAAGAGTTTCTGTCTAATGCGGTCAAGCACTCTCAGGCGACGGATGTGCTGATTATGCTCATCAGTATTCAAAACAAAATCGTTCTTCATTATGAGGACGATGGCGTTGGGTTTGATCAGGAAAAGAATACTGAGCATTCCATGAGCATGGGGCTTTCTGGCATTAAGGAGAGAGTCAGGGCTTTAGATGGGCGCCTTCGGATTGAAACAAGTGAAGGAAAGGGCTTTAAGGCTGATATTGAAATCGAATTGTAATGGATTTATAACGGAAACGACTTGGCACAGGCCAAGTCTTTTTTATAAAATGGAAAAGAGTGAGTAAAAGGGAGGAAAACATGAAAAAGATACTAGTGATTGATGACCATCCGGCTGTCATGGAAGGCACCAAGACAATTTTGGAAACGGATTCGAATTTGTCTGTTGATTGTCTCAGTCCTGAACCGAGCGAACAGTTTATCAAGCAGCATGATTTCTCGTCATATGATCTCATTTTAATGGATCTGAATCTAGGCGGCGAGGTCAATGGGATGGAGCTTTCTAAACAGATTTTACAAGAGAATCCTCATTGTAAAATTATCGTGTATACCGGTTATGAGGTCGAGGATTATTTCGAGGAAGCGATTCGTGCGGGTCTGCACGGTGCCATCAGCAAAACGGAATCTAAAGAAAAGATCACCCAATACATATACCACGTACTCAACGGAGAAATTTTAGTCGATTTTGCTTACTTTAAACAGCTGATGACTCAGCAAAAAACAAAGCCGGCTCCTTCCTCTCAAAAAGAACAAGATGTGCTCACACCTAGAGAATGCCTGATTCTTCAAGAAGTTGAAAAGGGATTTACAAACCAAGAAATCGCAGATGCCCTTCATTTAAGCAAGCGGTCCATTGAATACAGCTTGACATCGATTTTCAATAAGCTGAATGTCGGTTCACGGACGGAAGCGGTTTTGATTGCGAAATCAGACGGTGTACTTTAA</ns2:sequence><ns2:name>GCA_905310995</ns2:name></ns2:Sequence><ns2:Sequence dsseqid="sq2396" id="sq2396" description="comQ_comX_comP_comA operon contig_1:754678-758902"><ns2:sequence>ATGTCCCATTTAGTAAAATGGAATGGGAGGGGGGAAGTCGTTATTGAGCAGATATGTTTAGATTCTGTCCGGATCAAGGAGAAAATGAAGGAGATTGTGGATGAAAATATTTTAAATGAGGACTTAAAAGTGAAGCTCATTTCTTTTATCAAAGAAAAAAAACAATTTTCATTTGCAGAACTGGCTTATTACCATTACATAGCATTTGATGGAAAAAACGACAAAGCAATTGAGTTATTGGCGTCAGGTATAGAACTTTTAATTTTATCTGCGGACATTTTTGACGATATTGAGGATAAGGACAATCTTCAGGCTTCTTGGATGAAATTAGATCCTTCTATAGCAACTAACGCAGCTACCGCACTTTATACATTAAGTCTGCAAGTAATAGGTTCAGTCTCAAATCATCCAAAACTTTTAAGCCTTACTTTGCAATATTCACTCCAATCTTTACAAGGACAACATGTAGATTTGAATTTAACAGCCTCATCAGAATCAGAGTATATTGAAATGATTAAACTTAAGTCGGGTTCTCTGGTAACATTGCCCAGTATTCTTGGTGTATATCTGGCAACTGGAGAATATAATGAAACAGTTGAGGAGTATTCACGTTATTTAGGTATAGTCGAGCAAATTGCAAATGATCACTATGGACTTTATTACCCTAACTATAATGACTTCAAAACTAGACATACGCTTGCCTTCAATTATCTTAAAAATAAATTTAACCAATCATCAATTGACTTATTAAATTTTTATGCGCAAGAAAATCATATGATAAATAATTTGGAAGATTTGAAGGGAAAGTTAAGAGAATCAGGTGTAATACAATATTTGAATGTTATAAAAAATTTAGCAGTGGAAAATTTTAAGGAATCATTCAAAAAACTGAGATTAGATGAACAAAGAAAAAATAAATTACTTATTCAATTATTAAGGGGGATTTAATTTGAAACATATTGATAAAATCATTAGCCATCTAGTAAACAACCCGGAAGCGTTTGATCAATTTAAGAATGGGAACTTAACCTTGCTAAATATAAATGAAAAAGAAAAGAAAGCAATATTATACGCGTTTGAACAAGGAGAGGTGCCAAGAACAAGCAAGTGGCCTCCAATAGAAGCTATTAGTAATTTTTTTGAGGATGATAAAAGAAAAAGTTTGATTTAATTACGGGATGATGTGATGTACAGATATATTAACGTCTATAAATATTTGTCTCTAGTTTTTATCATTTTAAGTTTTATTTATGTTATATACCTCTCGTATAGCTTTGCTTTTAACATCTTCGTAGGTGCGGATGTAAAGATAAATGAACAGGGTAAGTTAGAGGTCACCAATGTTTTAGATTATACAGATGAATATTATTCATGTGTGAAAAAGGGAGATATCATTCTTGAAGTAAATGGGGAGAAAGGCAGTGATATTCAATTAAAAAGTGGAAGATTGGTCAATGTAGAAAGTTTAATTGTTGAGAGAGATAATAAATCATTTCATTTACAAAATGTAAGCCTAATCAGTGAAGAAAATTTATTTATGTATCTCATTCCTGTAATATCTTATTCAATCTGTTTATTTTGTATATTTTTTATTTATAGAATAAATAAAGTAAGAAAATCAACTTCTGCTTATATTTTAATTTTATTTTTGTTATTTGTATCAGTAGCGTATGTAAGTGCATGTGGAGCAAGAAGAGGTGAAGAGATAAGCACTTATCTGCTTGTTCTTACTTTAGTCAGTTGTCCGGTGTTATATATTCATTTTATATATAAATACTTTATAGAATTAGGAACAAAGTTATTCGAAAAGAAGATTTTAATCATTATGTATATGCTCCCGCTAATAAATCTTTTATTAGAGGACGTTCTGAGTAATAGATTAAAATCTTCGGCTTTTTTGTCTAATCTGAATTTGATTTCATTTTTTGTCCTAGTTCTTACTGTATCGATTCTTATCCATAAAGGGATAAGAAAATTTAAACAAAAAGAGCAAAAGTCAATTTTGAAAGTCCTTGCTTATACAAATATCTTTTCTTTCAGTCCGTTTATTGTCTTTTTTGCTGTTCCATATGTGTTTTTCGAGAAGTATGTCTCACCTTTTAGTTTGGCTGCTTTTACACTTGTTATACCTTTTTCTTTAGTATATCAATTTATGACTAATAGACTTTATAATATCGACTTTGTTGTGGGGCGGCTTAAGTACTACGGTTTTTTAGCCATTACACCTACTATTATCGTAGTGACCATCTTTAATTACATTCAGCAACCAAAGGATATCTTTTATTTAGTTAAACTAACAATTGCAATATATGTTCTTATGTTTGCCGTTTTTTACTTTAAAGAAATCATTGATTTTCGTTTCAAGTTGAAAAGATTTACAGAGAAATTTAATTATCAAGATGGGATTTTTAAATTTACTCAGTTGATTAAGCAAGCATCATCAGTAGATCAAGTACTTAATCACTTTAAAAATACAATCCTAGAAGTATTAAACATAGATAATGCTTGCGTGTATGATAATTCTAAAGGGGAAATCACCCTTCTTAGTAAGAACAACTTTAAAGATCTGACTTATAAAAATCATGAGCAATATGTGAAAAATTTTTCTGGTGATATCGGTAAAATTAAAGAGTTTAAACAAGGTTTTATTATTAAAATAGGTGAACGAGGAGACAGATCATTTTTAGTACTCTGTTTCTCAAGTTATAATACTTTTAAGTTAACAAGGGATGAAATTGCATGGCTTCAAACATTAGCATTTTATACAAATGTCTCATTGGAAAACGTTATGAAAATCGAAGAATTGATGGTGCATCTTGAGGATTTAAAACAACAAGAATCCAACCCCGTATGGCTCAAAAAACTCATGTACACGATCGAGGAAAAACAACGCTCGGATCTCGCCCGCGATCTCCACGATTCGGTTCTTCAGGATTTGATTTCCTTAAAACGCCAGTGTGAGCTGTTTTTGGGTGATTTTAAGAAGGGTGATAATCCGTGCCGTGAAGAGGTGCAGGACAAGCTTGTACAGATGAATGAGCAGATGTCTGATGTGATTTCGATGACGAGGGAGACGTGTCATGAGCTGCGGCCGCAGCTTCTGTATGATCTTGGGCTGGTCAAGGCGCTGTCGAAGCTGGTGGCGCAGCAGCAGGAGCGGGTTCCGTTTCATATCCGTTTAAATACCGGGAGATTTACGGCTTCCCTTGATCTGGATTCGCAGCTGAATTTGTACCGGATCATTCAAGAGTTTCTGTCTAATGCGGTCAAGCACTCTCAGGCGACGGATGTGCTGATTATGCTCATCAGTATTCAAAACAAAATCGTTCTTCATTATGAGGATGATGGCGTAGGATTTGATCAGGAAAAGAATACTGAGCATTCCATGAGCATGGGGCTTTCTGGCATTAAGGAGAGAGTCAGGGCTTTAGATGGGCGCCTTCGGATTGAAACAAGTGAAGGAAAGGGCTTTAAGGCTGATATTGAAATCGAATTGTAATGGATTTATAACGGAAACGACTTGGCACAGGCCAAGTCTTTTTTATAAAATGGAAAAGAGTGAGTAAAAGGGAGGAAAACATGAAAAAGATACTAGTGATTGATGACCATCCGGCTGTCATGGAAGGCACCAAGACAATTTTGGAAACGGATTCGAATTTGTCTGTTGATTGTCTCAGTCCTGAACCGAGCGAACAGTTTATCAAGCAGCATGATTTCTCGTCATATGATCTCATTTTAATGGATCTGAATCTAGGCGGCGAGGTCAATGGGATGGAGCTTTCTAAACAGATTTTACAAGAGAATCCTCATTGTAAAATTATCGTGTATACCGGTTATGAGGTCGAGGATTATTTCGAGGAAGCGATTCGTGCGGGTCTGCACGGTGCCATCAGCAAAACGGAATCTAAAGAAAAGATCACCCAATACATATACCACGTACTCAATGGAGAAATTTTAGTCGATTTTGCTTACTTTAAACAGCTGATGACTCAGCAAAAAACAAAGCCGGCTCCTTCCTCTCAAAAAGAACAAGATGTGCTCACACCTAGAGAATGCCTGATTCTTCAAGAAGTTGAAAAAGGATTTACAAACCAAGAAATCGCAGATGCCCTTCATTTAAGCAAGCGGTCCATTGAATACAGCTTGACATCGATTTTCAATAAGCTGAATGTCGGTTCACGGACGGAAGCGGTTTTGATAGCGAAATCAGACGGTGTACTTTAA</ns2:sequence><ns2:name>GCA_003665295</ns2:name></ns2:Sequence><ns2:Sequence dsseqid="sq2052" id="sq2052" description="comQ_comX_comP_comA operon contig_1:3181617-3185805"><ns2:sequence>ATGTCCCATTTAGTAAAATGGAATGGGAGGGGGGAAGTCGTTATTGAGCAGATATGTTTAGATTCTGTCCGGATCAAGGAGAAAATGAAGGAGATTGTGGAGCAAAACATATTTAACGAGGATTTGTCACAACTTCTTTACTCATTTATTGATTCTAAAGAAACATTCTCCTTTGCTGAATCCACAATCTTACATTATGTTGTTTTTGGAGGGGAGAATTTAGATGTTGCAACAAGGCTTGGCGCGGGAATAGAAATTCTTATTCTTTCATCAGATATTATGGATGATCTTGAAGATGAAGATAATCACCATGCATTATGGATGAAAATTAATCGCTCGGAGTCGTTAAATGCAGCACTTTCCTTGTATACAGTAGGATTAACGAGTATTTATTCATTAAATAACAATCCTCTAATTTTTAAATATGTTTTAAAATACGTAAACGAGGCCATGCAAGGTCAACATGACGATATCACTAATAAATCTAAAACAGAAGATGAAAGTTTAGAAGTAATTAGATTAAAATGTGGAAGTCTGATTGCACTAGCAAATGTAGCAGGTGTTTTATTGGCTACAGGAGTATATAATGAAACAGTTGAAAGATATTCCTACTATAAAGGGATTATTGCTCAAATTTCTGGAGATTATTATGTTCTTTTATCCGGAAATCGCAGTGATATTGAAAAAAACAAACATACACTGATTTACTTATATCTTAAGCGCCTTTTTAATGATGCTTCGGAAGATTTATTATACTTAATTTCACATAAAGACTTATATTATAAATCGTTACTTGATAAAGAGAAATTCCAAGAAAAATTAATTAAAGCGGGAGTTACTCAATACATTTCGGTATTATTGGAAATATATAAACAGAAATGTATTTCTGCTATAGAACAATTAAATTTAGATAAAGAAAAAAAAGAGCTAATAAAGGAATGCTTATTAAGTTATACAAAGGGGGATACAAGATGCAAGACCTAATTAACTACTTTTTAAATTATCCTGAGGCTTTAAAAAAATTGAAAAATAAAGAAGCCTGCCTTATAGGTTTTGATGTTCAAGAAACTGAAACAATAATTAAAGCTTATAATGATTATTATCTGGCTGATCCAATAACCCGTCAATGGGGTGATTAATAGGTGGATTAATATTGAAGAACTTAATAAAAAAATTCACAATAGCTGTAATTGTTTTGAGTATCCTTTATATAAGCTATACAACTTATATCAGTATGAATGGAATTATTATTGGGACTAAGATTCATAAAAATGATAAAAGTCAATTTATGATAGAAGAAATATCGGAATCTTCATATGGACAATTTGTTGGTCTGAGACAGGGAGACATCATATTAAAAATTAATAAAGAAAAACCTTCAGACAAACATTTGAAATGGGGATATTTGAGTCATATTAACAGTCTGGATATTTTGAGAAGTGGAAAAAAGATTCATCTCAAAGATTTTGATTTAGTTACTCTAAATAGACCTTATAGTTTTTTTCTGTTCGTACTTCCTTTGGTTTTTTATTTTTTAAGCATAATATGTATTTTTTATATACTTAAAGTAAATAAAAAAAGGAGATCATTTGCTGCCTATATTCTTATTCTATTGTTATTAGACATTTCGATAGCATATATAAGTGCAGGCGGACCATTTAGAGGACATATAATCAATCGGTATATTAACTTGTTTACTTTTATATCTTCTCCTATTCTTTATCTTCAATTTATACAAAGATACCTTGGAGAAATAGGTAAAACTTTTTTGAATAGAATTTCTTTTCTTTATATCATACCAATATTTAATCTTGGTATTGAGTTTTTTCAAGACTATTTACAAGTAGATATTGATTTTTTAGCAACTCTTAATTTGGTTTCTTTTGCAACTTTGACTCTATTTTCTTTTTCAGCGATATACTTACATCTTAATAAATATAAATATGCTGAGCATTCGTTTATTCTTAAATTACTAATTTTAACAAACACTCTTTCATTTGCGCCTTTTTTGATATTTTTTGTTCTTCCAATAATATTTACAGGTAATTATATTTTCCCGGCATTAGCTTCGGCGTCATTACTAGTACTAATTCCGTTCGGGTTAGTATACCAATTTGTAGCCAATAAGATGTTTGATATAGAGTTTATCTTAGGAAGAATGAGATACTATGCTCTACTTGCCATGATACCAACTCTTCTAATAGTTGGTGCATTAGTTCTGTTTGATGTAATGGACATCCAGATGAACCCTGTGCGTCAAACTGTATTTTTTTTCGTTGTCATGTTCGCTGTCTTTTATTTTAAAGAGGTCATGGATTTTAAATTTCGGTTAAAACGTTTCTCCGAAAAATTCAACTATCAGGACAGTATATTTAAATATACTCAGCTAATGAGGGGTGTAACTTCTCTTCAACAAGTTTTTAAAGAACTGAAAAATACTATACTGGATGTTTTGCTTGTAAGCAAAGCTTATACCTTTGAGGTTACTCCTGATCACAAAGTGATATTTTTAGATAAGCATGAAGTTGGACCGGACTGGAATTTTTATCAAGAGGAATTTGAAAACGTAACTTCAGAAATTGGGAAAATTATAGAAGTCAATCAAGGCTTTCTTATGAAAGTTGGTGAACGAGGCGGTAGTTCTTATGTTCTGCTTTGTTTATCTAATATTAACACTCCCCGGCTAACACGTGATGAAATATCGTGGCTGAAAACACTGTCTTTTTATACAAGTGTGTCCATGGAAAATGTCCTGCATATTGAGGAGCTCATGGAACATTTGAAGGACTTAAAACAAGAGGGAACCAACCCCATCTGGCTGAAAAAGCTAATGTTTGCAATCGAAGAAAAACAGCGTTCAGGACTCGCCCGCGATCTCCACGATTCGGTTCTTCAGGATTTGATTTCCTTAAAACGCCAGTGTGAGCTGTTTTTGGGTGATTTCAAGAAGGATGATAATCCGTGCCGTGAAGAGGTGCAGGACAAGCTTGTACAGATGAATGAGCAGATGTCTGATGTGATTTCGATGACGAGGGAGACGTGTCATGAGCTGCGGCCGCAGCTTCTGTATGATCTTGGATTGGTGAAGGCGCTGTCGAAGCTGGTGGCGCAGCAGCAGGAGCGGGTTCCGTTTCATATCCGTTTAAATACCGGCAGATTTACGGCTTCCCTTGATCTGGATTCGCAGCTGAATTTGTACCGGATCATTCAAGAGTTTCTGTCTAATGCGGTCAAGCACTCTCAGGCGACGGATGTGCTGATTATGCTCATCAGTATTCAAAACAAAATCGTTCTTCATTATGAGGACGATGGCGTTGGGTTTGATCAGGAAAAGAATACTGAGCATTCCATGAGCATGGGGCTTTCTGGCATTAAGGAGAGAGTCAGGGCTTTAGATGGGCGCCTTCGGATTGAAACGAGTGAAGGAAAGGGCTTTAAGGCTGATATTGAAATCGAATTGTAATGGATTTATAACGGAAACGACTTGGCACAGGCCAAGTCTTTTTTATAAAATGGAAAAGAGTGAGTAAAAGGGAGGAAAACATGAAAAAGATACTAGTGATTGATGACCATCCGGCTGTCATGGAAGGCACCAAGACAATTTTGGAAACGGATTCGAATTTGTCTGTTGATTGTCTCAGTCCTGAACCGAGTGAACAGTTTATCAAGCAGCATGATTTCTCGTCATATGATCTCATTTTAATGGATCTGAATTTAGGCGGCGAGGTCAATGGGATGGAGCTTTCTAAACAGATTTTACAAGAGAATCCTCATTGTAAAATTATCGTGTATACCGGTTATGAGGTCGAGGATTATTTCGAGGAAGCGATTCGTGCGGGTCTGCACGGTGCCATCAGCAAAACGGAATCTAAAGAAAAGATCACCCAATACATATACCACGTACTCAACGGAGAAATTTTAGTCGATTTTGCTTACTTTAAACAGCTGATGACTCAGCAAAAAACAAAGCCGGCTCCTTCCTCTCAAAAAGAACAAGATGTGCTCACACCTAGAGAATGCCTGATTCTTCAAGAAGTTGAAAAGGGATTTACAAACCAAGAAATCGCAGATGCCCTTCATTTAAGCAAGCGGTCCATTGAATACAGCTTGACATCGATTTTCAATAAGCTGAATGTCGGTTCACGGACGGAAGCGGTTTTGATTGCGAAATCAGACGGTGTACTTTAA</ns2:sequence><ns2:name>GCA_009662235</ns2:name></ns2:Sequence><ns2:Sequence dsseqid="sq2048" id="sq2048" description="comQ_comX_comP_comA operon contig_1:1578388-1582575"><ns2:sequence>ATGTCCCATTTAGTAAAATGGAATGGGAGGGGGGAAGTCGTTATTGAGCAGATATGTTTAGATTCTGTCCGGATCAAGGAGAAAATGAAGGAGATTGTGGAGCAAAACATATTTAACGAGGATTTGTCACAACTTCTTTACTCATTTATTGATTCTAAAGAAACATTCTCCTTTGCTGAATCCACAATCTTACATTATGTTGTTTTTGGAGGGGAGAATTTAGATGTTGCAACAAGGCTTGGCGCGGGAATAGAAATTCTTATTCTTTCATCAGATATTATGGATGATCTTGAAGATGAAGATAATCACCATGCATTATGGATGAAAATTAATCGCTCGGAGTCGTTAAATGCAGCACTTTCCTTGTATACAGTAGGATTAACGAGTATTTATTCATTAAATAACAATCCTCTAATTTTTAAATATGTTTTAAAATACGTAAACGAGGCCATGCAAGGTCAACATGACGATATCACTAATAAATCTAAAACAGAAGATGAAAGTTTAGAAGTAATTAGATTAAAATGTGGAAGTCTGATTGCACTAGCAAATGTAGCAGGTGTTTTATTGGCTACAGGAGAATATAATGAAACAGTTGAAAGATATTCCTACTATAAAGGGATTATAGCTCAAATTTCTGGAGATTATTATGTTCTTTTATCCGGAAATCGCAGTGATATTGAAAAAAACAAACATACACTGATTTACTTATATCTTAAGCGCCTTTTTAATGATGCTTCGGAAGATTTATTATACTTAATTTCACATAAAGACTTATATTATAAATCGTTACTTGATAAAGAGAAATTCCAAGAAAAATTAATTAAAGCGGGAGTTACTCAATACATTTCGGTATTATTGGAAATATATAAACAGAAATGTATTTCTGCTATAGAACAATTAAATTTAGATAAAGAAAAAAAAGAGCTAATAAAGGAATGCTTATTAAGTTATACAAAGGGGGATACAAGATGCAAGACCTAATTAACTACTTTTTAAATTATCCTGAGGCTTTAAAAAAATTGAAAAATAAAGAAGCCTGCCTTATAGGTTTTGATGTGCAAGAAACTGAAACAATAATTAAAGCTTATAATGATTATTATCTGGCTGATCCAATAACCCGTCAATGGGGTGATTAATAGGTGGATTAATATTGAAGAACTTAATAAAAAAATTCACAATAGCTGTAATTGTTTTGAGTATCCTTTATATAAGCTATACAACTTATATCAGTATGAATGGAATTATTATTGGGACTAAGATTCATAAAAATGATAAAAGTCAATTTATGATAGAAGAAATATCGGAATCTTCATATGGACAATTTGTTGGTCTGAGACAGGGAGACATCATATTAAAAATTAATAAAGAAAAACCTTCAGACAAACATTTGAAATGGGGATATTTGAGTCATATTAACAGTCTGGATATTTTGAGAAGTGGAAAAAAGATTCATCTCAAAGATTTTGATTTAGTTACTCTAAATAGACCTTATAGTTTTTTTCTGTTCGTACTTCCTTTGGTTTTTTATTTTTTAAGCATAATATGTATTTTTTATATACTTAAAGTAAATAAAAAAAGGAGATCATTTGCTGCCTATATTCTTATTCTATTGTTATTAGACATTTCGATAGCATATATAAGTGCAGGCGGACCATTTAGAGGACATATAATCAATCGGTATATTAACTTGTTTACTTTTATATCTTCTCCTATTCTTTATCTTCAATTTATACAAAGATACCTTGGAGAAATAGGTAAAACTTTTTTGAATAGAATTTCTTTTCTTTATATCATACCAATATTTAATCTTGGTATTGAGTTTTTTCAAGACTATTTACAAGTAGATATTGATTTTTTAGCAACTCTTAATTTGGTTTCTTTTGCAACTTTGACTCTATTTTCTTTTTCAGCGATATACTTACATCTTAATAAATATAAATATGCTGAGCATTCGTTTATTCTTAAATTACTAATTTTAACAAACACTCTTTCATTTGCGCCTTTTTTGATATTTTTTGTTCTTCCAATAATATTTACAGGTAATTATATTTTCCCGGCATTAGCTTCGGCGTCATTACTAGTACTAATTCCGTTCGGGTTAGTATACCAATTTGTAGCCAATAAGATGTTTGATATAGAGTTTATCTTAGGAAGAATGAGATACTATGCTCTACTTGCCATGATACCAACTCTTCTAATAGTTGGTGCATTAGTTCTGTTTGATGTAATGGACATCCAGATGAACCCTGTGCGTCAAACTGTATTTTTTTCGTTGTCATGTTCGCTGTCTTTTATTTTAAAGAGGTCATGGATTTTAAATTTCGGTTAAAACGTTTCTCCGAAAAATTCAACTATCAGGACAGTATTTTTAAATATACTCAGCTAATGAGGGGTGTAACTTCTCTTCAACAAGTTTTTAAAGAACTGAAAAATACTATACTGGATGTTTTGCTTGTAAGCAAAGCTTATACCTTTGAGGTTACTCCTGATCACAAAGTGATATTTTTAGATAAGCATGAAGTTGGACCGGACTGGAATTTTTATCAAGAGGAATTTGAAAACGTAACTTCAGAAATTGGGAAAATTATAGAAGTCAATCAAGGCTTTCTTATGAAAGTTGGTGAACGAGGCGGTAGTTCTTATGTTCTGCTTTGTTTATCTAATATTAACACTCCCCGGCTAACACGTGATGAAATATCGTGGCTGAAAACACTGTCTTTTTATACAAGTGTGTCCATGGAAAATGTCCTGCATATTGAGGAGCTCATGGAACATTTGAAGGACTTAAAACAAGAGGGAACCAACCCCATCTGGCTGAAAAAGCTAATGTTTGCAATCGAAGAAAAACAGCGTTCAGGACTCGCCCGCGATCTCCACGATTCGGTTCTTCAGGATTTGATTTCCTTAAAACGCCAGTGTGAGCTGTTTTTGGGTGATTTCAAGAAGGATGATAATCCGTGCCGTGAAGAGGTGCAGGACAAGCTTGTACAGATGAATGAGCAGATGTCTGATGTGATTTCGATGACGAGGGAGACGTGTCATGAGCTGCGGCCGCAGCTTCTGTATGATCTTGGATTGGTGAAGGCGCTGTCGAAGCTGGTGGCGCAGCAGCAGGAGCGGGTTCCGTTTCATATCCGTTTAAATACCGGGAGATTTACGGCTTCCCTTGATCTGGATTCGCAGCTGAATTTGTACCGGATCATTCAAGAGTTTCTGTCTAATGCGGTCAAGCACTCTCAGGCGACGGATGTGCTGATTATGCTCATCAGTATTCAAAACAAAATCGTTCTTCATTATGAGGACGATGGCGTTGGGTTTGATCAAGAAAAAAATACTGAGCATTCCATGAGCATGGGGCTTTCTGGCATTAAGGAGAGAGTCAGGGCTTTAGATGGGCGCCTTCGGATTGAAACAAGTGAAGGAAAGGGCTTTAAGGCTGATATTGAAATCGAATTGTAATGGATTTATAACGGAAACGACTTGGCACAGGCCAAGTCTTTTTTATAAAATGGAAAAGAGTGAGTAAAAGGGAGGAAAACATGAAAAAGATACTAGTGATTGATGACCATCCGGCTGTCATGGAAGGCACCAAGACAATTTTGGAAACGGATTCGAATTTGTCTGTTGATTGTCTCAGTCCTGAACCGAGCGAACAGTTTATCAAGCAGCATGATTTCTCGTCATATGATCTCATTTTAATGGATCTGAATCTAGGCGGCGAGGTCAATGGGATGGAGCTTTCTAAACAGATTTTACAAGAGAATCCTCATTGTAAAATTATCGTGTATACCGGTTATGAGGTCGAGGATTATTTCGAGGAAGCGATTCGTGCGGGTCTGCACGGTGCCATCAGCAAAACGGAATCTAAAGAAAAGATCACCCAATACATATACCACGTACTCAACGGAGAAATTTTAGTCGATTTTGCTTACTTTAAACAGCTGATGACTCAGCAAAAAACAAAGCCGGCTCCTTCCTCTCAAAAAGAACAAGATGTGCTCACACCTAGAGAATGCCTGATTCTTCAAGAAGTTGAAAAGGGATTTACAAACCAAGAAATCGCAGATGCCCTTCATTTAAGCAAGCGGTCCATTGAATACAGCTTGACATCGATTTTCAATAAGCTGAATGTCGGTTCACGGACGGAAGCGGTTTTGATTGCGAAATCAGACGGTGTACTTTAA</ns2:sequence><ns2:name>Bacillus_subtilis_DSM1090</ns2:name></ns2:Sequence><ns2:Sequence dsseqid="sq2318" id="sq2318" description="comQ_comX_comP_comA operon contig_1:1122335-1126559"><ns2:sequence>ATGTCCCATTTAGTAAAATGGAATGGGAGGGGGGAAGTCGTTATTGAGCAGATATGTTTAGATTCTGTCCGGATCAAGGAGAAAATGAAGGAGATTGTAGATGAAAATATTTTAAATGAGGACTTAAAAGTGAAGCTCATTTCTTTTATCGAAGAAAAAAAACAATTTTCATTTGCAGAACTGGCTTATTACCATTACATAGCATTTGATGGAAAAAACGACAAAGCAATTGAGTTATTGGCGTCAGGTATAGAACTTTTAATTTTATCTGCGGACATTTTTGACGATATTGAGGATAAGGACAATCTTCAGGCTTCTTGGATGAAATTAGATCCTTCTATAGCAACTAACGCAGCTACCGCACTTTATACATTAAGTCTGCAGGTAATAGGTTCAGTCTCAAATCATCCAAAACTTTTAAGCCTTACTTTGCAATATTCACTCCAATCTTTACAAGGACAACATGTAGATTTGAATTTAACAGCCTCATCAGAATCAGAGTATATTGAAATGATTAAACTTAAGTCGGGTTCTCTGGTAACATTACCTAGTATTCTTGGTGTATATCTGGCAACTGGAGAATGTAATGAAACAGTTGAGGAGTATTCACGTTATTTAGGTGTAGTCGAGCAAATTGCTAATGATCACTATGGACTTTATTACCCTAACAATAATGACTTCAAAACTAGACATACGCTTGCCTTCAATTATCTTAAAAATAAATTTAACCAATCATCAATTGACTTATTAAATTTTTATGCGCAAGAAAATCATATGATAAATAATTTGGAAGATTTGAAGGGAAAGTTAAGAGAATCAGGTGTAATACAATATTTGAATGTTATAAAAAATTTAGCAGTGGAAAATTTTAAGGAATCATTCAAAAAACTGAGATTAGATGAACAAAGAAAAAATAAATTACTTATTCAATTATTAAGGGGGATTTAATTTGAAACATATTGATAAAATCATTAGCCATCTAGTAAACAACCCGGAAGCGTTTGATCAATTTAAGAATGGGAACTTAACCTTGCTAAATATAAATGAAAAAGAAAAGAAAGCAATATTATACGCGTTTGAACAAGGAGAGGTGCCAAGAACAAGCAAGTGGCCTCCAATAGAAGCTATTAGTAATTTTTTTGAGGATGATAAAAGAAAAAGTTTGATTTAATTACGGGATGATGTGATGTACAGATATATTAACGTCTATAAATATTTGTCTCTAGTTTTTATCATTTTAAGTTTTATTTATGTTATATACCTCTCGTATAGCTTTGCTTTTAACATCTTCGTAGGTGCGGATGTAAAGATAAATGAACAGGGTAAGTTAGAGGTCACTAATGTTTTAGATTATACAGATGAATATTATTCAGGTGTGAAAAAGGGAGATATCATTCTTGAAGTAAATGGGGAGAAAGGCAGTGATATTCAATTAAAAAGTGGAAGATTGGTCAATGTAGAAAGTTTAATTGTTGAGAGAGATAATAAATCATTTCATTTACAAAATGTAAGCCTAATCAGTGAAGAAAATTTATTTATGTATCTCATTCCTGTAATATCTTATTCAATCTGTTTATTTTGTATATTTTTTATTTATAGAATAAATAAAGTAAGAAAATCAACTTCTGCTTATATTTTAATATTATTTTTGTTATTTGTATCAGTAGCGTATGTAAGTGCATGCGGGGCAAGAAGAGGTGAAGAGATAAGCACTTACCTGCTTGTTCTTACTTTAGTCAGCTGTCCGGTGTTATATATTCATTTTATATATAAATACTTTATAGAATTAGGAACAAAGTTATTCGAAAAGAAGATTTTAATCATTATGTATATGCTCCCGCTAATAAATCTTTTATTAGAGGACGTTCTGAGTAATAGATTAAAATCTTCGGCTTTTTTGTCTAATCTGAATTTGATTTCATTTTTTGTCCTAGTTCTTACTGTATCGATTCTTATCCATAAAGGGATAAGAAAATTTAAACAAAAAGAGCAAAAGTCAATTTTGAAAGTCCTTGCTTATACAAATATCTTTTCTTTCAGTCCGTTTATTGTCTTTTTTGCTGTTCCATATGTGTTTTTGGAGAAGTATGTCTCACCTTTTAGTTTGGCTGCTTTTACACTTGTTATACCTTTTTCTTTAGTATATCAATTTATGACTAATAGACTTTATAATATCGACTTTGTTGTGGGGCGGCTTAAGTACTACGGTTTTTTAGCCATTACACCTACTATTATCGTAGTGACCATCTTTAATTACATTCAGCAACCAAAGGATATCTTTTATTTAGTTAAACTAACAATTGCAATATATGTGCTTATGTTTGCCGTTTTTTACTTTAAAGAGATTATTGACTTTCGTTTCAAGTTGAAAAGATTTACAGAGAAATTTAATTATCAAGATGGGATTTTTAAATTTACTCAGTTGATTAAGCAAGCATCATCAGTAGATCAAGTACTTAATCACTTTAAAAATACAATCCTAGAAGTATTAAACATAGATAATGCTTGCGTGTATGATAATTCTAAAGGGGAAATCACCCTTCTTAGTAAGAACAACTTTAAAGATTTGACTTATAAAAATCATGAGCAATATGTGAAAAATTTTTCTGGTGATATCGGTAAAATTAAAGAGTTTAAACAAGGTTTTATTATTAAAATAGGTGAACGAGGAGACAGATCATTTTTAGTACTCTGTTTCTCAAGTTATAATACTTTTAAATTAACAAGGGATGAAATTGCATGGCTTCAAACATTAGCGTTTTATACAAATGTCTCATTGGAAAACGTCATGAAAATCGAAGAACTGATGAGTCATTTAGAAGAAATAAAACAACAAGAATCCAACCCCGTATGGCTCAAAAAACTCATGTACACGATCGAGGAAAAACAACGCTCGGATCTCGCCCGCGATCTCCACGATTCGGTTCTTCAGGATTTGATTTCCTTAAAACGCCAGTGTGAGCTGTTTTTGGGTGATTTCAAGAAGGATGATAATCCGTGCCGTGAAGAGGTGCAGGACAAGCTTGTACAGATGAATGAGCAGATGTCTGATGTGATTTCGATGACGAGGGAGACGTGTCATGAGCTGCGGCCGCAGCTTCTGTATGATCTTGGATTGGTGAAGGCGTTGTCGAAGCTGGTGGCGCAGCAGCAGGAGCGGGTTCCGTTTCATATCCGTTTAAATACCGGGAGATTTACGGCTTCCCTTGATCTGGATTCGCAGCTGAATTTGTACCGGATCATTCAAGAGTTTCTGTCTAATGCGGTCAAGCACTCTCAGGCGACGGATGTGCTGATTATGCTCATCAGTATTCAAAACAAAATCGTTCTTCATTATGAGGACGATGGCGTTGGGTTTGATCAGGAAAAGAATACTGAGCATTCCATGAGCATGGGGCTTTCTGGCATTAAGGAGAGAGTCAGGGCTTTAGATGGGCGCCTTCGGATTGAAACAAGTGAAGGAAAGGGCTTTAAGGCTGATATTGAAATCGAATTGTAATGGATTTATAACGGAAACGACTTGGCACAGGCCAAGTCTTTTTTATAAAATGGAAAAGAGTGAGTAAAAGGGAGGAAAACATGAAAAAGATACTAGTGATTGATGACCATCCGGCTGTCATGGAAGGCACCAAGACAATTTTGGAAACGGATTCGAATTTGTCTGTTGATTGTCTCAGTCCTGAACCGAGCGAACAGTTTATCAAGCAGCATGATTTCTCGTCATATGATCTCATTTTAATGGATCTGAATCTAGGCGGCGAGGTCAATGGGATGGAGCTTTCTAAACAGATTTTACAAGAGAATCCTCATTGTAAAATTATCGTGTATACCGGTTATGAGGTCGAGGATTATTTCGAGGAAGCGATTCGTGCGGGTCTGCACGGTGCCATCAGCAAAACGGAATCTAAAGAAAAGATCACCCAATACATATACCACGTACTCAACGGAGAAATTTTAGTCGATTTTGCTTACTTTAAACAGCTGATGACTCAGCAAAAAACAAAGCCGGCTCCTTCCTCTCAAAAAGAACAAGATGTGCTCACACCTAGAGAATGCCTGATTCTTCAAGAAGTTGAAAAAGGATTTACAAACCAAGAAATCGCAGATGCCCTTCATTTAAGCAAGCGGTCCATTGAATACAGCTTGACATCGATTTTTAATAAGCTGAATGTCGGTTCACGGACGGAAGCGGTTTTGATTGCGAAATCAGACGGTGTACTTTAA</ns2:sequence><ns2:name>Bacillus_subtilis_PRO120</ns2:name></ns2:Sequence><ns2:Sequence dsseqid="sq1930" id="sq1930" description="comQ_comX_comP_comA operon contig_1:2878089-2882248"><ns2:sequence>ATGTCCCATTTAGTAAAATGGAATGGGAGGGGGGAAGTCGTTATTGAGCAGATATGTTTAGATTCTGTCCGGATCAAGGAGAAAATGAAGGAGATTGTAAGCCAAAAAATAATGAATCAGGACTTGGAACGATATCTTCAGAATTTTATTGAGTCTAAGGATACGTTTGAGTTTGCCGATTTGGCTCTTCATCATTATTTAGCTTTTAACGGTCAGGACCAAAAAGCAATCGAATGGCTAGCTGCCGGAATTGAATTGCTTATACTCTCATTCGATATTTATGATGACTTAGAGGATCAAGATAATGGAAGTGCTGTCTGGATGAAGATTGACTCGTCAATCGCTTTAAATGCAGTTACAGCTCTTTACACCCTAAGTATACAAGTGATGTGTCAAGCTAGTCATGAACCAGAATTTTCACAAGAGATATTGAATTTTGCGTTACAATCAATTCAAGGCCAGCATGATGATATTGTGAATGCGCCGCAAACGGAAGAAGCCTGTCTTGAAATGATCAAAAATAAATCAGGAGCGCTAACGGCATTGCCCTGTGTAATGGGAGTAATGCTGGCAACAGGCAAATACCATCCCATTGTAGCTTCTTATTCTTATGAACTTGGGATTATTGCACAAATCGAAAATGATTACCGAGGTTTATATTATCTAAATAACGATTTTATTCAGAAGAAAAACACATTGGCATACTTATACTTAAATAAACGTTTTAATGCAGCTTCTGCAGAAATCTTGAGTTGGTATGAAAATACTGAGTTGTTCTTATCATTGAATTCCAAACAAATAAAAGAAAAATTAACTGAGGCAGGCGTAGTGCAATATTTACTTGTAATGAAACACTTGTCATTACAAAAACTAAAGAAAGAAATTGCTAGATTAGAATTGCAAGAGAATAAAATAAAAAAATTAATAACAGGAATCATAAAATAAAGGAGGATTTATATGCAGGAAATAGTCGGATACTTAGTAAAAAATCCAGAAGTTTTAGATGAGGTCATGGAAGGCAGAGCCTCTTTATTAAATATAGATAAGGATCAATTGAAAAGTATAGTTGATGCCTTTAGAGGGCTGCAAATTTATACTAATGGTAATTGGGTTCCTTCGTGAGGCTTTAATAAATGAAGGCATGGTACAACAAAGTTTCAATTTTTTTGATTTTAGTTAGTTTAGTCTATGTAACTTATTTAACGTATATAAGTTCGAGTAAACTTTTAGTTGGTGCAGCAGTAGCTGAAAATCAAGACAATGAAGTTGTAATAACAAATATTGAGGAATTTTCTACGGCTTATTACTCAGGCATACAAAAAGGGGACGTCATCAAAAGTATCAATAATCATAAAGTTAAGCGTCCTCTTGAAGTTCAAAAATATAATTCAAACCATGTGAGTTCAATAGTCGTCGAGAGAGATGGAGAAAAGGTTAAAATTAAGCCTGATTTAATGAATGATGGGAATTTTACTACTTTTGTGATCCCATTAATATTTTATATAGCCTGTCTATTTTGTTGTTTCTTCATTCTAAAAATAAATGAATCGAAAAAACTACTCTCTGCTTTGATTTTAATCATTTTCTTGTTATCTGCTTCTTTAGCATACTTAAGTGCGGGTGGATCTGCAAAGGGAGATTGGTTAAGCAGATGTATAATGGTATTCACTTTAACATCTGTAATGTTTAATTATCTTCTTTTCTTGTATCAGTATTTTAAAGAACTGGGCACTGTGTTATTTAACAAAAAAGTTTTTATATTATATGCAATTCCAGTACTAAATCTAGTTTTTGAATTGTTGCGAACTCAACTTTTCTTTAGACATTATGTGCCTAAAATAAATTTACTTTCGTTCTTTATTTCATTTATAATCGTGAGCGTATATTTTGGATCTATTTTAATTAAAAGTAAGGATACTGAACAAGCACATATTATAAAAGTTCTTACCATAATTAATATCTTATCTTTTTCGCCGTTTTTGTTTTTATATATAATACCTTATGTATTCTTAAGCACTGATGGGATTTCTTCTTTTGTAGCTGCTTCATTTATGTTCCTAATACCATTTTCTTTGGTTTATCAATTTATGACAAATAAAATTTATAATGTGGATTTTATTTTAAGTAGGTTAAAATATTATGGAATATTAGCATTAACGCCCACAATTATTTTAGTTACGGTATTCGAGTTAATAGGAAATCCAGCTGGAGATTTCTATTATTTCAGACTGGCGATTCTTATGTATATTATTATGGTGGCGGTCTTTTATTATAAAGAAGTACTTGATTTCAGATTTAGATTAAAAAGGGTTTCGGAAAAATTCAATTATCAAGACAGTATATATAAATTTACGCAGTTGATTAGAGATTCAACTTCTTTGACCCAAGTATTTGAGGAACTGAAAACCACGATACTTGAGGTTTCGCTTGTAAGCCGAGCCCATATTTATGAGGTTTCAGTTGATGGAAGTATTAAACTCTATGAAGAACTTAATCAAAATTCATTTGAAAAAGTCTATGAAAAAGAATTTAGAAAAGTAACATCCGAAATAGGGAAAATCGTTGAATTTAATAAAGGTTTTGTCATGAAGATTGGTGAACGCGGTGGTAAATCATTTGTGATCCTTTGTTTATCTAAAATGAATACGCCTCGTCTCACACTCGAAGAACTTTCTTGGCTGAAAACTTTGGCTTTTTATACAAACGTATCGATCGAAAACGTCATGAAAATCGAAGAACTGATGAGTCATTTAGAAGAAATAAAACAACAAGAATCTAACCCCGTATGGCTCAAAAAACTCATGTATACGATCGAGGAAAAACAACGCTCTGATCTCGCCCGCGATCTCCACGATTCGGTTCTTCAGGATTTGATTTCCTTAAAACGCCAGTGTGAGCTGTTTTTGGGTGATTTCAAGAAGGATGATAATCCGTGCCGTGAAGAGGTGCAGGACAAGCTTGTACAGATGAATGAGCAGATGTCTGATGTGATTTCGATGACGAGGGAGACGTGTCATGAGCTGCGGCCGCAGCTTCTGTATGATCTTGGGCTGGTCAAGGCGCTGTCGAAGCTGGTGGCGCAGCAGCAGGAGCGGGTTCCGTTTCATATTCGTTTAAATACCGGGAGATTTACGGCTTCCCTTGATCTGGATTCGCAGCTGAATTTGTACCGGATCATTCAAGAGTTTCTGTCTAATGCGGTCAAGCACTCTCAGGCGACGGATGTGCTGATTATGCTCATCAGTATTCAAAACAAAATCGTTCTTCATTATGAGGATGATGGCGTAGGGTTTGATCAGGAAAAGAATACTGAGCATTCCATGAGCATGGGGCTTTCTGGCATTAAGGAGAGAGTCAGGGCTTTAGATGGGCGCCTTCGGATTGAAACAAGTGAAGGAAAGGGCTTTAAGGCTGATATTGAAATCGAATTGTAATGGATTTATAACGGAAACGACTTGGCACAGGCCAAGTCTTTTTTATAAAATGGAAAAGAGTGAGTAAAAGGGAGGAAAACATGAAAAAGATACTAGTGATTGATGACCATCCGGCTGTCATGGAAGGCACCAAGACAATTTTGGAAACGGATTCGAATTTGTCTGTTGATTGTCTCAGTCCTGAACCGAGCGAACAGTTTATCAAGCAGCATGATTTCTCGTCATATGATCTCATTTTAATGGATCTGAATCTAGGCGGCGAGGTCAATGGGATGGAGCTTTCTAAACAGATTTTACAAGAGAATCCTCATTGTAAAATTATCGTGTATACCGGTTATGAGGTCGAGGATTATTTCGAGGAAGCGATTCGTGCGGGTCTGCACGGTGCCATCAGCAAAACGGAATCTAAAGAAAAGATCACCCAATACATATACCACGTACTCAACGGAGAAATTTTAGTCGATTTTGCTTACTTTAAACAGCTGATGACTCAGCAAAAAACAAAGCCGGCTCCTTCCTCTCAAAAAGAACAAGATGTGCTCACACCTAGAGAATGCCTGATTCTTCAAGAAGTTGAAAAGGGATTTACAAACCAAGAAATCGCAGATGCCCTTCATTTAAGCAAGCGGTCCATTGAATACAGCTTGACATCGATTTTCAATAAGCTGAATGTCGGTTCACGGACGGAAGCGGTTTTGATTGCGAAATCAGACGGTGTACTTTAA</ns2:sequence><ns2:name>GCA_009913255</ns2:name></ns2:Sequence><ns2:Sequence dsseqid="sq1910" id="sq1910" description="comQ_comX_comP_comA operon contig_1:3172143-3176302"><ns2:sequence>ATGTCCCATTTAGTAAAATGGAATGGGAGGGGGGAAGTCGTTATTGAGCAGATATGTTTAGATTCTGTCCGGATCAAGGAGAAAATGAAGGAGATTGTAAGCCAAAAAATAATGAATCAGGACTTGGAACGATATCTTCAGAATTTTATTGAGTCTAAGGATACGTTTGAGTTTGCCGATTTGGCTCTTCATCATTATTTAGCTTTTAACGGTCAGGACCAAAAAGCAATCGAATTGCTAGCTGCCGGAATTGAATTGCTTATACTCTCATTCGATATTTATGATGACTTAGAGGATCAAGATAATGGAAGTGCTGTCTGGATGAAGATTGACTCGTCAATCGCTTTAAATGCAGTTACAGCTCTTTACACCCTAAGTATACAAGTGATGTGTCAAGCTAGTCATGAACCAGAATTTTCACAAGAGATATTGAATTTTGCGTTACAATCAATTCAAGGCCAGCATGATGATATTGTGAATGCGCCGCAAACTGAAGAAGCCTGTCTTGAAATGATCAAAAATAAATCAGGAGCGCTAACGGCATTGCCCTGTGTAATGGGAGTAATGCTGGCAACAGGCAAATACCATCCCATTGTAGCTTCTTATTCTTATGAACTTGGGATTATTGCACAAATCGAAAATGATTACCGAGGTTTATATTATCTAAATAACGATTTTATTCAGAAGAAAAACACATTGGCATACTTATACTTAAATAAACGTTTTAATGCAGCTTCTGCAGAAATCTTGAGTTGGTATGAAAATACTGAGTTGTTCTTATCATTGAATTCCAAACAAATAAAAGAAAAATTAACTGAGGCAGGCGTAGTGCAATATTTACTTGTAATGAAACACTTGTCATTACAAAAACTAAAGAAAGAAATTGCTAGATTAGAATTGCAAGAGAATAAAATAAAAAAATTAATAACAGGAATCATAAAATAAAGGAGGATTTATATGCAGGAAATAGTCGGATACTTAGTAAAAAATCCAGAAGTTTTAGATGAGGTCATGGAAGGCAGAGCCTCTTTATTAAATATAGATAAGGATCAATTGAAAAGTATAGTTGATGCCTTTAGAGGGCTGCAAATTTATACTAATGGTAATTGGGTTCCTTCGTGAGGCTTTAATAAATGAAGGCATGGTACAACAAAGTTTCAATTTTTTTGATTTTAGTTAGTTTAGTCTATGTAACTTATTTAACGTATATAAGTTCGAGTAAACTTTTAGTTGGTGCAGCAGTAGCTGAAAATCAAGACAATGAAGTTGTAATAACAAATATTGAGGAATTTTCTACGGCTTATTACTCAGGCATACAAAAAGGGGACGTCATCAAAAGTATCAATAATCATAAAGTTAAGCGTCCTCTTGAAGTTCAAAAATATAATTCAAACCATGTGAGTTCTATAGTCGTCGAGAGAGATGGAGAAAAGGTTAAAATTAAGCCTGATTTAATGAATGATGGGAATTTTACTACTTTTGTGATCCCATTAATATTTTATATAGCCTGTCTATTTTGTTGTTTCTTCATTCTAAAAATAAATGAATCGAAAAAACTACTCTCTGCTTTGATTTTAATCATTTTCTTGTTATCTGCTTCTTTAGCATACTTAAGTGCGGGTGGATCTGCAAAGGGAGATTGGTTAAGCAGATGTATAATGGTATTCACTTTAACTTCTGTAATGTTTAATTATCTTCTTTTCTTGTATCAGTATTTTAAAGAACTAGGCACTGTGTTATTCAACAAAAAAGTTTTTATATTATATGCAATTCCAGTACTAAATCTAGTTTTTGAATTGTTGCGAACTCAACTTTTCTTTAGACATTATGTGCCTAAAATAAATTTACTTTCGTTCTTTATTTCATTTATAATCGTGAGCGTATATTTTGGATCTATTTTAATTAAAAGTAAGGATACTGAACAAGCACATATTATAAAAGTTCTTACCATAATTAATATCTTATCTTTTTCGCCGTTTTTGTTTTTATATATAATACCTTATGTATTCTTAAGCACTGATGGGATTTCTTCTTTTGTAGCTGCTTCATTTATGTTCCTAATACCATTTTCTTTGGTTTATCAATTTATGACAAATAAAATTTATAATGTGGATTTTATTTTAAGTAGGTTAAAATATTATGGAATATTAGCATTAACGCCCACAATTATTTTAGTTACGGTATTCGAGTTAATAGGAAATCCAGCTGGAGATTTCTATTATTTCAGACTGGCGATTCTTATGTATATTATTATGGTGGCGGTCTTTTATTATAAAGAAGTACTTGATTTCAGATTTAGATTAAAAAGGGTTTCGGAAAAATTCAATTATCAAGACAGTATATATAAATTTACGCAGTTGATTAGAGATTCAACTTCTTTGACCCAAGTATTTGAGGAACTGAAAACCACGATACTTGAGGTTTCGCTTGTAAGCCGAGCCCATATTTATGAGGTTTCAGTTGATGGAAGTATTAAACTCTATGAAGAACTTAATCAAAATTCATTTGAAAAAGTCTATGAAAAAGAATTTAGAAAAGTAACATCCGAAATAGGGAAAATCGTTGAATTTAATAAAGGTTTTGTCATGAAGATTGGTGAACGCGGTGGTAAATCATTTGTGATCCTTTGTTTATCTAAAATGAATACGCCTCGTCTCACACTCGAAGAACTTTCTTGGCTGAAAACTTTGGCTTTTTATACAAACGTATCGATCGAAAACGTCATGAAAATCGAAGAACTGATGAGTCATTTAGAAGAAATAAAACAACAAGAATCCAACCCCGTATGGCTCAAAAAACTCATGTATACGATCGAGGAAAAACAACGCTCTGATCTCGCCCGCGATCTCCACGATTCGGTTCTTCAGGATTTGATTTCCTTAAAACGCCAGTGTGAGCTGTTTTTGGGTGATTTCAAGAAGGATGATAATCCGTGCCGTGAAGAGGTGCAGGACAAGCTTGTACAGATGAATGAGCAGATGTCTGATGTGATTTCGATGACGAGGGAGACGTGTCATGAGCTGCGGCCGCAGCTTCTGTATGATCTTGGATTGGTGAAGGCGCTGTCGAAGCTGGTGGCGCAGCAGCAGGAGCGGGTTCCGTTTCATATCCGTTTAAATACCGGGAGATTTACGGCTTCCCTTGATCTGGATTCGCAGCTGAATTTGTACCGGATCATTCAAGAGTTTCTGTCTAATGCGGTCAAGCACTCTCAGGCGACGGATGTGCTGATTATGCTCATCAGTATTCAAAACAAAATCGTTCTTCATTATGAGGACGATGGCGTTGGGTTTGATCAGGAAAAGAATACTGAGCATTCCATGAGCATGGGGCTTTCTGGCATTAAGGAGAGAGTCAGGGCTTTAGATGGGCGCCTTCGGATTGAAACAAGTGAAGGAAAGGGCTTTAAGGCTGATATTGAAATCGAATTGTAATGGATTTATAACGGAAACGACTTGGCACAGGCCAAGTCTTTTTTATAAAATGGAAAAGAGTGAGTAAAAGGGAGGAAAACATGAAAAAGATACTAGTGATTGATGACCATCCGGCTGTCATGGAAGGCACCAAGACAATTTTGGAAACGGATTCGAATTTGTCTGTTGATTGTCTCAGTCCTGAACCGAGCGAACAGTTTATCAAGCAGCATGATTTCTCGTCATATGATCTCATTTTAATGGATCTGAATCTAGGCGGCGAGGTCAATGGGATGGAGCTTTCTAAACAGATTTTACAAGAGAATCCTCATTGTAAAATTATCGTGTATACCGGTTATGAGGTCGAGGATTATTTCGAGGAAGCGATTCGTGCGGGTCTGCACGGTGCCATCAGCAAAACGGAATCTAAAGAAAAGATCACCCAATACATATACCACGTACTCAACGGAGAAATTTTAGTCGATTTTGCTTACTTTAAACAGCTGATGACTCAGCAAAAAACAAAGCCGGCTCCTTCCTCTCAAAAAGAACAAGATGTGCTCACACCTAGAGAATGCCTGATTCTTCAAGAAGTTGAAAAGGGATTTACAAACCAAGAAATCGCAGATGCCCTTCATTTAAGCAAGCGGTCCATTGAATACAGCTTGACATCGATTTTCAATAAGCTGAATGTCGGTTCACGGACGGAAGCGGTTTTGATTGCGAAATCAGACGGTGTACTTTAA</ns2:sequence><ns2:name>GCA_017753785</ns2:name></ns2:Sequence><ns2:Sequence dsseqid="sq2270" id="sq2270" description="comQ_comX_comP_comA operon contig_1:2653260-2657485"><ns2:sequence>ATGTCCCATTTAGTAAAATGGAATGGGAGGGGGGAAGTCGTTATTGAGCAGATATGTTTAGATTCTGTCCGGATCAAGGAGAAAATGAAGGAGATTGTAGATGAAAATATTTTAAATGAGGACTTAAAAGTGAAGCTCATTTCTTTTATCGAAGAAAAAAAACAATTTTCATTTGCAGAACTGGCTTATTACCATTACATAGCATTTGATGGAAAAAACGACAAAGCAATTGAGTTATTGGCGTCAGGTATAGAACTTTTAATTTTATCTGCGGACATTTTTGACGATATTGAGGATAAGGACAATCTTCAGGCTTCTTGGATGAAAATAGATCCTTCGATAGTGATTAACGCAGCTACTACACTTTATACATTAAGTTTGCAAGTGATAAGTTTAGTTTCAAACAATCCGCAACTTCTAAGTCTGACTTTACAATATTCACTTCAATCTTTACAAGGGCAACATGCAGATTTAAATGTAAAAATCTCTTCAGAATCAGAGTATATTGAAATGATTAAACTTAAGTCAGGTTCTCTTGTAACATTGCCTAGTGTTCTTGGTGTATATTTGGCAACTGGAGAAATTAATGAAACAGTCGAGGAGTATTCACTTTATTTGGGTATAGTCGAGCAAATTGCGAATGATCACCATGGGCTATATTATCCTGACAATAATGACATAAAAACTAGACACAATCTTGCCTTCTACTATCTAAAAAATAAATATAACCAATCATCGATTGACTTATTAAATTTTTATGCGCAAGAAAATAATCAGATAAATAACATGGATGAATTGACAAAGAGGTTACAAGGATCAGGTGTAATCCAATACCTGAATGTTATTAAAAATATAGCACTGGAAAATTTTAAAGAATCATTCAAAAAACTGAGATTAGATGAACAAAGAAAGAATAAACTACTTGATCAATTATTAAGGGGGAATATAAATTGAAACATATCGATAAAATCATCAGCCATTTAGTAAACAATCCGGAAGCTTTTGATCAATTTAAGAATGGGAACTTAACCTTGCTAAATATAAATGAAAAAGAAAAGAAAGCAATATTATATGCGTTTGAAGAAGGAGAGGCACCGAGAACAAGCAATTGGCCCCCAATAGAAACTATCAGTAGTTTTTTTGAGGATGATAAAAGAAAAAGTTTTATTTAATTATGGGATGATGAGATGCACAGAAATAATAACTTCTATAAATATTTGTCTCTAGCTTTTATCATTTTAAGTTTTGTTTATGTGATCTACCTCTCTTATATTTCTGTTTTTAATATCTTTGTAGGTGCGGATGTGAAGATTAATGAACAGGGTAAGTTAGAGGTTACCAAAGTTGTGGATTATACAGATGAATATTATTCGGGTGTAAAAAAGGGTGACATCATTCTCGAAGTTAATGGGCAAAAAGGAAGTGAAATCCAGTTAGAAAGCGGAAGATTGGTCAATGTAGAAAGCTTAACTGTTGAAAGAGATAATAAATCATTTCATTTACAAAATGTAAGCCTAATAAGTGAAGAAAATTTATTTATGTATCTCATTCCGCTCATATCTTATTCAATCTGTTTATTTTGTATATTTTTTGTTTACAGAATAAATAAAGTAAGAAAATCACCTTCTGCTTTTGTTTTAATCTTATTTTTGTTATTTGTATCAGTAGCATATGTAAGTGCCTGCGGGGCAAGAAGAGGTGAAGAGGTTAGCACTTATCTACTTGTCCTTACTTTAGTAAGTTGTCCGATTTTATATATACATTTCATATATAAATACTTTGCGGAATTGGGTACAAAGTTATTCAAAAAGAAGATTTTAATCATTATGTATATACTTCCACTCGTAAACCTGTTACTAGAAGCTGTTTTGAGTAATAGATTAAATTCTTCGGCTTTTTTGTCAAACTTGAACTTGATTTCCTTTTTTGTCCTAGTCCTTACTGTATCTATTCTTATCCATCAAGGGATTAGAAAAATCAAACAAAATGAGCAAAAGTCAATTTTAAAAATCCTTGCTTATATAAATATCCTGTCTTTTAGTCCCTTTATTATCTTTTTTGTTATTCCCTATGTGTTGTTTGATAAGTATCTTTCACCCTTTAGTTTGGCAGCTTTTACACTTGTTATACCTTTTTCTTTAGTGTATCAATTTATGACAAATAGACTTTATAATATTGACTTTGTTGTAGGACGGCTTAAATACTATGGATTTTTAGCCATTACACCTACTGTTATTGTGGTCACCATATTTAATTACATTCAAAAACCAGAAGATAACTTTTACTCCGTTAAACTAACAGTTGTAATATATTTGCTTATGTTTGCTGTCTTTTACTTTAAAGAAATCATTGATTTTCGTTTCAAGTTGAAAAGATTTACAGAGAAATTTAATTATCAAGATGGGATTTTTAAATTTACTCAGTTGATTAAGCAAGCATCATCAGTAGATCAAGTACTTAATCACTTTAAAAATACAATCCTAGAAGTATTAAACATAGATAATGCTTGCGTGTATGATAATTCTAAAGGGGAAATCACCCTTCTTAGTAAGAACAACTTTAAAGATTTGACTTATAAAAATCATGAGCAATATGTGAAAAATTTTTCTGGTGATATCGGTAAAATTAAAGAGTTTAAACAAGGTTTTATTATTAAAATAGGTGAACGAGGAGACAGATCATTTTTAGTACTCTGTTTCTCAAGTTATAATACTTTTAAGTTAACAAGGGATGAAATTGCATGGCTTCAAACATTAGCATTTTATACAAATGTCTCATTGGAAAACGTTATGAAAATCGAAGAATTGATGGTGCATCTTGAGGATTTAAAACAACAAGAATCCAACCCCGTATGGCTCAAAAAACTCATGTACACGATCGAGGAAAAACAACGCTCGGATCTCGCCCGCGATCTCCACGATTCGGTTCTTCAGGATTTGATTTCCTTAAAACGCCAGTGTGAGCTGTTTTTGGGTGATTTTAAGAAGGATGATAATCCGTGCCGTGAAGAGGTGCAGGACAAGCTTGTACAGATGAATGAGCAGATGTCTGATGTGATTTCGATGACGAGGGAGACGTGTCATGAGCTGCGGCCGCAGCTTCTGTATGATCTCGGATTGGTGAAGGCGCTGTCGAAGCTGGTGGCGCAGCAGCAGGAGCGGGTTCCGTTTCACATTCGTTTAAATACCGGGAGATTTACGGCTTCCCTTGATCTGGATTCGCAGCTGAATTTGTACCGGATCATTCAAGAGTTTCTGTCTAATGCGGTCAAGCACTCTCAGGCGACGGATGTGCTGATTATGCTCATCAGTATTCAAAACAAAATCGTTCTTCATTATGAGGACGATGGCGTTGGGTTTGATCAGGAAAAGAATACTGAGCATTCCATGAGCATGGGGCTTTCTGGCATTAAGGAGAGAGTAAGGGCTTTAGATGGGCGCCTTCGGATTGAAACAAGTGAAGGAAAGGGCTTTAAGGCTGATATTGAAATCGAATTGTAATGGATTTATAACGGAAACGACTTGGCACAGGCCAAGTCTTTTTTATAAAATGGAAAAGAGTGAGTAAAAGGGAGGAAAACATGAAAAAGATACTAGTGATTGATGACCATCCGGCTGTCATGGAAGGCACCAAGACAATTTTGGAAACGGATTCGAATTTGTCTGTTGATTGTCTCAGTCCTGAACCGAGCGAACAGTTTATCAAGCAGCATGATTTCTCGTCATATGATCTCATTTTAATGGATCTGAATTTAGGCGGCGAGGTCAATGGGATGGAGCTTTCTAAACAGATTTTACAAGAGAATCCTCATTGTAAAATTATCGTGTATACCGGTTATGAGGTCGAGGATTATTTCGAGGAAGCGATTCGTGCGGGTCTGCACGGTGCCATCAGCAAAACGGAATCTAAAGAAAAGATCACCCAATACATATACCACGTACTCAACGGAGAAATTTTAGTCGATTTTGCTTACTTTAAACAGCTGATGACTCAGCAAAAAACAAAGCCGGCTCCTTCCTCTCAAAAAGAACAAGATGTGCTCACACCTAGAGAATGCCTGATTCTTCAAGAAGTTGAAAAGGGATTTACAAACCAAGAAATCGCAGATGCCCTTCATTTAAGCAAGCGGTCCATTGAATACAGCTTGACATCGATTTTCAATAAGCTGAATGTCGGTTCACGGACGGAAGCGGTTTTGATTGCGAAATCAGACGGTGTACTTTAA</ns2:sequence><ns2:name>GCA_022570515</ns2:name></ns2:Sequence><ns2:Sequence dsseqid="sq1978" id="sq1978" description="comQ_comX_comP_comA operon contig_2:3256058-3260209"><ns2:sequence>ATGTCCCATTTAGTAAAATGGAATGGGAGGGGGGAAGTCGTTATTGAGCAGATATGTTTAGATTCTGTCCGGATCAAGGAGAAAATGAAGGAGATTGTAAGCCAAAAAATAATGAATCAGGACTTGGAACGATATCTTCAGAATTTTATTGAGTCTAAGGATACGTTTGAGTTTGCCGATTTGGCTCTTCATCATTATTTAGCTTTTAACGGTCAGGACCAAAAAGCAATCGAATTGCTAGCTGCCGGAATTGAATTGCTTATACTCTCATTCGATATTTATGATGACTTAGAGGATCAAGATAATGGAAGTGCTGTCTGGATGAAGATTGACTCGTCAATCGCTTTAAATGCAGTTACAGCTCTTTACACCCTAAGTATACAAGTGATGTGTCAAGCTAGTCATGAACCAGAATTTTCACAAGAGATATTGAATTTTGCGTTACAATCAATTCAAGGCCAGCATGATGATATTGTGAATGTGCCGCAAACGGAAGAAGCCTGTCTTGAAATGATCAAAAATAAATCAGGAGCGCTAACGGCATTGCCCTGTGTAATGGGAGTAATGCTGGCAACAGGCAAATACCATCCCATTGTAGCTTCATATTCTTATGAACTTGGGATTATTTCACAGATCGATAATGATTATAAAGGTTTGTTTTACTTAAATAACGATTTTGTTCAGAAAAAAAATACATTGGCATACTTATACTTAAAGAAACAATTTAACGATGCTTCAGCGGAGCTACTAAGTTTATATCAAAAACCAGAGGAATTTGTTTCTATTAATACTAAGGCTTTGAAGCGAAAATTGACAGAAGCAGGCGTTATACAATATTTACTGGTGATGAAACATTTATCTCTCCAAAAAATAAAGAATGAAATGTCACAATTAAAACTAGAAGAAGATAAAACTGAAAAATTATTGTCTGTTATGATTAAATAAGGAGGGGATTTATTATGCAAGAAATGGTAGGATACTTAATTAAATACCCAAATGTTTTAAGGGAAGTAATGGAAGGGAATGCTTGTTTATTGGGTGTTGATAAAGATCAATCTGAATGTATCATAAATGGTTTTAAAGGGTTAGAAATTTATTCAATGATGGATTGGCACTATTGAGGGTTAAATGAAGTCTAGAACCAATAAAATTTCTGTATTGTTAGTTGTAATAAGTCTGTTATATGTTATTTATTTGACCTATATAAGCAATAATAATTTGTTAGTTGGAGCAACTGTTTCGAAAGGGAAGAACGGAGACGTTGTAATTACCAATGTAGATGAATATTCAATGGCATCATACAGTGGAATAGAAAAAGGGGATATCGTAAAGCGTATTAATAATCAAAAGATAAACACTAAAGAAATAAAAATGAATAAGCTTAAAAATGTGAGCTCAATGGTTGTTGAGAGAAATGGCAAGGATGTTGAGCTAAAGCTGACTTTATTTAATGATAAAAATTTTTCTACTTACTTAATACCGTTAATGTTTTATATTGTTTGTTTATTTTGTTGCCTATTTATAATAAAAATAAATGAATCAAAGAATTTACCATCTGCTTTAGTTTTAATTATATTTCTGTTATCCGCTTCTATTGCTTATATAAGTGCAGGAGTTTCTGTTAAAGGCGATATACTATGCAGATGTATTATGGTGGTAACATTAATATCTGTACCGCTAAACTACCTTCTCTTTCTTTATCATTATTTTAGAGAGTTAGGCACTACCTTATTTGATAAAAAAGTTTTCATTTTATATTTGGTACCGATCATAAATGTAGTGTGTGAAATGTTCCGTTCACACCTTTTCTTTCGTGATTATGTGCCTAAATTAAGTTTACTATCCTTTTTCTTTTTATTTATCATAGTAGGGATATATTTCTGTATCATTTTAATTAAAAATAAAGATACTGAACAAGCGCATATTATTAAGGTTCTCACTATTATTAATATCTTTTCTTTCTCACCTTTTTTGTGTTTATATTTGATACCGTATGTCTTTTTAAATGCGCACTATGTTTCATCCTTTTTAGCAGCTTCATTTATGATGCTAATACCTTTCTCCTTAGTATTTCAATTCATGACAAATAAAATCTATAATGTAGATTTTATTTTAAGCAGATTAAGGTACTATGGCTTTTTAGCTCTAACGCCAACAATTATTCTAATCTCTACAATTGAATTGATTAGTAGTCCTGATAGTGATTTTTATAGTGTTAAACTAACCTTTTTAATTTATATTATCATGTTGGCGGTCTTTTATTATAAAGAAGTACTTGATTTCAGATTTAGATTAAAAAGGGTCTCGGAAAAATTCAATTATCAAGACAGTATATATAAATTCACGCAGATGATAAGAGACTCTACTTCCCTGTCTCAAGTATTTGAAGAACTGAAAAATACTATACTTGAGGTTTCTCTTGTTAGCCGAGCACATGTATATGAAGTTTCAGCTGACGGAAATATTAAACTATATGATGCTGAGAACGTAAATTCATTTGAAAAAGTCTATGAAAAAGAATTTAGAAAAGTAACATCCGAGATAGGGAAAATCGTTGAATTTAATAAAGGTTTTGTCATGAAGATAGGTGAACGCGGTGGTAAATCATTTGTGATCCTTTGTTTATCTAAAATGAATACGCCTCGTCTCACACTCGAAGAACTTTCTTGGCTGAAAACTTTGGCTTTTTATACAAACGTATCGATCGAAAACGTCATGAAAATCGAAGAACTAATGAGTCATTTAGAAGAAATAAAACAACAAGAATCCAACCCCGTATGGCTCAAAAAACTCATGTACACGATCGAGGAAAAACAACGCTCGGATCTCGCCCGCGATCTCCACGATTCGGTTCTTCAGGATTTGATTTCCTTAAAACGCCAGTGTGAGCTGTTTTTGGGTGATTTCAAGAAGGATGATAATCCGTGCCGTGAAGAGGTGCAGGACAAGCTTGTACAGATGAATGAGCAGATGTCTGATGTGATTTCGATGACGAGGGAGACGTGTCATGAGCTGCGGCCGCAGCTTCTGTATGATCTTGGATTGGTGAAGGCGTTGTCGAAGCTGGTGGCGCAGCAGCAGGAGCGGGTTCCGTTTCATATCCGTTTAAATACCGGCAGATTTACGGCTTCCCTTGATCTGGATTCGCAGCTGAATTTATACCGGATCATTCAAGAGTTTCTGTCTAATGCGGTTAAGCACTCTCAGGCGACGGATGTGCTGATTATGCTCATTAGTATTCAAAACAAAATCGTTCTTCATTATGAGGACGATGGCGTTGGGTTTGATCAGGAAAAGAATACTGAGCATTCCATGAGCATGGGGCTTTCTGGCATTAAGGAGAGAGTCAGGGCTTTAGATGGGCGCCTTCGGATTGAAACAAGTGAAGGAAAGGGCTTTAAGGCTGATATTGAAATCGAATTGTAATGGATTTATAACGGAAACGACTTGGCACAGGCCAAGTCTTTTTTATAAAATGGAAAAGAGTGAGTAAAAGGGAGGAAAACATGAAAAAGATACTAGTGATTGATGACCATCCGGCTGTCATGGAAGGCACCAAGACAATTTTGGAAACGGATTCGAATTTGTCTGTTGATTGTCTCAGTCCTGAACCGAGCGAACAGTTTATCAAGCAGCATGATTTCTCGTCATATGATCTCATTTTAATGGATCTGAATTTAGGCGGCGAGGTCAATGGGATGGAGCTTTCTAAACAGATTTTACAAGAGAATCCTCATTGTAAAATTATCGTGTATACCGGTTATGAGGTCGAGGATTATTTCGAGGAAGCGATTCGTGCGGGTCTGCACGGTGCCATCAGCAAAACGGAATCTAAAGAAAAGATCACCCAATACATATACCACGTACTCAACGGAGAAATTTTAGTCGATTTTGCTTACTTTAAACAGCTGATGACTCAGCAAAAAACAAAGCCGGCTCCTTCCTCTCAAAAAGAACAAGATGTGCTCACACCTAGAGAATGCCTGATTCTTCAAGAAGTTGAAAAGGGATTTACAAACCAAGAAATCGCAGATGCCCTTCATTTAAGCAAGCGGTCCATTGAATACAGCTTGACATCGATTTTCAATAAGCTGAATGTCGGTTCACGGACGGAAGCGGTTTTGATTGCGAAATCAGACGGTGTACTTTAA</ns2:sequence><ns2:name>GCA_905315025</ns2:name></ns2:Sequence><ns2:Sequence dsseqid="sq2320" id="sq2320" description="comQ_comX_comP_comA operon contig_2:3524687-3528911"><ns2:sequence>ATGTCCCATTTAGTAAAATGGAATGGGAGGGGGGAAGTCGTTATTGAGCAGATATGTTTAGATTCTGTCCGGATCAAGGAGAAAATGAAGGAGATTGTAGATGAAAATATTTTAAATGAGGACTTAAAAGTGAAGCTCATTTCTTTTATCGAAGAAAAAAAACAATTTTCATTTGCAGAACTGGCTTATTACCATTACATAGCATTTGATGGAAAAAACGACAAAGCAATTGAGTTATTGGCGTCAGGTATAGAACTTTTAATTTTATCTGCGGACATTTTTGACGATATTGAGGATAAGGACAATCTTCAGGCTTCTTGGATGAAATTAGATCCTTCTATAGCAACTAACGCAGCTACCGCACTTTATACATTAAGTCTGCAGGTAATAGGTTCAGTCTCAAATCATCCAAAACTTTTAAGCCTTACTTTGCAATATTCACTCCAATCTTTACAAGGACAACATGTAGATTTGAATTTAACAGCCTCATCAGAATCAGAGTATATTGAAATGATTAAACTTAAGTCGGGTTCTCTGGTAACATTACCTAGTATTCTTGGTGTATATCTGGCAACTGGAGAATGTAATGAAACAGTTGAGGAGTATTCACGTTATTTAGGTGTAGTCGAGCAAATTGCTAATGATCACTATGGACTTTATTACCCTAACAATAATGACTTCAAAACTAGACATACGCTTGCCTTCAATTATCTTAAAAATAAATTTAACCAATCATCAATTGACTTATTAAATTTTTATGCGCAAGAAAATCATATGATAAATAATTTGGAAGATTTGAAGGGAAAGTTAAGAGAATCAGGTGTAATCCAATACCTGAATGTTATAAAAAATTTAGCAGTGGAAAATTTTAAGGAATCATTCAAAAAACTGAGATTAGATGAACAAAGAAAAAATAAATTACTTATTCAATTATTAAGGGGGATTTAATTTGAAACATATTGATAAAATCATTAGCCATCTAGTAAACAACCCGGAAGCGTTTGATCAATTTAAGAATGGGAACTTAACCTTGCTAAATATAAATGAAAAAGAAAAGAAAGCAATATTATACGCGTTTGAACAAGGAGAGGTGCCAAGAACAAGCAAGTGGCCTCCAATAGAAGCTATTAGTAATTTTTTTGAGGATGATAAAAGAAAAAGTTTGATTTAATTACGGGATGATGTGATGTACAGATATATTAACGTCTATAAATATTTGTCTCTAGTTTTTATCATTTTAAGTTTTATTTATGTTATATACCTCTCGTATAGCTTTGCTTTTAACATCTTCGTAGGTGCGGATGTAAAGATAAATGAACAGGGTAAGTTAGAGGTCACTAATGTTTTAGATTATACAGATGAATATTATTCAGGTGTGAAAAAGGGAGATATCATTCTTGAAGTAAATGGGGAGAAAGGCAGTGATATTCAATTAAAAAGTGGAAGATTGGTCAATGTAGAAAGTTTAATTGTTGAGAGAGATAATAAATCATTTCATTTACAAAATGTAAGCCTAATCAGTGAAGAAAATTTATTTATGTATCTCATTCCTGTAATATCTTATTCAATCTGTTTATTTTGTATATTTTTTATTTATAGAATAAATAAAGTAAGAAAATCAACTTCTGCTTATATTTTAATATTATTTTTGTTATTTGTATCAGTAGCGTATGTAAGTGCATGCGGGGCAAGAAGAGGTGAAGAGATAAGCACTTACCTGCTTGTTCTTACTTTAGTCAGCTGTCCGGTGTTATATATTCATTTTATATATAAATACTTTATAGAATTAGGAACAAAGTTATTCGAAAAGAAGATTTTAATCATTATGTATATGCTCCCGCTAATAAATCTTTTATTAGAGGACGTTCTGAGTAATAGATTAAAATCTTCGGCTTTTTTGTCTAATCTGAATTTGATTTCATTTTTTGTCCTAGTTCTTACTGTATCGATTCTTATCCATAAAGGGATAAGAAAATTTAAACAAAAAGAGCAAAAGTCAATTTTGAAAGTCCTTGCTTATACAAATATCTTTTCTTTCAGTCCGTTTATTGTCTTTTTTGCTGTTCCATATGTGTTTTTGGAGAAGTATGTCTCACCTTTTAGTTTGGCTGCTTTTACACTTGTTATACCTTTTTCTTTAGTATATCAATTTATGACTAATAGACTTTATAATATCGACTTTGTTGTGGGGCGGCTTAAGTACTACGGTTTTTTAGCCATTACACCTACTATTATCGTAGTGACCATCTTTAATTACATTCAGCAACCAAAGGATATCTTTTATTTAGTTAAACTAACAATTGCAATATATGTGCTTATGTTTGCCGTTTTTTACTTTAAAGAGATTATTGACTTTCGTTTCAAGTTGAAAAGATTTACAGAGAAATTTAATTATCAAGATGGGATTTTTAAATTTACTCAGTTGATTAAGCAAGCATCATCAGTAGATCAAGTACTTAATCACTTTAAAAATACAATCCTAGAAGTATTAAACATAGATAATGCTTGCGTGTATGATAATTCTAAAGGGGAAATCACCCTTCTTAGTAAGAACAACTTTAAAGATTTGACTTATAAAAATCATGAGCAATATGTGAAAAATTTTTCTGGTGATATCGGTAAAATTAAAGAGTTTAAACAAGGTTTTATTATTAAAATAGGTGAACGAGGAGACAGATCATTTTTAGTACTCTGTTTCTCAAGTTATAATACTTTTAAATTAACAAGGGATGAAATTGCATGGCTTCAAACATTAGCGTTTTATACAAATGTCTCATTGGAAAACGTTATGAAAATCGAAGAATTGATGGTGCATCTTGAGGATTTAAAACAACAAGAATCCAACCCCGTATGGCTCAAAAAACTCATGTACACGATCGAGGAAAAACAACGCTCGGATCTCGCCCGCGATCTCCACGATTCGGTTCTTCAGGATTTGATTTCCTTAAAACGCCAGTGTGAGCTGTTTTTGGGTGATTTCAAGAAGGATGATAATCCGTGCCGTGAAGAGGTGCAGGACAAGCTTGTACAGATGAATGAGCAGATGTCTGATGTGATTTCGATGACGAGGGAGACGTGTCATGAGCTGCGGCCGCAGCTTCTGTATGATCTTGGATTGGTGAAGGCGTTGTCGAAGCTGGTGGCGCAGCAGCAGGAGCGGGTTCCGTTTCATATCCGTTTAAATACCGGGAGATTTACGGCTTCCCTTGATCTGGATTCGCAGCTGAATTTGTACCGGATCATTCAAGAGTTTCTGTCTAATGCGGTCAAGCACTCTCAGGCGACGGATGTGCTGATTATGCTCATCAGTATTCAAAACAAAATCGTTCTTCATTATGAGGACGATGGCGTTGGGTTTGATCAGGAAAAAAATACTGAGCATTCCATGAGCATGGGGCTTTCTGGCATTAAGGAGAGAGTCAGGGCTTTAGATGGGCGCCTTCGGATTGAAACAAGTGAAGGAAAGGGCTTTAAGGCTGATATTGAAATCGAATTGTAATGGATTTATAACGGAAACGACTTGGCACAGGCCAAGTCTTTTTTATAAAATGGAAAAGAGTGAGTAAAAGGGAGGAAAACATGAAAAAGATACTAGTGATTGATGACCATCCGGCTGTCATGGAAGGCACCAAGACAATTTTGGAAACGGATTCGAATTTGTCTGTTGATTGTCTCAGTCCTGAACCGGGCGAACAGTTTATCAAGCAGCATGATTTCTCGTCATATGATCTCATTTTAATGGATCTGAATCTAGGCGGCGAGGTCAATGGGATGGAGCTTTCTAAACAGATTTTACAAGAGAATCCTCATTGTAAAATTATCGTGTATACCGGTTATGAGGTCGAGGATTATTTCGAGGAAGCGATTCGTGCGGGTCTGCACGGTGCCATCAGCAAAACGGAATCTAAAGAAAAGATCACCCAATACATATACCACGTACTCAACGGAGAAATTTTAGTCGATTTTGCTTACTTTAAACAGCTGATGACTCAGCAAAAAACAAAGCCGGCTCCTTCCTCTCAAAAAGAACAAGATGTGCTCACACCTAGAGAATGCCTGATTCTTCAAGAAGTTGAAAAAGGATTTACAAACCAAGAAATCGCAGATGCCCTTCATTTAAGCAAGCGGTCCATTGAATACAGCTTGACATCGATTTTTAATAAGCTGAATGTCGGTTCACGGACGGAAGCGGTTTTGATTGCGAAATCAGACGGTGTACTTTAA</ns2:sequence><ns2:name>Bacillus_subtilis_PRO121</ns2:name></ns2:Sequence><ns2:Sequence dsseqid="sq2280" id="sq2280" description="comQ_comX_comP_comA operon contig_4:3155119-3159343"><ns2:sequence>ATGTCCCATTTAGTAAAATGGAATGGGAGGGGGGAAGTCGTTATTGAGCAGATATGTTTAGATTCTGTCCGGATCAAGGAGAAAATGAAGGAGATTGTAGATGAAAATATTTTAAATGAGGACTTAAAAGTGAAGCTCATTTCTTTTATCGAAGAAAAAAAACAATTTTCATTTGCAGAACTGGCTTATTACCATTACATAGCATTTGATGGAAAAAACGACAAAGCAATTGAGTTACTGGCGTCAGGTATAGAACTTTTAATTTTATCTGCGGACATTTTTGACGATATTGAGGATAAGGACAATCTTCAGGCTTCTTGGATGAAATTAGATCCTTCTATAGCAACTAACGCAGCTACCGCACTTTATACATTAAGTCTGCAGGTAATAGGCTCAGTCTCAAATCATCCAAAACTTTTAAGCCTTACTTTGCAATATTCACTCCAATCTTTACAAGGACAACATGTAGATTTGAATTTAACAGCCTCATCAGAATCAGAGTATATTGAAATGATTAAACTTAAGTCGGGTTCTCTGGTAACATTGCCCAGTATTCTTGGTGTATATCTGGCAACTGGAGAATGTAATGAAACAGTTGAGGAGTATTCACGTTATTTAGGTGTAGTCGAGCAAATTGCAAATGATCACTATGGACTTTATTACCCTAACAATAATGACTTCAAAACTAGACATACGCTTGCCTTCAATTATCTTAAAAATAAATTTAACCAATCATCAATTGACTTATTAAATTTTTATGCGCAAGAAAATCATATGATAAATAATTTGGAAGATTTGAAGGGAAAGTTAAGAGAATCAGGTGTAATACAATATTTGAATGTTATAAAAAATTTAGCAGTGGAAAATTTTAAGGAATCATTCAAAAAACTGAGATTAGATGAACAAAGAAAAAATAAATTACTTATTCAATTATTAAGGGGGATTTAATTTGAAACATATTGATAAAATCATTAGCCATCTAGTAAACAACCCGGAAGCGTTTGATCAATTTAAGAATGGGAACTTAACCTTGCTAAATATAAATGAAAAAGAAAAGAAAGCAATATTATACGCGTTTGAACAAGGAGAGGTGCCAAGAACAAGCAAGTGGCCTCCAATAGAAGCTATTAGTAATTTTTTTGAGGATGATAAAAGAAAAAGTTTGATTTAATTACGGGATGATGTGATGTACAGATATATTAACGTCTATAAATATTTGTCTCTAGTTTTTATCATTTTAAGTTTTATTTATGTTATATACCTCTCGTATAGCTTTGCTTTTAACATCTTCGTAGGTGCGGATGTAAAGATAAATGAACAGGGTAAGTTAGAGGTCACTAATGTTTTAGATTATACAGATGAATATTATTCAGGTGTGAAAAAGGGAGATATCATTCTTGAAGTAAATGGGGAGAAAGGCAGTGATATTCAATTAAAAAGTGGAAGATTGGTCAATGTAGAAAGTTTAATTGTTGAGAGAGATAATAAATCATTTCATTTACAAAATGTAAGCCTAATCAGTGAAGAAAATTTATTTATGTATCTCATTCCTGTAATATCTTATTCAATCTGTTTATTTTGTATATTTTTTATTTATAGAATAAATAAAGTAAGAAAATCAACTTCTGCTTATATTTTAATATTATTTTTGTTATTTGTATCAGTAGCGTATGTAAGTGCATGCGGGGCAAGAAGAGGTGAAGAGATAAGCACTTACCTGCTTGTTCTTACTTTAGTCAGCTGTCCGGTGTTATATATTCATTTTATATATAAATACTTTATAGAATTAGGAACAAAGTTATTCGAAAAGAAGATTTTAATCATTATGTATATGCTCCCGCTAATAAATCTTTTATTAGAGGACGTTCTGAGTAATAGATTAAAATCTTCGGCTTTTTTGTCTAATCTGAATTTGATTTCATTTTTTGTCCTAGTTCTTACTGTATCGATTCTTATCCATAAAGGGATAAGAAAATTTAAACAAAAAGAGCAAAAGTCAATTTTGAAAGTCCTTGCTTATACAAATATCTTTTCTTTCAGTCCGTTTATTGTCTTTTTTGCTGTTCCATATGTGTTTTTGGAGAAGTATGTCTCACCTTTTAGTTTGGCTGCTTTTACACTTGTTATACCTTTTTCTTTAGTATATCAATTTATGACTAATAGACTTTATAATATCGACTTTGTTGTGGGGCGGCTTAAGTACTACGGTTTTTTAGCCATTACACCTACTATTATCGTAGTGACCATCTTTAATTACATTCAGCAACCAAAGGATATCTTTTATTTAGTTAAACTAACAATTGCAATATATGTGCTTATGTTTGCCGTTTTTTACTTTAAAGAGATTATTGACTTTCGTTTCAAGTTAAAAAGATTTACTGAAAAATTTAATTATCAAGATGGGATTTTTAAATTTACTCAATTAATAAAGCAAGCATCATCAGTAGATCAAGTACTTAATCACTTTAAGAATACAATCTTAGATGTATTAAATATAGATAATGCTTGTGTGTATGATAATTCAAAAGGAGAAATTACTCTCCTTAGCAAGAATAACTTTAAAGATCTCACTTATACAAATCATGAGCAATATGTGAAAAATTTTACTGGTGATATCGGCAAAATTAAAGAGTTTAAACAAGGTTTTATTATTAAAATAGGTGAACGAGGAGACAAATCATTTTTAGTACTCTGTTTCTCAAGTTATAATACTTTTAAATTAACAAGAGATGAAATTGCATGGCTCCAAACATTAGCGTTTTATACAAATGTTTCATTGGAAAACGTGATGAAAATAGAGGAATTGATGGTGCATCTTGAGGATTTAAAACAACAAGAATCCAACCCCGTATGGCTCAAAAAACTCATGTACACGATCGAGGAAAAACAACGCTCCGATCTCGCCCGCGATCTCCACGATTCGGTTCTTCAGGATTTGATTTCCTTAAAACGCCAGTGTGAGCTGTTTTTGGGTGATTTCAAGAAGGATGATAATCCGTGCCGTGAAGAGGTGCAGGACAAGCTGGTACAGATGAATGAGCAGATGTCTGATGTGATTTCGATGACAAGGGAGACGTGTCATGAGTTGCGGCCGCAGCTTCTGTATGATCTTGGGCTGGTCAAGGCGCTGTCGAAGCTGGTGGCGCAGCAGCAGGAGCGGGTTCCGTTTCATATTCGTTTAAATACCGGGAGATTTACGGCTTCCCTTGATCTGGATTCGCAGCTGAATTTGTACCGGATCATTCAAGAGTTTCTGTCTAATGCGGTCAAGCACTCTCAGGCGACGGATGTGCTGATTATGCTCATCAGTATTCAAAACAAAATCGTTCTTCATTATGAGGATGATGGCGTAGGGTTTGATCAGGAAAAGAATACTGAGCATTCCATGAGCATGGGGCTTTCTGGCATTAAGGAGAGAGTCAGGGCTTTAGATGGGCGCCTTCGGATTGAAACAAGTGAAGGAAAGGGCTTTAAGGCTGATATTGAAATCGAATTGTAATGGATTTATAACGGAAACGACTTGGCACAGGCCAAGTCTTTTTTATAAAATGGAAAAGAGTGAGTAAAAGGGAGGAAAACATGAAAAAGATACTAGTGATTGATGACCATCCGGCTGTCATGGAAGGCACCAAGACAATTTTGGAAACGGATTCGAATTTGTCTGTTGATTGTCTCAGTCCTGAACCGAGCGAACAGTTTATCAAGCAGCATGATTTCTCGTCATATGATCTCATTTTAATGGATCTGAATCTAGGCGGCGAGGTCAATGGGATGGAGCTTTCTAAACAGATTTTACAAGAGAATCCTCATTGTAAAATTATCGTGTATACCGGTTATGAGGTCGAGGATTATTTCGAGGAAGCGATTCGTGCGGGTCTGCACGGTGCCATCAGCAAAACGGAATCTAAAGAAAAGATCACCCAATACATATACCACGTACTCAACGGAGAAATTCTAGTCGATTTTGCTTACTTTAAACAGCTGATGACTCAGCAAAAAACAAAGCCGGCTCCTTCCTCTCAAAAAGAACAAGATGTGCTCACACCTAGAGAATGCCTGATTCTTCAAGAAGTTGAAAAGGGATTTACAAACCAAGAAATCGCAGATGCCCTTCATTTAAGCAAGCGGTCCATTGAATACAGCTTGACATCGATTTTCAATAAGCTGAATGTCGGTTCACGGACGGAAGCGGTTTTGATTGCGAAATCAGACGGTGTACTTTAA</ns2:sequence><ns2:name>GCA_905311035</ns2:name></ns2:Sequence><ns2:Sequence dsseqid="sq2064" id="sq2064" description="comQ_comX_comP_comA operon contig_1:3252427-3256615"><ns2:sequence>ATGTCCCATTTAGTAAAATGGAATGGGAGGGGGGAAGTCGTTATTGAGCAGATATGTTTAGATTCTGTCCGGATCAAGGAGAAAATGAAGGAGATTGTGGAGCAAAACATATTTAACGAGGATTTGTCACAACTTCTTTACTCATTTATTGATTCTAAAGAAACATTCTCCTTTGCTGAATCCACAATCTTACATTATGTTGTTTTTGGAGGGGAGAATTTAGATGTTGCAACAAGGCTTGGCGCGGGAATAGAAATTCTTATTCTTTCATCAGATATTATGGATGATCTTGAAGATGAAGATAATCACCATGCATTATGGATGAAAATTAATCGCTCGGAGTCGTTAAATGCAGCACTTTCCTTGTATACAGTAGGATTAACGAGTATTTATTCATTAAATAACAATCCTCTAATTTTTAAATATGTTTTAAAATACGTAAACGAGGCCATGCAAGGTCAACATGACGATATCACTAATAAATCTAAAACAGAAGATGAAAGTTTAGAAGTAATTAGATTAAAATGTGGAAGTCTGATTGCACTAGCAAATGTAGCAGGTGTTTTATTGGCTACAGGAGAATATAATGAAACAGTTGAAAGATATTCCTACTATAAAGGGATTATAGCTCAAATTTCTGGAGATTATTATGTTCTTTTATCCGGAAATCGCAGTGATATTGAAAAAAACAAACATACACTGATTTACTTATATCTTAAGCGCCTTTTTAATGATGCTTCGGAAGATTTATTATACTTAATTTCACATAAAGACTTATATTATAAATCGTTACTTGATAAAGAGAAATTCCAAGAAAAATTAATTAAAGCGGGAGTTACTCAATACATTTCGGTATTATTGGAAATATATAAACAGAAATGTATTTCTGCTATAGAACAATTAAATTTAGATAAAGAAAAAAAAGAGCTAATAAAGGAATGCTTATTAAGTTATACAAAGGGGGATACAAGATGCAAGACCTAATTAACTACTTTTTAAATTATCCTGAGGCTTTAAAAAAATTGAAAAATAAAGAAGCCTGCCTTATAGGTTTTGATGTGCAAGAAACTGAAACAATAATTAAAGCTTATAATGATTATTATCTGGCTGATCCAATAACCCGTCAATGGGGTGATTAATAGGTGGATTAATATTGAAGAACTTAATAAAAAAATTCACAATAGCTGTAATTGTTTTGAGTATCCTTTATATAAGCTATACAACTTATATCAGTATGAATGGAATTATTATTGGGACTAAGATTCATAAAAATGATAAAAGTCAATTTATGATAGAAGAAATATCGGAATCTTCATATGGACAATTTGTTGGTCTGAGACAGGGAGACATCATATTAAAAATTAATAAAGAAAAACCTTCAGACAAACATTTGAAATGGGGATATTTGAGTCATATTAACAGTCTGGATATTTTGAGAAGTGGAAAAAAGATTCATCTCAAAGATTTTGATTTAGTTACTCTAAATAGACCTTATAGTTTTTTTCTGTTCGTACTTCCTTTGTTTTTTTATTTTTTAAGCATAATATGTATTTTTTATATACTTAAAGTAAATAAAAAAAGGAGATCATTTGCTGCCTATATTCTTATTCTATTGTTATTAGACATTTCGATAGCATATATAAGTGCAGGCGGACCATTTAGAGGACATATAATCAATCGGTATATTAACTTGTTTACTTTTATATCTTCTCCTATTCTTTATCTTCAATTTATACAAAGATACCTTGGAGAAATAGGTAAAACTTTTTTGAATAGAATTTCTTTTCTTTATATCATACCAATATTTAATCTTGGTATTGAGTTTTTTCAAGACTATTTACAAGTAGATATTGATTTTTTAGCAACTCTTAATTTGGTTTCTTTTGCAACTTTGACTCTATTTTCTTTTTCAGCGATATACTTACATCTTAATAAATATAAATATGCTGAGCATTCGTTTATTCTTAAATTACTAATTTTAACAAACACTCTTTCATTTGCGCCTTTTTTGATATTTTTTGTTCTTCCAATAATATTTACAGGTAATTATATTTTCCCGGCATTAGCTTCGGCGTCATTACTAGTACTAATTCCGTTCGGGTTAGTATACCAATTTGTAGCCAATAAGATGTTTGATATAGAGTTTATCTTAGGAAGAATGAGATACTATGCTCTACTTGCCATGATACCAACTCTTCTAATAGTTGGTGCATTAGTTCTGTTTGATGTAATGGACATCCAGATGAACCCTGTGCGTCAAACTGTATTTTTTTTCGTTGTCATGTTCGCTGTCTTTTATTTTAAAGAGGTCATGGATTTTAAATTTCGGTTAAAACGTTTCTCCGAAAAATTCAACTATCAGGACAGTATTTTTAAATATACTCAGCTAATGAGGGGTGTAACTTCTCTTCAACAAGTTTTTAAAGAACTGAAAAATACTATACTGGATGTTTTGCTTGTAAGCAAAGCTTATACCTTTGAGGTTACTCCTGATCACAAAGTGATATTTTTAGATAAGCATGAAGTTGGACCGGACTGGAATTTTTATCAAGAGGAATTTGAAAACGTAACTTCAGAAATTGGGAAAATTATAGAAGTCAATCAAGGCTTTCTTATGAAAGTTGGTGAACGAGGCGGTAGTTCTTATGTTCTGCTTTGTTTATCTAATATTAACACTCCCCGGCTAACACGTGATGAAATATCGTGGCTGAAAACACTGTCTTTTTATACAAGTGTGTCCATGGAAAATGTCCTGCATATTGAGGAGCTCATGGAACATTTGAAGGACTTAAAACAAGAGGGAACCAACCCCATCTGGCTGAAAAAGCTAATGTTTGCAATCGAAGAAAAACAGCGTTCAGGACTCGCCCGCGATCTCCACGATTCGGTTCTTCAGGATTTGATTTCCTTAAAACGCCAGTGTGAGCTGTTTTTGGGTGATTTCAAGAAGGATGATAATCCGTGCCGTGAAGAGGTGCAGGACAAGCTTGTACAGATGAATGAGCAGATGTCTGATGTGATTTCGATGACGAGGGGGACGTGTCATGAGCTGCGGCCGCAGCTTCTGTATGATCTTGGATTGGTGAAGGCGCTGTCGAAGCTGGTGGCGCAGCAGCAGGAGCGGGTTCCGTTTCATATCCGTTTAAATACCGGGAGATTTACGGCTTCCCTTGATCTGGATTCGCAGCTGAATTTGTACCGGATCATTCAAGAGTTTCTGTCTAATGCGGTCAAGCACTCTCAGGCGACGGATGTGCTGATTATGCTCATCAGTATTCAAAACAAAATCGTTCTTCATTATGAGGACGATGGCGTTGGGTTTGATCAAGAAAAAAATACTGAGCATTCCATGAGCATGGGGCTTTCTGGCATTAAGGAGAGAGTCAGGGCTTTAGATGGGCGCCTTCGGATTGAAACAAGTGAAGGAAAGGGCTTTAAGGCTGATATTGAAATCGAATTGTAATGGATTTATAACGGAAACGACTTGGCACAGGCCAAGTCTTTTTTATAAAATGGAAAAGAGTGAGTAAAAGGGAGGAAAACATGAAAAAGATACTAGTGATTGATGACCATCCGGCTGTCATGGAAGGCACCAAGACAATTTTGGAAACGGATTCGAATTTGTCTGTTGATTGTCTCAGTCCTGAACCGAGCGAACAGTTTATCAAGCAGCATGATTTCTCGTCATATGATCTCATTTTAATGGATCTGAATCTAGGCGGCGAGGTCAATGGGATGGAGCTTTCTAAACAGATTTTACAAGAGAATCCTCATTGTAAAATTATCGTGTATACCGGTTATGAGGTCGAGGATTATTTCGAGGAAGCGATTCGTGCGGGTCTGCACGGTGCCATCAGCAAAACGGAATCTAAAGAAAAGATCACCCAATACATATACCACGTACTCAACGGAGAAATTTTAGTCGATTTTGCTTACTTTAAACAGCTGATGACTCAGCAAAAAACAAAGCCGGCTCCTTCCTCTCAAAAAGAACAAGATGTGCTCACACCTAGAGAATGCCTGATTCTTCAAGAAGTTGAAAAGGGATTTACAAACCAAGAAATCGCAGATGCCCTTCATTTAAGCAAGCGGTCCATTGAATACAGCTTGACATCGATTTTCAATAAGCTGAATGTCGGTTCACGGACGGAAGCGGTTTTGATTGCGAAATCAGACGGTGTACTTTAA</ns2:sequence><ns2:name>GCA_003610955</ns2:name></ns2:Sequence><ns2:Sequence dsseqid="sq2382" id="sq2382" description="comQ_comX_comP_comA operon contig_1:103942-108166"><ns2:sequence>ATGTCCCATTTAGTAAAATGGAATGGGAGGGGGGAAGTCGTTATTGAGCAGATATGTTTAGATTCTGTCCGGATCAAGGAGAAAATGAAGGAGATTGTGGATGAAAATATTTTAAATGAGGACTTAAAAGTGAAGCTCATTTCTTTTATCAAAGAAAAAAAACAATTTTCATTTGCAGAACTGGCTTATTACCATTACATAGCATTTGATGGAAAAAACGACAAAGCAATTGAGTTATTGGCGTCAGGTATAGAACTTTTAATTTTATCTGCGGACATTTTTGACGATATTGAGGATAAGGACAATCTTCAGGCTTCTTGGATGAAATTAGATCCTTCTATAGCAACTAACGCAGCTACCGCACTTTATACATTAAGTCTGCAAGTAATAGGTTCAGTCTCAAATCATCCAAAACTTTTAAGCCTTACTTTGCAATATTCACTCCAATCTTTACAAGGACAACATGTAGATTTGAATTTAACAGCCTCATCAGAATCAGAGTATATTGAAATGATTAAACTTAAGTCGGGTTCTCTGGTAACATTGCCCAGTATTCTTGGTGTATATCTGGCAACTGGAGAATATAATGAAACAGTTGAGGAGTATTCACGTTATTTAGGTATAGTCGAGCAAATTGCAAATGATCACTATGGACTTTATTACCCTAACTATAATGACTTCAAAACTAGACATACGCTTGCCTTCAATTATCTTAAAAATAAATTTAACCAATCATCAATTGACTTATTAAATTTTTATGCGCAAGAAAATCATATGATAAATAATTTGGAAGATTTGAAGGGAAAGTTAAGAGAATCAGGTGTAATACAATATTTGAATGTTATAAAAAATTTAGCAGTGGAAAATTTTAAGGAATCATTCAAAAAACTGAGATTAGATGAACAAAGAAAAAATAAATTACTTATTCAATTATTAAGGGGGATTTAATTTGAAACATATTGATAAAATCATTAGCCATCTAGTAAACAACCCGGAAGCGTTTGATCAATTTAAGAATGGGAACTTAACCTTGCTAAATATAAATGAAAAAGAAAAGAAAGCAATATTATACGCGTTTGAACAAGGAGAGGTGCCAAGAACAAGCAAGTGGCCTCCAATAGAAGCTATTAGTAATTTTTTTGAGGATGATAAAAGAAAAAGTTTGATTTAATTACGGGATGATGTGATGTACAGATATATTAACGTCTATAAATATTTGTCTCTAGTTTTTATCATTTTAAGTTTTATTTATGTTATATACCTCTCGTATAGCTTTGCTTTTAACATCTTCGTAGGTGCGGATGTAAAGATAAATGAACAGGGTAAGTTAGAGGTCACCAATGTTTTAGATTATACAGATGAATATTATTCATGTGTGAAAAAGGGAGATATCATTCTTGAAGTAAATGGGGAGAAAGGCAGTGATATTCAATTAAAAAGTGGAAGATTGGTCAATGTAGAAAGTTTAATTGTTGAGAGAGATAATAAATCATTTCATTTACAAAATGTAAGCCTAATCAGTGAAGAAAATTTATTTATGTATCTCATTCCTGTAATATCTTATTCAATCTGTTTATTTTGTATATTTTTTATTTATAGAATAAATAAAGTAAGAAAATCAACTTCTGCTTATATTTTAATTTTATTTTTGTTATTTGTATCAGTAGCGTATGTAAGTGCATGTGGAGCAAGAAGAGGTGAAGAGATAAGCACTTATCTGCTTGTTCTTACTTTAGTCAGTTGTCCGGTGTTATATATTCATTTTATATATAAATACTTTATAGAATTAGGAACAAAGTTATTCGAAAAGAAGATTTTAATCATTATGTATATGCTCCCGCTAATAAATCTTTTATTAGAGGACGTTCTGAGTAATAGATTAAAATCTTCGGCTTTTTTGTCTAATCTGAATTTGATTTCATTTTTTGTCCTAGTTCTTACTGTATCGATTCTTATCCATAAAGGGATAAGAAAATTTAAACAAAAAGAGCAAAAGTCAATTTTGAAAGTCCTTGCTTATACAAATATCTTTTCTTTCAGTCCGTTTATTGTCTTTTTTGCTGTTCCATATGTGTTTTTCGAGAAGTATGTCTCACCTTTTAGTTTGGCTGCTTTTACACTTGTTATACCTTTTTCTTTAGTATATCAATTTATGACTAATAGACTTTATAATATCGACTTTGTTGTGGGGCGGCTTAAGTACTACGGTTTTTTAGCCATTACACCTACTATTATCGTAGTGACCATCTTTAATTACATTCAGCAACCAAAGGATATCTTTTATTTAGTTAAACTAACAATTGCAATATATGTTCTTATGTTTGCCGTTTTTTACTTTAAAGAAATCATTGATTTTCGTTTCAAGTTGAAAAGATTTACAGAGAAATTTAATTATCAAGATGGGATTTTTAAATTTACTCAGTTGATTAAGCAAGCATCATCAGTAGATCAAGTACTTAATCACTTTAAAAATACAATCCTAGAAGTATTAAACATAGATAATGCTTGCGTGTATGATAATTCTAAAGGGGAAATCACCCTTCTTAGTAAGAACAACTTTAAAGATTTGACTTATAAAAATCATGAGCAATATGTGAAAAATTTTTCTGGTGATATCGGTAAAATTAAAGAGTTTAAACAAGGTTTTATTATTAAAATAGGTGAACGAGGAGACAGATCATTTTTAGTACTCTGTTTCTCAAGTTATAATACTTTTAAATTAACAAGGGATGAAATTGCATGGCTTCAAACATTAGCGTTTTATACAAATGTCTCATTGGAAAACGTTATGAAAATCGAAGAATTGATGGTGCATCTTGAGGATTTAAAACAACAAGAATCCAACCCCGTATGGCTCAAAAAACTCATGTACACGATCGAAGAAAAACAACGCTCGGATCTCGCCCGCGATCTCCACGATTCGGTTCTTCAGGATTTGATTTCCTTAAAACGCCAGTGTGAGCTGTTTTTGGGTGATTTTAAGAAGGGTGATAATCCGTGCCGTGAAGAGGTGCAGGACAAGCTTGTACAGATGAATGAGCAGATGTCTGATGTGATTTCGATGACGAGGGAGACGTGTCATGAGCTGCGGCCGCAGCTTCTGTATGATCTTGGGCTGGTCAAGGCGCTGTCGAAGCTGGTGGCGCAGCAGCAGGAGCGGGTTCCGTTTCATATCCGTTTAAATACCGGGAGATTTACGGCTTCCCTTGATCTGGATTCGCAGCTGAATTTGTACCGGATCATTCAAGAGTTTCTGTCTAATGCGGTCAAGCACTCTCAGGCGACGGATGTGCTGATTATGCTCATCAGTATTCAAAACAAAATCGTTCTTCATTATGAGGATGATGGCGTAGGATTTGATCAGGAAAAGAATACTGAGCATTCCATGAGCATGGGGCTTTCTGGCATTAAGGAGAGAGTCAGGGCTTTAGATGGGCGCCTTCGGATTGAAACAAGTGAAGGAAAGGGCTTTAAGGCTGATATTGAAATCGAATTGTAATGGATTTATAACGGAAAAGACTTGGCACAGGCCAAGTCTTTTTTATAAAATGGAAAAGAGTGAGTAAAAGGGAGGAAAACATGAAAAAGATACTAGTGATTGATGACCATCCGGCTGTCATGGAAGGCACCAAGACAATTTTGGAAACGGATTCGAATTTGTCTGTTGATTGTCTCAGTCCTGAACCGAGCGAACAGTTTATCAAGCAGCATGATTTCTCGTCATATGATCTCATTTTAATGGATCTGAATCTAGGCGGCGAGGTCAATGGGATGGAGCTTTCTAAACAGATTTTACAAGAGAATCCTCATTGTAAAATTATCGTGTATACCGGTTATGAGGTCGAGGATTATTTCGAGGAAGCGATTCGTGCGGGTCTGCACGGTGCCATCAGCAAAACGGAATCTAAAGAAAAGATCACCCAATACATATACCACGTACTCAACGGAGAAATTTTAGTCGATTTTGCTTACTTTAAACAGCTGATGACTCAGCAAAAAACAAAGCCGGCTCCTTCCTCTCAAAAAGAACAAGATGTGCTCACACCTAGAGAATGCCTGATTCTTCAAGAAGTTGAAAAAGGATTTACAAACCAAGAAATCGCAGATGCCCTTCATTTAAGCAAGCGGTCCATTGAATACAGCTTGACATCGATTTTTAATAAGCTGAATGTCGGTTCACGGACGGAAGCGGTTTTGATAGCGAAATCAGACGGTGTACTTTAA</ns2:sequence><ns2:name>GCA_027497435</ns2:name></ns2:Sequence><ns2:Sequence dsseqid="sq2398" id="sq2398" description="comQ_comX_comP_comA operon contig_1:3619435-3623659"><ns2:sequence>ATGTCCCATTTAGTAAAATGGAATGGGAGGGGGGAAGTCGTTATTGAGCAGATATGTTTAGATTCTGTCCGGATCAAGGAGAAAATGAAGGAGATTGTGGATGAAAATATTTTAAATGAGGACTTAAAAGTGAAGCTCATTTCTTTTATCAAAGAAAAAAAACAATTTTCATTTGCAGAACTGGCTTATTACCATTACATAGCATTTGATGGAAAAAACGACAAAGCAATTGAGTTATTGGCGTCAGGTATAGAACTTTTAATTTTATCTGCGGACATTTTTGACGATATTGAGGATAAGGACAATCTTCAGGCTTCTTGGATGAAATTAGATCCTTCTATAGCAACTAACGCAGCTACCGCACTTTATACATTAAGTCTGCAAGTAATAGGTTCAGTCTCAAATCATCCAAAACTTTTAAGCCTTACTTTGCAATATTCACTCCAATCTTTACAAGGACAACATGTAGATTTGAATTTAACAGCCTCATCAGAATCAGAGTATATTGAAATGATTAAACTTAAGTCGGGTTCTCTGGTAACATTGCCCAGTATTCTTGGTGTATATCTGGCAACTGGAGAATATAATGAAACAGTTGAGGAGTATTCACGTTATTTAGGTATAGTCGAGCAAATTGCAAATGATCACTATGGACTTTATTACCCTAACTATAATGACTTCAAAACTAGACATACGCTTGCCTTCAATTATCTTAAAAATAAATTTAACCAATCATCAATTGACTTATTAAATTTTTATGCGCAAGAAAATCATATGATAAATAATTTGGAAGATTTGAAGGGAAAGTTAAGAGAATCAGGTGTAATACAATATTTGAATGTTATAAAAAATTTAGCAGTGGAAAATTTTAAGGAATCATTCAAAAAACTGAGATTAGATGAACAAAGAAAAAATAAATTACTTATTCAATTATTAAGGGGGATTTAATTTGAAACATATTGATAAAATCATTAGCCATCTAGTAAACAACCCGGAAGCGTTTGATCAATTTAAGAATGGGAACTTAACCTTGCTAAATATAAATGAAAAAGAAAAGAAAGCAATATTATACGCGTTTGAACAAGGAGAGGTGCCAAGAACAAGCAAGTGGCCTCCAATAGAAGCTATTAGTAATTTTTTTGAGGATGATAAAAGAAAAAGTTTGATTTAATTACGGGATGATGTGATGTACAGATATATTAACGTCTATAAATATTTGTCTCTAGTTTTTATCATTTTAAGTTTTATTTATGTTATATACCTCTCGTATAGCTTTGCTTTTAACATCTTCGTAGGTGCGGATGTAAAGATAAATGAACAGGGTAAGTTAGAGGTCACCAATGTTTTAGATTATACAGATGAATATTATTCATGTGTGAAAAAGGGAGATATCATTCTTGAAGTAAATGGGGAGAAAGGCAGTGATATTCAATTAAAAAGTGGAAGATTGGTCAATGTAGAAAGTTTAATTGTTGAGAGAGATAATAAATCATTTCATTTACAAAATGTAAGCCTAATCAGTGAAGAAAATTTATTTATGTATCTCATTCCTGTAATATCTTATTCAATCTGTTTATTTTGTATATTTTTTATTTATAGAATAAATAAAGTAAGAAAATCAACTTCTGCTTATATTTTAATTTTATTTTTGTTATTTGTATCAGTAGCGTATGTAAGTGCATGTGGAGCAAGAAGAGGTGAAGAGATAAGCACTTATCTGCTTGTTCTTACTTTAGTCAGTTGTCCGGTGTTATATATTCATTTTATATATAAATACTTTATAGAATTAGGAACAAAGTTATTCGAAAAGAAGATTTTAATCATTATGTATATGCTCCCGCTAATAAATCTTTTATTAGAGGACGTTCTGAGTAATAGATTAAAATCTTCGGCTTTTTTGTCTAATCTGAATTTGATTTCATTTTTTGTCCTAGTTCTTACTGTATCGATTCTTATCCATAAAGGGATAAGAAAATTTAAACAAAAAGAGCAAAAGTCAATTTTGAAAGTCCTTGCTTATACAAATATCTTTTCTTTCAGTCCGTTTATTGTCTTTTTTGCTGTTCCATATGTGTTTTTCGAGAAGTATGTCTCACCTTTTAGTTTGGCTGCTTTTACACTTGTTATACCTTTTTCTTTAGTATATCAATTTATGACTAATAGACTTTATAATATCGACTTTGTTGTGGGGCGGCTTAAGTACTACGGTTTTTTAGCCATTACACCTACTATTATCGTAGTGACCATCTTTAATTACATTCAGCAACCAAAGGATATCTTTTATTTAGTTAAACTAACAATTGCAATATATGTTCTTATGTTTGCCGTTTTTTACTTTAAAGAAATCATTGATTTTCGTTTCAAGTTGAAAAGATTTACAGAGAAATTTAATTATCAAGATGGGATTTTTAAATTTACTCAGTTGATTAAGCAAGCATCATCAGTAGATCAAGTACTTAATCACTTTAAAAATACAATCCTAGAAGTATTAAACATAGATAATGCTTGCGTGTATGATAATTCTAAAGGGGAAATCACCCTTCTTAGTAAGAACAACTTTAAAGATCTGACTTATAAAAATCATGAGCAATATGTGAAAAATTTTTCTGGTGATATCGGTAAAATTAAAGAGTTTAAACAAGGTTTTATTATTAAAATAGGTGAACGAGGAGACAGATCATTTTTAGTACTCTGTTTCTCAAGTTATAATACTTTTAAGTTAACAAGGGATGAAATTGCATGGCTTCAAACATTAGCATTTTATACAAATGTCTCATTGGAAAACGTTATGAAAATCGAAGAATTGATGGTGCATCTTGAGGATTTAAAACAACAAGAATCCAACCCCGTATGGCTCAAAAAACTCATGTACACGATCGAGGAAAAACAACGCTCGGATCTCGCCCGCGATCTCCACGATTCGGTTCTTCAGGATTTGATTTCCTTAAAACGCCAGTGTGAGCTGTTTTTGGGTGATTTTAAGAAGGGTGATAATCCGTGCCGTGAAGAGGTGCAGGACAAGCTTGTACAGATGAATGAGCAGATGTCTGATGTGATTTCGATGACGAGGGAGACGTGTCATGAGCTGCGGCCGCAGCTTCTGTATGATCTTGGGCTGGTCAAGGCGCTGTCGAAGCTGGTGGCGCAGCAGCAGGAGCGGGTTCCGTTTCATATCCGTTTAAATACCGGGAGATTTACGGCTTCCCTTGATCTGGATTCGCAGCTGAATTTGTACCGGATCATTCAAGAGTTTCTGTCTAATGCGGTCAAGCACTCTCAGGCGACGGATGTGCTGATTATGCTCATCAGTATTCAAAACAAAATCGTTCTTCATTATGAGGATGATGGCGTAGGATTTGATCAGGAAAAGAATACTGAGCATTCCATGAGCATGGGGCTTTCTGGCATTAAGGAGAGAGTCAGGGCTTTAGATGGGCGCCTTCGGATTGAAACAAGTGAAGGAAAGGGCTTTAAGGCTGATATTGAAATCGAATTGTAATGGATTTATAACGGAAACGACTTGGCACAGGCCAAGTCTTTTTTATAAAATGGAAAAGAGTGAGTAAAAGGGAGGAAAACATGAAAAAGATACTAGTGATTGATGACCATCCGGCTGTCATGGAAGGCACCAAGACAATTTTGGAAACGGATTCGAATTTGTCTGTTGATTGTCTCAGTCCTGAACCGAGCGAACAGTTTATCAAGCAGCATGATTTCTCGTCATATGATCTCATTTTAATGGATCTGAATCTAGGCGGCGAGGTCAATGGGATGGAGCTTTCTAAACAGATTTTACAAGAGAATCCTCATTGTAAAATTATCGTGTATACCGGTTATGAGGTCGAGGATTATTTCGAGGAAGCGATTCGTGCGGGTCTGCACGGTGCCATCAGCAAAACGGAATCTAAAGAAAAGATCACCCAATACATATACCACGTACTCAATGGAGAAATTTTAGTCGATTTTGCTTACTTTAAACAGCTGATGACTCAGCAAAAAACAAAGCCGGCTCCTTCCTCTCAAAAAGAACAAGATGTGCTCACACCTAGAGAATGCCTGATTCTTCAAGAAGTTGAAAAAGGATTTACAAACCAAGAAATCGCAGATGCCCTTCATTTAAGCAAGCGGTCCATTGAATACAGCTTGACATCGATTTTCAATAAGCTGAATGTCGGTTCACGGACGGAAGCGGTTTTGATAGCGAAATCAGACGGTGTACTTTAA</ns2:sequence><ns2:name>GCA_003665335</ns2:name></ns2:Sequence><ns2:Sequence dsseqid="sq2362" id="sq2362" description="comQ_comX_comP_comA operon contig_1:872920-877180"><ns2:sequence>ATGATTGTTAAAAAACGAAAAACCTGCTGTCCTTTAAATGTCCCATTTAGTAAAATGGAATGGGAGGGGGAAGTCGTTATTGAGCAGATATGTTTAGATTCTGTCCGGATCAAGGAGAAAATGAAGGAGATTGTAGATGAAAATATTTCAAATGAAGACTTAAAAACAAAACTTATTTCTTTTATTGAAGAAAAAAAACAATTTTCATTTGCAGAATTAGCTTATCACCATTACATAGCATTTGATGGAAAAAACGACAAAGCAATTGAGTTATTGGCGTCAGGTATAGAACTTTTAATTTTATCTGCGGACATTTTTGACGATATTGAGGATAAGGACAATCTTCAGGCTTCTTGGATGAAATTAGATCCTTCTATAGCAACTAACGCAGCTACCGCACTTTATACATTAAGTCTGCAAGTAATAGGTTCAGTCTCAAATCATCCAAAACTTTTAAGCCTTACTTTGCAATATTCACTCCAATCTTTACAAGGACAACATGTAGATTTGAATTTAACAGCCTCATCAGAATCAGAGTATATTGAAATGATTAAACTTAAGTCGGGTTCTCTGGTAACATTGCCCAGTATTCTTGGTGTATATCTGGCAACTGGAGAATATAATGAAACAGTTGAGGAGTATTCACGTTATTTAGGTATAGTCGAGCAAATTGCAAATGATCACTATGGACTTTATTACCCTAACTATAATGACTTCAAAACTAGACATACGCTTGCCTTCAATTATCTTAAAAATAAATTTAACCAATCATCAATTGACTTATTAAATTTTTATGCGCAAGAAAATCATATGATAAATAATTTGGAAGATTTGAAGGGAAAGTTAAGAGAATCAGGTGTAATACAATATTTGAATGTTATAAAAAATTTAGCAGTGGAAAATTTTAAGGAATCATTCAAAAAACTGAGATTAGATGAACAAAGAAAAAATAAATTACTTATTCAATTATTAAGGGGGATTTAATTTGAAACATATTGATAAAATCATTAGCCATCTAGTAAACAACCCGGAAGCGTTTGATCAATTTAAGAATGGGAACTTAACCTTGCTAAATATAAATGAAAAAGAAAAGAAAGCAATATTATACGCGTTTGAACAAGGAGAGGTGCCAAGAACAAGCAAGTGGCCTCCAATAGAAGCTATTAGTAATTTTTTTGAGGATGATAAAAGAAAAAGTTTGATTTAATTACGGGATGATGTGATGTACAGATATATTAACGTCTATAAATATTTGTCTCTAGTTTTTATCATTTTAAGTTTTATTTATGTTATATACCTCTCGTATAGCTTTGCTTTTAACATCTTCGTAGGTGCGGATGTAAAGATAAATGAACAGGGTAAGTTAGAGGTCACCAATGTTTTAGATTATACAGATGAATATTATTCATGTGTGAAAAAGGGAGATATCATTCTTGAAGTAAATGGGGAGAAAGGCAGTGATATTCAATTAAAAAGTGGAAGATTGGTCAATGTAGAAAGTTTAATTGTTGAGAGAGATAATAAATCATTTCATTTACAAAATGTAAGCCTAATCAGTGAAGAAAATTTATTTATGTATCTCATTCCTGTAATATCTTATTCAATCTGTTTATTTTGTATATTTTTTATTTATAGAATAAATAAAGTAAGAAAATCAACTTCTGCTTATATTTTAATTTTATTTTTGTTATTTGTATCAGTAGCGTATGTAAGTGCATGTGGAGCAAGAAGAGGTGAAGAGATAAGCACTTATCTGCTTGTTCTTACTTTAGTCAGTTGTCCGGTGTTATATATTCATTTTATATATAAATACTTTATAGAATTAGGAACAAAGTTATTCGAAAAGAAGATTTTAATCATTATGTATATGCTCCCGCTAATAAATCTTTTATTAGAGGACGTTCTGAGTAATAGATTAAAATCTTCGGCTTTTTTGTCTAATCTGAATTTGATTTCATTTTTTGTCCTAGTTCTTACTGTATCGATTCTTATCCATAAAGGGATAAGAAAATTTAAACAAAAAGAGCAAAAGTCAATTTTGAAAGTCCTTGCTTATACAAATATCTTTTCTTTCAGTCCGTTTATTGTCTTTTTTGCTGTTCCATATGTGTTTTTCGAGAAGTATGTCTCACCTTTTAGTTTGGCTGCTTTTACACTTGTTATACCTTTTTCTTTAGTATATCAATTTATGACTAATAGACTTTATAATATCGACTTTGTTGTGGGGCGGCTTAAGTACTACGGTTTTTTAGCCATTACACCTACTATTATCGTAGTGACCATCTTTAATTACATTCAGCAACCAAAGGATATCTTTTATTTAGTTAAACTAACAATTGCAATATATGTTCTTATGTTTGCCGTTTTTTACTTTAAAGAAATCATTGATTTTCGTTTCAAGTTGAAAAGATTTACAGAGAAATTTAATTATCAAGATGGGATTTTTAAATTTACTCAGTTGATTAAGCAAGCATCATCAGTAGATCAAGTACTTAATCACTTTAAAAATACAATCCTAGAAGTATTAAACATAGATAATGCTTGCGTGTATGATAATTCTAAAGGGGAAATCACCCTTCTTAGTAAGAACAACTTTAAAGATCTGACTTATAAAAATCATGAGCAATATGTGAAAAATTTTTCTGGTGATATCGGTAAAATTAAAGAGTTTAAACAAGGTTTTATTATTAAAATAGGTGAACGAGGAGACAGATCATTTTTAGTACTCTGTTTCTCAAGTTATAATACTTTTAAATTAACAAGGGATGAAATTGCATGGCTTCAAACATTAGCGTTTTATACAAATGTCTCATTGGAAAACGTTATGAAAATCGAAGAATTGATGGTGCATCTTGAGGATTTAAAACAACAAGAATCCAACCCCGTATGGCTCAAAAAACTCATGTACACGATCGAAGAAAAACAACGCTCGGATCTCGCCCGCGATCTCCACGATTCGGTTCTTCAGGATTTGATTTCCTTAAAACGCCAGTGTGAGCTGTTTTTGGGTGATTTTAAGAAGGGTGATAATCCGTGCCGTGAAGAGGTGCAGGACAAGCTTGTACAGATGAATGAGCAGATGTCTGATGTGATTTCGATGACGAGGGAGACGTGTCATGAGCTGCGGCCGCAGCTTCTGTATGATCTTGGGCTGGTCAAGGCGCTGTCGAAGCTGGTGGCGCAGCAGCAGGAGCGGGTTCCGTTTCATATCCGTTTAAATACCGGGAGATTTACGGCTTCCCTTGATCTGGATTCGCAGCTGAATTTGTACCGGATCATTCAAGAGTTTCTGTCTAATGCGGTCAAGCACTCTCAGGCGACGGATGTGCTGATTATGCTCATCAGTATTCAAAACAAAATCGTTCTTCATTATGAGGATGATGGCGTAGGATTTGATCAGGAAAAGAATACTGAGCATTCCATGAGCATGGGGCTTTCTGGCATTAAGGAGAGAGTCAGGGCTTTAGATGGGCGCCTTCGGATTGAAACAAGTGAAGGAAAGGGCTTTAAGGCTGATATTGAAATCGAATTGTAATGGATTTATAACGGAAACGACTTGGCACAGGCCAAGTCTTTTTTATAAAATGGAAAAGAGTGAGTAAAAGGGAGGAAAACATGAAAAAGATACTAGTGATTGATGACCATCCGGCTGTCATGGAAGGCACCAAGACAATTTTGGAAACGGATTCGAATTTGTCTGTTGACTGTCTCAGTCCTGAACCGAGCGAACAGTTTATCAAGCAGCATGATTTCTCGTCATATGATCTCATTTTAATGGATCTGAATCTAGGCGGCGAGGTCAATGGGATGGAGCTTTCTAAACAGATTTTACAAGAGAATCCTCATTGTAAAATTATCGTGTATACCGGTTATGAGGTCGAGGATTATTTCGAGGAAGCGATTCGTGCGGGTCTGCACGGTGCCATCAGCAAAACGGAATCTAAAGAAAAGATCACCCAATACATATACCACGTACTCAACGGAGAAATTTTAGTCGATTTTGCTTACTTTAAACAGCTGATGACTCAGCAAAAAACAAAGCCGGCTCCTTCCTCTCAAAAAGAACAAGATGTGCTCACACCTAGAGAATGCCTGATTCTTCAAGAAGTTGAAAAAGGATTTACAAACCAAGAAATCGCAGATGCCCTTCATTTAAGCAAGCGGTCCATTGAATACAGCTTGACATCGATTTTCAATAAGCTGAATGTCGGTTCACGGACGGAAGCGGTTTTGATTGCGAAATCAGACGGTGTACTTTAA</ns2:sequence><ns2:name>GCA_002269175</ns2:name></ns2:Sequence><ns2:Sequence dsseqid="sq1992" id="sq1992" description="comQ_comX_comP_comA operon contig_2:3099979-3104130"><ns2:sequence>ATGTCCCATTTAGTAAAATGGAATGGGAGGGGGGAAGTCGTTATTGAGCAGATATGTTTAGATTCTGTCCGGATCAAGGAGAAAATGAAGGAGATTGTAAGCCAAAAAATAATGAATCAGGACTTGGAACGATATCTTCAGAATTTTATTGAGTCTAAGGATACGTTTGAGTTTGCCGATTTGGCTCTTCATCATTATTTAGCTTTTAACGGTCAGGACCAAAAAGCAATCGAATTGCTAGCTGCCGGAATTGAATTGCTTATACTCTCATTCGATATTTATGATGACTTAGAGGATCAAGATAATGGAAGTGCTGTCTGGATGAAGATTGACTCGTCAATCGCTTTAAATGCAGTTACAGCTCTTTACACCCTAAGTATACAAGTGATGTGTCAAGCTAGTCATGAACCAGAATTTTCACAAGAGATATTGAATTTTGCGTTACAATCAATTCAAGGCCAGCATGATGATATTGTGAATGCGCCGCAAACTGAAGAAGCCTGTCTTGAAATGATCAAAAATAAATCAGGAGCGCTAACGGCATTGCCCTGTGTAATGGGAGTAATGCTGGCAACAGGCAAATACCATCCCATTGTAGCTTCTTATTCTTATGAACTTGGGATTATTGCACAAATCGAAAATGATTACCGAGGTTTATATTATCTAAATAACGATTTTATTCAGAAGAAAAACACATTGGCATACTTATACTTAAATAAACAATTTAACGATGCTTCAGCGGAGCTACTAAGTTTATATCAAAAACCAGAGGAATTTGTTTCTATTAATACTAAGGCTTTGAAGCGAAAATTGACAGAAGCAGGCGTTATACAATATTTACTGGTGATGAAACATTTATCTCTCCAAAAAATAAAAAATGAAATGTCACAATTAAAACTAGAAGAAGATAAAACTGAAAAATTATTGTCTGTTATGATTAAATAAGGAGGGGATTTATTATGCAAGAAATGGTAGGATACTTAATTAAATACCCAAATGTTTTAAGGGAAGTAATGGAAGGGAATGCTTGTTTATTGGGTGTTGATAAAGATCAATCTGAATGTATCATAAAAGGTTTTAAAGGATTAGAAATTTATTCAATGATGGATTGGCACTATTGAGGGTTAAATGAAGTCTAGAACCAATAAAATTTCTGTATTGTTAGTTGTAATAAGTCTGTTATATGTTATTTATTTGACCTATATAAGCAATAATAATTTGTTAGTTGGAGCAACTGTTTCGAAAGGGAAGAACGGAGACGTTGTAATTACCAATGTAGATGAATATTCAATGGCATCATACAGTGGAATAGAAAAAGGGGATATCGTAAAGCGTATTAATAATCAAAAGATAAACACTAAAGAAATAAAAATGAATAAGCTTAAAAATGTGAGCTCAATGGTTGTTGAGAGAAATGGCAAGGATGTTGAGCTAAAGCTGACTTTATTTAATGATAAAAATTTTTCTACTTACCTAATACCGTTAATGTTTTATATTGTTTGTTTATTTTGTTGCCTATTTATAATAAAAATAAATGAATCAAAGGATTTACCATCTGCTTTAGTTTTAATTATATTTCTGTTATCCGCTTCTATTGCTTATATAAGTGCAGGAGTTTCTGTTAAAGGCGATATACTATGCAGATGTATTATGGTGGTAACATTAATATCTGTACCGCTAAACTACCTTCTCTTTCTTTATCATTATTTTAGAGAGTTAGGCACTACCTTATTTGATAAAAAAGTTTTCATTTTATATTTGGTACCGATCATAAATGTAGTGTGTGAAATGTTCCGTTCACACCTTTTCTTTCGTGATTATGTGCCTAAATTAAGTTTACTATCCTTTTTCTTTTTATTTATCATAGTAGGGATATATTTCTGTATCATTTTAATTAAAAATAAAGATACTGAACAAGCGCATATTATTAAGGTTCTCACTATTATTAATATCTTTTCTTTCTCACCTTTTTTGTGTTTATATTTGATACCGTATGTCTTTTTAAATGCGCACTATGTTTCATCCTTTTTAGCAGCTTCATTTATGATGCTAATACCTTTCTCCTTAGTATTTCAATTCATGACAAATAAAATCTATAATGTAGATTTTATTTTAAGCAGATTAAGGTACTATGGCTTTTTAGCTCTAACGCCAACAATTATTCTAATCTCTACAATTGAATTGATTAGTAGTCCTGATAGTGATTTTTATAGTGTTAAACTAACCTTTTTAATTTATATTATCATGTTGGCGGTCTTTTATTATAAAGAAGTACTTGATTTCAGATTTAGATTAAAAAGGGTCTCGGAAAAATTCAATTATCAAGACAGTATATATAAATTCACGCAGATGATAAGAGACTCTACTTCCCTGTCTCAAGTATTTGAAGAACTGAAAAATACTATACTTGAGGTTTCTCTTGTTAGCCGAGCACATGTATATGAAGTTTCAGCTGACGGAAATATTAAACTATATGATGCTGAGAACGTAAATTCATTTGAAAAAGTCTATGAAAAAGAATTTAGAAAAGTAACATCCGAAATAGGGAAAATCGTTGAATTTAATAAAGGTTTTGTCATGAAGATTGGTGAACGCGGTGGTAAATCATTTGTGATCCTTTGTTTATCTAAAATGAATACGCCTCGTCTCACACTCGAAGAACTTTCTTGGCTGAAAACTTTGGCTTTTTATACAAACGTATCGATCGAAAACGTCATGAAAATCGAAGAACTGATGAGTCATTTAGAAGAAATAAAACAACAAGAATCCAACCCCGTATGGCTCAAAAAACTCATGTATACGATCGAGGAAAAACAACGCTCTGATCTCGCCCGCGATCTCCACGATTCGGTTCTTCAGGATTTGATTTCCTTAAAACGCCAGTGTGAGCTGTTTTTGGGTGATTTCAAGAAGGATGATAATCCGTGCCGTGAAGAGGTGCAGGACAAGCTTGTACAGATGAATGAGCAGATGTCTGATGTGATTTCGATGACGAGGGAGACGTGTCATGAGCTGCGGCCGCAGCTTCTGTATGATCTTGGATTGGTGAAGGCGCTGTCGAAGCTGGTGGCGCAGCAGCAGGAGCGGGTTCCGTTTCATATTCGTTTAAATACTGGGAGATTTACGGCTTCCCTTGATCTGGATTCGCAGCTGAATTTGTACCGGATCATTCAAGAGTTTCTGTCTAATGCGGTCAAGCACTCTCAGGCGACGGATGTGCTGATTATGCTCATCAGTATTCAAAACAAAATCGTTCTTCATTATGAGGACGATGGCGTTGGGTTTGATCAGGAAAAGAATACTGAGCATTCCATGAGCATGGGGCTTTCTGGCATTAAGGAGAGAGTCAGGGCTTTAGATGGGCGCCTTCGGATTGAAACAAGTGAAGGAAAGGGCTTTAAGGCTGATATTGAAATCGAATTGTAATGGATTTATAACGGAAACGACTTGGCACAGGCCAAGTCTTTTTTATAAAATGGAAAAGAGTGAGTAAAAGGGAGGAAAACATGAAAAAGATACTAGTGATTGATGACCATCCGGCTGTCATGGAAGGCACCAAGACAATTTTGGAAACGGATTCGAATTTGTCTGTTGATTGTCTCAGTCCTGAACCGAGCGAACAGTTTATCAAGCAGCATGATTTCTCGTCATATGATCTCATTTTAATGGATCTGAATCTAGGCGGCGAGGTCAATGGGATGGAGCTTTCTAAACAGATTTTACAAGAGAATCCTCATTGTAAAATTATCGTGTATACCGGTTATGAGGTCGAGGATTATTTCGAGGAAGCGATTCGTGCGGGTCTGCACGGTGCCATCAGCAAAACGGAATCTAAAGAAAAGATCACCCAATACATATACCACGTACTCAACGGAGAAATTTTAGTCGATTTTGCTTACTTTAAACAGCTGATGACTCAGCAAAAAACAAAGCCGGCTCCTTCCTCTCAAAAAGAACAAGATGTGCTCACACCTAGAGAATGCCTGATTCTTCAAGAAGTTGAAAAGGGATTTACAAACCAAGAAATCGCAGATGCCCTTCATTTAAGCAAGCGGTCCATTGAATACAGCTTGACATCGATTTTCAATAAGCTGAATGTCGGTTCACGGACGGAAGCGGTTTTGATTGCGAAATCAGACGGTGTACTTTAA</ns2:sequence><ns2:name>GCA_905315685</ns2:name></ns2:Sequence><ns2:Sequence dsseqid="sq2400" id="sq2400" description="comQ_comX_comP_comA operon contig_1:3032393-3038032"><ns2:sequence>ATGTCCCATTTAGTAAAATGGAATGGGAGGGGGGAAGTCGTTATTGAGCAGATATGTTTAGATTCTGTCCGGATCAAGGAGAAAATGAAGGAGATTGTGGATGAAAATATTTTAAATGAGGACTTAAAAGTGAAGCTCATTTCTTTTATCAAAGAAAAAAAACAATTTTCATTTGCAGAACTGGCTTATTACCATTACATAGCATTTGATGGAAAAAACGACAAAGCAATTGAGTTATTGGCGTCAGGTATAGAACTTTTAATTTTATCTGCGGACATTTTTGACGATATTGAGGATAAGGACAATCTTCAGGCTTCTTGGATGAAATTAGATCCTTCTATAGCAACTAACGCAGCTACCGCACTTTATACATTAAGTCTGCAAGTAATAGGTTCAGTCTCAAATCATCCAAAACTTTTAAGCCTTACTTTGCAATATTCACTCCAATCTTTACAAGGACAACATGTAGATTTGAATTTAACAGCCTCATCAGAATCAGAGTATATTGAAATGATTAAACTTAAGTCGGGTTCTCTGGTAACATTGCCCAGTATTCTTGGTGTATATCTGGCAACTGGAGAATATAATGAAACAGTTGAGGAGTATTCACGTTATTTAGGTATAGTCGAGCAAATTGCAAATGATCACTATGGACTTTATTACCCTAACTATAATGACTTCAAAACTAGACATACGCTTGCCTTCAATTATCTTAAAAATAAATTTAACCAATCATCAATTGACTTATTAAATTTTTATGCGCAAGAAAATCATATGATAAATAATTTGGAAGATTTGAAGGGAAAGTTAAGAGAATCAGGTGTAATACAATATTTGAATGTTATAAAAAATTTAGCAGTGGAAAATTTTAAGGAATCATTCAAAAAACTGAGATTAGATGAACAAAGAAAAAATAAATTACTTATTCAATTATTAAGGGGGATTTAATTTGAAACATATTGATAAAATCATTAGCCATCTAGTAAACAACCCGGAAGCGTTTGATCAATTTAAGAATGGGAACTTAACCTTGCTAAATATAAATGAAAAAGAAAAGAAAGCAATATTATACGCGTTTGAACAAGGAGAGGTGCCAAGAACAAGCAAGTGGCCTCCAATAGAAGCTATTAGTAATTTTTTTGAGGATGATAAAAGAAAAAGTTTGATTTAATTACGGGATGATGTGATGTACAGATATATTAACGTCTATAAATATTTGTCTCTAGTTTTTATCATTTTAAGTTTTATTTATGTTATATACCTCTCGTATAGCTTTGCTTTTAACATCTTCGTAGGTGCGGATGTAAAGATAAATGAACAGGGTAAGTTAGAGGTCACCAATGTTTTAGATTATACAGATGAATATTATTCATGTGTGAAAAAGGGAGATATCATTCTTGAAGTAAATGGGGAGAAAGGCAGTGATATTCAATTAAAAAGTGGAAGATTGGTCAATGTAGAAAGTTTAATTGTTGAGAGAGATAATAAATCATTTCATTTACAAAATGTAAGCCTAATCAGTGAAGAAAATTTATTTATGTATCTCATTCCTGTAATATCTTATTCAATCTGTTTATTTTGTATATTTTTTATTTATAGAATAAATAAAGTAAGAAAATCAACTTCTGCTTATATTTTAATTTTATTTTTGTTCACTAGTGTCGCATTAAAATAATTCAACGATTTATAAAAATCTAAATTTTCAGTAATTTTATCTTTGCATAAAAAAAGCCTTTATAATGGTAGGGCGGTAATAAACCATCCAAATCCAAAGTAAAGGACAATAAGCATGGATAAGTTTACACGAAAAACATCATTTGAACAATGGTTTTCACCGATTTTCTCCACAAAACTCGAGGAATTAGTTGAAAGCTATCAATTAAATTACTATACAAAGAAGCTACATATTGCGTCATTCTTGAAATTGTTCGTATTCGCTCAGCTCAATGAAACCGAGAGTCTGCGTGCAGTCAGTGAGACATTATTTTCTGACGACCTTCAAAAAGCGACGCATTTAGAAGCGATTAGCTTTTCGCAGCTCGGACGCCGATTAAATCAAGTGCCGACTGAAGTGTTCCAACAGGTATTTTTGGATTTAGTTGCCCAAATTCACGAGAAATCACATTATGAGCAGCGCCGAGAAACGACAACACCACTGAAAATTATCGACTCGAGTACGTTGCCATTGAACTTGAAAAACCATAAGTGGGCTGAATTCCGTAAAACAAAGTCGGGCATCAAGCTTCATTTACGTCTTGTTTACGCAGAAAAAGGCTGTTCCTATCCAGATAAAGCGGTGCTGACAAACGCGAAAGAACATGATCGTGGTCAGCTGGAAGTACTCGTTGACGACAAAGAATGCATGTACGTCTTTGACCGGGGTTACTTGGATTATGAACGATTTGACCGCATGACAGACGATGGGTATTTCTTTGTGTCACGCTTACGAAAAAACGCTGTCATTCGTGTAATCGAGCCATTTAAACTGCCTGAAGACTCGCTTGTGTTTTCAGATGAAATGGTTTTGATTGGTACACCACAAAACCGTGCAGAAAACGCTTTTCGCCTCATCAAAGTGCTCGATTCAAAAGGAAACGAACTGCATCTGATCACGAATCGATTTGATTTAAGCGCTGACGAAATCGCTGAGTTATATAAGTCGCGCTGGGCAATCGAGCTATTTTTTAAATGGCTGAAGCAGCACCTGAACATCAAAAAGTTCTACGCGCAGAGCGAACAAGGCGTACATAATCAAGTGTATATCGCAATGATTGTATATTGCCTAAATGTACTGGCACAGCTGAACACGAACAGTTCAAGGACGTACTTACAAATTAGTCGCTTACTCAAAGCGGCACCATGGAAATCCGCTCATTTATGGCTACGAAAAATCGTAGGGAAAACCGTGCCCTAAAGAATTTCACAGGTCTGTTGCACTCGTCAAAGATTATAGTAAAAAAATGGATGTTAACTACCTCTATTCAAATGTCTTTGTTTTTCTTCTCATGAGCAAAAACAAGAAAGCAGAAAATTCAGTCAAAATTTATGCAACACTAGTGATTTTTGTTATTTGTATCAGTAGCGTATGTAAGTGCATGTGGAGCAAGAAGAGGTGAAGAGATAAGCACTTATCTGCTTGTTCTTACTTTAGTCAGTTGTCCGGTGTTATATATTCATTTTATATATAAATACTTTATAGAATTAGGAACAAAGTTATTCGAAAAGAAGATTTTAATCATTATGTATATGCTCCCGCTAATAAATCTTTTATTAGAGGACGTTCTGAGTAATAGATTAAAATCTTCGGCTTTTTTGTCTAATCTGAATTTGATTTCATTTTTTGTCCTAGTTCTTACTGTATCGATTCTTATCCATAAAGGGATAAGAAAATTTAAACAAAAAGAGCAAAAGTCAATTTTGAAAGTCCTTGCTTATACAAATATCTTTTCTTTCAGTCCGTTTATTGTCTTTTTTGCTGTTCCATATGTGTTTTTCGAGAAGTATGTCTCACCTTTTAGTTTGGCTGCTTTTACACTTGTTATACCTTTTTCTTTAGTATATCAATTTATGACTAATAGACTTTATAATATCGACTTTGTTGTGGGGCGGCTTAAGTACTACGGTTTTTTAGCCATTACACCTACTATTATCGTAGTGACCATCTTTAATTACATTCAGCAACCAAAGGATATCTTTTATTTAGTTAAACTAACAATTGCAATATATGTTCTTATGTTTGCCGTTTTTTACTTTAAAGAAATCATTGATTTTCGTTTCAAGTTGAAAAGATTTACAGAGAAATTTAATTATCAAGATGGGATTTTTAAATTTACTCAGTTGATTAAGCAAGCATCATCAGTAGATCAAGTACTTAATCACTTTAAAAATACAATCCTAGAAGTATTAAACATAGATAATGCTTGCGTGTATGATAATTCTAAAGGGGAAATCACCCTTCTTAGTAAGAACAACTTTAAAGATCTGACTTATAAAAATCATGAGCAATATGTGAAAAATTTTTCTGGTGATATCGGTAAAATTAAAGAGTTTAAACAAGGTTTTATTATTAAAATAGGTGAACGAGGAGACAGATCATTTTTAGTACTCTGTTTCTCAAGTTATAATACTTTTAAGTTAACAAGGGATGAAATTGCATGGCTTCAAACATTAGCATTTTATACAAATGTCTCATTGGAAAACGTTATGAAAATCGAAGAATTGATGGTGCATCTTGAGGATTTAAAACAACAAGAATCCAACCCCGTATGGCTCAAAAAACTCATGTACACGATCGAGGAAAAACAACGCTCGGATCTCGCCCGCGATCTCCACGATTCGGTTCTTCAGGATTTGATTTCCTTAAAACGCCAGTGTGAGCTGTTTTTGGGTGATTTTAAGAAGGGTGATAATCCGTGCCGTGAAGAGGTGCAGGACAAGCTTGTACAGATGAATGAGCAGATGTCTGATGTGATTTCGATGACGAGGGAGACGTGTCATGAGCTGCGGCCGCAGCTTCTGTATGATCTTGGGCTGGTCAAGGCGCTGTCGAAGCTGGTGGCGCAGCAGCAGGAGCGGGTTCCGTTTCATATCCGTTTAAATACCGGGAGATTTACGGCTTCCCTTGATCTGGATTCGCAGCTGAATTTGTACCGGATCATTCAAGAGTTTCTGTCTAATGCGGTCAAGCACTCTCAGGCGACGGATGTGCTGATTATGCTCATCAGTATTCAAAACAAAATCGTTCTTCATTATGAGGATGATGGCGTAGGATTTGATCAGGAAAAGAATACTGAGCATTCCATGAGCATGGGGCTTTCTGGCATTAAGGAGAGAGTCAGGGCTTTAGATGGGCGCCTTCGGATTGAAACAAGTGAAGGAAAGGGCTTTAAGGCTGATATTGAAATCGAATTGTAATGGATTTATAACGGAAACGACTTGGCACAGGCCAAGTCTTTTTTATAAAATGGAAAAGAGTGAGTAAAAGGGAGGAAAACATGAAAAAGATACTAGTGATTGATGACCATCCGGCTGTCATGGAAGGCACCAAGACAATTTTGGAAACGGATTCGAATTTGTCTGTTGATTGTCTCAGTCCTGAACCGAGCGAACAGTTTATCAAGCAGCATGATTTCTCGTCATATGATCTCATTTTAATGGATCTGAATCTAGGCGGCGAGGTCAATGGGATGGAGCTTTCTAAACAGATTTTACAAGAGAATCCTCATTGTAAAATTATCGTGTATACCGGTTATGAGGTCGAGGATTATTTCGAGGAAGCGATTCGTGCGGGTCTGCACGGTGCCATCAGCAAAACGGAATCTAAAGAAAAGATCACCCAATACATATACCACGTACTCAATGGAGAAATTTTAGTCGATTTTGCTTACTTTAAACAGCTGATGACTCAGCAAAAAACAAAGCCGGCTCCTTCCTCTCAAAAAGAACAAGATGTGCTCACACCTAGAGAATGCCTGATTCTTCAAGAAGTTGAAAAAGGATTTACAAACCAAGAAATCGCAGATGCCCTTCATTTAAGCAAGCGGTCCATTGAATACAGCTTGACATCGATTTTCAATAAGCTGAATGTCGGTTCACGGACGGAAGCGGTTTTGATAGCGAAATCAGACGGTGTACTTTAA</ns2:sequence><ns2:name>GCA_024507815</ns2:name></ns2:Sequence><ns2:Sequence dsseqid="sq2084" id="sq2084" description="comQ_comX_comP_comA operon contig_1:3232297-3236485"><ns2:sequence>ATGTCCCATTTAGTAAAATGGAATGGGAGGGGGGAAGTCGTTATTGAGCAGATATGTTTAGATTCTGTCCGGATCAAGGAGAAAATGAAGGAGATTGTGGAGCAAAACATATTTAACGAGGATTTGTCACAACTTCTTTACTCATTTATTGATTCTAAAGAAACATTCTCCTTTGCTGAATCCACAATCTTACATTATGTTGTTTTTGGAGGGGAGAATTTAGATGTTGCAACAAGGCTTGGCGCGGGAATAGAAATTCTTATTCTTTCATCAGATATTATGGATGATCTTGAAGATGAAGATAATCACCATGCATTATGGATGAAAATTAATCGCTCGGAGTCGTTAAATGCAGCACTTTCCTTGTATACAGTAGGATTAACGAGTATTTATTCATTAAATAACAATCCTCTAATTTTTAAATATGTTTTAAAATACGTAAACGAGGCCATGCAAGGTCAACATGACGATATCACTAATAAATCTAAAACAGAAGATGAAAGTTTAGAAGTAATTAGATTAAAATGTGGAAGTCTGATTGCACTAGCAAATGTAGCAGGTGTTTTATTGGCTACAGGAGAATATAATGAAACAGTTGAAAGATATTCCTACTATAAAGGGATTATAGCTCAAATTTCTGGAGATTATTATGTTCTTTTATCCGGAAATCGCAGTGATATTGAAAAAAACAAACATACACTGATTTACTTATATCTTAAGCGCCTTTTTAATGATGCTTCGGAAGATTTATTATACTTAATTTCACATAAAGACTTATATTATAAATCGTTACTTGATAAAGAGAAATTCCAAGAAAAATTAATTAAAGCGGGAGTTACTCAATACATTTCGGTATTATTGGAAATATATAAACAGAAATGTATTTCTGCTATAGAACAATTAAATTTAGATAAAGAAAAAAAAGAGCTAATAAAGGAATGCTTATTAAGTTATACAAAGGGGGATACAAGATGCAAGACCTAATTAACTACTTTTTAAATTATCCTGAGGCTTTAAAAAAATTGAAAAATAAAGAAGCCTGCCTTATAGGTTTTGATGTGCAAGAAACTGAAACAATAATTAAAGCTTATAATGATTATTATCTGGCTGATCCAATAACCCGTCAATGGGGTGATTAATAGGTGGATTAATATTGAAGAACTTAATAAAAAAATTCACAATAGCTGTAATTGTTTTGAGTATCCTTTATATAAGCTATACAACTTATATCAGTATGAATGGAATTATTATTGGGACTAAGATTCATAAAAATGATAAAAGTCAATTTATGATAGAAGAAATATCGGAATCTTCATATGGACAATTTGTTGGTCTGAGACAGGGAGACATCATATTAAAAATTAATAAAGAAAAACCTTCAGACAAACATTTGAAATGGGGATATTTGAGTCATATTAACAGTCTGGATATTTTGAGAAGTGGAAAAAAGATTCATCTCAAAGATTTTGATTTAGTTACTCTAAATAGACCTTATAGTTTTTTTCTGTTCGTACTTCCTTTGTTTTTTTATTTTTTAAGCATAATATGTATTTTTTATATACTTAAAGTAAATAAAAAAAGGAGATCATTTGCTGCCTATATTCTTATTCTATTGTTATTAGACATTTCGATAGCATATATAAGTGCAGGCGGACCATTTAGAGGACATATAATCAATCGGTATATTAACTTGTTTACTTTTATATCTTCTCCTATTCTTTATCTTCAATTTATACAAAGATACCTTGGAGAAATAGGTAAAACTTTTTTGAATAGAATTTCTTTTCTTTATATCATACCAATATTTAATCTTGGTATTGAGTTTTTTCAAGACTATTTACAAGTAGATATTGATTTTTTAGCAACTCTTAATTTGGTTTCTTTTGCAACTTTGACTCTATTTTCTTTTTCAGCGATATACTTACATCTTAATAAATATAAATATGCTGAGCATTCGTTTATTCTTAAATTACTAATTTTAACAAACACTCTTTCATTTGCGCCTTTTTTGATATTTTTTGTTCTTCCAATAATATTTACAGGTAATTATATTTTCCCGGCATTAGCTTCGGCGTCATTACTAGTACTAATTCCGTTCGGGTTAGTATACCAATTTGTAGCCAATAAGATGTTTGATATAGAGTTTATCTTAGGAAGAATGAGATACTATGCTCTACTTGCCATGATACCAACTCTTCTAATAGTTGGTGCATTAGTTCTGTTTGATGTAATGGACATCCAGATGAACCCTGTGCGTCAAACTGTATTTTTTTTCGTTGTCATGTTCGCTGTCTTTTATTTTAAAGAGGTCATGGATTTTAAATTTCGGTTAAAACGTTTCTCCGAAAAATTCAACTATCAGGACAGTATTTTTAAATATACTCAGCTAATGAGGGGTGTAACTTCTCTTCAACAAGTTTTTAAAGAACTGAAAAATACTATACTGGATGTTTTGCTTGTAAGCAAAGCTTATACCTTTGAGGTTACTCCTGATCACAAAGTGATATTTTTAGATAAGCATGAAGTTGGACCGGACTGGAATTTTTATCAAGAGGAATTTGAAAACGTAACTTCAGAAATTGGGAAAATTATAGAAGTCAATCAAGGCTTTCTTATGAAAGTTGGTGAACGAGGCGGTAGTTCTTATGTTCTGCTTTGTTTATCTAATATTAACACTCCCCGGCTAACACGTGATGAAATATCGTGGCTGAAAACACTGTCTTTTTATACAAGTGTGTCCATGGAAAATGTCCTGCATATTGAGGAGCTCATGGAACATTTGAAGGACTTAAAACAAGAGGGAACCAACCCCATCTGGCTGAAAAAGCTAATGTTTGCAATCGAAGAAAAACAGCGTTCAGGACTCGCCCGCGATCTCCACGATTCGGTTCTTCAGGATTTGATTTCCTTAAAACGCCAGTGTGAGCTGTTTTTGGGTGATTTCAAGAAGGATGATAATCCGTGCCGTGAAGAGGTGCAGGACAAGCTTGTACAGATGAATGAGCAGATGTCTGATGTGATTTCGATGACGAGGGAGACGTGTCATGAGCTGCGGCCGCAGCTTCTGTATGATCTTGGATTGGTGAAGGCGCTGTCGAAGCTGGTGGCGCAGCAGCAGGAGCGGGTTCCGTTTCATATCCGTTTAAATACCGGGAGATTTACGGCTTCCCTTGATCTGGATTCGCAGCTGAATTTGTACCGGATCATTCAAGAGTTTCTGTCTAATGCGGTCAAGCACTCTCAGGCGACGGATGTGCTGATTATGCTCATCAGTATTCAAAACAAAATCGTTCTTCATTATGAGGACGATGGCGTTGGGTTTGATCAAGAAAAAAATACTGAGCATTCCATGAGCATGGGGCTTTCTGGCATTAAGGAGAGAGTCAGGGCTTTAGATGGGCGCCTTCGGATTGAAACAAGTGAAGGAAAGGGCTTTAAGGCTGATATTGAAATCGAATTGTAATGGATTTATAACGGAAACGACTTGGCACAGGCCAAGTCTTTTTTATAAAATGGAAAAGAGTGAGTAAAAGGGAGGAAAACATGAAAAAGATACTAGTGATTGATGACCATCCGGCTGTCATGGAAGGCACCAAGACAATTTTGGAAACGGATTCGAATTTGTCTGTTGATTGTCTCAGTCCTGAACCGAGCGAACAGTTTATCAAGCAGCATGATTTCTCGTCATATGATCTCATTTTAATGGATCTGAATCTAGGCGGCGAGGTCAATGGGATGGAGCTTTCTAAACAGATTTTACAAGAGAATCCTCATTGTAAAATTATCGTGTATACCGGTTATGAGGTCGAGGATTATTTCGAGGAAGCGATTCGTGCGGGTCTGCACGGTGCCATCAGCAAAACGGAATCTAAAGAAAAGATCACCCAATACATATACCACGTACTCAACGGAGAAATTTTAGTCGATTTTGCTTACTTTAAACAGCTGATGACTCAGCAAAAAACAAAGCCGGCTCCTTCCTCTCAAAAAGAACAAGATGTGCTCACACCTAGAGAATGCCTGATTCTTCAAGAAGTTGAAAAGGGATTTACAAACCAAGAAATCGCAGATGCCCTTCATTTAAGCAAGCGGTCCATTGAATACAGCTTGACATCGATTTTCAATAAGCTGAATGTCGGTTCACGGACGGAAGCGGTTTTGATTGCGAAATCAGACGGTGTACTTTAA</ns2:sequence><ns2:name>GCA_000827065</ns2:name></ns2:Sequence><ns2:Sequence dsseqid="sq2354" id="sq2354" description="comQ_comX_comP_comA operon contig_1:3014255-3018479"><ns2:sequence>ATGTCCCATTTAGTAAAATGGAATGGGAGGGGGGAAGTCGTTATTGAGCAGATATGTTTAGATTCTGTCCGGATCAAGGAGAAAATGAAGGAGATTGTGGATGAAAATATTTTAAATGAGGACTTAAAAGTGAAGCTCATTTCTTTTATCAAAGAAAAAAAACAATTTTCATTTGCAGAACTGGCTTATTACCATTACATAGCATTTGATGGAAAAAACGACAAAGCAATTGAGTTATTGGCGTCAGGTATAGAACTTTTAATTTTATCTGCGGACATTTTTGACGATATTGAGGATAAGGACAATCTTCAGGCTTCTTGGATGAAATTAGATCCTTCTATAGCAACTAACGCAGCTACCGCACTTTATACATTAAGTCTGCAAGTAATAGGTTCAGTCTCAAATCATCCAAAACTTTTAAGCCTTACTTTGCAATATTCACTCCAATCTTTACAAGGACAACATGTAGATTTGAATTTAACAGCCTCATCAGAATCAGAGTATATTGAAATGATTAAACTTAAGTCGGGTTCTCTGGTAACATTGCCCAGTATTCTTGGTGTATATCTGGCAACTGGAGAATATAATGAAACAGTTGAGGAGTATTCACGTTATTTAGGTATAGTCGAGCAAATTGCAAATGATCACTATGGACTTTATTACCCTAACTATAATGACTTCAAAACTAGACATACGCTTGCCTTCAATTATCTTAAAAATAAATTTAACCAATCATCAATTGACTTATTAAATTTTTATGCGCAAGAAAATCATATGATAAATAATTTGGAAGATTTGAAGGGAAAGTTAAGAGAATCAGGTGTAATACAATATTTGAATGTTATAAAAAATTTAGCAGTGGAAAATTTTAAGGAATCATTCAAAAAACTGAGATTAGATGAACAAAGAAAAAATAAATTACTTATTCAATTATTAAGGGGGATTTAATTTGAAACATATTGATAAAATCATTAGCCATCTAGTAAACAACCCGGAAGCGTTTGATCAATTTAAGAATGGGAACTTAACCTTGCTAAATATAAATGAAAAAGAAAAGAAAGCAATATTATACGCGTTTGAACAAGGAGAGGTGCCAAGAACAAGCAAGTGGCCTCCAATAGAAGCTATTAGTAATTTTTTTGAGGATGATAAAAGAAAAAGTTTGATTTAATTACGGGATGATGTGATGTACAGATATATTAACGTCTATAAATATTTGTCTCTAGTTTTTATCATTTTAAGTTTTATTTATGTTATATACCTCTCGTATAGCTTTGCTTTTAACATCTTCGTAGGTGCGGATGTAAAGATAAATGAACAGGGTAAGTTAGAGGTCACCAATGTTTTAGATTATACAGATGAATATTATTCATGTGTGAAAAAGGGAGATATCATTCTTGAAGTAAATGGGGAGAAAGGCAGTGATATTCAATTAAAAAGTGGAAGATTGGTCAATGTAGAAAGTTTAATTGTTGAGAGAGATAATAAATCATTTCATTTACAAAATGTAAGCCTAATCAGTGAAGAAAATTTATTTATGTATCTCATTCCTGTAATATCTTATTCAATCTGTTTATTTTGTATATTTTTTATTTATAGAATAAATAAAGTAAGAAAATCAACTTCTGCTTATATTTTAATTTTATTTTTGTTATTTGTATCAGTAGCGTATGTAAGTGCATGTGGAGCAAGAAGAGGTGAAGAGATAAGCACTTATCTGCTTGTTCTTACTTTAGTCAGTTGTCCGGTGTTATATATTCATTTTATATATAAATACTTTATAGAATTAGGAACAAAGTTATTCGAAAAGAAGATTTTAATCATTATGTATATGCTCCCGCTAATAAATCTTTTATTAGAGGACGTTCTGAGTAATAGATTAAAATCTTCGGCTTTTTTGTCTAATCTGAATTTGATTTCATTTTTTGTCCTAGTTCTTACTGTATCGATTCTTATCCATAAAGGGATAAGAAAATTTAAACAAAAAGAGCAAAAGTCAATTTTGAAAGTCCTTGCTTATACAAATATCTTTTCTTTCAGTCCGTTTATTGTCTTTTTTGCTGTTCCATATGTGTTTTTCGAGAAGTATGTCTCACCTTTTAGTTTGGCTGCTTTTACACTTGTTATACCTTTTTCTTTAGTATATCAATTTATGACTAATAGACTTTATAATATCGACTTTGTTGTGGGGCGGCTTAAGTACTACGGTTTTTTAGCCATTACACCTACTATTATCGTAGTGACCATCTTTAATTACATTCAGCAACCAAAGGATATCTTTTATTTAGTTAAACTAACAATTGCAATATATGTTCTTATGTTTGCCGTTTTTTACTTTAAAGAAATCATTGATTTTCGTTTCAAGTTGAAAAGATTTACAGAGAAATTTAATTATCAAGATGGGATTTTTAAATTTACTCAGTTGATTAAGCAAGCATCATCAGTAGATCAAGTACTTAATCACTTTAAAAATACAATCCTAGAAGTATTAAACATAGATAATGCTTGCGTGTATGATAATTCTAAAGGGGAAATCACCCTTCTTAGTAAGAACAACTTTAAAGATCTGACTTATAAAAATCATGAGCAATATGTGAAAAATTTTTCTGGTGATATCGGTAAAATTAAAGAGTTTAAACAAGGTTTTATTATTAAAATAGGTGAACGAGGAGACAGATCATTTTTAGTACTCTGTTTCTCAAGTTATAATACTTTTAAGTTAACAAGGGATGAAATTGCATGGCTTCAAACATTAGCATTTTATACAAATGTCTCATTGGAAAACGTTATGAAAATCGAAGAATTGATGGTGCATCTTGAGGATTTAAAACAACAAGAATCCAACCCCGTATGGCTCAAAAAACTCATGTACACGATTGAGGAAAAACAACGCTCGGATCTCGCCCGCGATCTCCACGATTCCGTTCTTCAGGATTTGATTTCATTAAAACGCCAGTGTGAGCTGTTTCTGGGTGATTTCAAGAAGGATGAAAATCCGTGCCGTGAAGAGGTGCAGGACAAGCTTGTGCAGATGAATGAGCAGATGTCTGATGTGATTTCGATGACGAGGGAGACGTGTCATGAGCTGCGGCCGCAGCTTCTGTATGATCTTGGATTGGTGAAGGCGCTGTCGAAGCTGGTGGCGCAGCAGCAGGAGCGGGTTCCGTTTCATATCCGTTTAAATACCGGGAGATTTACGGCTTCCCTTGATCTGGATTCGCAGCTGAATTTGTACCGGATCATTCAAGAGTTTCTGTCTAATGCGGTCAAGCACTCTCAGGCGACGGATGTGCTGATTATGCTCATCAGTATTCAAAACAAAATCGTTCTTCATTATGAGGATGATGGCGTAGGGTTTGATCAGGAAAAGAATACTGAGCATTCCATGAGCATGGGGCTTTCTGGCATTAAGGAGAGAGTCAGGGCTTTAGATGGGCGCCTTCGGATTGAAACAAGTGAAGGAAAGGGCTTTAAGGCTGATATTGAAATCGAATTGTAATGGATTTATAACGGAAACGACTTGGCACAGGCCAAGTCTTTTTTATAAAATGGAAAAGAGTGAGTAAAAGGGAGGAAAACATGAAAAAGATACTAGTGATTGATGACCATCCGGCTGTCATGGAAGGCACCAAGACAATTTTGGAAACGGATTCGAATTTGTCTGTTGACTGTCTCAGTCCTGAACCGAGCGAACAGTTTATCAAGCAGCATGATTTCTCGTCATATGATCTCATTTTAATGGATCTGAATCTAGGCGGCGAGGTCAATGGGATGGAGCTTTCTAAACAGATTTTACAAGAGAATCCTCATTGTAAAATTATCGTGTATACCGGTTATGAGGTCGAGGATTATTTCGAGGAAGCGATTCGTGCGGGTCTGCACGGTGCCATCAGCAAAACGGAATCTAAAGAAAAGATCACCCAATACATATACCACGTACTCAATGGAGAAATTTTAGTCGATTTTGCTTACTTTAAACAGCTGATGACTCAGCAAAAAACAAAGCCGGCTCCTTCCTCTCAAAAAGAACAAGATGTGCTCACACCTAGAGAATGCCTGATTCTTCAAGAAGTTGAAAAAGGATTTACAAACCAAGAAATCGCAGATGCCCTTCATTTAAGCAAGCGGTCCATTGAATACAGCTTGACATCGATTTTCAATAAGCTGAATGTCGGTTCACGGACGGAAGCGGTTTTGATTGCGAAATCAGACGGTGTACTTTAA</ns2:sequence><ns2:name>GCA_018986855</ns2:name></ns2:Sequence><ns2:Sequence dsseqid="sq2402" id="sq2402" description="comQ_comX_comP_comA operon contig_1:2990638-2994862"><ns2:sequence>ATGTCCCATTTAGTAAAATGGAATGGGAGGGGGGAAGTCGTTATTGAGCAGATATGTTTAGATTCTGTCCGGATCAAGGAGAAAATGAAGGAGATTGTGGATGAAAATATTTTAAATGAGGACTTAAAAGTGAAGCTCATTTCTTTTATCAAAGAAAAAAAACAATTTTCATTTGCAGAACTGGCTTATTACCATTACATAGCATTTGATGGAAAAAACGACAAAGCAATTGAGTTATTGGCGTCAGGTATAGAACTTTTAATTTTATCTGCGGACATTTTTGACGATATTGAGGATAAGGACAATCTTCAGGCTTCTTGGATGAAATTAGATCCTTCTATAGCAACTAACGCAGCTACCGCACTTTATACATTAAGTCTGCAAGTAATAGGTTCAGTCTCAAATCATCCAAAACTTTTAAGCCTTACTTTGCAATATTCACTCCAATCTTTACAAGGACAACATGTAGATTTGAATTTAACAGCCTCATCAGAATCAGAGTATATTGAAATGATTAAACTTAAGTCGGGTTCTCTGGTAACATTGCCCAGTATTCTTGGTGTATATCTGGCAACTGGAGAATATAATGAAACAGTTGAGGAGTATTCACGTTATTTAGGTATAGTCGAGCAAATTGCAAATGATCACTATGGACTTTATTACCCTAACTATAATGACTTCAAAACTAGACATACGCTTGCCTTCAATTATCTTAAAAATAAATTTAACCAATCATCAATTGACTTATTAAATTTTTATGCGCAAGAAAATCATATGATAAATAATTTGGAAGATTTGAAGGGAAAGTTAAGAGAATCAGGTGTAATACAATATTTGAATGTTATAAAAAATTTAGCAGTGGAAAATTTTAAGGAATCATTCAAAAAACTGAGATTAGATGAACAAAGAAAAAATAAATTACTTATTCAATTATTAAGGGGGATTTAATTTGAAACATATTGATAAAATCATTAGCCATCTAGTAAACAACCCGGAAGCGTTTGATCAATTTAAGAATGGGAACTTAACCTTGCTAAATATAAATGAAAAAGAAAAGAAAGCAATATTATACGCGTTTGAACAAGGAGAGGTGCCAAGAACAAGCAAGTGGCCTCCAATAGAAGCTATTAGTAATTTTTTTGAGGATGATAAAAGAAAAAGTTTGATTTAATTACGGGATGATGTGATGTACAGATATATTAACGTCTATAAATATTTGTCTCTAGTTTTTATCATTTTAAGTTTTATTTATGTTATATACCTCTCGTATAGCTTTGCTTTTAACATCTTCGTAGGTGCGGATGTAAAGATAAATGAACAGGGTAAGTTAGAGGTCACCAATGTTTTAGATTATACAGATGAATATTATTCATGTGTGAAAAAGGGAGATATCATTCTTGAAGTAAATGGGGAGAAAGGCAGTGATATTCAATTAAAAAGTGGAAGATTGGTCAATGTAGAAAGTTTAATTGTTGAGAGAGATAATAAATCATTTCATTTACAAAATGTAAGCCTAATCAGTGAAGAAAATTTATTTATGTATCTCATTCCTGTAATATCTTATTCAATCTGTTTATTTTGTATATTTTTTATTTATAGAATAAATAAAGTAAGAAAATCAACTTCTGCTTATATTTTAATTTTATTTTTGTTATTTGTATCAGTAGCGTATGTAAGTGCATGTGGAGCAAGAAGAGGTGAAGAGATAAGCACTTATCTGCTTGTTCTTACTTTAGTCAGTTGTCCGGTGTTATATATTCATTTTATATATAAATACTTTATAGAATTAGGAACAAAGTTATTCGAAAAGAAGATTTTAATCATTATGTATATGCTCCCGCTAATAAATCTTTTATTAGAGGACGTTCTGAGTAATAGATTAAAATCTTCGGCTTTTTTGTCTAATCTGAATTTGATTTCATTTTTTGTCCTAGTTCTTACTGTATCGATTCTTATCCATAAAGGGATAAGAAAATTTAAACAAAAAGAGCAAAAGTCAATTTTGAAAGTCCTTGCTTATACAAATATCTTTTCTTTCAGTCCGTTTATTGTCTTTTTTGCTGTTCCATATGTGTTTTTCGAGAAGTATGTCTCACCTTTTAGTTTGGCTGCTTTTACACTTGTTATACCTTTTTCTTTAGTATATCAATTTATGACTAATAGACTTTATAATATCGACTTTGTTGTGGGGCGGCTTAAGTACTACGGTTTTTTAGCCATTACACCTACTATTATCGTAGTGACCATCTTTAATTACATTCAGCAACCAAAGGATATCTTTTATTTAGTTAAACTAACAATTGCAATATATGTTCTTATGTTTGCCGTTTTTTACTTTAAAGAAATCATTGATTTTCGTTTCAAGTTGAAAAGATTTACAGAGAAATTTAATTATCAAGATGGGATTTTTAAATTTACTCAGTTGATTAAGCAAGCATCATCAGTAGATCAAGTACTTAATCACTTTAAAAATACAATCCTAGAAGTATTAAACATAGATAATGCTTGCGTGTATGATAATTCTAAAGGGGAAATCACCCTTCTTAGTAAGAACAACTTTAAAGATCTGACTTATAAAAATCATGAGCAATATGTGAAAAATTTTTCTGGTGATATCGGTAAAATTAAAGAGTTTAAACAAGGTTTTATTATTAAAATAGGTGAACGAGGAGACAGATCATTTTTAGTACTCTGTTTCTCAAGTTATAATACTTTTAAGTTAACAAGGGATGAAATTGCATGGCTTCAAACATTAGCATTTTATACAAATGTCTCATTGGAAAACGTTATGAAAATCGAAGAATTGATGGTGCATCTTGAGGATTTAAAACAACAAGAATCCAACCCCGTATGGCTCAAAAAACTCATGTACACGATCGAGGAAAAACAACGCTCGGATCTCGCCCGCGATCTCCACGATTCGGTTCTTCAGGATTTGATTTCCTTAAAACGCCAGTGTGAGCTGTTTTTGGGTGATTTTAAGAAGGGTGATAATCCGTGCCGTGAAGAGGTGCAGGACAAGCTTGTACAGATGAATGAGCAGATGTCTGATGTGATTTCGATGACGAGGGAGACGTGTCATGAGCTGCGGCCGCAGCTTCTGTATGATCTTGGGCTGGTCAAGGCGCTGTCGAAGCTGGTGGCGCAGCAGCAGGAGCGGGTTCCGTTTCATATCCGTTTAAATACCGGGAGATTTACGGCTTCCCTTGATCTGGATTCGCAGCTGAATTTGTACCGGATCATTCAAGAGTTTCTGTCTAATGCGGTCAAGCACTCTCAGGCGACGGATGTGCTGATTATGCTCATCAGTATTCAAAACAAAATCGTTCTTCATTATGAGGATGATGGCGTAGGATTTGATCAGGAAAAGAATACTGAGCATTCCATGAGCATGGGGCTTTCTGGCATTAAGGAGAGAGTCAGGGCTTTAGATGGGCGCCTTCGGATTGAAACAAGTGAAGGAAAGGGCTTTAAGGCTGATATTGAAATCGAATTGTAATGGATTTATAACGGAAACGACTTGGCACAGGCCAAGTCTTTTTTATAAAATGGAAAAGAGTGAGTAAAAGGGAGGAAAACATGAAAAAGATACTAGTGATTGATGACCATCCGGCTGTCATGGAAGGCACCAAGACAATTTTGGAAACGGATTCGAATTTGTCTGTTGATTGTCTCAGTCCTGAACCGAGCGAACAGTTTATCAAGCAGCATGATTTCTCGTCATATGATCTCATTTTAATGGATCTGAATCTAGGCGGCGAGGTCAATGGGATGGAGCTTTCTAAACAGATTTTACAAGAGAATCCTCATTGTAAAATTATCGTGTATACCGGTTATGAGGTCGAGGATTATTTCGAGGAAGCGATTCGTGCGGGTCTGCACGGTGCCATCAGCAAAACGGAATCTAAAGAAAAGATCACCCAATACATATACCACGTACTCAATGGAGAAATTTTAGTCGATTTTGCTTACTTTAAACAGCTGATGACTCAGCAAAAAACAAAGCCGGCTCCTTCCTCTCAAAAAGAACAAGATGTGCTCACACCTAGAGAATGCCTGATTCTTCAAGAAGTTGAAAAAGGATTTACAAACCAAGAAATCGCAGATGCCCTTCATTTAAGCAAGCGGTCCATTGAATACAGCTTGACATCGATTTTCAATAAGCTGAATGTCGGTTCACGGACGGAAGCGGTTTTGATAGCGAAATCAGACGGTGTACTTTAA</ns2:sequence><ns2:name>GCA_003665355</ns2:name></ns2:Sequence><ns2:Sequence dsseqid="sq2282" id="sq2282" description="comQ_comX_comP_comA operon contig_1:3261341-3265565"><ns2:sequence>ATGTCCCATTTAGTAAAATGGAATGGGAGGGGGGAAGTCGTTATTGAGCAGATATGTTTAGATTCTGTCCGGATCAAGGAGAAAATGAAGGAGATTGTAGATGAAAATATTTTAAATGAGGACTTAAAAGTGAAGCTCATTTCTTTTATCGAAGAAAAAAAACAATTTTCATTTGCAGAACTGGCTTATTACCATTACATAGCATTTGATGGAAAAAACGACAAAGCAATTGAGTTACTGGCGTCAGGTATAGAACTTTTAATTTTATCTGCGGACATTTTTGACGATATTGAGGATAAGGACAATCTTCAGGCTTCTTGGATGAAATTAGATCCTTCTATAGCAACTAACGCAGCTACCGCACTTTATACATTAAGTCTGCAGGTAATAGGCTCAGTCTCAAATCATCCAAAACTTTTAAGCCTTACTTTGCAATATTCACTCCAATCTTTACAAGGACAACATGTAGATTTGAATTTAACAGCCTCATCAGAATCAGAGTATATTGAAATGATTAAACTTAAGTCGGGTTCTCTGGTAACATTGCCCAGTATTCTTGGTGTATATCTGGCAACTGGAGAATGTAATGAAACAGTTGAGGAGTATTCACGTTATTTAGGTGTAGTCGAGCAAATTGCAAATGATCACTATGGACTTTATTACCCTAACAATAATGACTTCAAAACTAGACATACGCTTGCCTTCAATTATCTTAAAAATAAATTTAACCAATCATCAATTGACTTATTAAATTTTTATGCGCAAGAAAATCATATGATAAATAATTTGGAAGATTTGAAGGGAAAGTTAAGAGAATCAGGTGTAATACAATATTTGAATGTTATAAAAAATTTAGCAGTGGAAAATTTTAAGGAATCATTCAAAAAACTGAGATTAGATGAACAAAGAAAAAATAAATTACTTATTCAATTATTAAGGGGGATTTAATTTGAAACATATTGATAAAATCATTAGCCATCTAGTAAACAACCCGGAAGCGTTTGATCAATTTAAGAATGGGAACTTAACCTTGCTAAATATAAATGAAAAAGAAAAGAAAGCAATATTATACGCGTTTGAACAAGGAGAGGTGCCAAGAACAAGCAAGTGGCCTCCAATAGAAGCTATTAGTAATTTTTTTGAGGATGATAAAAGAAAAAGTTTGATTTAATTACGGGATGATGTGATGTACAGATATATTAACGTCTATAAATATTTGTCTCTAGTTTTTATCATTTTAAGTTTTATTTATGTTATATACCTCTCGTATAGCTTTGCTTTTAACATCTTCGTAGGTGCGGATGTAAAGATAAATGAACAGGGTAAGTTAGAGGTCACTAATGTTTTAGATTATACAGATGAATATTATTCAGGTGTGAAAAAGGGAGATATCATTCTTGAAGTAAATGGGGAGAAAGGCAGTGATATTCAATTAAAAAGTGGAAGATTGGTCAATGTAGAAAGTTTAATTGTTGAGAGAGATAATAAATCATTTCATTTACAAAATGTAAGCCTAATCAGTGAAGAAAATTTATTTATGTATCTCATTCCTGTAATATCTTATTCAATCTGTTTATTTTGTATATTTTTTATTTATAGAATAAATAAAGTAAGAAAATCAACTTCTGCTTATATTTTAATATTATTTTTGTTATTTGTATCAGTAGCGTATGTAAGTGCATGCGGGGCAAGAAGAGGTGAAGAGATAAGCACTTACCTGCTTGTTCTTACTTTAGTCAGCTGTCCGGTGTTATATATTCATTTTATATATAAATACTTTATAGAATTAGGAACAAAGTTATTCGAAAAGAAGATTTTAATCATTATGTATATGCTCCCGCTAATAAATCTTTTATTAGAGGACGTTCTGAGTAATAGATTAAAATCTTCGGCTTTTTTGTCTAATCTGAATTTGATTTCATTTTTTGTCCTAGTTCTTACTGTATCGATTCTTATCCATAAAGGGATAAGAAAATTTAAACAAAAAGAGCAAAAGTCAATTTTGAAAGTCCTTGCTTATACAAATATCTTTTCTTTCAGTCCGTTTATTGTCTTTTTTGCTGTTCCATATGTGTTTTTGGAGAAGTATGTCTCACCTTTTAGTTTGGCTGCTTTTACACTTGTTATACCTTTTTCTTTAGTATATCAATTTATGACTAATAGACTTTATAATATCGACTTTGTTGTGGGGCGGCTTAAGTACTACGGTTTTTTAGCCATTACACCTACTATTATCGTAGTGACCATCTTTAATTACATTCAGCAACCAAAGGATATCTTTTATTTAGTTAAACTAACAATTGCAATATATGTGCTTATGTTTGCCGTTTTTTACTTTAAAGAGATTATTGACTTTCGTTTCAAGTTAAAAAGATTTACTGAAAAATTTAATTATCAAGATGGGATTTTTAAATTTACTCAATTAATAAAGCAAGCATCATCAGTAGATCAAGTACTTAATCACTTTAAGAATACAATCTTAGATGTATTAAATATAGATAATGCTTGTGTGTATGATAATTCAAAAGGAGAAATTACTCTCCTTAGCAAGAATAACTTTAAAGATCTCACTTATACAAATCATGAGCAATATGTGAAAAATTTTACTGGTGATATCGGCAAAATTAAAGAGTTTAAACAAGGTTTTATTATTAAAATAGGTGAACGAGGAGACAAATCATTTTTAGTACTCTGTTTCTCAAGTTATAATACTTTTAAATTAACAAGAGATGAAATTGCATGGCTCCAAACATTAGCGTTTTATACAAATGTTTCATTGGAAAACGTGATGAAAATAGAGGAATTGATGGTGCATCTTGAGGATTTAAAACAACAAGAATCCAACCCCGTATGGCTCAAAAAACTCATGTACACGATCGAGGAAAAACAACGCTCCGATCTCGCCCGCGATCTCCACGATTCGGTTCTTCAGGATTTGATTTCCTTAAAACGCCAGTGTGAGCTGTTTTTGGGTGATTTCAAGAAGGATGATAATCCGTGCCGTGAAGAGGTGCAGGACAAGCTGGTACAGATGAATGAGCAGATGTCTGATGTGATTTCGATGACAAGGGAGACGTGTCATGAGTTGCGGCCGCAGCTTCTGTATGATCTTGGGCTGGTCAAGGCGCTGTCGAAGCTGGTGGCGCAGCAGCAGGAGCGGGTTCCGTTTCATATTCGTTTAAATACCGGGAGATTTACGGCTTCCCTTGATCTGGATTCGCAGCTGAATTTGTACCGGATCATTCAAGAGTTTCTGTCTAATGCGGTCAAGCACTCTCAGGCGACGGATGTGCTGATTATGCTCATCAGTATTCAAAACAAAATCGTTCTTCATTATGAGGATGATGGCGTAGGGTTTGATCAGGAAAAGAATACTGAGCATTCCATGAGCATGGGGCTTTCTGGCATTAAGGAGAGAGTCAGGGCTTTAGATGGGCGCCTTCGGATTGAAACAAGTGAAGGAAAGGGCTTTAAGGCTGATATTGAAATCGAATTGTAATGGATTTATAACGGAAACGACTTGGCACAGGCCAAGTCTTTTTTATAAAATGGAAAAGAGTGAGTAAAAGGGAGGAAAACATGAAAAAGATACTAGTGATTGATGACCATCCGGCTGTCATGGAAGGCACCAAGACAATTTTGGAAACGGATTCGAATTTGTCTGTTGATTGTCTCAGTCCTGAACCGAGCGAACAGTTTATCAAGCAGCATGATTTCTCGTCATATGATCTCATTTTAATGGATCTGAATCTAGGCGGCGAGGTCAATGGGATGGAGCTTTCTAAACAGATTTTACAAGAGAATCCTCATTGTAAAATTATCGTGTATACCGGTTATGAGGTCGAGGATTATTTCGAGGAAGCGATTCGTGCGGGTCTGCACGGTGCCATCAGCAAAACGGAATCTAAAGAAAAGATCACCCAATACATATACCACGTACTCAACGGAGAAATTCTAGTCGATTTTGCTTACTTTAAACAGCTGATGACTCAGCAAAAAACAAAGCCGGCTCCTTCCTCTCAAAAAGAACAAGATGTGCTCACACCTAGAGAATGCCTGATTCTTCAAGAAGTTGAAAAGGGATTTACAAACCAAGAAATCGCAGATGCCCTTCATTTAAGCAAGCGGTCCATTGAATACAGCTTGACATCGATTTTCAATAAGCTGAATGTCGGTTCACGGACGGAAGCGGTTTTGATTGCGAAATCAGACGGTGTACTTTAA</ns2:sequence><ns2:name>GCA_009662195</ns2:name></ns2:Sequence><ns2:Sequence dsseqid="sq1938" id="sq1938" description="comQ_comX_comP_comA operon contig_1:3106687-3110846"><ns2:sequence>ATGTCCCATTTAGTAAAATGGAATGGGAGGGGGGAAGTCGTTATTGAGCAGATATGTTTAGATTCTGTCCGGATCAAGGAGAAAATGAAGGAGATTGTAAGCCAAAAAATAATGAATCAGGACTTGGAACGATATCTTCAGAATTTTATTGAGTCTAAGGATACGTTTGAGTTTGCCGATTTGGCTCTTCATCATTATTTAGCTTTTAACGGTCAGGACCAAAAAGCAATCGAATTGCTAGCTGCCGGAATTGAATTGCTTATACTCTCATTCGATATTTATGATGACTTAGAGGATCAAGATAATGGAAGTGCTGTCTGGATGAAGATTGACTCGTCAATCGCTTTAAATGCAGTTACAGCTCTTTACACCCTAAGTATACAAGTGATGTGTCAAGCTAGTCATGAACCAGAATTTTCACAAGAGATATTGAATTTTGCGTTACAATCAATTCAAGGCCAGCATGATGATATTGTGAATGCGCCGCAAACTGAAGAAGCCTGTCTTGAAATGATCAAAAATAAATCAGGAGCGCTAACGGCATTGCCCTGTGTAATGGGAGTAATGTTGGCAACAGGCAAATACCATCCCATTGTAGCTTCATATTCTTATGAACTTGGGATTATTGCACAAATCGAAAATGATTACCGAGGTTTATATTATTTAAATAACGATTTTATTCAGAAGAAAAACACATTGGCATACTTATACTTAAATAAACGTTTTAATGCAGCTTCTGCAGAAATCTTGAGTTGGTATGAAAATGCTGAGTTGTTCTTATCATTGAATCCCAAACATATAAAAGAAAAATTAACTGAGGCAGGCGTCGTGCAATATTTACTTGTAATGAAACACTTGTCATTACAAAAACTAAAGAAAGAAATTGCTAGATTAGAATTGCAAGAGAATAAAATAAAAAAATTACTAACAGGAATCATAAAATAAAGGAGGATTTATATGCAGGAAATAGTCGGATACTTAGTAAAAAATCCAGAAGTTTTAGATGAGGTCATGGAAGGCAGAGCCTCTTTATTAAATATAGATAAGGATCAATTGAAAAGTATAGTTGATGCCTTTAGAGGGCTGCAAATTTATACTAATGGTAATTGGGTTCCTTCGTGAGGCTTTATTAAATGAAGGCATGGTACAACAAAGTTTCAATTTTTTTGATTTTAGTTAGTTTAGTCTATGTAACTTATTTAACGTATATAAGTTCGAGTAAACTTTTAGTTGGTGCAGCAGTAGCCGAAAATCAAGACAATGAAGTTGTAATAACAAATATTGAGGAATTTTCTACGGCTTATTACTCAGGCATACAAAAAGGGGACGTCATCAAAAGTATCAATAATCATAAAGTTAAGCGTCCTCTTGAAGTTCAAAAATATAATTCAAACCATGTGAGTTCAATAGTCGTCGAGAGAGATGGAGAAAAGGTTAAAATTAAGCCTGATTTAATGAATGATGGGAATTTTACTACTTTTGTGATCCCATTAATATTTTATATAGCCTGTCTATTTTGTTGTTTCTTCATTCTAAAAATAAATGAATCGAAAAAACTACTCTCTGCTTTGATTTTAATCATTTTCTTGTTATCTGCTTCTTTAGCATACTTAAGTGCGGGTGGATCTGCAAAGGGAGATTGGTTAAGCAGATGTATAATGGTATTCACTTTAACATCTGTAATGTTTAATTATCTTCTTTTCTTGTATCAGTATTTTAAAGAACTGGGCACTGTGTTATTTAACAAAAAAGTTTTTATATTATATGCAATTCCAGTACTAAATCTAGTTTTTGAATTGTTGCGAACTCAACTTTTCTTTAGACATTATGTGCCTAAAATAAATTTACTTTCGTTCTTTATTTCATTTATAATCGTGAGCGTATATTTTGGATCTATTTTAATTAAAAGTAAGGATACTGAACAAGCACATATTATAAAAGTTCTTACCATAATTAATATCTTATCTTTTTCGCCGTTTTTGTTTTTATATATAATACCTTATGTATTCTTAAGCACTGATGGGATTTCTTCTTTTGTAGCTGCTTCATTTATGTTCCTAATACCATTTTCTTTGGTTTATCAATTTATGACAAATAAAATTTATAATGTGGATTTTATTTTAAGTAGGTTAAAATATTATGGAATATTAGCATTAACGCCCACAATTATTTTAGTTACGGTATTCGAGTTAATAGGAAATCCAGCTGGTGATTTCTATTATTTCAGACTGGCGATTCTTATGTATATTATTATGGTGGCGGTCTTTTATTATAAAGAAGTACTTGATTTCAGATTTAGATTAAAAAGGGTTTCGGAAAAATTCAATTATCAAGACAGTATATATAAATTTACGCAGTTGATTAGAGATTCAACTTCTTTGACCCAAGTATTTGAGGAACTGAAAACCACGATACTTGAGGTTTCGCTTGTAAGCCGAGCCCATATTTATGAGGTTTCAGTTGATGGAAGTATTAAACTCTATGAAGAACTTAATCAAAATTCATTTGAAAAAGTCTATGAAAAAGAATTTAGAAAAGTAACATCCGAAATAGGGAAAATCGTTGAATTTAATAAAGGTTTTGTCATGAAGATTGGTGAACGCGGTGGTAAATCATTTGTGATCCTTTGTTTATCTAAAATGAATACGCCTCGTCTCACACTCGAAGAACTTTCTTGGCTGAAAACTTTGGCTTTTTATACAAACGTATCGATCGAAAACGTCATGAAAATCGAAGAACTGATGAGTCATTTAGAAGAAATAAAACAACAAGAATCTAACCCCGTATGGCTCAAAAAACTCATGTATACGATCGAGGAAAAACAACGCTCTGATCTCGCCCGCGATCTCCACGATTCGGTTCTTCAGGATTTGATTTCCTTAAAACGCCAGTGTGAGCTGTTTTTGGGTGATTTCAAGAAGGATGATAATCCGTGCCGTGAAGAGGTGCAGGACAAGCTTGTACAGATGAATGAGCAGATGTCTGATGTGATTTCGATGACGAGGGAGACGTGTCATGAGCTGCGGCCGCAGCTTCTGTATGATCTTGGATTGGTGAAGGCGCTGTCGAAGCTGGTGGCGCAGCAGCAGGAGCGGGTTCCGTTTCATATCCGTTTAAATACCGGGAGATTTACGGCTTCCCTTGATCTGGATTCGCAGCTGAATTTGTACCGGATCATTCAAGAGTTTCTGTCTAATGCGGTCAAGCACTCTCAGGCGACGGATGTGCTGATTATGCTCATCAGTATTCAAAACAAAATCGTTCTTCATTATGAGGACGATGGCGTAGGGTTTGATCAGGAAAAGAATACTGAGCATTCCATGAGCATGGGGCTTTCTGGCATTAAGGAGAGAGTCAGGGCTTTAGATGGGCGCCTTCGGATTGAAACAAGTGAAGGAAAGGGCTTTAAGGCTGATATTGAAATCGAATTGTAATGGATTTATAACGGAAACGACTTGGCACAGGCCAAGTCTTTTTTATAAAATGGAAAAGAGTGAGTAAAAGGGAGGAAAACAGGAAAAAGATACTAGTGATTGATGACCATCCGGCTGTCATGGAAGGCACCAAGACAATTTTGGAAACGGATTCGAATTTGTCTGTTGATTGTCTCAGTCCTGAACCGAGCGAACAGTTTATCAAGCAGCATGATTTCTCGTCATATGATCTCATTTTAATGGATCTGAATCTAGGCGGCGAGGTCAATGGGATGGAGCTTTCTAAACAGATTTTACAAGAGAATCCTCATTGTAAAATTATCGTGTATACCGGTTATGAGGTCGAGGATTATTTCGAGGAAGCGATTCGTGCGGGTCTGCACGGTGCCATCAGCAAAACGGAATCTAAAGAAAAGATCACCCAATACATATACCACGTACTCAACGGAGAAATTTTAGTCGATTTTGCTTACTTTAAACAGCTGATGACTCAGCAAAAAACAAAGCCGGCTCCTTCCTCTCAAAAAGAACAAGATGTGCTCACACCTAGAGAATGCCTGATTCTTCAAGAAGTTGAAAAGGGATTTACAAACCAAGAAATCGCAGATGCCCTTCATTTAAGCAAGCGGTCCATTGAATACAGCTTGACATCGATTTTCAATAAGCTGAATGTCGGTTCACGGACGGAAGCGGTTTTGATTGCGAAATCAGACGGTGTACTTTAA</ns2:sequence><ns2:name>GCA_024508175</ns2:name></ns2:Sequence><ns2:Sequence dsseqid="sq2364" id="sq2364" description="comQ_comX_comP_comA operon contig_2:1187685-1191944"><ns2:sequence>ATGATTGTTAAAAAACGAAAAACCTGCTGTCCTTTAAATGTCCCATTTAGTAAAATGGAATGGGAGGGGGAAGTCGTTATTGAGCAGATATGTTTAGATTCTGTCCGGATCAAGGAGAAAATGAAGGAGATTGTGGATGAAAATATTTTAAATGAGGACTTAAAAGTGAAGCTCATTTCTTTTATCAAAGAAAAAAAACAATTTTCATTTGCAGAACTGGCTTATTACCATTACATAGCATTTGATGGAAAAAACGACAAAGCAATTGAGTTATTGGCGTCAGGTATAGAACTTTTAATTTTATCTGCGGACATTTTTGACGATATTGAGGATAAGGACAATCTTCAGGCTTCTTGGATGAAATTAGATCCTTCTATAGCAACTAACGCAGCTACCGCACTTTATACATTAAGTCTGCAAGTAATAGGTTCAGTCTCAAATCATCCAAAACTTTTAAGCCTTACTTTGCAATATTCACTCCAATCTTTACAAGGACAACATGTAGATTTGAATTTAACAGCCTCATCAGAATCAGAGTATATTGAAATGATTAAACTTAAGTCGGGTTCTCTGGTAACATTGCCCAGTATTCTTGGTGTATATCTGGCAACTGGAGAATATAATGAAACAGTTGAGGAGTATTCACGTTATTTAGGTATAGTCGAGCAAATTGCAAATGATCACTATGGACTTTATTACCCTAACTATAATGACTTCAAAACTAGACATACGCTTGCCTTCAATTATCTTAAAAATAAATTTAACCAATCATCAATTGACTTATTAAATTTTTATGCGCAAGAAAATCATATGATAAATAATTTGGAAGATTTGAAGGGAAAGTTAAGAGAATCAGGTGTAATACAATATTTGAATGTTATAAAAAATTTAGCAGTGGAAAATTTTAAGGAATCATTCAAAAAACTGAGATTAGATGAACAAAGAAAAAATAAATTACTTATTCAATTATTAAGGGGGATTTAATTTGAAACATATTGATAAAATCATTAGCCATCTAGTAAACAACCCGGAAGCGTTTGATCAATTTAAGAATGGGAACTTAACCTTGCTAAATATAAATGAAAAAGAAAAGAAAGCAATATTATACGCGTTTGAACAAGGAGAGGTGCCAAGAACAAGCAAGTGGCCTCCAATAGAAGCTATTAGTAATTTTTTTGAGGATGATAAAAGAAAAAGTTTGATTTAATTACGGGATGATGTGATGTACAGATATATTAACGTCTATAAATATTTGTCTCTAGTTTTTATCATTTTAAGTTTTATTTATGTTATATACCTCTCGTATAGCTTTGCTTTTAACATCTTCGTAGGTGCGGATGTAAAGATAAATGAACAGGGTAAGTTAGAGGTCACCAATGTTTTAGATTATACAGATGAATATTATTCATGTGTGAAAAAGGGAGATATCATTCTTGAAGTAAATGGGGAGAAAGGCAGTGATATTCAATTAAAAAGTGGAAGATTGGTCAATGTAGAAAGTTTAATTGTTGAGAGAGATAATAAATCATTTCATTTACAAAATGTAAGCCTAATCAGTGAAGAAAATTTATTTATGTATCTCATTCCTGTAATATCTTATTCAATCTGTTTATTTTGTATATTTTTTATTTATAGAATAAATAAAGTAAGAAAATCAACTTCTGCTTATATTTTAATTTTATTTTTGTTATTTGTATCAGTAGCGTATGTAAGTGCATGTGGAGCAAGAAGAGGTGAAGAGATAAGCACTTATCTGCTTGTTCTTACTTTAGTCAGTTGTCCGGTGTTATATATTCATTTTATATATAAATACTTTATAGAATTAGGAACAAAGTTATTCGAAAAGAAGATTTTAATCATTATGTATATGCTCCCGCTAATAAATCTTTTATTAGAGGACGTTCTGAGTAATAGATTAAAATCTTCGGCTTTTTTGTCTAATCTGAATTTGATTTCATTTTTTGTCCTAGTTCTTACTGTATCGATTCTTATCCATAAAGGGATAAGAAAATTTAAACAAAAAGAGCAAAAGTCAATTTTGAAAGTCCTTGCTTATACAAATATCTTTTCTTTCAGTCCGTTTATTGTCTTTTTTGCTGTTCCATATGTGTTTTTCGAGAAGTATGTCTCACCTTTTAGTTTGGCTGCTTTTACACTTGTTATACCTTTTTCTTTAGTATATCAATTTATGACTAATAGACTTTATAATATCGACTTTGTTGTGGGGCGGCTTAAGTACTACGGTTTTTTAGCCATTACACCTACTATTATCGTAGTGACCATCTTTAATTACATTCAGCAACCAAAGGATATCTTTTATTTAGTTAAACTAACAATTGCAATATATGTTCTTATGTTTGCCGTTTTTTACTTTAAAGAAATCATTGATTTTCGTTTCAAGTTGAAAAGATTTACAGAGAAATTTAATTATCAAGATGGGATTTTTAAATTTACTCAGTTGATTAAGCAAGCATCATCAGTAGATCAAGTACTTAATCACTTTAAAAATACAATCCTAGAAGTATTAAACATAGATAATGCTTGCGTGTATGATAATTCTAAAGGGGAAATCACCCTTCTTAGTAAGAACAACTTTAAAGATCTGACTTATAAAAATCATGAGCAATATGTGAAAAATTTTTCTGGTGATATCGGTAAAATTAAAGAGTTTAAACAAGGTTTTATTATTAAAATAGGTGAACGAGGAGACAGATCATTTTTAGTACTCTGTTTCTCAAGTTATAATACTTTTAAGTTAACAAGGGATGAAATTGCATGGCTTCAAACATTAGCATTTTATACAAATGTCTCATTGGAAAACGTTATGAAAATCGAAGAATTGATGGTGCATCTTGAGGATTTAAAACAACAAGAATCCAACCCCGTATGGCTCAAAAACTCATGTACACGATCGAGGAAAAACAACGCTCGGATCTCGCCCGCGATCTCCACGATTCGGTTCTTCAGGATTTGATTTCCTTAAAACGCCAGTGTGAGCTGTTTTTGGGTGATTTCAAGAAGGATGATAATCCGTGCCGTGAAGAGGTGCAGGACAAGCTTGTACAGATGAATGAGCAGATGTCTGATGTGATTTCGATGACGAGGGAGACGTGTCATGAGCTGCGGCCGCAGCTTCTGTATGATCTTGGGCTGGTCAAGGCGCTGTCGAAGCTGGTGGCGCAGCAGCAGGAGCGGGTTCCGTTTCATATTCGTTTAAATACCGGGAGATTTACGGCTTCCCTTGATCTGGATTCGCAGCTGAATTTGTACCGGATCATTCAAGAGTTTCTGTCTAATGCGGTCAAGCACTCTCAGGCGACGGATGTGCTGATTATGCTCATCAGTATTCAAAACAAAATCGTTCTTCATTATGAGGATGATGGCGTAGGGTTTGATCAGGAAAAGAATACTGAGCATTCCATGAGCATGGGGCTTTCTGGCATTAAGGAGAGAGTCAGGGCTTTAGATGGGCGCCTTCGGATTGAAACAAGTGAAGGAAAGGGCTTTAAGGCTGATATTGAAATCGAATTGTAATGGATTTATAACGGAAACGACTTGGCACAGGCCAAGTCTTTTTTATAAAATGGAAAAGAGTGAGTAAAAGGGAGGAAAACATGAAAAAGATACTAGTGATTGATGACCATCCGGCTGTCATGGAAGGCACCAAGACAATTTTGGAAACGGATTCGAATTTGTCTGTTGATTGTCTCAGTCCTGAACCGAGCGAACAGTTTATCAAGCAGCATGATTTCTCGTCATATGATCTCATTTTAATGGATCTGAATCTAGGCGGCGAGGTCAATGGGATGGAGCTTTCTAAACAGATTTTACAAGAGAATCCTCATTGTAAAATTATCGTGTATACCGGTTATGAGGTCGAGGATTATTTCGAGGAAGCGATTCGTGCGGGTCTGCACGGTGCCATCAGCAAAACGGAATCTAAAGAAAAGATCACCCAATACATATACCACGTACTCAACGGAGAAATTTTAGTCGATTTTGCTTACTTTAAACAGCTGATGACTCAGCAAAAAACAAAGCCGGCTCCTTCCTCTCAAAAAGAACAAGATGTGCTCACACCTAGAGAATGCCTGATTCTTCAAGAAGTTGAAAAGGGATTTACAAACCAAGAAATCGCAGATGCCCTTCATTTAAGCAAGCGGTCCATTGAATACAGCTTGACATCGATTTTCAATAAGCTGAATGTCGGTTCACGGACGGAAGCGGTTTTGATTGCGAAATCAGACGGTGTACTTTAA</ns2:sequence><ns2:name>GCA_010094155</ns2:name></ns2:Sequence><ns2:Sequence dsseqid="sq1982" id="sq1982" description="comQ_comX_comP_comA operon contig_1:3097342-3101493"><ns2:sequence>ATGTCCCATTTAGTAAAATGGAATGGGAGGGGGGAAGTCGTTATTGAGCAGATATGTTTAGATTCTGTCCGGATCAAGGAGAAAATGAAGGAGATTGTAAGCCAAAAAATAATGAATCAGGACTTGGAACGATATCTTCAGAATTTTATTGAGTCTAAGGATACGTTTGAGTTTGCCGATTTGGCTCTTCATCATTATTTAGCTTTTAACGGTCAGGACCAAAAAGCAATCGAATTGCTAGCTGCCGGAATTGAATTGCTTATACTCTCATTCGATATTTATGATGACTTAGAGGATCAAGATAATGGAAGTGCTGTCTGGATGAAGATTGACTCGTCAATCGCTTTAAATGCAGTTACAGCTCTTTACACCCTAAGTATACAAGTGATGTGTCAAGCTAGTCATGAACCAGAATTTTCACAAGAGATATTGAATTTTGCGTTACAATCAATTCAAGGCCAGCATGATGATATTGTGAATGCGCCGCAAACTGAAGAAGCCTGTCTTGAAATGATCAAAAATAAATCAGGAGCGCTAACGGCATTGCCCTGTGTAATGGGAGTAATGCTGGCAACAGGCAAATACCATCCCATTGTAGCTTCTTATTCTTATGAACTTGGGATTATTGCACAAATCGAAAATGATTATAAAGGTTTGTTTTACTTAAATAACGATTTTGTTCAGAAAAAAAATACATTGGCATACTTATACTTAAAGAAACAATTTAACGATGCTTCAGCGGAGCTACTAAGTTTATATCAAAAACCAGAGGAATTTGTTTCTATTAATACTAAGGCTTTGAAGCGAAAATTGACAGAAGCAGGCGTTATACAATATTTACTGGTGATGAAACATTTATCTCTCCAAAAAATAAAAAATGAAATGTCACAATTAAAACTAGAAGAAGATAAAACTGAAAAATTATTGTCTGTTATGATTAAATAAGGAGGGGATTTATTATGCAAGAAATGGTAGGATACTTAATTAAATACCCAAATGTTTTAAGGGAAGTAATGGAAGGGAATGCTTGTTTATTGGGTGTTGATAAAGATCAATCTGAATGTATCATAAAAGGTTTTAAAGGATTAGAAATTTATTCAATGATGGATTGGCACTATTGAGGGTTAAATGAAGTCTAGAACCAATAAAATTTCTGTATTGTTAGTTGTAATAAGTCTGTTATATGTTATTTATTTGACCTATATAAGCAATAATAATTTGTTAGTTGGAGCAACTGTTTCGAAAGGGAAGAACGGAGACGTTGTAATTACCAATGTAGATGAATATTCAATGGCATCATACAGTGGAATAGAAAAAGGGGATATCGTAAAGCGTATTAATAATCAAAAGATAAACACTAAAGAAATAAAAATGAATAAGCTTAAAAATGTGAGCTCAATGGTTGTTGAGAGAAATGGCAAGGATGTTGAGCTAAAGCTGACTTTATTTAATGATAAAAATTTTTCTACTTACCTAATACCGTTAATGTTTTATATTGTTTGTTTATTTTGTTGCCTATTTATAATAAAAATAAATGAATCAAAGGATTTACCATCTGCTTTAGTTTTAATTATATTTCTGTTATCCGCTTCTATTGCTTAGATAAGTGCAGGAGTTTCTGTTAAAGGCGATATACTATGCAGATGTATTATGGTGGTAACATTAATATCTGTACCGCTAAACTACCTTCTCTTTCTTTATCATTATTTTAGAGAGTTAGGCACTACCTTATTTGATAAAAAAGTTTTCATTTTATATTTGGTACCGATCATAAATGTAGTGTGTGAAATGTTCCGTTCACACCTTTTCTTTCGTGATTATGTGCCTAAATTAAGTTTACTATCCTTTTTCTTTTTATTTATCATAGTAGGGATATATTTCTGTATCATTTTAATTAAAAATAAAGATACTGAACAAGCGCATATTATTAAGGTTCTCACTATTATTAATATCTTTTCTTTCTCACCTTTTTTGTGTTTATATTTGATACCGTATGTCTTTTTAAATGCGCACTATGTTTCATCTTTTTTAGCAGCTTCATTTATGATGCTAATACCTTTCTCCTTAGTATTTCAATTCATGACAAATAAAATCTATAATGTAGATTTTATTTTAAGCAGATTAAGGTACTATGGCTTTTTAGCTCTAACGCCAACAATTATTCTAATCTCTACAATTGAATTAATTAGTAGTCCTGATAGTGATTTTTATAGTGTTAAACTAACCTTTTTAATTTATATTATCATGTTGGCGGTCTTTTATTATAAAGAAGTACTTGATTTCAGATTTAGATTAAAAAGGGTCTCGGAAAAATTCAATTATCAAGACAGTATATATAAATTCACGCAGATGATAAGAGACTCTACTTCCCTATCTCAAGTATTTGAAGAACTGAAAAATACTATACTTGAGGTTTCTCTTGTTAGCCGAGCACATGTATATGAAGTTTCAGCTGACGGAAATATTAAACTATATGATGATGAGAACGTAAATTCATTTGAAAAAGTCTATCAAAAAGAATTTAGAAAAGTAACATCCGAAATAGGGAAAATCGTTGAATTTAATAAAGGTTTTGTCATGAAGATTGGTGAACGCGGTGGTAAATCATTTGTGATCCTTTGTTTATCTAAAATGAATACGCCTCGTCTCACACTCGAAGAACTTTCTTGGCTGAAAACTTTGGCTTTTTATACAAACGTATCGATCGAAAACGTCATGAAAATCGAAGAACTGATGAGTCATTTAGAAGAAATAAAACAACAAGAATCCAACCCCGTATGGCTCAAAAAACTCATGTATACGATCGAGGAAAAACAACGCTCTGATCTCGCCCGCGATCTCCACGATTCGGTTCTTCAGGATTTGATTTCCTTAAAACGCCAGTGTGAGCTGTTTTTGGGTGATTTCAAGAAGGATGATAATCCGTGCCGTGAAGAGGTGCAGGACAAGCTTGTACAGATGAATGAGCAGATGTCTGATGTGATTTCGATGACGAGGGAGACGTGTCATGAGCTGCGGCCGCAGCTTCTGTATGATCTTGGGCTGGTCAAGGCGCTGTCGAAGTTGGTGGCGCAGCAGCAGGAGCGGGTTCCGTTTCACATTCGTTTAAATACCGGAAGATTTACGGCTTCCCTTGATCTGGATTCGCAGCTGAATTTGTACCGGATCATTCAAGAGTTTCTGTCTAATGCGGTCAAGCACTCTCAGGCGACGGATGTGCTGATTATGCTCATCAGTATTCAAAACAAAATCGTTCTTCATTATGAGGACGATGGCGTTGGGTTTGATCAGGAAAAGAATACTGAGCATTCCATGAGCATGGGGCTTTCTGGCATTAAGGAGAGAGTCAGGGCTTTAGATGGGCGCCTTCGGATTGAAACAAGTGAAGGAAAGGGCTTTAAGGCTGATATTGAAATCGAATTGTAATGGATTTATAACGGAAACGACTTGGCACAGGCCAAGTCTTTTTTATAAAATGGAAAAGAGTGAGTAAAAGGGAGGAAAACATGAAAAAGATACTAGTGATTGATGACCATCCGGCTGTCATGGAAGGCACCAAGACAATTTTGGAAACGGATTCGAATTTGTCTGTTGATTGTCTCAGTCCTGAACCGAGCGAACAGTTTATCAAGCAGCATGATTTCTCGTCATATGATCTCATTTTAATGGATCTGAATCTAGGCGGCGAGGTCAATGGGATGGAGCTTTCTAAACAGATTTTACAAGAGAATCCTCATTGTAAAATTATCGTGTATACCGGTTATGAGGTCGAGGATTATTTCGAGGAAGCGATTCGTGCGGGTCTGCACGGTGCCATCAGCAAAACGGAATCTAAAGAAAAGATCACCCAATACATATACCACGTACTCAACGGAGAAATTTTAGTCGATTTTGCTTACTTTAAACAGCTGATGACTCAGCAAAAAACAAAGCCGGCTCCTTCCTCTCAAAAAGAACAAGATGTGCTCACACCTAGAGAATGCCTGATTCTTCAAGAAGTTGAAAAGGGATTTACAAACCAAGAAATCGCAGATGCCCTTCATTTAAGCAAGCGGTCCATTGAATACAGCTTGACATCGATTTTCAATAAGCTGAATGTCGGTTCACGGACGGAAGCGGTTTTGATTGCGAAATCAGACGGTGTACTTTAA</ns2:sequence><ns2:name>GCA_000737405</ns2:name></ns2:Sequence><ns2:Sequence dsseqid="sq2472" id="sq2472" description="comQ_comX_comP_comA operon contig_1:977539-981763"><ns2:sequence>ATGTCCCATTTAGTAAAATGGAATGGGAGGGGGGAAGTCGTTATTGAGCAGATATGTTTAGATTCTGTCCGGATCAAGGAGAAAATGAAGGAGATTGTGGATGAAAATATTTTAAATGAGGACTTAAAAGTGAAGCTCATTTCTTTTATCAAAGAAAAAAAACAATTTTCATTTGCAGAACTGGCTTATTACCATTACATAGCATTTGATGGAAAAAACGACAAAGCAATTGAGTTATTGGCGTCAGGTATAGAACTTTTAATTTTATCTGCGGACATTTTTGACGATATTGAGGATAAGGACAATCTTCAGGCTTCTTGGATGAAATTAGATCCTTCTATAGCAACTAACGCAGCTACCGCACTTTATACATTAAGTCTGCAAGTAATAGGTTCAGTCTCAAATCATCCAAAACTTTTAAGCCTTACTTTGCAATATTCACTCCAATCTTTACAAGGACAACATGTAGATTTGAATTTAACAGCCTCATCAGAATCAGAGTATATTGAAATGATTAAACTTAAGTCGGGTTCTCTGGTAACATTGCCCAGTATTCTTGGTGTATATCTGGCAACTGGAGAATATAATGAAACAGTTGAGGAGTATTCACGTTATTTAGGTATAGTCGAGCAAATTGCAAATGATCACTATGGACTTTATTACCCTAACAATAATGACTTCAAAACTAGACATACGCTTGCCTTCAATTATCTTAAAAATAAATTTAACCAATCATCAATTGACTTATTAAATTTTTATGCGCAAGAAAATCATATGATAAATAATTTGGAAGATTTGAAGGGAAAGTTAAGAGAATCAGGTGTAATACAATATTTGAATGTTATAAAAAATTTAGCAGTGGAAAATTTTAAGGAATCATTCAAAAAACTGAGATTAGATGAACAAAGAAAAAATAAATTACTTATTCAATTATTAAGGGGGATTTAATTTGAAACATATTGATAAAATCATTAGCCATCTAGTAAACAACCCGGAAGCGTTTGATCAATTTAAGAATGGGAACTTAACCTTGCTAAATATAAATGAAAAAGAAAAGAAAGCAATATTATACGCGTTTGAACAAGGAGAGGTGCCAAGAACAAGCAAGTGGCCTCCAATAGAAGCTATTAGTAATTTTTTTGAGGATGATAAAAGAAAAAGTTTGATTTAATTACGGGATGATGTGATGTACAGATATATTAACGTCTATAAATATTTGTCTCTAGTTTTTATCATTTTAAGTTTTATTTATGTTATATACCTCTCGTATAGCTTTGCTTTTAACATCTTCGTAGGTGCGGATGTAAAGATAAATGAACAGGGTAAGTTAGAGGTCACCAATGTTTTAGATTATACAGATGAATATTATTCAGGTGTGAAAAAGGGAGATATCATTCTTGAAGTAAATGGGGAGAAAGGCAGTGATATTCAATTAAAAAGTGGAAGATTGGTCAATGTAGAAAGTTTAATTGTTGAGAGAGATAATAAATCATTTCATTTACAAAATGTAAGCCTAATCAGTGAAGAAAATTTATTTATGTATCTCATTCCTGTAATATCTTATTCAATCTGTTTATTTTGTATATTTTTTATTTATAGAATAAATAAAGTAAGAAAATCAACTTCTGCTTATATTTTAATTTTATTTTTGTTATTTGTATCAGTAGCGTATGTAAGTGCATGTGGAGCAAGAAGAGGTGAAGAGATAAGCACTTATCTGCTTGTTCTTACTTTAGTCAGTTGTCCGGTGTTATATATTCATTTTATATATAAATACTTTATAGAATTAGGAACAAAGTTATTCGAAAAGAAGATTTTAATCATTATGTATATGCTCCCGCTAATAAATCTTTTATTAGAGGACGTTCTGAGTAATAGATTAAAATCTTCGGCTTTTTTGTCTAATCTGAATTTGATTTCATTTTTTGTCCTAGTTCTTACTGTATCGATTCTTATCCATAAAGGGATAAGAAAATTTAAACAAAAAGAGCAAAAGTCAATTTTGAAAGTCCTTGCTTATACAAATATCTTTTCTTTCAGTCCGTTTATTGTCTTTTTTGCTGTTCCATATGTGTTTTTCGAGAAGTATGTCTCACCTTTTAGTTTGGCTGCTTTTACACTTGTTATACCTTTTTCTTTAGTATATCAATTTATGACTAATAGACTTTATAATATCGACTTTGTTGTGGGGCGGCTTAAGTACTACGGTTTTTTAGCCATTACACCTACTATTATCGTAGTGACCATCTTTAATTACATTCAGCAACCAAAGGATATCTTTTATTTAGTTAAACTAACAATTGCAATATATGTTCTTATGTTTGCCGTTTTTTACTTTAAAGAAATCATTGATTTTCGTTTCAAGTTGAAAAGATTTACAGAGAAATTTAATTATCAAGATGGGATTTTTAAATTTACTCAGTTGATTAAGCAAGCATCATCAGTAGATCAAGTACTTAATCACTTTAAAAATACAATCCTAGAAGTATTAAACATAGATAATGCTTGCGTGTATGATAATTCTAAAGGGGAAATCACCCTTCTTAGTAAGAACAACTTTAAAGATCTGACTTATAAAAATCATGAGCAATATGTGAAAAATTTTTCTGGTGATATCGGTAAAATTAAAGAGTTTAAACAAGGTTTTATTATTAAAATAGGTGAACGAGGAGACAGATCATTTTTAGTACTCTGTTTCTCAAGTTATAATACTTTTAAGTTAACAAGGGATGAAATTGCATGGCTTCAAACATTAGCATTTTATACAAATGTCTCATTGGAAAACGTTATGAAAATCGAAGAATTGATGGTGCATCTTGAGGATTTAAAACAACAAGAATCCAACCCCGTAGGGCTCAAAAAACTCATGTACACGATCGAGGAAAAACAACGCTCGGATCTCGCCCGCGATCTCCACGATTCGGTTCTTCAGGATTTGATTTCCTTAAAACGCCAGTGTGAGCTGTTTTTGGGTGATTTTAAGAAGGATGATAATCCGTGCCGTGAAGAGGTGCAGGACAAGCTTGTACAGATGAATGAGCAGATGTCTGATGTGATTTCGATGACGAGGGAGACGTGTCATGAGCTGCGGCCGCAGCTTCTGTATGATCTTGGGCTGGTCAAGGCGCTGTCGAAGCTGGTGGCGCAGCAGCAGGAGCGGGTTCCGTTTCATATTCGTTTAAATACCGGGAGATTTACGGCTTCCCTTGATCTGGATTCGCAGCTGAATTTGTACCGGATCATTCAAGAGTTTCTGTCTAATGCGGTCAAGCACTCTCAGGCGACGGATGTGCTGATTATGCTCATCAGTATTCAAAACAAAATCGTTCTTCATTATGAGGATGATGGCGTAGGGTTTGATCAGGAAAAGAATACTGAGCATTCCATGAGCATGGGGCTTTCTGGCATTAAGGAGAGAGTCAGGGCTTTAGATGGGCGCCTTCGGATTGAAACAAGTGAAGGAAAGGGCTTTAAGGCTGATATTGAAATCGAATTGTAATGGATTTATAACGGAAACGACTTGGCACAGGCCAAGTCTTTTTTATAAAATGGAAAAGAGTGAGTAAAAGGGAGGAAAACATGAAAAAGATACTAGTGATTGATGACCATCCGGCTGTCATGGAAGGCACCAAGACAATTTTGGAAACGGATTCGAATTTGTCTGTTGATTGTCTCAGTCCTGAACCGAGCGAACAGTTTATCAAGCAGCATGATTTCTCGTCATATGATCTCATTTTAATGGATCTGAATCTAGGCGGCGAGGTCAATGGGATGGAGCTTTCTAAACAGATTTTACAAGAGAATCCTCATTGTAAAATTATCGTGTATACCGGTTATGAGGTCGAGGATTATTTCGAGGAAGCGATTCGTGCGGGTCTGCACGGTGCCATCAGCAAAACGGAATCTAAAGAAAAGATCACCCAATACATATACCACGTACTCAACGGAGAAATTTTAGTCGATTTTGCTTACTTTAAACAGCTGATGACTCAGCAAAAAACAAAGCCGGCTCCTTCCTCTCAAAAAGAACAAGATGTGCTCACACCTAGAGAATGCCTGATTCTTCAAGAAGTTGAAAAGGGATTTACAAACCAAGAAATCGCAGATGCCCTTCATTTAAGCAAGCGGTCCATTGAATACAGCTTGACATCGATTTTCAATAAGCTGAATGTCGGTTCCCGGACGGAAGCGGTTTTGATTGCGAAATCAGACGGTGTACTTTAA</ns2:sequence><ns2:name>GCA_036512515</ns2:name></ns2:Sequence><ns2:Sequence dsseqid="sq2332" id="sq2332" description="comQ_comX_comP_comA operon contig_1:3103350-3107523"><ns2:sequence>ATGTCCCATTTAGTAAAATGGAATGGGAGGGGGGAAGTCGTTATTGAGCAGATATGTTTAGATTCTGTCCGGATCAAGGAGAAAATGAAGGAGATTGTGGATGAAAATATTTTAAATGAGGACTTAAAAGTGAAGCTCATTTCTTTTATCCAAGAAAAAAAACAATTTTCATTTGCAGAACTGGCTTATTACCATTACATAGCATTTGATGGAAAAAACGACAAAGCAATTGAGTTATTGGCGTCAGGTATAGAACTTTTAATTTTATCTGCGGACATTTTTGACGATATTGAGGATAAGGACAATCTTCAGGCTTCTTGGATGAAATTAGATCCTTCTATAGCAACTAACGCAGCTACCGCACTTTATACATTAAGTCTGCAAGTAATAGGTTCAGTCTCAAATCATCCAAAACTTTTAAGCCTTACTTTGCAATATTCACTCCAATCTTTACAAGGACAACATGTAGATTTGAATTTAACAGCCTCATCAGAATCAGAGTATATTGAAATGATTAAACTTAAGTCGGGTTCTCTGGTAACATTGCCCAGTATTCTTGGTGTATATCTGGCAACTGGAGAATATAATGAAACAGTTGAGGAGTATTCACGTTATTTAGGTATAGTCGAGCAAATTGCAAATGATCACTATGGACTTTATTACCCTAACAATAATGACTTCAAAACTAGACATACGCTTGCCTTCAATTATCTTAAAAATAAATTTAACCAATCATCAATTGACTTATTAAATTTTTATGCGCAAGAAAATCATATGATAAATAATTTGGAAGATTTGAAGGGAAAGTTAAGAGAATCAGGTGTAATACAATATTTGAATGTTATAAAAAATTTAGCAGTGGAAAATTTTAAGGAATCATTCAAAAAACTGAGATTAGATGAACAAAGAAAAAATAAATTACTTATTCAATTATTAAGGGGGATTTAATTTGAAACATATTGATAAAATCATTAGCCATCTAGTAAACAACCCGGAAGCGTTTGATCAATTTAAGAATGGGAACTTAACCTTGCTAAATATAAATGAAAAAGAAAAGAAAGCAATATTATACGCGTTTGAACAAGGAGAGGTGCCAAGAACAAGCAAGTGGCCTCCAATAGAAGCTATTAGTAATTTTTTTGAGGATGATAAAAGAAAAAGTTTGATTTAATTACGGGATGATGTGATGTACAGATATATTAACGTCTATAAATATTTGTCTCTAGTTTTTATCATTTTAAGTTTTATTTATGTTATATACCTCTCGTATAGCTTTGCTTTTAACATCTTCGTAGGTGCGGATGTAAAGATAAATGAACAGGGTAAGTTAGAGGTCACCAATGTTTTAGATTATACAGATGAATATTATTCAGGTGTGAAAAAGGGAGATATCATTCTTGAAGTAAATGGGGAGAAAGGCAGTGATATTCAATTAAAAAGTGGAAGATTGGTCAATGTAGAAAGTTTAATTGTTGAGAGAGATAATAAATCATTTCATTTACAAAATGTAAGCCTAATCAGTGAAGAAAATTTATTTATGTATCTCATTCCTGTAATATCTTATTCAATCTGTTTATTTTGTATATTTTTTATTTATAGAATAAATAAAGTAAGAAAATCAACTTCTGCTTATATTTTAATTTTATTTTTGTTATTTGTATCAGTAGCGTATGTAAGTGCATGTGGAGCAAGAAGAGGTGAAGAGATAAGCACTTATCTGCTTGTTCTTACTTTAGTCAGTTGTCCGGTGTTATATATTCATTTTATATATAAATACTTTATAGAATTAGGAACAAAGTTATTCGAAAAGAAGATTTTAATCATTATGTATATGCTCCCGCTAATAAATCTTTTATTAGAGGACGTTCTGAGTAATAGATTAAAATCTTCGGCTTTTTTGTCTAATCTGAATTTGATTTCATTTTTTGTCCTAGTTCTTACTGTATCGATTCTTATCCATAAAGGGATAAGAAAATTTAAACAAAAAGAGCAAAAGTCAATTTTGAAAGTCCTTGCTTATACAAATATCTTTTCTTTCAGTCCGTTTATTGTCTTTTTTGCTGTTCCATATGTGTTTTTCGAGAAGTATGTCTCACCTTTTAGTTTGGCTGCTTTTACACTTGTTATACCTTTTTCTTTAGTATATCAATTTATGACTAATAGACTTTATAATATCGACTTTGTTGTGGGGCGGCTTAAGTACTACGGTTTTTTAGCCATTACACCTACTATTATCGTAGTGACCATCTTTAATTACATTCAGCAACCAAAGGATATCTTTTATTTAGTTAAACTAACAATTGCAATATATGTTCTTATGTTTGCCGTTTTTTACTTTAAAGAAATCATTGATTTTCGTTTCAAGTTGAAAAGATTTACAGAGAAATTTAATTATCAAGATGGGATTTTTAAATTTACTCAGTTGATTAAGCAAGCATCATCAGTAGATCAAGTACTTAATCACTTTAAAAATACAATCCTAGAAGTATTAAACATAGATAATGCTTGCGTGTATGATAATTCTAAAGGGGAAATCACCCTTCTTAGTAAGAACAACTTTAAAGATCTGACTTATAAAAATCATGAGCAATATGTGAAAAATTTTTCTGGTGATATCGGTAAAATTAAAGAGTTTAAACAAGGTTTTATTATTAAAATAGGTGAACGAGGAGACAGATCATTTTTAGTACTCTGTTTCTCAAGTTATAATACTTTTAAGTTAACAAGGGATGAAATTGCATGGCTTCAAACATTAGCATTTTATACAAATGTCTCATTGGAAAACGTTATGAAAATCGAAGAATTGATGGTGCATCTTGAGGATTTAAAACAACAAGAATCCAACCCCGTATGGCTCAAAAAACTCATGTACACGATCGAGGAAAAACAACGCTCGGATCTCGCCCGCGATCTCCACGATTCGGTTCTTCAGGATTTGATTTCCTTAAAACGCCAGTGTGAGCTGTTTTTGGGTGATTTCAAGAAGGATGATAATCCGTGCCGTGAAGAGGTGCAGGACAAGCTTGTACAGATGAATGAGCAGATGTCTGATGTGATTTCGATGACGAGGGAGACGTGTCATGAGCTGCGGCCGCAGCAGCAGGAGCGGGTTCCGTTTCATATTCGTTTAAATACCGGGAGATTTACGGCTTCCCTTGATCTGGATTCGCAGCTGAATTTGTACCGGATCATTCAAGAGTTTCTGTCTAATGCGGTCAAGCACTCTCAGGCGACGGATGTGCTGATTATGCTCATCAGTATTCAAAACAAAATCGTTCTTCATTATGAGGATGATGGCGTAGGGTTTGATCAGGAAAAGAATACTGAGCATTCCATGAGCATGGGGCTTTCTGGCATTAAGGAGAGAGTCAGGGCTTTAGATGGGCGCCTTCGGATTGAAACAAGTGAAGGAAAGGGCTTTAAGGCTGATATTGAAATCGAATTGTAATGGATTTATAACGGAAACGACTTGGCACAGGCCAAGTCTTTTTTATAAAATGGAAAAGAGTGAGTAAAAGGGAGGAAAACATGAAAAAGATACTAGTGATTGATGACCATCCGGCTGTCATGGAAGGCACCAAGACAATTTTGGAAACGGATTCGAATTTGTCTGTTGATTGTCTCAGTCCTGAACCGAGCGAACAGTTTATCAAGCAGCATGATTTCTCGTCATATGATCTCATTTTAATGGATCTGAATCTAGGCGGCGAGGTCAATGGGATGGAGCTTTCTAAACAGATTTTACAAGAGAATCCTCATTGTAAAATTATCGTGTATACCGGTTATGAGGTCGAGGATTATTTCGAGGAAGCGATTCGTGCGGGTCTGCACGGTGCCATCAGCAAAACGGAATCTAAAGAAAAGATCACCCAATACATATACCACGTACTCAACGGAGAAATTTTAGTCGATTTTACTTACTTTAAACAGCTGATGACTCAGCAAAAAACAAAGCCGGCTCCTTCCTCTCAAAAAGAACAAGATGTGCTCACACCTAGAGAATGCCTGATTCTTCAAGAAGTTGAAAAGGGATTTACAAACCAAGAAATCGCAGATGCCCTTCATTTAAGCAAGCGGTCCATTGAATACAGCTTGACATCGATTTTCAATAAGCTGAATGTCGGTTCACGGACGGAAGCGGTTTTGATTGCGAAATCAGACGGTGTACTTTAA</ns2:sequence><ns2:name>GCA_005849145</ns2:name></ns2:Sequence><ns2:Sequence dsseqid="sq2236" id="sq2236" description="comQ_comX_comP_comA operon contig_1:3109318-3113543"><ns2:sequence>ATGTCCCATTTAGTAAAATGGAATGGGAGGGGGGAAGTCGTTATTGAGCAGATATGTTTAGATTCTGGCCGGATCAAGGAGAAAATGAAGGAGATTGTAGATGAAAATATTTCAAATGAAGACTTAAAAACAAAACTTATTTCTTTTATTGAAGAAAAAAAACAATTTTCATTTGCAGAATTAGCTTATCACCATTACATAGCATTTGACGGAAAAGATGTTACAGCAATTGAGTTGTTGGCTTCTGGTATAGAACTTTTAATTTTATCTGCTGACATTTTTGACGATATTGAGGATAAGGACAATCTTCAGGCTTCTTGGATGAAAATAGATCCTTCGATAGTGATTAACGCAGCTACTACACTTTATACATTAAGTTTGCAAGTGATAAGTTTAGTTTCAAACAATCCGCAACTTCTAAGTCTGACTTTACAATTTTCACTTCAATCTTTACAAGGGCAACATGCAGATTTAAATGTAAAAATCTCTTCAGAATCAGAGTATATTGAAATGATTAAACTTAAGTCAGGTTCTCTTGTAACATTGCCTAGTGTTCTTGGTGTATATTTGGCAACTGGAGAAATTAATGAAACAGTCGAGGAGTATTCACTTTATTTGGGTATAGTCGAGCAAATTGCGAATGATCACCATGGGCTATATTATCCTGACAATAATGACATAAAAACTAGACACAATCTTGCCTTCTACTATCTAAAAAATAAATATAACCAATCATCGATTGACTTATTAAATTTTTATGCGCAAGAAAATAATCAGATAAATAACATGGATGAATTGAAAAAGAGGTTACAAGGATCAGGTGTAATCCAATACCTGAATGTTATTAAAAATATAGCACTGGAAAATTTTAAAGAATCATTCAAAAAACTGAGATTAGATGAACAAAGAAAGAATAAACTACTTGATCAATTATTAAGGGGGAATATAAATTGAAACATATCGATAAAATCATCAGCCATTTAGTAAACAATCCGGAAGCTTTTGATCAATTTAAGAATGGGAACTTAACCTTGCTAAATATAAATGAAAAAGAAAAGAATGCAATATTATATGCGTTTGAAGAAGGAGAGGCACCGAGAACAAGCAATTGGCCCCCAATAGAAACTATCAGTAGTTTTTTTGAGGATGATAAAAGAAAAAGTTTTATTTAATTATGGGATGATGAGATGCACAGAAATAATAACTTCTATAAATATTTGTCTCTAGCTTTTATCATTTTAAGTTTTGTTTATGTGATCTACCTCTCTTATATTTCTGTTTTTAATATCTTTGTAGGTGCGGATGTGAAGATTAATGAACAGGGTAAGTTAGAGGTTACCAAAGTTGTGGATTATACAGATGAATATTATTCGGGTGTAAAAAAGGGTGACATCATTCTCGAAGTTAATGGGCAAAAAGGAAGTGAAATCCAGTTAGAAAGCGGAAGATTGGTCAATGTAGAAAGCTTAACTGTTGAAAGAGATAATAAATCATTTCATTTACAAAATGTAAGCCTAATAAGTGAAGAAAATTTATTTATGTATCTCATTCCGCTCATATCTTATTCAATCTGTTTATTTTGTATATTTTTTGTTTACAGAATAAATAAAGTAAGAAAATCACCTTCTGCTTTTGTTTTAATCTTATTTTTGTTATTTGTATCAGTAGCATATGTAAGTGCCTGCGGGGCAAGAAGAGGTGAAGAGGTTAGCACTTATCTACTTGTCCTTACTTTAGTAAGTTGTCCAATTTTATATATACATTTCATATATAAATACTTTGCGGAATTGGGTACAAAGTTATTCAAAAAGAAGATTTTAATCATTATGTATATACTTCCACTCGTAAACCTGTTACTAGAAGCTGTTTTGAGTAATAGATTAAATTCTTCGGCTTTTTTGTCAAACTTGAACTTGATTTCCTTTTTTGTCCTAGTCCTTACTGTATCTATTCTTATCCATCAAGGGATTAGAAAAATCAAACAAAATGAGCAAAAGTCAATTTTAAAAATCCTTGCTTATATAAATATCCTGTCTTTTAGTCCTTTTATTATCTTTTTTGTTATTCCCTATGTGTTGTTTGATAAGTATCTTTCACCCTTTAGTTTGGCAGCTTTTACACTTGTTATACCTTTTTCTTTAGTGTATCAATTTATGACAAATAGACTTTATAATATTGACTTTGTTGTAGGACGGCTTAAATACTATGGATTTTTAGCCATTACACCTACTGTTATTGTGGTCACCATATTTAATTACATTCAAAAACCAGAAGATAACTTTTACTCCGTTAAACTAACAGTTGTAATATATTTGCTTATGTTTGCTGTCTTTTACTTTAAAGAAATCATTGATTTTCGTTTCAAGTTGAAAAGATTTACAGAGAAATTTAATTATCAAGATGGGATTTTTAAATTTACTCAGTTGATTAAGCAAGCATCATCAGTAGATCAAGTACTTAATCACTTTAAAAATACAATCCTAGAAGTATTAAACATAGATAATGCTTGCGTGTATGATAATTCTAAAGGGGAAATCACCCTTCTTAGTAAGAACAACTTTAAAGATTTGACTTATAAAAATCATGAGCAATATGTGAAAAATTTTTCTGGTGATATCGGTAAAATTAAAGAGTTTAAACAAGGTTTTATTATTAAAATAGGTGAACGAGGAGACAGATCATTTTTAGTACTCTGTTTCTCAAGTTATAATACTTTTAAATTAACAAGGGATGAAATTGCATGGCTTCAAACATTAGCGTTTTATACAAATGTCTCATTGGAAAACGTTATGAAAATCGAAGAATTGATGGTGCATCTTGAGGATTTAAAACAACAAGAATCCAACCCCGTATGGCTCAAAAAACTCATGTACACGATCGAGGAAAAACAACGCTCGGATCTCGCCCGCGATCTCCACGATTCGGTTCTTCAGGATTTGATTTCCTTAAAACGCCAGTGTGAGCTGTTTTTGGGTGATTTTAAGAAGGGTGATAATCCGTGCCGTGAAGAGGTGCAGGACAAGCTTGTACAGATGAATGAGCAGATGTCTGATGTGATTTCGATGACGAGGGAGACGTGTCATGAGCTGCGGCCGCAGCTTCTGTATGATCTTGGATTGGTGAAGGCGCTGTCGAAGCTGGTGGCGCAGCAGCAGGAGCGGGTTCCGTTTCATATCCGTTTAAATACCGGGAGATTTACGGCTTCCCTTGATCTGGATTCGCAGCTGAATTTGTACCGGATCATTCAAGAGTTTCTGTCTAATGCGGTCAAGCACTCTCAGGCGACGGATGTGCTGATTATGCTCATCAGTATTCAAAACAAAATCGTTCTTCATTATGAGGATGATGGCGTAGGGTTTGATCAGGAAAAGAATACTGAGCATTCCATGAGCATGGGGCTTTCTGGCATTAAGGAGAGAGTCAGGGCTTTAGATGGGCGCCTTCGGATTGAAACAAGTGAAGGAAAGGGCTTTAAGGCTGATATTGAAATCGAATTGTAATGGATTTATAACGGAAACGACTTGGCACAGGCCAAGTCTTTTTTATAAAATGGAAAAGAGTGAGTAAAAGGGAGGAAAACATGAAAAAGATACTAGTGATTGATGACCATCCGGCTGTCATGGAAGGCACCAAGACAATTTTGGAAACGGATTCGAATTTGTCTGTTGATTGTCTCAGTCCTGAACCGAGCGAACAGTTTATCAAGCAGCATGATTTCTCGTCATATGATCTCATTTTAATGGATCTGAATTTAGGCGGCGAGGTCAATGGGATGGAGCTTTCTAAACAGATTTTACAAGAGAATCCTCATTGTAAAATTATCGTGTATACCGGTTATGAGGTCGAGGATTATTTCGAGGAAGCGATTCGTGCGGGTCTGCACGGTGCCATCAGCAAAACGGAATCTAAAGAAAAGATCACCCAATACATATACCACGTACTCAACGGAGAAATTTTAGTCGATTTTGCTTACTTTAAACAGCTGATGACTCAGCAAAAAACAAAGCCGGCTCCTTCCTCTCAAAAAGAACAAGATGTGCTCACACCTAGAGAATGCCTGATTCTTCAAGAAGTTGAAAAAGGATTTACAAACCAAGAAATCGCAGATGCCCTTCATTTAAGCAAGCGGTCCATTGAATACAGCTTGACATCGATTTTCAATAAGCTGAATGTCGGTTCCCGGACGGAAGCGGTTTTGATTGCGAAATCAGACGGTGTACTTTAA</ns2:sequence><ns2:name>GCA_005234095</ns2:name></ns2:Sequence><ns2:Sequence dsseqid="sq2232" id="sq2232" description="comQ_comX_comP_comA operon contig_1:3017728-3023131"><ns2:sequence>TCAAAAGACGTACATGCATTCTTTGTCGTCAACGAGTACTTCCAGCTGACCACGATCATGTTCTTTCGCGTTTGTCAGCACCGCTTTATCTGGATAGGAACAGCCTTTTTCTGCGTAAACAAGACGTAAATGAAGCTTGATGCCCGACTTTGTTTTACGTTTACGGAATTCAGCCCACTTATGGTTTTTCAAGTTCAATGGCAACGTACTCGAGTCGATAATTTTCAGTGGTGTTGTCGTTTCTCGGCGCTGCTCATAATGTGATTTCTCGTGAATTTGGGCAACTAAATCCAAAAATACCTGTTGGAACACTTCAGTCGGCACTTGATTTAATCGGCGTCCGAGCTGCGAAAAGCTAATCGCTTCTAAATGCGTCGCTTTTTGAAGCTCGTCAGAAAATAATGTCTCACTGACTGCACGCAGACTCTCGGTTTCATTGAGCTGAGCGAATACGAACAATTTCAAGAATGACGCAATATGTAGCTTCTTTGTATAGTAATTTAATTGATAGCTTTCAACCAATTCCTCGAGTTTTGTGGAGAAAATCGGTGAAAACCATTGTTCAAATGATGTTTTTCGTGTAAACTTATCCATGCTTATTGTCCTTTATTTTGGATTTGGATGGTTTATTACCGCCCTACCATTATAAAGGCTTTTTTTATGCAAAGATAAAATTACTGAAAATTTAGTTTTTTATAAATCGTTGAATTATTTTAATGCGACACTAGTGAATTATTAAGGGGGATTTAATTTGAAACATATTGATAAAATCATTAGCCATCTAGTAAACAACCCGGAAGCGTTTGATCAATTTAAGAATGGGAACTTAACCTTGCTAAATATAAATGAAAAAGAAAAGAAAGCAATATTATACGCGTTTGAACAAGGAGAGGTGCCAAGAACAAGCAAGTGGCCTCCAATAGAAGCTATTAGTAATTTTTTTGAGGATGATAAAAGAAAAAGTTTGATTTAATTACGGGATGATGTGATGTACAGATATATTAACGTCTATAAATATTTGTCTCTAGTTTTTATCATTTTAAGTTTTATTTATGTTATATACCTCTCGTATAGCTTTGCTTTTAACATCTTCGTAGGTGCGGATGTAAAGATAAATGAACAGGGTAAGTTAGAGGTCACCAATGTTTTAGATTATACAGATGAATATTATTCATGTGTGAAAAAGGGAGATATCATTCTTGAAGTAAATGGGGAGAAAGGCAGTGATATTCAATTAAAAAGTGGAAGATTGGTCAATGTAGAAAGTTTAATTGTTGAGAGAGATAATAAATCATTTCATTTACAAAATGTAAGCCTAATCAGTGAAGAAAATTTATTTATGTATCTCATTCCTGTAATATCTTATTCAATCTGTTTATTTTGTATATTTTTTATTTATAGAATAAATAAAGTAAGAAAATCAACTTCTGCTTATATTTTAATTTTATTTTTGTTATTTGTATCAGTAGCGTATGTAAGTGCATGTGGAGCAAGAAGAGGTGAAGAGATAAGCACTTATCTGCTTGTTCTTACTTTAGTCAGTTGTCCGGTGTTATATATTCATTTTATATATAAATACTTTATAGAATTAGGAACAAAGTTATTCGAAAAGAAGATTTTAATCATTATGTATATGCTCCCGCTAATAAATCTTTTATTAGAGGACGTTCTGAGTAATAGATTAAAATCTTCGGCTTTTTTGTCTAATCTGAATTTGATTTCATTTTTTGTCCTAGTTCTTACTGTATCGATTCTTATCCATAAAGGGATAAGAAAATTTAAACAAAAAGAGCAAAAGTCAATTTTGAAGGGCTTGTCAAGAAAAGTGTGTAAGTTATTCTAGATATTTCTTCACACGTTCCTTTAGGTGGTCATGAACTAATAGTTGATTCATGACCATAGCCCATTGCTGGATGCGTCCACCATCCCATTTCTTTTCTAATTCTTTTGTTCGTAAAAACAATATTTTTAATAGGGCATTCTCATGGGGGAATGCTCCTTTTTTCGTGACTTTTCGAAAGCTAGAGTGGATACTTTCAACGGCATTTGTAGTGTACATGATTTTACGAATATTACCACCATAATCGAAAAGTTGTTCCACATGAGAAAAGTTTCGTTTCCATACGTCTACAGCTCCAGGGTACGTAGACCACTGCTTTTCAAAAGATTCAAATGCACTGTGACAAGCCTTAAGGCTTGGAGCTCCATACACTTTCTTTAAGGCAGCAGTAAAAGGCTTGTAGTCTTTACTTGGTATATACTTAATCGAATTTCGAATTAAATGAACAATACATCTCTGTACGGTCACATCAGGAAAAATCGCACGTGCTCCTTCTTCCAGACCACTAACGCCATCCATTGAGAGAAAGAAGATATCTTCTACACCACGAGATTTGATTTCATCAAAAATTTGCATCCATTTATGTTTACTTTCCGTTTCATTCAACCACAAACCTAGAATGTCCTTTTTACCTTCTATGGTATATCCTAGTATTGTGTAAACGGCATACTTCTTCGTTTCATAGTCATTACGAATGGTTGTGTAAAGACAATCGACAAACACAAAAGGGTAACAGTTACTTAAGGGACGATTTTGCCACTCTTCTAAATTAGGAAGTACAGTATCCGTAATGTCGGATACCATTTCATGAGATACAGAAAAGCCATAGATGTCTTCTATCGTGGAAGAAATGTCTCGTTGTGACATTCCTCTGGCATACATCGAAATGACCTTATCCTCTATAGAGGATACATCTCTTTTACGCTTTGGAATCAACTGCGGTTCAAATGAACCATCACGATCACGGGGGACTGCAATTTCAACTTCTCCTGCCGTTGTTTTCACGATCTTTTTGCCATATCCATTTCTTCTATTTCTTGTTTCTTTTTCTCCCTTGTCATTGGATTCATAGCCCAAATGGTGATTCATTTCACCTTTTAGCATTGACTCAAACATGGGACCAAATATGTCTTTTAATGCTTCTTGCATATCTTCTACTGATTTAGGCTGATACTGTTCGATAATCTTGTTAGCTAATTCTACGGAGTTCGGATCTCTTTTCAATTTCCCCACTGAAACCACTCCTTTAGCTTTATACTTATTATTCTATCAAATAAAAAACTGTGTGAGTAAGGAACCGTACGCATTCCTTACTTACACAGTTAATATTACACTCCCATTTTGAAAGTCCTTGCTTATACAAATATCTTTTCTTTCAGTCCGTTTATTGTCTTTTTTGCTGTTCCATATGTGTTTTTCGAGAAGTATGTCTCACCTTTTAGTTTGGCTGCTTTTACACTTGTTATACCTTTTTCTTTAGTATATCAATTTATGACTAATAGACTTTATAATATCGACTTTGTTGTGGGGCGGCTTAAGTACTACGGTTTTTTAGCCATTACACCTACTATTATCGTAGTGACCATCTTTAATTACATTCAGCAACCAAAGGATATCTTTTATTTAGTTAAACTAACAATTGCAATATATGTTCTTATGTTTGCCGTTTTTTACTTTAAAGAAATCATTGATTTTCGTTTCAAGTTGAAAAGATTTACAGAGAAATTTAATTATCAAGATGGGATTTTTAAATTTACTCAGTTGATTAAGCAAGCATCATCAGTAGATCAAGTACTTAATCACTTTAAAAATACAATCCTAGAAGTATTAAACATAGATAATGCTTGCGTGTATGATAATTCTAAAGGGGAAATCACCCTTCTTAGTAAGAACAACTTTAAAGATCTGACTTATAAAAATCATGAGCAATATGTGAAAAATTTTTCTGGTGATATCGGTAAAATTAAAGAGTTTAAACAAGGTTTTATTATTAAAATAGGTGAACGAGGAGACAGATCATTTTTAGTACTCTGTTTCTCAAGTTATAATACTTTTAAGTTAACAAGGGATGAAATTGCATGGCTTCAAACATTAGCATTTTATACAAATGTCTCATTGGAAAACGTTATGAAAATCGAAGAATTGATGGTGCATCTTGAGGATTTAAAACAACAAGAATCCAACCCCGTATGGCTCAAAAAACTCATGTACACGATCGAGGAAAAACAACGCTCGGATCTCGCCCGCGATCTCCACGATTCGGTTCTTCAGGATTTGATTTCCTTAAAACGCCAGTGTGAGCTGTTTTTGGGTGATTTTAAGAAGGGTGATAATCCGTGCCGTGAAGAGGTGCAGGACAAGCTTGTACAGATGAATGAGCAGATGTCTGATGTGATTTCGATGACGAGGGAGACGTGTCATGAGCTGCGGCCGCAGCTTCTGTATGATCTTGGGCTGGTCAAGGCGCTGTCGAAGCTGGTGGCGCAGCAGCAGGAGCGGGTTCCGTTTCATATCCGTTTAAATACCGGGAGATTTACGGCTTCCCTTGATCTGGATTCGCAGCTGAATTTGTACCGGATCATTCAAGAGTTTCTGTCTAATGCGGTCAAGCACTCTCAGGCGACGGATGTGCTGATTATGCTCATCAGTATTCAAAACAAAATCGTTCTTCATTATGAGGATGATGGCGTAGGATTTGATCAGGAAAAGAATACTGAGCATTCCATGAGCATGGGGCTTTCTGGCATTAAGGAGAGAGTCAGGGCTTTAGATGGGCGCCTTCGGATTGAAACAAGTGAAGGAAAGGGCTTTAAGGCTGATATTGAAATCGAATTGTAATGGATTTATAACGGAAACGACTTGGCACAGGCCAAGTCTTTTTTATAAAATGGAAAAGAGTGAGTAAAAGGGAGGAAAACATGAAAAAGATACTAGTGATTGATGACCATCCGGCTGTCATGGAAGGCACCAAGACAATTTTGGAAACGGATTCGAATTTGTCTGTTGATTGTCTCAGTCCTGAACCGAGCGAACAGTTTATCAAGCAGCATGATTTCTCGTCATATGATCTCATTTTAATGGATCTGAATCTAGGCGGCGAGGTCAATGGGATGGAGCTTTCTAAACAGATTTTACAAGAGAATCCTCATTGTAAAATTATCGTGTATACCGGTTATGAGGTCGAGGATTATTTCGAGGAAGCGATTCGTGCGGGTCTGCACGGTGCCATCAGCAAAACGGAATCTAAAGAAAAGATCACCCAATACATATACCACGTACTCAATGGAGAAATTTTAGTCGATTTTGCTTACTTTAAACAGCTGATGACTCAGCAAAAAACAAAGCCGGCTCCTTCCTCTCAAAAAGAACAAGATGTGCTCACACCTAGAGAATGCCTGATTCTTCAAGAAGTTGAAAAAGGATTTACAAACCAAGAAATCGCAGATGCCCTTCATTTAAGCAAGCGGTCCATTGAATACAGCTTGACATCGATTTTCAATAAGCTGAATGTCGGTTCACGGACGGAAGCGGTTTTGATAGCGAAATCAGACGGTGTACTTTAA</ns2:sequence><ns2:name>GCA_024508195</ns2:name></ns2:Sequence><ns2:Sequence dsseqid="sq2404" id="sq2404" description="comQ_comX_comP_comA operon contig_1:3046736-3050960"><ns2:sequence>ATGTCCCATTTAGTAAAATGGAATGGGAGGGGGGAAGTCGTTATTGAGCAGATATGTTTAGATTCTGTCCGGATCAAGGAGAAAATGAAGGAGATTGTGGATGAAAATATTTTAAATGAGGACTTAAAAGTGAAGCTCATTTCTTTTATCAAAGAAAAAAAACAATTTTCATTTGCAGAACTGGCTTATTACCATTACATAGCATTTGATGGAAAAAACGACAAAGCAATTGAGTTATTGGCGTCAGGTATAGAACTTTTAATTTTATCTGCGGACATTTTTGACGATATTGAGGATAAGGACAATCTTCAGGCTTCTTGGATGAAATTAGATCCTTCTATAGCAACTAACGCAGCTACCGCACTTTATACATTAAGTCTGCAAGTAATAGGTTCAGTCTCAAATCATCCAAAACTTTTAAGCCTTACTTTGCAATATTCACTCCAATCTTTACAAGGACAACATGTAGATTTGAATTTAACAGCCTCATCAGAATCAGAGTATATTGAAATGATTAAACTTAAGTCGGGTTCTCTGGTAACATTGCCCAGTATTCTTGGTGTATATCTGGCAACTGGAGAATATAATGAAACAGTTGAGGAGTATTCACGTTATTTAGGTATAGTCGAGCAAATTGCAAATGATCACTATGGACTTTATTACCCTAACTATAATGACTTCAAAACTAGACATACGCTTGCCTTCAATTATCTTAAAAATAAATTTAACCAATCATCAATTGACTTATTAAATTTTTATGCGCAAGAAAATCATATGATAAATAATTTGGAAGATTTGAAGGGAAAGTTAAGAGAATCAGGTGTAATACAATATTTGAATGTTATAAAAAATTTAGCAGTGGAAAATTTTAAGGAATCATTCAAAAAACTGAGATTAGATGAACAAAGAAAAAATAAATTACTTATTCAATTATTAAGGGGGATTTAATTTGAAACATATTGATAAAATCATTAGCCATCTAGTAAACAACCCGGAAGCGTTTGATCAATTTAAGAATGGGAACTTAACCTTGCTAAATATAAATGAAAAAGAAAAGAAAGCAATATTATACGCGTTTGAACAAGGAGAGGTGCCAAGAACAAGCAAGTGGCCTCCAATAGAAGCTATTAGTAATTTTTTTGAGGATGATAAAAGAAAAAGTTTGATTTAATTACGGGATGATGTGATGTACAGATATATTAACGTCTATAAATATTTGTCTCTAGTTTTTATCATTTTAAGTTTTATTTATGTTATATACCTCTCGTATAGCTTTGCTTTTAACATCTTCGTAGGTGCGGATGTAAAGATAAATGAACAGGGTAAGTTAGAGGTCACCAATGTTTTAGATTATACAGATGAATATTATTCATGTGTGAAAAAGGGAGATATCATTCTTGAAGTAAATGGGGAGAAAGGCAGTGATATTCAATTAAAAAGTGGAAGATTGGTCAATGTAGAAAGTTTAATTGTTGAGAGAGATAATAAATCATTTCATTTACAAAATGTAAGCCTAATCAGTGAAGAAAATTTATTTATGTATCTCATTCCTGTAATATCTTATTCAATCTGTTTATTTTGTATATTTTTTATTTATAGAATAAATAAAGTAAGAAAATCAACTTCTGCTTATATTTTAATTTTATTTTTGTTATTTGTATCAGTAGCGTATGTAAGTGCATGTGGAGCAAGAAGAGGTGAAGAGATAAGCACTTATCTGCTTGTTCTTACTTTAGTCAGTTGTCCGGTGTTATATATTCATTTTATATATAAATACTTTATAGAATTAGGAACAAAGTTATTCGAAAAGAAGATTTTAATCATTATGTATATGCTCCCGCTAATAAATCTTTTATTAGAGGACGTTCTGAGTAATAGATTAAAATCTTCGGCTTTTTTGTCTAATCTGAATTTGATTTCATTTTTTGTCCTAGTTCTTACTGTATCGATTCTTATCCATAAAGGGATAAGAAAATTTAAACAAAAAGAGCAAAAGTCAATTTTGAAAGTCCTTGCTTATACAAATATCTTTTCTTTCAGTCCGTTTATTGTCTTTTTTGCTGTTCCATATGTGTTTTTCGAGAAGTATGTCTCACCTTTTAGTTTGGCTGCTTTTACACTTGTTATACCTTTTTCTTTAGTATATCAATTTATGACTAATAGACTTTATAATATCGACTTTGTTGTGGGGCGGCTTAAGTACTACGGTTTTTTAGCCATTACACCTACTATTATCGTAGTGACCATCTTTAATTACATTCAGCAACCAAAGGATATCTTTTATTTAGTTAAACTAACAATTGCAATATATGTTCTTATGTTTGCCGTTTTTTACTTTAAAGAAATCATTGATTTTCGTTTCAAGTTGAAAAGATTTACAGAGAAATTTAATTATCAAGATGGGATTTTTAAATTTACTCAGTTGATTAAGCAAGCATCATCAGTAGATCAAGTACTTAATCACTTTAAAAATACAATCCTAGAAGTATTAAACATAGATAATGCTTGCGTGTATGATAATTCTAAAGGGGAAATCACCCTTCTTAGTAAGAACAACTTTAAAGATCTGACTTATAAAAATCATGAGCAATATGTGAAAAATTTTTCTGGTGATATCGGTAAAATTAAAGAGTTTAAACAAGGTTTTATTATTAAAATAGGTGAACGAGGAGACAGATCATTTTTAGTACTCTGTTTCTCAAGTTATAATACTTTTAAGTTAACAAGGGATGAAATTGCATGGCTTCAAACATTAGCATTTTATACAAATGTCTCATTGGAAAACGTTATGAAAATCGAAGAATTGATGGTGCATCTTGAGGATTTAAAACAACAAGAATCCAACCCCGTATGGCTCAAAAAACTCATGTACACGATCGAGGAAAAACAACGCTCGGATCTCGCCCGCGATCTCCACGATTCGGTTCTTCAGGATTTGATTTCCTTAAAACGCCAGTGTGAGCTGTTTTTGGGTGATTTTAAGAAGGGTGATAATCCGTGCCGTGAAGAGGTGCAGGACAAGCTTGTACAGATGAATGAGCAGATGTCTGATGTGATTTCGATGACGAGGGAGACGTGTCATGAGCTGCGGCCGCAGCTTCTGTATGATCTTGGGCTGGTCAAGGCGCTGTCGAAGCTGGTGGCGCAGCAGCAGGAGCGGGTTCCGTTTCATATCCGTTTAAATACCGGGAGATTTACGGCTTCCCTTGATCTGGATTCGCAGCTGAATTTGTACCGGATCATTCAAGAGTTTCTGTCTAATGCGGTCAAGCACTCTCAGGCGACGGATGTGCTGATTATGCTCATCAGTATTCAAAACAAAATCGTTCTTCATTATGAGGATGATGGCGTAGGATTTGATCAGGAAAAGAATACTGAGCATTCCATGAGCATGGGGCTTTCTGGCATTAAGGAGAGAGTCAGGGCTTTAGATGGGCGCCTTCGGATTGAAACAAGTGAAGGAAAGGGCTTTAAGGCTGATATTGAAATCGAATTGTAATGGATTTATAACGGAAACGACTTGGCACAGGCCAAGTCTTTTTTATAAAATGGAAAAGAGTGAGTAAAAGGGAGGAAAACATGAAAAAGATACTAGTGATTGATGACCATCCGGCTGTCATGGAAGGCACCAAGACAATTTTGGAAACGGATTCGAATTTGTCTGTTGATTGTCTCAGTCCTGAACCGAGCGAACAGTTTATCAAGCAGCATGATTTCTCGTCATATGATCTCATTTTAATGGATCTGAATCTAGGCGGCGAGGTCAATGGGATGGAGCTTTCTAAACAGATTTTACAAGAGAATCCTCATTGTAAAATTATCGTGTATACCGGTTATGAGGTCGAGGATTATTTCGAGGAAGCGATTCGTGCGGGTCTGCACGGTGCCATCAGCAAAACGGAATCTAAAGAAAAGATCACCCAATACATATACCACGTACTCAATGGAGAAATTTTAGTCGATTTTGCTTACTTTAAACAGCTGATGACTCAGCAAAAAACAAAGCCGGCTCCTTCCTCTCAAAAAGAACAAGATGTGCTCACACCTAGAGAATGCCTGATTCTTCAAGAAGTTGAAAAAGGATTTACAAACCAAGAAATCGCAGATGCCCTTCATTTAAGCAAGCGGTCCATTGAATACAGCTTGACATCGATTTTCAATAAGCTGAATGTCGGTTCACGGACGGAAGCGGTTTTGATAGCGAAATCAGACGGTGTACTTTAA</ns2:sequence><ns2:name>GCA_030297075</ns2:name></ns2:Sequence><ns2:Sequence dsseqid="sq2314" id="sq2314" description="comQ_comX_comP_comA operon contig_1:3289000-3293224"><ns2:sequence>ATGTCCCATTTAGTAAAATGGAATGGGAGGGGGGAAGTCGTTATTGAGCAGATATGTTTAGATTCTGTCCGGATCAAGGAGAAAATGAAGGAGATTGTGGATGAAAATATTTTAAATGAGGACTTAAAAGTGAAGCTCATTTCTTTTATCAAAGAAAAAAAACAATTTTCATTTGCAGAACTGGCTTATTACCATTACATAGCATTTGATGGAAAAAACGACAAAGCAATTGAGTTATTGGCGTCAGGTATAGAACTTTTAATTTTATCTGCGGACATTTTTGACGATATTGAGGATAAGGACAATCTTCAGGCTTCTTGGATGAAATTAGATCCTTCTATAGCAACTAACGCAGCTACCGCACTTTATACATTAAGTCTGCAAGTAATAGGTTCAGTCTCAAATCATCCAAAACTTTTAAGCCTTACTTTGCAATATTCACTCCAATCTTTACAAGGACAACATGTAGATTTGAATTTAACAGCCTCATCAGAATCAGAGTATATTGAAATGATTAAACTTAAGTCGGGTTCTCTGGTAACATTGCCCAGTATTCTTGGTGTATATCTGGCAACTGGAGAATATAATGAAACAGTTGAGGAGTATTCACGTTATTTAGGTATAGTCGAGCAAATTGCAAATGATCACTATGGACTTTATTACCCTAACAATAATGACTTCAAAACTAGACATACGCTTGCCTTCAATTATCTTAAAAATAAATTTAACCAATCATCAATTGACTTATTAAATTTTTATGCGCAAGAAAATCATATGATAAATAATTTGGAAGATTTGAAGGGAAAGTTAAGAGAATCAGGTGTAATACAATATTTGAATGTTATAAAAAATTTAGCAGTGGAAAATTTTAAGGAATCATTCAAAAAACTGAGATTAGATGAACAAAGAAAAAATAAATTACTTATTCAATTATTAAGGGGGATTTAATTTGAAACATATTGATAAAATCATTAGCCATCTAGTAAACAACCCGGAAGCGTTTGATCAATTTAAGAATGGGAACTTAACCTTGCTAAATATAAATGAAAAAGAAAAGAAAGCAATATTATACGCGTTTGAACAAGGAGAGGTGCCAAGAACAAGCAAGTGGCCTCCAATAGAAGCTATTAGTAATTTTTTTGAGGATGATAAAAGAAAAAGTTTGATTTAATTACGGGATGATGTGATGTACAGATATATTAACGTCTATAAATATTTGTCTCTAGTTTTTATCATTTTAAGTTTTATTTATGTTATATACCTCTCGTATAGCTTTGCTTTTAACATCTTCGTAGGTGCGGATGTAAAGATAAATGAACAGGGTAAGTTAGAGGTCACCAATGTTTTAGATTATACAGATGAATATTATTCAGGTGTGAAAAAGGGAGATATCATTCTTGAAGTAAATGGGGAGAAAGGCAGTGATATTCAATTAAAAAGTGGAAGATTGGTCAATGTAGAAAGTTTAATTGTTGAGAGAGATAATAAATCATTTCATTTACAAAATGTAAGCCTAATCAGTGAAGAAAATTTATTTATGTATCTCATTCCTGTAATATCTTATTCAATCTGTTTATTTTGTATATTTTTTATTTATAGAATAAATAAAGTAAGAAAATCAACTTCTGCTTATATTTTAATTTTATTTTTGTTATTTGTATCAGTAGCGTATGTAAGTGCATGTGGAGCAAGAAGAGGTGAAGAGATAAGCACTTATCTGCTTGTTCTTACTTTAGTCAGTTGTCCGGTGTTATATATTCATTTTATATATAAATACTTTATAGAATTAGGAACAAAGTTATTCGAAAAGAAGATTTTAATCATTATGTATATGCTCCCGCTAATAAATCTTTTATTAGAGGACGTTCTGAGTAATAGATTAAAATCTTCGGCTTTTTTGTCTAATCTGAATTTGATTTCATTTTTTGTCCTAGTTCTTACTGTATCGATTCTTATCCATAAAGGGATAAGAAAATTTAAACAAAAAGAGCAAAAGTCAATTTTGAAAGTCCTTGCTTATACAAATATCTTTTCTTTCAGTCCGTTTATTGTCTTTTTTGCTGTTCCATATGTGTTTTTCGAGAAGTATGTCTCACCTTTTAGTTTGGCTGCTTTTACACTTGTTATACCTTTTTCTTTAGTATATCAATTTATGACTAATAGACTTTATAATATCGACTTTGTTGTGGGGCGGCTTAAGTACTACGGTTTTTTAGCCATTACACCTACTATTATCGTAGTGACCATCTTTAATTACATTCAGCAACCAAAGGATATCTTTTATTTAGTTAAACTAACAATTGCAATATATGTGCTTATGTTTGCCGTTTTTTACTTTAAAGAGATTATTGACTTTCGTTTCAAGTTAAAAAGATTTACTGAAAAATTTAATTATCAAGATGGGATTTTTAAATTTACTCAATTAATAAAGCAAGCATCATCAGTAGATCAAGTACTTAATCACTTTAAGAATACAATCTTAGATGTATTAAATATAGATAATGCTTGTGTGTATGATAATTCAAAAGGAGAAATTACTCTCCTTAGCAAGAATAACTTTAAAGATCTCACTTATACAAATCATGAGCAATATGTGAAAAATTTTACTGGTGATATCGGCAAAATTAAAGAGTTTAAACAAGGTTTTATTATTAAAATAGGTGAACGAGGAGACAAATCATTTTTAGTACTCTGTTTCTCAAGTTATAATACTTTTAAATTAACAAGAGATGAAATTGCATGGCTCCAAACATTAGCGTTTTATACAAATGTTTCATTGGAAAACGTGATGAAAATAGAGGAATTGATGGTGCATCTTGAGGATTTAAAACAACAAGAATCCAACCCCGTATGGCTCAAAAAACTCATGTACACGATCGAGGAAAAACAACGCTCCGATCTCGCCCGCGATCTCCACGATTCGGTTCTTCAGGATTTGATTTCCTTAAAACGCCAGTGTGAGCTGTTTTTGGGTGATTTCAAGAAGGATGATAATCCGTGCCGTGAAGAGGTGCAGGACAAGCTGGTACAGATGAATGAGCAGATGTCTGATGTGATTTCGATGACAAGGGAGACGTGTCATGAGTTGCGGCCGCAGCTTCTGTATGATCTTGGGCTGGTCAAGGCGCTGTCGAAGCTGGTGGCGCAGCAGCAGGAGCGGGTTCCGTTTCATATTCGTTTAAATACCGGGAGATTTACGGCTTCCCTTGATCTGGATTCGCAGCTGAATTTGTACCGGATCATTCAAGAGTTTCTGTCTAATGCGGTCAAGCACTCTCAGGCGACGGATGTGCTGATTATGCTCATCAGTATTCAAAACAAAATCGTTCTTCATTATGAGGATGATGGCGTAGGGTTTGATCAGGAAAAGAATACTGAGCATTCCATGAGCATGGGGCTTTCTGGCATTAAGGAGAGAGTCAGGGCTTTAGATGGGCGCCTTCGGATTGAAACAAGTGAAGGAAAGGGCTTTAAGGCTGATATTGAAATCGAATTGTAATGGATTTATAACGGAAACGACTTGGCACAGGCCAAGTCTTTTTTATAAAATGGAAAAGAGTGAGTAAAAGGGAGGAAAACATGAAAAAGATACTAGTGATTGATGACCATCCGGCTGTCATGGAAGGCACCAAGACAATTTTGGAAACGGATTCGAATTTGTCTGTTGATTGTCTCAGTCCTGAACCGAGCGAACAGTTTATCAAGCAGCATGATTTCTCGTCATATGATCTCATTTTAATGGATCTGAATCTAGGCGGCGAGGTCAATGGGATGGAGCTTTCTAAACAGATTTTACAAGAGAATCCTCATTGTAAAATTATCGTGTATACCGGTTATGAGGTCGAGGATTATTTCGAGGAAGCGATTCGTGCGGGTCTGCACGGTGCCATCAGCAAAACGGAATCTAAAGAAAAGATCACCCAATACATATACCACGTACTCAACGGAGAAATTCTAGTCGATTTTGCTTACTTTAAACAGCTGATGACTCAGCAAAAAACAAAGCCGGCTCCTTCCTCTCAAAAAGAACAAGATGTGCTCACACCTAGAGAATGCCTGATTCTTCAAGAAGTTGAAAAGGGATTTACAAACCAAGAAATCGCAGATGCCCTTCATTTAAGCAAGCGGTCCATTGAATACAGCTTGACATCGATTTTCAATAAGCTGAATGTCGGTTCACGGACGGAAGCGGTTTTGATTGCGAAATCAGACGGTGTACTTTAA</ns2:sequence><ns2:name>GCA_024799885</ns2:name></ns2:Sequence><ns2:Sequence dsseqid="sq1872" id="sq1872" description="comQ_comX_comP_comA operon contig_1:3233673-3237107"><ns2:sequence>ATGTCCCATTTAGTAAAATGGAATGGGAGGGGGGAAGTCGTTATTGAGCAGATATGTTTAGATTCTGTCCGGATCAAGGAGAAAATGAAGGAGATTGTAAGCCAAAAAATAATGAATCAGGACTTGGAACGATATCTTCAGAATTTTATTGAGTCTAAGGATACGTTTGAGTTTGCCGATTTGGCTCTTCATCATTATTTAGCTTTTAACGGTCAGGACCAAAAAGCAATCGAATTGCTAGCTGCCGGAATTGAATTGCTTATACTCTCATTCGATATTTATGATGACTTAGAGGATCAAGATAATGGAAGTGCTGTCTGGATGAAGATTGACTCGTCAATCGCTTTAAATGCAGTTACAGCTCTTTACACCCTAAGTATACAAGTGATGTGTCAAGCTAGTCATGAACCAGAATTTACACAAGAGATATTGAATTTTGCGTTACAATCAATTCAAGGCCAGCATGATGATATTGTGAATGCGCCGCAAACTGAAGAAGCCTGTCTTGAAATGATCAAAAATAAATCAGGAGCGCTAACGGCATTGCCCTGTGTAATGGGAGTAATGTTGGCAACAGGCAAATACCATCCCATTGTAGCTTCTTATTCTTATGAACTTGGGATTATTGCACAAATCGAAAATGATTACCAAGGTTTATATTATTTAAATAACGATTTTATTCAGAAGAAAAACACATTGGCATACTTATACTTAAATAAACGTTTTAATGCAGCTTCTGCAGAAATCTTGAGTTGGTATGAAAATGCTGAGTTGTTCTTATCATTGAATCCCAAACAAATAAAAGAAAAATTAACTGAGGCAGGCGTAGTGCAATATTTACTTGTAATGAAACACTTGTCATTACAAAAACTAAAGAAAGAAATTGCTAGATTAGAATTGCAAGAGAATAAAATAAAAAAATTAATAACAGGAATCATAAAATAAAGGAGGATTTATATGCAGGAAATAGTCGGATACTTAGTAAAAAATCCAGAAGTTTTAGATGAGGTCATGGAAGGCAGAGCCTCTTTATTAAATATAGATAAGGATCAATTGAAAAGTATAGTTGATGCCTTTAGAGGGCTGCAAATTTATACTAATGGTAATTGGGTTCCTTCGTGAGGCTTTAATAAATGAAGGCATGGTACAACAAAGTTTCAATTTTTTTGATTTTAGTTAGTTTAGTCTATGTAACTTATTTAACATATATAAGTTCGAGTAAACTTTTAGTTGGTGCAGCAGTAGCCGAAAATCAAGACAATGAAGTTGTAATAACAAATATTGAGGAATTTTCTACGGCTTATTACTCAGGCATACAAAAAGGGGACGTCATCAAAAGTATTAATAATCATAAAGTTAAGCGTCCTCTTGAAGTTCAAAAATATAATTCAAACCATGTGAGTTCAATAGTCGTCGAGAGAGATGGAGAAAAGGTTAAAATTAAGCCTGATTTAATGAATGATGGGAATTTTACTACTTTTGTGATCCCATTAATATTTTATATAGCCTGTCTATTTTGTTGTTTCTTCATTCTAAAAATAAATGAATCGAAAAAACTACTCTCTGCTTTGATTTTAATCATTTTCTTGTTATCTGCTTCTTTAGCATACTTAAGTGCGGGTGGATCTGCAAAGGGAGATTGGTTAAGCAGATGTATAATGGTATTCACTTTAACATCTGTAATGTTTAACTATCTTCTTTTCTTGTATCAGTATTTTAAAGAACTTGGCACTGTGTTATTTAACAAAAAAGTTTTTATATTATATGCAATTCCAGTACTAAATCTAGTTTTTGAATTGTTGCGAACTCAACTTTTCTTTAGACATTATGTGCCTAAAATAAATTTACTTTCGTTCTTTATTTCATTTATAATCGTGAGCGTATATTTTGGATCTATTTTAATTAAAAGTAAGGATACTGAACAAGCACATATTATAAAAGTTCTTACCATAATTAATATCTTATCTTTTTCGCCGTTTTTGTTTTTATATATAATACCTTATGTATTCTTAAGCACTGATGGGATTTCTTCTTTTGTAGCTGCTTCATTTATGTTCCTAATACCATTCTCTTTGGTTTATCAATTTATGACAAATAAAATTTATAATGTGGATTTTATTTTGAGCAGGTTAAAATATTATGGAATATTAGCATTAACGCCCACAATTATTTTAGTTACGGTATTCGAGTTAATAGGAAATCCAGCTGGAGATTTCTATTATTTCAGACTGGCGATTCTTATGTATATTATTATGGTGGCGGTCTTTTATTATAAGGAAGTACTTGATTTCAAATTTAGATTAAAAAGAGTTTCGGAAAAATTTAATTATCAAGACAGTATATATAAATTTACGCAGCTGATTAGAGATTCAACTTCTTTGATCCAAGTATTTGAGGAACTGAAAACTACAATACTTGAGGTTTCGCTTGTAAGCCGAGCCCATATTTATGAGGTTTCAGTTGATGGAAGTATTAAACTCTATGAAGAACTTAATCAAAATTCATTTGAAAAAGTCTATCAAAAAGAATTTAGAAAAGTAACATCCGAAATAGGGAAAATCGTTGAATTTAATAAAGGTTTTGTCATGAAAATAGGTGAACGCGGTGGTAAATCATTTGTGATCCTTTGTTTATCTAAAATGAATACGCCTCGTCTCACACTCGAAGAACTTTCTTGGCTGAAAACTTTGGCTTTTTATACAAACGTATCGATCGAAAACGTCATGAAAATTGAAGAACTGATGAGTCATTTAGAAGAAATAAAACAACAAGAATCCAACCCCGTATGGCTCAAAAAACTCATGTATACGATCGAGGAAAAACAACGCTCGGATCTCGCCCGCGATCTCCACGATTCGGTTCTTCAGGATTTGATTTCCTTAAAACGCCAGTGTGAGCTGTTTTTGGGTGATTTCAAGAAGGATGATAATCCGTGCCGTGAAGAGGTGCAGGACAAGCTTGTACAGATGAATGAGCAGATGTCTGATGTGATTTCGATGACGAGGGAGACGTGTCATGAGCTGCGGCCGCAGCTTCTGTATGATCTTGGATTGGTGAAGGCGCTGTCGAAGCTGGTGGCGTAGCAGCAGGAGCGGGTTCCGTTTCATATCCGTTTAAATACTGGGAGATTTACGGCTTCCCTTGATCTGGATTCGCAGCTGAATTTGTACCGGATCATTCAAGAGTTTCTGTCTAATGCGGTTAAGCACTCTCAGGCGACGGATGTGCTGATTATGCTCATCAGTATTCAAAACAAAATCGTTCTTCATTATGAGGACGATGGCGTAGGGTTTGATCAAGATAAAAATACTGAGCATTCTATGAGCATGGGGCTTTCTGGCATTAAGGAGAGAGTCAGGGCTTTAGATGGGCGCCTTCGGATTGAAACAAGTGAAGGAAAGGGCTTTAAGGCTGATATTGAAATCGAATTGTAA</ns2:sequence><ns2:name>GCA_018884165</ns2:name></ns2:Sequence><ns2:Sequence dsseqid="sq2130" id="sq2130" description="comQ_comX_comP_comA operon contig_1:3252406-3256593"><ns2:sequence>ATGTCCCATTTAGTAAAATGGAATGGGAGGGGGGAAGTCGTTATTGAGCAGATATGTTTAGATTCTGTCCGGATCAAGGAGAAAATGAAGGAGATTGTGGAGCAAAACATATTTAACGAGGATTTGTCACAACTTCTTTACTCATTTATTGATTCTAAAGAAACATTCTCCTTTGCTGAATCCACAATCTTACATTATGTTGTTTTTGGAGGGGAGAATTTAGATGTTGCAACAAGGCTTGGCGCGGGAATAGAAATTCTTATTCTTTCATCAGATATTATGGATGATCTTGAAGATGAAGATAATCACCATGCATTATGGATGAAAATTAATCGCTCGGAGTCGTTAAATGCAGCACTTTCCTTGTATACAGTAGGATTAACGAGTATTTATTCATTAAATAACAATCCTCTAATTTTTAAATATGTTTTAAAATACGTAAACGAGGCCATGCAAGGTCAACATGACGATATCACTAATAAATCTAAAACAGAAGATGAAAGTTTAGAAGTAATTAGATTAAAATGTGGAAGTCTGATTGCACTAGCAAATGTAGCAGGTGTTTTATTGGCTACAGGAGAATATAATGAAACAGTTGAAAGATATTCCTACTATAAAGGGATTATAGCTCAAATTTCTGGAGATTATTATGTTCTTTTATCCGGAAATCGCAGTGATATTGAAAAAAACAAACATACACTGATTTACTTATATCTTAAGCGCCTTTTTAATGATGCTTCGGAAGATTTATTATACTTAATTTCACATAAAGACTTATATTATAAATCGTTACTTGATAAAGAGAAATTCCAAGAAAAATTAATTAAAGCGGGAGTTACTCAATACATTTCGGTATTATTGGAAATATATAAACAGAAATGTATTTCTGCTATAGAACAATTAAATTTAGATAAAGAAAAAAAAGAGCTAATAAAGGAATGCTTATTAAGTTATACAAAGGGGGATACAAGATGCAAGACCTAATTAACTACTTTTTAAATTATCCTGAGGCTTTAAAAAAATTGAAAAATAAAGAAGCCTGCCTTATAGGTTTTGATGTGCAAGAAACTGAAACAATAATTAAAGCTTATAATGATTATTATCTGGCTGATCCAATAACCCGTCAATGGGGTGATTAATAGGTGGATTAATATTGAAGAACTTAATAAAAAAATTCACAATAGCTGTAATTGTTTTGAGTATCCTTTATATAAGCTATACAACTTATATCAGTATGAATGGAATTATTATTGGGACTAAGATTCATAAAAATGATAAAAGTCAATTTATGATAGAAGAAATATCGGAATCTTCATATGGACAATTTGTTGGTCTGAGACAGGGAGACATCATATTAAAAATTAATAAAGAAAAACCTTCAGACAAACATTTGAAATGGGGATATTTGAGTCATATTAACAGTCTGGATATTTTGAGAAGTGGAAAAAAGATTCATCTCAAAGATTTTGATTTAGTTACTCTAAATAGACCTTATAGTTTTTTTCTGTTCGTACTTCCTTTGTTTTTTTATTTTTTAAGCATAATATGTATTTTTTATATACTTAAAGTAAATAAAAAAAGGAGATCATTTGCTGCCTATATTCTTATTCTATTGTTATTAGACATTTCGATAGCATATATAAGTGCAGGCGGACCATTTAGAGGACATATAATCAATCGGTATATTAACTTGTTTACTTTTATATCTTCTCCTATTCTTTATCTTCAATTTATACAAAGATACCTTGGAGAAATAGGTAAAACTTTTTTGAATAGAATTTCTTTTCTTTATATCATACCAATATTTAATCTTGGTATTGAGTTTTTTCAAGACTATTTACAAGTAGATATTGATTTTTTAGCAACTCTTAATTTGGTTTCTTTTGCAACTTTGACTCTATTTTCTTTTTCAGCGATATACTTACATCTTAATAAATATAAATATGCTGAGCATTCGTTTATTCTTAAATTACTAATTTTAACAAACACTCTTTCATTTGCGCCTTTTTTGATATTTTTTGTTCTTCCAATAATATTTACAGGTAATTATATTTTCCCGGCATTAGCTTCGGCGTCATTACTAGTACTAATTCCGTTCGGGTTAGTATACCAATTTGTAGCCAATAAGATGTTTGATATAGAGTTTATCTTAGGAAGAATGAGATACTATGCTCTACTTGCCATGATACCAACTCTTCTAATAGTTGGTGCATTAGTTCTGTTTGATGTAATGGACATCCAGATGAACCCTGTGCGTCAAACTGTATTTTTTTCGTTGTCATGTTCGCTGTCTTTTATTTTAAAGAGGTCATGGATTTTAAATTTCGGTTAAAACGTTTCTCCGAAAAATTCAACTATCAGGACAGTATTTTTAAATATACTCAGCTAATGAGGGGTGTAACTTCTCTTCAACAAGTTTTTAAAGAACTGAAAAATACTATACTGGATGTTTTGCTTGTAAGCAAAGCTTATACCTTTGAGGTTACTCCTGATCACAAAGTGATATTTTTAGATAAGCATGAAGTTGGACCGGACTGGAATTTTTATCAAGAGGAATTTGAAAACGTAACTTCAGAAATTGGGAAAATTATAGAAGTCAATCAAGGCTTTCTTATGAAAGTTGGTGAACGAGGCGGTAGTTCTTATGTTCTGCTTTGTTTATCTAATATTAACACTCCCCGGCTAACACGTGATGAAATATCGTGGCTGAAAACACTGTCTTTTTATACAAGTGTGTCCATGGAAAATGTCCTGCATATTGAGGAGCTCATGGAACATTTGAAGGACTTAAAACAAGAGGGAACCAACCCCATCTGGCTGAAAAAGCTAATGTTTGCAATCGAAGAAAAACAGCGTTCAGGACTCGCCCGCGATCTCCACGATTCGGTTCTTCAGGATTTGATTTCCTTAAAACGCCAGTGTGAGCTGTTTTTGGGTGATTTCAAGAAGGATGATAATCCGTGCCGTGAAGAGGTGCAGGACAAGCTTGTACAGATGAATGAGCAGATGTCTGATGTGATTTCGATGACGAGGGAGACGTGTCATGAGCTGCGGCCGCAGCTTCTGTATGATCTTGGATTGGTGAAGGCGCTGTCGAAGCTGGTGGCGCAGCAGCAGGAGCGGGTTCCGTTTCATATCCGTTTAAATACCGGGAGATTTACGGCTTCCCTTGATCTGGATTCGCAGCTGAATTTGTACCGGATCATTCAAGAGTTTCTGTCTAATGCGGTCAAGCACTCTCAGGCGACGGATGTGCTGATTATGCTCATCAGTATTCAAAACAAAATCGTTCTTCATTATGAGGACGATGGCGTTGGGTTTGATCAAGAAAAAAATACTGAGCATTCCATGAGCATGGGGCTTTCTGGCATTAAGGAGAGAGTCAGGGCTTTAGATGGGCGCCTTCGGATTGAAACAAGTGAAGGAAAGGGCTTTAAGGCTGATATTGAAATCGAATTGTAATGGATTTATAACGGAAACGACTTGGCACAGGCCAAGTCTTTTTTATAAAATGGAAAAGAGTGAGTAAAAGGGAGGAAAACATGAAAAAGATACTAGTGATTGATGACCATCCGGCTGTCATGGAAGGCACCAAGACAATTTTGGAAACGGATTCGAATTTGTCTGTTGATTGTCTCAGTCCTGAACCGAGCGAACAGTTTATCAAGCAGCATGATTTCTCGTCATATGATCTCATTTTAATGGATCTGAATCTAGGCGGCGAGGTCAATGGGATGGAGCTTTCTAAACAGATTTTACAAGAGAATCCTCATTGTAAAATTATCGTGTATACCGGTTATGAGGTCGAGGATTATTTCGAGGAAGCGATTCGTGCGGGTCTGCACGGTGCCATCAGCAAAACGGAATCTAAAGAAAAGATCACCCAATACATATACCACGTACTCAACGGAGAAATTTTAGTCGATTTTGCTTACTTTAAACAGCTGATGACTCAGCAAAAAACAAAGCCGGCTCCTTCCTCTCAAAAAGAACAAGATGTGCTCACACCTAGAGAATGCCTGATTCTTCAAGAAGTTGAAAAGGGATTTACAAACCAAGAAATCGCAGATGCCCTTCATTTAAGCAAGCGGTCCATTGAATACAGCTTGACATCGATTTTCAATAAGCTGAATGTCGGTTCACGGACGGAAGCGGTTTTGATTGCGAAATCAGACGGTGTACTTTAA</ns2:sequence><ns2:name>GCA_038442665</ns2:name></ns2:Sequence><ns2:Sequence dsseqid="sq2020" id="sq2020" description="comQ_comX_comP_comA operon contig_1:1593457-1597608"><ns2:sequence>ATGTCCCATTTAGTAAAATGGAATGGGAGGGGGGAAGTCGTTATTGAGCAGATATGTTTAGATTCTGTCCGGATCAAGGAGAAAATGAAGGAGATTGTAAGCCAAAAAATAATGAATCAGGACTTGGAACGATATCTTCAGAATTTTATTGAGTCTAAGGATACGTTTGAGTTTGCCGATTTGGCTCTTCATCATTATTTAGCTTTTAACGGTCAGGACCAAAAAGCAATCGAATTGCTAGCTGCCGGAATTGAATTGCTTATACTCTCATTCGATATTTATGATGACTTAGAGGATCAAGATAATGGAAGTGCTGTCTGGATGAAGATTGACTCGTCAATCGCTTTAAATGCAGTTACAGCTCTTTACACCCTAAGTATACAAGTGATGTGTCAAGCTAGTCATGAACCAGAATTTTCACAAGAGATATTGAATTTTGCGTTACAATCAATTCAAGGCCAGCATGATGATATTGTGAATGCACCGCAAACGGAAGAAGCCTGTCTTGAAATGATCAAAAATAAATCAGGAGCGCTAACGGCATTGCCCTGTGTAATGGGAGTAATGCTGGCAACAGGCAAATACCATCCCATTGTAGCTTCATATTCTTATGAACTTGGGATTATTTCACAGATCGATAATGATTATAAAGGTTTGTTTTACTTAAATAACGATTTTGTTCAGAAAAAAAATACATTGGCATACTTATACTTAAAGAAACAATTTAACGATGCTTCAGCGGAGCTACTAAGTTTATATCAAAAACCAGAGGAATTTGTTTCTATTAATACTAAGGCTTTGAAGCGAAAATTGACAGAAGCAGGCGTTATACAATATTTACTGGTGATGAAACATTTATCTCTCCAAAAAATAAAAAATGAAATGTCACAATTAAAACTAGAAGAAGATAAAACTGAAAAATTATTGTCTGTTATGATTAAATAAGGAGGGGATTTATTATGCAAGAAATGGTAGGATACTTAATTAAATACCCAAATGTTTTAAGGGAAGTAATGGAAGGGAATGCTTGTTTATTGGGTGTTGATAATGATCAATCTGAATGCATAATAAATGGTTTTAAAGGATTAGAAATTTATTCAATGCTAGATTGGAAGTACTGAGGTTTAAATGAAGTCTAGAAATAACAAAATTTCTGTAGTGTTAGTTGTATTAAGTTTGATTTATGTTATTTATTTGACTTATATTAGTAATAATAATTTATTAGTAGGGGCAACTGTCTCTAAAGGAAAAAATGGCGATATTGTAATTACCAATGTAGATGAATTTTCAATGGCTTCATACAGCGGTATAGAAAAAGGAGATATCGTAAAGCGTATTAATAATAAAAAGATAAACACAAACGAAATAAAAATGAACAAACTAAAAAATGTAAGTTCGATGATTGTGGAAAGAAATGGACATAATCTTGAGTTGAAAATGACCTTATTTAATGATAAAAATTTCACTACTTACTTAATACCGTTAATATTTTATATTGTTTGTTTATTTTGTTGCTTTTTTATATTAAAAATAAATGAATCAAAGAACCTTCTCTCAGCTGTAGTTTTAATTATCTTTCTGTTGTCTGCCTCTATTGCATTTATAAGCGCTGGAGGGTCTGCTAAGGGAGATATGCTGAGCAGGCTTATAATGGTGGTAACATTAATATCTGTTCCGCTAAACTATCTTCTCTTTCTTTATCAATATTTCAAAGAATTAGGAACCAAATTATTTAATAAGAAAGTTTTTATTTTATATTTGATTCCGGTCATAAATGTAGTTTGTGAAATTTTTCGTTCACATCTTTTCTTTCGAGATTATGTTCCTAAATTAAATTTACTTGCTTTTTTCTTTTTATTTATTATAGTAGGGGTTTATTTTAGTATCATACTAATTAAAAATAAAGACACTGAACAAGCACATATTATTAAGGTTCTCACTATCATTAATATCTTTTCTTTTTCGCCTTTTCTGTGTTTATATTTGATACCTTACGTGTTTTTAAATGCACATTATGTTTCTTCTTTTTTAGCGGCTTCATTTATGCTGCTGATACCATTCTCATTGGTATTTCAATTCATGACAAATAAAATCTATAATGTAGATTTTATTTTAAGCAGATTAAGGTACTATGGCTTTTTAGCTCTAACGCCAACAATTATTCTAATCTCTACAATTGAATTAATTAGTAGTCCTGATAGTGATTTTTATAGTGTTAAACTAACCTTTTTAATTTATATTATCATGTTGGCGGTCTTTTATTATAAAGAAGTACTTGATTTCAGATTTAGATTAAAAAGGGTCTCGGAAAAATTCAATTATCAAGACAGTATATATAAATTCACGCAGATGATAAGAGACTCTACTTCCCTGTCTCAAGTATTTGAAGAACTGAAAAATACTATACTTGAGGTTTCTCTTGTTAGCCGAGCACATGTATATGAAGTTTCAGCTGACGGAAGTATTAAACTATATGATGATGAGAACGTAAATTCATTTGAAAAAGTCTATGAAAAAGAATTTAGAAAAGTAACATCCGAAATAGGGAAAATCGTTGAATTTAATAAAGGTTTTGTCATGAAGATTGGTGAACGCGGTGGTAAATCATTTGTGATCCTTTGTTTATCTAAAATGAATACGCCTCGTCTCACACTCGAAGAACTTTCTTGGCTGAAAACTTTGGCTTTTTATACAAACGTATCGATCGAAAACGTCATGAAAATCGAAGAACTGATGAGTCATTTAGAAGAAATAAAACAACAAGAATCCAACCCCGTATGGCTCAAAAAACTCATGTATACGATCGAGGAAAAACAACGCTCTGATCTCGCCCGCGATCTCCACGATTCCGTTCTTCAGGATTTGATTTCCTTAAAACGCCAGTGTGAGCTGTTTTTGGCTGATTTTAAGAAGGATGATGATCCATGCCGTGAAGAGGTGCAGGACAAGCTCGTACAGATGAATGAGCAGATGTCTGATGTGATTTCGATGACGAGGGAGACGTGTCATGAATTGCGGCCGCAGCTTCTGTATGATCTTGGGCTGGTGAAGGCGCTGTCGAAGCTTGTGGCGCAGCAGCAGGAGCGGGTGCCGTTTCATATCCGTTTAAATACGGGCAGATTTACGGCTTCGCTTGATCTGGATTCGCAGCTGAATTTGTACCGGATCATTCAAGAGTTTCTGTCTAATGCGGTCAAGCACTCTCAGGCGACGGATGTGCTGATTATGCTCATCAGTATTCAAAACAAAATCGTTCTTCATTATGAGGATGATGGCGTAGGGTTTGATCAGGAAAAGAATACTGAGCATTCCATGAGCATGGGGCTTTCTGGCATTAAGGAGAGAGTCAGGGCTTTAGATGGGCGCCTTCGGATTGAAACAAGTGAAGGAAAGGGCTTTAAGGCTGATATTGAAATCGAATTGTAATGGTTTTATAACGGAAACGACTTGGCACAGGCCAAGTCTTTTTTATAAAATGGAAATGAGTGAGTAAAAGGGAGGAAAACATGAAAAAGATACTAGTGATTGATGACCATCCGGCTGTCATGGAAGGCACCAAGACAATTTTGGAAACGGATTCGAATCTGTCTGTTGATTGTCTCAGTCCTGAACCGAGCGAACAGTTTATCAAGCAGCATGATTTCTCGTCATATGATCTCATTTTAATGGATCTGAATCTAGGCGGCGAGGTCAATGGGATGGAGCTTTCTAAACAGATTTTACAAGAGAATCCTCATTGTAAAATTATCGTGTATACCGGTTATGAGGTCGAGGATTATTTCGAGGAAGCGATTCGTGCGGGTCTGCACGGTGCCATCAGCAAAACGGAATCTAAAGAAAAGATCACCCAATACATATACCACGTACTCAACGGAGAAATTTTAGTCGATTTTGCTTACTTTAAACAGCTGATGACTCAGCAAAAAACAAAGCCGGCTCCTTCCTCTCAAAAAGAACAAGATGTGCTCACACCTAGAGAATGCCTGATTCTTCAAGAAGTTGAAAAGGGATTTACAAACCAAGAAATCGCAGATGCCCTTCATTTAAGCAAGCGGTCCATTGAATACAGCTTGACATCGATTTTCAATAAGCTGAATGTCGGTTCACGGACGGAAGCGGTTTTGATTGCGAAATCAGACGGTGTACTTTAA</ns2:sequence><ns2:name>Bacillus_subtilis_DSM13019</ns2:name></ns2:Sequence><ns2:Sequence dsseqid="sq2066" id="sq2066" description="comQ_comX_comP_comA operon contig_1:3270811-3274999"><ns2:sequence>ATGTCCCATTTAGTAAAATGGAATGGGAGGGGGGAAGTCGTTATTGAGCAGATATGTTTAGATTCTGTCCGGATCAAGGAGAAAATGAAGGAGATTGTGGAGCAAAACATATTTAACGAGGATTTGTCACAACTTCTTTACTCATTTATTGATTCTAAAGAAACATTCTCCTTTGCTGAATCCACAATCTTACATTATGTTGTTTTTGGAGGGGAGAATTTAGATGTTGCAACAAGGCTTGGCGCGGGAATAGAAATTCTTATTCTTTCATCAGATATTATGGATGATCTTGAAGATGAAGATAATCACCATGCATTATGGATGAAAATTAATCGCTCGGAGTCGTTAAATGCAGCACTTTCCTTGTATACAGTAGGATTAACGAGTATTTATTCATTAAATAACAATCCTCTAATTTTTAAATATGTTTTAAAATACGTAAACGAGGCCATGCAAGGTCAACATGACGATATCACTAATAAATCTAAAACAGAAGATGAAAGTTTAGAAGTAATTAGATTAAAATGTGGAAGTCTGATTGCACTAGCAAATGTAGCAGGTGTTTTATTGGCTACAGGAGAATATAATGAAACAGTTGAAAGATATTCCTACTATAAAGGGATTATAGCTCAAATTTCTGGAGATTATTATGTTCTTTTATCCGGAAATCGCAGTGATATTGAAAAAAACAAACATACACTGATTTACTTATATCTTAAGCGCCTTTTTAATGATGCTTCGGAAGATTTATTATACTTAATTTCACATAAAGACTTATATTATAAATCGTTACTTGATAAAGAGAAATTCCAAGAAAAATTAATTAAAGCGGGAGTTACTCAATACATTTCGGTATTATTGGAAATATATAAACAGAAATGTATTTCTGCTATAGAACAATTAAATTTAGATAAAGAAAAAAAAGAGCTAATAAAGGAATGCTTATTAAGTTATACAAAGGGGGATACAAGATGCAAGACCTAATTAACTACTTTTTAAATTATCCTGAGGCTTTAAAAAAATTGAAAAATAAAGAAGCCTGCCTTATAGGTTTTGATGTGCAAGAAACTGAAACAATAATTAAAGCTTATAATGATTATTATCTGGCTGATCCAATAACCCGTCAATGGGGTGATTAATAGGTGGATTAATATTGAAGAACTTAATAAAAAAATTCACAATAGCTGTAATTGTTTTGAGTATCCTTTATATAAGCTATACAACTTATATCAGTATGAATGGAATTATTATTGGGACTAAGATTCATAAAAATGATAAAAGTCAATTTATGATAGAAGAAATATCGGAATCTTCATATGGACAATTTGTTGGTCTGAGACAGGGAGACATCATATTAAAAATTAATAAAGAAAAACCTTCAGACAAACATTTGAAATGGGGATATTTGAGTCATATTAACAGTCTGGATATTTTGAGAAGTGGAAAAAAGATTCATCTCAAAGATTTTGATTTAGTTACTCTAAATAGACCTTATAGTTTTTTTCTGTTCGTACTTCCTTTGTTTTTTTATTTTTTAAGCATAATATGTATTTTTTATATACTTAAAGTAAATAAAAAAAGGAGATCATTTGCTGCCTATATTCTTATTCTATTGTTATTAGACATTTCGATAGCATATATAAGTGCAGGCGGACCATTTAGAGGACATATAATCAATCGGTATATTAACTTGTTTACTTTTATATCTTCTCCTATTCTTTATCTTCAATTTATACAAAGATACCTTGGAGAAATAGGTAAAACTTTTTTGAATAGAATTTCTTTTCTTTATATCATACCAATATTTAATCTTGGTATTGAGTTTTTTCAAGACTATTTACAAGTAGATATTGATTTTTTAGCAACTCTTAATTTGGTTTCTTTTGCAACTTTGACTCTATTTTCTTTTTCAGCGATATACTTACATCTTAATAAATATAAATATGCTGAGCATTCGTTTATTCTTAAATTACTAATTTTAACAAACACTCTTTCATTTGCGCCTTTTTTGATATTTTTTGTTCTTCCAATAATATTTACAGGTAATTATATTTTCCCGGCATTAGCTTCGGCGTCATTACTAGTACTAATTCCGTTCGGGTTAGTATACCAATTTGTAGCCAATAAGATGTTTGATATAGAGTTTATCTTAGGAAGAATGAGATACTATGCTCTACTTGCCATGATACCAACTCTTCTAATAGTTGGTGCATTAGTTCTGTTTGATGTAATGGACATCCAGATGAACCCTGTGCGTCAAACTGTATTTTTTTTCGTTGTCATGTTCGCTGTCTTTTATTTTAAAGAGGTCATGGATTTTAAATTTCGGTTAAAACGTTTCTCCGAAAAATTCAACTATCAGGACAGTATTTTTAAATATACTCAGCTAATGAGGGGTGTAACTTCTCTTCAACAAGTTTTTAAAGAACTGAAAAATACTATACTGGATGTTTTGCTTGTAAGCAAAGCTTATACCTTTGAGGTTACTCCTGATCACAAAGTGATATTTTTAGATAAGCATGAAGTTGGACCGGACTGGAATTTTTATCAAGAGGAATTTGAAAACGTAACTTCAGAAATTGGGAAAATTATAGAAGTCAATCAAGGCTTTCTTATGAAAGTTGGTGAACGAGGCGGTAGTTCTTATGTTCTGCTTTGTTTATCTAATATTAACACTCCCCGGCTAACACGTGATGAAATATCGTGGCTGAAAACACTGTCTTTTTATACAAGTGTGTCCATGGAAAATGTCCTGCATATTGAGGAGCTCATGGAACATTTGAAGGACTTAAAACAAGAGGGAACCAACCCCATCTGGCTGAAAAAGCTAATGTTTGCAATCGAAGAAAAACAGCGTTCAGGACTCGCCCGCGATCTCCACGATTCGGTTCTTCAGGATTTGATTTCCTTAAAACGCCAGTGTGAGCTGTTTTTGGGTGATTTCAAGAAGGATGATAATCCGTGCCGTGAAGAGGTGCAGGACAAGCTTGTACAGATGAATGAGCAGATGTCTGATGTGATTTCGATGACGAGGGGGACGTGTCATGAGCTGCGGCCGCAGCTTCTGTATGATCTTGGATTGGTGAAGGCGCTGTCGAAGCTGGTGGCGCAGCAGCAGGAGCGGGTTCCGTTTCATATCCGTTTAAATACCGGGAGATTTACGGCTTCCCTTGATCTGGATTCGCAGCTGAATTTGTACCGGATCATTCAAGAGTTTCTGTCTAATGCGGTCAAGCACTCTCAGGCGACGGATGTGCTGATTATGCTCATCAGTATTCAAAACAAAATCGTTCTTCATTATGAGGACGATGGCGTTGGGTTTGATCAAGAAAAAAATACTGAGCATTCCATGAGCATGGGGCTTTCTGGCATTAAGGAGAGAGTCAGGGCTTTAGATGGGCGCCTTCGGATTGAAACAAGTGAAGGAAAGGGCTTTAAGGCTGATATTGAAATCGAATTGTAATGGATTTATAACGGAAACGACTTGGCACAGGCCAAGTCTTTTTTATAAAATGGAAAAGAGTGAGTAAAAGGGAGGAAAACATGAAAAAGATACTAGTGATTGATGACCATCCGGCTGTCATGGAAGGCACCAAGACAATTTTGGAAACGGATTCGAATTTGTCTGTTGATTGTCTCAGTCCTGAACCGAGCGAACAGTTTATCAAGCAGCATGATTTCTCGTCATATGATCTCATTTTAATGGATCTGAATCTAGGCGGCGAGGTCAATGGGATGGAGCTTTCTAAACAGATTTTACAAGAGAATCCTCATTGTAAAATTATCGTGTATACCGGTTATGAGGTCGAGGATTATTTCGAGGAAGCGATTCGTGCGGGTCTGCACGGTGCCATCAGCAAAACGGAATCTAAAGAAAAGATCACCCAATACATATACCACGTACTCAACGGAGAAATTTTAGTCGATTTTGCTTACTTTAAACAGCTGATGACTCAGCAAAAAACAAAGCCGGCTCCTTCCTCTCAAAAAGAACAAGATGTGCTCACACCTAGAGAATGCCTGATTCTTCAAGAAGTTGAAAAGGGATTTACAAACCAAGAAATCGCAGATGCCCTTCATTTAAGCAAGCGGTCCATTGAATACAGCTTGACATCGATTTTCAATAAGCTGAATGTCGGTTCACGGACGGAAGCGGTTTTGATTGCGAAATCAGACGGTGTACTTTAA</ns2:sequence><ns2:name>GCA_000952895</ns2:name></ns2:Sequence><ns2:Sequence dsseqid="sq1986" id="sq1986" description="comQ_comX_comP_comA operon contig_1:851019-855170"><ns2:sequence>ATGTCCCATTTAGTAAAATGGAATGGGAGGGGGGAAGTCGTTATTGAGCAGATATGTTTAGATTCTGTCCGGATCAAGGAGAAAATGAAGGAGATTGTAAGCCAAAAAATAATGAATCAGGACTTGGAACGATATCTTCAGAATTTTATTGAGTCTAAGGATACGTTTGAGTTTGCCGATTTGGCTCTTCATCATTATTTAGCTTTTAACGGTCAGGACCAAAAAGCAATCGAATTGCTAGCTGCCGGAATTGAATTGCTTATACTCTCATTCGATATTTATGATGACTTAGAGGATCAAGATAATGGAAGTGCTGTCTGGATGAAGATTGACTCGTCAATCGCTTTAAATGCAGTTACAGCTCTTTACACCCTAAGTATACAAGTGATGTGTCAAGCTAGTCATGAACCAGAATTTTCACAAGAGATATTGAATTTTGCGTTACAATCAATTCAAGGCCAGCATGATGATATTGTGAATGCGCCGCAAACTGAAGAAGCCTGTCTTGAAATGATCAAAAATAAATCAGGAGCGCTAACGGCATTGCCCTGTGTAATGGGAGTAATGCTGGCAACAGGCAAATACCATCCCATTGTAGCTTCTTATTCTTATGAACTTGGGATTATTGCACAAATCGAAAATGATTATAAAGGTTTGTTTTACTTAAATAACGATTTTGTTCAGAAAAAAAATACATTGGCATACTTATACTTAAAGAAACAATTTAACGATGCTTCAGCGGAGCTACTAAGTTTATATCAAAAACCAGAGGAATTTGTTTCTATTAATACTAAGGCTTTGAAGCGAAAATTGACAGAAGCAGGCGTTATACAATATTTACTGGTGATGAAACATTTATCTCTCCAAAAAATAAAAAATGAAATGTCACAATTAAAACTAGAAGAAGATAAAACTGAAAAATTATTGTCTGTTATGATTAAATAAGGAGGGGATTTATTATGCAAGAAATGGTAGGATACTTAATTAAATACCCAAATGTTTTAAGGGAAGTAATGGAAGGGAATGCTTGTTTATTGGGTGTTGATAAAGATCAATCTGAATGTATCATAAAAGGTTTTAAAGGATTAGAAATTTATTCAATGATGGATTGGCACTATTGAGGGTTAAATGAAGTCTAGAACCAATAAAATTTCTGTATTGTTAGTTGTAATAAGTCTGTTATATGTTATTTATTTGACCTATATAAGCAATAATAATTTGTTAGTTGGAGCAACTGTTTCGAAAGGGAAGAACGGAGACGTTGTAATTACCAATGTAGATGAATATTCAATGGCATCATACAGTGGAATAGAAAAAGGGGATATCGTAAAGCGTATTAATAATCAAAAGATAAACACTAAAGAAATAAAAATGAATAAGCTTAAAAATGTGAGCTCAATGGTTGTTGAGAGAAATGGCAAGGATGTTGAGCTAAAGCTGACTTTATTTAATGATAAAAATTTTTCTACTTACCTAATACCGTTAATGTTTTATATTGTTTGTTTATTTTGTTGCCTATTTATAATAAAAATAAATGAATCAAAGGATTTACCATCTGCTTTAGTTTTAATTATATTTCTGTTATCCGCTTCTATTGCTTATATAAGTGCAGGAGTTTCTGTTAAAGGCGATATACTATGCAGATGTATTATGGTGGTAACATTAATATCTGTACCGCTAAACTACCTTCTCTTTCTTTATCATTATTTTAGAGAGTTAGGCACTACCTTATTTGATAAAAAAGTTTTCATTTTATATTTGGTACCGATCATAAATGTAGTGTGTGAAATGTTCCGTTCACACCTTTTCTTTCGTGATTATGTGCCTAAATTAAGTTTACTATCCTTTTTCTTTTTATTTATCATAGTAGGGATATATTTCTGTATCATTTTAATTAAAAATAAAGATACTGAACAAGCGCATATTATTAAGGTTCTCACTATTATTAATATCTTTTCTTTCTCACCTTTTTTGTGTTTATATTTGATACCGTATGTCTTTTTAAATGCGCACTATGTTTCATCTTTTTTAGCAGCTTCATTTATGATGCTAATACCTTTCTCCTTAGTATTTCAATTCATGACAAATAAAATCTATAATGTAGATTTTATTTTAAGCAGATTAAGGTACTATGGCTTTTTAGCTCTAACGCCAACAATTATTCTAATCTCTACAATTGAATTAATTAGTAGTCCTGATAGTGATTTTTATAGTGTTAAACTAACCTTTTTAATTTATATTATCATGTTGGCGGTCTTTTATTATAAAGAAGTACTTGATTTCAGATTTAGATTAAAAAGGGTCTCGGAAAAATTCAATTATCAAGACAGTATATATAAATTCACGCAGATGATAAGAGACTCTACTTCCCTATCTCAAGTATTTGAAGAACTGAAAAATACTATACTTGAGGTTTCTCTTGTTAGCCGAGCACATGTATATGAAGTTTCAGCTGACGGAAATATTAAACTATATGATGATGAGAACGTAAATTCATTTGAAAAAGTCTATCAAAAAGAATTTAGAAAAGTAACATCCGAAATAGGGAAAATCGTTGAATTTAATAAAGGTTTTGTCATGAAGATTGGTGAACGCGGTGGTAAATCATTTGTGATCCTTTGTTTATCTAAAATGAATACGCCTCGTCTCACACTCGAAGAACTTTCTTGGCTGAAAACTTTGGCTTTTTATACAAACGTATCGATCGAAAACGTCATGAAAATCGAAGAACTGATGAGTCATTTAGAAGAAATAAAACAACAAGAATCCAACCCCGTATGGCTCAAAAAACTCATGTATACGATCGAGGAAAAACAACGCTCTGATCTCGCCCGCGATCTCCACGATTCGGTTCTTCAGGATTTGATTTCCTTAAAACGCCAGTGTGAGCTGTTTTTGGGTGATTTCAAGAAGGATGATAATCCGTGCCGTGAAGAGGTGCAGGACAAGCTTGTACAGATGAATGAGCAGATGTCTGATGTGATTTCGATGACGAGGGAGACGTGTCATGAGCTGCGGCCGCAGCTTCTGTATGATCTTGGGCTGGTCAAGGCGCTGTCGAAGTTGGTGGCGCAGCAGCAGGAGCGGGTTCCGTTTCACATTCGTTTAAATACCGGAAGATTTACGGCTTCCCTTGATCTGGATTCGCAGCTGAATTTGTACCGGATCATTCAAGAGTTTCTGTCTAATGCGGTCAAGCACTCTCAGGCGACGGATGTGCTGATTATGCTCATCAGTATTCAAAACAAAATCGTTCTTCATTATGAGGACGATGGCGTTGGGTTTGATCAGGAAAAGAATACTGAGCATTCCATGAGCATGGGGCTTTCTGGCATTAAGGAGAGAGTCAGGGCTTTAGATGGGCGCCTTCGGATTGAAACAAGTGAAGGAAAGGGCTTTAAGGCTGATATTGAAATCGAATTGTAATGGATTTATAACGGAAACGACTTGGCACAGGCCAAGTCTTTTTTATAAAATGGAAAAGAGTGAGTAAAAGGGAGGAAAACATGAAAAAGATACTAGTGATTGATGACCATCCGGCTGTCATGGAAGGCACCAAGACAATTTTGGAAACGGATTCGAATTTGTCTGTTGATTGTCTCAGTCCTGAACCGAGCGAACAGTTTATCAAGCAGCATGATTTCTCGTCATATGATCTCATTTTAATGGATCTGAATCTAGGCGGCGAGGTCAATGGGATGGAGCTTTCTAAACAGATTTTACAAGAGAATCCTCATTGTAAAATTATCGTGTATACCGGTTATGAGGTCGAGGATTATTTCGAGGAAGCGATTCGTGCGGGTCTGCACGGTGCCATCAGCAAAACGGAATCTAAAGAAAAGATCACCCAATACATATACCACGTACTCAACGGAGAAATTTTAGTCGATTTTGCTTACTTTAAACAGCTGATGACTCAGCAAAAAACAAAGCCGGCTCCTTCCTCTCAAAAAGAACAAGATGTGCTCACACCTAGAGAATGCCTGATTCTTCAAGAAGTTGAAAAGGGATTTACAAACCAAGAAATCGCAGATGCCCTTCATTTAAGCAAGCGGTCCATTGAATACAGCTTGACATCGATTTTCAATAAGCTGAATGTCGGTTCACGGACGGAAGCGGTTTTGATTGCGAAATCAGACGGTGTACTTTAA</ns2:sequence><ns2:name>GCA_039619305</ns2:name></ns2:Sequence><ns2:Sequence dsseqid="sq2366" id="sq2366" description="comQ_comX_comP_comA operon contig_1:3137363-3141587"><ns2:sequence>ATGTCCCATTTAGTAAAATGGAATGGGAGGGGGGAAGTCGTTATTGAGCAGATATGTTTAGATTCTGTCCGGATCAAGGAGAAAATGAAGGAGATTGTGGATGAAAATATTTTAAATGAGGACTTAAAAGTGAAGCTCATTTCTTTTATCAAAGAAAAAAAACAATTTTCATTTGCAGAACTGGCTTATTACCATTACATAGCATTTGATGGAAAAAACGACAAAGCAATTGAGTTATTGGCGTCAGGTATAGAACTTTTAATTTTATCTGCGGACATTTTTGACGATATTGAGGATAAGGACAATCTTCAGGCTTCTTGGATGAAATTAGATCCTTCTATAGCAACTAACGCAGCTACCGCACTTTATACATTAAGTCTGCAAGTAATAGGTTCAGTCTCAAATCATCCAAAACTTTTAAGCCTTACTTTGCAATATTCACTCCAATCTTTACAAGGACAACATGTAGATTTGAATTTAACAGCCTCATCAGAATCAGAGTATATTGAAATGATTAAACTTAAGTCGGGTTCTCTGGTAACATTGCCCAGTATTCTTGGTGTATATCTGGCAACTGGAGAATATAATGAAACAGTTGAGGAGTATTCACGTTATTTAGGTATAGTCGAGCAAATTGCAAATGATCACTATGGACTTTATTACCCTAACTATAATGACTTCAAAACTAGACATACGCTTGCCTTCAATTATCTTAAAAATAAATTTAACCAATCATCAATTGACTTATTAAATTTTTATGCGCAAGAAAATCATATGATAAATAATTTGGAAGATTTGAAGGGAAAGTTAAGAGAATCAGGTGTAATACAATATTTGAATGTTATAAAAAATTTAGCAGTGGAAAATTTTAAGGAATCATTCAAAAAACTGAGATTAGATGAACAAAGAAAAAATAAATTACTTATTCAATTATTAAGGGGGATTTAATTTGAAACATATTGATAAAATCATTAGCCATCTAGTAAACAACCCGGAAGCGTTTGATCAATTTAAGAATGGGAACTTAACCTTGCTAAATATAAATGAAAAAGAAAAGAAAGCAATATTATACGCGTTTGAACAAGGAGAGGTGCCAAGAACAAGCAAGTGGCCTCCAATAGAAGCTATTAGTAATTTTTTTGAGGATGATAAAAGAAAAAGTTTGATTTAATTACGGGATGATGTGATGTACAGATATATTAACGTCTATAAATATTTGTCTCTAGTTTTTATCATTTTAAGTTTTATTTATGTTATATACCTCTCGTATAGCTTTGCTTTTAACATCTTCGTAGGTGCGGATGTAAAGATAAATGAACAGGGTAAGTTAGAGGTCACCAATGTTTTAGATTATACAGATGAATATTATTCATGTGTGAAAAAGGGAGATATCATTCTTGAAGTAAATGGGGAGAAAGGCAGTGATATTCAATTAAAAAGTGGAAGATTGGTCAATGTAGAAAGTTTAATTGTTGAGAGAGATAATAAATCATTTCATTTACAAAATGTAAGCCTAATCAGTGAAGAAAATTTATTTATGTATCTCATTCCTGTAATATCTTATTCAATCTGTTTATTTTGTATATTTTTTATTTATAGAATAAATAAAGTAAGAAAATCAACTTCTGCTTATATTTTAATTTTATTTTTGTTATTTGTATCAGTAGCGTATGTAAGTGCATGTGGAGCAAGAAGAGGTGAAGAGATAAGCACTTATCTGCTTGTTCTTACTTTAGTCAGTTGTCCGGTGTTATATATTCATTTTATATATAAATACTTTATAGAATTAGGAACAAAGTTATTCGAAAAGAAGATTTTAATCATTATGTATATGCTCCCGCTAATAAATCTTTTATTAGAGGACGTTCTGAGTAATAGATTAAAATCTTCGGCTTTTTTGTCTAATCTGAATTTGATTTCATTTTTTGTCCTAGTTCTTACTGTATCGATTCTTATCCATAAAGGGATAAGAAAATTTAAACAAAAAGAGCAAAAGTCAATTTTGAAAGTCCTTGCTTATACAAATATCTTTTCTTTCAGTCCGTTTATTGTCTTTTTTGCTGTTCCATATGTGTTTTTCGAGAAGTATGTCTCACCTTTTAGTTTGGCTGCTTTTACACTTGTTATACCTTTTTCTTTAGTATATCAATTTATGACTAATAGACTTTATAATATCGACTTTGTTGTGGGGCGGCTTAAGTACTACGGTTTTTTAGCCATTACACCTACTATTATCGTAGTGACCATCTTTAATTACATTCAGCAACCAAAGGATATCTTTTATTTAGTTAAACTAACAATTGCAATATATGTTCTTATGTTTGCCGTTTTTTACTTTAAAGAAATCATTGATTTTCGTTTCAAGTTGAAAAGATTTACAGAGAAATTTAATTATCAAGATGGGATTTTTAAATTTACTCAGTTGATTAAGCAAGCATCATCAGTAGATCAAGTACTTAATCACTTTAAAAATACAATCCTAGAAGTATTAAACATAGATAATGCTTGCGTGTATGATAATTCTAAAGGGGAAATCACCCTTCTTAGTAAGAACAACTTTAAAGATCTGACTTATAAAAATCATGAGCAATATGTGAAAAATTTTTCTGGTGATATCGGTAAAATTAAAGAGTTTAAACAAGGTTTTATTATTAAAATAGGTGAACGAGGAGACAGATCATTTTTAGTACTCTGTTTCTCAAGTTATAATACTTTTAAATTAACAAGGGATGAAATTGCATGGCTTCAAACATTAGCGTTTTATACAAATGTCTCATTGGAAAACGTTATGAAAATCGAAGAATTGATGGTGCATCTTGAGGATTTAAAACAACAAGAATCCAACCCCGTATGGCTCAAAAAACTCATGTACACGATCGAAGAAAAACAACGCTCGGATCTCGCCCGCGATCTCCACGATTCGGTTCTTCAGGATTTGATTTCCTTAAAACGCCAGTGTGAGCTGTTTTTGGGTGATTTTAAGAAGGGTGATAATCCGTGCCGTGAAGAGGTGCAGGACAAGCTTGTACAGATGAATGAGCAGATGTCTGATGTGATTTCGATGACGAGGGAGACGTGTCATGAGCTGCGGCCGCAGCTTCTGTATGATCTTGGGCTGGTCAAGGCGCTGTCGAAGCTGGTGGCGCAGCAGCAGGAGCGGGTTCCGTTTCATATCCGTTTAAATACCGGGAGATTTACGGCTTCCCTTGATCTGGATTCGCAGCTGAATTTGTACCGGATCATTCAAGAGTTTCTGTCTAATGCGGTCAAGCACTCTCAGGCGACGGATGTGCTGATTATGCTCATCAGTATTCAAAACAAAATCGTTCTTCATTATGAGGATGATGGCGTAGGATTTGATCAGGAAAAGAATACTGAGCATTCCATGAGCATGGGGCTTTCTGGCATTAAGGAGAGAGTCAGGGCTTTAGATGGGCGCCTTCGGATTGAAACAAGTGAAGGAAAGGGCTTTAAGGCTGATATTGAAATCGAATTGTAATGGATTTATAACGGAAACGACTTGGCACAGGCCAAGTCTTTTTTATAAAATGGAAAAGAGTGAGTAAAAGGGAGGAAAACATGAAAAAGATACTAGTGATTGATGACCATCCGGCTGTCATGGAAGGCACCAAGACAATTTTGGAAACGGATTCGAATTTGTCTGTTGACTGTCTCAGTCCTGAACCGAGCGAACAGTTTATCAAGCAGCATGATTTCTCGTCATATGATCTCATTTTAATGGATCTGAATCTAGGCGGCGAGGTCAATGGGATGGAGCTTTCTAAACAGATTTTACAAGAGAATCCTCATTGTAAAATTATCGTGTATACCGGTTATGAGGTCGAGGATTATTTCGAGGAAGCGATTCGTGCGGGTCTGCACGGTGCCATCAGCAAAACGGAATCTAAAGAAAAGATCACCCAATACATATACCACGTACTCAACGGAGAAATTTTAGTCGATTTTGCTTACTTTAAACAGCTGATGACTCAGCAAAAAACAAAGCCGGCTCCTTCCTCTCAAAAAGAACAAGATGTGCTCACACCTAGAGAATGCCTGATTCTTCAAGAAGTTGAAAAAGGATTTACAAACCAAGAAATCGCAGATGCCCTTCATTTAAGCAAGCGGTCCATTGAATACAGCTTGACATCGATTTTCAATAAGCTGAATGTCGGTTCACGGACGGAAGCGGTTTTGATTGCGAAATCAGACGGTGTACTTTAA</ns2:sequence><ns2:name>GCA_004101365</ns2:name></ns2:Sequence><ns2:Sequence dsseqid="sq2284" id="sq2284" description="comQ_comX_comP_comA operon contig_2:3180084-3184308"><ns2:sequence>ATGTCCCATTTAGTAAAATGGAATGGGAGGGGGGAAGTCGTTATTGAGCAGATATGTTTAGATTCTGTCCGGATCAAGGAGAAAATGAAGGAGATTGTAGATGAAAATATTTTAAATGAGGACTTAAAAGTGAAGCTCATTTCTTTTATCGAAGAAAAAAAACAATTTTCATTTGCAGAACTGGCTTATTACCATTACATAGCATTTGATGGAAAAAACGACAAAGCAATTGAGTTACTGGCGTCAGGTATAGAACTTTTAATTTTATCTGCGGACATTTTTGACGATATTGAGGATAAGGACAATCTTCAGGCTTCTTGGATGAAATTAGATCCTTCTATAGCAACTAACGCAGCTACCGCACTTTATACATTAAGTCTGCAGGTAATAGGCTCAGTCTCAAATCATCCAAAACTTTTAAGCCTTACTTTGCAATATTCACTCCAATCTTTACAAGGACAACATGTAGATTTGAATTTAACAGCCTCATCAGAATCAGAGTATATTGAAATGATTAAACTTAAGTCGGGTTCTCTGGTAACATTGCCCAGTATTCTTGGTGTATATCTGGCAACTGGAGAATGTAATGAAACAGTTGAGGAGTATTCACGTTATTTAGGTGTAGTCGAGCAAATTGCAAATGATCACTATGGACTTTATTACCCTAACAATAATGACTTCAAAACTAGACATACGCTTGCCTTCAATTATCTTAAAAATAAATTTAACCAATCATCAATTGACTTATTAAATTTTTATGCGCAAGAAAATCATATGATAAATAATTTGGAAGATTTGAAGGGAAAGTTAAGAGAATCAGGTGTAATACAATATTTGAATGTTATAAAAAATTTAGCAGTGGAAAATTTTAAGGAATCATTCAAAAAACTGAGATTAGATGAACAAAGAAAAAATAAATTACTTATTCAATTATTAAGGGGGATTTAATTTGAAACATATTGATAAAATCATTAGCCATCTAGTAAACAACCCGGAAGCGTTTGATCAATTTAAGAATGGGAACTTAACCTTGCTAAATATAAATGAAAAAGAAAAGAAAGCAATATTATACGCGTTTGAACAAGGAGAGGTGCCAAGAACAAGCAAGTGGCCTCCAATAGAAGCTATTAGTAATTTTTTTGAGGATGATAAAAGAAAAAGTTTGATTTAATTACGGGATGATGTGATGTACAGATATATTAACGTCTATAAATATTTGTCTCTAGTTTTTATCATTTTAAGTTTTATTTATGTTATATACCTCTCGTATAGCTTTGCTTTTAACATCTTCGTAGGTGCGGATGTAAAGATAAATGAACAGGGTAAGTTAGAGGTCACTAATGTTTTAGATTATACAGATGAATATTATTCAGGTGTGAAAAAGGGAGATATCATTCTTGAAGTAAATGGGGAGAAAGGCAGTGATATTCAATTAAAAAGTGGAAGATTGGTCAATGTAGAAAGTTTAATTGTTGAGAGAGATAATAAATCATTTCATTTACAAAATGTAAGCCTAATCAGTGAAGAAAATTTATTTATGTATCTCATTCCTGTAATATCTTATTCAATCTGTTTATTTTGTATATTTTTTATTTATAGAATAAATAAAGTAAGAAAATCAACTTCTGCTTATATTTTAATATTATTTTTGTTATTTGTATCAGTAGCGTATGTAAGTGCATGCGGGGCAAGAAGAGGTGAAGAGATAAGCACTTACCTGCTTGTTCTTACTTTAGTCAGCTGTCCGGTGTTATATATTCATTTTATATATAAATACTTTATAGAATTAGGAACAAAGTTATTCGAAAAGAAGATTTTAATCATTATGTATATGCTCCCGCTAATAAATCTTTTATTAGAGGACGTTCTGAGTAATAGATTAAAATCTTCGGCTTTTTTGTCTAATCTGAATTTGATTTCATTTTTTGTCCTAGTTCTTACTGTATCGATTCTTATCCATAAAGGGATAAGAAAATTTAAACAAAAAGAGCAAAAGTCAATTTTGAAAGTCCTTGCTTATACAAATATCTTTTCTTTCAGTCCGTTTATTGTCTTTTTTGCTGTTCCATATGTGTTTTTGGAGAAGTATGTCTCACCTTTTAGTTTGGCTGCTTTTACACTTGTTATACCTTTTTCTTTAGTATATCAATTTATGACTAATAGACTTTATAATATCGACTTTGTTGTGGGGCGGCTTAAGTACTACGGTTTTTTAGCCATTACACCTACTATTATCGTAGTGACCATCTTTAATTACATTCAGCAACCAAAGGATATCTTTTATTTAGTTAAACTAACAATTGCAATATATGTGCTTATGTTTGCCGTTTTTTACTTTAAAGAGATTATTGACTTTCGTTTCAAGTTAAAAAGATTTACTGAAAAATTTAATTATCAAGATGGGATTTTTAAATTTACTCAATTAATAAAGCAAGCATCATCAGTAGATCAAGTACTTAATCACTTTAAGAATACAATCTTAGATGTATTAAATATAGATAATGCTTGTGTGTATGATAATTCAAAAGGAGAAATTACTCTCCTTAGCAAGAATAACTTTAAAGATCTCACTTATACAAATCATGAGCAATATGTGAAAAATTTTACTGGTGATATCGGCAAAATTAAAGAGTTTAAACAAGGTTTTATTATTAAAATAGGTGAACGAGGAGACAAATCATTTTTAGTACTCTGTTTCTCAAGTTATAATACTTTTAAATTAACAAGAGATGAAATTGCATGGCTCCAAACATTAGCGTTTTATACAAATGTTTCATTGGAAAACGTGATGAAAATAGAGGAATTGATGGTGCATCTTGAGGATTTAAAACAACAAGAATCCAACCCCGTATGGCTCAAAAAACTCATGTACACGATCGAGGAAAAACAACGCTCCGATCTCGCCCGCGATCTCCACGATTCGGTTCTTCAGGATTTGATTTCCTTAAAACGCCAGTGTGAGCTGTTTTTGGGTGATTTCAAGAAGGATGATAATCCGTGCCGTGAAGAGGTGCAGGACAAGCTGGTACAGATGAATGAGCAGATGTCTGATGTGATTTCGATGACAAGGGAGACGTGTCATGAGTTGCGGCCGCAGCTTCTGTATGATCTTGGGCTGGTCAAGGCGCTGTCGAAGCTGGTGGCGCAGCAGCAGGAGCGGGTTCCGTTTCATATTCGTTTAAATACCGGGAGATTTACGGCTTCCCTTGATCTGGATTCGCAGCTGAATTTGTACCGGATCATTCAAGAGTTTCTGTCTAATGCGGTCAAGCACTCTCAGGCGACGGATGTGCTGATTATGCTCATCAGTATTCAAAACAAAATCGTTCTTCATTATGAGGATGATGGCGTAGGGTTTGATCAGGAAAAGAATACTGAGCATTCCATGAGCATGGGGCTTTCTGGCATTAAGGAGAGAGTCAGGGCTTTAGATGGGCGCCTTCGGATTGAAACAAGTGAAGGAAAGGGCTTTAAGGCTGATATTGAAATCGAATTGTAATGGATTTATAACGGAAACGACTTGGCACAGGCCAAGTCTTTTTTATAAAATGGAAAAGAGTGAGTAAAAGGGAGGAAAACATGAAAAAGATACTAGTGATTGATGACCATCCGGCTGTCATGGAAGGCACCAAGACAATTTTGGAAACGGATTCGAATTTGTCTGTTGATTGTCTCAGTCCTGAACCGAGCGAACAGTTTATCAAGCAGCATGATTTCTCGTCATATGATCTCATTTTAATGGATCTGAATCTAGGCGGCGAGGTCAATGGGATGGAGCTTTCTAAACAGATTTTACAAGAGAATCCTCATTGTAAAATTATCGTGTATACCGGTTATGAGGTCGAGGATTATTTCGAGGAAGCGATTCGTGCGGGTCTGCACGGTGCCATCAGCAAAACGGAATCTAAAGAAAAGATCACCCAATACATATACCACGTACTCAACGGAGAAATTCTAGTCGATTTTGCTTACTTTAAACAGCTGATGACTCAGCAAAAAACAAAGCCGGCTCCTTCCTCTCAAAAAGAACAAGATGTGCTCACACCTAGAGAATGCCTGATTCTTCAAGAAGTTGAAAAGGGATTTACAAACCAAGAAATCGCAGATGCCCTTCATTTAAGCAAGCGGTCCATTGAATACAGCTTGACATCGATTTTCAATAAGCTGAATGTCGGTTCACGGACGGAAGCGGTTTTGATTGCGAAATCAGACGGTGTACTTTAA</ns2:sequence><ns2:name>GCA_905318255</ns2:name></ns2:Sequence><ns2:Sequence dsseqid="sq2086" id="sq2086" description="comQ_comX_comP_comA operon contig_1:3225570-3229758"><ns2:sequence>ATGTCCCATTTAGTAAAATGGAATGGGAGGGGGGAAGTCGTTATTGAGCAGATATGTTTAGATTCTGTCCGGATCAAGGAGAAAATGAAGGAGATTGTGGAGCAAAACATATTTAACGAGGATTTGTCACAACTTCTTTACTCATTTATTGATTCTAAAGAAACATTCTCCTTTGCTGAATCCACAATCTTACATTATGTTGTTTTTGGAGGGGAGAATTTAGATGTTGCAACAAGGCTTGGCGCGGGAATAGAAATTCTTATTCTTTCATCAGATATTATGGATGATCTTGAAGATGAAGATAATCACCATGCATTATGGATGAAAATTAATCGCTCGGAGTCGTTAAATGCAGCACTTTCCTTGTATACAGTAGGATTAACGAGTATTTATTCATTAAATAACAATCCTCTAATTTTTAAATATGTTTTAAAATACGTAAACGAGGCCATGCAAGGTCAACATGACGATATCACTAATAAATCTAAAACAGAAGATGAAAGTTTAGAAGTAATTAGATTAAAATGTGGAAGTCTGATTGCACTAGCAAATGTAGCAGGTGTTTTATTGGCTACAGGAGAATATAATGAAACAGTTGAAAGATATTCCTACTATAAAGGGATTATAGCTCAAATTTCTGGAGATTATTATGTTCTTTTATCCGGAAATCGCAGTGATATTGAAAAAAACAAACATACACTGATTTACTTATATCTTAAGCGCCTTTTTAATGATGCTTCGGAAGATTTATTATACTTAATTTCACATAAAGACTTATATTATAAATCGTTACTTGATAAAGAGAAATTCCAAGAAAAATTAATTAAAGCGGGAGTTACTCAATACATTTCGGTATTATTGGAAATATATAAACAGAAATGTATTTCTGCTATAGAACAATTAAATTTAGATAAAGAAAAAAAAGAGCTAATAAAGGAATGCTTATTAAGTTATACAAAGGGGGATACAAGATGCAAGACCTAATTAACTACTTTTTAAATTATCCTGAGGCTTTAAAAAAATTGAAAAATAAAGAAGCCTGCCTTATAGGTTTTGATGTGCAAGAAACTGAAACAATAATTAAAGCTTATAATGATTATTATCTGGCTGATCCAATAACCCGTCAATGGGGTGATTAATAGGTGGATTAATATTGAAGAACTTAATAAAAAAATTCACAATAGCTGTAATTGTTTTGAGTATCCTTTATATAAGCTATACAACTTATATCAGTATGAATGGAATTATTATTGGGACTAAGATTCATAAAAATGATAAAAGTCAATTTATGATAGAAGAAATATCGGAATCTTCATATGGACAATTTGTTGGTCTGAGACAGGGAGACATCATATTAAAAATTAATAAAGAAAAACCTTCAGACAAACATTTGAAATGGGGATATTTGAGTCATATTAACAGTCTGGATATTTTGAGAAGTGGAAAAAAGATTCATCTCAAAGATTTTGATTTAGTTACTCTAAATAGACCTTATAGTTTTTTTCTGTTCGTACTTCCTTTGTTTTTTTATTTTTTAAGCATAATATGTATTTTTTATATACTTAAAGTAAATAAAAAAAGGAGATCATTTGCTGCCTATATTCTTATTCTATTGTTATTAGACATTTCGATAGCATATATAAGTGCAGGCGGACCATTTAGAGGACATATAATCAATCGGTATATTAACTTGTTTACTTTTATATCTTCTCCTATTCTTTATCTTCAATTTATACAAAGATACCTTGGAGAAATAGGTAAAACTTTTTTGAATAGAATTTCTTTTCTTTATATCATACCAATATTTAATCTTGGTATTGAGTTTTTTCAAGACTATTTACAAGTAGATATTGATTTTTTAGCAACTCTTAATTTGGTTTCTTTTGCAACTTTGACTCTATTTTCTTTTTCAGCGATATACTTACATCTTAATAAATATAAATATGCTGAGCATTCGTTTATTCTTAAATTACTAATTTTAACAAACACTCTTTCATTTGCGCCTTTTTTGATATTTTTTGTTCTTCCAATAATATTTACAGGTAATTATATTTTCCCGGCATTAGCTTCGGCGTCATTACTAGTACTAATTCCGTTCGGGTTAGTATACCAATTTGTAGCCAATAAGATGTTTGATATAGAGTTTATCTTAGGAAGAATGAGATACTATGCTCTACTTGCCATGATACCAACTCTTCTAATAGTTGGTGCATTAGTTCTGTTTGATGTAATGGACATCCAGATGAACCCTGTGCGTCAAACTGTATTTTTTTTCGTTGTCATGTTCGCTGTCTTTTATTTTAAAGAGGTCATGGATTTTAAATTTCGGTTAAAACGTTTCTCCGAAAAATTCAACTATCAGGACAGTATTTTTAAATATACTCAGCTAATGAGGGGTGTAACTTCTCTTCAACAAGTTTTTAAAGAACTGAAAAATACTATACTGGATGTTTTGCTTGTAAGCAAAGCTTATACCTTTGAGGTTACTCCTGATCACAAAGTGATATTTTTAGATAAGCATGAAGTTGGACCGGACTGGAATTTTTATCAAGAGGAATTTGAAAACGTAACTTCAGAAATTGGGAAAATTATAGAAGTCAATCAAGGCTTTCTTATGAAAGTTGGTGAACGAGGCGGTAGTTCTTATGTTCTGCTTTGTTTATCTAATATTAACACTCCCCGGCTAACACGTGATGAAATATCGTGGCTGAAAACACTGTCTTTTTATACAAGTGTGTCCATGGAAAATGTCCTGCATATTGAGGAGCTCATGGAACATTTGAAGGACTTAAAACAAGAGGGAACCAACCCCATCTGGCTGAAAAAGCTAATGTTTGCAATCGAAGAAAAACAGCGTTCAGGACTCGCCCGCGATCTCCACGATTCGGTTCTTCAGGATTTGATTTCCTTAAAACGCCAGTGTGAGCTGTTTTTGGGTGATTTCAAGAAGGATGATAATCCGTGCCGTGAAGAGGTGCAGGACAAGCTTGTACAGATGAATGAGCAGATGTCTGATGTGATTTCGATGACGAGGGAGACGTGTCATGAGCTGCGGCCGCAGCTTCTGTATGATCTTGGATTGGTGAAGGCGCTGTCGAAGCTGGTGGCGCAGCAGCAGGAGCGGGTTCCGTTTCATATCCGTTTAAATACCGGGAGATTTACGGCTTCCCTTGATCTGGATTCGCAGCTGAATTTGTACCGGATCATTCAAGAGTTTCTGTCTAATGCGGTCAAGCACTCTCAGGCGACGGATGTGCTGATTATGCTCATCAGTATTCAAAACAAAATCGTTCTTCATTATGAGGACGATGGCGTTGGGTTTGATCAAGAAAAAAATACTGAGCATTCCATGAGCATGGGGCTTTCTGGCATTAAGGAGAGAGTCAGGGCTTTAGATGGGCGCCTTCGGATTGAAACAAGTGAAGGAAAGGGCTTTAAGGCTGATATTGAAATCGAATTGTAATGGATTTATAACGGAAACGACTTGGCACAGGCCAAGTCTTTTTTATAAAATGGAAAAGAGTGAGTAAAAGGGAGGAAAACATGAAAAAGATACTAGTGATTGATGACCATCCGGCTGTCATGGAAGGCACCAAGACAATTTTGGAAACGGATTCGAATTTGTCTGTTGATTGTCTCAGTCCTGAACCGAGCGAACAGTTTATCAAGCAGCATGATTTCTCGTCATATGATCTCATTTTAATGGATCTGAATCTAGGCGGCGAGGTCAATGGGATGGAGCTTTCTAAACAGATTTTACAAGAGAATCCTCATTGTAAAATTATCGTGTATACCGGTTATGAGGTCGAGGATTATTTCGAGGAAGCGATTCGTGCGGGTCTGCACGGTGCCATCAGCAAAACGGAATCTAAAGAAAAGATCACCCAATACATATACCACGTACTCAACGGAGAAATTTTAGTCGATTTTGCTTACTTTAAACAGCTGATGACTCAGCAAAAAACAAAGCCGGCTCCTTCCTCTCAAAAAGAACAAGATGTGCTCACACCTAGAGAATGCCTGATTCTTCAAGAAGTTGAAAAGGGATTTACAAACCAAGAAATCGCAGATGCCCTTCATTTAAGCAAGCGGTCCATTGAATACAGCTTGACATCGATTTTCAATAAGCTGAATGTCGGTTCACGGACGGAAGCGGTTTTGATTGCGAAATCAGACGGTGTACTTTAA</ns2:sequence><ns2:name>GCA_000699465</ns2:name></ns2:Sequence><ns2:Sequence dsseqid="sq2088" id="sq2088" description="comQ_comX_comP_comA operon contig_1:3252391-3256579"><ns2:sequence>ATGTCCCATTTAGTAAAATGGAATGGGAGGGGGGAAGTCGTTATTGAGCAGATATGTTTAGATTCTGTCCGGATCAAGGAGAAAATGAAGGAGATTGTGGAGCAAAACATATTTAACGAGGATTTGTCACAACTTCTTTACTCATTTATTGATTCTAAAGAAACATTCTCCTTTGCTGAATCCACAATCTTACATTATGTTGTTTTTGGAGGGGAGAATTTAGATGTTGCAACAAGGCTTGGCGCGGGAATAGAAATTCTTATTCTTTCATCAGATATTATGGATGATCTTGAAGATGAAGATAATCACCATGCATTATGGATGAAAATTAATCGCTCGGAGTCGTTAAATGCAGCACTTTCCTTGTATACAGTAGGATTAACGAGTATTTATTCATTAAATAACAATCCTCTAATTTTTAAATATGTTTTAAAATACGTAAACGAGGCCATGCAAGGTCAACATGACGATATCACTAATAAATCTAAAACAGAAGATGAAAGTTTAGAAGTAATTAGATTAAAATGTGGAAGTCTGATTGCACTAGCAAATGTAGCAGGTGTTTTATTGGCTACAGGAGAATATAATGAAACAGTTGAAAGATATTCCTACTATAAAGGGATTATAGCTCAAATTTCTGGAGATTATTATGTTCTTTTATCCGGAAATCGCAGTGATATTGAAAAAAACAAACATACACTGATTTACTTATATCTTAAGCGCCTTTTTAATGATGCTTCGGAAGATTTATTATACTTAATTTCACATAAAGACTTATATTATAAATCGTTACTTGATAAAGAGAAATTCCAAGAAAAATTAATTAAAGCGGGAGTTACTCAATACATTTCGGTATTATTGGAAATATATAAACAGAAATGTATTTCTGCTATAGAACAATTAAATTTAGATAAAGAAAAAAAAGAGCTAATAAAGGAATGCTTATTAAGTTATACAAAGGGGGATACAAGATGCAAGACCTAATTAACTACTTTTTAAATTATCCTGAGGCTTTAAAAAAATTGAAAAATAAAGAAGCCTGCCTTATAGGTTTTGATGTGCAAGAAACTGAAACAATAATTAAAGCTTATAATGATTATTATCTGGCTGATCCAATAACCCGTCAATGGGGTGATTAATAGGTGGATTAATATTGAAGAACTTAATAAAAAAATTCACAATAGCTGTAATTGTTTTGAGTATCCTTTATATAAGCTATACAACTTATATCAGTATGAATGGAATTATTATTGGGACTAAGATTCATAAAAATGATAAAAGTCAATTTATGATAGAAGAAATATCGGAATCTTCATATGGACAATTTGTTGGTCTGAGACAGGGAGACATCATATTAAAAATTAATAAAGAAAAACCTTCAGACAAACATTTGAAATGGGGATATTTGAGTCATATTAACAGTCTGGATATTTTGAGAAGTGGAAAAAAGATTCATCTCAAAGATTTTGATTTAGTTACTCTAAATAGACCTTATAGTTTTTTTCTGTTCGTACTTCCTTTGTTTTTTTATTTTTTAAGCATAATATGTATTTTTTATATACTTAAAGTAAATAAAAAAAGGAGATCATTTGCTGCCTATATTCTTATTCTATTGTTATTAGACATTTCGATAGCATATATAAGTGCAGGCGGACCATTTAGAGGACATATAATCAATCGGTATATTAACTTGTTTACTTTTATATCTTCTCCTATTCTTTATCTTCAATTTATACAAAGATACCTTGGAGAAATAGGTAAAACTTTTTTGAATAGAATTTCTTTTCTTTATATCATACCAATATTTAATCTTGGTATTGAGTTTTTTCAAGACTATTTACAAGTAGATATTGATTTTTTAGCAACTCTTAATTTGGTTTCTTTTGCAACTTTGACTCTATTTTCTTTTTCAGCGATATACTTACATCTTAATAAATATAAATATGCTGAGCATTCGTTTATTCTTAAATTACTAATTTTAACAAACACTCTTTCATTTGCGCCTTTTTTGATATTTTTTGTTCTTCCAATAATATTTACAGGTAATTATATTTTCCCGGCATTAGCTTCGGCGTCATTACTAGTACTAATTCCGTTCGGGTTAGTATACCAATTTGTAGCCAATAAGATGTTTGATATAGAGTTTATCTTAGGAAGAATGAGATACTATGCTCTACTTGCCATGATACCAACTCTTCTAATAGTTGGTGCATTAGTTCTGTTTGATGTAATGGACATCCAGATGAACCCTGTGCGTCAAACTGTATTTTTTTTCGTTGTCATGTTCGCTGTCTTTTATTTTAAAGAGGTCATGGATTTTAAATTTCGGTTAAAACGTTTCTCCGAAAAATTCAACTATCAGGACAGTATTTTTAAATATACTCAGCTAATGAGGGGTGTAACTTCTCTTCAACAAGTTTTTAAAGAACTGAAAAATACTATACTGGATGTTTTGCTTGTAAGCAAAGCTTATACCTTTGAGGTTACTCCTGATCACAAAGTGATATTTTTAGATAAGCATGAAGTTGGACCGGACTGGAATTTTTATCAAGAGGAATTTGAAAACGTAACTTCAGAAATTGGGAAAATTATAGAAGTCAATCAAGGCTTTCTTATGAAAGTTGGTGAACGAGGCGGTAGTTCTTATGTTCTGCTTTGTTTATCTAATATTAACACTCCCCGGCTAACACGTGATGAAATATCGTGGCTGAAAACACTGTCTTTTTATACAAGTGTGTCCATGGAAAATGTCCTGCATATTGAGGAGCTCATGGAACATTTGAAGGACTTAAAACAAGAGGGAACCAACCCCATCTGGCTGAAAAAGCTAATGTTTGCAATCGAAGAAAAACAGCGTTCAGGACTCGCCCGCGATCTCCACGATTCGGTTCTTCAGGATTTGATTTCCTTAAAACGCCAGTGTGAGCTGTTTTTGGGTGATTTCAAGAAGGATGATAATCCGTGCCGTGAAGAGGTGCAGGACAAGCTTGTACAGATGAATGAGCAGATGTCTGATGTGATTTCGATGACGAGGGAGACGTGTCATGAGCTGCGGCCGCAGCTTCTGTATGATCTTGGATTGGTGAAGGCGCTGTCGAAGCTGGTGGCGCAGCAGCAGGAGCGGGTTCCGTTTCATATCCGTTTAAATACCGGGAGATTTACGGCTTCCCTTGATCTGGATTCGCAGCTGAATTTGTACCGGATCATTCAAGAGTTTCTGTCTAATGCGGTCAAGCACTCTCAGGCGACGGATGTGCTGATTATGCTCATCAGTATTCAAAACAAAATCGTTCTTCATTATGAGGACGATGGCGTTGGGTTTGATCAAGAAAAAAATACTGAGCATTCCATGAGCATGGGGCTTTCTGGCATTAAGGAGAGAGTCAGGGCTTTAGATGGGCGCCTTCGGATTGAAACAAGTGAAGGAAAGGGCTTTAAGGCTGATATTGAAATCGAATTGTAATGGATTTATAACGGAAACGACTTGGCACAGGCCAAGTCTTTTTTATAAAATGGAAAAGAGTGAGTAAAAGGGAGGAAAACATGAAAAAGATACTAGTGATTGATGACCATCCGGCTGTCATGGAAGGCACCAAGACAATTTTGGAAACGGATTCGAATTTGTCTGTTGATTGTCTCAGTCCTGAACCGAGCGAACAGTTTATCAAGCAGCATGATTTCTCGTCATATGATCTCATTTTAATGGATCTGAATCTAGGCGGCGAGGTCAATGGGATGGAGCTTTCTAAACAGATTTTACAAGAGAATCCTCATTGTAAAATTATCGTGTATACCGGTTATGAGGTCGAGGATTATTTCGAGGAAGCGATTCGTGCGGGTCTGCACGGTGCCATCAGCAAAACGGAATCTAAAGAAAAGATCACCCAATACATATACCACGTACTCAACGGAGAAATTTTAGTCGATTTTGCTTACTTTAAACAGCTGATGACTCAGCAAAAAACAAAGCCGGCTCCTTCCTCTCAAAAAGAACAAGATGTGCTCACACCTAGAGAATGCCTGATTCTTCAAGAAGTTGAAAAGGGATTTACAAACCAAGAAATCGCAGATGCCCTTCATTTAAGCAAGCGGTCCATTGAATACAGCTTGACATCGATTTTCAATAAGCTGAATGTCGGTTCACGGACGGAAGCGGTTTTGATTGCGAAATCAGACGGTGTACTTTAA</ns2:sequence><ns2:name>GCA_009662435</ns2:name></ns2:Sequence><ns2:Sequence dsseqid="sq1956" id="sq1956" description="comQ_comX_comP_comA operon contig_1:3146828-3150979"><ns2:sequence>ATGTCCCATTTAGTAAAATGGAATGGGAGGGGGGAAGTCGTTATTGAGCAGATATGTTTAGATTCTGTCCGGATCAAGGAGAAAATGAAGGAGATTGTAAGCCAAAAAATAATGAATCAGGACTTGGAACGATATCTTCAGAATTTTATTGAGTCTAAGGATACGTTTGAGTTTGCCGATTTGGCTCTTCATCATTATTTAGCTTTTAACGGTCAGGACCAAAAAGCAATCGAATTGCTAGCTGCCGGAATTGAATTGCTTATACTCTCATTCGATATTTATGATGACTTAGAGGATCAAGATAATGGAAGTGCTGTCTGGATGAAGATTGACTCGTCAATCGCTTTAAATGCAGTTACAGCTCTTTACACCCTAAGTATACAAGTGATGTGTCAAGCTAGTCATGAACCAGAATTTTCACAAGAGATATTGAATTTTGCGTTACAATCAATTCAAGGCCAGCATGATGATATTGTGAATGTGCCGCAAACGGAAGAAGCCTGTCTTGAAATGATCAAAAATAAATCAGGAGCGCTAACGGCATTGCCCTGTGTAATGGGAGTAATGCTGGCAACAGGCAAATACCATCCCATTGTAGCTTCATATTCTTATGAACTTGGGATTATTTCACAGATCGATAATGATTATAAAGGTTTGTTTTACTTAAATAACGATTTTGTTCAGAAAAAAAATACATTGGCATACTTATACTTAAAGAAACAATTTAACGATGCTTCAGCGGAGCTACTAAGTTTATATCAAAAACCAGAGGAATTTGTTTCTATTAATACTAAGGCTTTGAAGCGAAAATTGACAGAAGCAGGCGTTATACAATATTTACTGGTGATGAAACATTTATCTCTCCAAAAAATAAAGAATGAAATGTCACAATTAAAACTAGAAGAAGATAAAACTGAAAAATTATTGTCTGTTATGATTAAATAAGGAGGGGATTTATTATGCAAGAAATGGTAGGATACTTAATTAAATACCCAAATGTTTTAAGGGAAGTAATGGAAGGGAATGCTTGTTTATTGGGTGTTGATAAAGATCAATCTGAATGTATCATAAATGGTTTTAAAGGGTTAGAAATTTATTCAATGATGGATTGGCACTATTGAGGGTTAAATGAAGTCTAGAACCAATAAAATTTCTGTATTGTTAGTTGTAATAAGTCTGTTATATGTTATTTATTTGACCTATATAAGCAATAATAATTTGTTAGTTGGAGCAACTGTTTCGAAAGGGAAGAACGGAGACGTTGTAATTACCAATGTAGATGAATATTCAATGGCATCATACAGTGGAATAGAAAAAGGGGATATCGTAAAGCGTATTAATAATCAAAAGATAAACACTAAAGAAATAAAAATGAATAAGCTTAAAAATGTGAGCTCAATGGTTGTTGAGAGAAATGGCAAGGATGTTGAGCTAAAGCTGACTTTATTTAATGATAAAAATTTTTCTACTTACTTAATACCGTTAATGTTTTATATTGTTTGTTTATTTTGTTGCCTATTTATAATAAAAATAAATGAATCAAAGGATTTACCATCTGCTTTAGTTTTAATTATATTTCTGTTATCCGCTTCTATTGCTTATATAAGTGCAGGAGTTTCTGTTAAAGGCGATATACTATGCAGATGTATTATGGTGGTAACATTAATATCTGTACCGCTAAACTACCTTCTCTTTCTTTATCATTATTTTAGAGAGTTAGGCACTACCTTATTTGATAAAAAAGTTTTCATTTTATATTTGGTACCGATCATAAATGTAGTGTGTGAAATGTTCCGTTCACACCTTTTCTTTCGTGATTATGTGCCTAAATTAAGTTTACTATCCTTTTTCTTTTTATTTATCATAGTAGGGATATATTTCTGTATCATTTTAATTAAAAATAAAGATACTGAACAAGCGCATATTATTAAGGTTCTCACTATTATTAATATCTTTTCTTTCTCACCTTTTTTGTGTTTATATTTGATACCGTATGTCTTTTTAAATGCGCACTATGTTTCATCCTTTTTAGCAGCTTCATTTATGATGCTAATACCTTTCTCCTTAGTATTTCAATTCATGACAAATAAAATCTATAATGTAGATTTTATTTTAAGCAGATTAAGGTACTATGGCTTTTTAGCTCTAACGCCAACAATTATTCTAATCTCTACAATTGAATTGATTAGTAGTCCTGATAGTGATTTTTATAGTGTTAAACTAACCTTTTTAATTTATATTATCATGTTGGCGGTCTTTTATTATAAAGAAGTACTTGATTTCAGATTTAGATTAAAAAGGGTCTCGGAAAAATTCAATTATCAAGACAGTATATATAAATTCACGCAGATGATAAGAGACTCTACTTCCCTGTCTCAAGTATTTGAAGAACTGAAAAATACTATACTTGAGGTTTCTCTTGTTAGCCGAGCACATGTATATGAAGTTTCAGCTGACGGAAATATTAAACTATATGATGCTGAGAACGTAAATTCATTTGAAAAAGTCTATGAAAAAGAATTTAGAAAAGTAACATCCGAGATAGGGAAAATCGTTGAATTTAATAAAGGTTTTGTCATGAAGATAGGTGAACGCGGTGGTAAATCATTTGTGATCCTTTGTTTATCTAAAATGAATACGCCTCGTCTCACACTCGAAGAACTTTCTTGGCTGAAAACTTTGGCTTTTTATACAAACGTATCGATCGAAAACGTCATGAAAATCGAAGAACTAATGAGTCATTTAGAAGAAATAAAACAACAAGAATCCAACCCCGTATGGCTCAAAAAACTCATGTATACGATCGAGGAAAAACAACGCTCGGATCTCGCCCGCGATCTCCACGATTCGGTTCTTCAGGATTTGATTTCCTTAAAACGCCAGTGTGAGCTGTTTTTGGGTGATTTTAAGAAGGGTGATAATCCGTGCCGTGAAGAGGTGCAGGACAAGCTTGTACAGATGAATGAGCAGATGTCTGATGTGATTTCGATGACGAGGGAGACGTGTCATGAGCTGCGGCCGCAGCTTCTGTATGATCTTGGGCTGGTCAAGGCGCTGTCGAAGCTGGTGGCGCAGCAGCAGGAGCGGGTTCCGTTTCATATCCGTTTAAATACCGGGAGATTTACGGCTTCCCTTGATCTGGATTCGCAGCTGAATTTGTACCGGATCATTCAAGAGTTTCTGTCTAATGCGGTCAAGCACTCTCAGGCGACGGATGTGCTGATTATGCTCATCAGTATTCAAAACAAAATCGTTCTTCATTATGAGGATGATGGCGTAGGGTTTGATCAGGAAAAGAATACTGAGCATTCCATGAGCATGGGGCTTTCTGGCATTAAGGAGAGAGTCAGGGCTTTAGATGGGCGCCTTCGGATTGAAACAAGTGAAGGAAAGGGCTTTAAGGCTGATATTGAAATCGAATTGTAATGGATTTATAACGGAAACGACTTGGCACAGGCCAAGTCTTTTTTATAAAATGGAAAAGAGTGAGTAAAAGGGAGGAAAACATGAAAAAGATACTAGTGATTGATGACCATCCGGCTGTCATGGAAGGCACCAAGACAATTTTGGAAACGGATTCGAATTTGTCTGTTGATTGTCTCAGTCCTGAACCGAGCGAACAGTTTATCAAGCAGCATGATTTCTCGTCATATGATCTCATTTTAATGGATCTGAATTTAGGCGGCGAGGTCAATGGGATGGAGCTTTCTAAACAGATTTTACAAGAGAATCCTCATTGTAAAATTATCGTGTATACCGGTTATGAGGTCGAGGATTATTTCGAGGAAGCGATTCGTGCGGGTCTGCACGGTGCCATCAGCAAAACGGAATCTAAAGAAAAGATCACCCAATACATATACCACGTACTCAACGGAGAAATTTTAGTCGATTTTGCTTACTTTAAACAGCTGATGACTCAGCAAAAAACAAAGCCGGCTCCTTCCTCTCAAAAAGAACAAGATGTGCTCACACCTAGAGAATGCCTGATTCTTCAAGAAGTTGAAAAAGGATTTACAAACCAAGAAATCGCAGATGCCCTTCATTTAAGCAAGCGGTCCATTGAATACAGCTTGACATCGATTTTTAATAAGCTGAATGTCGGTTCACGGACGGAAGCGGTTTTGATTGCGAAATCAGACGGTGTACTTTAA</ns2:sequence><ns2:name>GCA_009662335</ns2:name></ns2:Sequence><ns2:Sequence dsseqid="sq2090" id="sq2090" description="comQ_comX_comP_comA operon contig_1:6627528-6631716"><ns2:sequence>ATGTCCCATTTAGTAAAATGGAATGGGAGGGGGGAAGTCGTTATTGAGCAGATATGTTTAGATTCTGTCCGGATCAAGGAGAAAATGAAGGAGATTGTGGAGCAAAACATATTTAACGAGGATTTGTCACAACTTCTTTACTCATTTATTGATTCTAAAGAAACATTCTCCTTTGCTGAATCCACAATCTTACATTATGTTGTTTTTGGAGGGGAGAATTTAGATGTTGCAACAAGGCTTGGCGCGGGAATAGAAATTCTTATTCTTTCATCAGATATTATGGATGATCTTGAAGATGAAGATAATCACCATGCATTATGGATGAAAATTAATCGCTCGGAGTCGTTAAATGCAGCACTTTCCTTGTATACAGTAGGATTAACGAGTATTTATTCATTAAATAACAATCCTCTAATTTTTAAATATGTTTTAAAATACGTAAACGAGGCCATGCAAGGTCAACATGACGATATCACTAATAAATCTAAAACAGAAGATGAAAGTTTAGAAGTAATTAGATTAAAATGTGGAAGTCTGATTGCACTAGCAAATGTAGCAGGTGTTTTATTGGCTACAGGAGAATATAATGAAACAGTTGAAAGATATTCCTACTATAAAGGGATTATAGCTCAAATTTCTGGAGATTATTATGTTCTTTTATCCGGAAATCGCAGTGATATTGAAAAAAACAAACATACACTGATTTACTTATATCTTAAGCGCCTTTTTAATGATGCTTCGGAAGATTTATTATACTTAATTTCACATAAAGACTTATATTATAAATCGTTACTTGATAAAGAGAAATTCCAAGAAAAATTAATTAAAGCGGGAGTTACTCAATACATTTCGGTATTATTGGAAATATATAAACAGAAATGTATTTCTGCTATAGAACAATTAAATTTAGATAAAGAAAAAAAAGAGCTAATAAAGGAATGCTTATTAAGTTATACAAAGGGGGATACAAGATGCAAGACCTAATTAACTACTTTTTAAATTATCCTGAGGCTTTAAAAAAATTGAAAAATAAAGAAGCCTGCCTTATAGGTTTTGATGTGCAAGAAACTGAAACAATAATTAAAGCTTATAATGATTATTATCTGGCTGATCCAATAACCCGTCAATGGGGTGATTAATAGGTGGATTAATATTGAAGAACTTAATAAAAAAATTCACAATAGCTGTAATTGTTTTGAGTATCCTTTATATAAGCTATACAACTTATATCAGTATGAATGGAATTATTATTGGGACTAAGATTCATAAAAATGATAAAAGTCAATTTATGATAGAAGAAATATCGGAATCTTCATATGGACAATTTGTTGGTCTGAGACAGGGAGACATCATATTAAAAATTAATAAAGAAAAACCTTCAGACAAACATTTGAAATGGGGATATTTGAGTCATATTAACAGTCTGGATATTTTGAGAAGTGGAAAAAAGATTCATCTCAAAGATTTTGATTTAGTTACTCTAAATAGACCTTATAGTTTTTTTCTGTTCGTACTTCCTTTGTTTTTTTATTTTTTAAGCATAATATGTATTTTTTATATACTTAAAGTAAATAAAAAAAGGAGATCATTTGCTGCCTATATTCTTATTCTATTGTTATTAGACATTTCGATAGCATATATAAGTGCAGGCGGACCATTTAGAGGACATATAATCAATCGGTATATTAACTTGTTTACTTTTATATCTTCTCCTATTCTTTATCTTCAATTTATACAAAGATACCTTGGAGAAATAGGTAAAACTTTTTTGAATAGAATTTCTTTTCTTTATATCATACCAATATTTAATCTTGGTATTGAGTTTTTTCAAGACTATTTACAAGTAGATATTGATTTTTTAGCAACTCTTAATTTGGTTTCTTTTGCAACTTTGACTCTATTTTCTTTTTCAGCGATATACTTACATCTTAATAAATATAAATATGCTGAGCATTCGTTTATTCTTAAATTACTAATTTTAACAAACACTCTTTCATTTGCGCCTTTTTTGATATTTTTTGTTCTTCCAATAATATTTACAGGTAATTATATTTTCCCGGCATTAGCTTCGGCGTCATTACTAGTACTAATTCCGTTCGGGTTAGTATACCAATTTGTAGCCAATAAGATGTTTGATATAGAGTTTATCTTAGGAAGAATGAGATACTATGCTCTACTTGCCATGATACCAACTCTTCTAATAGTTGGTGCATTAGTTCTGTTTGATGTAATGGACATCCAGATGAACCCTGTGCGTCAAACTGTATTTTTTTTCGTTGTCATGTTCGCTGTCTTTTATTTTAAAGAGGTCATGGATTTTAAATTTCGGTTAAAACGTTTCTCCGAAAAATTCAACTATCAGGACAGTATTTTTAAATATACTCAGCTAATGAGGGGTGTAACTTCTCTTCAACAAGTTTTTAAAGAACTGAAAAATACTATACTGGATGTTTTGCTTGTAAGCAAAGCTTATACCTTTGAGGTTACTCCTGATCACAAAGTGATATTTTTAGATAAGCATGAAGTTGGACCGGACTGGAATTTTTATCAAGAGGAATTTGAAAACGTAACTTCAGAAATTGGGAAAATTATAGAAGTCAATCAAGGCTTTCTTATGAAAGTTGGTGAACGAGGCGGTAGTTCTTATGTTCTGCTTTGTTTATCTAATATTAACACTCCCCGGCTAACACGTGATGAAATATCGTGGCTGAAAACACTGTCTTTTTATACAAGTGTGTCCATGGAAAATGTCCTGCATATTGAGGAGCTCATGGAACATTTGAAGGACTTAAAACAAGAGGGAACCAACCCCATCTGGCTGAAAAAGCTAATGTTTGCAATCGAAGAAAAACAGCGTTCAGGACTCGCCCGCGATCTCCACGATTCGGTTCTTCAGGATTTGATTTCCTTAAAACGCCAGTGTGAGCTGTTTTTGGGTGATTTCAAGAAGGATGATAATCCGTGCCGTGAAGAGGTGCAGGACAAGCTTGTACAGATGAATGAGCAGATGTCTGATGTGATTTCGATGACGAGGGAGACGTGTCATGAGCTGCGGCCGCAGCTTCTGTATGATCTTGGATTGGTGAAGGCGCTGTCGAAGCTGGTGGCGCAGCAGCAGGAGCGGGTTCCGTTTCATATCCGTTTAAATACCGGGAGATTTACGGCTTCCCTTGATCTGGATTCGCAGCTGAATTTGTACCGGATCATTCAAGAGTTTCTGTCTAATGCGGTCAAGCACTCTCAGGCGACGGATGTGCTGATTATGCTCATCAGTATTCAAAACAAAATCGTTCTTCATTATGAGGACGATGGCGTTGGGTTTGATCAAGAAAAAAATACTGAGCATTCCATGAGCATGGGGCTTTCTGGCATTAAGGAGAGAGTCAGGGCTTTAGATGGGCGCCTTCGGATTGAAACAAGTGAAGGAAAGGGCTTTAAGGCTGATATTGAAATCGAATTGTAATGGATTTATAACGGAAACGACTTGGCACAGGCCAAGTCTTTTTTATAAAATGGAAAAGAGTGAGTAAAAGGGAGGAAAACATGAAAAAGATACTAGTGATTGATGACCATCCGGCTGTCATGGAAGGCACCAAGACAATTTTGGAAACGGATTCGAATTTGTCTGTTGATTGTCTCAGTCCTGAACCGAGCGAACAGTTTATCAAGCAGCATGATTTCTCGTCATATGATCTCATTTTAATGGATCTGAATCTAGGCGGCGAGGTCAATGGGATGGAGCTTTCTAAACAGATTTTACAAGAGAATCCTCATTGTAAAATTATCGTGTATACCGGTTATGAGGTCGAGGATTATTTCGAGGAAGCGATTCGTGCGGGTCTGCACGGTGCCATCAGCAAAACGGAATCTAAAGAAAAGATCACCCAATACATATACCACGTACTCAACGGAGAAATTTTAGTCGATTTTGCTTACTTTAAACAGCTGATGACTCAGCAAAAAACAAAGCCGGCTCCTTCCTCTCAAAAAGAACAAGATGTGCTCACACCTAGAGAATGCCTGATTCTTCAAGAAGTTGAAAAGGGATTTACAAACCAAGAAATCGCAGATGCCCTTCATTTAAGCAAGCGGTCCATTGAATACAGCTTGACATCGATTTTCAATAAGCTGAATGTCGGTTCACGGACGGAAGCGGTTTTGATTGCGAAATCAGACGGTGTACTTTAA</ns2:sequence><ns2:name>GCA_000328745</ns2:name></ns2:Sequence><ns2:Sequence dsseqid="sq1864" id="sq1864" description="comQ_comX_comP_comA operon contig_1:3064685-3068844"><ns2:sequence>ATGTCCCATTTAGTAAAATGGAATGGGAGGGGGGAAGTCGTTATTGAGCAGATATGTTTAGATTCTGTCCGGATCAAGGAGAAAATGAAGGAGATTGTAAGCCAAAAAATAATGAATCAGGACTTGGAACGATATCTTCAGAATTTTATTGAGTCTAAGGATACGTTTGAGTTTGCCGATTTGGCTCTTCATCATTATTTAGCTTTTAACGGTCAGGACCAAAAAGCAATCGAATTGCTAGCTGCCGGAATTGAATTGCTTATACTCTCATTCGATATTTATGATGACTTAGAGGATCAAGATAATGGAAGTGCTGTCTGGATGAAGATTGACTCGTCAATCGCTTTAAATGCAGTTACAGCTCTTTACACCCTAAGTATACAAGTGATGTGTCAAGCTAGTCATGAACCAGAATTTACACAAGAGATATTGAATTTTGCGTTACAATCAATTCAAGGCCAGCATGATGATATTGTGAATGCGCCGCAAACTGAAGAAGCCTGTCTTGAAATGATCAAAAATAAATCAGGAGCGCTAACGGCATTGCCCTGTGTAATGGGAGTAATGTTGGCAACAGGCAAATACCATCCCATTGTAGCTTCTTATTCTTATGAACTTGGGATTATTGCACAAATCGAAAATGATTACCAAGGTTTATATTATTTAAATAACGATTTTATTCAGAAGAAAAACACATTGGCATACTTATACTTAAATAAACGTTTTAATGCAGCTTCTGCAGAAATCTTGAGTTGGTATGAAAATGCTGAGTTGTTCTTATCATTGAATCCCAAACAAATAAAAGAAAAATTAACTGAGGCAGGCGTAGTGCAATATTTACTTGTAATGAAACACTTGTCATTACAAAAACTAAAGAAAGAAATTGCTAGATTAGAATTGCAAGAGAATAAAATAAAAAAATTAATAACAGGAATCATAAAATAAAGGAGGATTTATATGCAGGAAATAGTCGGATACTTAGTAAAAAATCCAGAAGTTTTAGATGAGGTCATGGAAGGCAGAGCCTCTTTATTAAATATAGATAAGGATCAATTGAAAAGTATAGTTGATGCCTTTAGAGGGCTGCAAATTTATACTAATGGTAATTGGGTTCCTTCGTGAGGCTTTAATAAATGAAGGCATGGTACAACAAAGTTTCAATTTTTTTGATTTTAGTTAGTTTAGTCTATGTAACTTATTTAACGTATATAAGTTCGAGTAAACTTTTAGTTGGTGCAGCAGTAGCTGAAAATCAAGACAATGAAGTTGTAATAACAAATATTGAGGAATTTTCTACGGCTTATTACTCAGGCATACAAAAAGGGGACGTCATCAAAAGTATTAATAATCATAAAGTTAAGCGTCCTCTTGAAGTTCAAAAATATAATTCAAACCATGTGAGTTCAATAGTCGTCGAGAGAGATGGAGAAAAGGTTAAAATTAAGCCTGATTTAATGAATGATGGGAATTTTACTACTTTTGTGATCCCATTAATATTTTATATAGCCTGTCTATTTTGTTGTTTCTTCATTCTAAAAATAAATGAATCGAAAAAACTACTCTCTGCTTTGATTTTAATCATTTTCTTGTTATCTGCTTCTTTAGCATACTTAAGTGCGGGTGGATCTGCAAAGGGAGATTGGTTAAGCAGATGTATAATGGTATTCACTTTAACATCTGTAATGTTTAACTATCTTCTTTTCTTGTATCAGTATTTTAAAGAACTTGGCACTGTGTTATTTAACAAAAAAGTTTTTATATTATATGCAATTCCAGTACTAAATCTAGTTTTTGAATTGTTGCGAACTCAACTTTTCTTTAGACATTATGTGCCTAAAATAAATTTACTTTCGTTCTTTATTTCATTTATAATCGTGAGCGTATATTTTGGATCTATTTTAATTAAAAGTAAGGATACTGAACAAGCACATATTATAAAAGTTCTTACCATAATTAATATCTTATCTTTTTCGCCGTTTTTGTTTTTATATATAATACCTTATGTATTCTTAAGCACTGATGGGATTTCTTCTTTTGTAGCTGCTTCATTTATGTTCCTAATACCATTCTCTTTGGTTTATCAATTTATGACAAATAAAATTTATAATGTGGATTTTATTTTAAGCAGGTTAAAATATTATGGAGTATTAGCATTAACGCCCACAATTATTTTAGTTACGGTATTCGAGTTAATAGGAAATCCAGCTGGAGATTTCTATTATTTCAGACTGGCGATTCTTATGTATATTATTATGGTGGCGGTCTTTTATTATAAGGAAGTACTTGATTTCAAATTTAGATTAAAAAGAGTTTCGGAAAAATTTAATTATCAAGACAGTATATATAAATTTACGCAGCTGATTAGAGATTCAACTTCTTTGATCCAAGTATTTGAGGAACTGAAAACTACAATACTTGAGGTTTCGCTTGTAAGCCGAGCCCATATTTATGAGGTTTCAGTTGATGGAAGTATTAAACTCTATGAAGAACTTAATCAAAATTCATTTGAAAAAGTCTATCAAAAAGAATTTAGAAAAGTAACATCCGAAATAGGGAAAATCGTTGAATTTAATAAAGGTTTTGTCATGAAAATAGGTGAACGCGGTGGTAAATCATTTGTGATCCTTTGTTTATCTAAAATGAATACGCCTCGTCTCACACTCGAAGAACTTTCTTGGCTGAAAACTTTGGCTTTTTATACAAACGTATCGATCGAAAACGTCATGAAAATTGAAGAACTGATGAGTCATTTAGAAGAAATAAAACAACAAGAATCCAACCCCGTATGGCTCAAAAAACTCATGTATACGATCGAGGAAAAACAACGCTCGGATCTCGCCCGCGATCTCCACGATTCGGTTCTTCAGGATTTGATCTCCTTAAAACGCCAGTGTGAGCTGTTTTTGGGTGATTTTAAGAAGGGTGATAATCCGTGCCGTGAAGAGGTGCAGGACAAGCTTGTACAGATGAATGAGCAGATGTCTGATGTGATTTCGATGACGAGGGAGACGTGTCATGAGCTGCGGCCGCAGCTTCTGAATGTTCCTGGATTGGTGAAGGCGCTGTCGAAGCTGGTGGCGCAGCAGCAGGAGCGGGTTCCGTTTCATATCCGTTTAAATACTGGGAGATTTACGGCTTCCCTTGATCTGGATTCGCAGCTGAATTTGTACCGGATCATTCAAGAGTTTCTGTCTAATGCGGTTAAGCACTCTCAGGCGACGGATGTGCTGATTATGCTCATCAGTATTCAAAACAAAATCGTTCTTCATTATGAGGATGATGGCGTAGGGTTTGATCAGGAAAAGAATACTGAGCATTCCATGAGCATGGGGCTTTCTGGCATTAAGGAGAGAGTCAGGGCTTTAGATGGGCGCCTTCGGATTGAAACAAGTGAAGGAAAGGGCTTTAAGGCTGATATTGAAATCGAATTGTAATGGATTTATAACGGAAACGACTCGGCACAGGCCAAGTCTTTTTTATAAAATGGAAAAGAGTGAGTAAAAGGGAGGAAAACATGAAAAAGATACTAGTGATTGATGACCATCCGGCTGTCATGGAAGGCACCAAGACAATTTTGGAAACGGATTCGAATCTGTCTGTTGATTGTCTCAGTCCTGAACCGAGCGAACAGTTTATCAAGCAGCATGATTTCTCGTCATATGATCTCATTTTAATGGATCTGAATTTAGGCGGCGAGGTCAATGGGATGGAGCTTTCTAAACAGATTTTACAAGAGAATCCTCATTGTAAAATTATCGTGTATACCGGTTATGAGGTCGAGGATTATTTCGAGGAAGCGATTCGTGCGGGTCTGCACGGTGCCATCAGCAAAACGGAATCTAAAGAAAAGATCACCCAATACATATACCACGTACTCAACGGAGAAATTTTAGTCGATTTTGCTTACTTTAAACAGCTGATGACTCAGCAAAAAACAAAGCCGGCTCCTTCCTCTCAAAAAGAACAAGATGTGCTCACACCTAGAGAATGCCTGATTCTTCAAGAAGTTGAAAAGGGATTTACAAACCAAGAAATCGCAGATGCCCTTCATTTAAGCAAGCGGTCCATTGAATACAGCTTGACATCGATTTTCAATAAGCTGAATGTCGGTTCCCGGACGGAAGCGGTTTTGATTGCGAAATCAGACGGTGTACTTTAA</ns2:sequence><ns2:name>GCA_000338735</ns2:name></ns2:Sequence><ns2:Sequence dsseqid="sq2286" id="sq2286" description="comQ_comX_comP_comA operon contig_1:3118655-3122879"><ns2:sequence>ATGTCCCATTTAGTAAAATGGAATGGGAGGGGGGAAGTCGTTATTGAGCAGATATGTTTAGATTCTGTCCGGATCAAGGAGAAAATGAAGGAGATTGTAGATGAAAATATTTTAAATGAGGACTTAAAAGTGAAGCTCATTTCTTTTATCGAAGAAAAAAAACAATTTTCATTTGCAGAACTGGCTTATTACCATTACATAGCATTTGATGGAAAAAACGACAAAGCAATTGAGTTACTGGCGTCAGGTATAGAACTTTTAATTTTATCTGCGGACATTTTTGACGATATTGAGGATAAGGACAATCTTCAGGCTTCTTGGATGAAATTAGATCCTTCTATAGCAACTAACGCAGCTACCGCACTTTATACATTAAGTCTGCAGGTAATAGGCTCAGTCTCAAATCATCCAAAACTTTTAAGCCTTACTTTGCAATATTCACTCCAATCTTTACAAGGACAACATGTAGATTTGAATTTAACAGCCTCATCAGAATCAGAGTATATTGAAATGATTAAACTTAAGTCGGGTTCTCTGGTAACATTGCCCAGTATTCTTGGTGTATATCTGGCAACTGGAGAATGTAATGAAACAGTTGAGGAGTATTCACGTTATTTAGGTGTAGTCGAGCAAATTGCAAATGATCACTATGGACTTTATTACCCTAACAATAATGACTTCAAAACTAGACATACGCTTGCCTTCAATTATCTTAAAAATAAATTTAACCAATCATCAATTGACTTATTAAATTTTTATGCGCAAGAAAATCATATGATAAATAATTTGGAAGATTTGAAGGGAAAGTTAAGAGAATCAGGTGTAATACAATATTTGAATGTTATAAAAAATTTAGCAGTGGAAAATTTTAAGGAATCATTCAAAAAACTGAGATTAGATGAACAAAGAAAAAATAAATTACTTATTCAATTATTAAGGGGGATTTAATTTGAAACATATTGATAAAATCATTAGCCATCTAGTAAACAACCCGGAAGCGTTTGATCAATTTAAGAATGGGAACTTAACCTTGCTAAATATAAATGAAAAAGAAAAGAAAGCAATATTATACGCGTTTGAACAAGGAGAGGTGCCAAGAACAAGCAAGTGGCCTCCAATAGAAGCTATTAGTAATTTTTTTGAGGATGATAAAAGAAAAAGTTTGATTTAATTACGGGATGATGTGATGTACAGATATATTAACGTCTATAAATATTTGTCTCTAGTTTTTATCATTTTAAGTTTTATTTATGTTATATACCTCTCGTATAGCTTTGCTTTTAACATCTTCGTAGGTGCGGATGTAAAGATAAATGAACAGGGTAAGTTAGAGGTCACTAATGTTTTAGATTATACAGATGAATATTATTCAGGTGTGAAAAAGGGAGATATCATTCTTGAAGTAAATGGGGAGAAAGGCAGTGATATTCAATTAAAAAGTGGAAGATTGGTCAATGTAGAAAGTTTAATTGTTGAGAGAGATAATAAATCATTTCATTTACAAAATGTAAGCCTAATCAGTGAAGAAAATTTATTTATGTATCTCATTCCTGTAATATCTTATTCAATCTGTTTATTTTGTATATTTTTTATTTATAGAATAAATAAAGTAAGAAAATCAACTTCTGCTTATATTTTAATATTATTTTTGTTATTTGTATCAGTAGCGTATGTAAGTGCATGCGGGGCAAGAAGAGGTGAAGAGATAAGCACTTACCTGCTTGTTCTTACTTTAGTCAGCTGTCCGGTGTTATATATTCATTTTATATATAAATACTTTATAGAATTAGGAACAAAGTTATTCGAAAAGAAGATTTTAATCATTATGTATATGCTCCCGCTAATAAATCTTTTATTAGAGGACGTTCTGAGTAATAGATTAAAATCTTCGGCTTTTTTGTCTAATCTGAATTTGATTTCATTTTTTGTCCTAGTTCTTACTGTATCGATTCTTATCCATAAAGGGATAAGAAAATTTAAACAAAAAGAGCAAAAGTCAATTTTGAAAGTCCTTGCTTATACAAATATCTTTTCTTTCAGTCCGTTTATTGTCTTTTTTGCTGTTCCATATGTGTTTTTGGAGAAGTATGTCTCACCTTTTAGTTTGGCTGCTTTTACACTTGTTATACCTTTTTCTTTAGTATATCAATTTATGACTAATAGACTTTATAATATCGACTTTGTTGTGGGGCGGCTTAAGTACTACGGTTTTTTAGCCATTACACCTACTATTATCGTAGTGACCATCTTTAATTACATTCAGCAACCAAAGGATATCTTTTATTTAGTTAAACTAACAATTGCAATATATGTGCTTATGTTTGCCGTTTTTTACTTTAAAGAGATTATTGACTTTCGTTTCAAGTTAAAAAGATTTACTGAAAAATTTAATTATCAAGATGGGATTTTTAAATTTACTCAATTAATAAAGCAAGCATCATCAGTAGATCAAGTACTTAATCACTTTAAGAATACAATCTTAGATGTATTAAATATAGATAATGCTTGTGTGTATGATAATTCAAAAGGAGAAATTACTCTCCTTAGCAAGAATAACTTTAAAGATCTCACTTATACAAATCATGAGCAATATGTGAAAAATTTTACTGGTGATATCGGCAAAATTAAAGAGTTTAAACAAGGTTTTATTATTAAAATAGGTGAACGAGGAGACAAATCATTTTTAGTACTCTGTTTCTCAAGTTATAATACTTTTAAATTAACAAGAGATGAAATTGCATGGCTCCAAACATTAGCGTTTTATACAAATGTTTCATTGGAAAACGTGATGAAAATAGAGGAATTGATGGTGCATCTTGAGGATTTAAAACAACAAGAATCCAACCCCGTATGGCTCAAAAAACTCATGTACACGATCGAGGAAAAACAACGCTCCGATCTCGCCCGCGATCTCCACGATTCGGTTCTTCAGGATTTGATTTCCTTAAAACGCCAGTGTGAGCTGTTTTTGGGTGATTTCAAGAAGGATGATAATCCGTGCCGTGAAGAGGTGCAGGACAAGCTGGTACAGATGAATGAGCAGATGTCTGATGTGATTTCGATGACAAGGGAGACGTGTCATGAGTTGCGGCCGCAGCTTCTGTATGATCTTGGGCTGGTCAAGGCGCTGTCGAAGCTGGTGGCGCAGCAGCAGGAGCGGGTTCCGTTTCATATTCGTTTAAATACCGGGAGATTTACGGCTTCCCTTGATCTGGATTCGCAGCTGAATTTGTACCGGATCATTCAAGAGTTTCTGTCTAATGCGGTCAAGCACTCTCAGGCGACGGATGTGCTGATTATGCTCATCAGTATTCAAAACAAAATCGTTCTTCATTATGAGGATGATGGCGTAGGGTTTGATCAGGAAAAGAATACTGAGCATTCCATGAGCATGGGGCTTTCTGGCATTAAGGAGAGAGTCAGGGCTTTAGATGGGCGCCTTCGGATTGAAACAAGTGAAGGAAAGGGCTTTAAGGCTGATATTGAAATCGAATTGTAATGGATTTATAACGGAAACGACTTGGCACAGGCCAAGTCTTTTTTATAAAATGGAAAAGAGTGAGTAAAAGGGAGGAAAACATGAAAAAGATACTAGTGATTGATGACCATCCGGCTGTCATGGAAGGCACCAAGACAATTTTGGAAACGGATTCGAATTTGTCTGTTGATTGTCTCAGTCCTGAACCGAGCGAACAGTTTATCAAGCAGCATGATTTCTCGTCATATGATCTCATTTTAATGGATCTGAATCTAGGCGGCGAGGTCAATGGGATGGAGCTTTCTAAACAGATTTTACAAGAGAATCCTCATTGTAAAATTATCGTGTATACCGGTTATGAGGTCGAGGATTATTTCGAGGAAGCGATTCGTGCGGGTCTGCACGGTGCCATCAGCAAAACGGAATCTAAAGAAAAGATCACCCAATACATATACCACGTACTCAACGGAGAAATTCTAGTCGATTTTGCTTACTTTAAACAGCTGATGACTCAGCAAAAAACAAAGCCGGCTCCTTCCTCTCAAAAAGAACAAGATGTGCTCACACCTAGAGAATGCCTGATTCTTCAAGAAGTTGAAAAGGGATTTACAAACCAAGAAATCGCAGATGCCCTTCATTTAAGCAAGCGGTCCATTGAATACAGCTTGACATCGATTTTCAATAAGCTGAATGTCGGTTCACGGACGGAAGCGGTTTTGATTGCGAAATCAGACGGTGTACTTTAA</ns2:sequence><ns2:name>GCA_029916985</ns2:name></ns2:Sequence><ns2:Sequence dsseqid="sq2358" id="sq2358" description="comQ_comX_comP_comA operon contig_1:3233236-3237460"><ns2:sequence>ATGTCCCATTTAGTAAAATGGAATGGGAGGGGGGAAGTCGTTATTGAGCAGATATGTTTAGATTCTGTCCGGATCAAGGAGAAAATGAAGGAGATTGTGGATGAAAATATTTTAAATGAGGACTTAAAAGTGAAGCTCATTTCTTTTATCAAAGAAAAAAAACAATTTTCATTTGCAGAACTGGCTTATTACCATTACATAGCATTTGATGGAAAAAACGACAAAGCAATTGAGTTATTGGCGTCAGGTATAGAACTTTTAATTTTATCTGCGGACATTTTTGACGATATTGAGGATAAGGACAATCTTCAGGCTTCTTGGATGAAATTAGATCCTTCTATAGCAACTAACGCAGCTACCGCACTTTATACATTAAGTCTGCAAGTAATAGGTTCAGTCTCAAATCATCCAAAACTTTTAAGCCTTACTTTGCAATATTCACTCCAATCTTTACAAGGACAACATGTAGATTTGAATTTAACAGCCTCATCAGAATCAGAGTATATTGAAATGATTAAACTTAAGTCGGGTTCTCTGGTAACATTGCCCAGTATTCTTGGTGTATATCTGGCAACTGGAGAATATAATGAAACAGTTGAGGAGTATTCACGTTATTTAGGTATAGTCGAGCAAATTGCAAATGATCACTATGGACTTTATTACCCTAACTATAATGACTTCAAAACTAGACATACGCTTGCCTTCAATTATCTTAAAAATAAATTTAACCAATCATCAATTGACTTATTAAATTTTTATGCGCAAGAAAATCATATGATAAATAATTTGGAAGATTTGAAGGGAAAGTTAAGAGAATCAGGTGTAATACAATATTTGAATGTTATAAAAAATTTAGCAGTGGAAAATTTTAAGGAATCATTCAAAAAACTGAGATTAGATGAACAAAGAAAAAATAAATTACTTATTCAATTATTAAGGGGGATTTAATTTGAAACATATTGATAAAATCATTAGCCATCTAGTAAACAACCCGGAAGCGTTTGATCAATTTAAGAATGGGAACTTAACCTTGCTAAATATAAATGAAAAAGAAAAGAAAGCAATATTATACGCGTTTGAACAAGGAGAGGTGCCAAGAACAAGCAAGTGGCCTCCAATAGAAGCTATTAGTAATTTTTTTGAGGATGATAAAAGAAAAAGTTTGATTTAATTACGGGATGATGTGATGTACAGATATATTAACGTCTATAAATATTTGTCTCTAGTTTTTATCATTTTAAGTTTTATTTATGTTATATACCTCTCGTATAGCTTTGCTTTTAACATCTTCGTAGGTGCGGATGTAAAGATAAATGAACAGGGTAAGTTAGAGGTCACCAATGTTTTAGATTATACAGATGAATATTATTCATGTGTGAAAAAGGGAGATATCATTCTTGAAGTAAATGGGGAGAAAGGCAGTGATATTCAATTAAAAAGTGGAAGATTGGTCAATGTAGAAAGTTTAATTGTTGAGAGAGATAATAAATCATTTCATTTACAAAATGTAAGCCTAATCAGTGAAGAAAATTTATTTATGTATCTCATTCCTGTAATATCTTATTCAATCTGTTTATTTTGTATATTTTTTATTTATAGAATAAATAAAGTAAGAAAATCAACTTCTGCTTATATTTTAATTTTATTTTTGTTATTTGTATCAGTAGCGTATGTAAGTGCATGTGGAGCAAGAAGAGGTGAAGAGATAAGCACTTATCTGCTTGTTCTTACTTTAGTCAGTTGTCCGGTGTTATATATTCATTTTATATATAAATACTTTATAGAATTAGGAACAAAGTTATTCGAAAAGAAGATTTTAATCATTATGTATATGCTCCCGCTAATAAATCTTTTATTAGAGGACGTTCTGAGTAATAGATTAAAATCTTCGGCTTTTTTGTCTAATCTGAATTTGATTTCATTTTTTGTCCTAGTTCTTACTGTATCGATTCTTATCCATAAAGGGATAAGAAAATTTAAACAAAAAGAGCAAAAGTCAATTTTGAAAGTCCTTGCTTATACAAATATCTTTTCTTTCAGTCCGTTTATTGTCTTTTTTGCTGTTCCATATGTGTTTTTCGAGAAGTATGTCTCACCTTTTAGTTTGGCTGCTTTTACACTTGTTATACCTTTTTCTTTAGTATATCAATTTATGACTAATAGACTTTATAATATCGACTTTGTTGTGGGGCGGCTTAAGTACTACGGTTTTTTAGCCATTACACCTACTATTATCGTAGTGACCATCTTTAATTACATTCAGCAACCAAAGGATATCTTTTATTTAGTTAAACTAACAATTGCAATATATGTTCTTATGTTTGCCGTTTTTTACTTTAAAGAAATCATTGATTTTCGTTTCAAGTTGAAAAGATTTACAGAGAAATTTAATTATCAAGATGGGATTTTTAAATTTACTCAGTTGATTAAGCAAGCATCATCAGTAGATCAAGTACTTAATCACTTTAAAAATACAATCCTAGAAGTATTAAACATAGATAATGCTTGCGTGTATGATAATTCTAAAGGGGAAATCACCCTTCTTAGTAAGAACAACTTTAAAGATTTGACTTATAAAAATCATGAGCAATATGTGAAAAATTTTTCTGGTGATATCGGTAAAATTAAAGAGTTTAAACAAGGTTTTATTATTAAAATAGGTGAACGAGGAGACAGATCATTTTTAGTACTCTGTTTCTCAAGTTATAATACTTTTAAATTAACAAGGGATGAAATTGCATGGCTTCAAACATTAGCGTTTTATACAAATGTCTCATTGGAAAACGTTATGAAAATCGAAGAATTGATGGTGCATCTTGAGGATTTAAAACAACAAGAATCCAACCCCGTATGGCTCAAAAAACTCATGTACACGATCGAAGAAAAACAACGCTCGGATCTCGCCCGCGATCTCCACGATTCCGTTCTTCAGGATTTGATTTCATTAAAACGCCAGTGTGAGCTGTTTCTGGGTGATTTCAAGAAGGATGAAAATCCGTGCCGTGAAGAGGTGCAGGACAAGCTTGTGCAGATGAATGAGCAGATGTCTGATGTGATTTCGATGACGAGGGAGACGTGTCATGAGCTGCGGCCGCAGCTTCTGTATGATCTTGGATTGGTGAAGGCGCTGTCGAAGCTGGTGGCGCAGCAGCAGGAGCGGGTTCCGTTTCATATCCGTTTAAATACCGGGAGATTTACGGCTTCCCTTGATCTGGATTCGCAGCTGAATTTGTACCGGATCATTCAAGAGTTTCTGTCTAATGCGGTTAAGCACTCTCAGGCGACGGATGTGCTGATTATGCTCATCAGTATTCAAAACAAAATCGTTCTTCATTATGAGGATGATGGCGTAGGGTTTGATCAAGAAAAAAATACTGAGCATTCCATGAGCATGGGGCTTTCTGGCATTAAGGAGAGAGTCAGGGCTTTAGATGGGCGCCTTCGGATTGAAACAAGTGAAGGAAAGGGCTTTAAGGCTGATATTGAAATCGAATTGTAATGGATTTATAACGGAAACGACTTGGCACAGGCCAAGTCTTTTTTATAAAATGGAAAAGAGTGAGTAAAAGGGAGGAAAATATGAAAAAGATACTAGTGATTGATGACCATCCGGCTGTCATGGAAGGCACCAAGACAATTTTGGAAACGGATTCGAATTTGTCTGTTGATTGTCTCAGTCCTGAACCGAGCGAACAGTTTATCAAGCAGCATGATTTCTCGTCATATGATCTCATTTTAATGGATCTGAATCTAGGCGGCGAGGTCAATGGGATGGAGCTTTCTAAACAGATTTTACAAGAGAATCCTCATTGTAAAATTATCGTGTATACCGGTTATGAGGTTGAGGATTATTTCGAGGAAGCGATTCGTGCGGGTCTGCACGGTGCCATCAGCAAAACGGAATCTAAAGAAAAGATCACCCAATACATATACCACGTACTCAATGGAGAAATTTTAGTCGATTTTGCTTACTTTAAACAGCTGATGACTCAGCAAAAAACAAAGCCGGCTCCTTCCTCTCAAAAAGAACAAGATGTGCTCACACCTAGAGAATGCCTGATTCTTCAAGAAGTTGAAAAAGGATTTACAAACCAAGAAATCGCAGATGCCCTTCATTTAAGCAAGCGGTCCATTGAATACAGCTTGACATCGATTTTCAATAAGCTGAATGTCGGTTCCCGGACGGAAGCGGTTTTGATTGCGAAATCAGACGGTGTACTTTAA</ns2:sequence><ns2:name>GCA_009363835</ns2:name></ns2:Sequence><ns2:Sequence dsseqid="sq2046" id="sq2046" description="comQ_comX_comP_comA operon contig_1:3119811-3123999"><ns2:sequence>ATGTCCCATTTAGTAAAATGGAATGGGAGGGGGGAAGTCGTTATTGAGCAGATATGTTTAGATTCTGTCCGGATCAAGGAGAAAATGAAGGAGATTGTGGAGCAAAACATATTTAACGAGGATTTGTCACAACTTCTTTACTCATTTATTGATTCTAAAGAAACATTCTCCTTTGCTGAATCCACAATCTTACATTATGTTGTTTTTGGAGGGGAGAATTTAGATGTTGCAACAAGGCTTGGCGCGGGAATAGAAATTCTTATTCTTTCATCAGATATTATGGATGATCTTGAAGATGAAGATAATCACCATGCATTATGGATGAAAATTAATCGCTCGGAGTCGTTAAATGCAGCACTTTCCTTGTATACAGTAGGATTAACGAGTATTTATTCATTAAATAACAATCCTCTAATTTTTAAATATGTTTTAAAATACGTAAACGAGGCCATGCAAGGTCAACATGACGATATCACTAATAAATCTAAAACAGAAGATGAAAGTTTAGAAGTAATTAGATTAAAATGTGGAAGTCTGATTGCACTAGCAAATGTAGCAGGTGTTTTATTGGCTACAGGAGAATATAATGAAACAGTTGAAAGATATTCCTACTATAAAGGGATTATAGCTCAAATTTCTGGAGATTATTATGTTCTTTTATCCGGAAATCGCAGTGATATTGAAAAAAACAAACATACACTGATTTACTTATATCTTAAGCGCCTTTTTAATGATGCTTCGGAAGATTTATTATACTTAATTTCACATAAAGACTTATATTATAAATCGTTACTTGATAAAGAGAAATTCCAAGAAAAATTAATTAAAGCGGGAGTTACTCAATACATTTCGGTATTATTGGAAATATATAAACAGAAATGTATTTCTGCTATAGAACAATTAAATTTAGATAAAGAAAAAAAAGAGCTAATAAAGGAATGCTTATTAAGTTATACAAAGGGGGATACAAGATGCAAGACCTAATTAACTACTTTTTAAATTATCCTGAGGCTTTAAAAAAATTGAAAAATAAAGAAGCCTGCCTTATAGGTTTTGATGTGCAAGAAACTGAAACAATAATTAAAGCTTATAATGATTATTATCTGGCTGATCCAATAACCCGTCAATGGGGTGATTAATAGGTGGATTAATATTGAAGAACTTAATAAAAAAATTCACAATAGCTGTAATTGTTTTGAGTATCCTTTATATAAGCTATACAACTTATATCAGTATGAATGGAATTATTATTGGGACTAAGATTCATAAAAATGATAAAAGTCAATTTATGATAGAAGAAATATCGGAATCTTCATATGGACAATTTGTTGGTCTGAGACAGGGAGACATCATATTAAAAATTAATAAAGAAAAACCTTCAGACAAACATTTGAAATGGGGATATTTGAGTCATATTAACAGTCTGGATATTTTGAGAAGTGGAAAAAAGATTCATCTCAAAGATTTTGATTTAGTTACTCTAAATAAACCTTATAGTTTTTTTCTGTTCGTACTTCCTTTGGTTTTTTATTTTTTAAGCATAATATGTATTTTTTATATACTTAAAGTAAATAAAAAAAGGAGATCATTTGCTGCCTATATTCTTATTCTATTGTTATTAGACATTTCGATAGCATATATAAGTGCAGGCGGACCATTTAGAGGACATATAATCAATCGGTATATTAACTTGTTTACTTTTATATCTTCTCCTATTCTTTATCTTCAATTTATACAAAGATACCTTGGAGAAATAGGTAAAACTTTTTTGAATAGAATTTCTTTTCTTTATATCATACCAATATTTAATCTTGGTATTGAGTTTTTTCAAGACTATTTACAAGTAGATATTGATTTTTTAGCAACTCTTAATTTGGTTTCTTTTGCAACTTTGACTCTATTTTCTTTTTCAGCGATATACTTACATCTTAATAAATATAAATATGCTGAGCATTCGTTTATTCTTAAATTACTAATTTTAACAAACACTCTTTCATTTGCGCCTTTTTTGATATTTTTTGTTCTTCCAATAATATTTACAGGTAATTATATTTTCCCGGCATTAGCTTCGGCGTCATTACTAGTACTAATTCCGTTCGGGTTAGTATACCAATTTGTAGCCAATAAGATGTTTGATATAGAGTTTATCTTAGGAAGAATGAGATACTATGCTCTACTTGCCATGATACCAACTCTTCTAATAGTTGGTGCATTAGTTCTGTTTGATGTAATGGACATCCAGATGAACCCTGTGCGTCAAACTGTATTTTTTTTCGTTGTCATGTTCGCTGTCTTTTATTTTAAAGAGGTCATGGATTTTAAATTTCGGTTAAAACGTTTCTCCGAAAAATTCAACTATCAGGACAGTATTTTTAAATATACTCAGCTAATGAGGGGTGTAACTTCTCTTCAACAAGTTTTTAAAGAACTGAAAAATACTATACTGGATGTTTTGCTTGTAAGCAAAGCTTATACCTTTGAGGTTACTCCTGATCACAAAGTGATATTTTTAGATAAGCATGAAGTTGGACCGGACTGGAATTTTTATCAAGAGGAATTTGAAAACGTAACTTCAGAAATTGGGAAAATTATAGAAGTCAATCAAGGCTTTCTTATGAAAGTTGGTGAACGAGGCGGTAGTTCTTATGTTCTGCTTTGTTTATCTAATATTAACACTCCCCGGCTAACACGTGATGAAATATCGTGGCTGAAAACACTGTCTTTTTATACAAGTGTGTCCATGGAAAATGTCCTGCATATTGAGGAGCTCATGGAACATTTGAAGGACTTAAAACAAGAGGGAACCAACCCCATCTGGCTGAAAAAGCTAATGTTTGCAATCGAAGAAAAACAGCGTTCAGGACTCGCCCGCGATCTCCACGATTCGGTTCTTCAGGATTTGATTTCCTTAAAACGCCAGTGTGAGCTGTTTTTGGGTGATTTCAAGAAGGATGATAATCCGTGCCGTGAAGAGGTGCAGGACAAGCTTGTACAGATGAATGAGCAGATGTCTGATGTGATTTCGATGACGAGGGAGACGTGTCATGAGCTGCGGCCGCAGCTTCTGTATGATCTTGGATTGGTGAAGGCGCTGTCGAAGCTGGTGGCGCAGCAGCAGGAGCGGGTTCCGTTTCATATCCGTTTAAATACCGGGAGATTTACGGCTTCCCTTGATCTGGATTCGCAGCTGAATTTGTACCGGATCATTCAAGAGTTTCTGTCTAATGCGGTCAAGCACTCTCAGGCGACGGATGTGCTGATTATGCTCATCAGTATTCAAAACAAAATCGTTCTTCATTATGAGGACGATGGCGTTGGGTTTGATCAAGAAAAAAATACTGAGCATTCCATGAGCATGGGGCTTTCTGGCATTAAGGAGAGAGTCAGGGCTTTAGATGGGCGCCTTCGGATTGAAACAAGTGAAGGAAAGGGCTTTAAGGCTGATATTGAAATCGAATTGTAATGGATTTATAACGGAAACGACTTGGCACAGGCCAAGTCTTTTTTATAAAATGGAAAAGAGTGAGTAAAAGGGAGGAAAACATGAAAAAGATACTAGTGATTGATGACCATCCGGCTGTCATGGAAGGCACCAAGACAATTTTGGAAACGGATTCGAATTTGTCTGTTGATTGTCTCAGTCCTGAACCGAGCGAACAGTTTATCAAGCAGCATGATTTCTCGTCATATGATCTCATTTTAATGGATCTGAATCTAGGCGGCGAGGTCAATGGGATGGAGCTTTCTAAACAGATTTTACAAGAGAATCCTCATTGTAAAATTATCGTGTATACCGGTTATGAGGTCGAGGATTATTTCGAGGAAGCGATTCGTGCGGGTCTGCACGGTGCCATCAGCAAAACGGAATCTAAAGAAAAGATCACCCAATACATATACCACGTACTCAACGGAGAAATTTTAGTCGATTTTGCTTACTTTAAACAGCTGATGACTCAGCAAAAAACAAAGCCGGCTCCTTCCTCTCAAAAAGAACAAGATGTGCTCACACCTAGAGAATGCCTGATTCTTCAAGAAGTTGAAAAGGGATTTACAAACCAAGAAATCGCAGATGCCCTTCATTTAAGCAAGCGGTCCATTGAATACAGCTTGACATCGATTTTCAATAAGCTGAATGTCGGTTCACGGACGGAAGCGGTTTTGATTGCGAAATCAGACGGTGTACTTTAA</ns2:sequence><ns2:name>GCA_905319535</ns2:name></ns2:Sequence><ns2:Sequence dsseqid="sq2334" id="sq2334" description="comQ_comX_comP_comA operon contig_1:3103702-3107875"><ns2:sequence>ATGTCCCATTTAGTAAAATGGAATGGGAGGGGGGAAGTCGTTATTGAGCAGATATGTTTAGATTCTGTCCGGATCAAGGAGAAAATGAAGGAGATTGTGGATGAAAATATTTTAAATGAGGACTTAAAAGTGAAGCTCATTTCTTTTATCCAAGAAAAAAAACAATTTTCATTTGCAGAACTGGCTTATTACCATTACATAGCATTTGATGGAAAAAACGACAAAGCAATTGAGTTATTGGCGTCAGGTATAGAACTTTTAATTTTATCTGCGGACATTTTTGACGATATTGAGGATAAGGACAATCTTCAGGCTTCTTGGATGAAATTAGATCCTTCTATAGCAACTAACGCAGCTACCGCACTTTATACATTAAGTCTGCAAGTAATAGGTTCAGTCTCAAATCATCCAAAACTTTTAAGCCTTACTTTGCAATATTCACTCCAATCTTTACAAGGACAACATGTAGATTTGAATTTAACAGCCTCATCAGAATCAGAGTATATTGAAATGATTAAACTTAAGTCGGGTTCTCTGGTAACATTGCCCAGTATTCTTGGTGTATA
[truncated: 1,012,369 more chars]
