# Supplementary material for: Regulatory rewiring drives intraspecies competition in Bacillus subtilis
Source: PLoS Genet. 2026 Feb 17;22(2):e1012050. doi: 10.1371/journal.pgen.1012050 (PMC12935306; doi:10.1371/journal.pgen.1012050)
Supplement: S4 File — File that can be opened using open-source software containing all the sequence information linked to the analysis of YwqJ. https://www.jalview.org/ (JVP) [file pgen.1012050.s018.jvp]

Archive with 4 entries (4 files):
- ClustalOWS alignment of Cut & Paste Input - Fasta.xml
- Cut & Paste Input - Fasta.xml
- ClustalOWS alignment of Cut & Paste Input - Fasta_1.xml
- 183599744  Dataset for ClustalOWS alignment of Cut & Paste Input - Fasta.xml
