# Supplementary material for: Regulatory rewiring drives intraspecies competition in Bacillus subtilis
Source: PLoS Genet. 2026 Feb 17;22(2):e1012050. doi: 10.1371/journal.pgen.1012050 (PMC12935306; doi:10.1371/journal.pgen.1012050)
Supplement: S4 File — File that can be opened using open-source software containing all the sequence information linked to the analysis of YwqJ. https://www.jalview.org/ (JVP) [file pgen.1012050.s018.jvp › ClustalOWS alignment of Cut & Paste Input - Fasta.xml]

<?xml version="1.0" encoding="UTF-8" standalone="yes"?><ns3:JalviewModel xmlns:ns2="www.vamsas.ac.uk/jalview/version2" xmlns:ns3="www.jalview.org"><ns3:creationDate>2025-08-18T16:39:29.540+01:00</ns3:creationDate><ns3:version>2.11.4.1</ns3:version><ns3:vamsasModel><ns2:SequenceSet gapChar="-" datasetId="ds01"><ns2:Sequence dsseqid="sq2" id="sq1" description="LXG domain-containing protein"><ns2:sequence>MSKVFESKSLIEEAKSRKKQYETLEEQLNTLKKAFQGVADLGD-NFKGKGADNIKDFFQGQAEIVDSWLTLVSAQIAFLNGISGDIKDQELNDSYVETSFLDHELPNGDLKASEIVSAHKEEIDSILSGISDIIDLDMYTLDDYADKMDDAQKIRRDTITAVDKLDESLTTEYQNLESLDNAVLTKYSVLMQATSNGKSASPMYYDKKAFHSNEVYKSVIEVENQGTTYIDAKTQQAEARRLQEKAEEEANKP------WYEK-TWDGVCNFTGEVTGYYDYKRATEGVDPVTGEKLSTAERVTAGAMAAAGFIPVVG-WAGRAFKGGKAIYKTGKAAIAAEHALDAYKTGKSLDILKMTEMGAYGLVASNGFSEAVT--------GRDMFGNKVSEEKRKTGALEAALSLV-------------------GAGALAKSVDNTLSMGRNLDKSYS---F-SKIK-----QSGH-I-N---KEQIVTSTGHTFDLKPEKKQLYTKKVNNDKLQSSKKSVDPVEQSVSYYRVQGGGA---GNKTSQYRIKVN--SDGSIVIPIKNADL--N-ISAYNLEHAKYYRDVARPGGEIVEFKVPKEV-DDLIK----------ETVIDQYGYTKNPRNQGRTAPKLVDPT--TP--GVSYELP-AE---PWIEWLEEYGHS----A-KKI--------E-------------------------------------------</ns2:sequence><ns2:name>NRS6085_20190</ns2:name></ns2:Sequence><ns2:Sequence dsseqid="sq4" id="sq3" description="ribonuclease YeeF family protein"><ns2:sequence>MSKVFESKSLIEEAKSRKKQYETLEEQLNTLKKAFQGVADLGD-NFKGKGADNIKDFFQGQAEIVDSWLTLVSAQIAFLNGISGDIKDQELNDSYVETSFLDHELPNGDLKASEMVSAHKEEIDSILSGISDIIDLDMYTLDDYADKMGDAQKIRRDTITAVDKLDESLTTEYQNLESLDNAVLTKYSVLMQATSNGKSASPMYYDKKAFHSNEVYKSVIEVENQGTTYIDAKTQQAEARRLQEKAEEEANKP------WYEK-TWDGVCNFTGEVTGYYDYKRATEGVDPVTGEKLSTAERVTAGAMAAAGFIPVVG-WAGRAFKGGKAIYKTGKAAIAAEHALDAYKTGKSLDILKMTEMGAYGLVASNGFSEAVT--------GRDMFGNKVSEEKRKQGALEAALSLV-------------------GAGALAKHIDKGIPLATHSKVQKANKTL-EKVKQFKVPTNVR-V-Y---AERPVTPEGFTFGIPTVRVDVEKTAVKD---------LGIVKMVSSGKGIKGTGK---SSNKNPLP-SWL--KERWEAGNNFNKE----NRPRYPYNEVELE---AKEAG-GKKYVV-----DSYSPNKE------I--VSRKYTQLSDVQEK----TALSYLN--EI--TKKYSSG----------SKISNGPF----NPKAL--------KGGRLKGELILEVPVQNKAIPQKILDEATKNRIIIRDINGKVYN</ns2:sequence><ns2:name>NRS6096_18720</ns2:name></ns2:Sequence><ns2:Sequence dsseqid="sq6" id="sq5" description="ribonuclease YeeF family protein"><ns2:sequence>MSKVFESKSLIEEAKSRKKQYETLEEQLNTLKKAFQGVADLGD-NFKGKGADNIKDFFQGQAEIVDSWLTLVSAQIAFLNGISGDIKDQELNDSYVETSFLDHELPNGDLKASEMVSAHKEEIDSILSGISDIIDLDMYTLDDYADKMGDAQKIRRDTITAVDKLDESLTTEYQNLESLDNAVLTKYSVLMQATSNGKSASPMYYDKKAFHSNEVYKSVIEVENQGTTYIDAKTQQAEARRLQEKAEEEANKP------WYEK-TWDGVCNFTGEVTGYYDYKRATEGVDPVTGEKLSTAERVTAGAMAAAGFIPVVG-WAGRAFKGGKAIYKTGKAAIAAEHALDAYKTGKSLDILKMTEMGAYGLVASNGFSEAVT--------GRDMFGNKVSEEKRKQGALEAALSLV-------------------GAGALAKHIDKGIPLATHSKVQKANKTL-EKVKQFKVPTNVR-V-Y---AERPVTPEGFTFGIPTVRVDVEKTAVKD---------LGIVKMVSSGKGIKGTGK---SSNKNPLP-SWL--KERWEAGNNFNKE----NRPRYPYNEVELE---AKEAG-GKKYVV-----DSYSPNKE------I--VSRKYTQLSDVQEK----TALSYLN--EI--TKKYSSG----------SKISNGPF----NPKAL--------KGGRLKGELILEVPVQNKAIPQKILDEATKNRIIIRDINGKVYN</ns2:sequence><ns2:name>NRS6099_18530</ns2:name></ns2:Sequence><ns2:Sequence dsseqid="sq8" id="sq7" description="ribonuclease YeeF family protein"><ns2:sequence>MSKVFESKSLIEEAKSRKKQYETLEEQLNTLKKAFQGVADLGD-NFKGKGADNIKDFFQGQAEIVDSWLTLVSAQIAFLNGISGDIKDQELNDSYVETSFLDHELPNGDLKASEMVSAHKEEIDSILSGISDIIDLDMYTLDDYADKMGDAQKIRRDTITAVDKLDESLTTEYQNLESLDNAVLTKYSVLMQATSNGKSASPMYYDKKAFHSNEVYKSVIEVENQGTTYIDAKTQQAEARRLQEKAEEEANKP------WYEK-TWDGVCNFTGEVTGYYDYKRATEGVDPVTGEKLSTAERVTAGAMAAAGFIPVVG-WAGRAFKGGKAIYKTGKAAIAAEHALDAYKTGKSLDILKMTEMGAYGLVASNGFSEAVT--------GRDMFGNKVSEEKRKQGALEAALSLV-------------------GAGALAKHIDKGIPLATHSKVQKANKTL-EKVKQFKVPTNVR-V-Y---AERPVTPEGFTFGIPTVRVDVEKTAVKD---------LGIVKMVSSGKGIKGTGK---SSNKNPLP-SWL--KERWEAGNNFNKE----NRPRYPYNEVELE---AKEAG-GKKYVV-----DSYSPNKE------I--VSRKYTQLSDVQEK----TALSYLN--EI--TKKYSSG----------SKISNGPF----NPKAL--------KGGRLKGELILEVPVQNKAIPQKILDEATKNRIIIRDINGKVYN</ns2:sequence><ns2:name>NRS6103_19595</ns2:name></ns2:Sequence><ns2:Sequence dsseqid="sq10" id="sq9" description="LXG domain-containing protein"><ns2:sequence>MSKVFESKSLIEEAKSRKKQYETLEEQLNTLKKAFQGVADLGD-NFKGKGADNIKDFFQGQAEIVDSWLTLVSAQIAFLNGISGDIKDQELNDSYVETSFLDHELPNGDLKASEIVSAHKEEIDSILSGISDIIDLDMYTLDEYADKMGDAQKVRRDTITAVDKLDESLTTEYQNLESLDNAVLTKYSVLMQATSNGKSASPMYYDKKAFHSNEVYKSVIEVENQGTTYIDAKAQQAEARRLQEKAEEEANKP------WYEK-TWDGVCNFTGEVTGYYDYKRATEGIDPVTGEKLSTAERVTAGAMAAAGFIPVVG-WAGRAFKGGKAIYKTGKAAIAAEHALDAYKTGKSLDILKMTEMGAYGLVASNGFSEAVT--------GRDMFGNKVSEEKRKQGALEAALSLV-------------------GAGALAKHIDKGIPLATHSKVQKANKTL-EKVKQFKVPTNVR-V-Y---AERPVTPDGFTFGIPTVRVDVEKTAVKD---------LGIVKMVSDGGRK-GSSH---SPNISKNHDKVA--HDGYYGRKEFRTML--NNASFTPHGHKHVK---AKTPEEAKRFSMTGKKAAQYLPDVN------NKALEKEALLKGHIIDNGNNNYYFIYDA--GK--TVGYDLGTPT---SWIRAEFSGGEY----HGHPI--------AGSRLDKYL-----------KQLGIDK-----------------</ns2:sequence><ns2:name>NRS6105_18260</ns2:name></ns2:Sequence><ns2:Sequence dsseqid="sq12" id="sq11" description="Putative ribonuclease YwqJ"><ns2:sequence>MSKVFESKSLIEEAKSRKKQYETLEEQLNTLKKAFQGVADLGD-NFKGNGADNIKDFFQGQAEIVDSWLTLVSAQIAFLNGISGDIKDQELNDSYVETSFLDHELPNGDLKASEIVSAHKEEIDSILSGISDIIDLDMYTLDDYADKMGDAQKIRRDTITAVDKLDESLTTEYQNLESLDNAVLTKYSVLMQATSNGKSASPMYYDKKAFHSNEVYKSVIEVENQGTTYIDAKTQQAEARRLQEKAEEEANKP------WYEK-TWDGVCNFTGEVTGYYDYKRATEGVDPVTGEKLSTAERVTAGAMAAAGFIPVVG-WAGRAFKGGKAIYKTGKAAIAAEHALDAYKTGKSLDILKMTEMGAYGLVASNGFSEAVT--------GRDMFGNKVSEEKRKQGALEAITIIG-------------------GAG-LAHYFDRLYQKNAPYVNKVSNESLISNIAKTTEEKQTR-LQYLRNKHGVLSKEDLHH-----RINLRAEVLNE---------L--SRIKSSGLTKKQ--R---GPAVAGVLDKKT--GNYYFGINNIDGKP--P-KVLHPLIHDR-------------IVNMPTELKEGYIKTSGAGSHAEVNALNEALLQRPDADLK-DLMVYVVSAR--KI--NKKMPEGVPMPRCPHCEYITQNTNY----IPEAL--------KYGK----------------------------------------</ns2:sequence><ns2:name>NRS6107_18495</ns2:name></ns2:Sequence><ns2:Sequence dsseqid="sq14" id="sq13" description="Putative ribonuclease YwqJ"><ns2:sequence>MSKVFESKSLIEEAKSRKKQYETLEEQLNTLKKAFQGVADLGD-NFKGNGADNIKDFFQGQAEIVDSWLTLVSAQIAFLNGISGDIKDQELNDSYVETSFLDHELPNGDLKASEIVSAHKEEIDSILSGISDIIDLDMYTLDDYADKMGDAQKIRRDTITAVDKLDESLTTEYQNLESLDNAVLTKYSVLMQATSNGKSASPMYYDKKAFHSNEVYKSVIEVENQGTTYIDAKTQQAEARRLQEKAEEEANKP------WYEK-TWDGVCNFTGEVTGYYDYKRATEGVDPVTGEKLSTAERVTAGAMAAAGFIPVVG-WAGRAFKGGKAIYKTGKAAIAAEHALDAYKTGKSLDILKMTEMGAYGLVASNGFSEAVT--------GRDMFGNKVSEEKRKQGALEAITIIG-------------------GAG-LAHYFDRLYQKNAPYVNKVSNESLISNIAKTTEEKQTR-LQYLRNKHGVLSKEDLHH-----RINLRAEVLNE---------L--SRIKSSGLTKKQ--R---GPAVAGVLDKKT--GNYYFGINNIDGKP--P-KVLHPLIHDR-------------IVNMPTELKEGYIKTSGAGSHAEVNALNEALLQRPDADLK-DLMVYVVSAR--KI--NKKMPEGVPMPRCPHCEYITQNTNY----IPEAL--------KYGK----------------------------------------</ns2:sequence><ns2:name>NRS6116_20135</ns2:name></ns2:Sequence><ns2:Sequence dsseqid="sq16" id="sq15" description="Putative ribonuclease YwqJ"><ns2:sequence>MSKVFESKSLIEEAKSRKKQYETLEEQLNTLKKAFQGVADLGD-NFKGNGADNIKDFFQGQAEIVDSWLTLVSAQIAFLNGISGDIKDQELNDSYVETSFLDHELPNGDLKASEIVSAHKEEIDSILSGISDIIDLDMYTLDDYADKMGDAQKIRRDTITAVDKLDESLTTEYQNLESLDNAVLTKYSVLMQATSNGKSASPMYYDKKAFHSNEVYKSVIEVENQGTTYIDAKTQQAEARRLQEKAEEEANKP------WYEK-TWDGVCNFTGEVTGYYDYKRATEGVDPVTGEKLSTAERVTAGAMAAAGFIPVVG-WAGRAFKGGKAIYKTGKAAIAAEHALDAYKTGKSLDILKMTEMGAYGLVASNGFSEAVT--------GRDMFGNKVSEEKRKQGALEAITIIG-------------------GAG-LAHYFDRLYQKNAPYVNKVSNESLISNIAKTTEEKQTR-LQYLRNKHGVLSKEDLHH-----RINLRAEVLNE---------L--SRIKSSGLTKKQ--R---GPAVAGVLDKKT--GNYYFGINNIDGKP--P-KVLHPLIHDR-------------IVNMPTELKEGYIKTSGAGSHAEVNALNEALLQRPDADLK-DLMVYVVSAR--KI--NKKMPEGVPMPRCPHCEYITQNTNY----IPEAL--------KYGK----------------------------------------</ns2:sequence><ns2:name>NRS6118_19645</ns2:name></ns2:Sequence><ns2:Sequence dsseqid="sq18" id="sq17" description="Putative ribonuclease YwqJ"><ns2:sequence>MSKVFESKSLIEEAKSRKKQYETLEEQLNTLKKAFQGVADLGD-NFKGNGADNIKDFFQGQAEIVDSWLTLVSAQIAFLNGISGDIKDQELNDSYVETSFLDHELPNGDLKASEIVSAHKEEIDSILSGISDIIDLDMYTLDDYADKMGDAQKIRRDTITAVDKLDESLTTEYQNLESLDNAVLTKYSVLMQATSNGKSASPMYYDKKAFHSNEVYKSVIEVENQGTTYIDAKTQQAEARRLQEKAEEEANKP------WYEK-TWDGVCNFTGEVTGYYDYKRATEGVDPVTGEKLSTAERVTAGAMAAAGFIPVVG-WAGRAFKGGKAIYKTGKAAIAAEHALDAYKTGKSLDILKMTEMGAYGLVASNGFSEAVT--------GRDMFGNKVSEEKRKQGALEAITIIG-------------------GAG-LAHYFDRLYQKNAPYVNKVSNESLISNIAKTTEEKQTR-LQYLRNKHGVLSKEDLHH-----RINLRAEVLNE---------L--SRIKSSGLTKKQ--R---GPAVAGVLDKKT--GNYYFGINNIDGKP--P-KVLHPLIHDR-------------IVNMPTELKEGYIKTSGAGSHAEVNALNEALLQRPDADLK-DLMVYVVSAR--KI--NKKMPEGVPMPRCPHCEYITQNTNY----IPEAL--------KYGK----------------------------------------</ns2:sequence><ns2:name>NRS6121_18495</ns2:name></ns2:Sequence><ns2:Sequence dsseqid="sq20" id="sq19" description="ribonuclease YeeF family protein"><ns2:sequence>MSKVFESKSLIEEAKSRKKQYETLEEQLNTLKKAFQGVADLGD-NFKGKGADNIKDFFQGQAEIVDSWLTLVSAQIAFLNGISGDIKDQELNDSYVETSFLDHELPNGDLKASEMVSAHKEEIDSILSGISDIIDLDMYTLDDYADKMGDAQKIRRDTITAVDKLDESLTTEYQNLESLDNAVLTKYSVLMQATSNGKSASPMYYDKKAFHSNEVYKSVIEVENQGTTYIDAKTQQAEARRLQEKAEEEANKP------WYEK-TWDGVCNFTGEVTGYYDYKRATEGVDPVTGEKLSTAERVTAGAMAAAGFIPVVG-WAGRAFKGGKAIYKTGKAAIAAEHALDAYKTGKSLDILKMTEMGAYGLVASNGFSEAVT--------GRDMFGNKVSEEKRKQGALEAALSLV-------------------GAGALAKHIDKGIPLATHSKVQKANKTL-EKVKQFKVPTNVR-V-Y---AERPVTPEGFTFGIPTVRVDVEKTAVKD---------LGIVKMVSSGKGIKGTGK---SSNKNPLP-SWL--KERWEAGNNFNKE----NRPRYPYNEVELE---AKEAG-GKKYVV-----DSYSPNKE------I--VSRKYTQLSDVQEK----TALSYLN--EI--TKKYSSG----------SKISNGPF----NPKAL--------KGGRLKGELILEVPVQNKAIPQKILDEATKNRIIIRDINGKVYN</ns2:sequence><ns2:name>NRS6127_19465</ns2:name></ns2:Sequence><ns2:Sequence dsseqid="sq22" id="sq21" description="LXG domain-containing protein"><ns2:sequence>MSKVFESKSLIEEAKSRKKQYETLEEQLNTLKKAFQGVADLGD-NFKGKGADNIKDFFQGQAEIVDSWLTLVSAQIAFLNGISGDIKDQELNDSYVETSFLDHELPNGDLKASEIVSAHKEEIDSILSGISDIIDLDMYTLDEYADKMGDAQKVRRDTITAVDKLDESLTTEYQNLESLDNAVLTKYSVLMQATSNGKSASPMYYDKKAFHSNEVYKSVIEVENQGTTYIDAKAQQAEARRLQEKAEEEANKP------WYEK-TWDGVCNFTGEVTGYYDYKRATEGVDPVTGEKLSTAERVTAGAMAAAGFIPVVG-WAGRAFKGGKAIYKTGKAAIAAEHALDAYKTGKSLDILKMTEMGAYGLVASNGFSEAVT--------GRDMFGNKVSEEKRKTGALEAALSLV-------------------GAGALAKSVDNTLSMGRNLDKSYS---F-SKIK-----QSGH-I-N---KEQIVTSTGHTFDLKPEKKQLYTKKVNNDKLQSSKKSVDPVEQSVSYYRVQGGGA---GNKTSQYRIKVN--SDGSIAIPIKNADL--N-ISAYNLEHAKYYRDVARPGGEIVEFKVPKEI-DDLIK----------ETVIDQYGYTKNPRNQGRTAPKLVDPT--TP--GVSYELP-AE---PWIEWLEEYGHS----A-KKI--------E-------------------------------------------</ns2:sequence><ns2:name>NRS6128_17930</ns2:name></ns2:Sequence><ns2:Sequence dsseqid="sq24" id="sq23" description="ribonuclease YeeF family protein"><ns2:sequence>MSKVFESKSLIEEAKSRKKQYETLEEQLNTLKKAFQGVADLGD-NFKGKGADNIKDFFQGQAEIVDSWLTLVSAQIAFLNGISGDIKDQELNDSYVETSFLDHELPNGDLKASEMVSAHKEEIDSILSGISDIIDLDMYTLDDYADKMGDAQKIRRDTITAVDKLDESLTTEYQNLESLDNAVLTKYSVLMQATSNGKSASPMYYDKKAFHSNEVYKSVIEVENQGTTYIDAKTQQAEARRLQEKAEEEANKP------WYEK-TWDGVCNFTGEVTGYYDYKRATEGVDPVTGEKLSTAERVTAGAMAAAGFIPVVG-WAGRAFKGGKAIYKTGKAAIAAEHALDAYKTGKSLDILKMTEMGAYGLVASNGFSEAVT--------GRDMFGNKVSEEKRKQGALEAALSLV-------------------GAGALAKHIDKGIPLATHSKVQKANKTL-EKVKQFKVPTNVR-V-Y---AERPVTPEGFTFGIPTVRVDVEKTAVKD---------LGIVKMVSSGKGIKGTGK---SSNKNPLP-SWL--KERWEAGNNFNKE----NRPRYPYNEVELE---AKEAG-GKKYVV-----DSYSPNKE------I--VSRKYTQLSDVQEK----TALSYLN--EI--TKKYSSG----------SKISNGPF----NPKAL--------KGGRLKGELILEVPVQNKAIPQKILDEATKNRIIIRDINGKVYN</ns2:sequence><ns2:name>NRS6132_18530</ns2:name></ns2:Sequence><ns2:Sequence dsseqid="sq26" id="sq25" description="LXG domain-containing protein"><ns2:sequence>MSKVFESKSLIEEAKSRKKQYETLEEQLNTLKKAFQGVADLGD-NFKGKGADNIKDFFQGQAEIVDSWLTLVSAQIAFLNGISGDIKDQELNDSYVETSFLDHELPNGDLKASEIVSAHKEEIDSILSGISDIIDLDMYTLDEYADKMGDAQKVRRDTITAVDKLDESLTTEYQNLESLDNAVLTKYSVLMQATSNGKSASPMYYDKKAFHSNEVYKSVIEVENQGTTYIDAKAQQAEARRLQEKAEEEANKP------WYEK-TWDGVCNFTGEVTGYYDYKRATEGIDPVTGEKLSTAERVTAGAMAAAGFIPVVG-WAGRAFKGGKAIYKTGKAAIAAEHALDAYKTGKSLDILKMTEMGAYGLVASNGFSEAVT--------GRDMFGNKVSEEKRKQGALEAALSLV-------------------GAGALAKHIDKGIPLATHSKVQKANKTL-EKVKQFKVPTNVR-V-Y---AERPVTPDGFTFGIPTVRVDVEKTAVKD---------LGIVKMVSDGGRK-GSSH---SPNISKNHDKVA--HDGYYGRKEFRTML--NNASFTPHGHKHVK---AKTPEEAKRFSMTGKKAAQYLPDVN------NKALEKEALLKGHIIDNGNNNYYFIYDA--GK--TVGYDLGTPT---SWIRAEFSGGEY----HGHPI--------AGSRLDKYL-----------KQLGIDK-----------------</ns2:sequence><ns2:name>NRS6145_18235</ns2:name></ns2:Sequence><ns2:Sequence dsseqid="sq28" id="sq27" description="Putative ribonuclease YwqJ"><ns2:sequence>MSKVFESKSLIEEAKSRKKQYETLEEQLNTLKKAFQGVADLGD-NFKGNGADNIKDFFQGQAEIVDSWLTLVSAQIAFLNGISGDIKDQELNDSYVETSFLDHELPNGDLKASEIVSAHKEEIDSILSGISDIIDLDMYTLDDYADKMGDAQKIRRDTITAVDKLDESLTTEYQNLESLDNAVLTKYSVLMQATSNGKSASPMYYDKKAFHSNEVYKSVIEVENQGTTYIDAKTQQAEARRLQEKAEEEANKP------WYEK-TWDGVCNFTGEVTGYYDYKRATEGVDPVTGEKLSTAERVTAGAMAAAGFIPVVG-WAGRAFKGGKAIYKTGKAAIAAEHALDAYKTGKSLDILKMTEMGAYGLVASNGFSEAVT--------GRDMFGNKVSEEKRKQGALEAITIIG-------------------GAG-LAHYFDRLYQKNAPYVNKVSNESLISNIAKTTEEKQTR-LQYLRNKHGVLSKEDLHH-----RINLRAEVLNE---------L--SRIKSSGLTKKQ--R---GPAVAGVLDKKT--GNYYFGINNIDGKP--P-KVLHPLIHDR-------------IVNMPTELKEGYIKTSGAGSHAEVNALNEALLQRPDADLK-DLMVYVVSAR--KI--NKKMPEGVPMPRCPHCEYITQNTNY----IPEAL--------KYGK----------------------------------------</ns2:sequence><ns2:name>NRS6153_19280</ns2:name></ns2:Sequence><ns2:Sequence dsseqid="sq30" id="sq29" description="LXG domain-containing protein"><ns2:sequence>MSKVFESKSLIEEAKSRKKQYETLEEQLNTLKKAFQGVADLGD-NFKGKGADNIKDFFQGQAEIVDSWLTLVSAQIAFLNGISGDIKDQELNDSYVETSFLDHELPNGDLKASEIVSAHKEEIDSILSGISDIIDLDMYTLDEYADKMGDAQKVRRDTITAVDKLDESLTTEYQNLESLDNAVLTKYSVLMQATSNGKSASPMYYDKKAFHSNEVYKSVIEVENQGTTYIDAKSQQAEARRLQEKAEEEANKP------WYEK-TWDGVCNFTGEVTGYYDYKRATEGVDPVTGEKLSTAERVTAGAMAAAGFIPVVG-WAGRAFKGGKAIYKTGKAAIAAEHALDAYKTGKSLDILKMTEMGAYGLVASNGFSEAVT--------GRDMFGNKVSEEKRKQGALEAALSLV-------------------GAGALAKHIDKGIPLATHSKVQKANKTL-EKVKQFKVPTNVC-V-Y---AERPVTPDGFTFGIPTVRVDVEKTAVKD---------LGIVKMVSDGGRK-GSSH---SPNISKNHDKVA--HDGYYGRKEFRTML--NNASFTPHGHKHVK---AKTPEEAKRFSMTGKKAAQYLPDVN------NKALEKEALLKGHIIDNGNNNYYFIYDA--GK--TVGYDLGTPT---SWIRAEFSGGEY----HGHPI--------AGSRLDKYL-----------KQLGIDK-----------------</ns2:sequence><ns2:name>NRS6160_19380</ns2:name></ns2:Sequence><ns2:Sequence dsseqid="sq32" id="sq31" description="ribonuclease YeeF family protein"><ns2:sequence>MSKVFESKSLIEEAKSRKKQYETLEEQLNTLKKAFQGVADLGD-NFKGKGADNIKDFFQGQAEIVDSWLTLVSAQIAFLNGISGDIKDQELNDSYVETSFLDHELPNGDLKASEMVSAHKEEIDSILSGISDIIDLDMYTLDDYADKMGDAQKIRRDTITAVDKLDESLTTEYQNLESLDNAVLTKYSVLMQATSNGKSASPMYYDKKAFHSNEVYKSVIEVENQGTTYIDAKTQQAEARRLQEKAEEEANKP------WYEK-TWDGVCNFTGEVTGYYDYKRATEGVDPVTGEKLSTAERVTAGAMAAAGFIPVVG-WAGRAFKGGKAIYKTGKAAIAAEHALDAYKTGKSLDILKMTEMGAYGLVASNGFSEAVT--------GRDMFGNKVSEEKRKQGALEAALSLV-------------------GAGALAKHIDKGIPLATHSKVQKANKTL-EKVKQFKVPTNVR-V-Y---AERPVTPEGFTFGIPTVRVDVEKTAVKD---------LGIVKMVSSGKGIKGTGK---SSNKNPLP-SWL--KERWEAGNNFNKE----NRPRYPYNEVELE---AKEAG-GKKYVV-----DSYSPNKE------I--VSRKYTQLSDVQEK----TALSYLN--EI--TKKYSSG----------SKISNGPF----NPKAL--------KGGRLKGELILEVPVQNKAIPQKILDEATKNRIIIRDINGKVYN</ns2:sequence><ns2:name>NRS6181_19390</ns2:name></ns2:Sequence><ns2:Sequence dsseqid="sq34" id="sq33" description="ribonuclease YeeF family protein"><ns2:sequence>MSKVFESKSLIEEAKSRKKQYETLEEQLNTLKKAFQGVADLGD-NFKGKGADNIKDFFQGQAEIVDSWLTLVSAQIAFLNGISGDIKDQELNDSYVETSFLDHELPNGDLKASEMVSAHKEEIDSILSGISDIIDLDMYTLDDYADKMGDAQKIRRDTITAVDKLDESLTTEYQNLESLDNAVLTKYSVLMQATSNGKSASPMYYDKKAFHSNEVYKSVIEVENQGTTYIDAKTQQAEARRLQEKAEEEANKP------WYEK-TWDGVCNFTGEVTGYYDYKRATEGVDPVTGEKLSTAERVTAGAMAAAGFIPVVG-WAGRAFKGGKAIYKTGKAAIAAEHALDAYKTGKSLDILKMTEMGAYGLVASNGFSEAVT--------GRDMFGNKVSEEKRKQGALEAALSLV-------------------GAGALAKHIDKGIPLATHSKVQKANKTL-EKVKQFKVPTNVR-V-Y---AERPVTPEGFTFGIPTVRVDVEKTAVKD---------LGIVKMVSSGKGIKGTGK---SSNKNPLP-SWL--KERWEAGNNFNKE----NRPRYPYNEVELE---AKEAG-GKKYVV-----DSYSPNKE------I--VSRKYTQLSDVQEK----TALSYLN--EI--TKKYSSG----------SKISNGPF----NPKAL--------KGGRLKGELILEVPVQNKAIPQKILDEATKNRIIIRDINGKVYN</ns2:sequence><ns2:name>NRS6183_19675</ns2:name></ns2:Sequence><ns2:Sequence dsseqid="sq36" id="sq35" description="ribonuclease YeeF family protein"><ns2:sequence>MSKVFESKSLIEEAKSRKKQYETLEEQLNTLKKAFQGVADLGD-NFKGKGADNIKDFFQGQAEIVDSWLTLVSAQIAFLNGISGDIKDQELNDSYVETSFLDHELPNGDLKASEMVSAHKEEIDSILSGISDIIDLDMYTLDDYADKMGDAQKIRRDTITAVDKLDESLTTEYQNLESLDNAVLTKYSVLMQATSNGKSASPMYYDKKAFHSNEVYKSVIEVENQGTTYIDAKTQQAEARRLQEKAEEEANKP------WYEK-TWDGVCNFTGEVTGYYDYKRATEGVDPVTGEKLSTAERVTAGAMAAAGFIPVVG-WAGRAFKGGKAIYKTGKAAIAAEHALDAYKTGKSLDILKMTEMGAYGLVASNGFSEAVT--------GRDMFGNKVSEEKRKQGALEAALSLV-------------------GAGALAKHIDKGIPLATHSKVQKANKTL-EKVKQFKVPTNVR-V-Y---AERPVTPEGFTFGIPTVRVDVEKTAVKD---------LGIVKMVSSGKGIKGTGK---SSNKNPLP-SWL--KERWEAGNNFNKE----NRPRYPYNEVELE---AKEAG-GKKYVV-----DSYSPNKE------I--VSRKYTQLSDVQEK----TALSYLN--EI--TKKYSSG----------SKISNGPF----NPKAL--------KGGRLKGELILEVPVQNKAIPQKILDEATKNRIIIRDINGKVYN</ns2:sequence><ns2:name>NRS6186_19540</ns2:name></ns2:Sequence><ns2:Sequence dsseqid="sq38" id="sq37" description="ribonuclease YeeF family protein"><ns2:sequence>MSKVFESKSLIEEAKSRKKQYETLEEQLNTLKKAFQGVADLGD-NFKGKGADNIKDFFQGQAEIVDSWLTLVSAQIAFLNGISGDIKDQELNDSYVETSFLDHELPNGDLKASEMVSAHKEEIDSILSGISDIIDLDMYTLDDYADKMGDAQKIRRDTITAVDKLDESLTTEYQNLESLDNAVLTKYSVLMQATSNGKSASPMYYDKKAFHSNEVYKSVIEVENQGTTYIDAKTQQAEARRLQEKAEEEANKP------WYEK-TWDGVCNFTGEVTGYYDYKRATEGVDPVTGEKLSTAERVTAGAMAAAGFIPVVG-WAGRAFKGGKAIYKTGKAAIAAEHALDAYKTGKSLDILKMTEMGAYGLVASNGFSEAVT--------GRDMFGNKVSEEKRKQGALEAALSLV-------------------GAGALAKHIDKGIPLATHSKVQKANKTL-EKVKQFKVPTNVR-V-Y---AERPVTPEGFTFGIPTVRVDVEKTAVKD---------LGIVKMVSSGKGIKGTGK---SSNKNPLP-SWL--KERWEAGNNFNKE----NRPRYPYNEVELE---AKEAG-GKKYVV-----DSYSPNKE------I--VSRKYTQLSDVQEK----TALSYLN--EI--TKKYSSG----------SKISNGPF----NPKAL--------KGGRLKGELILEVPVQNKAIPQKILDEATKNRIIIRDINGKVYN</ns2:sequence><ns2:name>NRS6187_18525</ns2:name></ns2:Sequence><ns2:Sequence dsseqid="sq40" id="sq39" description="Putative ribonuclease YwqJ"><ns2:sequence>MSKVFESKSLIEEAKSRKKQYETLEEQLNTLKKAFQGVADLGD-NFKGNGADNIKDFFQGQAEIVDSWLTLVSAQIAFLNGISGDIKDQELNDSYVETSFLDHELPNGDLKASEIVSAHKEEIDSILSGISDIIDLDMYTLDDYADKMGDAQKIRRDTITAVDKLDESLTTEYQNLESLDNAVLTKYSVLMQATSNGKSASPMYYDKKAFHSNEVYKSVIEVENQGTTYIDAKTQQAEARRLQEKAEEEANKP------WYEK-TWDGVCNFTGEVTGYYDYKRATEGVDPVTGEKLSTAERVTAGAMAAAGFIPVVG-WAGRAFKGGKAIYKTGKAAIAAEHALDAYKTGKSLDILKMTEMGAYGLVASNGFSEAVT--------GRDMFGNKVSEEKRKQGALEAITIIG-------------------GAG-LAHYFDRLYQKNAPYVNKVSNESLISNIAKTTEEKQTR-LQYLRNKHGVLSKEDLHH-----RINLRAEVLNE---------L--SRIKSSGLTKKQ--R---GPAVAGVLDKKT--GNYYFGINNIDGKP--P-KVLHPLIHDR-------------IVNMPTELKEGYIKTSGAGSHAEVNALNEALLQRPDADLK-DLMVYVVSAR--KI--NKKMPEGVPMPRCPHCEYITQNTNY----IPEAL--------KYGK----------------------------------------</ns2:sequence><ns2:name>NRS6190_18520</ns2:name></ns2:Sequence><ns2:Sequence dsseqid="sq42" id="sq41" description="Putative ribonuclease YwqJ"><ns2:sequence>MSKVFESKSLIEEAKSRKKQYETLEEQLNTLKKAFQGVADLGD-NFKGNGADNIKDFFQGQAEIVDSWLTLVSAQIAFLNGISGDIKDQELNDSYVETSFLDHELPNGDLKASEIVSAHKEEIDSILSGISDIIDLDMYTLDDYADKMGDAQKIRRDTITAVDKLDESLTTEYQNLESLDNAVLTKYSVLMQATSNGKSASPMYYDKKAFHSNEVYKSVIEVENQGTTYIDAKTQQAEARRLQEKAEEEANKP------WYEK-TWDGVCNFTGEVTGYYDYKRATEGVDPVTGEKLSTAERVTAGAMAAAGFIPVVG-WAGRAFKGGKAIYKTGKAAIAAEHALDAYKTGKSLDILKMTEMGAYGLVASNGFSEAVT--------GRDMFGNKVSEEKRKQGALEAITIIG-------------------GAG-LAHYFDRLYQKNAPYVNKVSNESLISNIAKTTEEKQTR-LQYLRNKHGVLSKEDLHH-----RINLRAEVLNE---------L--SRIKSSGLTKKQ--R---GPAVAGVLDKKT--GNYYFGINNIDGKP--P-KVLHPLIHDR-------------IVNMPTELKEGYIKTSGAGSHAEVNALNEALLQRPDADLK-DLMVYVVSAR--KI--NKKMPEGVPMPRCPHCEYITQNTNY----IPEAL--------KYGK----------------------------------------</ns2:sequence><ns2:name>NRS6202_18635</ns2:name></ns2:Sequence><ns2:Sequence dsseqid="sq44" id="sq43"><ns2:sequence>MSKVFESKSLIEEAKSRKKQYETLEEQLNTLKKAFQGVADLGD-NFKGNGADNIKDFFQGQAEIVDSWLTLVSAQIAFLNGISGDIKDQELNDSYVETSFLDHELPNGDLKASEIVSAHKEEIDSILSGISDIIDLDMYTLDDYADKMGDAQKIRRDTITAVDKLDESLTTEYQNLESLDNAVLTKYSVLMQATSNGKSASPMYYDKKAFHSNEVYKSVIEVENQGTTYIDAKTQQAEARRLQEKAEEEANKP------WYEK-TWDGVCNFTGEVTGYYDYKRATEGVDPVTGEKLSTAERVTAGAMAAAGFIPVVG-WAGRAFKGGKAIYKTGKAAIAAEHALDAYKTGKSLDILKMTEMGAYGLVASNGFSEAVT--------GRDMFGNKVSEEKRKQGALEAITIIG-------------------GAG-LAHYFDRLYQKNAPYVNKVSNESLISNIAKTTEEKQTR-LQYLRNKHGVLSKEDLHH-----RINLRAEVLNE---------L--SRIKSSGLTKKQ--R---GPAVAGVLDKKT--GNYYFGINNIDGKP--P-KVLHPLIHDR-------------IVNMPTELKEGYIKTSGAGSHAEVNALNEALLQRPDADLK-DLMVYVVSAR--KI--NKKMPEGVPMPRCPHCEYITQNTNY----IPEAL--------KYGK----------------------------------------</ns2:sequence><ns2:name>NCIB3610_ywqJ</ns2:name></ns2:Sequence><ns2:Sequence dsseqid="sq46" id="sq45"><ns2:sequence>-MKVFEAKTLLSEATDRAKEYKELRTQMVNLRKALKGVADLSDSEFSGKGASNIKAFYHDHVGVADQWIDYIDMKIAFFNSIAGAAEDKGLSDAYIEESFLEHELANANKKSKSIMSEQKKAMKDILNDIDDILPLDLFSTETFKDELADANDKRKKTLEKLDALDEDLKTEYALSEPNEQFIKSDFQKLQEATGKGKNATPIHYNAKAYRESDIHKKKGDIEKRTEAYLKIKKEEAKEREIEKLKERLKNYDYADADEFYEMAKTIGYENLTAEQQRYFTQIENTRELEA--GF-----KGVAVGLY-DSGKDAVVGLWDMVTDPGGTVEAITGAM----AHPIKTYEAISA-A---IEESYQKDMVNGDTYSRARWVSYAVGTVVTSIVGTKGVGAVSKTGTAAKVTTKVKTAASKSATAQKAITVSKQTVDHIKQKVNTGIEVSK--------KHVKTKLNQIGDLTLADILPYH--PRHDLVPAGVPY-----------NAVNGVTLKEGLQKFAKVILPKPY-GTSSSGRRTPAPHVPPVTVKYGEHFARWSRKKVLKPNIIYKTKEGYTYTTDNYGRITSVK----ADLQLGEAKRNQYAQT-NAGKP-----------QDRKPDDDGGHLIATQFKGSGQFDNIVPMNSQINRSGGKWYEMEQEWAKALSKKPPKKVAVQIEPVYSGDSLRPS-YFDVTYK--------IGSRKEISVSIKNQPGG---</ns2:sequence><ns2:name>NCIB3610_yeef</ns2:name></ns2:Sequence><ns2:Annotation graph="true" graphType="1" graphGroup="-1" graphHeight="40" id="ann64" scoreOnly="false" visible="true" centreColLabels="false" scaleColLabels="false" showAllColLabels="false" autoCalculated="true" belowAlignment="true" calcId=""><ns2:annotationElement position="0" colour="-10676992"><ns2:displayCharacter>1</ns2:displayCharacter><ns2:description>hydrophobic</ns2:description><ns2:value>1.0</ns2:value></ns2:annotationElement><ns2:annotationElement position="1" colour="-5341952"><ns2:displayCharacter>6</ns2:displayCharacter><ns2:description> !aliphatic !aromatic !charged !negative !positive !proline</ns2:description><ns2:value>6.0</ns2:value></ns2:annotationElement><ns2:annotationElement position="2" colour="-6656"><ns2:displayCharacter>*</ns2:displayCharacter><ns2:description>charged hydrophobic polar positive !aliphatic !aromatic !negative !proline !small !tiny</ns2:description><ns2:value>11.0</ns2:value></ns2:annotationElement><ns2:annotationElement position="3" colour="-6656"><ns2:displayCharacter>*</ns2:displayCharacter><ns2:description>aliphatic hydrophobic small !aromatic !charged !negative !polar !positive !proline !tiny</ns2:description><ns2:value>11.0</ns2:value></ns2:annotationElement><ns2:annotationElement position="4" colour="-6656"><ns2:displayCharacter>*</ns2:displayCharacter><ns2:description>aromatic hydrophobic !aliphatic !charged !negative !polar !positive !proline !small !tiny</ns2:description><ns2:value>11.0</ns2:value></ns2:annotationElement><ns2:annotationElement position="5" colour="-6656"><ns2:displayCharacter>*</ns2:displayCharacter><ns2:description>charged negative polar !aliphatic !aromatic !hydrophobic !positive !proline !small !tiny</ns2:description><ns2:value>11.0</ns2:value></ns2:annotationElement><ns2:annotationElement position="6" colour="-3234048"><ns2:displayCharacter>8</ns2:displayCharacter><ns2:description>small tiny !aliphatic !aromatic !charged !negative !positive !proline</ns2:description><ns2:value>8.0</ns2:value></ns2:annotationElement><ns2:annotationElement position="7" colour="-6656"><ns2:displayCharacter>*</ns2:displayCharacter><ns2:description>charged hydrophobic polar positive !aliphatic !aromatic !negative !proline !small !tiny</ns2:description><ns2:value>11.0</ns2:value></ns2:annotationElement><ns2:annotationElement position="8" colour="-3234048"><ns2:displayCharacter>8</ns2:displayCharacter><ns2:description>polar small !aliphatic !aromatic !charged !negative !positive !proline</ns2:description><ns2:value>8.0</ns2:value></ns2:annotationElement><ns2:annotationElement position="9" colour="-6656"><ns2:displayCharacter>*</ns2:displayCharacter><ns2:description>aliphatic hydrophobic !aromatic !charged !negative !polar !positive !proline !small !tiny</ns2:description><ns2:value>11.0</ns2:value></ns2:annotationElement><ns2:annotationElement position="10" colour="-1060608"><ns2:displayCharacter>+</ns2:displayCharacter><ns2:description>aliphatic hydrophobic !aromatic !charged !negative !polar !positive !proline !small !tiny</ns2:description><ns2:value>10.0</ns2:value></ns2:annotationElement><ns2:annotationElement position="11" colour="-5341952"><ns2:displayCharacter>6</ns2:displayCharacter><ns2:description>polar !aliphatic !aromatic !hydrophobic !positive !proline</ns2:description><ns2:value>6.0</ns2:value></ns2:annotationElement><ns2:annotationElement position="12" colour="-6656"><ns2:displayCharacter>*</ns2:displayCharacter><ns2:description>charged negative polar !aliphatic !aromatic !hydrophobic !positive !proline !small !tiny</ns2:description><ns2:value>11.0</ns2:value></ns2:annotationElement><ns2:annotationElement position="13" colour="-6656"><ns2:displayCharacter>*</ns2:displayCharacter><ns2:description>hydrophobic small tiny !aliphatic !aromatic !charged !negative !polar !positive !proline</ns2:description><ns2:value>11.0</ns2:value></ns2:annotationElement><ns2:annotationElement position="14" colour="-4288000"><ns2:displayCharacter>7</ns2:displayCharacter><ns2:description>hydrophobic polar !aliphatic !aromatic !negative !proline !tiny</ns2:description><ns2:value>7.0</ns2:value></ns2:annotationElement><ns2:annotationElement position="15" colour="-4288000"><ns2:displayCharacter>7</ns2:displayCharacter><ns2:description>polar small !aliphatic !aromatic !hydrophobic !positive !proline</ns2:description><ns2:value>7.0</ns2:value></ns2:annotationElement><ns2:annotationElement position="16" colour="-6656"><ns2:displayCharacter>*</ns2:displayCharacter><ns2:description>charged polar positive !aliphatic !aromatic !hydrophobic !negative !proline !small !tiny</ns2:description><ns2:value>11.0</ns2:value></ns2:annotationElement><ns2:annotationElement position="17" colour="-6395904"><ns2:displayCharacter>5</ns2:displayCharacter><ns2:description>hydrophobic !aliphatic !aromatic !negative !proline</ns2:description><ns2:value>5.0</ns2:value></ns2:annotationElement><ns2:annotationElement position="18" colour="-6656"><ns2:displayCharacter>*</ns2:displayCharacter><ns2:description>charged hydrophobic polar positive !aliphatic !aromatic !negative !proline !small !tiny</ns2:description><ns2:value>11.0</ns2:value></ns2:annotationElement><ns2:annotationElement position="19" colour="-3234048"><ns2:displayCharacter>8</ns2:displayCharacter><ns2:description>polar !aliphatic !aromatic !hydrophobic !positive !proline !small !tiny</ns2:description><ns2:value>8.0</ns2:value></ns2:annotationElement><ns2:annotationElement position="20" colour="-6656"><ns2:displayCharacter>*</ns2:displayCharacter><ns2:description>aromatic hydrophobic polar !aliphatic !charged !negative !positive !proline !small !tiny</ns2:description><ns2:value>11.0</ns2:value></ns2:annotationElement><ns2:annotationElement position="21" colour="-4288000"><ns2:displayCharacter>7</ns2:displayCharacter><ns2:description>charged polar !aliphatic !aromatic !proline !small !tiny</ns2:description><ns2:value>7.0</ns2:value></ns2:annotationElement><ns2:annotationElement position="22" colour="-5341952"><ns2:displayCharacter>6</ns2:displayCharacter><ns2:description>polar !aliphatic !aromatic !positive !proline !tiny</ns2:description><ns2:value>6.0</ns2:value></ns2:annotationElement><ns2:annotationElement position="23" colour="-6656"><ns2:displayCharacter>*</ns2:displayCharacter><ns2:description>aliphatic hydrophobic !aromatic !charged !negative !polar !positive !proline !small !tiny</ns2:description><ns2:value>11.0</ns2:value></ns2:annotationElement><ns2:annotationElement position="24" colour="-3234048"><ns2:displayCharacter>8</ns2:displayCharacter><ns2:description>charged polar !aliphatic !aromatic !hydrophobic !proline !small !tiny</ns2:description><ns2:value>8.0</ns2:value></ns2:annotationElement><ns2:annotationElement position="25" colour="-5341952"><ns2:displayCharacter>6</ns2:displayCharacter><ns2:description>polar !aliphatic !aromatic !positive !proline !tiny</ns2:description><ns2:value>6.0</ns2:value></ns2:annotationElement><ns2:annotationElement position="26" colour="-6656"><ns2:displayCharacter>*</ns2:displayCharacter><ns2:description>polar !aliphatic !aromatic !charged !hydrophobic !negative !positive !proline !small !tiny</ns2:description><ns2:value>11.0</ns2:value></ns2:annotationElement><ns2:annotationElement position="27" colour="-2114560"><ns2:displayCharacter>9</ns2:displayCharacter><ns2:description>hydrophobic !aromatic !charged !negative !polar !positive !proline !small !tiny</ns2:description><ns2:value>9.0</ns2:value></ns2:annotationElement><ns2:annotationElement position="28" colour="-4288000"><ns2:displayCharacter>7</ns2:displayCharacter><ns2:description>small !aromatic !charged !negative !positive !proline !tiny</ns2:description><ns2:value>7.0</ns2:value></ns2:annotationElement><ns2:annotationElement position="29" colour="-2114560"><ns2:displayCharacter>9</ns2:displayCharacter><ns2:description>polar small !aliphatic !aromatic !charged !negative !positive !proline !tiny</ns2:description><ns2:value>9.0</ns2:value></ns2:annotationElement><ns2:annotationElement position="30" colour="-6656"><ns2:displayCharacter>*</ns2:displayCharacter><ns2:description>aliphatic hydrophobic !aromatic !charged !negative !polar !positive !proline !small !tiny</ns2:description><ns2:value>11.0</ns2:value></ns2:annotationElement><ns2:annotationElement position="31" colour="-2114560"><ns2:displayCharacter>9</ns2:displayCharacter><ns2:description>charged polar positive !aliphatic !aromatic !negative !proline !small !tiny</ns2:description><ns2:value>9.0</ns2:value></ns2:annotationElement><ns2:annotationElement position="32" colour="-6656"><ns2:displayCharacter>*</ns2:displayCharacter><ns2:description>charged hydrophobic polar positive !aliphatic !aromatic !negative !proline !small !tiny</ns2:description><ns2:value>11.0</ns2:value></ns2:annotationElement><ns2:annotationElement position="33" colour="-6656"><ns2:displayCharacter>*</ns2:displayCharacter><ns2:description>hydrophobic small tiny !aliphatic !aromatic !charged !negative !polar !positive !proline</ns2:description><ns2:value>11.0</ns2:value></ns2:annotationElement><ns2:annotationElement position="34" colour="-3234048"><ns2:displayCharacter>8</ns2:displayCharacter><ns2:description>hydrophobic !charged !negative !polar !positive !proline !small !tiny</ns2:description><ns2:value>8.0</ns2:value></ns2:annotationElement><ns2:annotationElement position="35" colour="-4288000"><ns2:displayCharacter>7</ns2:displayCharacter><ns2:description>polar !aliphatic !aromatic !negative !proline !small !tiny</ns2:description><ns2:value>7.0</ns2:value></ns2:annotationElement><ns2:annotationElement position="36" colour="-6656"><ns2:displayCharacter>*</ns2:displayCharacter><ns2:description>hydrophobic small tiny !aliphatic !aromatic !charged !negative !polar !positive !proline</ns2:description><ns2:value>11.0</ns2:value></ns2:annotationElement><ns2:annotationElement position="37" colour="-6656"><ns2:displayCharacter>*</ns2:displayCharacter><ns2:description>aliphatic hydrophobic small !aromatic !charged !negative !polar !positive !proline !tiny</ns2:description><ns2:value>11.0</ns2:value></ns2:annotationElement><ns2:annotationElement position="38" colour="-6656"><ns2:displayCharacter>*</ns2:displayCharacter><ns2:description>hydrophobic small tiny !aliphatic !aromatic !charged !negative !polar !positive !proline</ns2:description><ns2:value>11.0</ns2:value></ns2:annotationElement><ns2:annotationElement position="39" colour="-6656"><ns2:displayCharacter>*</ns2:displayCharacter><ns2:description>charged negative polar small !aliphatic !aromatic !hydrophobic !positive !proline !tiny</ns2:description><ns2:value>11.0</ns2:value></ns2:annotationElement><ns2:annotationElement position="40" colour="-6656"><ns2:displayCharacter>*</ns2:displayCharacter><ns2:description>aliphatic hydrophobic !aromatic !charged !negative !polar !positive !proline !small !tiny</ns2:description><ns2:value>11.0</ns2:value></ns2:annotationElement><ns2:annotationElement position="41" colour="-3234048"><ns2:displayCharacter>8</ns2:displayCharacter><ns2:description>small tiny !aliphatic !aromatic !charged !negative !positive !proline</ns2:description><ns2:value>8.0</ns2:value></ns2:annotationElement><ns2:annotationElement position="42" colour="-6656"><ns2:displayCharacter>*</ns2:displayCharacter><ns2:description>charged negative polar small !aliphatic !aromatic !hydrophobic !positive !proline !tiny</ns2:description><ns2:value>11.0</ns2:value></ns2:annotationElement><ns2:annotationElement position="43" colour="-11730944"><ns2:displayCharacter>-</ns2:displayCharacter><ns2:description></ns2:description><ns2:value>0.0</ns2:value></ns2:annotationElement><ns2:annotationElement position="44" colour="-4288000"><ns2:displayCharacter>7</ns2:displayCharacter><ns2:description>polar !aliphatic !aromatic !hydrophobic !positive !proline !tiny</ns2:description><ns2:value>7.0</ns2:value></ns2:annotationElement><ns2:annotationElement position="45" colour="-6656"><ns2:displayCharacter>*</ns2:displayCharacter><ns2:description>aromatic hydrophobic !aliphatic !charged !negative !polar !positive !proline !small !tiny</ns2:description><ns2:value>11.0</ns2:value></ns2:annotationElement><ns2:annotationElement position="46" colour="-6395904"><ns2:displayCharacter>5</ns2:displayCharacter><ns2:description>polar !aliphatic !aromatic !negative !proline</ns2:description><ns2:value>5.0</ns2:value></ns2:annotationElement><ns2:annotationElement position="47" colour="-6656"><ns2:displayCharacter>*</ns2:displayCharacter><ns2:description>hydrophobic small tiny !aliphatic !aromatic !charged !negative !polar !positive !proline</ns2:description><ns2:value>11.0</ns2:value></ns2:annotationElement><ns2:annotationElement position="48" colour="-5341952"><ns2:displayCharacter>6</ns2:displayCharacter><ns2:description>polar !aliphatic !aromatic !negative !proline !tiny</ns2:description><ns2:value>6.0</ns2:value></ns2:annotationElement><ns2:annotationElement position="49" colour="-6656"><ns2:displayCharacter>*</ns2:displayCharacter><ns2:description>hydrophobic small tiny !aliphatic !aromatic !charged !negative !polar !positive !proline</ns2:description><ns2:value>11.0</ns2:value></ns2:annotationElement><ns2:annotationElement position="50" colour="-6656"><ns2:displayCharacter>*</ns2:displayCharacter><ns2:description>hydrophobic small tiny !aliphatic !aromatic !charged !negative !polar !positive !proline</ns2:description><ns2:value>11.0</ns2:value></ns2:annotationElement><ns2:annotationElement position="51" colour="-4288000"><ns2:displayCharacter>7</ns2:displayCharacter><ns2:description>polar small !aliphatic !aromatic !hydrophobic !positive !proline</ns2:description><ns2:value>7.0</ns2:value></ns2:annotationElement><ns2:annotationElement position="52" colour="-6656"><ns2:displayCharacter>*</ns2:displayCharacter><ns2:description>polar small !aliphatic !aromatic !charged !hydrophobic !negative !positive !proline !tiny</ns2:description><ns2:value>11.0</ns2:value></ns2:annotationElement><ns2:annotationElement position="53" colour="-6656"><ns2:displayCharacter>*</ns2:displayCharacter><ns2:description>aliphatic hydrophobic !aromatic !charged !negative !polar !positive !proline !small !tiny</ns2:description><ns2:value>11.0</ns2:value></ns2:annotationElement><ns2:annotationElement position="54" colour="-6656"><ns2:displayCharacter>*</ns2:displayCharacter><ns2:description>charged hydrophobic polar positive !aliphatic !aromatic !negative !proline !small !tiny</ns2:description><ns2:value>11.0</ns2:value></ns2:annotationElement><ns2:annotationElement position="55" colour="-6395904"><ns2:displayCharacter>5</ns2:displayCharacter><ns2:description>small !aliphatic !aromatic !positive !proline</ns2:description><ns2:value>5.0</ns2:value></ns2:annotationElement><ns2:annotationElement position="56" colour="-6656"><ns2:displayCharacter>*</ns2:displayCharacter><ns2:description>aromatic hydrophobic !aliphatic !charged !negative !polar !positive !proline !small !tiny</ns2:description><ns2:value>11.0</ns2:value></ns2:annotationElement><ns2:annotationElement position="57" colour="-2114560"><ns2:displayCharacter>9</ns2:displayCharacter><ns2:description>aromatic hydrophobic !aliphatic !charged !negative !positive !proline !small !tiny</ns2:description><ns2:value>9.0</ns2:value></ns2:annotationElement><ns2:annotationElement position="58" colour="-5341952"><ns2:displayCharacter>6</ns2:displayCharacter><ns2:description>polar !aliphatic !negative !proline !small !tiny</ns2:description><ns2:value>6.0</ns2:value></ns2:annotationElement><ns2:annotationElement position="59" colour="-6395904"><ns2:displayCharacter>5</ns2:displayCharacter><ns2:description>small !aliphatic !aromatic !positive !proline</ns2:description><ns2:value>5.0</ns2:value></ns2:annotationElement><ns2:annotationElement position="60" colour="-5341952"><ns2:displayCharacter>6</ns2:displayCharacter><ns2:description>polar !aliphatic !negative !proline !small !tiny</ns2:description><ns2:value>6.0</ns2:value></ns2:annotationElement><ns2:annotationElement position="61" colour="-3234048"><ns2:displayCharacter>8</ns2:displayCharacter><ns2:description>hydrophobic small !aromatic !charged !negative !polar !positive !proline</ns2:description><ns2:value>8.0</ns2:value></ns2:annotationElement><ns2:annotationElement position="62" colour="-7515392"><ns2:displayCharacter>4</ns2:displayCharacter><ns2:description> !aliphatic !aromatic !positive !proline</ns2:description><ns2:value>4.0</ns2:value></ns2:annotationElement><ns2:annotationElement position="63" colour="-2114560"><ns2:displayCharacter>9</ns2:displayCharacter><ns2:description>aliphatic hydrophobic !aromatic !charged !negative !polar !positive !proline !tiny</ns2:description><ns2:value>9.0</ns2:value></ns2:annotationElement><ns2:annotationElement position="64" colour="-3234048"><ns2:displayCharacter>8</ns2:displayCharacter><ns2:description>hydrophobic small !aromatic !charged !negative !polar !positive !proline</ns2:description><ns2:value>8.0</ns2:value></ns2:annotationElement><ns2:annotationElement position="65" colour="-6656"><ns2:displayCharacter>*</ns2:displayCharacter><ns2:description>charged negative polar small !aliphatic !aromatic !hydrophobic !positive !proline !tiny</ns2:description><ns2:value>11.0</ns2:value></ns2:annotationElement><ns2:annotationElement position="66" colour="-3234048"><ns2:displayCharacter>8</ns2:displayCharacter><ns2:description>polar !aliphatic !aromatic !charged !hydrophobic !negative !positive !proline</ns2:description><ns2:value>8.0</ns2:value></ns2:annotationElement><ns2:annotationElement position="67" colour="-6656"><ns2:displayCharacter>*</ns2:displayCharacter><ns2:description>aromatic hydrophobic polar !aliphatic !charged !negative !positive !proline !small !tiny</ns2:description><ns2:value>11.0</ns2:value></ns2:annotationElement><ns2:annotationElement position="68" colour="-1060608"><ns2:displayCharacter>+</ns2:displayCharacter><ns2:description>aliphatic hydrophobic !aromatic !charged !negative !polar !positive !proline !small !tiny</ns2:description><ns2:value>10.0</ns2:value></ns2:annotationElement><ns2:annotationElement position="69" colour="-4288000"><ns2:displayCharacter>7</ns2:displayCharacter><ns2:description>polar small !aliphatic !aromatic !positive !proline !tiny</ns2:description><ns2:value>7.0</ns2:value></ns2:annotationElement><ns2:annotationElement position="70" colour="-4288000"><ns2:displayCharacter>7</ns2:displayCharacter><ns2:description>hydrophobic !charged !negative !positive !proline !small !tiny</ns2:description><ns2:value>7.0</ns2:value></ns2:annotationElement><ns2:annotationElement position="71" colour="-2114560"><ns2:displayCharacter>9</ns2:displayCharacter><ns2:description>aliphatic hydrophobic !aromatic !charged !negative !polar !positive !proline !tiny</ns2:description><ns2:value>9.0</ns2:value></ns2:annotationElement><ns2:annotationElement position="72" colour="-4288000"><ns2:displayCharacter>7</ns2:displayCharacter><ns2:description>polar small !aliphatic !aromatic !hydrophobic !positive !proline</ns2:description><ns2:value>7.0</ns2:value></ns2:annotationElement><ns2:annotationElement position="73" colour="-3234048"><ns2:displayCharacter>8</ns2:displayCharacter><ns2:description>hydrophobic !aliphatic !aromatic !charged !negative !polar !positive !proline</ns2:description><ns2:value>8.0</ns2:value></ns2:annotationElement><ns2:annotationElement position="74" colour="-4288000"><ns2:displayCharacter>7</ns2:displayCharacter><ns2:description>polar !aliphatic !aromatic !negative !proline !small !tiny</ns2:description><ns2:value>7.0</ns2:value></ns2:annotationElement><ns2:annotationElement position="75" colour="-6656"><ns2:displayCharacter>*</ns2:displayCharacter><ns2:description>aliphatic hydrophobic !aromatic !charged !negative !polar !positive !proline !small !tiny</ns2:description><ns2:value>11.0</ns2:value></ns2:annotationElement><ns2:annotationElement position="76" colour="-6656"><ns2:displayCharacter>*</ns2:displayCharacter><ns2:description>hydrophobic small tiny !aliphatic !aromatic !charged !negative !polar !positive !proline</ns2:description><ns2:value>11.0</ns2:value></ns2:annotationElement><ns2:annotationElement position="77" colour="-6656"><ns2:displayCharacter>*</ns2:displayCharacter><ns2:description>aromatic hydrophobic !aliphatic !charged !negative !polar !positive !proline !small !tiny</ns2:description><ns2:value>11.0</ns2:value></ns2:annotationElement><ns2:annotationElement position="78" colour="-3234048"><ns2:displayCharacter>8</ns2:displayCharacter><ns2:description>hydrophobic !charged !negative !polar !positive !proline !small !tiny</ns2:description><ns2:value>8.0</ns2:value></ns2:annotationElement><ns2:annotationElement position="79" colour="-6656"><ns2:displayCharacter>*</ns2:displayCharacter><ns2:description>polar small !aliphatic !aromatic !charged !hydrophobic !negative !positive !proline !tiny</ns2:description><ns2:value>11.0</ns2:value></ns2:annotationElement><ns2:annotationElement position="80" colour="-3234048"><ns2:displayCharacter>8</ns2:displayCharacter><ns2:description>small tiny !aliphatic !aromatic !charged !negative !positive !proline</ns2:description><ns2:value>8.0</ns2:value></ns2:annotationElement><ns2:annotationElement position="81" colour="-6656"><ns2:displayCharacter>*</ns2:displayCharacter><ns2:description>aliphatic hydrophobic !aromatic !charged !negative !polar !positive !proline !small !tiny</ns2:description><ns2:value>11.0</ns2:value></ns2:annotationElement><ns2:annotationElement position="82" colour="-3234048"><ns2:displayCharacter>8</ns2:displayCharacter><ns2:description>small tiny !aliphatic !aromatic !charged !negative !positive !proline</ns2:description><ns2:value>8.0</ns2:value></ns2:annotationElement><ns2:annotationElement position="83" colour="-6656"><ns2:displayCharacter>*</ns2:displayCharacter><ns2:description>hydrophobic small tiny !aliphatic !aromatic !charged !negative !polar !positive !proline</ns2:description><ns2:value>11.0</ns2:value></ns2:annotationElement><ns2:annotationElement position="84" colour="-6395904"><ns2:displayCharacter>5</ns2:displayCharacter><ns2:description>small !aliphatic !aromatic !positive !proline</ns2:description><ns2:value>5.0</ns2:value></ns2:annotationElement><ns2:annotationElement position="85" colour="-4288000"><ns2:displayCharacter>7</ns2:displayCharacter><ns2:description>hydrophobic !aromatic !charged !negative !polar !positive !proline</ns2:description><ns2:value>7.0</ns2:value></ns2:annotationElement><ns2:annotationElement position="86" colour="-4288000"><ns2:displayCharacter>7</ns2:displayCharacter><ns2:description>charged polar !aliphatic !aromatic !proline !small !tiny</ns2:description><ns2:value>7.0</ns2:value></ns2:annotationElement><ns2:annotationElement position="87" colour="-6656"><ns2:displayCharacter>*</ns2:displayCharacter><ns2:description>charged negative polar small !aliphatic !aromatic !hydrophobic !positive !proline !tiny</ns2:description><ns2:value>11.0</ns2:value></ns2:annotationElement><ns2:annotationElement position="88" colour="-4288000"><ns2:displayCharacter>7</ns2:displayCharacter><ns2:description>polar !aliphatic !aromatic !negative !proline !small !tiny</ns2:description><ns2:value>7.0</ns2:value></ns2:annotationElement><ns2:annotationElement position="89" colour="-7515392"><ns2:displayCharacter>4</ns2:displayCharacter><ns2:description> !aliphatic !aromatic !positive !proline</ns2:description><ns2:value>4.0</ns2:value></ns2:annotationElement><ns2:annotationElement position="90" colour="-6656"><ns2:displayCharacter>*</ns2:displayCharacter><ns2:description>aliphatic hydrophobic !aromatic !charged !negative !polar !positive !proline !small !tiny</ns2:description><ns2:value>11.0</ns2:value></ns2:annotationElement><ns2:annotationElement position="91" colour="-2114560"><ns2:displayCharacter>9</ns2:displayCharacter><ns2:description>polar small !aliphatic !aromatic !charged !hydrophobic !negative !positive !proline</ns2:description><ns2:value>9.0</ns2:value></ns2:annotationElement><ns2:annotationElement position="92" colour="-6656"><ns2:displayCharacter>*</ns2:displayCharacter><ns2:description>charged negative polar small !aliphatic !aromatic !hydrophobic !positive !proline !tiny</ns2:description><ns2:value>11.0</ns2:value></ns2:annotationElement><ns2:annotationElement position="93" colour="-3234048"><ns2:displayCharacter>8</ns2:displayCharacter><ns2:description>small tiny !aliphatic !aromatic !charged !negative !positive !proline</ns2:description><ns2:value>8.0</ns2:value></ns2:annotationElement><ns2:annotationElement position="94" colour="-6656"><ns2:displayCharacter>*</ns2:displayCharacter><ns2:description>aromatic hydrophobic polar !aliphatic !charged !negative !positive !proline !small !tiny</ns2:description><ns2:value>11.0</ns2:value></ns2:annotationElement><ns2:annotationElement position="95" colour="-2114560"><ns2:displayCharacter>9</ns2:displayCharacter><ns2:description>aliphatic hydrophobic !aromatic !charged !negative !polar !positive !proline !tiny</ns2:description><ns2:value>9.0</ns2:value></ns2:annotationElement><ns2:annotationElement position="96" colour="-6656"><ns2:displayCharacter>*</ns2:displayCharacter><ns2:description>charged negative polar !aliphatic !aromatic !hydrophobic !positive !proline !small !tiny</ns2:description><ns2:value>11.0</ns2:value></ns2:annotationElement><ns2:annotationElement position="97" colour="-5341952"><ns2:displayCharacter>6</ns2:displayCharacter><ns2:description>polar !aliphatic !aromatic !positive !proline !tiny</ns2:description><ns2:value>6.0</ns2:value></ns2:annotationElement><ns2:annotationElement position="98" colour="-6656"><ns2:displayCharacter>*</ns2:displayCharacter><ns2:description>polar small tiny !aliphatic !aromatic !charged !hydrophobic !negative !positive !proline</ns2:description><ns2:value>11.0</ns2:value></ns2:annotationElement><ns2:annotationElement position="99" colour="-6656"><ns2:displayCharacter>*</ns2:displayCharacter><ns2:description>aromatic hydrophobic !aliphatic !charged !negative !polar !positive !proline !small !tiny</ns2:description><ns2:value>11.0</ns2:value></ns2:annotationElement><ns2:annotationElement position="100" colour="-6656"><ns2:displayCharacter>*</ns2:displayCharacter><ns2:description>aliphatic hydrophobic !aromatic !charged !negative !polar !positive !proline !small !tiny</ns2:description><ns2:value>11.0</ns2:value></ns2:annotationElement><ns2:annotationElement position="101" colour="-2114560"><ns2:displayCharacter>9</ns2:displayCharacter><ns2:description>charged negative polar !aliphatic !aromatic !hydrophobic !positive !proline !tiny</ns2:description><ns2:value>9.0</ns2:value></ns2:annotationElement><ns2:annotationElement position="102" colour="-6656"><ns2:displayCharacter>*</ns2:displayCharacter><ns2:description>aromatic charged hydrophobic polar positive !aliphatic !negative !proline !small !tiny</ns2:description><ns2:value>11.0</ns2:value></ns2:annotationElement><ns2:annotationElement position="103" colour="-6656"><ns2:displayCharacter>*</ns2:displayCharacter><ns2:description>charged negative polar !aliphatic !aromatic !hydrophobic !positive !proline !small !tiny</ns2:description><ns2:value>11.0</ns2:value></ns2:annotationElement><ns2:annotationElement position="104" colour="-6656"><ns2:displayCharacter>*</ns2:displayCharacter><ns2:description>aliphatic hydrophobic !aromatic !charged !negative !polar !positive !proline !small !tiny</ns2:description><ns2:value>11.0</ns2:value></ns2:annotationElement><ns2:annotationElement position="105" colour="-4288000"><ns2:displayCharacter>7</ns2:displayCharacter><ns2:description>small !aliphatic !aromatic !charged !negative !polar !positive</ns2:description><ns2:value>7.0</ns2:value></ns2:annotationElement><ns2:annotationElement position="106" colour="-6656"><ns2:displayCharacter>*</ns2:displayCharacter><ns2:description>polar small !aliphatic !aromatic !charged !hydrophobic !negative !positive !proline !tiny</ns2:description><ns2:value>11.0</ns2:value></ns2:annotationElement><ns2:annotationElement position="107" colour="-1060608"><ns2:displayCharacter>+</ns2:displayCharacter><ns2:description>hydrophobic small tiny !aliphatic !aromatic !charged !negative !polar !positive !proline</ns2:description><ns2:value>10.0</ns2:value></ns2:annotationElement><ns2:annotationElement position="108" colour="-3234048"><ns2:displayCharacter>8</ns2:displayCharacter><ns2:description>polar small !aliphatic !aromatic !hydrophobic !positive !proline !tiny</ns2:description><ns2:value>8.0</ns2:value></ns2:annotationElement><ns2:annotationElement position="109" colour="-5341952"><ns2:displayCharacter>6</ns2:displayCharacter><ns2:description>hydrophobic !aromatic !negative !proline !small !tiny</ns2:description><ns2:value>6.0</ns2:value></ns2:annotationElement><ns2:annotationElement position="110" colour="-6656"><ns2:displayCharacter>*</ns2:displayCharacter><ns2:description>charged hydrophobic polar positive !aliphatic !aromatic !negative !proline !small !tiny</ns2:description><ns2:value>11.0</ns2:value></ns2:annotationElement><ns2:annotationElement position="111" colour="-3234048"><ns2:displayCharacter>8</ns2:displayCharacter><ns2:description>small tiny !aliphatic !aromatic !charged !negative !positive !proline</ns2:description><ns2:value>8.0</ns2:value></ns2:annotationElement><ns2:annotationElement position="112" colour="-6395904"><ns2:displayCharacter>5</ns2:displayCharacter><ns2:description>polar !aliphatic !aromatic !negative !proline</ns2:description><ns2:value>5.0</ns2:value></ns2:annotationElement><ns2:annotationElement position="113" colour="-5341952"><ns2:displayCharacter>6</ns2:displayCharacter><ns2:description>polar !aliphatic !aromatic !hydrophobic !positive !proline</ns2:description><ns2:value>6.0</ns2:value></ns2:annotationElement><ns2:annotationElement position="114" colour="-2114560"><ns2:displayCharacter>9</ns2:displayCharacter><ns2:description>hydrophobic !aromatic !charged !negative !polar !positive !proline !small !tiny</ns2:description><ns2:value>9.0</ns2:value></ns2:annotationElement><ns2:annotationElement position="115" colour="-3234048"><ns2:displayCharacter>8</ns2:displayCharacter><ns2:description>hydrophobic !aromatic !charged !negative !polar !positive !proline !tiny</ns2:description><ns2:value>8.0</ns2:value></ns2:annotationElement><ns2:annotationElement position="116" colour="-6656"><ns2:displayCharacter>*</ns2:displayCharacter><ns2:description>polar small tiny !aliphatic !aromatic !charged !hydrophobic !negative !positive !proline</ns2:description><ns2:value>11.0</ns2:value></ns2:annotationElement><ns2:annotationElement position="117" colour="-7515392"><ns2:displayCharacter>4</ns2:displayCharacter><ns2:description> !aliphatic !aromatic !positive !proline</ns2:description><ns2:value>4.0</ns2:value></ns2:annotationElement><ns2:annotationElement position="118" colour="-5341952"><ns2:displayCharacter>6</ns2:displayCharacter><ns2:description>polar !aliphatic !negative !proline !small !tiny</ns2:description><ns2:value>6.0</ns2:value></ns2:annotationElement><ns2:annotationElement position="119" colour="-6656"><ns2:displayCharacter>*</ns2:displayCharacter><ns2:description>charged hydrophobic polar positive !aliphatic !aromatic !negative !proline !small !tiny</ns2:description><ns2:value>11.0</ns2:value></ns2:annotationElement><ns2:annotationElement position="120" colour="-4288000"><ns2:displayCharacter>7</ns2:displayCharacter><ns2:description>charged polar !aliphatic !aromatic !proline !small !tiny</ns2:description><ns2:value>7.0</ns2:value></ns2:annotationElement><ns2:annotationElement position="121" colour="-7515392"><ns2:displayCharacter>4</ns2:displayCharacter><ns2:description> !aliphatic !aromatic !positive !proline</ns2:description><ns2:value>4.0</ns2:value></ns2:annotationElement><ns2:annotationElement position="122" colour="-2114560"><ns2:displayCharacter>9</ns2:displayCharacter><ns2:description>hydrophobic !aromatic !charged !negative !polar !positive !proline !small !tiny</ns2:description><ns2:value>9.0</ns2:value></ns2:annotationElement><ns2:annotationElement position="123" colour="-5341952"><ns2:displayCharacter>6</ns2:displayCharacter><ns2:description>charged polar !aliphatic !aromatic !proline !tiny</ns2:description><ns2:value>6.0</ns2:value></ns2:annotationElement><ns2:annotationElement position="124" colour="-4288000"><ns2:displayCharacter>7</ns2:displayCharacter><ns2:description>polar small !aliphatic !aromatic !hydrophobic !positive !proline</ns2:description><ns2:value>7.0</ns2:value></ns2:annotationElement><ns2:annotationElement position="125" colour="-6656"><ns2:displayCharacter>*</ns2:displayCharacter><ns2:description>aliphatic hydrophobic !aromatic !charged !negative !polar !positive !proline !small !tiny</ns2:description><ns2:value>11.0</ns2:value></ns2:annotationElement><ns2:annotationElement position="126" colour="-6656"><ns2:displayCharacter>*</ns2:displayCharacter><ns2:description>aliphatic hydrophobic !aromatic !charged !negative !polar !positive !proline !small !tiny</ns2:description><ns2:value>11.0</ns2:value></ns2:annotationElement><ns2:annotationElement position="127" colour="-2114560"><ns2:displayCharacter>9</ns2:displayCharacter><ns2:description>polar small !aliphatic !aromatic !charged !hydrophobic !negative !positive !proline</ns2:description><ns2:value>9.0</ns2:value></ns2:annotationElement><ns2:annotationElement position="128" colour="-6395904"><ns2:displayCharacter>5</ns2:displayCharacter><ns2:description>small !aliphatic !aromatic !positive !proline</ns2:description><ns2:value>5.0</ns2:value></ns2:annotationElement><ns2:annotationElement position="129" colour="-6656"><ns2:displayCharacter>*</ns2:displayCharacter><ns2:description>aliphatic hydrophobic !aromatic !charged !negative !polar !positive !proline !small !tiny</ns2:description><ns2:value>11.0</ns2:value></ns2:annotationElement><ns2:annotationElement position="130" colour="-4288000"><ns2:displayCharacter>7</ns2:displayCharacter><ns2:description>polar small !aliphatic !aromatic !hydrophobic !positive !proline</ns2:description><ns2:value>7.0</ns2:value></ns2:annotationElement><ns2:annotationElement position="131" colour="-6656"><ns2:displayCharacter>*</ns2:displayCharacter><ns2:description>charged negative polar small !aliphatic !aromatic !hydrophobic !positive !proline !tiny</ns2:description><ns2:value>11.0</ns2:value></ns2:annotationElement><ns2:annotationElement position="132" colour="-6656"><ns2:displayCharacter>*</ns2:displayCharacter><ns2:description>aliphatic hydrophobic !aromatic !charged !negative !polar !positive !proline !small !tiny</ns2:description><ns2:value>11.0</ns2:value></ns2:annotationElement><ns2:annotationElement position="133" colour="-1060608"><ns2:displayCharacter>+</ns2:displayCharacter><ns2:description>aliphatic hydrophobic !aromatic !charged !negative !polar !positive !proline !small !tiny</ns2:description><ns2:value>10.0</ns2:value></ns2:annotationElement><ns2:annotationElement position="134" colour="-5341952"><ns2:displayCharacter>6</ns2:displayCharacter><ns2:description>small !aliphatic !aromatic !hydrophobic !positive !tiny</ns2:description><ns2:value>6.0</ns2:value></ns2:annotationElement><ns2:annotationElement position="135" colour="-6656"><ns2:displayCharacter>*</ns2:displayCharacter><ns2:description>aliphatic hydrophobic !aromatic !charged !negative !polar !positive !proline !small !tiny</ns2:description><ns2:value>11.0</ns2:value></ns2:annotationElement><ns2:annotationElement position="136" colour="-6656"><ns2:displayCharacter>*</ns2:displayCharacter><ns2:description>charged negative polar small !aliphatic !aromatic !hydrophobic !positive !proline !tiny</ns2:description><ns2:value>11.0</ns2:value></ns2:annotationElement><ns2:annotationElement position="137" colour="-2114560"><ns2:displayCharacter>9</ns2:displayCharacter><ns2:description>hydrophobic !aromatic !charged !negative !polar !positive !proline !small !tiny</ns2:description><ns2:value>9.0</ns2:value></ns2:annotationElement><ns2:annotationElement position="138" colour="-2114560"><ns2:displayCharacter>9</ns2:displayCharacter><ns2:description>aromatic hydrophobic !aliphatic !charged !negative !positive !proline !small !tiny</ns2:description><ns2:value>9.0</ns2:value></ns2:annotationElement><ns2:annotationElement position="139" colour="-3234048"><ns2:displayCharacter>8</ns2:displayCharacter><ns2:description>polar small !aliphatic !aromatic !charged !negative !positive !proline</ns2:description><ns2:value>8.0</ns2:value></ns2:annotationElement><ns2:annotationElement position="140" colour="-4288000"><ns2:displayCharacter>7</ns2:displayCharacter><ns2:description>hydrophobic !aromatic !charged !negative !positive !proline !tiny</ns2:description><ns2:value>7.0</ns2:value></ns2:annotationElement><ns2:annotationElement position="141" colour="-2114560"><ns2:displayCharacter>9</ns2:displayCharacter><ns2:description>charged negative polar !aliphatic !aromatic !hydrophobic !positive !proline !tiny</ns2:description><ns2:value>9.0</ns2:value></ns2:annotationElement><ns2:annotationElement position="142" colour="-5341952"><ns2:displayCharacter>6</ns2:displayCharacter><ns2:description>polar !aliphatic !aromatic !positive !proline !tiny</ns2:description><ns2:value>6.0</ns2:value></ns2:annotationElement><ns2:annotationElement position="143" colour="-2114560"><ns2:displayCharacter>9</ns2:displayCharacter><ns2:description>aromatic hydrophobic !aliphatic !charged !negative !positive !proline !small !tiny</ns2:description><ns2:value>9.0</ns2:value></ns2:annotationElement><ns2:annotationElement position="144" colour="-6395904"><ns2:displayCharacter>5</ns2:displayCharacter><ns2:description>hydrophobic !aliphatic !aromatic !negative !proline</ns2:description><ns2:value>5.0</ns2:value></ns2:annotationElement><ns2:annotationElement position="145" colour="-6656"><ns2:displayCharacter>*</ns2:displayCharacter><ns2:description>charged negative polar small !aliphatic !aromatic !hydrophobic !positive !proline !tiny</ns2:description><ns2:value>11.0</ns2:value></ns2:annotationElement><ns2:annotationElement position="146" colour="-4288000"><ns2:displayCharacter>7</ns2:displayCharacter><ns2:description>charged polar !aliphatic !aromatic !proline !small !tiny</ns2:description><ns2:value>7.0</ns2:value></ns2:annotationElement><ns2:annotationElement position="147" colour="-2114560"><ns2:displayCharacter>9</ns2:displayCharacter><ns2:description>hydrophobic !aromatic !charged !negative !polar !positive !proline !small !tiny</ns2:description><ns2:value>9.0</ns2:value></ns2:annotationElement><ns2:annotationElement position="148" colour="-6395904"><ns2:displayCharacter>5</ns2:displayCharacter><ns2:description>small !aliphatic !aromatic !positive !proline</ns2:description><ns2:value>5.0</ns2:value></ns2:annotationElement><ns2:annotationElement position="149" colour="-6656"><ns2:displayCharacter>*</ns2:displayCharacter><ns2:description>charged negative polar small !aliphatic !aromatic !hydrophobic !positive !proline !tiny</ns2:description><ns2:value>11.0</ns2:value></ns2:annotationElement><ns2:annotationElement position="150" colour="-6656"><ns2:displayCharacter>*</ns2:displayCharacter><ns2:description>hydrophobic small tiny !aliphatic !aromatic !charged !negative !polar !positive !proline</ns2:description><ns2:value>11.0</ns2:value></ns2:annotationElement><ns2:annotationElement position="151" colour="-2114560"><ns2:displayCharacter>9</ns2:displayCharacter><ns2:description>polar !aliphatic !aromatic !charged !hydrophobic !negative !positive !proline !tiny</ns2:description><ns2:value>9.0</ns2:value></ns2:annotationElement><ns2:annotationElement position="152" colour="-5341952"><ns2:displayCharacter>6</ns2:displayCharacter><ns2:description>charged polar !aliphatic !aromatic !proline !tiny</ns2:description><ns2:value>6.0</ns2:value></ns2:annotationElement><ns2:annotationElement position="153" colour="-6395904"><ns2:displayCharacter>5</ns2:displayCharacter><ns2:description>hydrophobic !aromatic !negative !proline !tiny</ns2:description><ns2:value>5.0</ns2:value></ns2:annotationElement><ns2:annotationElement position="154" colour="-6656"><ns2:displayCharacter>*</ns2:displayCharacter><ns2:description>charged polar positive !aliphatic !aromatic !hydrophobic !negative !proline !small !tiny</ns2:description><ns2:value>11.0</ns2:value></ns2:annotationElement><ns2:annotationElement position="155" colour="-2114560"><ns2:displayCharacter>9</ns2:displayCharacter><ns2:description>charged polar positive !aliphatic !aromatic !negative !proline !small !tiny</ns2:description><ns2:value>9.0</ns2:value></ns2:annotationElement><ns2:annotationElement position="156" colour="-5341952"><ns2:displayCharacter>6</ns2:displayCharacter><ns2:description>charged polar !aliphatic !aromatic !proline !tiny</ns2:description><ns2:value>6.0</ns2:value></ns2:annotationElement><ns2:annotationElement position="157" colour="-6656"><ns2:displayCharacter>*</ns2:displayCharacter><ns2:description>hydrophobic polar small !aliphatic !aromatic !charged !negative !positive !proline !tiny</ns2:description><ns2:value>11.0</ns2:value></ns2:annotationElement><ns2:annotationElement position="158" colour="-1060608"><ns2:displayCharacter>+</ns2:displayCharacter><ns2:description>aliphatic hydrophobic !aromatic !charged !negative !polar !positive !proline !small !tiny</ns2:description><ns2:value>10.0</ns2:value></ns2:annotationElement><ns2:annotationElement position="159" colour="-5341952"><ns2:displayCharacter>6</ns2:displayCharacter><ns2:description>polar !aliphatic !aromatic !positive !proline !tiny</ns2:description><ns2:value>6.0</ns2:value></ns2:annotationElement><ns2:annotationElement position="160" colour="-6395904"><ns2:displayCharacter>5</ns2:displayCharacter><ns2:description>hydrophobic !aliphatic !aromatic !negative !proline</ns2:description><ns2:value>5.0</ns2:value></ns2:annotationElement><ns2:annotationElement position="161" colour="-2114560"><ns2:displayCharacter>9</ns2:displayCharacter><ns2:description>aliphatic hydrophobic !aromatic !charged !negative !polar !positive !proline !tiny</ns2:description><ns2:value>9.0</ns2:value></ns2:annotationElement><ns2:annotationElement position="162" colour="-6656"><ns2:displayCharacter>*</ns2:displayCharacter><ns2:description>charged negative polar small !aliphatic !aromatic !hydrophobic !positive !proline !tiny</ns2:description><ns2:value>11.0</ns2:value></ns2:annotationElement><ns2:annotationElement position="163" colour="-6395904"><ns2:displayCharacter>5</ns2:displayCharacter><ns2:description>hydrophobic !aliphatic !aromatic !negative !proline</ns2:description><ns2:value>5.0</ns2:value></ns2:annotationElement><ns2:annotationElement position="164" colour="-6656"><ns2:displayCharacter>*</ns2:displayCharacter><ns2:description>aliphatic hydrophobic !aromatic !charged !negative !polar !positive !proline !small !tiny</ns2:description><ns2:value>11.0</ns2:value></ns2:annotationElement><ns2:annotationElement position="165" colour="-6656"><ns2:displayCharacter>*</ns2:displayCharacter><ns2:description>charged negative polar small !aliphatic !aromatic !hydrophobic !positive !proline !tiny</ns2:description><ns2:value>11.0</ns2:value></ns2:annotationElement><ns2:annotationElement position="166" colour="-6656"><ns2:displayCharacter>*</ns2:displayCharacter><ns2:description>charged negative polar !aliphatic !aromatic !hydrophobic !positive !proline !small !tiny</ns2:description><ns2:value>11.0</ns2:value></ns2:annotationElement><ns2:annotationElement position="167" colour="-4288000"><ns2:displayCharacter>7</ns2:displayCharacter><ns2:description>polar small !aliphatic !aromatic !hydrophobic !positive !proline</ns2:description><ns2:value>7.0</ns2:value></ns2:annotationElement><ns2:annotationElement position="168" colour="-6656"><ns2:displayCharacter>*</ns2:displayCharacter><ns2:description>aliphatic hydrophobic !aromatic !charged !negative !polar !positive !proline !small !tiny</ns2:description><ns2:value>11.0</ns2:value></ns2:annotationElement><ns2:annotationElement position="169" colour="-4288000"><ns2:displayCharacter>7</ns2:displayCharacter><ns2:description>hydrophobic polar !aliphatic !aromatic !negative !proline !tiny</ns2:description><ns2:value>7.0</ns2:value></ns2:annotationElement><ns2:annotationElement position="170" colour="-6656"><ns2:displayCharacter>*</ns2:displayCharacter><ns2:description>hydrophobic polar small !aliphatic !aromatic !charged !negative !positive !proline !tiny</ns2:description><ns2:value>11.0</ns2:value></ns2:annotationElement><ns2:annotationElement position="171" colour="-6656"><ns2:displayCharacter>*</ns2:displayCharacter><ns2:description>charged negative polar !aliphatic !aromatic !hydrophobic !positive !proline !small !tiny</ns2:description><ns2:value>11.0</ns2:value></ns2:annotationElement><ns2:annotationElement position="172" colour="-6656"><ns2:displayCharacter>*</ns2:displayCharacter><ns2:description>aromatic hydrophobic polar !aliphatic !charged !negative !positive !proline !small !tiny</ns2:description><ns2:value>11.0</ns2:value></ns2:annotationElement><ns2:annotationElement position="173" colour="-5341952"><ns2:displayCharacter>6</ns2:displayCharacter><ns2:description> !aliphatic !aromatic !charged !negative !positive !proline</ns2:description><ns2:value>6.0</ns2:value></ns2:annotationElement><ns2:annotationElement position="174" colour="-5341952"><ns2:displayCharacter>6</ns2:displayCharacter><ns2:description> !aromatic !charged !negative !positive !proline !tiny</ns2:description><ns2:value>6.0</ns2:value></ns2:annotationElement><ns2:annotationElement position="175" colour="-6395904"><ns2:displayCharacter>5</ns2:displayCharacter><ns2:description> !aromatic !charged !negative !positive !proline</ns2:description><ns2:value>5.0</ns2:value></ns2:annotationElement><ns2:annotationElement position="176" colour="-6656"><ns2:displayCharacter>*</ns2:displayCharacter><ns2:description>charged negative polar !aliphatic !aromatic !hydrophobic !positive !proline !small !tiny</ns2:description><ns2:value>11.0</ns2:value></ns2:annotationElement><ns2:annotationElement position="177" colour="-4288000"><ns2:displayCharacter>7</ns2:displayCharacter><ns2:description>small !aliphatic !aromatic !charged !hydrophobic !negative !positive</ns2:description><ns2:value>7.0</ns2:value></ns2:annotationElement><ns2:annotationElement position="178" colour="-5341952"><ns2:displayCharacter>6</ns2:displayCharacter><ns2:description> !aromatic !charged !negative !positive !proline !tiny</ns2:description><ns2:value>6.0</ns2:value></ns2:annotationElement><ns2:annotationElement position="179" colour="-2114560"><ns2:displayCharacter>9</ns2:displayCharacter><ns2:description>charged negative polar !aliphatic !aromatic !hydrophobic !positive !proline !tiny</ns2:description><ns2:value>9.0</ns2:value></ns2:annotationElement><ns2:annotationElement position="180" colour="-2114560"><ns2:displayCharacter>9</ns2:displayCharacter><ns2:description>polar !aliphatic !aromatic !charged !hydrophobic !negative !positive !proline !tiny</ns2:description><ns2:value>9.0</ns2:value></ns2:annotationElement><ns2:annotationElement position="181" colour="-4288000"><ns2:displayCharacter>7</ns2:displayCharacter><ns2:description>hydrophobic !aliphatic !charged !negative !polar !positive !proline</ns2:description><ns2:value>7.0</ns2:value></ns2:annotationElement><ns2:annotationElement position="182" colour="-2114560"><ns2:displayCharacter>9</ns2:displayCharacter><ns2:description>aliphatic hydrophobic !aromatic !charged !negative !polar !positive !proline !tiny</ns2:description><ns2:value>9.0</ns2:value></ns2:annotationElement><ns2:annotationElement position="183" colour="-5341952"><ns2:displayCharacter>6</ns2:displayCharacter><ns2:description>hydrophobic !aromatic !negative !proline !small !tiny</ns2:description><ns2:value>6.0</ns2:value></ns2:annotationElement><ns2:annotationElement position="184" colour="-3234048"><ns2:displayCharacter>8</ns2:displayCharacter><ns2:description>polar small !aliphatic !aromatic !charged !negative !positive !proline</ns2:description><ns2:value>8.0</ns2:value></ns2:annotationElement><ns2:annotationElement position="185" colour="-5341952"><ns2:displayCharacter>6</ns2:displayCharacter><ns2:description>charged polar !aliphatic !aromatic !proline !tiny</ns2:description><ns2:value>6.0</ns2:value></ns2:annotationElement><ns2:annotationElement position="186" colour="-2114560"><ns2:displayCharacter>9</ns2:displayCharacter><ns2:description>aromatic hydrophobic !aliphatic !charged !negative !positive !proline !small !tiny</ns2:description><ns2:value>9.0</ns2:value></ns2:annotationElement><ns2:annotationElement position="187" colour="-3234048"><ns2:displayCharacter>8</ns2:displayCharacter><ns2:description>polar !aliphatic !aromatic !charged !hydrophobic !negative !positive !proline</ns2:description><ns2:value>8.0</ns2:value></ns2:annotationElement><ns2:annotationElement position="188" colour="-6395904"><ns2:displayCharacter>5</ns2:displayCharacter><ns2:description>hydrophobic !aromatic !negative !proline !tiny</ns2:description><ns2:value>5.0</ns2:value></ns2:annotationElement><ns2:annotationElement position="189" colour="-6656"><ns2:displayCharacter>*</ns2:displayCharacter><ns2:description>aliphatic hydrophobic !aromatic !charged !negative !polar !positive !proline !small !tiny</ns2:description><ns2:value>11.0</ns2:value></ns2:annotationElement><ns2:annotationElement position="190" colour="-3234048"><ns2:displayCharacter>8</ns2:displayCharacter><ns2:description> !aliphatic !aromatic !charged !negative !positive !proline !small !tiny</ns2:description><ns2:value>8.0</ns2:value></ns2:annotationElement><ns2:annotationElement position="191" colour="-3234048"><ns2:displayCharacter>8</ns2:displayCharacter><ns2:description>polar !aliphatic !aromatic !hydrophobic !positive !proline !small !tiny</ns2:description><ns2:value>8.0</ns2:value></ns2:annotationElement><ns2:annotationElement position="192" colour="-6656"><ns2:displayCharacter>*</ns2:displayCharacter><ns2:description>hydrophobic small tiny !aliphatic !aromatic !charged !negative !polar !positive !proline</ns2:description><ns2:value>11.0</ns2:value></ns2:annotationElement><ns2:annotationElement position="193" colour="-6656"><ns2:displayCharacter>*</ns2:displayCharacter><ns2:description>hydrophobic polar small !aliphatic !aromatic !charged !negative !positive !proline !tiny</ns2:description><ns2:value>11.0</ns2:value></ns2:annotationElement><ns2:annotationElement position="194" colour="-3234048"><ns2:displayCharacter>8</ns2:displayCharacter><ns2:description>small tiny !aliphatic !aromatic !charged !negative !positive !proline</ns2:description><ns2:value>8.0</ns2:value></ns2:annotationElement><ns2:annotationElement position="195" colour="-5341952"><ns2:displayCharacter>6</ns2:displayCharacter><ns2:description>polar !aliphatic !aromatic !negative !proline !tiny</ns2:description><ns2:value>6.0</ns2:value></ns2:annotationElement><ns2:annotationElement position="196" colour="-6656"><ns2:displayCharacter>*</ns2:displayCharacter><ns2:description>hydrophobic small tiny !aliphatic !aromatic !charged !negative !polar !positive !proline</ns2:description><ns2:value>11.0</ns2:value></ns2:annotationElement><ns2:annotationElement position="197" colour="-6656"><ns2:displayCharacter>*</ns2:displayCharacter><ns2:description>charged hydrophobic polar positive !aliphatic !aromatic !negative !proline !small !tiny</ns2:description><ns2:value>11.0</ns2:value></ns2:annotationElement><ns2:annotationElement position="198" colour="-2114560"><ns2:displayCharacter>9</ns2:displayCharacter><ns2:description>polar small !aliphatic !aromatic !charged !hydrophobic !negative !positive !proline</ns2:description><ns2:value>9.0</ns2:value></ns2:annotationElement><ns2:annotationElement position="199" colour="-6656"><ns2:displayCharacter>*</ns2:displayCharacter><ns2:description>hydrophobic small tiny !aliphatic !aromatic !charged !negative !polar !positive !proline</ns2:description><ns2:value>11.0</ns2:value></ns2:annotationElement><ns2:annotationElement position="200" colour="-3234048"><ns2:displayCharacter>8</ns2:displayCharacter><ns2:description>polar small !aliphatic !aromatic !charged !negative !positive !proline</ns2:description><ns2:value>8.0</ns2:value></ns2:annotationElement><ns2:annotationElement position="201" colour="-6656"><ns2:displayCharacter>*</ns2:displayCharacter><ns2:description>proline small !aliphatic !aromatic !charged !hydrophobic !negative !polar !positive !tiny</ns2:description><ns2:value>11.0</ns2:value></ns2:annotationElement><ns2:annotationElement position="202" colour="-2114560"><ns2:displayCharacter>9</ns2:displayCharacter><ns2:description>hydrophobic !aromatic !charged !negative !polar !positive !proline !small !tiny</ns2:description><ns2:value>9.0</ns2:value></ns2:annotationElement><ns2:annotationElement position="203" colour="-3234048"><ns2:displayCharacter>8</ns2:displayCharacter><ns2:description>aromatic hydrophobic polar !aliphatic !negative !proline !small !tiny</ns2:description><ns2:value>8.0</ns2:value></ns2:annotationElement><ns2:annotationElement position="204" colour="-6656"><ns2:displayCharacter>*</ns2:displayCharacter><ns2:description>aromatic hydrophobic polar !aliphatic !charged !negative !positive !proline !small !tiny</ns2:description><ns2:value>11.0</ns2:value></ns2:annotationElement><ns2:annotationElement position="205" colour="-3234048"><ns2:displayCharacter>8</ns2:displayCharacter><ns2:description>polar small !aliphatic !aromatic !hydrophobic !positive !proline !tiny</ns2:description><ns2:value>8.0</ns2:value></ns2:annotationElement><ns2:annotationElement position="206" colour="-6395904"><ns2:displayCharacter>5</ns2:displayCharacter><ns2:description>hydrophobic !aliphatic !aromatic !negative !proline</ns2:description><ns2:value>5.0</ns2:value></ns2:annotationElement><ns2:annotationElement position="207" colour="-6656"><ns2:displayCharacter>*</ns2:displayCharacter><ns2:description>charged hydrophobic polar positive !aliphatic !aromatic !negative !proline !small !tiny</ns2:description><ns2:value>11.0</ns2:value></ns2:annotationElement><ns2:annotationElement position="208" colour="-6656"><ns2:displayCharacter>*</ns2:displayCharacter><ns2:description>hydrophobic small tiny !aliphatic !aromatic !charged !negative !polar !positive !proline</ns2:description><ns2:value>11.0</ns2:value></ns2:annotationElement><ns2:annotationElement position="209" colour="-2114560"><ns2:displayCharacter>9</ns2:displayCharacter><ns2:description>aromatic hydrophobic !aliphatic !charged !negative !positive !proline !small !tiny</ns2:description><ns2:value>9.0</ns2:value></ns2:annotationElement><ns2:annotationElement position="210" colour="-3234048"><ns2:displayCharacter>8</ns2:displayCharacter><ns2:description>charged polar positive !aliphatic !negative !proline !small !tiny</ns2:description><ns2:value>8.0</ns2:value></ns2:annotationElement><ns2:annotationElement position="211" colour="-5341952"><ns2:displayCharacter>6</ns2:displayCharacter><ns2:description>polar !aliphatic !aromatic !hydrophobic !positive !proline</ns2:description><ns2:value>6.0</ns2:value></ns2:annotationElement><ns2:annotationElement position="212" colour="-2114560"><ns2:displayCharacter>9</ns2:displayCharacter><ns2:description>polar small !aliphatic !aromatic !charged !hydrophobic !negative !positive !proline</ns2:description><ns2:value>9.0</ns2:value></ns2:annotationElement><ns2:annotationElement position="213" colour="-2114560"><ns2:displayCharacter>9</ns2:displayCharacter><ns2:description>charged negative polar !aliphatic !aromatic !hydrophobic !positive !proline !tiny</ns2:description><ns2:value>9.0</ns2:value></ns2:annotationElement><ns2:annotationElement position="214" colour="-2114560"><ns2:displayCharacter>9</ns2:displayCharacter><ns2:description>aliphatic hydrophobic !aromatic !charged !negative !polar !positive !proline !tiny</ns2:description><ns2:value>9.0</ns2:value></ns2:annotationElement><ns2:annotationElement position="215" colour="-3234048"><ns2:displayCharacter>8</ns2:displayCharacter><ns2:description>aromatic hydrophobic polar !aliphatic !negative !proline !small !tiny</ns2:description><ns2:value>8.0</ns2:value></ns2:annotationElement><ns2:annotationElement position="216" colour="-6656"><ns2:displayCharacter>*</ns2:displayCharacter><ns2:description>charged hydrophobic polar positive !aliphatic !aromatic !negative !proline !small !tiny</ns2:description><ns2:value>11.0</ns2:value></ns2:annotationElement><ns2:annotationElement position="217" colour="-6395904"><ns2:displayCharacter>5</ns2:displayCharacter><ns2:description>polar !aliphatic !aromatic !negative !proline</ns2:description><ns2:value>5.0</ns2:value></ns2:annotationElement><ns2:annotationElement position="218" colour="-6395904"><ns2:displayCharacter>5</ns2:displayCharacter><ns2:description>hydrophobic !aromatic !negative !proline !tiny</ns2:description><ns2:value>5.0</ns2:value></ns2:annotationElement><ns2:annotationElement position="219" colour="-4288000"><ns2:displayCharacter>7</ns2:displayCharacter><ns2:description>hydrophobic !aromatic !charged !negative !polar !positive !proline</ns2:description><ns2:value>7.0</ns2:value></ns2:annotationElement><ns2:annotationElement position="220" colour="-2114560"><ns2:displayCharacter>9</ns2:displayCharacter><ns2:description>charged negative polar !aliphatic !aromatic !hydrophobic !positive !proline !tiny</ns2:description><ns2:value>9.0</ns2:value></ns2:annotationElement><ns2:annotationElement position="221" colour="-2114560"><ns2:displayCharacter>9</ns2:displayCharacter><ns2:description>aliphatic hydrophobic !aromatic !charged !negative !polar !positive !proline !tiny</ns2:description><ns2:value>9.0</ns2:value></ns2:annotationElement><ns2:annotationElement position="222" colour="-6656"><ns2:displayCharacter>*</ns2:displayCharacter><ns2:description>charged negative polar !aliphatic !aromatic !hydrophobic !positive !proline !small !tiny</ns2:description><ns2:value>11.0</ns2:value></ns2:annotationElement><ns2:annotationElement position="223" colour="-5341952"><ns2:displayCharacter>6</ns2:displayCharacter><ns2:description>polar !aliphatic !aromatic !negative !proline !tiny</ns2:description><ns2:value>6.0</ns2:value></ns2:annotationElement><ns2:annotationElement position="224" colour="-3234048"><ns2:displayCharacter>8</ns2:displayCharacter><ns2:description>polar !aliphatic !aromatic !hydrophobic !negative !proline !small !tiny</ns2:description><ns2:value>8.0</ns2:value></ns2:annotationElement><ns2:annotationElement position="225" colour="-3234048"><ns2:displayCharacter>8</ns2:displayCharacter><ns2:description>hydrophobic small !aliphatic !aromatic !charged !negative !positive !proline</ns2:description><ns2:value>8.0</ns2:value></ns2:annotationElement><ns2:annotationElement position="226" colour="-5341952"><ns2:displayCharacter>6</ns2:displayCharacter><ns2:description>polar !aliphatic !aromatic !positive !proline !tiny</ns2:description><ns2:value>6.0</ns2:value></ns2:annotationElement><ns2:annotationElement position="227" colour="-3234048"><ns2:displayCharacter>8</ns2:displayCharacter><ns2:description>hydrophobic small !aliphatic !aromatic !charged !negative !positive !proline</ns2:description><ns2:value>8.0</ns2:value></ns2:annotationElement><ns2:annotationElement position="228" colour="-6656"><ns2:displayCharacter>*</ns2:displayCharacter><ns2:description>aromatic hydrophobic polar !aliphatic !charged !negative !positive !proline !small !tiny</ns2:description><ns2:value>11.0</ns2:value></ns2:annotationElement><ns2:annotationElement position="229" colour="-1060608"><ns2:displayCharacter>+</ns2:displayCharacter><ns2:description>aliphatic hydrophobic !aromatic !charged !negative !polar !positive !proline !small !tiny</ns2:description><ns2:value>10.0</ns2:value></ns2:annotationElement><ns2:annotationElement position="230" colour="-5341952"><ns2:displayCharacter>6</ns2:displayCharacter><ns2:description>charged polar !aliphatic !aromatic !proline !tiny</ns2:description><ns2:value>6.0</ns2:value></ns2:annotationElement><ns2:annotationElement position="231" colour="-4288000"><ns2:displayCharacter>7</ns2:displayCharacter><ns2:description>hydrophobic !aromatic !charged !negative !polar !positive !proline</ns2:description><ns2:value>7.0</ns2:value></ns2:annotationElement><ns2:annotationElement position="232" colour="-6656"><ns2:displayCharacter>*</ns2:displayCharacter><ns2:description>charged hydrophobic polar positive !aliphatic !aromatic !negative !proline !small !tiny</ns2:description><ns2:value>11.0</ns2:value></ns2:annotationElement><ns2:annotationElement position="233" colour="-7515392"><ns2:displayCharacter>4</ns2:displayCharacter><ns2:description> !aliphatic !aromatic !negative !proline</ns2:description><ns2:value>4.0</ns2:value></ns2:annotationElement><ns2:annotationElement position="234" colour="-3234048"><ns2:displayCharacter>8</ns2:displayCharacter><ns2:description>polar !aliphatic !aromatic !hydrophobic !positive !proline !small !tiny</ns2:description><ns2:value>8.0</ns2:value></ns2:annotationElement><ns2:annotationElement position="235" colour="-3234048"><ns2:displayCharacter>8</ns2:displayCharacter><ns2:description>polar !aliphatic !aromatic !hydrophobic !positive !proline !small !tiny</ns2:description><ns2:value>8.0</ns2:value></ns2:annotationElement><ns2:annotationElement position="236" colour="-6656"><ns2:displayCharacter>*</ns2:displayCharacter><ns2:description>hydrophobic small tiny !aliphatic !aromatic !charged !negative !polar !positive !proline</ns2:description><ns2:value>11.0</ns2:value></ns2:annotationElement><ns2:annotationElement position="237" colour="-4288000"><ns2:displayCharacter>7</ns2:displayCharacter><ns2:description>charged polar !aliphatic !aromatic !proline !small !tiny</ns2:description><ns2:value>7.0</ns2:value></ns2:annotationElement><ns2:annotationElement position="238" colour="-7515392"><ns2:displayCharacter>4</ns2:displayCharacter><ns2:description> !aliphatic !aromatic !positive !proline</ns2:description><ns2:value>4.0</ns2:value></ns2:annotationElement><ns2:annotationElement position="239" colour="-6656"><ns2:displayCharacter>*</ns2:displayCharacter><ns2:description>charged polar positive !aliphatic !aromatic !hydrophobic !negative !proline !small !tiny</ns2:description><ns2:value>11.0</ns2:value></ns2:annotationElement><ns2:annotationElement position="240" colour="-3234048"><ns2:displayCharacter>8</ns2:displayCharacter><ns2:description>charged polar !aliphatic !aromatic !hydrophobic !proline !small !tiny</ns2:description><ns2:value>8.0</ns2:value></ns2:annotationElement><ns2:annotationElement position="241" colour="-1060608"><ns2:displayCharacter>+</ns2:displayCharacter><ns2:description>aliphatic hydrophobic !aromatic !charged !negative !polar !positive !proline !small !tiny</ns2:description><ns2:value>10.0</ns2:value></ns2:annotationElement><ns2:annotationElement position="242" colour="-3234048"><ns2:displayCharacter>8</ns2:displayCharacter><ns2:description>polar !aliphatic !aromatic !hydrophobic !positive !proline !small !tiny</ns2:description><ns2:value>8.0</ns2:value></ns2:annotationElement><ns2:annotationElement position="243" colour="-4288000"><ns2:displayCharacter>7</ns2:displayCharacter><ns2:description>charged polar !aliphatic !aromatic !proline !small !tiny</ns2:description><ns2:value>7.0</ns2:value></ns2:annotationElement><ns2:annotationElement position="244" colour="-5341952"><ns2:displayCharacter>6</ns2:displayCharacter><ns2:description>hydrophobic !aromatic !negative !proline !small !tiny</ns2:description><ns2:value>6.0</ns2:value></ns2:annotationElement><ns2:annotationElement position="245" colour="-6395904"><ns2:displayCharacter>5</ns2:displayCharacter><ns2:description>hydrophobic !aliphatic !aromatic !negative !proline</ns2:description><ns2:value>5.0</ns2:value></ns2:annotationElement><ns2:annotationElement position="246" colour="-6656"><ns2:displayCharacter>*</ns2:displayCharacter><ns2:description>charged negative polar !aliphatic !aromatic !hydrophobic !positive !proline !small !tiny</ns2:description><ns2:value>11.0</ns2:value></ns2:annotationElement><ns2:annotationElement position="247" colour="-3234048"><ns2:displayCharacter>8</ns2:displayCharacter><ns2:description>charged polar !aliphatic !aromatic !hydrophobic !proline !small !tiny</ns2:description><ns2:value>8.0</ns2:value></ns2:annotationElement><ns2:annotationElement position="248" colour="-6395904"><ns2:displayCharacter>5</ns2:displayCharacter><ns2:description> !aromatic !positive !proline !small !tiny</ns2:description><ns2:value>5.0</ns2:value></ns2:annotationElement><ns2:annotationElement position="249" colour="-6395904"><ns2:displayCharacter>5</ns2:displayCharacter><ns2:description>hydrophobic !aliphatic !aromatic !negative !proline</ns2:description><ns2:value>5.0</ns2:value></ns2:annotationElement><ns2:annotationElement position="250" colour="-6656"><ns2:displayCharacter>*</ns2:displayCharacter><ns2:description>polar small !aliphatic !aromatic !charged !hydrophobic !negative !positive !proline !tiny</ns2:description><ns2:value>11.0</ns2:value></ns2:annotationElement><ns2:annotationElement position="251" colour="-4288000"><ns2:displayCharacter>7</ns2:displayCharacter><ns2:description>hydrophobic polar !aliphatic !negative !proline !small !tiny</ns2:description><ns2:value>7.0</ns2:value></ns2:annotationElement><ns2:annotationElement position="252" colour="-5341952"><ns2:displayCharacter>6</ns2:displayCharacter><ns2:description>small !aliphatic !aromatic !hydrophobic !positive !tiny</ns2:description><ns2:value>6.0</ns2:value></ns2:annotationElement><ns2:annotationElement position="253" colour="-11730944"><ns2:displayCharacter>-</ns2:displayCharacter><ns2:description></ns2:description><ns2:value>0.0</ns2:value></ns2:annotationElement><ns2:annotationElement position="254" colour="-11730944"><ns2:displayCharacter>-</ns2:displayCharacter><ns2:description></ns2:description><ns2:value>0.0</ns2:value></ns2:annotationElement><ns2:annotationElement position="255" colour="-11730944"><ns2:displayCharacter>-</ns2:displayCharacter><ns2:description></ns2:description><ns2:value>0.0</ns2:value></ns2:annotationElement><ns2:annotationElement position="256" colour="-11730944"><ns2:displayCharacter>-</ns2:displayCharacter><ns2:description></ns2:description><ns2:value>0.0</ns2:value></ns2:annotationElement><ns2:annotationElement position="257" colour="-11730944"><ns2:displayCharacter>-</ns2:displayCharacter><ns2:description></ns2:description><ns2:value>0.0</ns2:value></ns2:annotationElement><ns2:annotationElement position="258" colour="-11730944"><ns2:displayCharacter>-</ns2:displayCharacter><ns2:description></ns2:description><ns2:value>0.0</ns2:value></ns2:annotationElement><ns2:annotationElement position="259" colour="-2114560"><ns2:displayCharacter>9</ns2:displayCharacter><ns2:description>aromatic hydrophobic !aliphatic !charged !negative !positive !proline !small !tiny</ns2:description><ns2:value>9.0</ns2:value></ns2:annotationElement><ns2:annotationElement position="260" colour="-6656"><ns2:displayCharacter>*</ns2:displayCharacter><ns2:description>aromatic hydrophobic polar !aliphatic !charged !negative !positive !proline !small !tiny</ns2:description><ns2:value>11.0</ns2:value></ns2:annotationElement><ns2:annotationElement position="261" colour="-6656"><ns2:displayCharacter>*</ns2:displayCharacter><ns2:description>charged negative polar !aliphatic !aromatic !hydrophobic !positive !proline !small !tiny</ns2:description><ns2:value>11.0</ns2:value></ns2:annotationElement><ns2:annotationElement position="262" colour="-4288000"><ns2:displayCharacter>7</ns2:displayCharacter><ns2:description>hydrophobic !aliphatic !aromatic !negative !proline !small !tiny</ns2:description><ns2:value>7.0</ns2:value></ns2:annotationElement><ns2:annotationElement position="263" colour="-11730944"><ns2:displayCharacter>-</ns2:displayCharacter><ns2:description></ns2:description><ns2:value>0.0</ns2:value></ns2:annotationElement><ns2:annotationElement position="264" colour="-4288000"><ns2:displayCharacter>7</ns2:displayCharacter><ns2:description>hydrophobic polar !aliphatic !aromatic !negative !proline !tiny</ns2:description><ns2:value>7.0</ns2:value></ns2:annotationElement><ns2:annotationElement position="265" colour="-3234048"><ns2:displayCharacter>8</ns2:displayCharacter><ns2:description>hydrophobic polar !aliphatic !charged !negative !positive !proline !tiny</ns2:description><ns2:value>8.0</ns2:value></ns2:annotationElement><ns2:annotationElement position="266" colour="-7515392"><ns2:displayCharacter>4</ns2:displayCharacter><ns2:description> !aromatic !positive !proline !tiny</ns2:description><ns2:value>4.0</ns2:value></ns2:annotationElement><ns2:annotationElement position="267" colour="-6656"><ns2:displayCharacter>*</ns2:displayCharacter><ns2:description>hydrophobic small tiny !aliphatic !aromatic !charged !negative !polar !positive !proline</ns2:description><ns2:value>11.0</ns2:value></ns2:annotationElement><ns2:annotationElement position="268" colour="-5341952"><ns2:displayCharacter>6</ns2:displayCharacter><ns2:description>hydrophobic !charged !negative !positive !proline !tiny</ns2:description><ns2:value>6.0</ns2:value></ns2:annotationElement><ns2:annotationElement position="269" colour="-6395904"><ns2:displayCharacter>5</ns2:displayCharacter><ns2:description> !aliphatic !aromatic !positive !proline !tiny</ns2:description><ns2:value>5.0</ns2:value></ns2:annotationElement><ns2:annotationElement position="270" colour="-6656"><ns2:displayCharacter>*</ns2:displayCharacter><ns2:description>polar small !aliphatic !aromatic !charged !hydrophobic !negative !positive !proline !tiny</ns2:description><ns2:value>11.0</ns2:value></ns2:annotationElement><ns2:annotationElement position="271" colour="-3234048"><ns2:displayCharacter>8</ns2:displayCharacter><ns2:description>hydrophobic !charged !negative !polar !positive !proline !small !tiny</ns2:description><ns2:value>8.0</ns2:value></ns2:annotationElement><ns2:annotationElement position="272" colour="-6656"><ns2:displayCharacter>*</ns2:displayCharacter><ns2:description>hydrophobic polar small !aliphatic !aromatic !charged !negative !positive !proline !tiny</ns2:description><ns2:value>11.0</ns2:value></ns2:annotationElement><ns2:annotationElement position="273" colour="-1060608"><ns2:displayCharacter>+</ns2:displayCharacter><ns2:description>hydrophobic small tiny !aliphatic !aromatic !charged !negative !polar !positive !proline</ns2:description><ns2:value>10.0</ns2:value></ns2:annotationElement><ns2:annotationElement position="274" colour="-6656"><ns2:displayCharacter>*</ns2:displayCharacter><ns2:description>charged negative polar !aliphatic !aromatic !hydrophobic !positive !proline !small !tiny</ns2:description><ns2:value>11.0</ns2:value></ns2:annotationElement><ns2:annotationElement position="275" colour="-5341952"><ns2:displayCharacter>6</ns2:displayCharacter><ns2:description> !aromatic !charged !negative !positive !proline !tiny</ns2:description><ns2:value>6.0</ns2:value></ns2:annotationElement><ns2:annotationElement position="276" colour="-3234048"><ns2:displayCharacter>8</ns2:displayCharacter><ns2:description>polar !aliphatic !aromatic !charged !negative !positive !proline !tiny</ns2:description><ns2:value>8.0</ns2:value></ns2:annotationElement><ns2:annotationElement position="277" colour="-7515392"><ns2:displayCharacter>4</ns2:displayCharacter><ns2:description> !aliphatic !aromatic !negative !proline</ns2:description><ns2:value>4.0</ns2:value></ns2:annotationElement><ns2:annotationElement position="278" colour="-6656"><ns2:displayCharacter>*</ns2:displayCharacter><ns2:description>aromatic hydrophobic polar !aliphatic !charged !negative !positive !proline !small !tiny</ns2:description><ns2:value>11.0</ns2:value></ns2:annotationElement><ns2:annotationElement position="279" colour="-2114560"><ns2:displayCharacter>9</ns2:displayCharacter><ns2:description>aromatic hydrophobic !aliphatic !charged !negative !positive !proline !small !tiny</ns2:description><ns2:value>9.0</ns2:value></ns2:annotationElement><ns2:annotationElement position="280" colour="-4288000"><ns2:displayCharacter>7</ns2:displayCharacter><ns2:description>polar small !aliphatic !aromatic !positive !proline !tiny</ns2:description><ns2:value>7.0</ns2:value></ns2:annotationElement><ns2:annotationElement position="281" colour="-3234048"><ns2:displayCharacter>8</ns2:displayCharacter><ns2:description>polar !aliphatic !charged !negative !positive !proline !small !tiny</ns2:description><ns2:value>8.0</ns2:value></ns2:annotationElement><ns2:annotationElement position="282" colour="-5341952"><ns2:displayCharacter>6</ns2:displayCharacter><ns2:description>hydrophobic !aromatic !negative !proline !small !tiny</ns2:description><ns2:value>6.0</ns2:value></ns2:annotationElement><ns2:annotationElement position="283" colour="-3234048"><ns2:displayCharacter>8</ns2:displayCharacter><ns2:description>charged polar !aliphatic !aromatic !hydrophobic !proline !small !tiny</ns2:description><ns2:value>8.0</ns2:value></ns2:annotationElement><ns2:annotationElement position="284" colour="-4288000"><ns2:displayCharacter>7</ns2:displayCharacter><ns2:description>small !aliphatic !aromatic !charged !negative !positive !proline</ns2:description><ns2:value>7.0</ns2:value></ns2:annotationElement><ns2:annotationElement position="285" colour="-6656"><ns2:displayCharacter>*</ns2:displayCharacter><ns2:description>hydrophobic polar small !aliphatic !aromatic !charged !negative !positive !proline !tiny</ns2:description><ns2:value>11.0</ns2:value></ns2:annotationElement><ns2:annotationElement position="286" colour="-3234048"><ns2:displayCharacter>8</ns2:displayCharacter><ns2:description>charged polar !aliphatic !aromatic !hydrophobic !proline !small !tiny</ns2:description><ns2:value>8.0</ns2:value></ns2:annotationElement><ns2:annotationElement position="287" colour="-7515392"><ns2:displayCharacter>4</ns2:displayCharacter><ns2:description> !aliphatic !aromatic !positive !proline</ns2:description><ns2:value>4.0</ns2:value></ns2:annotationElement><ns2:annotationElement position="288" colour="-2114560"><ns2:displayCharacter>9</ns2:displayCharacter><ns2:description>aliphatic hydrophobic !aromatic !charged !negative !polar !positive !proline !tiny</ns2:description><ns2:value>9.0</ns2:value></ns2:annotationElement><ns2:annotationElement position="289" colour="-2114560"><ns2:displayCharacter>9</ns2:displayCharacter><ns2:description>charged negative polar !aliphatic !aromatic !hydrophobic !positive !proline !tiny</ns2:description><ns2:value>9.0</ns2:value></ns2:annotationElement><ns2:annotationElement position="290" colour="-4288000"><ns2:displayCharacter>7</ns2:displayCharacter><ns2:description>small !aliphatic !aromatic !charged !negative !polar !positive</ns2:description><ns2:value>7.0</ns2:value></ns2:annotationElement><ns2:annotationElement position="291" colour="-8569088"><ns2:displayCharacter>3</ns2:displayCharacter><ns2:description>aliphatic hydrophobic small</ns2:description><ns2:value>3.0</ns2:value></ns2:annotationElement><ns2:annotationElement position="292" colour="-8569088"><ns2:displayCharacter>3</ns2:displayCharacter><ns2:description>hydrophobic polar small</ns2:description><ns2:value>3.0</ns2:value></ns2:annotationElement><ns2:annotationElement position="293" colour="-6656"><ns2:displayCharacter>*</ns2:displayCharacter><ns2:description>hydrophobic small tiny !aliphatic !aromatic !charged !negative !polar !positive !proline</ns2:description><ns2:value>11.0</ns2:value></ns2:annotationElement><ns2:annotationElement position="294" colour="-6395904"><ns2:displayCharacter>5</ns2:displayCharacter><ns2:description> !aliphatic !positive !proline !small !tiny</ns2:description><ns2:value>5.0</ns2:value></ns2:annotationElement><ns2:annotationElement position="295" colour="-7515392"><ns2:displayCharacter>4</ns2:displayCharacter><ns2:description>charged hydrophobic polar positive</ns2:description><ns2:value>4.0</ns2:value></ns2:annotationElement><ns2:annotationElement position="296" colour="-9623040"><ns2:displayCharacter>2</ns2:displayCharacter><ns2:description>aliphatic hydrophobic</ns2:description><ns2:value>2.0</ns2:value></ns2:annotationElement><ns2:annotationElement position="297" colour="-8569088"><ns2:displayCharacter>3</ns2:displayCharacter><ns2:description>polar small tiny</ns2:description><ns2:value>3.0</ns2:value></ns2:annotationElement><ns2:annotationElement position="298" colour="-8569088"><ns2:displayCharacter>3</ns2:displayCharacter><ns2:description>hydrophobic polar small</ns2:description><ns2:value>3.0</ns2:value></ns2:annotationElement><ns2:annotationElement position="299" colour="-8569088"><ns2:displayCharacter>3</ns2:displayCharacter><ns2:description>hydrophobic small tiny</ns2:description><ns2:value>3.0</ns2:value></ns2:annotationElement><ns2:annotationElement position="300" colour="-4288000"><ns2:displayCharacter>7</ns2:displayCharacter><ns2:description>charged polar !aliphatic !aromatic !proline !small !tiny</ns2:description><ns2:value>7.0</ns2:value></ns2:annotationElement><ns2:annotationElement position="301" colour="-7515392"><ns2:displayCharacter>4</ns2:displayCharacter><ns2:description> !aliphatic !aromatic !negative !proline</ns2:description><ns2:value>4.0</ns2:value></ns2:annotationElement><ns2:annotationElement position="302" colour="-6656"><ns2:displayCharacter>*</ns2:displayCharacter><ns2:description>aliphatic hydrophobic small !aromatic !charged !negative !polar !positive !proline !tiny</ns2:description><ns2:value>11.0</ns2:value></ns2:annotationElement><ns2:annotationElement position="303" colour="-3234048"><ns2:displayCharacter>8</ns2:displayCharacter><ns2:description>hydrophobic small !aliphatic !aromatic !charged !negative !positive !proline</ns2:description><ns2:value>8.0</ns2:value></ns2:annotationElement><ns2:annotationElement position="304" colour="-3234048"><ns2:displayCharacter>8</ns2:displayCharacter><ns2:description>hydrophobic small !aromatic !charged !negative !polar !positive !proline</ns2:description><ns2:value>8.0</ns2:value></ns2:annotationElement><ns2:annotationElement position="305" colour="-6656"><ns2:displayCharacter>*</ns2:displayCharacter><ns2:description>hydrophobic small tiny !aliphatic !aromatic !charged !negative !polar !positive !proline</ns2:description><ns2:value>11.0</ns2:value></ns2:annotationElement><ns2:annotationElement position="306" colour="-4288000"><ns2:displayCharacter>7</ns2:displayCharacter><ns2:description>hydrophobic !aromatic !charged !negative !polar !positive !proline</ns2:description><ns2:value>7.0</ns2:value></ns2:annotationElement><ns2:annotationElement position="307" colour="-3234048"><ns2:displayCharacter>8</ns2:displayCharacter><ns2:description>hydrophobic !aliphatic !charged !negative !positive !proline !small !tiny</ns2:description><ns2:value>8.0</ns2:value></ns2:annotationElement><ns2:annotationElement position="308" colour="-8569088"><ns2:displayCharacter>3</ns2:displayCharacter><ns2:description>hydrophobic small tiny</ns2:description><ns2:value>3.0</ns2:value></ns2:annotationElement><ns2:annotationElement position="309" colour="-6395904"><ns2:displayCharacter>5</ns2:displayCharacter><ns2:description>small !aliphatic !aromatic !positive !proline</ns2:description><ns2:value>5.0</ns2:value></ns2:annotationElement><ns2:annotationElement position="310" colour="-3234048"><ns2:displayCharacter>8</ns2:displayCharacter><ns2:description>small tiny !aliphatic !aromatic !charged !negative !positive !proline</ns2:description><ns2:value>8.0</ns2:value></ns2:annotationElement><ns2:annotationElement position="311" colour="-6656"><ns2:displayCharacter>*</ns2:displayCharacter><ns2:description>hydrophobic small tiny !aliphatic !aromatic !charged !negative !polar !positive !proline</ns2:description><ns2:value>11.0</ns2:value></ns2:annotationElement><ns2:annotationElement position="312" colour="-5341952"><ns2:displayCharacter>6</ns2:displayCharacter><ns2:description>hydrophobic !aliphatic !negative !proline !small !tiny</ns2:description><ns2:value>6.0</ns2:value></ns2:annotationElement><ns2:annotationElement position="313" colour="-7515392"><ns2:displayCharacter>4</ns2:displayCharacter><ns2:description> !aromatic !positive !proline !tiny</ns2:description><ns2:value>4.0</ns2:value></ns2:annotationElement><ns2:annotationElement position="314" colour="-4288000"><ns2:displayCharacter>7</ns2:displayCharacter><ns2:description>small !aliphatic !aromatic !charged !negative !polar !positive</ns2:description><ns2:value>7.0</ns2:value></ns2:annotationElement><ns2:annotationElement position="315" colour="-6656"><ns2:displayCharacter>*</ns2:displayCharacter><ns2:description>aliphatic hydrophobic small !aromatic !charged !negative !polar !positive !proline !tiny</ns2:description><ns2:value>11.0</ns2:value></ns2:annotationElement><ns2:annotationElement position="316" colour="-6656"><ns2:displayCharacter>*</ns2:displayCharacter><ns2:description>aliphatic hydrophobic small !aromatic !charged !negative !polar !positive !proline !tiny</ns2:description><ns2:value>11.0</ns2:value></ns2:annotationElement><ns2:annotationElement position="317" colour="-6656"><ns2:displayCharacter>*</ns2:displayCharacter><ns2:description>hydrophobic small tiny !aliphatic !aromatic !charged !negative !polar !positive !proline</ns2:description><ns2:value>11.0</ns2:value></ns2:annotationElement><ns2:annotationElement position="318" colour="-11730944"><ns2:displayCharacter>-</ns2:displayCharacter><ns2:description></ns2:description><ns2:value>0.0</ns2:value></ns2:annotationElement><ns2:annotationElement position="319" colour="-6656"><ns2:displayCharacter>*</ns2:displayCharacter><ns2:description>aromatic hydrophobic polar !aliphatic !charged !negative !positive !proline !small !tiny</ns2:description><ns2:value>11.0</ns2:value></ns2:annotationElement><ns2:annotationElement position="320" colour="-6395904"><ns2:displayCharacter>5</ns2:displayCharacter><ns2:description>small !aliphatic !aromatic !positive !proline</ns2:description><ns2:value>5.0</ns2:value></ns2:annotationElement><ns2:annotationElement position="321" colour="-3234048"><ns2:displayCharacter>8</ns2:displayCharacter><ns2:description>hydrophobic !aliphatic !aromatic !charged !negative !polar !positive !proline</ns2:description><ns2:value>8.0</ns2:value></ns2:annotationElement><ns2:annotationElement position="322" colour="-7515392"><ns2:displayCharacter>4</ns2:displayCharacter><ns2:description> !aromatic !negative !proline !tiny</ns2:description><ns2:value>4.0</ns2:value></ns2:annotationElement><ns2:annotationElement position="323" colour="-3234048"><ns2:displayCharacter>8</ns2:displayCharacter><ns2:description>hydrophobic small !aliphatic !aromatic !charged !negative !positive !proline</ns2:description><ns2:value>8.0</ns2:value></ns2:annotationElement><ns2:annotationElement position="324" colour="-7515392"><ns2:displayCharacter>4</ns2:displayCharacter><ns2:description> !aliphatic !positive !proline !tiny</ns2:description><ns2:value>4.0</ns2:value></ns2:annotationElement><ns2:annotationElement position="325" colour="-7515392"><ns2:displayCharacter>4</ns2:displayCharacter><ns2:description> !aliphatic !aromatic !negative !tiny</ns2:description><ns2:value>4.0</ns2:value></ns2:annotationElement><ns2:annotationElement position="326" colour="-6656"><ns2:displayCharacter>*</ns2:displayCharacter><ns2:description>hydrophobic small tiny !aliphatic !aromatic !charged !negative !polar !positive !proline</ns2:description><ns2:value>11.0</ns2:value></ns2:annotationElement><ns2:annotationElement position="327" colour="-6656"><ns2:displayCharacter>*</ns2:displayCharacter><ns2:description>hydrophobic small tiny !aliphatic !aromatic !charged !negative !polar !positive !proline</ns2:description><ns2:value>11.0</ns2:value></ns2:annotationElement><ns2:annotationElement position="328" colour="-4288000"><ns2:displayCharacter>7</ns2:displayCharacter><ns2:description>hydrophobic polar !aliphatic !aromatic !negative !proline !tiny</ns2:description><ns2:value>7.0</ns2:value></ns2:annotationElement><ns2:annotationElement position="329" colour="-3234048"><ns2:displayCharacter>8</ns2:displayCharacter><ns2:description>hydrophobic small !aromatic !charged !negative !polar !positive !proline</ns2:description><ns2:value>8.0</ns2:value></ns2:annotationElement><ns2:annotationElement position="330" colour="-6395904"><ns2:displayCharacter>5</ns2:displayCharacter><ns2:description> !aromatic !positive !proline !small !tiny</ns2:description><ns2:value>5.0</ns2:value></ns2:annotationElement><ns2:annotationElement position="331" colour="-5341952"><ns2:displayCharacter>6</ns2:displayCharacter><ns2:description>hydrophobic !aliphatic !charged !negative !positive !proline</ns2:description><ns2:value>6.0</ns2:value></ns2:annotationElement><ns2:annotationElement position="332" colour="-5341952"><ns2:displayCharacter>6</ns2:displayCharacter><ns2:description>hydrophobic !aromatic !negative !proline !small !tiny</ns2:description><ns2:value>6.0</ns2:value></ns2:annotationElement><ns2:annotationElement position="333" colour="-6656"><ns2:displayCharacter>*</ns2:displayCharacter><ns2:description>hydrophobic polar small !aliphatic !aromatic !charged !negative !positive !proline !tiny</ns2:description><ns2:value>11.0</ns2:value></ns2:annotationElement><ns2:annotationElement position="334" colour="-6656"><ns2:displayCharacter>*</ns2:displayCharacter><ns2:description>hydrophobic small tiny !aliphatic !aromatic !charged !negative !polar !positive !proline</ns2:description><ns2:value>11.0</ns2:value></ns2:annotationElement><ns2:annotationElement position="335" colour="-6395904"><ns2:displayCharacter>5</ns2:displayCharacter><ns2:description>hydrophobic !aliphatic !aromatic !negative !proline</ns2:description><ns2:value>5.0</ns2:value></ns2:annotationElement><ns2:annotationElement position="336" colour="-3234048"><ns2:displayCharacter>8</ns2:displayCharacter><ns2:description>hydrophobic !aliphatic !aromatic !charged !negative !polar !positive !proline</ns2:description><ns2:value>8.0</ns2:value></ns2:annotationElement><ns2:annotationElement position="337" colour="-8569088"><ns2:displayCharacter>3</ns2:displayCharacter><ns2:description>hydrophobic small tiny</ns2:description><ns2:value>3.0</ns2:value></ns2:annotationElement><ns2:annotationElement position="338" colour="-9623040"><ns2:displayCharacter>2</ns2:displayCharacter><ns2:description>aliphatic hydrophobic</ns2:description><ns2:value>2.0</ns2:value></ns2:annotationElement><ns2:annotationElement position="339" colour="-8569088"><ns2:displayCharacter>3</ns2:displayCharacter><ns2:description>hydrophobic small tiny</ns2:description><ns2:value>3.0</ns2:value></ns2:annotationElement><ns2:annotationElement position="340" colour="-8569088"><ns2:displayCharacter>3</ns2:displayCharacter><ns2:description>hydrophobic small tiny</ns2:description><ns2:value>3.0</ns2:value></ns2:annotationElement><ns2:annotationElement position="341" colour="-7515392"><ns2:displayCharacter>4</ns2:displayCharacter><ns2:description> !aliphatic !aromatic !positive !proline</ns2:description><ns2:value>4.0</ns2:value></ns2:annotationElement><ns2:annotationElement position="342" colour="-6656"><ns2:displayCharacter>*</ns2:displayCharacter><ns2:description>aromatic charged hydrophobic polar positive !aliphatic !negative !proline !small !tiny</ns2:description><ns2:value>11.0</ns2:value></ns2:annotationElement><ns2:annotationElement position="343" colour="-4288000"><ns2:displayCharacter>7</ns2:displayCharacter><ns2:description>small !aliphatic !aromatic !charged !negative !polar !positive</ns2:description><ns2:value>7.0</ns2:value></ns2:annotationElement><ns2:annotationElement position="344" colour="-1060608"><ns2:displayCharacter>+</ns2:displayCharacter><ns2:description>aliphatic hydrophobic !aromatic !charged !negative !polar !positive !proline !small !tiny</ns2:description><ns2:value>10.0</ns2:value></ns2:annotationElement><ns2:annotationElement position="345" colour="-5341952"><ns2:displayCharacter>6</ns2:displayCharacter><ns2:description>charged polar !aliphatic !aromatic !proline !tiny</ns2:description><ns2:value>6.0</ns2:value></ns2:annotationElement><ns2:annotationElement position="346" colour="-3234048"><ns2:displayCharacter>8</ns2:displayCharacter><ns2:description>hydrophobic small !aliphatic !aromatic !charged !negative !positive !proline</ns2:description><ns2:value>8.0</ns2:value></ns2:annotationElement><ns2:annotationElement position="347" colour="-6656"><ns2:displayCharacter>*</ns2:displayCharacter><ns2:description>aromatic hydrophobic polar !aliphatic !charged !negative !positive !proline !small !tiny</ns2:description><ns2:value>11.0</ns2:value></ns2:annotationElement><ns2:annotationElement position="348" colour="-4288000"><ns2:displayCharacter>7</ns2:displayCharacter><ns2:description>charged polar !aliphatic !aromatic !proline !small !tiny</ns2:description><ns2:value>7.0</ns2:value></ns2:annotationElement><ns2:annotationElement position="349" colour="-3234048"><ns2:displayCharacter>8</ns2:displayCharacter><ns2:description>hydrophobic small !aliphatic !aromatic !charged !negative !positive !proline</ns2:description><ns2:value>8.0</ns2:value></ns2:annotationElement><ns2:annotationElement position="350" colour="-4288000"><ns2:displayCharacter>7</ns2:displayCharacter><ns2:description>hydrophobic !aromatic !charged !negative !polar !positive !proline</ns2:description><ns2:value>7.0</ns2:value></ns2:annotationElement><ns2:annotationElement position="351" colour="-6395904"><ns2:displayCharacter>5</ns2:displayCharacter><ns2:description>polar !aliphatic !aromatic !negative !proline</ns2:description><ns2:value>5.0</ns2:value></ns2:annotationElement><ns2:annotationElement position="352" colour="-3234048"><ns2:displayCharacter>8</ns2:displayCharacter><ns2:description>small tiny !aliphatic !aromatic !charged !negative !positive !proline</ns2:description><ns2:value>8.0</ns2:value></ns2:annotationElement><ns2:annotationElement position="353" colour="-9623040"><ns2:displayCharacter>2</ns2:displayCharacter><ns2:description>aliphatic hydrophobic</ns2:description><ns2:value>2.0</ns2:value></ns2:annotationElement><ns2:annotationElement position="354" colour="-6395904"><ns2:displayCharacter>5</ns2:displayCharacter><ns2:description>small !aliphatic !aromatic !positive !proline</ns2:description><ns2:value>5.0</ns2:value></ns2:annotationElement><ns2:annotationElement position="355" colour="-9623040"><ns2:displayCharacter>2</ns2:displayCharacter><ns2:description>aliphatic hydrophobic</ns2:description><ns2:value>2.0</ns2:value></ns2:annotationElement><ns2:annotationElement position="356" colour="-9623040"><ns2:displayCharacter>2</ns2:displayCharacter><ns2:description>aliphatic hydrophobic</ns2:description><ns2:value>2.0</ns2:value></ns2:annotationElement><ns2:annotationElement position="357" colour="-7515392"><ns2:displayCharacter>4</ns2:displayCharacter><ns2:description>charged hydrophobic polar positive</ns2:description><ns2:value>4.0</ns2:value></ns2:annotationElement><ns2:annotationElement position="358" colour="-2114560"><ns2:displayCharacter>9</ns2:displayCharacter><ns2:description>hydrophobic !aromatic !charged !negative !polar !positive !proline !small !tiny</ns2:description><ns2:value>9.0</ns2:value></ns2:annotationElement><ns2:annotationElement position="359" colour="-5341952"><ns2:displayCharacter>6</ns2:displayCharacter><ns2:description>polar !aliphatic !aromatic !positive !proline !tiny</ns2:description><ns2:value>6.0</ns2:value></ns2:annotationElement><ns2:annotationElement position="360" colour="-6656"><ns2:displayCharacter>*</ns2:displayCharacter><ns2:description>charged negative polar !aliphatic !aromatic !hydrophobic !positive !proline !small !tiny</ns2:description><ns2:value>11.0</ns2:value></ns2:annotationElement><ns2:annotationElement position="361" colour="-5341952"><ns2:displayCharacter>6</ns2:displayCharacter><ns2:description> !aliphatic !aromatic !charged !negative !positive !proline</ns2:description><ns2:value>6.0</ns2:value></ns2:annotationElement><ns2:annotationElement position="362" colour="-5341952"><ns2:displayCharacter>6</ns2:displayCharacter><ns2:description>hydrophobic !aliphatic !charged !negative !positive !proline</ns2:description><ns2:value>6.0</ns2:value></ns2:annotationElement><ns2:annotationElement position="363" colour="-5341952"><ns2:displayCharacter>6</ns2:displayCharacter><ns2:description> !aliphatic !aromatic !charged !negative !positive !proline</ns2:description><ns2:value>6.0</ns2:value></ns2:annotationElement><ns2:annotationElement position="364" colour="-4288000"><ns2:displayCharacter>7</ns2:displayCharacter><ns2:description>hydrophobic polar !aliphatic !negative !proline !small !tiny</ns2:description><ns2:value>7.0</ns2:value></ns2:annotationElement><ns2:annotationElement position="365" colour="-6395904"><ns2:displayCharacter>5</ns2:displayCharacter><ns2:description>small !aliphatic !aromatic !positive !proline</ns2:description><ns2:value>5.0</ns2:value></ns2:annotationElement><ns2:annotationElement position="366" colour="-2114560"><ns2:displayCharacter>9</ns2:displayCharacter><ns2:description>hydrophobic !aromatic !charged !negative !polar !positive !proline !small !tiny</ns2:description><ns2:value>9.0</ns2:value></ns2:annotationElement><ns2:annotationElement position="367" colour="-6656"><ns2:displayCharacter>*</ns2:displayCharacter><ns2:description>aliphatic hydrophobic small !aromatic !charged !negative !polar !positive !proline !tiny</ns2:description><ns2:value>11.0</ns2:value></ns2:annotationElement><ns2:annotationElement position="368" colour="-4288000"><ns2:displayCharacter>7</ns2:displayCharacter><ns2:description>small !aliphatic !aromatic !charged !negative !positive !proline</ns2:description><ns2:value>7.0</ns2:value></ns2:annotationElement><ns2:annotationElement position="369" colour="-3234048"><ns2:displayCharacter>8</ns2:displayCharacter><ns2:description>small tiny !aliphatic !aromatic !charged !negative !positive !proline</ns2:description><ns2:value>8.0</ns2:value></ns2:annotationElement><ns2:annotationElement position="370" colour="-3234048"><ns2:displayCharacter>8</ns2:displayCharacter><ns2:description>polar small !aliphatic !aromatic !hydrophobic !positive !proline !tiny</ns2:description><ns2:value>8.0</ns2:value></ns2:annotationElement><ns2:annotationElement position="371" colour="-3234048"><ns2:displayCharacter>8</ns2:displayCharacter><ns2:description>hydrophobic small !aliphatic !aromatic !charged !negative !positive !proline</ns2:description><ns2:value>8.0</ns2:value></ns2:annotationElement><ns2:annotationElement position="372" colour="-2114560"><ns2:displayCharacter>9</ns2:displayCharacter><ns2:description>aromatic hydrophobic !aliphatic !charged !negative !positive !proline !small !tiny</ns2:description><ns2:value>9.0</ns2:value></ns2:annotationElement><ns2:annotationElement position="373" colour="-6656"><ns2:displayCharacter>*</ns2:displayCharacter><ns2:description>polar small tiny !aliphatic !aromatic !charged !hydrophobic !negative !positive !proline</ns2:description><ns2:value>11.0</ns2:value></ns2:annotationElement><ns2:annotationElement position="374" colour="-3234048"><ns2:displayCharacter>8</ns2:displayCharacter><ns2:description>charged polar !aliphatic !aromatic !hydrophobic !proline !small !tiny</ns2:description><ns2:value>8.0</ns2:value></ns2:annotationElement><ns2:annotationElement position="375" colour="-6656"><ns2:displayCharacter>*</ns2:displayCharacter><ns2:description>hydrophobic small tiny !aliphatic !aromatic !charged !negative !polar !positive !proline</ns2:description><ns2:value>11.0</ns2:value></ns2:annotationElement><ns2:annotationElement position="376" colour="-7515392"><ns2:displayCharacter>4</ns2:displayCharacter><ns2:description> !aromatic !negative !proline !tiny</ns2:description><ns2:value>4.0</ns2:value></ns2:annotationElement><ns2:annotationElement position="377" colour="-3234048"><ns2:displayCharacter>8</ns2:displayCharacter><ns2:description>hydrophobic polar !aliphatic !charged !negative !positive !proline !tiny</ns2:description><ns2:value>8.0</ns2:value></ns2:annotationElement><ns2:annotationElement position="378" colour="-11730944"><ns2:displayCharacter>-</ns2:displayCharacter><ns2:description></ns2:description><ns2:value>0.0</ns2:value></ns2:annotationElement><ns2:annotationElement position="379" colour="-11730944"><ns2:displayCharacter>-</ns2:displayCharacter><ns2:description></ns2:description><ns2:value>0.0</ns2:value></ns2:annotationElement><ns2:annotationElement position="380" colour="-11730944"><ns2:displayCharacter>-</ns2:displayCharacter><ns2:description></ns2:description><ns2:value>0.0</ns2:value></ns2:annotationElement><ns2:annotationElement position="381" colour="-11730944"><ns2:displayCharacter>-</ns2:displayCharacter><ns2:description></ns2:description><ns2:value>0.0</ns2:value></ns2:annotationElement><ns2:annotationElement position="382" colour="-11730944"><ns2:displayCharacter>-</ns2:displayCharacter><ns2:description></ns2:description><ns2:value>0.0</ns2:value></ns2:annotationElement><ns2:annotationElement position="383" colour="-11730944"><ns2:displayCharacter>-</ns2:displayCharacter><ns2:description></ns2:description><ns2:value>0.0</ns2:value></ns2:annotationElement><ns2:annotationElement position="384" colour="-11730944"><ns2:displayCharacter>-</ns2:displayCharacter><ns2:description></ns2:description><ns2:value>0.0</ns2:value></ns2:annotationElement><ns2:annotationElement position="385" colour="-11730944"><ns2:displayCharacter>-</ns2:displayCharacter><ns2:description></ns2:description><ns2:value>0.0</ns2:value></ns2:annotationElement><ns2:annotationElement position="386" colour="-3234048"><ns2:displayCharacter>8</ns2:displayCharacter><ns2:description>hydrophobic small !aromatic !charged !negative !polar !positive !proline</ns2:description><ns2:value>8.0</ns2:value></ns2:annotationElement><ns2:annotationElement position="387" colour="-5341952"><ns2:displayCharacter>6</ns2:displayCharacter><ns2:description>polar !aliphatic !aromatic !negative !proline !tiny</ns2:description><ns2:value>6.0</ns2:value></ns2:annotationElement><ns2:annotationElement position="388" colour="-4288000"><ns2:displayCharacter>7</ns2:displayCharacter><ns2:description>polar small !aliphatic !aromatic !hydrophobic !positive !proline</ns2:description><ns2:value>7.0</ns2:value></ns2:annotationElement><ns2:annotationElement position="389" colour="-2114560"><ns2:displayCharacter>9</ns2:displayCharacter><ns2:description>hydrophobic !aromatic !charged !negative !polar !positive !proline !small !tiny</ns2:description><ns2:value>9.0</ns2:value></ns2:annotationElement><ns2:annotationElement position="390" colour="-4288000"><ns2:displayCharacter>7</ns2:displayCharacter><ns2:description>hydrophobic !charged !negative !polar !positive !proline !tiny</ns2:description><ns2:value>7.0</ns2:value></ns2:annotationElement><ns2:annotationElement position="391" colour="-6656"><ns2:displayCharacter>*</ns2:displayCharacter><ns2:description>hydrophobic small tiny !aliphatic !aromatic !charged !negative !polar !positive !proline</ns2:description><ns2:value>11.0</ns2:value></ns2:annotationElement><ns2:annotationElement position="392" colour="-2114560"><ns2:displayCharacter>9</ns2:displayCharacter><ns2:description>polar small !aliphatic !aromatic !charged !negative !positive !proline !tiny</ns2:description><ns2:value>9.0</ns2:value></ns2:annotationElement><ns2:annotationElement position="393" colour="-6656"><ns2:displayCharacter>*</ns2:displayCharacter><ns2:description>charged hydrophobic polar positive !aliphatic !aromatic !negative !proline !small !tiny</ns2:description><ns2:value>11.0</ns2:value></ns2:annotationElement><ns2:annotationElement position="394" colour="-3234048"><ns2:displayCharacter>8</ns2:displayCharacter><ns2:description>hydrophobic small !aromatic !charged !negative !polar !positive !proline</ns2:description><ns2:value>8.0</ns2:value></ns2:annotationElement><ns2:annotationElement position="395" colour="-5341952"><ns2:displayCharacter>6</ns2:displayCharacter><ns2:description>small !aromatic !charged !negative !positive !proline</ns2:description><ns2:value>6.0</ns2:value></ns2:annotationElement><ns2:annotationElement position="396" colour="-7515392"><ns2:displayCharacter>4</ns2:displayCharacter><ns2:description> !aliphatic !aromatic !positive !proline</ns2:description><ns2:value>4.0</ns2:value></ns2:annotationElement><ns2:annotationElement position="397" colour="-7515392"><ns2:displayCharacter>4</ns2:displayCharacter><ns2:description> !aliphatic !aromatic !positive !proline</ns2:description><ns2:value>4.0</ns2:value></ns2:annotationElement><ns2:annotationElement position="398" colour="-6395904"><ns2:displayCharacter>5</ns2:displayCharacter><ns2:description>hydrophobic !aromatic !negative !proline !tiny</ns2:description><ns2:value>5.0</ns2:value></ns2:annotationElement><ns2:annotationElement position="399" colour="-5341952"><ns2:displayCharacter>6</ns2:displayCharacter><ns2:description>polar !aliphatic !aromatic !hydrophobic !negative !proline</ns2:description><ns2:value>6.0</ns2:value></ns2:annotationElement><ns2:annotationElement position="400" colour="-6656"><ns2:displayCharacter>*</ns2:displayCharacter><ns2:description>charged hydrophobic polar positive !aliphatic !aromatic !negative !proline !small !tiny</ns2:description><ns2:value>11.0</ns2:value></ns2:annotationElement><ns2:annotationElement position="401" colour="-3234048"><ns2:displayCharacter>8</ns2:displayCharacter><ns2:description>polar !aliphatic !aromatic !charged !negative !positive !proline !tiny</ns2:description><ns2:value>8.0</ns2:value></ns2:annotationElement><ns2:annotationElement position="402" colour="-6656"><ns2:displayCharacter>*</ns2:displayCharacter><ns2:description>hydrophobic small tiny !aliphatic !aromatic !charged !negative !polar !positive !proline</ns2:description><ns2:value>11.0</ns2:value></ns2:annotationElement><ns2:annotationElement position="403" colour="-3234048"><ns2:displayCharacter>8</ns2:displayCharacter><ns2:description>hydrophobic small !aliphatic !aromatic !charged !negative !positive !proline</ns2:description><ns2:value>8.0</ns2:value></ns2:annotationElement><ns2:annotationElement position="404" colour="-4288000"><ns2:displayCharacter>7</ns2:displayCharacter><ns2:description>hydrophobic !aromatic !charged !negative !polar !positive !proline</ns2:description><ns2:value>7.0</ns2:value></ns2:annotationElement><ns2:annotationElement position="405" colour="-7515392"><ns2:displayCharacter>4</ns2:displayCharacter><ns2:description> !aliphatic !aromatic !positive !proline</ns2:description><ns2:value>4.0</ns2:value></ns2:annotationElement><ns2:annotationElement position="406" colour="-6395904"><ns2:displayCharacter>5</ns2:displayCharacter><ns2:description>hydrophobic !aliphatic !aromatic !negative !proline</ns2:description><ns2:value>5.0</ns2:value></ns2:annotationElement><ns2:annotationElement position="407" colour="-4288000"><ns2:displayCharacter>7</ns2:displayCharacter><ns2:description>hydrophobic !aromatic !charged !negative !polar !positive !proline</ns2:description><ns2:value>7.0</ns2:value></ns2:annotationElement><ns2:annotationElement position="408" colour="-4288000"><ns2:displayCharacter>7</ns2:displayCharacter><ns2:description>hydrophobic !aromatic !charged !negative !positive !proline !tiny</ns2:description><ns2:value>7.0</ns2:value></ns2:annotationElement><ns2:annotationElement position="409" colour="-6395904"><ns2:displayCharacter>5</ns2:displayCharacter><ns2:description> !aromatic !charged !negative !positive !proline</ns2:description><ns2:value>5.0</ns2:value></ns2:annotationElement><ns2:annotationElement position="410" colour="-5341952"><ns2:displayCharacter>6</ns2:displayCharacter><ns2:description>hydrophobic !aromatic !negative !proline !small !tiny</ns2:description><ns2:value>6.0</ns2:value></ns2:annotationElement><ns2:annotationElement position="411" colour="-3234048"><ns2:displayCharacter>8</ns2:displayCharacter><ns2:description>hydrophobic small !aromatic !charged !negative !polar !positive !proline</ns2:description><ns2:value>8.0</ns2:value></ns2:annotationElement><ns2:annotationElement position="412" colour="-11730944"><ns2:displayCharacter>-</ns2:displayCharacter><ns2:description></ns2:description><ns2:value>0.0</ns2:value></ns2:annotationElement><ns2:annotationElement position="413" colour="-11730944"><ns2:displayCharacter>-</ns2:displayCharacter><ns2:description></ns2:description><ns2:value>0.0</ns2:value></ns2:annotationElement><ns2:annotationElement position="414" colour="-11730944"><ns2:displayCharacter>-</ns2:displayCharacter><ns2:description></ns2:description><ns2:value>0.0</ns2:value></ns2:annotationElement><ns2:annotationElement position="415" colour="-11730944"><ns2:displayCharacter>-</ns2:displayCharacter><ns2:description></ns2:description><ns2:value>0.0</ns2:value></ns2:annotationElement><ns2:annotationElement position="416" colour="-11730944"><ns2:displayCharacter>-</ns2:displayCharacter><ns2:description></ns2:description><ns2:value>0.0</ns2:value></ns2:annotationElement><ns2:annotationElement position="417" colour="-11730944"><ns2:displayCharacter>-</ns2:displayCharacter><ns2:description></ns2:description><ns2:value>0.0</ns2:value></ns2:annotationElement><ns2:annotationElement position="418" colour="-11730944"><ns2:displayCharacter>-</ns2:displayCharacter><ns2:description></ns2:description><ns2:value>0.0</ns2:value></ns2:annotationElement><ns2:annotationElement position="419" colour="-11730944"><ns2:displayCharacter>-</ns2:displayCharacter><ns2:description></ns2:description><ns2:value>0.0</ns2:value></ns2:annotationElement><ns2:annotationElement position="420" colour="-11730944"><ns2:displayCharacter>-</ns2:displayCharacter><ns2:description></ns2:description><ns2:value>0.0</ns2:value></ns2:annotationElement><ns2:annotationElement position="421" colour="-11730944"><ns2:displayCharacter>-</ns2:displayCharacter><ns2:description></ns2:description><ns2:value>0.0</ns2:value></ns2:annotationElement><ns2:annotationElement position="422" colour="-11730944"><ns2:displayCharacter>-</ns2:displayCharacter><ns2:description></ns2:description><ns2:value>0.0</ns2:value></ns2:annotationElement><ns2:annotationElement position="423" colour="-11730944"><ns2:displayCharacter>-</ns2:displayCharacter><ns2:description></ns2:description><ns2:value>0.0</ns2:value></ns2:annotationElement><ns2:annotationElement position="424" colour="-11730944"><ns2:displayCharacter>-</ns2:displayCharacter><ns2:description></ns2:description><ns2:value>0.0</ns2:value></ns2:annotationElement><ns2:annotationElement position="425" colour="-11730944"><ns2:displayCharacter>-</ns2:displayCharacter><ns2:description></ns2:description><ns2:value>0.0</ns2:value></ns2:annotationElement><ns2:annotationElement position="426" colour="-11730944"><ns2:displayCharacter>-</ns2:displayCharacter><ns2:description></ns2:description><ns2:value>0.0</ns2:value></ns2:annotationElement><ns2:annotationElement position="427" colour="-11730944"><ns2:displayCharacter>-</ns2:displayCharacter><ns2:description></ns2:description><ns2:value>0.0</ns2:value></ns2:annotationElement><ns2:annotationElement position="428" colour="-11730944"><ns2:displayCharacter>-</ns2:displayCharacter><ns2:description></ns2:description><ns2:value>0.0</ns2:value></ns2:annotationElement><ns2:annotationElement position="429" colour="-11730944"><ns2:displayCharacter>-</ns2:displayCharacter><ns2:description></ns2:description><ns2:value>0.0</ns2:value></ns2:annotationElement><ns2:annotationElement position="430" colour="-11730944"><ns2:displayCharacter>-</ns2:displayCharacter><ns2:description></ns2:description><ns2:value>0.0</ns2:value></ns2:annotationElement><ns2:annotationElement position="431" colour="-3234048"><ns2:displayCharacter>8</ns2:displayCharacter><ns2:description>hydrophobic small !aliphatic !aromatic !charged !negative !positive !proline</ns2:description><ns2:value>8.0</ns2:value></ns2:annotationElement><ns2:annotationElement position="432" colour="-3234048"><ns2:displayCharacter>8</ns2:displayCharacter><ns2:description>hydrophobic small !aromatic !charged !negative !polar !positive !proline</ns2:description><ns2:value>8.0</ns2:value></ns2:annotationElement><ns2:annotationElement position="433" colour="-6395904"><ns2:displayCharacter>5</ns2:displayCharacter><ns2:description>small !aliphatic !aromatic !positive !proline</ns2:description><ns2:value>5.0</ns2:value></ns2:annotationElement><ns2:annotationElement position="434" colour="-11730944"><ns2:displayCharacter>-</ns2:displayCharacter><ns2:description></ns2:description><ns2:value>0.0</ns2:value></ns2:annotationElement><ns2:annotationElement position="435" colour="-1060608"><ns2:displayCharacter>+</ns2:displayCharacter><ns2:description>aliphatic hydrophobic !aromatic !charged !negative !polar !positive !proline !small !tiny</ns2:description><ns2:value>10.0</ns2:value></ns2:annotationElement><ns2:annotationElement position="436" colour="-6395904"><ns2:displayCharacter>5</ns2:displayCharacter><ns2:description>hydrophobic !aliphatic !aromatic !negative !proline</ns2:description><ns2:value>5.0</ns2:value></ns2:annotationElement><ns2:annotationElement position="437" colour="-5341952"><ns2:displayCharacter>6</ns2:displayCharacter><ns2:description>polar !aliphatic !negative !proline !small !tiny</ns2:description><ns2:value>6.0</ns2:value></ns2:annotationElement><ns2:annotationElement position="438" colour="-7515392"><ns2:displayCharacter>4</ns2:displayCharacter><ns2:description>polar !aliphatic !negative !proline</ns2:description><ns2:value>4.0</ns2:value></ns2:annotationElement><ns2:annotationElement position="439" colour="-4288000"><ns2:displayCharacter>7</ns2:displayCharacter><ns2:description>hydrophobic !charged !negative !polar !positive !proline !tiny</ns2:description><ns2:value>7.0</ns2:value></ns2:annotationElement><ns2:annotationElement position="440" colour="-3234048"><ns2:displayCharacter>8</ns2:displayCharacter><ns2:description>polar small !aliphatic !aromatic !hydrophobic !positive !proline !tiny</ns2:description><ns2:value>8.0</ns2:value></ns2:annotationElement><ns2:annotationElement position="441" colour="-5341952"><ns2:displayCharacter>6</ns2:displayCharacter><ns2:description>polar !aliphatic !aromatic !negative !proline !tiny</ns2:description><ns2:value>6.0</ns2:value></ns2:annotationElement><ns2:annotationElement position="442" colour="-5341952"><ns2:displayCharacter>6</ns2:displayCharacter><ns2:description>hydrophobic !aromatic !charged !negative !positive !proline</ns2:description><ns2:value>6.0</ns2:value></ns2:annotationElement><ns2:annotationElement position="443" colour="-4288000"><ns2:displayCharacter>7</ns2:displayCharacter><ns2:description>hydrophobic !charged !negative !positive !proline !small !tiny</ns2:description><ns2:value>7.0</ns2:value></ns2:annotationElement><ns2:annotationElement position="444" colour="-7515392"><ns2:displayCharacter>4</ns2:displayCharacter><ns2:description> !aliphatic !aromatic !hydrophobic !positive</ns2:description><ns2:value>4.0</ns2:value></ns2:annotationElement><ns2:annotationElement position="445" colour="-6395904"><ns2:displayCharacter>5</ns2:displayCharacter><ns2:description>hydrophobic !aromatic !negative !proline !tiny</ns2:description><ns2:value>5.0</ns2:value></ns2:annotationElement><ns2:annotationElement position="446" colour="-4288000"><ns2:displayCharacter>7</ns2:displayCharacter><ns2:description>small !aliphatic !aromatic !charged !negative !positive !proline</ns2:description><ns2:value>7.0</ns2:value></ns2:annotationElement><ns2:annotationElement position="447" colour="-7515392"><ns2:displayCharacter>4</ns2:displayCharacter><ns2:description> !aliphatic !aromatic !negative !proline</ns2:description><ns2:value>4.0</ns2:value></ns2:annotationElement><ns2:annotationElement position="448" colour="-11730944"><ns2:displayCharacter>0</ns2:displayCharacter><ns2:description></ns2:description><ns2:value>0.0</ns2:value></ns2:annotationElement><ns2:annotationElement position="449" colour="-11730944"><ns2:displayCharacter>0</ns2:displayCharacter><ns2:description></ns2:description><ns2:value>0.0</ns2:value></ns2:annotationElement><ns2:annotationElement position="450" colour="-11730944"><ns2:displayCharacter>0</ns2:displayCharacter><ns2:description></ns2:description><ns2:value>0.0</ns2:value></ns2:annotationElement><ns2:annotationElement position="451" colour="-11730944"><ns2:displayCharacter>0</ns2:displayCharacter><ns2:description></ns2:description><ns2:value>0.0</ns2:value></ns2:annotationElement><ns2:annotationElement position="452" colour="-10676992"><ns2:displayCharacter>1</ns2:displayCharacter><ns2:description>polar</ns2:description><ns2:value>1.0</ns2:value></ns2:annotationElement><ns2:annotationElement position="453" colour="-10676992"><ns2:displayCharacter>1</ns2:displayCharacter><ns2:description>hydrophobic</ns2:description><ns2:value>1.0</ns2:value></ns2:annotationElement><ns2:annotationElement position="454" colour="-9623040"><ns2:displayCharacter>2</ns2:displayCharacter><ns2:description>small tiny</ns2:description><ns2:value>2.0</ns2:value></ns2:annotationElement><ns2:annotationElement position="455" colour="-9623040"><ns2:displayCharacter>2</ns2:displayCharacter><ns2:description>polar small</ns2:description><ns2:value>2.0</ns2:value></ns2:annotationElement><ns2:annotationElement position="456" colour="-9623040"><ns2:displayCharacter>2</ns2:displayCharacter><ns2:description>charged polar</ns2:description><ns2:value>2.0</ns2:value></ns2:annotationElement><ns2:annotationElement position="457" colour="-10676992"><ns2:displayCharacter>1</ns2:displayCharacter><ns2:description>polar</ns2:description><ns2:value>1.0</ns2:value></ns2:annotationElement><ns2:annotationElement position="458" colour="-4288000"><ns2:displayCharacter>7</ns2:displayCharacter><ns2:description>hydrophobic !charged !negative !polar !positive !proline !tiny</ns2:description><ns2:value>7.0</ns2:value></ns2:annotationElement><ns2:annotationElement position="459" colour="-11730944"><ns2:displayCharacter>-</ns2:displayCharacter><ns2:description></ns2:description><ns2:value>0.0</ns2:value></ns2:annotationElement><ns2:annotationElement position="460" colour="-6395904"><ns2:displayCharacter>5</ns2:displayCharacter><ns2:description>polar !aliphatic !aromatic !positive !proline</ns2:description><ns2:value>5.0</ns2:value></ns2:annotationElement><ns2:annotationElement position="461" colour="-5341952"><ns2:displayCharacter>6</ns2:displayCharacter><ns2:description>polar !aliphatic !aromatic !negative !proline !tiny</ns2:description><ns2:value>6.0</ns2:value></ns2:annotationElement><ns2:annotationElement position="462" colour="-2114560"><ns2:displayCharacter>9</ns2:displayCharacter><ns2:description>aliphatic hydrophobic !aromatic !charged !negative !polar !positive !proline !tiny</ns2:description><ns2:value>9.0</ns2:value></ns2:annotationElement><ns2:annotationElement position="463" colour="-7515392"><ns2:displayCharacter>4</ns2:displayCharacter><ns2:description> !aliphatic !aromatic !negative !proline</ns2:description><ns2:value>4.0</ns2:value></ns2:annotationElement><ns2:annotationElement position="464" colour="-10676992"><ns2:displayCharacter>1</ns2:displayCharacter><ns2:description>polar</ns2:description><ns2:value>1.0</ns2:value></ns2:annotationElement><ns2:annotationElement position="465" colour="-10676992"><ns2:displayCharacter>1</ns2:displayCharacter><ns2:description>hydrophobic</ns2:description><ns2:value>1.0</ns2:value></ns2:annotationElement><ns2:annotationElement position="466" colour="-10676992"><ns2:displayCharacter>1</ns2:displayCharacter><ns2:description>hydrophobic</ns2:description><ns2:value>1.0</ns2:value></ns2:annotationElement><ns2:annotationElement position="467" colour="-11730944"><ns2:displayCharacter>0</ns2:displayCharacter><ns2:description></ns2:description><ns2:value>0.0</ns2:value></ns2:annotationElement><ns2:annotationElement position="468" colour="-11730944"><ns2:displayCharacter>0</ns2:displayCharacter><ns2:description></ns2:description><ns2:value>0.0</ns2:value></ns2:annotationElement><ns2:annotationElement position="469" colour="-5341952"><ns2:displayCharacter>6</ns2:displayCharacter><ns2:description>polar !aliphatic !aromatic !negative !proline !tiny</ns2:description><ns2:value>6.0</ns2:value></ns2:annotationElement><ns2:annotationElement position="470" colour="-6395904"><ns2:displayCharacter>5</ns2:displayCharacter><ns2:description> !aromatic !charged !negative !positive !proline</ns2:description><ns2:value>5.0</ns2:value></ns2:annotationElement><ns2:annotationElement position="471" colour="-4288000"><ns2:displayCharacter>7</ns2:displayCharacter><ns2:description>hydrophobic small !aromatic !charged !negative !positive !proline</ns2:description><ns2:value>7.0</ns2:value></ns2:annotationElement><ns2:annotationElement position="472" colour="-8569088"><ns2:displayCharacter>3</ns2:displayCharacter><ns2:description> !aliphatic !proline !tiny</ns2:description><ns2:value>3.0</ns2:value></ns2:annotationElement><ns2:annotationElement position="473" colour="-11730944"><ns2:displayCharacter>-</ns2:displayCharacter><ns2:description></ns2:description><ns2:value>0.0</ns2:value></ns2:annotationElement><ns2:annotationElement position="474" colour="-2114560"><ns2:displayCharacter>9</ns2:displayCharacter><ns2:description>aliphatic hydrophobic !aromatic !charged !negative !polar !positive !proline !tiny</ns2:description><ns2:value>9.0</ns2:value></ns2:annotationElement><ns2:annotationElement position="475" colour="-11730944"><ns2:displayCharacter>-</ns2:displayCharacter><ns2:description></ns2:description><ns2:value>0.0</ns2:value></ns2:annotationElement><ns2:annotationElement position="476" colour="-4288000"><ns2:displayCharacter>7</ns2:displayCharacter><ns2:description>polar !aliphatic !charged !negative !positive !proline !tiny</ns2:description><ns2:value>7.0</ns2:value></ns2:annotationElement><ns2:annotationElement position="477" colour="-11730944"><ns2:displayCharacter>-</ns2:displayCharacter><ns2:description></ns2:description><ns2:value>0.0</ns2:value></ns2:annotationElement><ns2:annotationElement position="478" colour="-11730944"><ns2:displayCharacter>-</ns2:displayCharacter><ns2:description></ns2:description><ns2:value>0.0</ns2:value></ns2:annotationElement><ns2:annotationElement position="479" colour="-11730944"><ns2:displayCharacter>-</ns2:displayCharacter><ns2:description></ns2:description><ns2:value>0.0</ns2:value></ns2:annotationElement><ns2:annotationElement position="480" colour="-8569088"><ns2:displayCharacter>3</ns2:displayCharacter><ns2:description> !aliphatic !aromatic !negative</ns2:description><ns2:value>3.0</ns2:value></ns2:annotationElement><ns2:annotationElement position="481" colour="-5341952"><ns2:displayCharacter>6</ns2:displayCharacter><ns2:description>charged polar !aliphatic !proline !small !tiny</ns2:description><ns2:value>6.0</ns2:value></ns2:annotationElement><ns2:annotationElement position="482" colour="-8569088"><ns2:displayCharacter>3</ns2:displayCharacter><ns2:description> !aliphatic !negative !proline</ns2:description><ns2:value>3.0</ns2:value></ns2:annotationElement><ns2:annotationElement position="483" colour="-8569088"><ns2:displayCharacter>3</ns2:displayCharacter><ns2:description> !aromatic !positive !tiny</ns2:description><ns2:value>3.0</ns2:value></ns2:annotationElement><ns2:annotationElement position="484" colour="-2114560"><ns2:displayCharacter>9</ns2:displayCharacter><ns2:description>aliphatic hydrophobic !aromatic !charged !negative !polar !positive !proline !tiny</ns2:description><ns2:value>9.0</ns2:value></ns2:annotationElement><ns2:annotationElement position="485" colour="-5341952"><ns2:displayCharacter>6</ns2:displayCharacter><ns2:description>small !aromatic !charged !negative !positive !proline</ns2:description><ns2:value>6.0</ns2:value></ns2:annotationElement><ns2:annotationElement position="486" colour="-8569088"><ns2:displayCharacter>3</ns2:displayCharacter><ns2:description> !aliphatic !aromatic !negative</ns2:description><ns2:value>3.0</ns2:value></ns2:annotationElement><ns2:annotationElement position="487" colour="-7515392"><ns2:displayCharacter>4</ns2:displayCharacter><ns2:description> !aliphatic !aromatic !positive !proline</ns2:description><ns2:value>4.0</ns2:value></ns2:annotationElement><ns2:annotationElement position="488" colour="-6395904"><ns2:displayCharacter>5</ns2:displayCharacter><ns2:description>small !aliphatic !aromatic !positive !proline</ns2:description><ns2:value>5.0</ns2:value></ns2:annotationElement><ns2:annotationElement position="489" colour="-7515392"><ns2:displayCharacter>4</ns2:displayCharacter><ns2:description>hydrophobic !negative !proline !tiny</ns2:description><ns2:value>4.0</ns2:value></ns2:annotationElement><ns2:annotationElement position="490" colour="-8569088"><ns2:displayCharacter>3</ns2:displayCharacter><ns2:description> !aliphatic !negative !tiny</ns2:description><ns2:value>3.0</ns2:value></ns2:annotationElement><ns2:annotationElement position="491" colour="-4288000"><ns2:displayCharacter>7</ns2:displayCharacter><ns2:description>aromatic hydrophobic !aliphatic !negative !proline !small !tiny</ns2:description><ns2:value>7.0</ns2:value></ns2:annotationElement><ns2:annotationElement position="492" colour="-11730944"><ns2:displayCharacter>-</ns2:displayCharacter><ns2:description></ns2:description><ns2:value>0.0</ns2:value></ns2:annotationElement><ns2:annotationElement position="493" colour="-11730944"><ns2:displayCharacter>-</ns2:displayCharacter><ns2:description></ns2:description><ns2:value>0.0</ns2:value></ns2:annotationElement><ns2:annotationElement position="494" colour="-11730944"><ns2:displayCharacter>-</ns2:displayCharacter><ns2:description></ns2:description><ns2:value>0.0</ns2:value></ns2:annotationElement><ns2:annotationElement position="495" colour="-11730944"><ns2:displayCharacter>-</ns2:displayCharacter><ns2:description></ns2:description><ns2:value>0.0</ns2:value></ns2:annotationElement><ns2:annotationElement position="496" colour="-11730944"><ns2:displayCharacter>-</ns2:displayCharacter><ns2:description></ns2:description><ns2:value>0.0</ns2:value></ns2:annotationElement><ns2:annotationElement position="497" colour="-8569088"><ns2:displayCharacter>3</ns2:displayCharacter><ns2:description>charged polar positive</ns2:description><ns2:value>3.0</ns2:value></ns2:annotationElement><ns2:annotationElement position="498" colour="-10676992"><ns2:displayCharacter>1</ns2:displayCharacter><ns2:description>hydrophobic</ns2:description><ns2:value>1.0</ns2:value></ns2:annotationElement><ns2:annotationElement position="499" colour="-10676992"><ns2:displayCharacter>1</ns2:displayCharacter><ns2:description>polar</ns2:description><ns2:value>1.0</ns2:value></ns2:annotationElement><ns2:annotationElement position="500" colour="-9623040"><ns2:displayCharacter>2</ns2:displayCharacter><ns2:description>aliphatic hydrophobic</ns2:description><ns2:value>2.0</ns2:value></ns2:annotationElement><ns2:annotationElement position="501" colour="-10676992"><ns2:displayCharacter>1</ns2:displayCharacter><ns2:description>polar</ns2:description><ns2:value>1.0</ns2:value></ns2:annotationElement><ns2:annotationElement position="502" colour="-10676992"><ns2:displayCharacter>1</ns2:displayCharacter><ns2:description>hydrophobic</ns2:description><ns2:value>1.0</ns2:value></ns2:annotationElement><ns2:annotationElement position="503" colour="-6395904"><ns2:displayCharacter>5</ns2:displayCharacter><ns2:description>polar !aliphatic !aromatic !proline !tiny</ns2:description><ns2:value>5.0</ns2:value></ns2:annotationElement><ns2:annotationElement position="504" colour="-7515392"><ns2:displayCharacter>4</ns2:displayCharacter><ns2:description>hydrophobic !aromatic !negative !proline</ns2:description><ns2:value>4.0</ns2:value></ns2:annotationElement><ns2:annotationElement position="505" colour="-2114560"><ns2:displayCharacter>9</ns2:displayCharacter><ns2:description>aliphatic hydrophobic !aromatic !charged !negative !polar !positive !proline !tiny</ns2:description><ns2:value>9.0</ns2:value></ns2:annotationElement><ns2:annotationElement position="506" colour="-5341952"><ns2:displayCharacter>6</ns2:displayCharacter><ns2:description>polar !aliphatic !aromatic !negative !proline !tiny</ns2:description><ns2:value>6.0</ns2:value></ns2:annotationElement><ns2:annotationElement position="507" colour="-7515392"><ns2:displayCharacter>4</ns2:displayCharacter><ns2:description> !aliphatic !aromatic !positive !proline</ns2:description><ns2:value>4.0</ns2:value></ns2:annotationElement><ns2:annotationElement position="508" colour="-11730944"><ns2:displayCharacter>-</ns2:displayCharacter><ns2:description></ns2:description><ns2:value>0.0</ns2:value></ns2:annotationElement><ns2:annotationElement position="509" colour="-11730944"><ns2:displayCharacter>-</ns2:displayCharacter><ns2:description></ns2:description><ns2:value>0.0</ns2:value></ns2:annotationElement><ns2:annotationElement position="510" colour="-11730944"><ns2:displayCharacter>-</ns2:displayCharacter><ns2:description></ns2:description><ns2:value>0.0</ns2:value></ns2:annotationElement><ns2:annotationElement position="511" colour="-11730944"><ns2:displayCharacter>-</ns2:displayCharacter><ns2:description></ns2:description><ns2:value>0.0</ns2:value></ns2:annotationElement><ns2:annotationElement position="512" colour="-11730944"><ns2:displayCharacter>-</ns2:displayCharacter><ns2:description></ns2:description><ns2:value>0.0</ns2:value></ns2:annotationElement><ns2:annotationElement position="513" colour="-11730944"><ns2:displayCharacter>-</ns2:displayCharacter><ns2:description></ns2:description><ns2:value>0.0</ns2:value></ns2:annotationElement><ns2:annotationElement position="514" colour="-11730944"><ns2:displayCharacter>-</ns2:displayCharacter><ns2:description></ns2:description><ns2:value>0.0</ns2:value></ns2:annotationElement><ns2:annotationElement position="515" colour="-11730944"><ns2:displayCharacter>-</ns2:displayCharacter><ns2:description></ns2:description><ns2:value>0.0</ns2:value></ns2:annotationElement><ns2:annotationElement position="516" colour="-11730944"><ns2:displayCharacter>-</ns2:displayCharacter><ns2:description></ns2:description><ns2:value>0.0</ns2:value></ns2:annotationElement><ns2:annotationElement position="517" colour="-4288000"><ns2:displayCharacter>7</ns2:displayCharacter><ns2:description>hydrophobic !charged !negative !polar !positive !proline !tiny</ns2:description><ns2:value>7.0</ns2:value></ns2:annotationElement><ns2:annotationElement position="518" colour="-11730944"><ns2:displayCharacter>-</ns2:displayCharacter><ns2:description></ns2:description><ns2:value>0.0</ns2:value></ns2:annotationElement><ns2:annotationElement position="519" colour="-11730944"><ns2:displayCharacter>-</ns2:displayCharacter><ns2:description></ns2:description><ns2:value>0.0</ns2:value></ns2:annotationElement><ns2:annotationElement position="520" colour="-5341952"><ns2:displayCharacter>6</ns2:displayCharacter><ns2:description>small !aromatic !charged !negative !positive !proline</ns2:description><ns2:value>6.0</ns2:value></ns2:annotationElement><ns2:annotationElement position="521" colour="-7515392"><ns2:displayCharacter>4</ns2:displayCharacter><ns2:description> !aromatic !proline !small !tiny</ns2:description><ns2:value>4.0</ns2:value></ns2:annotationElement><ns2:annotationElement position="522" colour="-4288000"><ns2:displayCharacter>7</ns2:displayCharacter><ns2:description> !aromatic !charged !negative !positive !proline !small !tiny</ns2:description><ns2:value>7.0</ns2:value></ns2:annotationElement><ns2:annotationElement position="523" colour="-9623040"><ns2:displayCharacter>2</ns2:displayCharacter><ns2:description> !aromatic !negative</ns2:description><ns2:value>2.0</ns2:value></ns2:annotationElement><ns2:annotationElement position="524" colour="-8569088"><ns2:displayCharacter>3</ns2:displayCharacter><ns2:description> !aromatic !negative !proline</ns2:description><ns2:value>3.0</ns2:value></ns2:annotationElement><ns2:annotationElement position="525" colour="-6395904"><ns2:displayCharacter>5</ns2:displayCharacter><ns2:description>small !aliphatic !aromatic !hydrophobic !positive</ns2:description><ns2:value>5.0</ns2:value></ns2:annotationElement><ns2:annotationElement position="526" colour="-5341952"><ns2:displayCharacter>6</ns2:displayCharacter><ns2:description>hydrophobic !aliphatic !charged !negative !positive !proline</ns2:description><ns2:value>6.0</ns2:value></ns2:annotationElement><ns2:annotationElement position="527" colour="-10676992"><ns2:displayCharacter>1</ns2:displayCharacter><ns2:description>hydrophobic</ns2:description><ns2:value>1.0</ns2:value></ns2:annotationElement><ns2:annotationElement position="528" colour="-7515392"><ns2:displayCharacter>4</ns2:displayCharacter><ns2:description> !aliphatic !aromatic !negative !proline</ns2:description><ns2:value>4.0</ns2:value></ns2:annotationElement><ns2:annotationElement position="529" colour="-6395904"><ns2:displayCharacter>5</ns2:displayCharacter><ns2:description>hydrophobic !aromatic !negative !proline !tiny</ns2:description><ns2:value>5.0</ns2:value></ns2:annotationElement><ns2:annotationElement position="530" colour="-10676992"><ns2:displayCharacter>1</ns2:displayCharacter><ns2:description>polar</ns2:description><ns2:value>1.0</ns2:value></ns2:annotationElement><ns2:annotationElement position="531" colour="-5341952"><ns2:displayCharacter>6</ns2:displayCharacter><ns2:description> !aliphatic !aromatic !charged !negative !positive !proline</ns2:description><ns2:value>6.0</ns2:value></ns2:annotationElement><ns2:annotationElement position="532" colour="-11730944"><ns2:displayCharacter>-</ns2:displayCharacter><ns2:description></ns2:description><ns2:value>0.0</ns2:value></ns2:annotationElement><ns2:annotationElement position="533" colour="-11730944"><ns2:displayCharacter>-</ns2:displayCharacter><ns2:description></ns2:description><ns2:value>0.0</ns2:value></ns2:annotationElement><ns2:annotationElement position="534" colour="-8569088"><ns2:displayCharacter>3</ns2:displayCharacter><ns2:description> !aliphatic !negative !proline</ns2:description><ns2:value>3.0</ns2:value></ns2:annotationElement><ns2:annotationElement position="535" colour="-11730944"><ns2:displayCharacter>-</ns2:displayCharacter><ns2:description></ns2:description><ns2:value>0.0</ns2:value></ns2:annotationElement><ns2:annotationElement position="536" colour="-11730944"><ns2:displayCharacter>-</ns2:displayCharacter><ns2:description></ns2:description><ns2:value>0.0</ns2:value></ns2:annotationElement><ns2:annotationElement position="537" colour="-11730944"><ns2:displayCharacter>-</ns2:displayCharacter><ns2:description></ns2:description><ns2:value>0.0</ns2:value></ns2:annotationElement><ns2:annotationElement position="538" colour="-3234048"><ns2:displayCharacter>8</ns2:displayCharacter><ns2:description>small tiny !aliphatic !aromatic !charged !negative !positive !proline</ns2:description><ns2:value>8.0</ns2:value></ns2:annotationElement><ns2:annotationElement position="539" colour="-4288000"><ns2:displayCharacter>7</ns2:displayCharacter><ns2:description>small !aliphatic !aromatic !charged !hydrophobic !negative !positive</ns2:description><ns2:value>7.0</ns2:value></ns2:annotationElement><ns2:annotationElement position="540" colour="-8569088"><ns2:displayCharacter>3</ns2:displayCharacter><ns2:description> !aliphatic !negative !proline</ns2:description><ns2:value>3.0</ns2:value></ns2:annotationElement><ns2:annotationElement position="541" colour="-6395904"><ns2:displayCharacter>5</ns2:displayCharacter><ns2:description>hydrophobic !aromatic !negative !proline !tiny</ns2:description><ns2:value>5.0</ns2:value></ns2:annotationElement><ns2:annotationElement position="542" colour="-5341952"><ns2:displayCharacter>6</ns2:displayCharacter><ns2:description>small !aliphatic !aromatic !charged !negative !positive</ns2:description><ns2:value>6.0</ns2:value></ns2:annotationElement><ns2:annotationElement position="543" colour="-8569088"><ns2:displayCharacter>3</ns2:displayCharacter><ns2:description> !aliphatic !aromatic !negative</ns2:description><ns2:value>3.0</ns2:value></ns2:annotationElement><ns2:annotationElement position="544" colour="-6395904"><ns2:displayCharacter>5</ns2:displayCharacter><ns2:description> !charged !negative !positive !proline !tiny</ns2:description><ns2:value>5.0</ns2:value></ns2:annotationElement><ns2:annotationElement position="545" colour="-9623040"><ns2:displayCharacter>2</ns2:displayCharacter><ns2:description> !negative !tiny</ns2:description><ns2:value>2.0</ns2:value></ns2:annotationElement><ns2:annotationElement position="546" colour="-11730944"><ns2:displayCharacter>-</ns2:displayCharacter><ns2:description></ns2:description><ns2:value>0.0</ns2:value></ns2:annotationElement><ns2:annotationElement position="547" colour="-6395904"><ns2:displayCharacter>5</ns2:displayCharacter><ns2:description>polar !aliphatic !aromatic !negative !proline</ns2:description><ns2:value>5.0</ns2:value></ns2:annotationElement><ns2:annotationElement position="548" colour="-7515392"><ns2:displayCharacter>4</ns2:displayCharacter><ns2:description>hydrophobic !negative !proline !tiny</ns2:description><ns2:value>4.0</ns2:value></ns2:annotationElement><ns2:annotationElement position="549" colour="-6395904"><ns2:displayCharacter>5</ns2:displayCharacter><ns2:description> !aromatic !charged !negative !positive !proline</ns2:description><ns2:value>5.0</ns2:value></ns2:annotationElement><ns2:annotationElement position="550" colour="-11730944"><ns2:displayCharacter>-</ns2:displayCharacter><ns2:description></ns2:description><ns2:value>0.0</ns2:value></ns2:annotationElement><ns2:annotationElement position="551" colour="-11730944"><ns2:displayCharacter>-</ns2:displayCharacter><ns2:description></ns2:description><ns2:value>0.0</ns2:value></ns2:annotationElement><ns2:annotationElement position="552" colour="-8569088"><ns2:displayCharacter>3</ns2:displayCharacter><ns2:description> !aliphatic !negative !proline</ns2:description><ns2:value>3.0</ns2:value></ns2:annotationElement><ns2:annotationElement position="553" colour="-7515392"><ns2:displayCharacter>4</ns2:displayCharacter><ns2:description> !aliphatic !aromatic !positive !proline</ns2:description><ns2:value>4.0</ns2:value></ns2:annotationElement><ns2:annotationElement position="554" colour="-8569088"><ns2:displayCharacter>3</ns2:displayCharacter><ns2:description> !aliphatic !negative !proline</ns2:description><ns2:value>3.0</ns2:value></ns2:annotationElement><ns2:annotationElement position="555" colour="-5341952"><ns2:displayCharacter>6</ns2:displayCharacter><ns2:description>polar !aliphatic !charged !negative !positive !proline</ns2:description><ns2:value>6.0</ns2:value></ns2:annotationElement><ns2:annotationElement position="556" colour="-9623040"><ns2:displayCharacter>2</ns2:displayCharacter><ns2:description> !positive !proline</ns2:description><ns2:value>2.0</ns2:value></ns2:annotationElement><ns2:annotationElement position="557" colour="-8569088"><ns2:displayCharacter>3</ns2:displayCharacter><ns2:description> !aromatic !negative !proline</ns2:description><ns2:value>3.0</ns2:value></ns2:annotationElement><ns2:annotationElement position="558" colour="-8569088"><ns2:displayCharacter>3</ns2:displayCharacter><ns2:description> !aromatic !negative !proline</ns2:description><ns2:value>3.0</ns2:value></ns2:annotationElement><ns2:annotationElement position="559" colour="-7515392"><ns2:displayCharacter>4</ns2:displayCharacter><ns2:description> !aliphatic !aromatic !negative !tiny</ns2:description><ns2:value>4.0</ns2:value></ns2:annotationElement><ns2:annotationElement position="560" colour="-7515392"><ns2:displayCharacter>4</ns2:displayCharacter><ns2:description> !aromatic !positive !proline !tiny</ns2:description><ns2:value>4.0</ns2:value></ns2:annotationElement><ns2:annotationElement position="561" colour="-6395904"><ns2:displayCharacter>5</ns2:displayCharacter><ns2:description>hydrophobic !negative !proline !small !tiny</ns2:description><ns2:value>5.0</ns2:value></ns2:annotationElement><ns2:annotationElement position="562" colour="-6395904"><ns2:displayCharacter>5</ns2:displayCharacter><ns2:description>polar !aliphatic !aromatic !proline !tiny</ns2:description><ns2:value>5.0</ns2:value></ns2:annotationElement><ns2:annotationElement position="563" colour="-8569088"><ns2:displayCharacter>3</ns2:displayCharacter><ns2:description> !aliphatic !aromatic !negative</ns2:description><ns2:value>3.0</ns2:value></ns2:annotationElement><ns2:annotationElement position="564" colour="-7515392"><ns2:displayCharacter>4</ns2:displayCharacter><ns2:description> !aliphatic !aromatic !proline !tiny</ns2:description><ns2:value>4.0</ns2:value></ns2:annotationElement><ns2:annotationElement position="565" colour="-11730944"><ns2:displayCharacter>-</ns2:displayCharacter><ns2:description></ns2:description><ns2:value>0.0</ns2:value></ns2:annotationElement><ns2:annotationElement position="566" colour="-11730944"><ns2:displayCharacter>-</ns2:displayCharacter><ns2:description></ns2:description><ns2:value>0.0</ns2:value></ns2:annotationElement><ns2:annotationElement position="567" colour="-11730944"><ns2:displayCharacter>-</ns2:displayCharacter><ns2:description></ns2:description><ns2:value>0.0</ns2:value></ns2:annotationElement><ns2:annotationElement position="568" colour="-11730944"><ns2:displayCharacter>-</ns2:displayCharacter><ns2:description></ns2:description><ns2:value>0.0</ns2:value></ns2:annotationElement><ns2:annotationElement position="569" colour="-11730944"><ns2:displayCharacter>-</ns2:displayCharacter><ns2:description></ns2:description><ns2:value>0.0</ns2:value></ns2:annotationElement><ns2:annotationElement position="570" colour="-8569088"><ns2:displayCharacter>3</ns2:displayCharacter><ns2:description> !aromatic !negative !proline</ns2:description><ns2:value>3.0</ns2:value></ns2:annotationElement><ns2:annotationElement position="571" colour="-9623040"><ns2:displayCharacter>2</ns2:displayCharacter><ns2:description> !aromatic !positive</ns2:description><ns2:value>2.0</ns2:value></ns2:annotationElement><ns2:annotationElement position="572" colour="-9623040"><ns2:displayCharacter>2</ns2:displayCharacter><ns2:description> !negative !proline</ns2:description><ns2:value>2.0</ns2:value></ns2:annotationElement><ns2:annotationElement position="573" colour="-5341952"><ns2:displayCharacter>6</ns2:displayCharacter><ns2:description>hydrophobic polar !aliphatic !negative !proline !tiny</ns2:description><ns2:value>6.0</ns2:value></ns2:annotationElement><ns2:annotationElement position="574" colour="-4288000"><ns2:displayCharacter>7</ns2:displayCharacter><ns2:description>small !aliphatic !aromatic !charged !negative !positive !tiny</ns2:description><ns2:value>7.0</ns2:value></ns2:annotationElement><ns2:annotationElement position="575" colour="-6395904"><ns2:displayCharacter>5</ns2:displayCharacter><ns2:description>hydrophobic !negative !proline !small !tiny</ns2:description><ns2:value>5.0</ns2:value></ns2:annotationElement><ns2:annotationElement position="576" colour="-8569088"><ns2:displayCharacter>3</ns2:displayCharacter><ns2:description> !aromatic !positive !proline</ns2:description><ns2:value>3.0</ns2:value></ns2:annotationElement><ns2:annotationElement position="577" colour="-7515392"><ns2:displayCharacter>4</ns2:displayCharacter><ns2:description>polar !aliphatic !proline !tiny</ns2:description><ns2:value>4.0</ns2:value></ns2:annotationElement><ns2:annotationElement position="578" colour="-9623040"><ns2:displayCharacter>2</ns2:displayCharacter><ns2:description> !aromatic !proline</ns2:description><ns2:value>2.0</ns2:value></ns2:annotationElement><ns2:annotationElement position="579" colour="-7515392"><ns2:displayCharacter>4</ns2:displayCharacter><ns2:description>polar !aliphatic !proline !tiny</ns2:description><ns2:value>4.0</ns2:value></ns2:annotationElement><ns2:annotationElement position="580" colour="-11730944"><ns2:displayCharacter>-</ns2:displayCharacter><ns2:description></ns2:description><ns2:value>0.0</ns2:value></ns2:annotationElement><ns2:annotationElement position="581" colour="-11730944"><ns2:displayCharacter>-</ns2:displayCharacter><ns2:description></ns2:description><ns2:value>0.0</ns2:value></ns2:annotationElement><ns2:annotationElement position="582" colour="-11730944"><ns2:displayCharacter>-</ns2:displayCharacter><ns2:description></ns2:description><ns2:value>0.0</ns2:value></ns2:annotationElement><ns2:annotationElement position="583" colour="-11730944"><ns2:displayCharacter>-</ns2:displayCharacter><ns2:description></ns2:description><ns2:value>0.0</ns2:value></ns2:annotationElement><ns2:annotationElement position="584" colour="-11730944"><ns2:displayCharacter>-</ns2:displayCharacter><ns2:description></ns2:description><ns2:value>0.0</ns2:value></ns2:annotationElement><ns2:annotationElement position="585" colour="-11730944"><ns2:displayCharacter>-</ns2:displayCharacter><ns2:description></ns2:description><ns2:value>0.0</ns2:value></ns2:annotationElement><ns2:annotationElement position="586" colour="-11730944"><ns2:displayCharacter>-</ns2:displayCharacter><ns2:description></ns2:description><ns2:value>0.0</ns2:value></ns2:annotationElement><ns2:annotationElement position="587" colour="-11730944"><ns2:displayCharacter>-</ns2:displayCharacter><ns2:description></ns2:description><ns2:value>0.0</ns2:value></ns2:annotationElement><ns2:annotationElement position="588" colour="-11730944"><ns2:displayCharacter>-</ns2:displayCharacter><ns2:description></ns2:description><ns2:value>0.0</ns2:value></ns2:annotationElement><ns2:annotationElement position="589" colour="-11730944"><ns2:displayCharacter>-</ns2:displayCharacter><ns2:description></ns2:description><ns2:value>0.0</ns2:value></ns2:annotationElement><ns2:annotationElement position="590" colour="-11730944"><ns2:displayCharacter>-</ns2:displayCharacter><ns2:description></ns2:description><ns2:value>0.0</ns2:value></ns2:annotationElement><ns2:annotationElement position="591" colour="-11730944"><ns2:displayCharacter>-</ns2:displayCharacter><ns2:description></ns2:description><ns2:value>0.0</ns2:value></ns2:annotationElement><ns2:annotationElement position="592" colour="-11730944"><ns2:displayCharacter>-</ns2:displayCharacter><ns2:description></ns2:description><ns2:value>0.0</ns2:value></ns2:annotationElement><ns2:annotationElement position="593" colour="-8569088"><ns2:displayCharacter>3</ns2:displayCharacter><ns2:description> !aromatic !proline !tiny</ns2:description><ns2:value>3.0</ns2:value></ns2:annotationElement><ns2:annotationElement position="594" colour="-5341952"><ns2:displayCharacter>6</ns2:displayCharacter><ns2:description>hydrophobic !charged !negative !positive !proline !tiny</ns2:description><ns2:value>6.0</ns2:value></ns2:annotationElement><ns2:annotationElement position="595" colour="-8569088"><ns2:displayCharacter>3</ns2:displayCharacter><ns2:description> !aromatic !negative !proline</ns2:description><ns2:value>3.0</ns2:value></ns2:annotationElement><ns2:annotationElement position="596" colour="-3234048"><ns2:displayCharacter>8</ns2:displayCharacter><ns2:description>hydrophobic !aromatic !charged !negative !polar !positive !proline !tiny</ns2:description><ns2:value>8.0</ns2:value></ns2:annotationElement><ns2:annotationElement position="597" colour="-11730944"><ns2:displayCharacter>-</ns2:displayCharacter><ns2:description></ns2:description><ns2:value>0.0</ns2:value></ns2:annotationElement><ns2:annotationElement position="598" colour="-11730944"><ns2:displayCharacter>-</ns2:displayCharacter><ns2:description></ns2:description><ns2:value>0.0</ns2:value></ns2:annotationElement><ns2:annotationElement position="599" colour="-11730944"><ns2:displayCharacter>-</ns2:displayCharacter><ns2:description></ns2:description><ns2:value>0.0</ns2:value></ns2:annotationElement><ns2:annotationElement position="600" colour="-11730944"><ns2:displayCharacter>-</ns2:displayCharacter><ns2:description></ns2:description><ns2:value>0.0</ns2:value></ns2:annotationElement><ns2:annotationElement position="601" colour="-11730944"><ns2:displayCharacter>-</ns2:displayCharacter><ns2:description></ns2:description><ns2:value>0.0</ns2:value></ns2:annotationElement><ns2:annotationElement position="602" colour="-7515392"><ns2:displayCharacter>4</ns2:displayCharacter><ns2:description> !aliphatic !aromatic !positive !proline</ns2:description><ns2:value>4.0</ns2:value></ns2:annotationElement><ns2:annotationElement position="603" colour="-7515392"><ns2:displayCharacter>4</ns2:displayCharacter><ns2:description> !aliphatic !aromatic !positive !proline</ns2:description><ns2:value>4.0</ns2:value></ns2:annotationElement><ns2:annotationElement position="604" colour="-4288000"><ns2:displayCharacter>7</ns2:displayCharacter><ns2:description>hydrophobic !charged !negative !positive !proline !small !tiny</ns2:description><ns2:value>7.0</ns2:value></ns2:annotationElement><ns2:annotationElement position="605" colour="-6395904"><ns2:displayCharacter>5</ns2:displayCharacter><ns2:description> !aromatic !charged !negative !positive !proline</ns2:description><ns2:value>5.0</ns2:value></ns2:annotationElement><ns2:annotationElement position="606" colour="-7515392"><ns2:displayCharacter>4</ns2:displayCharacter><ns2:description> !aliphatic !aromatic !negative !tiny</ns2:description><ns2:value>4.0</ns2:value></ns2:annotationElement><ns2:annotationElement position="607" colour="-9623040"><ns2:displayCharacter>2</ns2:displayCharacter><ns2:description>polar small</ns2:description><ns2:value>2.0</ns2:value></ns2:annotationElement><ns2:annotationElement position="608" colour="-11730944"><ns2:displayCharacter>0</ns2:displayCharacter><ns2:description></ns2:description><ns2:value>0.0</ns2:value></ns2:annotationElement><ns2:annotationElement position="609" colour="-11730944"><ns2:displayCharacter>0</ns2:displayCharacter><ns2:description></ns2:description><ns2:value>0.0</ns2:value></ns2:annotationElement><ns2:annotationElement position="610" colour="-11730944"><ns2:displayCharacter>-</ns2:displayCharacter><ns2:description></ns2:description><ns2:value>0.0</ns2:value></ns2:annotationElement><ns2:annotationElement position="611" colour="-11730944"><ns2:displayCharacter>-</ns2:displayCharacter><ns2:description></ns2:description><ns2:value>0.0</ns2:value></ns2:annotationElement><ns2:annotationElement position="612" colour="-11730944"><ns2:displayCharacter>-</ns2:displayCharacter><ns2:description></ns2:description><ns2:value>0.0</ns2:value></ns2:annotationElement><ns2:annotationElement position="613" colour="-11730944"><ns2:displayCharacter>-</ns2:displayCharacter><ns2:description></ns2:description><ns2:value>0.0</ns2:value></ns2:annotationElement><ns2:annotationElement position="614" colour="-11730944"><ns2:displayCharacter>-</ns2:displayCharacter><ns2:description></ns2:description><ns2:value>0.0</ns2:value></ns2:annotationElement><ns2:annotationElement position="615" colour="-11730944"><ns2:displayCharacter>-</ns2:displayCharacter><ns2:description></ns2:description><ns2:value>0.0</ns2:value></ns2:annotationElement><ns2:annotationElement position="616" colour="-11730944"><ns2:displayCharacter>0</ns2:displayCharacter><ns2:description></ns2:description><ns2:value>0.0</ns2:value></ns2:annotationElement><ns2:annotationElement position="617" colour="-11730944"><ns2:displayCharacter>-</ns2:displayCharacter><ns2:description></ns2:description><ns2:value>0.0</ns2:value></ns2:annotationElement><ns2:annotationElement position="618" colour="-11730944"><ns2:displayCharacter>-</ns2:displayCharacter><ns2:description></ns2:description><ns2:value>0.0</ns2:value></ns2:annotationElement><ns2:annotationElement position="619" colour="-9623040"><ns2:displayCharacter>2</ns2:displayCharacter><ns2:description>aliphatic hydrophobic</ns2:description><ns2:value>2.0</ns2:value></ns2:annotationElement><ns2:annotationElement position="620" colour="-11730944"><ns2:displayCharacter>0</ns2:displayCharacter><ns2:description></ns2:description><ns2:value>0.0</ns2:value></ns2:annotationElement><ns2:annotationElement position="621" colour="-9623040"><ns2:displayCharacter>2</ns2:displayCharacter><ns2:description>charged polar</ns2:description><ns2:value>2.0</ns2:value></ns2:annotationElement><ns2:annotationElement position="622" colour="-11730944"><ns2:displayCharacter>0</ns2:displayCharacter><ns2:description></ns2:description><ns2:value>0.0</ns2:value></ns2:annotationElement><ns2:annotationElement position="623" colour="-10676992"><ns2:displayCharacter>1</ns2:displayCharacter><ns2:description>hydrophobic</ns2:description><ns2:value>1.0</ns2:value></ns2:annotationElement><ns2:annotationElement position="624" colour="-10676992"><ns2:displayCharacter>1</ns2:displayCharacter><ns2:description>hydrophobic</ns2:description><ns2:value>1.0</ns2:value></ns2:annotationElement><ns2:annotationElement position="625" colour="-5341952"><ns2:displayCharacter>6</ns2:displayCharacter><ns2:description> !charged !negative !positive !proline !small !tiny</ns2:description><ns2:value>6.0</ns2:value></ns2:annotationElement><ns2:annotationElement position="626" colour="-8569088"><ns2:displayCharacter>3</ns2:displayCharacter><ns2:description> !aromatic !proline !tiny</ns2:description><ns2:value>3.0</ns2:value></ns2:annotationElement><ns2:annotationElement position="627" colour="-8569088"><ns2:displayCharacter>3</ns2:displayCharacter><ns2:description> !aliphatic !aromatic !negative</ns2:description><ns2:value>3.0</ns2:value></ns2:annotationElement><ns2:annotationElement position="628" colour="-7515392"><ns2:displayCharacter>4</ns2:displayCharacter><ns2:description>polar !aliphatic !proline !tiny</ns2:description><ns2:value>4.0</ns2:value></ns2:annotationElement><ns2:annotationElement position="629" colour="-6395904"><ns2:displayCharacter>5</ns2:displayCharacter><ns2:description> !aromatic !charged !negative !polar !positive</ns2:description><ns2:value>5.0</ns2:value></ns2:annotationElement><ns2:annotationElement position="630" colour="-8569088"><ns2:displayCharacter>3</ns2:displayCharacter><ns2:description> !aromatic !proline !tiny</ns2:description><ns2:value>3.0</ns2:value></ns2:annotationElement><ns2:annotationElement position="631" colour="-7515392"><ns2:displayCharacter>4</ns2:displayCharacter><ns2:description> !aromatic !positive !proline !tiny</ns2:description><ns2:value>4.0</ns2:value></ns2:annotationElement><ns2:annotationElement position="632" colour="-6395904"><ns2:displayCharacter>5</ns2:displayCharacter><ns2:description>polar !aliphatic !aromatic !proline !tiny</ns2:description><ns2:value>5.0</ns2:value></ns2:annotationElement><ns2:annotationElement position="633" colour="-11730944"><ns2:displayCharacter>-</ns2:displayCharacter><ns2:description></ns2:description><ns2:value>0.0</ns2:value></ns2:annotationElement><ns2:annotationElement position="634" colour="-11730944"><ns2:displayCharacter>-</ns2:displayCharacter><ns2:description></ns2:description><ns2:value>0.0</ns2:value></ns2:annotationElement><ns2:annotationElement position="635" colour="-11730944"><ns2:displayCharacter>-</ns2:displayCharacter><ns2:description></ns2:description><ns2:value>0.0</ns2:value></ns2:annotationElement><ns2:annotationElement position="636" colour="-11730944"><ns2:displayCharacter>-</ns2:displayCharacter><ns2:description></ns2:description><ns2:value>0.0</ns2:value></ns2:annotationElement><ns2:annotationElement position="637" colour="-7515392"><ns2:displayCharacter>4</ns2:displayCharacter><ns2:description> !charged !negative !positive !tiny</ns2:description><ns2:value>4.0</ns2:value></ns2:annotationElement><ns2:annotationElement position="638" colour="-7515392"><ns2:displayCharacter>4</ns2:displayCharacter><ns2:description>hydrophobic !aliphatic !negative !proline</ns2:description><ns2:value>4.0</ns2:value></ns2:annotationElement><ns2:annotationElement position="639" colour="-5341952"><ns2:displayCharacter>6</ns2:displayCharacter><ns2:description>hydrophobic !charged !negative !positive !proline !tiny</ns2:description><ns2:value>6.0</ns2:value></ns2:annotationElement><ns2:annotationElement position="640" colour="-6395904"><ns2:displayCharacter>5</ns2:displayCharacter><ns2:description> !aromatic !charged !negative !positive !proline</ns2:description><ns2:value>5.0</ns2:value></ns2:annotationElement><ns2:annotationElement position="641" colour="-8569088"><ns2:displayCharacter>3</ns2:displayCharacter><ns2:description> !aliphatic !positive !proline</ns2:description><ns2:value>3.0</ns2:value></ns2:annotationElement><ns2:annotationElement position="642" colour="-10676992"><ns2:displayCharacter>1</ns2:displayCharacter><ns2:description> !aromatic</ns2:description><ns2:value>1.0</ns2:value></ns2:annotationElement><ns2:annotationElement position="643" colour="-7515392"><ns2:displayCharacter>4</ns2:displayCharacter><ns2:description> !aliphatic !aromatic !negative !proline</ns2:description><ns2:value>4.0</ns2:value></ns2:annotationElement><ns2:annotationElement position="644" colour="-11730944"><ns2:displayCharacter>-</ns2:displayCharacter><ns2:description></ns2:description><ns2:value>0.0</ns2:value></ns2:annotationElement><ns2:annotationElement position="645" colour="-11730944"><ns2:displayCharacter>-</ns2:displayCharacter><ns2:description></ns2:description><ns2:value>0.0</ns2:value></ns2:annotationElement><ns2:annotationElement position="646" colour="-8569088"><ns2:displayCharacter>3</ns2:displayCharacter><ns2:description> !aliphatic !aromatic !proline</ns2:description><ns2:value>3.0</ns2:value></ns2:annotationElement><ns2:annotationElement position="647" colour="-9623040"><ns2:displayCharacter>2</ns2:displayCharacter><ns2:description> !negative !tiny</ns2:description><ns2:value>2.0</ns2:value></ns2:annotationElement><ns2:annotationElement position="648" colour="-11730944"><ns2:displayCharacter>-</ns2:displayCharacter><ns2:description></ns2:description><ns2:value>0.0</ns2:value></ns2:annotationElement><ns2:annotationElement position="649" colour="-11730944"><ns2:displayCharacter>-</ns2:displayCharacter><ns2:description></ns2:description><ns2:value>0.0</ns2:value></ns2:annotationElement><ns2:annotationElement position="650" colour="-6395904"><ns2:displayCharacter>5</ns2:displayCharacter><ns2:description> !aromatic !charged !negative !positive !proline</ns2:description><ns2:value>5.0</ns2:value></ns2:annotationElement><ns2:annotationElement position="651" colour="-6395904"><ns2:displayCharacter>5</ns2:displayCharacter><ns2:description>hydrophobic !aromatic !negative !proline !tiny</ns2:description><ns2:value>5.0</ns2:value></ns2:annotationElement><ns2:annotationElement position="652" colour="-8569088"><ns2:displayCharacter>3</ns2:displayCharacter><ns2:description> !aliphatic !aromatic !negative</ns2:description><ns2:value>3.0</ns2:value></ns2:annotationElement><ns2:annotationElement position="653" colour="-3234048"><ns2:displayCharacter>8</ns2:displayCharacter><ns2:description>hydrophobic !aliphatic !charged !negative !positive !proline !small !tiny</ns2:description><ns2:value>8.0</ns2:value></ns2:annotationElement><ns2:annotationElement position="654" colour="-7515392"><ns2:displayCharacter>4</ns2:displayCharacter><ns2:description> !aliphatic !aromatic !hydrophobic !positive</ns2:description><ns2:value>4.0</ns2:value></ns2:annotationElement><ns2:annotationElement position="655" colour="-8569088"><ns2:displayCharacter>3</ns2:displayCharacter><ns2:description> !aromatic !positive !proline</ns2:description><ns2:value>3.0</ns2:value></ns2:annotationElement><ns2:annotationElement position="656" colour="-6395904"><ns2:displayCharacter>5</ns2:displayCharacter><ns2:description> !aliphatic !aromatic !charged !negative !positive</ns2:description><ns2:value>5.0</ns2:value></ns2:annotationElement><ns2:annotationElement position="657" colour="-11730944"><ns2:displayCharacter>-</ns2:displayCharacter><ns2:description></ns2:description><ns2:value>0.0</ns2:value></ns2:annotationElement><ns2:annotationElement position="658" colour="-11730944"><ns2:displayCharacter>-</ns2:displayCharacter><ns2:description></ns2:description><ns2:value>0.0</ns2:value></ns2:annotationElement><ns2:annotationElement position="659" colour="-11730944"><ns2:displayCharacter>-</ns2:displayCharacter><ns2:description></ns2:description><ns2:value>0.0</ns2:value></ns2:annotationElement><ns2:annotationElement position="660" colour="-11730944"><ns2:displayCharacter>-</ns2:displayCharacter><ns2:description></ns2:description><ns2:value>0.0</ns2:value></ns2:annotationElement><ns2:annotationElement position="661" colour="-11730944"><ns2:displayCharacter>-</ns2:displayCharacter><ns2:description></ns2:description><ns2:value>0.0</ns2:value></ns2:annotationElement><ns2:annotationElement position="662" colour="-11730944"><ns2:displayCharacter>-</ns2:displayCharacter><ns2:description></ns2:description><ns2:value>0.0</ns2:value></ns2:annotationElement><ns2:annotationElement position="663" colour="-11730944"><ns2:displayCharacter>-</ns2:displayCharacter><ns2:description></ns2:description><ns2:value>0.0</ns2:value></ns2:annotationElement><ns2:annotationElement position="664" colour="-11730944"><ns2:displayCharacter>-</ns2:displayCharacter><ns2:description></ns2:description><ns2:value>0.0</ns2:value></ns2:annotationElement><ns2:annotationElement position="665" colour="-11730944"><ns2:displayCharacter>-</ns2:displayCharacter><ns2:description></ns2:description><ns2:value>0.0</ns2:value></ns2:annotationElement><ns2:annotationElement position="666" colour="-11730944"><ns2:displayCharacter>-</ns2:displayCharacter><ns2:description></ns2:description><ns2:value>0.0</ns2:value></ns2:annotationElement><ns2:annotationElement position="667" colour="-6395904"><ns2:displayCharacter>5</ns2:displayCharacter><ns2:description> !aliphatic !charged !negative !positive !proline</ns2:description><ns2:value>5.0</ns2:value></ns2:annotationElement><ns2:annotationElement position="668" colour="-7515392"><ns2:displayCharacter>4</ns2:displayCharacter><ns2:description> !aromatic !proline !small !tiny</ns2:description><ns2:value>4.0</ns2:value></ns2:annotationElement><ns2:annotationElement position="669" colour="-8569088"><ns2:displayCharacter>3</ns2:displayCharacter><ns2:description> !positive !proline !tiny</ns2:description><ns2:value>3.0</ns2:value></ns2:annotationElement><ns2:annotationElement position="670" colour="-5341952"><ns2:displayCharacter>6</ns2:displayCharacter><ns2:description>polar !aliphatic !aromatic !hydrophobic !positive !proline</ns2:description><ns2:value>6.0</ns2:value></ns2:annotationElement><ns2:annotationElement position="671" colour="-6395904"><ns2:displayCharacter>5</ns2:displayCharacter><ns2:description> !aliphatic !charged !negative !positive !proline</ns2:description><ns2:value>5.0</ns2:value></ns2:annotationElement><ns2:annotationElement position="672" colour="-3234048"><ns2:displayCharacter>8</ns2:displayCharacter><ns2:description>hydrophobic small !aliphatic !aromatic !charged !negative !positive !proline</ns2:description><ns2:value>8.0</ns2:value></ns2:annotationElement><ns2:annotationElement position="673" colour="-9623040"><ns2:displayCharacter>2</ns2:displayCharacter><ns2:description> !aliphatic !tiny</ns2:description><ns2:value>2.0</ns2:value></ns2:annotationElement><ns2:annotationElement position="674" colour="-6395904"><ns2:displayCharacter>5</ns2:displayCharacter><ns2:description> !aliphatic !charged !negative !positive !proline</ns2:description><ns2:value>5.0</ns2:value></ns2:annotationElement><ns2:annotationElement position="675" colour="-11730944"><ns2:displayCharacter>-</ns2:displayCharacter><ns2:description></ns2:description><ns2:value>0.0</ns2:value></ns2:annotationElement><ns2:annotationElement position="676" colour="-11730944"><ns2:displayCharacter>-</ns2:displayCharacter><ns2:description></ns2:description><ns2:value>0.0</ns2:value></ns2:annotationElement><ns2:annotationElement position="677" colour="-11730944"><ns2:displayCharacter>-</ns2:displayCharacter><ns2:description></ns2:description><ns2:value>0.0</ns2:value></ns2:annotationElement><ns2:annotationElement position="678" colour="-11730944"><ns2:displayCharacter>-</ns2:displayCharacter><ns2:description></ns2:description><ns2:value>0.0</ns2:value></ns2:annotationElement><ns2:annotationElement position="679" colour="-10676992"><ns2:displayCharacter>1</ns2:displayCharacter><ns2:description> !negative</ns2:description><ns2:value>1.0</ns2:value></ns2:annotationElement><ns2:annotationElement position="680" colour="-10676992"><ns2:displayCharacter>1</ns2:displayCharacter><ns2:description>small</ns2:description><ns2:value>1.0</ns2:value></ns2:annotationElement><ns2:annotationElement position="681" colour="-5341952"><ns2:displayCharacter>6</ns2:displayCharacter><ns2:description>charged polar !aliphatic !proline !small !tiny</ns2:description><ns2:value>6.0</ns2:value></ns2:annotationElement><ns2:annotationElement position="682" colour="-8569088"><ns2:displayCharacter>3</ns2:displayCharacter><ns2:description> !aliphatic !aromatic !negative</ns2:description><ns2:value>3.0</ns2:value></ns2:annotationElement><ns2:annotationElement position="683" colour="-2114560"><ns2:displayCharacter>9</ns2:displayCharacter><ns2:description>aliphatic hydrophobic !aromatic !charged !negative !polar !positive !proline !tiny</ns2:description><ns2:value>9.0</ns2:value></ns2:annotationElement><ns2:annotationElement position="684" colour="-11730944"><ns2:displayCharacter>-</ns2:displayCharacter><ns2:description></ns2:description><ns2:value>0.0</ns2:value></ns2:annotationElement><ns2:annotationElement position="685" colour="-11730944"><ns2:displayCharacter>-</ns2:displayCharacter><ns2:description></ns2:description><ns2:value>0.0</ns2:value></ns2:annotationElement><ns2:annotationElement position="686" colour="-11730944"><ns2:displayCharacter>-</ns2:displayCharacter><ns2:description></ns2:description><ns2:value>0.0</ns2:value></ns2:annotationElement><ns2:annotationElement position="687" colour="-11730944"><ns2:displayCharacter>-</ns2:displayCharacter><ns2:description></ns2:description><ns2:value>0.0</ns2:value></ns2:annotationElement><ns2:annotationElement position="688" colour="-11730944"><ns2:displayCharacter>-</ns2:displayCharacter><ns2:description></ns2:description><ns2:value>0.0</ns2:value></ns2:annotationElement><ns2:annotationElement position="689" colour="-11730944"><ns2:displayCharacter>-</ns2:displayCharacter><ns2:description></ns2:description><ns2:value>0.0</ns2:value></ns2:annotationElement><ns2:annotationElement position="690" colour="-11730944"><ns2:displayCharacter>-</ns2:displayCharacter><ns2:description></ns2:description><ns2:value>0.0</ns2:value></ns2:annotationElement><ns2:annotationElement position="691" colour="-11730944"><ns2:displayCharacter>-</ns2:displayCharacter><ns2:description></ns2:description><ns2:value>0.0</ns2:value></ns2:annotationElement><ns2:annotationElement position="692" colour="-8569088"><ns2:displayCharacter>3</ns2:displayCharacter><ns2:description> !aliphatic !aromatic !proline</ns2:description><ns2:value>3.0</ns2:value></ns2:annotationElement><ns2:annotationElement position="693" colour="-10676992"><ns2:displayCharacter>1</ns2:displayCharacter><ns2:description>hydrophobic</ns2:description><ns2:value>1.0</ns2:value></ns2:annotationElement><ns2:annotationElement position="694" colour="-10676992"><ns2:displayCharacter>1</ns2:displayCharacter><ns2:description>small</ns2:description><ns2:value>1.0</ns2:value></ns2:annotationElement><ns2:annotationElement position="695" colour="-10676992"><ns2:displayCharacter>1</ns2:displayCharacter><ns2:description>polar</ns2:description><ns2:value>1.0</ns2:value></ns2:annotationElement><ns2:annotationElement position="696" colour="-11730944"><ns2:displayCharacter>-</ns2:displayCharacter><ns2:description></ns2:description><ns2:value>0.0</ns2:value></ns2:annotationElement><ns2:annotationElement position="697" colour="-11730944"><ns2:displayCharacter>-</ns2:displayCharacter><ns2:description></ns2:description><ns2:value>0.0</ns2:value></ns2:annotationElement><ns2:annotationElement position="698" colour="-11730944"><ns2:displayCharacter>-</ns2:displayCharacter><ns2:description></ns2:description><ns2:value>0.0</ns2:value></ns2:annotationElement><ns2:annotationElement position="699" colour="-11730944"><ns2:displayCharacter>-</ns2:displayCharacter><ns2:description></ns2:description><ns2:value>0.0</ns2:value></ns2:annotationElement><ns2:annotationElement position="700" colour="-11730944"><ns2:displayCharacter>-</ns2:displayCharacter><ns2:description></ns2:description><ns2:value>0.0</ns2:value></ns2:annotationElement><ns2:annotationElement position="701" colour="-11730944"><ns2:displayCharacter>-</ns2:displayCharacter><ns2:description></ns2:description><ns2:value>0.0</ns2:value></ns2:annotationElement><ns2:annotationElement position="702" colour="-11730944"><ns2:displayCharacter>-</ns2:displayCharacter><ns2:description></ns2:description><ns2:value>0.0</ns2:value></ns2:annotationElement><ns2:annotationElement position="703" colour="-11730944"><ns2:displayCharacter>-</ns2:displayCharacter><ns2:description></ns2:description><ns2:value>0.0</ns2:value></ns2:annotationElement><ns2:annotationElement position="704" colour="-11730944"><ns2:displayCharacter>-</ns2:displayCharacter><ns2:description></ns2:description><ns2:value>0.0</ns2:value></ns2:annotationElement><ns2:annotationElement position="705" colour="-11730944"><ns2:displayCharacter>-</ns2:displayCharacter><ns2:description></ns2:description><ns2:value>0.0</ns2:value></ns2:annotationElement><ns2:annotationElement position="706" colour="-11730944"><ns2:displayCharacter>-</ns2:displayCharacter><ns2:description></ns2:description><ns2:value>0.0</ns2:value></ns2:annotationElement><ns2:annotationElement position="707" colour="-11730944"><ns2:displayCharacter>-</ns2:displayCharacter><ns2:description></ns2:description><ns2:value>0.0</ns2:value></ns2:annotationElement><ns2:annotationElement position="708" colour="-11730944"><ns2:displayCharacter>-</ns2:displayCharacter><ns2:description></ns2:description><ns2:value>0.0</ns2:value></ns2:annotationElement><ns2:annotationElement position="709" colour="-11730944"><ns2:displayCharacter>-</ns2:displayCharacter><ns2:description></ns2:description><ns2:value>0.0</ns2:value></ns2:annotationElement><ns2:annotationElement position="710" colour="-11730944"><ns2:displayCharacter>-</ns2:displayCharacter><ns2:description></ns2:description><ns2:value>0.0</ns2:value></ns2:annotationElement><ns2:annotationElement position="711" colour="-11730944"><ns2:displayCharacter>-</ns2:displayCharacter><ns2:description></ns2:description><ns2:value>0.0</ns2:value></ns2:annotationElement><ns2:annotationElement position="712" colour="-11730944"><ns2:displayCharacter>-</ns2:displayCharacter><ns2:description></ns2:description><ns2:value>0.0</ns2:value></ns2:annotationElement><ns2:annotationElement position="713" colour="-11730944"><ns2:displayCharacter>-</ns2:displayCharacter><ns2:description></ns2:description><ns2:value>0.0</ns2:value></ns2:annotationElement><ns2:annotationElement position="714" colour="-11730944"><ns2:displayCharacter>-</ns2:displayCharacter><ns2:description></ns2:description><ns2:value>0.0</ns2:value></ns2:annotationElement><ns2:annotationElement position="715" colour="-11730944"><ns2:displayCharacter>-</ns2:displayCharacter><ns2:description></ns2:description><ns2:value>0.0</ns2:value></ns2:annotationElement><ns2:annotationElement position="716" colour="-11730944"><ns2:displayCharacter>-</ns2:displayCharacter><ns2:description></ns2:description><ns2:value>0.0</ns2:value></ns2:annotationElement><ns2:annotationElement position="717" colour="-11730944"><ns2:displayCharacter>-</ns2:displayCharacter><ns2:description></ns2:description><ns2:value>0.0</ns2:value></ns2:annotationElement><ns2:annotationElement position="718" colour="-11730944"><ns2:displayCharacter>-</ns2:displayCharacter><ns2:description></ns2:description><ns2:value>0.0</ns2:value></ns2:annotationElement><ns2:annotationElement position="719" colour="-11730944"><ns2:displayCharacter>-</ns2:displayCharacter><ns2:description></ns2:description><ns2:value>0.0</ns2:value></ns2:annotationElement><ns2:annotationElement position="720" colour="-11730944"><ns2:displayCharacter>-</ns2:displayCharacter><ns2:description></ns2:description><ns2:value>0.0</ns2:value></ns2:annotationElement><ns2:annotationElement position="721" colour="-11730944"><ns2:displayCharacter>-</ns2:displayCharacter><ns2:description></ns2:description><ns2:value>0.0</ns2:value></ns2:annotationElement><ns2:annotationElement position="722" colour="-11730944"><ns2:displayCharacter>-</ns2:displayCharacter><ns2:description></ns2:description><ns2:value>0.0</ns2:value></ns2:annotationElement><ns2:annotationElement position="723" colour="-11730944"><ns2:displayCharacter>-</ns2:displayCharacter><ns2:description></ns2:description><ns2:value>0.0</ns2:value></ns2:annotationElement><ns2:annotationElement position="724" colour="-11730944"><ns2:displayCharacter>-</ns2:displayCharacter><ns2:description></ns2:description><ns2:value>0.0</ns2:value></ns2:annotationElement><ns2:annotationElement position="725" colour="-11730944"><ns2:displayCharacter>-</ns2:displayCharacter><ns2:description></ns2:description><ns2:value>0.0</ns2:value></ns2:annotationElement><ns2:annotationElement position="726" colour="-11730944"><ns2:displayCharacter>-</ns2:displayCharacter><ns2:description></ns2:description><ns2:value>0.0</ns2:value></ns2:annotationElement><ns2:annotationElement position="727" colour="-11730944"><ns2:displayCharacter>-</ns2:displayCharacter><ns2:description></ns2:description><ns2:value>0.0</ns2:value></ns2:annotationElement><ns2:annotationElement position="728" colour="-11730944"><ns2:displayCharacter>-</ns2:displayCharacter><ns2:description></ns2:description><ns2:value>0.0</ns2:value></ns2:annotationElement><ns2:annotationElement position="729" colour="-11730944"><ns2:displayCharacter>-</ns2:displayCharacter><ns2:description></ns2:description><ns2:value>0.0</ns2:value></ns2:annotationElement><ns2:annotationElement position="730" colour="-11730944"><ns2:displayCharacter>-</ns2:displayCharacter><ns2:description></ns2:description><ns2:value>0.0</ns2:value></ns2:annotationElement><ns2:annotationElement position="731" colour="-11730944"><ns2:displayCharacter>-</ns2:displayCharacter><ns2:description></ns2:description><ns2:value>0.0</ns2:value></ns2:annotationElement><ns2:annotationElement position="732" colour="-11730944"><ns2:displayCharacter>-</ns2:displayCharacter><ns2:description></ns2:description><ns2:value>0.0</ns2:value></ns2:annotationElement><ns2:annotationElement position="733" colour="-11730944"><ns2:displayCharacter>-</ns2:displayCharacter><ns2:description></ns2:description><ns2:value>0.0</ns2:value></ns2:annotationElement><ns2:annotationElement position="734" colour="-11730944"><ns2:displayCharacter>-</ns2:displayCharacter><ns2:description></ns2:description><ns2:value>0.0</ns2:value></ns2:annotationElement><ns2:annotationElement position="735" colour="-11730944"><ns2:displayCharacter>-</ns2:displayCharacter><ns2:description></ns2:description><ns2:value>0.0</ns2:value></ns2:annotationElement><ns2:label>Conservation</ns2:label><ns2:description>Conservation of total alignment less than 25% gaps</ns2:description></ns2:Annotation><ns2:Annotation graph="true" graphType="1" graphGroup="-1" graphHeight="40" id="ann65" scoreOnly="false" visible="true" centreColLabels="false" scaleColLabels="false" showAllColLabels="false" autoCalculated="true" belowAlignment="true" calcId=""><ns2:annotationElement position="0" colour="-862976"><ns2:displayCharacter> </ns2:displayCharacter><ns2:description>212.33566</ns2:description><ns2:value>212.33566</ns2:value></ns2:annotationElement><ns2:annotationElement position="1" colour="-731136"><ns2:displayCharacter> </ns2:displayCharacter><ns2:description>215.45313</ns2:description><ns2:value>215.45312</ns2:value></ns2:annotationElement><ns2:annotationElement position="2" colour="-6656"><ns2:displayCharacter> </ns2:displayCharacter><ns2:description>229.09534</ns2:description><ns2:value>229.09534</ns2:value></ns2:annotationElement><ns2:annotationElement position="3" colour="-6656"><ns2:displayCharacter> </ns2:displayCharacter><ns2:description>229.09534</ns2:description><ns2:value>229.09534</ns2:value></ns2:annotationElement><ns2:annotationElement position="4" colour="-6656"><ns2:displayCharacter> </ns2:displayCharacter><ns2:description>229.09534</ns2:description><ns2:value>229.09534</ns2:value></ns2:annotationElement><ns2:annotationElement position="5" colour="-6656"><ns2:displayCharacter> </ns2:displayCharacter><ns2:description>229.09534</ns2:description><ns2:value>229.09534</ns2:value></ns2:annotationElement><ns2:annotationElement position="6" colour="-270336"><ns2:displayCharacter> </ns2:displayCharacter><ns2:description>223.45711</ns2:description><ns2:value>223.4571</ns2:value></ns2:annotationElement><ns2:annotationElement position="7" colour="-6656"><ns2:displayCharacter> </ns2:displayCharacter><ns2:description>229.09534</ns2:description><ns2:value>229.09534</ns2:value></ns2:annotationElement><ns2:annotationElement position="8" colour="-335872"><ns2:displayCharacter> </ns2:displayCharacter><ns2:description>223.20734</ns2:description><ns2:value>223.20734</ns2:value></ns2:annotationElement><ns2:annotationElement position="9" colour="-6656"><ns2:displayCharacter> </ns2:displayCharacter><ns2:description>229.09534</ns2:description><ns2:value>229.09534</ns2:value></ns2:annotationElement><ns2:annotationElement position="10" colour="-204544"><ns2:displayCharacter> </ns2:displayCharacter><ns2:description>225.05548</ns2:description><ns2:value>225.05548</ns2:value></ns2:annotationElement><ns2:annotationElement position="11" colour="-599552"><ns2:displayCharacter> </ns2:displayCharacter><ns2:description>217.94875</ns2:description><ns2:value>217.94875</ns2:value></ns2:annotationElement><ns2:annotationElement position="12" colour="-6656"><ns2:displayCharacter> </ns2:displayCharacter><ns2:description>229.09534</ns2:description><ns2:value>229.09534</ns2:value></ns2:annotationElement><ns2:annotationElement position="13" colour="-6656"><ns2:displayCharacter> </ns2:displayCharacter><ns2:description>229.09534</ns2:description><ns2:value>229.09534</ns2:value></ns2:annotationElement><ns2:annotationElement position="14" colour="-599808"><ns2:displayCharacter> </ns2:displayCharacter><ns2:description>216.94096</ns2:description><ns2:value>216.94096</ns2:value></ns2:annotationElement><ns2:annotationElement position="15" colour="-533504"><ns2:displayCharacter> </ns2:displayCharacter><ns2:description>219.34962</ns2:description><ns2:value>219.34962</ns2:value></ns2:annotationElement><ns2:annotationElement position="16" colour="-6656"><ns2:displayCharacter> </ns2:displayCharacter><ns2:description>229.09534</ns2:description><ns2:value>229.09534</ns2:value></ns2:annotationElement><ns2:annotationElement position="17" colour="-599808"><ns2:displayCharacter> </ns2:displayCharacter><ns2:description>217.08598</ns2:description><ns2:value>217.08598</ns2:value></ns2:annotationElement><ns2:annotationElement position="18" colour="-6656"><ns2:displayCharacter> </ns2:displayCharacter><ns2:description>229.09534</ns2:description><ns2:value>229.09534</ns2:value></ns2:annotationElement><ns2:annotationElement position="19" colour="-270336"><ns2:displayCharacter> </ns2:displayCharacter><ns2:description>224.05956</ns2:description><ns2:value>224.05956</ns2:value></ns2:annotationElement><ns2:annotationElement position="20" colour="-6656"><ns2:displayCharacter> </ns2:displayCharacter><ns2:description>229.09534</ns2:description><ns2:value>229.09534</ns2:value></ns2:annotationElement><ns2:annotationElement position="21" colour="-401920"><ns2:displayCharacter> </ns2:displayCharacter><ns2:description>221.69942</ns2:description><ns2:value>221.69942</ns2:value></ns2:annotationElement><ns2:annotationElement position="22" colour="-797184"><ns2:displayCharacter> </ns2:displayCharacter><ns2:description>214.01161</ns2:description><ns2:value>214.01161</ns2:value></ns2:annotationElement><ns2:annotationElement position="23" colour="-6656"><ns2:displayCharacter> </ns2:displayCharacter><ns2:description>229.09534</ns2:description><ns2:value>229.09534</ns2:value></ns2:annotationElement><ns2:annotationElement position="24" colour="-467968"><ns2:displayCharacter> </ns2:displayCharacter><ns2:description>220.09538</ns2:description><ns2:value>220.09538</ns2:value></ns2:annotationElement><ns2:annotationElement position="25" colour="-731392"><ns2:displayCharacter> </ns2:displayCharacter><ns2:description>214.93208</ns2:description><ns2:value>214.93208</ns2:value></ns2:annotationElement><ns2:annotationElement position="26" colour="-6656"><ns2:displayCharacter> </ns2:displayCharacter><ns2:description>229.09534</ns2:description><ns2:value>229.09534</ns2:value></ns2:annotationElement><ns2:annotationElement position="27" colour="-401920"><ns2:displayCharacter> </ns2:displayCharacter><ns2:description>221.35664</ns2:description><ns2:value>221.35664</ns2:value></ns2:annotationElement><ns2:annotationElement position="28" colour="-1060864"><ns2:displayCharacter> </ns2:displayCharacter><ns2:description>207.94344</ns2:description><ns2:value>207.94344</ns2:value></ns2:annotationElement><ns2:annotationElement position="29" colour="-665600"><ns2:displayCharacter> </ns2:displayCharacter><ns2:description>215.86899</ns2:description><ns2:value>215.86899</ns2:value></ns2:annotationElement><ns2:annotationElement position="30" colour="-6656"><ns2:displayCharacter> </ns2:displayCharacter><ns2:description>229.09534</ns2:description><ns2:value>229.09534</ns2:value></ns2:annotationElement><ns2:annotationElement position="31" colour="-204288"><ns2:displayCharacter> </ns2:displayCharacter><ns2:description>225.34044</ns2:description><ns2:value>225.34044</ns2:value></ns2:annotationElement><ns2:annotationElement position="32" colour="-6656"><ns2:displayCharacter> </ns2:displayCharacter><ns2:description>229.09534</ns2:description><ns2:value>229.09534</ns2:value></ns2:annotationElement><ns2:annotationElement position="33" colour="-6656"><ns2:displayCharacter> </ns2:displayCharacter><ns2:description>229.09534</ns2:description><ns2:value>229.09534</ns2:value></ns2:annotationElement><ns2:annotationElement position="34" colour="-599552"><ns2:displayCharacter> </ns2:displayCharacter><ns2:description>217.93631</ns2:description><ns2:value>217.93631</ns2:value></ns2:annotationElement><ns2:annotationElement position="35" colour="-270336"><ns2:displayCharacter> </ns2:displayCharacter><ns2:description>223.74744</ns2:description><ns2:value>223.74744</ns2:value></ns2:annotationElement><ns2:annotationElement position="36" colour="-6656"><ns2:displayCharacter> </ns2:displayCharacter><ns2:description>229.09534</ns2:description><ns2:value>229.09534</ns2:value></ns2:annotationElement><ns2:annotationElement position="37" colour="-6656"><ns2:displayCharacter> </ns2:displayCharacter><ns2:description>229.09534</ns2:description><ns2:value>229.09534</ns2:value></ns2:annotationElement><ns2:annotationElement position="38" colour="-6656"><ns2:displayCharacter> </ns2:displayCharacter><ns2:description>229.09534</ns2:description><ns2:value>229.09534</ns2:value></ns2:annotationElement><ns2:annotationElement position="39" colour="-6656"><ns2:displayCharacter> </ns2:displayCharacter><ns2:description>229.09534</ns2:description><ns2:value>229.09534</ns2:value></ns2:annotationElement><ns2:annotationElement position="40" colour="-6656"><ns2:displayCharacter> </ns2:displayCharacter><ns2:description>229.09534</ns2:description><ns2:value>229.09534</ns2:value></ns2:annotationElement><ns2:annotationElement position="41" colour="-797184"><ns2:displayCharacter> </ns2:displayCharacter><ns2:description>213.80197</ns2:description><ns2:value>213.80197</ns2:value></ns2:annotationElement><ns2:annotationElement position="42" colour="-6656"><ns2:displayCharacter> </ns2:displayCharacter><ns2:description>229.09534</ns2:description><ns2:value>229.09534</ns2:value></ns2:annotationElement><ns2:annotationElement position="43" colour="-11335424"><ns2:displayCharacter> </ns2:displayCharacter><ns2:description>8.54178</ns2:description><ns2:value>8.541779</ns2:value></ns2:annotationElement><ns2:annotationElement position="44" colour="-599552"><ns2:displayCharacter> </ns2:displayCharacter><ns2:description>217.58218</ns2:description><ns2:value>217.58218</ns2:value></ns2:annotationElement><ns2:annotationElement position="45" colour="-6656"><ns2:displayCharacter> </ns2:displayCharacter><ns2:description>229.09534</ns2:description><ns2:value>229.09534</ns2:value></ns2:annotationElement><ns2:annotationElement position="46" colour="-533760"><ns2:displayCharacter> </ns2:displayCharacter><ns2:description>218.95625</ns2:description><ns2:value>218.95625</ns2:value></ns2:annotationElement><ns2:annotationElement position="47" colour="-6656"><ns2:displayCharacter> </ns2:displayCharacter><ns2:description>229.09534</ns2:description><ns2:value>229.09534</ns2:value></ns2:annotationElement><ns2:annotationElement position="48" colour="-4419584"><ns2:displayCharacter> </ns2:displayCharacter><ns2:description>143.45901</ns2:description><ns2:value>143.45901</ns2:value></ns2:annotationElement><ns2:annotationElement position="49" colour="-6656"><ns2:displayCharacter> </ns2:displayCharacter><ns2:description>229.09534</ns2:description><ns2:value>229.09534</ns2:value></ns2:annotationElement><ns2:annotationElement position="50" colour="-6656"><ns2:displayCharacter> </ns2:displayCharacter><ns2:description>229.09534</ns2:description><ns2:value>229.09534</ns2:value></ns2:annotationElement><ns2:annotationElement position="51" colour="-665600"><ns2:displayCharacter> </ns2:displayCharacter><ns2:description>215.83928</ns2:description><ns2:value>215.83928</ns2:value></ns2:annotationElement><ns2:annotationElement position="52" colour="-6656"><ns2:displayCharacter> </ns2:displayCharacter><ns2:description>229.09534</ns2:description><ns2:value>229.09534</ns2:value></ns2:annotationElement><ns2:annotationElement position="53" colour="-6656"><ns2:displayCharacter> </ns2:displayCharacter><ns2:description>229.09534</ns2:description><ns2:value>229.09534</ns2:value></ns2:annotationElement><ns2:annotationElement position="54" colour="-6656"><ns2:displayCharacter> </ns2:displayCharacter><ns2:description>229.09534</ns2:description><ns2:value>229.09534</ns2:value></ns2:annotationElement><ns2:annotationElement position="55" colour="-928768"><ns2:displayCharacter> </ns2:displayCharacter><ns2:description>211.32935</ns2:description><ns2:value>211.32935</ns2:value></ns2:annotationElement><ns2:annotationElement position="56" colour="-6656"><ns2:displayCharacter> </ns2:displayCharacter><ns2:description>229.09534</ns2:description><ns2:value>229.09534</ns2:value></ns2:annotationElement><ns2:annotationElement position="57" colour="-467712"><ns2:displayCharacter> </ns2:displayCharacter><ns2:description>220.55054</ns2:description><ns2:value>220.55054</ns2:value></ns2:annotationElement><ns2:annotationElement position="58" colour="-599552"><ns2:displayCharacter> </ns2:displayCharacter><ns2:description>217.16460</ns2:description><ns2:value>217.1646</ns2:value></ns2:annotationElement><ns2:annotationElement position="59" colour="-928768"><ns2:displayCharacter> </ns2:displayCharacter><ns2:description>211.53325</ns2:description><ns2:value>211.53325</ns2:value></ns2:annotationElement><ns2:annotationElement position="60" colour="-599552"><ns2:displayCharacter> </ns2:displayCharacter><ns2:description>217.16460</ns2:description><ns2:value>217.1646</ns2:value></ns2:annotationElement><ns2:annotationElement position="61" colour="-467712"><ns2:displayCharacter> </ns2:displayCharacter><ns2:description>220.13702</ns2:description><ns2:value>220.13702</ns2:value></ns2:annotationElement><ns2:annotationElement position="62" colour="-665600"><ns2:displayCharacter> </ns2:displayCharacter><ns2:description>215.78465</ns2:description><ns2:value>215.78465</ns2:value></ns2:annotationElement><ns2:annotationElement position="63" colour="-204288"><ns2:displayCharacter> </ns2:displayCharacter><ns2:description>225.37894</ns2:description><ns2:value>225.37894</ns2:value></ns2:annotationElement><ns2:annotationElement position="64" colour="-599552"><ns2:displayCharacter> </ns2:displayCharacter><ns2:description>217.23932</ns2:description><ns2:value>217.23932</ns2:value></ns2:annotationElement><ns2:annotationElement position="65" colour="-6656"><ns2:displayCharacter> </ns2:displayCharacter><ns2:description>229.09534</ns2:description><ns2:value>229.09534</ns2:value></ns2:annotationElement><ns2:annotationElement position="66" colour="-533760"><ns2:displayCharacter> </ns2:displayCharacter><ns2:description>219.05074</ns2:description><ns2:value>219.05074</ns2:value></ns2:annotationElement><ns2:annotationElement position="67" colour="-6656"><ns2:displayCharacter> </ns2:displayCharacter><ns2:description>229.09534</ns2:description><ns2:value>229.09534</ns2:value></ns2:annotationElement><ns2:annotationElement position="68" colour="-204288"><ns2:displayCharacter> </ns2:displayCharacter><ns2:description>225.36624</ns2:description><ns2:value>225.36624</ns2:value></ns2:annotationElement><ns2:annotationElement position="69" colour="-731392"><ns2:displayCharacter> </ns2:displayCharacter><ns2:description>214.52617</ns2:description><ns2:value>214.52617</ns2:value></ns2:annotationElement><ns2:annotationElement position="70" colour="-863232"><ns2:displayCharacter> </ns2:displayCharacter><ns2:description>211.93829</ns2:description><ns2:value>211.9383</ns2:value></ns2:annotationElement><ns2:annotationElement position="71" colour="-138240"><ns2:displayCharacter> </ns2:displayCharacter><ns2:description>227.15256</ns2:description><ns2:value>227.15256</ns2:value></ns2:annotationElement><ns2:annotationElement position="72" colour="-533504"><ns2:displayCharacter> </ns2:displayCharacter><ns2:description>219.34962</ns2:description><ns2:value>219.34962</ns2:value></ns2:annotationElement><ns2:annotationElement position="73" colour="-599552"><ns2:displayCharacter> </ns2:displayCharacter><ns2:description>217.48058</ns2:description><ns2:value>217.48058</ns2:value></ns2:annotationElement><ns2:annotationElement position="74" colour="-270336"><ns2:displayCharacter> </ns2:displayCharacter><ns2:description>223.74744</ns2:description><ns2:value>223.74744</ns2:value></ns2:annotationElement><ns2:annotationElement position="75" colour="-6656"><ns2:displayCharacter> </ns2:displayCharacter><ns2:description>229.09534</ns2:description><ns2:value>229.09534</ns2:value></ns2:annotationElement><ns2:annotationElement position="76" colour="-6656"><ns2:displayCharacter> </ns2:displayCharacter><ns2:description>229.09534</ns2:description><ns2:value>229.09534</ns2:value></ns2:annotationElement><ns2:annotationElement position="77" colour="-6656"><ns2:displayCharacter> </ns2:displayCharacter><ns2:description>229.09534</ns2:description><ns2:value>229.09534</ns2:value></ns2:annotationElement><ns2:annotationElement position="78" colour="-599552"><ns2:displayCharacter> </ns2:displayCharacter><ns2:description>217.61784</ns2:description><ns2:value>217.61784</ns2:value></ns2:annotationElement><ns2:annotationElement position="79" colour="-6656"><ns2:displayCharacter> </ns2:displayCharacter><ns2:description>229.09534</ns2:description><ns2:value>229.09534</ns2:value></ns2:annotationElement><ns2:annotationElement position="80" colour="-797184"><ns2:displayCharacter> </ns2:displayCharacter><ns2:description>213.80197</ns2:description><ns2:value>213.80197</ns2:value></ns2:annotationElement><ns2:annotationElement position="81" colour="-6656"><ns2:displayCharacter> </ns2:displayCharacter><ns2:description>229.09534</ns2:description><ns2:value>229.09534</ns2:value></ns2:annotationElement><ns2:annotationElement position="82" colour="-270336"><ns2:displayCharacter> </ns2:displayCharacter><ns2:description>223.45711</ns2:description><ns2:value>223.4571</ns2:value></ns2:annotationElement><ns2:annotationElement position="83" colour="-6656"><ns2:displayCharacter> </ns2:displayCharacter><ns2:description>229.09534</ns2:description><ns2:value>229.09534</ns2:value></ns2:annotationElement><ns2:annotationElement position="84" colour="-928768"><ns2:displayCharacter> </ns2:displayCharacter><ns2:description>211.32935</ns2:description><ns2:value>211.32935</ns2:value></ns2:annotationElement><ns2:annotationElement position="85" colour="-797184"><ns2:displayCharacter> </ns2:displayCharacter><ns2:description>213.60753</ns2:description><ns2:value>213.60753</ns2:value></ns2:annotationElement><ns2:annotationElement position="86" colour="-467712"><ns2:displayCharacter> </ns2:displayCharacter><ns2:description>220.39735</ns2:description><ns2:value>220.39735</ns2:value></ns2:annotationElement><ns2:annotationElement position="87" colour="-6656"><ns2:displayCharacter> </ns2:displayCharacter><ns2:description>229.09534</ns2:description><ns2:value>229.09534</ns2:value></ns2:annotationElement><ns2:annotationElement position="88" colour="-270336"><ns2:displayCharacter> </ns2:displayCharacter><ns2:description>223.74744</ns2:description><ns2:value>223.74744</ns2:value></ns2:annotationElement><ns2:annotationElement position="89" colour="-665600"><ns2:displayCharacter> </ns2:displayCharacter><ns2:description>215.78465</ns2:description><ns2:value>215.78465</ns2:value></ns2:annotationElement><ns2:annotationElement position="90" colour="-6656"><ns2:displayCharacter> </ns2:displayCharacter><ns2:description>229.09534</ns2:description><ns2:value>229.09534</ns2:value></ns2:annotationElement><ns2:annotationElement position="91" colour="-533504"><ns2:displayCharacter> </ns2:displayCharacter><ns2:description>219.34464</ns2:description><ns2:value>219.34464</ns2:value></ns2:annotationElement><ns2:annotationElement position="92" colour="-6656"><ns2:displayCharacter> </ns2:displayCharacter><ns2:description>229.09534</ns2:description><ns2:value>229.09534</ns2:value></ns2:annotationElement><ns2:annotationElement position="93" colour="-270336"><ns2:displayCharacter> </ns2:displayCharacter><ns2:description>223.45711</ns2:description><ns2:value>223.4571</ns2:value></ns2:annotationElement><ns2:annotationElement position="94" colour="-6656"><ns2:displayCharacter> </ns2:displayCharacter><ns2:description>229.09534</ns2:description><ns2:value>229.09534</ns2:value></ns2:annotationElement><ns2:annotationElement position="95" colour="-138240"><ns2:displayCharacter> </ns2:displayCharacter><ns2:description>227.15256</ns2:description><ns2:value>227.15256</ns2:value></ns2:annotationElement><ns2:annotationElement position="96" colour="-6656"><ns2:displayCharacter> </ns2:displayCharacter><ns2:description>229.09534</ns2:description><ns2:value>229.09534</ns2:value></ns2:annotationElement><ns2:annotationElement position="97" colour="-797184"><ns2:displayCharacter> </ns2:displayCharacter><ns2:description>214.01161</ns2:description><ns2:value>214.01161</ns2:value></ns2:annotationElement><ns2:annotationElement position="98" colour="-6656"><ns2:displayCharacter> </ns2:displayCharacter><ns2:description>229.09534</ns2:description><ns2:value>229.09534</ns2:value></ns2:annotationElement><ns2:annotationElement position="99" colour="-6656"><ns2:displayCharacter> </ns2:displayCharacter><ns2:description>229.09534</ns2:description><ns2:value>229.09534</ns2:value></ns2:annotationElement><ns2:annotationElement position="100" colour="-6656"><ns2:displayCharacter> </ns2:displayCharacter><ns2:description>229.09534</ns2:description><ns2:value>229.09534</ns2:value></ns2:annotationElement><ns2:annotationElement position="101" colour="-533504"><ns2:displayCharacter> </ns2:displayCharacter><ns2:description>219.22229</ns2:description><ns2:value>219.22229</ns2:value></ns2:annotationElement><ns2:annotationElement position="102" colour="-6656"><ns2:displayCharacter> </ns2:displayCharacter><ns2:description>229.09534</ns2:description><ns2:value>229.09534</ns2:value></ns2:annotationElement><ns2:annotationElement position="103" colour="-6656"><ns2:displayCharacter> </ns2:displayCharacter><ns2:description>229.09534</ns2:description><ns2:value>229.09534</ns2:value></ns2:annotationElement><ns2:annotationElement position="104" colour="-6656"><ns2:displayCharacter> </ns2:displayCharacter><ns2:description>229.09534</ns2:description><ns2:value>229.09534</ns2:value></ns2:annotationElement><ns2:annotationElement position="105" colour="-797184"><ns2:displayCharacter> </ns2:displayCharacter><ns2:description>213.25877</ns2:description><ns2:value>213.25877</ns2:value></ns2:annotationElement><ns2:annotationElement position="106" colour="-6656"><ns2:displayCharacter> </ns2:displayCharacter><ns2:description>229.09534</ns2:description><ns2:value>229.09534</ns2:value></ns2:annotationElement><ns2:annotationElement position="107" colour="-796928"><ns2:displayCharacter> </ns2:displayCharacter><ns2:description>214.32561</ns2:description><ns2:value>214.3256</ns2:value></ns2:annotationElement><ns2:annotationElement position="108" colour="-533760"><ns2:displayCharacter> </ns2:displayCharacter><ns2:description>219.11256</ns2:description><ns2:value>219.11256</ns2:value></ns2:annotationElement><ns2:annotationElement position="109" colour="-1126400"><ns2:displayCharacter> </ns2:displayCharacter><ns2:description>207.18301</ns2:description><ns2:value>207.18301</ns2:value></ns2:annotationElement><ns2:annotationElement position="110" colour="-6656"><ns2:displayCharacter> </ns2:displayCharacter><ns2:description>229.09534</ns2:description><ns2:value>229.09534</ns2:value></ns2:annotationElement><ns2:annotationElement position="111" colour="-402176"><ns2:displayCharacter> </ns2:displayCharacter><ns2:description>220.84537</ns2:description><ns2:value>220.84537</ns2:value></ns2:annotationElement><ns2:annotationElement position="112" colour="-402176"><ns2:displayCharacter> </ns2:displayCharacter><ns2:description>220.90196</ns2:description><ns2:value>220.90196</ns2:value></ns2:annotationElement><ns2:annotationElement position="113" colour="-599552"><ns2:displayCharacter> </ns2:displayCharacter><ns2:description>217.94875</ns2:description><ns2:value>217.94875</ns2:value></ns2:annotationElement><ns2:annotationElement position="114" colour="-3563520"><ns2:displayCharacter> </ns2:displayCharacter><ns2:description>159.87675</ns2:description><ns2:value>159.87675</ns2:value></ns2:annotationElement><ns2:annotationElement position="115" colour="-467712"><ns2:displayCharacter> </ns2:displayCharacter><ns2:description>220.36678</ns2:description><ns2:value>220.36678</ns2:value></ns2:annotationElement><ns2:annotationElement position="116" colour="-6656"><ns2:displayCharacter> </ns2:displayCharacter><ns2:description>229.09534</ns2:description><ns2:value>229.09534</ns2:value></ns2:annotationElement><ns2:annotationElement position="117" colour="-862976"><ns2:displayCharacter> </ns2:displayCharacter><ns2:description>212.70445</ns2:description><ns2:value>212.70445</ns2:value></ns2:annotationElement><ns2:annotationElement position="118" colour="-731392"><ns2:displayCharacter> </ns2:displayCharacter><ns2:description>214.66275</ns2:description><ns2:value>214.66275</ns2:value></ns2:annotationElement><ns2:annotationElement position="119" colour="-6656"><ns2:displayCharacter> </ns2:displayCharacter><ns2:description>229.09534</ns2:description><ns2:value>229.09534</ns2:value></ns2:annotationElement><ns2:annotationElement position="120" colour="-401920"><ns2:displayCharacter> </ns2:displayCharacter><ns2:description>221.69942</ns2:description><ns2:value>221.69942</ns2:value></ns2:annotationElement><ns2:annotationElement position="121" colour="-731392"><ns2:displayCharacter> </ns2:displayCharacter><ns2:description>214.52617</ns2:description><ns2:value>214.52617</ns2:value></ns2:annotationElement><ns2:annotationElement position="122" colour="-533760"><ns2:displayCharacter> </ns2:displayCharacter><ns2:description>218.63419</ns2:description><ns2:value>218.63419</ns2:value></ns2:annotationElement><ns2:annotationElement position="123" colour="-731392"><ns2:displayCharacter> </ns2:displayCharacter><ns2:description>215.04335</ns2:description><ns2:value>215.04335</ns2:value></ns2:annotationElement><ns2:annotationElement position="124" colour="-533504"><ns2:displayCharacter> </ns2:displayCharacter><ns2:description>219.34962</ns2:description><ns2:value>219.34962</ns2:value></ns2:annotationElement><ns2:annotationElement position="125" colour="-6656"><ns2:displayCharacter> </ns2:displayCharacter><ns2:description>229.09534</ns2:description><ns2:value>229.09534</ns2:value></ns2:annotationElement><ns2:annotationElement position="126" colour="-6656"><ns2:displayCharacter> </ns2:displayCharacter><ns2:description>229.09534</ns2:description><ns2:value>229.09534</ns2:value></ns2:annotationElement><ns2:annotationElement position="127" colour="-402176"><ns2:displayCharacter> </ns2:displayCharacter><ns2:description>220.96732</ns2:description><ns2:value>220.96732</ns2:value></ns2:annotationElement><ns2:annotationElement position="128" colour="-928768"><ns2:displayCharacter> </ns2:displayCharacter><ns2:description>211.53325</ns2:description><ns2:value>211.53325</ns2:value></ns2:annotationElement><ns2:annotationElement position="129" colour="-6656"><ns2:displayCharacter> </ns2:displayCharacter><ns2:description>229.09534</ns2:description><ns2:value>229.09534</ns2:value></ns2:annotationElement><ns2:annotationElement position="130" colour="-533504"><ns2:displayCharacter> </ns2:displayCharacter><ns2:description>219.34962</ns2:description><ns2:value>219.34962</ns2:value></ns2:annotationElement><ns2:annotationElement position="131" colour="-6656"><ns2:displayCharacter> </ns2:displayCharacter><ns2:description>229.09534</ns2:description><ns2:value>229.09534</ns2:value></ns2:annotationElement><ns2:annotationElement position="132" colour="-6656"><ns2:displayCharacter> </ns2:displayCharacter><ns2:description>229.09534</ns2:description><ns2:value>229.09534</ns2:value></ns2:annotationElement><ns2:annotationElement position="133" colour="-204544"><ns2:displayCharacter> </ns2:displayCharacter><ns2:description>225.05548</ns2:description><ns2:value>225.05548</ns2:value></ns2:annotationElement><ns2:annotationElement position="134" colour="-731136"><ns2:displayCharacter> </ns2:displayCharacter><ns2:description>215.37914</ns2:description><ns2:value>215.37914</ns2:value></ns2:annotationElement><ns2:annotationElement position="135" colour="-6656"><ns2:displayCharacter> </ns2:displayCharacter><ns2:description>229.09534</ns2:description><ns2:value>229.09534</ns2:value></ns2:annotationElement><ns2:annotationElement position="136" colour="-6656"><ns2:displayCharacter> </ns2:displayCharacter><ns2:description>229.09534</ns2:description><ns2:value>229.09534</ns2:value></ns2:annotationElement><ns2:annotationElement position="137" colour="-138496"><ns2:displayCharacter> </ns2:displayCharacter><ns2:description>226.25453</ns2:description><ns2:value>226.25453</ns2:value></ns2:annotationElement><ns2:annotationElement position="138" colour="-270336"><ns2:displayCharacter> </ns2:displayCharacter><ns2:description>223.82149</ns2:description><ns2:value>223.82149</ns2:value></ns2:annotationElement><ns2:annotationElement position="139" colour="-401920"><ns2:displayCharacter> </ns2:displayCharacter><ns2:description>221.57957</ns2:description><ns2:value>221.57957</ns2:value></ns2:annotationElement><ns2:annotationElement position="140" colour="-862976"><ns2:displayCharacter> </ns2:displayCharacter><ns2:description>212.72897</ns2:description><ns2:value>212.72897</ns2:value></ns2:annotationElement><ns2:annotationElement position="141" colour="-533504"><ns2:displayCharacter> </ns2:displayCharacter><ns2:description>219.22229</ns2:description><ns2:value>219.22229</ns2:value></ns2:annotationElement><ns2:annotationElement position="142" colour="-2839040"><ns2:displayCharacter> </ns2:displayCharacter><ns2:description>174.01183</ns2:description><ns2:value>174.01183</ns2:value></ns2:annotationElement><ns2:annotationElement position="143" colour="-270336"><ns2:displayCharacter> </ns2:displayCharacter><ns2:description>223.82149</ns2:description><ns2:value>223.82149</ns2:value></ns2:annotationElement><ns2:annotationElement position="144" colour="-665344"><ns2:displayCharacter> </ns2:displayCharacter><ns2:description>216.45551</ns2:description><ns2:value>216.4555</ns2:value></ns2:annotationElement><ns2:annotationElement position="145" colour="-6656"><ns2:displayCharacter> </ns2:displayCharacter><ns2:description>229.09534</ns2:description><ns2:value>229.09534</ns2:value></ns2:annotationElement><ns2:annotationElement position="146" colour="-467712"><ns2:displayCharacter> </ns2:displayCharacter><ns2:description>220.39735</ns2:description><ns2:value>220.39735</ns2:value></ns2:annotationElement><ns2:annotationElement position="147" colour="-138496"><ns2:displayCharacter> </ns2:displayCharacter><ns2:description>226.25453</ns2:description><ns2:value>226.25453</ns2:value></ns2:annotationElement><ns2:annotationElement position="148" colour="-1653248"><ns2:displayCharacter> </ns2:displayCharacter><ns2:description>197.58295</ns2:description><ns2:value>197.58295</ns2:value></ns2:annotationElement><ns2:annotationElement position="149" colour="-6656"><ns2:displayCharacter> </ns2:displayCharacter><ns2:description>229.09534</ns2:description><ns2:value>229.09534</ns2:value></ns2:annotationElement><ns2:annotationElement position="150" colour="-6656"><ns2:displayCharacter> </ns2:displayCharacter><ns2:description>229.09534</ns2:description><ns2:value>229.09534</ns2:value></ns2:annotationElement><ns2:annotationElement position="151" colour="-533760"><ns2:displayCharacter> </ns2:displayCharacter><ns2:description>218.55255</ns2:description><ns2:value>218.55255</ns2:value></ns2:annotationElement><ns2:annotationElement position="152" colour="-665344"><ns2:displayCharacter> </ns2:displayCharacter><ns2:description>216.60370</ns2:description><ns2:value>216.6037</ns2:value></ns2:annotationElement><ns2:annotationElement position="153" colour="-1850880"><ns2:displayCharacter> </ns2:displayCharacter><ns2:description>193.57036</ns2:description><ns2:value>193.57036</ns2:value></ns2:annotationElement><ns2:annotationElement position="154" colour="-6656"><ns2:displayCharacter> </ns2:displayCharacter><ns2:description>229.09534</ns2:description><ns2:value>229.09534</ns2:value></ns2:annotationElement><ns2:annotationElement position="155" colour="-270336"><ns2:displayCharacter> </ns2:displayCharacter><ns2:description>223.42682</ns2:description><ns2:value>223.42682</ns2:value></ns2:annotationElement><ns2:annotationElement position="156" colour="-731392"><ns2:displayCharacter> </ns2:displayCharacter><ns2:description>215.04335</ns2:description><ns2:value>215.04335</ns2:value></ns2:annotationElement><ns2:annotationElement position="157" colour="-6656"><ns2:displayCharacter> </ns2:displayCharacter><ns2:description>229.09534</ns2:description><ns2:value>229.09534</ns2:value></ns2:annotationElement><ns2:annotationElement position="158" colour="-204544"><ns2:displayCharacter> </ns2:displayCharacter><ns2:description>225.05548</ns2:description><ns2:value>225.05548</ns2:value></ns2:annotationElement><ns2:annotationElement position="159" colour="-797184"><ns2:displayCharacter> </ns2:displayCharacter><ns2:description>214.01161</ns2:description><ns2:value>214.01161</ns2:value></ns2:annotationElement><ns2:annotationElement position="160" colour="-665344"><ns2:displayCharacter> </ns2:displayCharacter><ns2:description>216.45551</ns2:description><ns2:value>216.4555</ns2:value></ns2:annotationElement><ns2:annotationElement position="161" colour="-204544"><ns2:displayCharacter> </ns2:displayCharacter><ns2:description>224.61241</ns2:description><ns2:value>224.61241</ns2:value></ns2:annotationElement><ns2:annotationElement position="162" colour="-6656"><ns2:displayCharacter> </ns2:displayCharacter><ns2:description>229.09534</ns2:description><ns2:value>229.09534</ns2:value></ns2:annotationElement><ns2:annotationElement position="163" colour="-599808"><ns2:displayCharacter> </ns2:displayCharacter><ns2:description>217.08598</ns2:description><ns2:value>217.08598</ns2:value></ns2:annotationElement><ns2:annotationElement position="164" colour="-6656"><ns2:displayCharacter> </ns2:displayCharacter><ns2:description>229.09534</ns2:description><ns2:value>229.09534</ns2:value></ns2:annotationElement><ns2:annotationElement position="165" colour="-6656"><ns2:displayCharacter> </ns2:displayCharacter><ns2:description>229.09534</ns2:description><ns2:value>229.09534</ns2:value></ns2:annotationElement><ns2:annotationElement position="166" colour="-6656"><ns2:displayCharacter> </ns2:displayCharacter><ns2:description>229.09534</ns2:description><ns2:value>229.09534</ns2:value></ns2:annotationElement><ns2:annotationElement position="167" colour="-533504"><ns2:displayCharacter> </ns2:displayCharacter><ns2:description>219.34962</ns2:description><ns2:value>219.34962</ns2:value></ns2:annotationElement><ns2:annotationElement position="168" colour="-6656"><ns2:displayCharacter> </ns2:displayCharacter><ns2:description>229.09534</ns2:description><ns2:value>229.09534</ns2:value></ns2:annotationElement><ns2:annotationElement position="169" colour="-599552"><ns2:displayCharacter> </ns2:displayCharacter><ns2:description>217.25728</ns2:description><ns2:value>217.25728</ns2:value></ns2:annotationElement><ns2:annotationElement position="170" colour="-6656"><ns2:displayCharacter> </ns2:displayCharacter><ns2:description>229.09534</ns2:description><ns2:value>229.09534</ns2:value></ns2:annotationElement><ns2:annotationElement position="171" colour="-6656"><ns2:displayCharacter> </ns2:displayCharacter><ns2:description>229.09534</ns2:description><ns2:value>229.09534</ns2:value></ns2:annotationElement><ns2:annotationElement position="172" colour="-6656"><ns2:displayCharacter> </ns2:displayCharacter><ns2:description>229.09534</ns2:description><ns2:value>229.09534</ns2:value></ns2:annotationElement><ns2:annotationElement position="173" colour="-665344"><ns2:displayCharacter> </ns2:displayCharacter><ns2:description>216.88916</ns2:description><ns2:value>216.88916</ns2:value></ns2:annotationElement><ns2:annotationElement position="174" colour="-1126656"><ns2:displayCharacter> </ns2:displayCharacter><ns2:description>206.99622</ns2:description><ns2:value>206.99622</ns2:value></ns2:annotationElement><ns2:annotationElement position="175" colour="-1126400"><ns2:displayCharacter> </ns2:displayCharacter><ns2:description>207.88776</ns2:description><ns2:value>207.88776</ns2:value></ns2:annotationElement><ns2:annotationElement position="176" colour="-6656"><ns2:displayCharacter> </ns2:displayCharacter><ns2:description>229.09534</ns2:description><ns2:value>229.09534</ns2:value></ns2:annotationElement><ns2:annotationElement position="177" colour="-467712"><ns2:displayCharacter> </ns2:displayCharacter><ns2:description>220.12151</ns2:description><ns2:value>220.1215</ns2:value></ns2:annotationElement><ns2:annotationElement position="178" colour="-1389824"><ns2:displayCharacter> </ns2:displayCharacter><ns2:description>202.44403</ns2:description><ns2:value>202.44403</ns2:value></ns2:annotationElement><ns2:annotationElement position="179" colour="-533504"><ns2:displayCharacter> </ns2:displayCharacter><ns2:description>219.22229</ns2:description><ns2:value>219.22229</ns2:value></ns2:annotationElement><ns2:annotationElement position="180" colour="-665344"><ns2:displayCharacter> </ns2:displayCharacter><ns2:description>216.64296</ns2:description><ns2:value>216.64296</ns2:value></ns2:annotationElement><ns2:annotationElement position="181" colour="-797184"><ns2:displayCharacter> </ns2:displayCharacter><ns2:description>213.68643</ns2:description><ns2:value>213.68643</ns2:value></ns2:annotationElement><ns2:annotationElement position="182" colour="-138240"><ns2:displayCharacter> </ns2:displayCharacter><ns2:description>227.15256</ns2:description><ns2:value>227.15256</ns2:value></ns2:annotationElement><ns2:annotationElement position="183" colour="-1126400"><ns2:displayCharacter> </ns2:displayCharacter><ns2:description>207.18301</ns2:description><ns2:value>207.18301</ns2:value></ns2:annotationElement><ns2:annotationElement position="184" colour="-401920"><ns2:displayCharacter> </ns2:displayCharacter><ns2:description>221.57957</ns2:description><ns2:value>221.57957</ns2:value></ns2:annotationElement><ns2:annotationElement position="185" colour="-665344"><ns2:displayCharacter> </ns2:displayCharacter><ns2:description>216.60370</ns2:description><ns2:value>216.6037</ns2:value></ns2:annotationElement><ns2:annotationElement position="186" colour="-270336"><ns2:displayCharacter> </ns2:displayCharacter><ns2:description>223.82149</ns2:description><ns2:value>223.82149</ns2:value></ns2:annotationElement><ns2:annotationElement position="187" colour="-533760"><ns2:displayCharacter> </ns2:displayCharacter><ns2:description>219.05074</ns2:description><ns2:value>219.05074</ns2:value></ns2:annotationElement><ns2:annotationElement position="188" colour="-1060608"><ns2:displayCharacter> </ns2:displayCharacter><ns2:description>208.87204</ns2:description><ns2:value>208.87204</ns2:value></ns2:annotationElement><ns2:annotationElement position="189" colour="-6656"><ns2:displayCharacter> </ns2:displayCharacter><ns2:description>229.09534</ns2:description><ns2:value>229.09534</ns2:value></ns2:annotationElement><ns2:annotationElement position="190" colour="-862976"><ns2:displayCharacter> </ns2:displayCharacter><ns2:description>212.19266</ns2:description><ns2:value>212.19266</ns2:value></ns2:annotationElement><ns2:annotationElement position="191" colour="-270336"><ns2:displayCharacter> </ns2:displayCharacter><ns2:description>224.05956</ns2:description><ns2:value>224.05956</ns2:value></ns2:annotationElement><ns2:annotationElement position="192" colour="-6656"><ns2:displayCharacter> </ns2:displayCharacter><ns2:description>229.09534</ns2:description><ns2:value>229.09534</ns2:value></ns2:annotationElement><ns2:annotationElement position="193" colour="-6656"><ns2:displayCharacter> </ns2:displayCharacter><ns2:description>229.09534</ns2:description><ns2:value>229.09534</ns2:value></ns2:annotationElement><ns2:annotationElement position="194" colour="-336128"><ns2:displayCharacter> </ns2:displayCharacter><ns2:description>222.66113</ns2:description><ns2:value>222.66113</ns2:value></ns2:annotationElement><ns2:annotationElement position="195" colour="-533760"><ns2:displayCharacter> </ns2:displayCharacter><ns2:description>218.35550</ns2:description><ns2:value>218.3555</ns2:value></ns2:annotationElement><ns2:annotationElement position="196" colour="-6656"><ns2:displayCharacter> </ns2:displayCharacter><ns2:description>229.09534</ns2:description><ns2:value>229.09534</ns2:value></ns2:annotationElement><ns2:annotationElement position="197" colour="-6656"><ns2:displayCharacter> </ns2:displayCharacter><ns2:description>229.09534</ns2:description><ns2:value>229.09534</ns2:value></ns2:annotationElement><ns2:annotationElement position="198" colour="-402176"><ns2:displayCharacter> </ns2:displayCharacter><ns2:description>220.96732</ns2:description><ns2:value>220.96732</ns2:value></ns2:annotationElement><ns2:annotationElement position="199" colour="-6656"><ns2:displayCharacter> </ns2:displayCharacter><ns2:description>229.09534</ns2:description><ns2:value>229.09534</ns2:value></ns2:annotationElement><ns2:annotationElement position="200" colour="-335872"><ns2:displayCharacter> </ns2:displayCharacter><ns2:description>223.20734</ns2:description><ns2:value>223.20734</ns2:value></ns2:annotationElement><ns2:annotationElement position="201" colour="-6656"><ns2:displayCharacter> </ns2:displayCharacter><ns2:description>229.09534</ns2:description><ns2:value>229.09534</ns2:value></ns2:annotationElement><ns2:annotationElement position="202" colour="-270336"><ns2:displayCharacter> </ns2:displayCharacter><ns2:description>223.90642</ns2:description><ns2:value>223.90642</ns2:value></ns2:annotationElement><ns2:annotationElement position="203" colour="-731392"><ns2:displayCharacter> </ns2:displayCharacter><ns2:description>214.39777</ns2:description><ns2:value>214.39777</ns2:value></ns2:annotationElement><ns2:annotationElement position="204" colour="-6656"><ns2:displayCharacter> </ns2:displayCharacter><ns2:description>229.09534</ns2:description><ns2:value>229.09534</ns2:value></ns2:annotationElement><ns2:annotationElement position="205" colour="-533760"><ns2:displayCharacter> </ns2:displayCharacter><ns2:description>219.11256</ns2:description><ns2:value>219.11256</ns2:value></ns2:annotationElement><ns2:annotationElement position="206" colour="-599808"><ns2:displayCharacter> </ns2:displayCharacter><ns2:description>217.08598</ns2:description><ns2:value>217.08598</ns2:value></ns2:annotationElement><ns2:annotationElement position="207" colour="-6656"><ns2:displayCharacter> </ns2:displayCharacter><ns2:description>229.09534</ns2:description><ns2:value>229.09534</ns2:value></ns2:annotationElement><ns2:annotationElement position="208" colour="-6656"><ns2:displayCharacter> </ns2:displayCharacter><ns2:description>229.09534</ns2:description><ns2:value>229.09534</ns2:value></ns2:annotationElement><ns2:annotationElement position="209" colour="-467712"><ns2:displayCharacter> </ns2:displayCharacter><ns2:description>220.55054</ns2:description><ns2:value>220.55054</ns2:value></ns2:annotationElement><ns2:annotationElement position="210" colour="-599808"><ns2:displayCharacter> </ns2:displayCharacter><ns2:description>216.98703</ns2:description><ns2:value>216.98703</ns2:value></ns2:annotationElement><ns2:annotationElement position="211" colour="-533760"><ns2:displayCharacter> </ns2:displayCharacter><ns2:description>218.58862</ns2:description><ns2:value>218.58862</ns2:value></ns2:annotationElement><ns2:annotationElement position="212" colour="-533504"><ns2:displayCharacter> </ns2:displayCharacter><ns2:description>219.34464</ns2:description><ns2:value>219.34464</ns2:value></ns2:annotationElement><ns2:annotationElement position="213" colour="-336128"><ns2:displayCharacter> </ns2:displayCharacter><ns2:description>222.15738</ns2:description><ns2:value>222.15738</ns2:value></ns2:annotationElement><ns2:annotationElement position="214" colour="-138240"><ns2:displayCharacter> </ns2:displayCharacter><ns2:description>227.15256</ns2:description><ns2:value>227.15256</ns2:value></ns2:annotationElement><ns2:annotationElement position="215" colour="-731392"><ns2:displayCharacter> </ns2:displayCharacter><ns2:description>214.39777</ns2:description><ns2:value>214.39777</ns2:value></ns2:annotationElement><ns2:annotationElement position="216" colour="-6656"><ns2:displayCharacter> </ns2:displayCharacter><ns2:description>229.09534</ns2:description><ns2:value>229.09534</ns2:value></ns2:annotationElement><ns2:annotationElement position="217" colour="-402176"><ns2:displayCharacter> </ns2:displayCharacter><ns2:description>220.90196</ns2:description><ns2:value>220.90196</ns2:value></ns2:annotationElement><ns2:annotationElement position="218" colour="-1060608"><ns2:displayCharacter> </ns2:displayCharacter><ns2:description>208.87204</ns2:description><ns2:value>208.87204</ns2:value></ns2:annotationElement><ns2:annotationElement position="219" colour="-1126400"><ns2:displayCharacter> </ns2:displayCharacter><ns2:description>207.52762</ns2:description><ns2:value>207.52762</ns2:value></ns2:annotationElement><ns2:annotationElement position="220" colour="-336128"><ns2:displayCharacter> </ns2:displayCharacter><ns2:description>222.15738</ns2:description><ns2:value>222.15738</ns2:value></ns2:annotationElement><ns2:annotationElement position="221" colour="-138240"><ns2:displayCharacter> </ns2:displayCharacter><ns2:description>227.15256</ns2:description><ns2:value>227.15256</ns2:value></ns2:annotationElement><ns2:annotationElement position="222" colour="-6656"><ns2:displayCharacter> </ns2:displayCharacter><ns2:description>229.09534</ns2:description><ns2:value>229.09534</ns2:value></ns2:annotationElement><ns2:annotationElement position="223" colour="-533760"><ns2:displayCharacter> </ns2:displayCharacter><ns2:description>218.35550</ns2:description><ns2:value>218.3555</ns2:value></ns2:annotationElement><ns2:annotationElement position="224" colour="-270336"><ns2:displayCharacter> </ns2:displayCharacter><ns2:description>223.57994</ns2:description><ns2:value>223.57994</ns2:value></ns2:annotationElement><ns2:annotationElement position="225" colour="-928768"><ns2:displayCharacter> </ns2:displayCharacter><ns2:description>211.19075</ns2:description><ns2:value>211.19075</ns2:value></ns2:annotationElement><ns2:annotationElement position="226" colour="-797184"><ns2:displayCharacter> </ns2:displayCharacter><ns2:description>214.01161</ns2:description><ns2:value>214.01161</ns2:value></ns2:annotationElement><ns2:annotationElement position="227" colour="-336128"><ns2:displayCharacter> </ns2:displayCharacter><ns2:description>222.13594</ns2:description><ns2:value>222.13594</ns2:value></ns2:annotationElement><ns2:annotationElement position="228" colour="-6656"><ns2:displayCharacter> </ns2:displayCharacter><ns2:description>229.09534</ns2:description><ns2:value>229.09534</ns2:value></ns2:annotationElement><ns2:annotationElement position="229" colour="-204544"><ns2:displayCharacter> </ns2:displayCharacter><ns2:description>225.05548</ns2:description><ns2:value>225.05548</ns2:value></ns2:annotationElement><ns2:annotationElement position="230" colour="-731392"><ns2:displayCharacter> </ns2:displayCharacter><ns2:description>215.04335</ns2:description><ns2:value>215.04335</ns2:value></ns2:annotationElement><ns2:annotationElement position="231" colour="-533760"><ns2:displayCharacter> </ns2:displayCharacter><ns2:description>218.32216</ns2:description><ns2:value>218.32216</ns2:value></ns2:annotationElement><ns2:annotationElement position="232" colour="-6656"><ns2:displayCharacter> </ns2:displayCharacter><ns2:description>229.09534</ns2:description><ns2:value>229.09534</ns2:value></ns2:annotationElement><ns2:annotationElement position="233" colour="-2246144"><ns2:displayCharacter> </ns2:displayCharacter><ns2:description>185.57098</ns2:description><ns2:value>185.57098</ns2:value></ns2:annotationElement><ns2:annotationElement position="234" colour="-270336"><ns2:displayCharacter> </ns2:displayCharacter><ns2:description>224.05956</ns2:description><ns2:value>224.05956</ns2:value></ns2:annotationElement><ns2:annotationElement position="235" colour="-270336"><ns2:displayCharacter> </ns2:displayCharacter><ns2:description>224.05956</ns2:description><ns2:value>224.05956</ns2:value></ns2:annotationElement><ns2:annotationElement position="236" colour="-6656"><ns2:displayCharacter> </ns2:displayCharacter><ns2:description>229.09534</ns2:description><ns2:value>229.09534</ns2:value></ns2:annotationElement><ns2:annotationElement position="237" colour="-401920"><ns2:displayCharacter> </ns2:displayCharacter><ns2:description>221.69942</ns2:description><ns2:value>221.69942</ns2:value></ns2:annotationElement><ns2:annotationElement position="238" colour="-862976"><ns2:displayCharacter> </ns2:displayCharacter><ns2:description>212.70445</ns2:description><ns2:value>212.70445</ns2:value></ns2:annotationElement><ns2:annotationElement position="239" colour="-6656"><ns2:displayCharacter> </ns2:displayCharacter><ns2:description>229.09534</ns2:description><ns2:value>229.09534</ns2:value></ns2:annotationElement><ns2:annotationElement position="240" colour="-665344"><ns2:displayCharacter> </ns2:displayCharacter><ns2:description>216.87914</ns2:description><ns2:value>216.87914</ns2:value></ns2:annotationElement><ns2:annotationElement position="241" colour="-204288"><ns2:displayCharacter> </ns2:displayCharacter><ns2:description>225.36624</ns2:description><ns2:value>225.36624</ns2:value></ns2:annotationElement><ns2:annotationElement position="242" colour="-270336"><ns2:displayCharacter> </ns2:displayCharacter><ns2:description>224.05956</ns2:description><ns2:value>224.05956</ns2:value></ns2:annotationElement><ns2:annotationElement position="243" colour="-401920"><ns2:displayCharacter> </ns2:displayCharacter><ns2:description>221.69942</ns2:description><ns2:value>221.69942</ns2:value></ns2:annotationElement><ns2:annotationElement position="244" colour="-863232"><ns2:displayCharacter> </ns2:displayCharacter><ns2:description>211.78352</ns2:description><ns2:value>211.78352</ns2:value></ns2:annotationElement><ns2:annotationElement position="245" colour="-665344"><ns2:displayCharacter> </ns2:displayCharacter><ns2:description>216.45551</ns2:description><ns2:value>216.4555</ns2:value></ns2:annotationElement><ns2:annotationElement position="246" colour="-6656"><ns2:displayCharacter> </ns2:displayCharacter><ns2:description>229.09534</ns2:description><ns2:value>229.09534</ns2:value></ns2:annotationElement><ns2:annotationElement position="247" colour="-467968"><ns2:displayCharacter> </ns2:displayCharacter><ns2:description>220.09538</ns2:description><ns2:value>220.09538</ns2:value></ns2:annotationElement><ns2:annotationElement position="248" colour="-1126400"><ns2:displayCharacter> </ns2:displayCharacter><ns2:description>207.49367</ns2:description><ns2:value>207.49367</ns2:value></ns2:annotationElement><ns2:annotationElement position="249" colour="-665344"><ns2:displayCharacter> </ns2:displayCharacter><ns2:description>216.45551</ns2:description><ns2:value>216.4555</ns2:value></ns2:annotationElement><ns2:annotationElement position="250" colour="-6656"><ns2:displayCharacter> </ns2:displayCharacter><ns2:description>229.09534</ns2:description><ns2:value>229.09534</ns2:value></ns2:annotationElement><ns2:annotationElement position="251" colour="-1060608"><ns2:displayCharacter> </ns2:displayCharacter><ns2:description>208.95045</ns2:description><ns2:value>208.95045</ns2:value></ns2:annotationElement><ns2:annotationElement position="252" colour="-929024"><ns2:displayCharacter> </ns2:displayCharacter><ns2:description>210.83748</ns2:description><ns2:value>210.83748</ns2:value></ns2:annotationElement><ns2:annotationElement position="253" colour="-11335424"><ns2:displayCharacter> </ns2:displayCharacter><ns2:description>8.58239</ns2:description><ns2:value>8.582388</ns2:value></ns2:annotationElement><ns2:annotationElement position="254" colour="-11335424"><ns2:displayCharacter> </ns2:displayCharacter><ns2:description>8.68143</ns2:description><ns2:value>8.681431</ns2:value></ns2:annotationElement><ns2:annotationElement position="255" colour="-11335424"><ns2:displayCharacter> </ns2:displayCharacter><ns2:description>8.55790</ns2:description><ns2:value>8.557904</ns2:value></ns2:annotationElement><ns2:annotationElement position="256" colour="-11335424"><ns2:displayCharacter> </ns2:displayCharacter><ns2:description>8.68143</ns2:description><ns2:value>8.681431</ns2:value></ns2:annotationElement><ns2:annotationElement position="257" colour="-11335424"><ns2:displayCharacter> </ns2:displayCharacter><ns2:description>8.55790</ns2:description><ns2:value>8.557904</ns2:value></ns2:annotationElement><ns2:annotationElement position="258" colour="-11335680"><ns2:displayCharacter> </ns2:displayCharacter><ns2:description>8.45787</ns2:description><ns2:value>8.457874</ns2:value></ns2:annotationElement><ns2:annotationElement position="259" colour="-797184"><ns2:displayCharacter> </ns2:displayCharacter><ns2:description>213.25186</ns2:description><ns2:value>213.25186</ns2:value></ns2:annotationElement><ns2:annotationElement position="260" colour="-6656"><ns2:displayCharacter> </ns2:displayCharacter><ns2:description>229.09534</ns2:description><ns2:value>229.09534</ns2:value></ns2:annotationElement><ns2:annotationElement position="261" colour="-6656"><ns2:displayCharacter> </ns2:displayCharacter><ns2:description>229.09534</ns2:description><ns2:value>229.09534</ns2:value></ns2:annotationElement><ns2:annotationElement position="262" colour="-797184"><ns2:displayCharacter> </ns2:displayCharacter><ns2:description>213.46008</ns2:description><ns2:value>213.46008</ns2:value></ns2:annotationElement><ns2:annotationElement position="263" colour="-11335424"><ns2:displayCharacter> </ns2:displayCharacter><ns2:description>8.68143</ns2:description><ns2:value>8.681431</ns2:value></ns2:annotationElement><ns2:annotationElement position="264" colour="-599552"><ns2:displayCharacter> </ns2:displayCharacter><ns2:description>217.25728</ns2:description><ns2:value>217.25728</ns2:value></ns2:annotationElement><ns2:annotationElement position="265" colour="-1390080"><ns2:displayCharacter> </ns2:displayCharacter><ns2:description>201.74202</ns2:description><ns2:value>201.74202</ns2:value></ns2:annotationElement><ns2:annotationElement position="266" colour="-1257984"><ns2:displayCharacter> </ns2:displayCharacter><ns2:description>205.16951</ns2:description><ns2:value>205.16951</ns2:value></ns2:annotationElement><ns2:annotationElement position="267" colour="-6656"><ns2:displayCharacter> </ns2:displayCharacter><ns2:description>229.09534</ns2:description><ns2:value>229.09534</ns2:value></ns2:annotationElement><ns2:annotationElement position="268" colour="-928768"><ns2:displayCharacter> </ns2:displayCharacter><ns2:description>211.48828</ns2:description><ns2:value>211.48828</ns2:value></ns2:annotationElement><ns2:annotationElement position="269" colour="-1587456"><ns2:displayCharacter> </ns2:displayCharacter><ns2:description>198.38370</ns2:description><ns2:value>198.3837</ns2:value></ns2:annotationElement><ns2:annotationElement position="270" colour="-6656"><ns2:displayCharacter> </ns2:displayCharacter><ns2:description>229.09534</ns2:description><ns2:value>229.09534</ns2:value></ns2:annotationElement><ns2:annotationElement position="271" colour="-599552"><ns2:displayCharacter> </ns2:displayCharacter><ns2:description>217.93631</ns2:description><ns2:value>217.93631</ns2:value></ns2:annotationElement><ns2:annotationElement position="272" colour="-6656"><ns2:displayCharacter> </ns2:displayCharacter><ns2:description>229.09534</ns2:description><ns2:value>229.09534</ns2:value></ns2:annotationElement><ns2:annotationElement position="273" colour="-796928"><ns2:displayCharacter> </ns2:displayCharacter><ns2:description>214.32561</ns2:description><ns2:value>214.3256</ns2:value></ns2:annotationElement><ns2:annotationElement position="274" colour="-6656"><ns2:displayCharacter> </ns2:displayCharacter><ns2:description>229.09534</ns2:description><ns2:value>229.09534</ns2:value></ns2:annotationElement><ns2:annotationElement position="275" colour="-1126656"><ns2:displayCharacter> </ns2:displayCharacter><ns2:description>206.92657</ns2:description><ns2:value>206.92657</ns2:value></ns2:annotationElement><ns2:annotationElement position="276" colour="-731392"><ns2:displayCharacter> </ns2:displayCharacter><ns2:description>215.08173</ns2:description><ns2:value>215.08173</ns2:value></ns2:annotationElement><ns2:annotationElement position="277" colour="-928768"><ns2:displayCharacter> </ns2:displayCharacter><ns2:description>211.72513</ns2:description><ns2:value>211.72513</ns2:value></ns2:annotationElement><ns2:annotationElement position="278" colour="-6656"><ns2:displayCharacter> </ns2:displayCharacter><ns2:description>229.09534</ns2:description><ns2:value>229.09534</ns2:value></ns2:annotationElement><ns2:annotationElement position="279" colour="-270336"><ns2:displayCharacter> </ns2:displayCharacter><ns2:description>223.82149</ns2:description><ns2:value>223.82149</ns2:value></ns2:annotationElement><ns2:annotationElement position="280" colour="-862976"><ns2:displayCharacter> </ns2:displayCharacter><ns2:description>212.70445</ns2:description><ns2:value>212.70445</ns2:value></ns2:annotationElement><ns2:annotationElement position="281" colour="-1126400"><ns2:displayCharacter> </ns2:displayCharacter><ns2:description>207.41623</ns2:description><ns2:value>207.41623</ns2:value></ns2:annotationElement><ns2:annotationElement position="282" colour="-994560"><ns2:displayCharacter> </ns2:displayCharacter><ns2:description>210.28438</ns2:description><ns2:value>210.28438</ns2:value></ns2:annotationElement><ns2:annotationElement position="283" colour="-665344"><ns2:displayCharacter> </ns2:displayCharacter><ns2:description>216.87914</ns2:description><ns2:value>216.87914</ns2:value></ns2:annotationElement><ns2:annotationElement position="284" colour="-862976"><ns2:displayCharacter> </ns2:displayCharacter><ns2:description>212.63643</ns2:description><ns2:value>212.63643</ns2:value></ns2:annotationElement><ns2:annotationElement position="285" colour="-6656"><ns2:displayCharacter> </ns2:displayCharacter><ns2:description>229.09534</ns2:description><ns2:value>229.09534</ns2:value></ns2:annotationElement><ns2:annotationElement position="286" colour="-467968"><ns2:displayCharacter> </ns2:displayCharacter><ns2:description>220.09538</ns2:description><ns2:value>220.09538</ns2:value></ns2:annotationElement><ns2:annotationElement position="287" colour="-1060608"><ns2:displayCharacter> </ns2:displayCharacter><ns2:description>208.27045</ns2:description><ns2:value>208.27045</ns2:value></ns2:annotationElement><ns2:annotationElement position="288" colour="-467968"><ns2:displayCharacter> </ns2:displayCharacter><ns2:description>219.62950</ns2:description><ns2:value>219.6295</ns2:value></ns2:annotationElement><ns2:annotationElement position="289" colour="-533504"><ns2:displayCharacter> </ns2:displayCharacter><ns2:description>219.22229</ns2:description><ns2:value>219.22229</ns2:value></ns2:annotationElement><ns2:annotationElement position="290" colour="-797184"><ns2:displayCharacter> </ns2:displayCharacter><ns2:description>213.25877</ns2:description><ns2:value>213.25877</ns2:value></ns2:annotationElement><ns2:annotationElement position="291" colour="-863232"><ns2:displayCharacter> </ns2:displayCharacter><ns2:description>212.07138</ns2:description><ns2:value>212.07138</ns2:value></ns2:annotationElement><ns2:annotationElement position="292" colour="-797184"><ns2:displayCharacter> </ns2:displayCharacter><ns2:description>213.98640</ns2:description><ns2:value>213.9864</ns2:value></ns2:annotationElement><ns2:annotationElement position="293" colour="-6656"><ns2:displayCharacter> </ns2:displayCharacter><ns2:description>229.09534</ns2:description><ns2:value>229.09534</ns2:value></ns2:annotationElement><ns2:annotationElement position="294" colour="-1192192"><ns2:displayCharacter> </ns2:displayCharacter><ns2:description>206.13763</ns2:description><ns2:value>206.13763</ns2:value></ns2:annotationElement><ns2:annotationElement position="295" colour="-928768"><ns2:displayCharacter> </ns2:displayCharacter><ns2:description>211.61394</ns2:description><ns2:value>211.61394</ns2:value></ns2:annotationElement><ns2:annotationElement position="296" colour="-928768"><ns2:displayCharacter> </ns2:displayCharacter><ns2:description>211.53090</ns2:description><ns2:value>211.5309</ns2:value></ns2:annotationElement><ns2:annotationElement position="297" colour="-797184"><ns2:displayCharacter> </ns2:displayCharacter><ns2:description>213.38612</ns2:description><ns2:value>213.38612</ns2:value></ns2:annotationElement><ns2:annotationElement position="298" colour="-797184"><ns2:displayCharacter> </ns2:displayCharacter><ns2:description>213.98640</ns2:description><ns2:value>213.9864</ns2:value></ns2:annotationElement><ns2:annotationElement position="299" colour="-731392"><ns2:displayCharacter> </ns2:displayCharacter><ns2:description>214.54829</ns2:description><ns2:value>214.5483</ns2:value></ns2:annotationElement><ns2:annotationElement position="300" colour="-401920"><ns2:displayCharacter> </ns2:displayCharacter><ns2:description>221.69942</ns2:description><ns2:value>221.69942</ns2:value></ns2:annotationElement><ns2:annotationElement position="301" colour="-665344"><ns2:displayCharacter> </ns2:displayCharacter><ns2:description>216.32384</ns2:description><ns2:value>216.32384</ns2:value></ns2:annotationElement><ns2:annotationElement position="302" colour="-6656"><ns2:displayCharacter> </ns2:displayCharacter><ns2:description>229.09534</ns2:description><ns2:value>229.09534</ns2:value></ns2:annotationElement><ns2:annotationElement position="303" colour="-336128"><ns2:displayCharacter> </ns2:displayCharacter><ns2:description>222.13594</ns2:description><ns2:value>222.13594</ns2:value></ns2:annotationElement><ns2:annotationElement position="304" colour="-467712"><ns2:displayCharacter> </ns2:displayCharacter><ns2:description>220.13702</ns2:description><ns2:value>220.13702</ns2:value></ns2:annotationElement><ns2:annotationElement position="305" colour="-6656"><ns2:displayCharacter> </ns2:displayCharacter><ns2:description>229.09534</ns2:description><ns2:value>229.09534</ns2:value></ns2:annotationElement><ns2:annotationElement position="306" colour="-533760"><ns2:displayCharacter> </ns2:displayCharacter><ns2:description>218.46835</ns2:description><ns2:value>218.46835</ns2:value></ns2:annotationElement><ns2:annotationElement position="307" colour="-731392"><ns2:displayCharacter> </ns2:displayCharacter><ns2:description>214.79330</ns2:description><ns2:value>214.7933</ns2:value></ns2:annotationElement><ns2:annotationElement position="308" colour="-731392"><ns2:displayCharacter> </ns2:displayCharacter><ns2:description>214.54829</ns2:description><ns2:value>214.5483</ns2:value></ns2:annotationElement><ns2:annotationElement position="309" colour="-862976"><ns2:displayCharacter> </ns2:displayCharacter><ns2:description>212.21716</ns2:description><ns2:value>212.21716</ns2:value></ns2:annotationElement><ns2:annotationElement position="310" colour="-402176"><ns2:displayCharacter> </ns2:displayCharacter><ns2:description>220.84537</ns2:description><ns2:value>220.84537</ns2:value></ns2:annotationElement><ns2:annotationElement position="311" colour="-6656"><ns2:displayCharacter> </ns2:displayCharacter><ns2:description>229.09534</ns2:description><ns2:value>229.09534</ns2:value></ns2:annotationElement><ns2:annotationElement position="312" colour="-1258240"><ns2:displayCharacter> </ns2:displayCharacter><ns2:description>204.41202</ns2:description><ns2:value>204.41202</ns2:value></ns2:annotationElement><ns2:annotationElement position="313" colour="-1390080"><ns2:displayCharacter> </ns2:displayCharacter><ns2:description>202.01498</ns2:description><ns2:value>202.01498</ns2:value></ns2:annotationElement><ns2:annotationElement position="314" colour="-797184"><ns2:displayCharacter> </ns2:displayCharacter><ns2:description>213.25877</ns2:description><ns2:value>213.25877</ns2:value></ns2:annotationElement><ns2:annotationElement position="315" colour="-6656"><ns2:displayCharacter> </ns2:displayCharacter><ns2:description>229.09534</ns2:description><ns2:value>229.09534</ns2:value></ns2:annotationElement><ns2:annotationElement position="316" colour="-6656"><ns2:displayCharacter> </ns2:displayCharacter><ns2:description>229.09534</ns2:description><ns2:value>229.09534</ns2:value></ns2:annotationElement><ns2:annotationElement position="317" colour="-6656"><ns2:displayCharacter> </ns2:displayCharacter><ns2:description>229.09534</ns2:description><ns2:value>229.09534</ns2:value></ns2:annotationElement><ns2:annotationElement position="318" colour="-11335424"><ns2:displayCharacter> </ns2:displayCharacter><ns2:description>8.79796</ns2:description><ns2:value>8.797958</ns2:value></ns2:annotationElement><ns2:annotationElement position="319" colour="-6656"><ns2:displayCharacter> </ns2:displayCharacter><ns2:description>229.09534</ns2:description><ns2:value>229.09534</ns2:value></ns2:annotationElement><ns2:annotationElement position="320" colour="-862976"><ns2:displayCharacter> </ns2:displayCharacter><ns2:description>212.21716</ns2:description><ns2:value>212.21716</ns2:value></ns2:annotationElement><ns2:annotationElement position="321" colour="-1192448"><ns2:displayCharacter> </ns2:displayCharacter><ns2:description>206.10474</ns2:description><ns2:value>206.10474</ns2:value></ns2:annotationElement><ns2:annotationElement position="322" colour="-929024"><ns2:displayCharacter> </ns2:displayCharacter><ns2:description>211.04466</ns2:description><ns2:value>211.04466</ns2:value></ns2:annotationElement><ns2:annotationElement position="323" colour="-401920"><ns2:displayCharacter> </ns2:displayCharacter><ns2:description>221.15898</ns2:description><ns2:value>221.15898</ns2:value></ns2:annotationElement><ns2:annotationElement position="324" colour="-1455616"><ns2:displayCharacter> </ns2:displayCharacter><ns2:description>201.36279</ns2:description><ns2:value>201.3628</ns2:value></ns2:annotationElement><ns2:annotationElement position="325" colour="-533760"><ns2:displayCharacter> </ns2:displayCharacter><ns2:description>218.53865</ns2:description><ns2:value>218.53865</ns2:value></ns2:annotationElement><ns2:annotationElement position="326" colour="-6656"><ns2:displayCharacter> </ns2:displayCharacter><ns2:description>229.09534</ns2:description><ns2:value>229.09534</ns2:value></ns2:annotationElement><ns2:annotationElement position="327" colour="-6656"><ns2:displayCharacter> </ns2:displayCharacter><ns2:description>229.09534</ns2:description><ns2:value>229.09534</ns2:value></ns2:annotationElement><ns2:annotationElement position="328" colour="-599808"><ns2:displayCharacter> </ns2:displayCharacter><ns2:description>216.94096</ns2:description><ns2:value>216.94096</ns2:value></ns2:annotationElement><ns2:annotationElement position="329" colour="-467712"><ns2:displayCharacter> </ns2:displayCharacter><ns2:description>220.13702</ns2:description><ns2:value>220.13702</ns2:value></ns2:annotationElement><ns2:annotationElement position="330" colour="-1390080"><ns2:displayCharacter> </ns2:displayCharacter><ns2:description>201.63087</ns2:description><ns2:value>201.63087</ns2:value></ns2:annotationElement><ns2:annotationElement position="331" colour="-994560"><ns2:displayCharacter> </ns2:displayCharacter><ns2:description>210.38722</ns2:description><ns2:value>210.38722</ns2:value></ns2:annotationElement><ns2:annotationElement position="332" colour="-994560"><ns2:displayCharacter> </ns2:displayCharacter><ns2:description>210.28438</ns2:description><ns2:value>210.28438</ns2:value></ns2:annotationElement><ns2:annotationElement position="333" colour="-6656"><ns2:displayCharacter> </ns2:displayCharacter><ns2:description>229.09534</ns2:description><ns2:value>229.09534</ns2:value></ns2:annotationElement><ns2:annotationElement position="334" colour="-6656"><ns2:displayCharacter> </ns2:displayCharacter><ns2:description>229.09534</ns2:description><ns2:value>229.09534</ns2:value></ns2:annotationElement><ns2:annotationElement position="335" colour="-599808"><ns2:displayCharacter> </ns2:displayCharacter><ns2:description>217.08598</ns2:description><ns2:value>217.08598</ns2:value></ns2:annotationElement><ns2:annotationElement position="336" colour="-599552"><ns2:displayCharacter> </ns2:displayCharacter><ns2:description>217.48058</ns2:description><ns2:value>217.48058</ns2:value></ns2:annotationElement><ns2:annotationElement position="337" colour="-731392"><ns2:displayCharacter> </ns2:displayCharacter><ns2:description>214.54829</ns2:description><ns2:value>214.5483</ns2:value></ns2:annotationElement><ns2:annotationElement position="338" colour="-929024"><ns2:displayCharacter> </ns2:displayCharacter><ns2:description>211.04456</ns2:description><ns2:value>211.04456</ns2:value></ns2:annotationElement><ns2:annotationElement position="339" colour="-731392"><ns2:displayCharacter> </ns2:displayCharacter><ns2:description>214.54829</ns2:description><ns2:value>214.5483</ns2:value></ns2:annotationElement><ns2:annotationElement position="340" colour="-731392"><ns2:displayCharacter> </ns2:displayCharacter><ns2:description>214.54829</ns2:description><ns2:value>214.5483</ns2:value></ns2:annotationElement><ns2:annotationElement position="341" colour="-731392"><ns2:displayCharacter> </ns2:displayCharacter><ns2:description>214.52617</ns2:description><ns2:value>214.52617</ns2:value></ns2:annotationElement><ns2:annotationElement position="342" colour="-6656"><ns2:displayCharacter> </ns2:displayCharacter><ns2:description>229.09534</ns2:description><ns2:value>229.09534</ns2:value></ns2:annotationElement><ns2:annotationElement position="343" colour="-533760"><ns2:displayCharacter> </ns2:displayCharacter><ns2:description>218.94142</ns2:description><ns2:value>218.94142</ns2:value></ns2:annotationElement><ns2:annotationElement position="344" colour="-204288"><ns2:displayCharacter> </ns2:displayCharacter><ns2:description>225.36624</ns2:description><ns2:value>225.36624</ns2:value></ns2:annotationElement><ns2:annotationElement position="345" colour="-731392"><ns2:displayCharacter> </ns2:displayCharacter><ns2:description>215.04335</ns2:description><ns2:value>215.04335</ns2:value></ns2:annotationElement><ns2:annotationElement position="346" colour="-401920"><ns2:displayCharacter> </ns2:displayCharacter><ns2:description>221.15898</ns2:description><ns2:value>221.15898</ns2:value></ns2:annotationElement><ns2:annotationElement position="347" colour="-6656"><ns2:displayCharacter> </ns2:displayCharacter><ns2:description>229.09534</ns2:description><ns2:value>229.09534</ns2:value></ns2:annotationElement><ns2:annotationElement position="348" colour="-467712"><ns2:displayCharacter> </ns2:displayCharacter><ns2:description>220.39735</ns2:description><ns2:value>220.39735</ns2:value></ns2:annotationElement><ns2:annotationElement position="349" colour="-336128"><ns2:displayCharacter> </ns2:displayCharacter><ns2:description>222.13594</ns2:description><ns2:value>222.13594</ns2:value></ns2:annotationElement><ns2:annotationElement position="350" colour="-1192192"><ns2:displayCharacter> </ns2:displayCharacter><ns2:description>206.42322</ns2:description><ns2:value>206.42322</ns2:value></ns2:annotationElement><ns2:annotationElement position="351" colour="-533760"><ns2:displayCharacter> </ns2:displayCharacter><ns2:description>218.95625</ns2:description><ns2:value>218.95625</ns2:value></ns2:annotationElement><ns2:annotationElement position="352" colour="-270336"><ns2:displayCharacter> </ns2:displayCharacter><ns2:description>223.45711</ns2:description><ns2:value>223.4571</ns2:value></ns2:annotationElement><ns2:annotationElement position="353" colour="-928768"><ns2:displayCharacter> </ns2:displayCharacter><ns2:description>211.53090</ns2:description><ns2:value>211.5309</ns2:value></ns2:annotationElement><ns2:annotationElement position="354" colour="-928768"><ns2:displayCharacter> </ns2:displayCharacter><ns2:description>211.32935</ns2:description><ns2:value>211.32935</ns2:value></ns2:annotationElement><ns2:annotationElement position="355" colour="-929024"><ns2:displayCharacter> </ns2:displayCharacter><ns2:description>211.04456</ns2:description><ns2:value>211.04456</ns2:value></ns2:annotationElement><ns2:annotationElement position="356" colour="-928768"><ns2:displayCharacter> </ns2:displayCharacter><ns2:description>211.53090</ns2:description><ns2:value>211.5309</ns2:value></ns2:annotationElement><ns2:annotationElement position="357" colour="-928768"><ns2:displayCharacter> </ns2:displayCharacter><ns2:description>211.61394</ns2:description><ns2:value>211.61394</ns2:value></ns2:annotationElement><ns2:annotationElement position="358" colour="-270336"><ns2:displayCharacter> </ns2:displayCharacter><ns2:description>223.90642</ns2:description><ns2:value>223.90642</ns2:value></ns2:annotationElement><ns2:annotationElement position="359" colour="-797184"><ns2:displayCharacter> </ns2:displayCharacter><ns2:description>214.01161</ns2:description><ns2:value>214.01161</ns2:value></ns2:annotationElement><ns2:annotationElement position="360" colour="-6656"><ns2:displayCharacter> </ns2:displayCharacter><ns2:description>229.09534</ns2:description><ns2:value>229.09534</ns2:value></ns2:annotationElement><ns2:annotationElement position="361" colour="-797184"><ns2:displayCharacter> </ns2:displayCharacter><ns2:description>213.30586</ns2:description><ns2:value>213.30586</ns2:value></ns2:annotationElement><ns2:annotationElement position="362" colour="-1258240"><ns2:displayCharacter> </ns2:displayCharacter><ns2:description>204.95439</ns2:description><ns2:value>204.95439</ns2:value></ns2:annotationElement><ns2:annotationElement position="363" colour="-797184"><ns2:displayCharacter> </ns2:displayCharacter><ns2:description>214.08759</ns2:description><ns2:value>214.08759</ns2:value></ns2:annotationElement><ns2:annotationElement position="364" colour="-1126400"><ns2:displayCharacter> </ns2:displayCharacter><ns2:description>207.54361</ns2:description><ns2:value>207.54361</ns2:value></ns2:annotationElement><ns2:annotationElement position="365" colour="-928768"><ns2:displayCharacter> </ns2:displayCharacter><ns2:description>211.53325</ns2:description><ns2:value>211.53325</ns2:value></ns2:annotationElement><ns2:annotationElement position="366" colour="-401920"><ns2:displayCharacter> </ns2:displayCharacter><ns2:description>221.35664</ns2:description><ns2:value>221.35664</ns2:value></ns2:annotationElement><ns2:annotationElement position="367" colour="-6656"><ns2:displayCharacter> </ns2:displayCharacter><ns2:description>229.09534</ns2:description><ns2:value>229.09534</ns2:value></ns2:annotationElement><ns2:annotationElement position="368" colour="-862976"><ns2:displayCharacter> </ns2:displayCharacter><ns2:description>212.63643</ns2:description><ns2:value>212.63643</ns2:value></ns2:annotationElement><ns2:annotationElement position="369" colour="-336128"><ns2:displayCharacter> </ns2:displayCharacter><ns2:description>222.66113</ns2:description><ns2:value>222.66113</ns2:value></ns2:annotationElement><ns2:annotationElement position="370" colour="-402176"><ns2:displayCharacter> </ns2:displayCharacter><ns2:description>221.05997</ns2:description><ns2:value>221.05997</ns2:value></ns2:annotationElement><ns2:annotationElement position="371" colour="-928768"><ns2:displayCharacter> </ns2:displayCharacter><ns2:description>211.19075</ns2:description><ns2:value>211.19075</ns2:value></ns2:annotationElement><ns2:annotationElement position="372" colour="-467712"><ns2:displayCharacter> </ns2:displayCharacter><ns2:description>220.55054</ns2:description><ns2:value>220.55054</ns2:value></ns2:annotationElement><ns2:annotationElement position="373" colour="-6656"><ns2:displayCharacter> </ns2:displayCharacter><ns2:description>229.09534</ns2:description><ns2:value>229.09534</ns2:value></ns2:annotationElement><ns2:annotationElement position="374" colour="-467968"><ns2:displayCharacter> </ns2:displayCharacter><ns2:description>220.09538</ns2:description><ns2:value>220.09538</ns2:value></ns2:annotationElement><ns2:annotationElement position="375" colour="-6656"><ns2:displayCharacter> </ns2:displayCharacter><ns2:description>229.09534</ns2:description><ns2:value>229.09534</ns2:value></ns2:annotationElement><ns2:annotationElement position="376" colour="-994816"><ns2:displayCharacter> </ns2:displayCharacter><ns2:description>209.59473</ns2:description><ns2:value>209.59473</ns2:value></ns2:annotationElement><ns2:annotationElement position="377" colour="-1060608"><ns2:displayCharacter> </ns2:displayCharacter><ns2:description>208.50255</ns2:description><ns2:value>208.50255</ns2:value></ns2:annotationElement><ns2:annotationElement position="378" colour="-11335424"><ns2:displayCharacter> </ns2:displayCharacter><ns2:description>8.74574</ns2:description><ns2:value>8.745735</ns2:value></ns2:annotationElement><ns2:annotationElement position="379" colour="-11335424"><ns2:displayCharacter> </ns2:displayCharacter><ns2:description>8.54178</ns2:description><ns2:value>8.541779</ns2:value></ns2:annotationElement><ns2:annotationElement position="380" colour="-11335424"><ns2:displayCharacter> </ns2:displayCharacter><ns2:description>8.58239</ns2:description><ns2:value>8.582388</ns2:value></ns2:annotationElement><ns2:annotationElement position="381" colour="-11335424"><ns2:displayCharacter> </ns2:displayCharacter><ns2:description>8.68143</ns2:description><ns2:value>8.681431</ns2:value></ns2:annotationElement><ns2:annotationElement position="382" colour="-11335424"><ns2:displayCharacter> </ns2:displayCharacter><ns2:description>8.74574</ns2:description><ns2:value>8.745735</ns2:value></ns2:annotationElement><ns2:annotationElement position="383" colour="-11335424"><ns2:displayCharacter> </ns2:displayCharacter><ns2:description>8.88522</ns2:description><ns2:value>8.885222</ns2:value></ns2:annotationElement><ns2:annotationElement position="384" colour="-11335424"><ns2:displayCharacter> </ns2:displayCharacter><ns2:description>8.62554</ns2:description><ns2:value>8.625542</ns2:value></ns2:annotationElement><ns2:annotationElement position="385" colour="-11335424"><ns2:displayCharacter> </ns2:displayCharacter><ns2:description>8.74574</ns2:description><ns2:value>8.745735</ns2:value></ns2:annotationElement><ns2:annotationElement position="386" colour="-1126400"><ns2:displayCharacter> </ns2:displayCharacter><ns2:description>207.48936</ns2:description><ns2:value>207.48936</ns2:value></ns2:annotationElement><ns2:annotationElement position="387" colour="-665600"><ns2:displayCharacter> </ns2:displayCharacter><ns2:description>215.63359</ns2:description><ns2:value>215.63359</ns2:value></ns2:annotationElement><ns2:annotationElement position="388" colour="-665600"><ns2:displayCharacter> </ns2:displayCharacter><ns2:description>215.83928</ns2:description><ns2:value>215.83928</ns2:value></ns2:annotationElement><ns2:annotationElement position="389" colour="-270336"><ns2:displayCharacter> </ns2:displayCharacter><ns2:description>223.90642</ns2:description><ns2:value>223.90642</ns2:value></ns2:annotationElement><ns2:annotationElement position="390" colour="-731392"><ns2:displayCharacter> </ns2:displayCharacter><ns2:description>214.88402</ns2:description><ns2:value>214.88402</ns2:value></ns2:annotationElement><ns2:annotationElement position="391" colour="-6656"><ns2:displayCharacter> </ns2:displayCharacter><ns2:description>229.09534</ns2:description><ns2:value>229.09534</ns2:value></ns2:annotationElement><ns2:annotationElement position="392" colour="-665600"><ns2:displayCharacter> </ns2:displayCharacter><ns2:description>215.86899</ns2:description><ns2:value>215.86899</ns2:value></ns2:annotationElement><ns2:annotationElement position="393" colour="-6656"><ns2:displayCharacter> </ns2:displayCharacter><ns2:description>229.09534</ns2:description><ns2:value>229.09534</ns2:value></ns2:annotationElement><ns2:annotationElement position="394" colour="-994560"><ns2:displayCharacter> </ns2:displayCharacter><ns2:description>210.33376</ns2:description><ns2:value>210.33376</ns2:value></ns2:annotationElement><ns2:annotationElement position="395" colour="-731136"><ns2:displayCharacter> </ns2:displayCharacter><ns2:description>215.61009</ns2:description><ns2:value>215.61009</ns2:value></ns2:annotationElement><ns2:annotationElement position="396" colour="-665600"><ns2:displayCharacter> </ns2:displayCharacter><ns2:description>215.78465</ns2:description><ns2:value>215.78465</ns2:value></ns2:annotationElement><ns2:annotationElement position="397" colour="-731392"><ns2:displayCharacter> </ns2:displayCharacter><ns2:description>214.52617</ns2:description><ns2:value>214.52617</ns2:value></ns2:annotationElement><ns2:annotationElement position="398" colour="-863232"><ns2:displayCharacter> </ns2:displayCharacter><ns2:description>212.07407</ns2:description><ns2:value>212.07407</ns2:value></ns2:annotationElement><ns2:annotationElement position="399" colour="-665344"><ns2:displayCharacter> </ns2:displayCharacter><ns2:description>216.58934</ns2:description><ns2:value>216.58934</ns2:value></ns2:annotationElement><ns2:annotationElement position="400" colour="-6656"><ns2:displayCharacter> </ns2:displayCharacter><ns2:description>229.09534</ns2:description><ns2:value>229.09534</ns2:value></ns2:annotationElement><ns2:annotationElement position="401" colour="-2246144"><ns2:displayCharacter> </ns2:displayCharacter><ns2:description>185.69119</ns2:description><ns2:value>185.6912</ns2:value></ns2:annotationElement><ns2:annotationElement position="402" colour="-6656"><ns2:displayCharacter> </ns2:displayCharacter><ns2:description>229.09534</ns2:description><ns2:value>229.09534</ns2:value></ns2:annotationElement><ns2:annotationElement position="403" colour="-401920"><ns2:displayCharacter> </ns2:displayCharacter><ns2:description>221.15898</ns2:description><ns2:value>221.15898</ns2:value></ns2:annotationElement><ns2:annotationElement position="404" colour="-797184"><ns2:displayCharacter> </ns2:displayCharacter><ns2:description>214.05591</ns2:description><ns2:value>214.05591</ns2:value></ns2:annotationElement><ns2:annotationElement position="405" colour="-731392"><ns2:displayCharacter> </ns2:displayCharacter><ns2:description>214.52617</ns2:description><ns2:value>214.52617</ns2:value></ns2:annotationElement><ns2:annotationElement position="406" colour="-665344"><ns2:displayCharacter> </ns2:displayCharacter><ns2:description>216.45551</ns2:description><ns2:value>216.4555</ns2:value></ns2:annotationElement><ns2:annotationElement position="407" colour="-5407744"><ns2:displayCharacter> </ns2:displayCharacter><ns2:description>123.82710</ns2:description><ns2:value>123.8271</ns2:value></ns2:annotationElement><ns2:annotationElement position="408" colour="-5868800"><ns2:displayCharacter> </ns2:displayCharacter><ns2:description>114.72099</ns2:description><ns2:value>114.72099</ns2:value></ns2:annotationElement><ns2:annotationElement position="409" colour="-7185920"><ns2:displayCharacter> </ns2:displayCharacter><ns2:description>89.81412</ns2:description><ns2:value>89.81412</ns2:value></ns2:annotationElement><ns2:annotationElement position="410" colour="-2443776"><ns2:displayCharacter> </ns2:displayCharacter><ns2:description>181.91409</ns2:description><ns2:value>181.9141</ns2:value></ns2:annotationElement><ns2:annotationElement position="411" colour="-7647232"><ns2:displayCharacter> </ns2:displayCharacter><ns2:description>79.59326</ns2:description><ns2:value>79.59326</ns2:value></ns2:annotationElement><ns2:annotationElement position="412" colour="-11335424"><ns2:displayCharacter> </ns2:displayCharacter><ns2:description>8.58436</ns2:description><ns2:value>8.584356</ns2:value></ns2:annotationElement><ns2:annotationElement position="413" colour="-11335424"><ns2:displayCharacter> </ns2:displayCharacter><ns2:description>8.62554</ns2:description><ns2:value>8.625542</ns2:value></ns2:annotationElement><ns2:annotationElement position="414" colour="-11335424"><ns2:displayCharacter> </ns2:displayCharacter><ns2:description>8.68143</ns2:description><ns2:value>8.681431</ns2:value></ns2:annotationElement><ns2:annotationElement position="415" colour="-11335424"><ns2:displayCharacter> </ns2:displayCharacter><ns2:description>8.68143</ns2:description><ns2:value>8.681431</ns2:value></ns2:annotationElement><ns2:annotationElement position="416" colour="-11335424"><ns2:displayCharacter> </ns2:displayCharacter><ns2:description>8.54178</ns2:description><ns2:value>8.541779</ns2:value></ns2:annotationElement><ns2:annotationElement position="417" colour="-11335424"><ns2:displayCharacter> </ns2:displayCharacter><ns2:description>8.58436</ns2:description><ns2:value>8.584356</ns2:value></ns2:annotationElement><ns2:annotationElement position="418" colour="-11335424"><ns2:displayCharacter> </ns2:displayCharacter><ns2:description>8.54178</ns2:description><ns2:value>8.541779</ns2:value></ns2:annotationElement><ns2:annotationElement position="419" colour="-11335424"><ns2:displayCharacter> </ns2:displayCharacter><ns2:description>8.68143</ns2:description><ns2:value>8.681431</ns2:value></ns2:annotationElement><ns2:annotationElement position="420" colour="-11335424"><ns2:displayCharacter> </ns2:displayCharacter><ns2:description>8.62554</ns2:description><ns2:value>8.625542</ns2:value></ns2:annotationElement><ns2:annotationElement position="421" colour="-11335424"><ns2:displayCharacter> </ns2:displayCharacter><ns2:description>8.68143</ns2:description><ns2:value>8.681431</ns2:value></ns2:annotationElement><ns2:annotationElement position="422" colour="-11335680"><ns2:displayCharacter> </ns2:displayCharacter><ns2:description>8.46402</ns2:description><ns2:value>8.464015</ns2:value></ns2:annotationElement><ns2:annotationElement position="423" colour="-11335424"><ns2:displayCharacter> </ns2:displayCharacter><ns2:description>8.58436</ns2:description><ns2:value>8.584356</ns2:value></ns2:annotationElement><ns2:annotationElement position="424" colour="-11335424"><ns2:displayCharacter> </ns2:displayCharacter><ns2:description>8.68143</ns2:description><ns2:value>8.681431</ns2:value></ns2:annotationElement><ns2:annotationElement position="425" colour="-11335424"><ns2:displayCharacter> </ns2:displayCharacter><ns2:description>8.79648</ns2:description><ns2:value>8.796483</ns2:value></ns2:annotationElement><ns2:annotationElement position="426" colour="-11335424"><ns2:displayCharacter> </ns2:displayCharacter><ns2:description>8.62554</ns2:description><ns2:value>8.625542</ns2:value></ns2:annotationElement><ns2:annotationElement position="427" colour="-11335424"><ns2:displayCharacter> </ns2:displayCharacter><ns2:description>8.74574</ns2:description><ns2:value>8.745735</ns2:value></ns2:annotationElement><ns2:annotationElement position="428" colour="-11335424"><ns2:displayCharacter> </ns2:displayCharacter><ns2:description>8.54178</ns2:description><ns2:value>8.541779</ns2:value></ns2:annotationElement><ns2:annotationElement position="429" colour="-11335424"><ns2:displayCharacter> </ns2:displayCharacter><ns2:description>8.58436</ns2:description><ns2:value>8.584356</ns2:value></ns2:annotationElement><ns2:annotationElement position="430" colour="-11335680"><ns2:displayCharacter> </ns2:displayCharacter><ns2:description>8.46402</ns2:description><ns2:value>8.464015</ns2:value></ns2:annotationElement><ns2:annotationElement position="431" colour="-928768"><ns2:displayCharacter> </ns2:displayCharacter><ns2:description>211.19075</ns2:description><ns2:value>211.19075</ns2:value></ns2:annotationElement><ns2:annotationElement position="432" colour="-467712"><ns2:displayCharacter> </ns2:displayCharacter><ns2:description>220.13702</ns2:description><ns2:value>220.13702</ns2:value></ns2:annotationElement><ns2:annotationElement position="433" colour="-928768"><ns2:displayCharacter> </ns2:displayCharacter><ns2:description>211.53325</ns2:description><ns2:value>211.53325</ns2:value></ns2:annotationElement><ns2:annotationElement position="434" colour="-9425408"><ns2:displayCharacter> </ns2:displayCharacter><ns2:description>45.65718</ns2:description><ns2:value>45.657177</ns2:value></ns2:annotationElement><ns2:annotationElement position="435" colour="-204288"><ns2:displayCharacter> </ns2:displayCharacter><ns2:description>225.36624</ns2:description><ns2:value>225.36624</ns2:value></ns2:annotationElement><ns2:annotationElement position="436" colour="-665344"><ns2:displayCharacter> </ns2:displayCharacter><ns2:description>216.45551</ns2:description><ns2:value>216.4555</ns2:value></ns2:annotationElement><ns2:annotationElement position="437" colour="-5868800"><ns2:displayCharacter> </ns2:displayCharacter><ns2:description>115.20951</ns2:description><ns2:value>115.20951</ns2:value></ns2:annotationElement><ns2:annotationElement position="438" colour="-6922496"><ns2:displayCharacter> </ns2:displayCharacter><ns2:description>94.42861</ns2:description><ns2:value>94.42861</ns2:value></ns2:annotationElement><ns2:annotationElement position="439" colour="-5078272"><ns2:displayCharacter> </ns2:displayCharacter><ns2:description>130.44902</ns2:description><ns2:value>130.44902</ns2:value></ns2:annotationElement><ns2:annotationElement position="440" colour="-533760"><ns2:displayCharacter> </ns2:displayCharacter><ns2:description>219.11256</ns2:description><ns2:value>219.11256</ns2:value></ns2:annotationElement><ns2:annotationElement position="441" colour="-3300096"><ns2:displayCharacter> </ns2:displayCharacter><ns2:description>165.06927</ns2:description><ns2:value>165.06927</ns2:value></ns2:annotationElement><ns2:annotationElement position="442" colour="-8766720"><ns2:displayCharacter> </ns2:displayCharacter><ns2:description>58.44833</ns2:description><ns2:value>58.448326</ns2:value></ns2:annotationElement><ns2:annotationElement position="443" colour="-6593280"><ns2:displayCharacter> </ns2:displayCharacter><ns2:description>100.60635</ns2:description><ns2:value>100.60635</ns2:value></ns2:annotationElement><ns2:annotationElement position="444" colour="-6856960"><ns2:displayCharacter> </ns2:displayCharacter><ns2:description>95.15597</ns2:description><ns2:value>95.15597</ns2:value></ns2:annotationElement><ns2:annotationElement position="445" colour="-7647232"><ns2:displayCharacter> </ns2:displayCharacter><ns2:description>79.78708</ns2:description><ns2:value>79.78708</ns2:value></ns2:annotationElement><ns2:annotationElement position="446" colour="-6790656"><ns2:displayCharacter> </ns2:displayCharacter><ns2:description>97.46571</ns2:description><ns2:value>97.46571</ns2:value></ns2:annotationElement><ns2:annotationElement position="447" colour="-4353792"><ns2:displayCharacter> </ns2:displayCharacter><ns2:description>144.81276</ns2:description><ns2:value>144.81276</ns2:value></ns2:annotationElement><ns2:annotationElement position="448" colour="-8635136"><ns2:displayCharacter> </ns2:displayCharacter><ns2:description>60.79869</ns2:description><ns2:value>60.798687</ns2:value></ns2:annotationElement><ns2:annotationElement position="449" colour="-9030400"><ns2:displayCharacter> </ns2:displayCharacter><ns2:description>53.04277</ns2:description><ns2:value>53.042767</ns2:value></ns2:annotationElement><ns2:annotationElement position="450" colour="-8634880"><ns2:displayCharacter> </ns2:displayCharacter><ns2:description>61.53359</ns2:description><ns2:value>61.533592</ns2:value></ns2:annotationElement><ns2:annotationElement position="451" colour="-9754624"><ns2:displayCharacter> </ns2:displayCharacter><ns2:description>39.45329</ns2:description><ns2:value>39.453285</ns2:value></ns2:annotationElement><ns2:annotationElement position="452" colour="-4485632"><ns2:displayCharacter> </ns2:displayCharacter><ns2:description>142.11998</ns2:description><ns2:value>142.11998</ns2:value></ns2:annotationElement><ns2:annotationElement position="453" colour="-8898304"><ns2:displayCharacter> </ns2:displayCharacter><ns2:description>56.44523</ns2:description><ns2:value>56.445232</ns2:value></ns2:annotationElement><ns2:annotationElement position="454" colour="-4156160"><ns2:displayCharacter> </ns2:displayCharacter><ns2:description>148.55484</ns2:description><ns2:value>148.55484</ns2:value></ns2:annotationElement><ns2:annotationElement position="455" colour="-4683008"><ns2:displayCharacter> </ns2:displayCharacter><ns2:description>138.26079</ns2:description><ns2:value>138.26079</ns2:value></ns2:annotationElement><ns2:annotationElement position="456" colour="-5407744"><ns2:displayCharacter> </ns2:displayCharacter><ns2:description>123.28939</ns2:description><ns2:value>123.28939</ns2:value></ns2:annotationElement><ns2:annotationElement position="457" colour="-5473536"><ns2:displayCharacter> </ns2:displayCharacter><ns2:description>122.33464</ns2:description><ns2:value>122.33464</ns2:value></ns2:annotationElement><ns2:annotationElement position="458" colour="-1587456"><ns2:displayCharacter> </ns2:displayCharacter><ns2:description>198.84581</ns2:description><ns2:value>198.84581</ns2:value></ns2:annotationElement><ns2:annotationElement position="459" colour="-10413568"><ns2:displayCharacter> </ns2:displayCharacter><ns2:description>25.81443</ns2:description><ns2:value>25.814432</ns2:value></ns2:annotationElement><ns2:annotationElement position="460" colour="-5078272"><ns2:displayCharacter> </ns2:displayCharacter><ns2:description>130.49223</ns2:description><ns2:value>130.49223</ns2:value></ns2:annotationElement><ns2:annotationElement position="461" colour="-4419584"><ns2:displayCharacter> </ns2:displayCharacter><ns2:description>143.45901</ns2:description><ns2:value>143.45901</ns2:value></ns2:annotationElement><ns2:annotationElement position="462" colour="-1390080"><ns2:displayCharacter> </ns2:displayCharacter><ns2:description>202.04105</ns2:description><ns2:value>202.04105</ns2:value></ns2:annotationElement><ns2:annotationElement position="463" colour="-5275904"><ns2:displayCharacter> </ns2:displayCharacter><ns2:description>126.80143</ns2:description><ns2:value>126.80143</ns2:value></ns2:annotationElement><ns2:annotationElement position="464" colour="-5012480"><ns2:displayCharacter> </ns2:displayCharacter><ns2:description>131.34651</ns2:description><ns2:value>131.34651</ns2:value></ns2:annotationElement><ns2:annotationElement position="465" colour="-8569088"><ns2:displayCharacter> </ns2:displayCharacter><ns2:description>62.54703</ns2:description><ns2:value>62.547028</ns2:value></ns2:annotationElement><ns2:annotationElement position="466" colour="-7054592"><ns2:displayCharacter> </ns2:displayCharacter><ns2:description>91.20776</ns2:description><ns2:value>91.20776</ns2:value></ns2:annotationElement><ns2:annotationElement position="467" colour="-9952512"><ns2:displayCharacter> </ns2:displayCharacter><ns2:description>35.42605</ns2:description><ns2:value>35.426052</ns2:value></ns2:annotationElement><ns2:annotationElement position="468" colour="-8240128"><ns2:displayCharacter> </ns2:displayCharacter><ns2:description>68.35902</ns2:description><ns2:value>68.359024</ns2:value></ns2:annotationElement><ns2:annotationElement position="469" colour="-5473536"><ns2:displayCharacter> </ns2:displayCharacter><ns2:description>123.09488</ns2:description><ns2:value>123.09488</ns2:value></ns2:annotationElement><ns2:annotationElement position="470" colour="-5803008"><ns2:displayCharacter> </ns2:displayCharacter><ns2:description>115.92705</ns2:description><ns2:value>115.92705</ns2:value></ns2:annotationElement><ns2:annotationElement position="471" colour="-6066176"><ns2:displayCharacter> </ns2:displayCharacter><ns2:description>111.46625</ns2:description><ns2:value>111.46625</ns2:value></ns2:annotationElement><ns2:annotationElement position="472" colour="-3300096"><ns2:displayCharacter> </ns2:displayCharacter><ns2:description>165.15263</ns2:description><ns2:value>165.15263</ns2:value></ns2:annotationElement><ns2:annotationElement position="473" colour="-11335424"><ns2:displayCharacter> </ns2:displayCharacter><ns2:description>8.79648</ns2:description><ns2:value>8.796483</ns2:value></ns2:annotationElement><ns2:annotationElement position="474" colour="-2377728"><ns2:displayCharacter> </ns2:displayCharacter><ns2:description>183.45743</ns2:description><ns2:value>183.45743</ns2:value></ns2:annotationElement><ns2:annotationElement position="475" colour="-11072000"><ns2:displayCharacter> </ns2:displayCharacter><ns2:description>13.57325</ns2:description><ns2:value>13.573246</ns2:value></ns2:annotationElement><ns2:annotationElement position="476" colour="-2641664"><ns2:displayCharacter> </ns2:displayCharacter><ns2:description>177.17847</ns2:description><ns2:value>177.17847</ns2:value></ns2:annotationElement><ns2:annotationElement position="477" colour="-10413568"><ns2:displayCharacter> </ns2:displayCharacter><ns2:description>25.71571</ns2:description><ns2:value>25.715708</ns2:value></ns2:annotationElement><ns2:annotationElement position="478" colour="-10545408"><ns2:displayCharacter> </ns2:displayCharacter><ns2:description>23.25319</ns2:description><ns2:value>23.253195</ns2:value></ns2:annotationElement><ns2:annotationElement position="479" colour="-11006208"><ns2:displayCharacter> </ns2:displayCharacter><ns2:description>15.13619</ns2:description><ns2:value>15.13619</ns2:value></ns2:annotationElement><ns2:annotationElement position="480" colour="-5671424"><ns2:displayCharacter> </ns2:displayCharacter><ns2:description>118.16769</ns2:description><ns2:value>118.16769</ns2:value></ns2:annotationElement><ns2:annotationElement position="481" colour="-5934592"><ns2:displayCharacter> </ns2:displayCharacter><ns2:description>113.76620</ns2:description><ns2:value>113.7662</ns2:value></ns2:annotationElement><ns2:annotationElement position="482" colour="-6659328"><ns2:displayCharacter> </ns2:displayCharacter><ns2:description>98.94250</ns2:description><ns2:value>98.9425</ns2:value></ns2:annotationElement><ns2:annotationElement position="483" colour="-8174080"><ns2:displayCharacter> </ns2:displayCharacter><ns2:description>70.25732</ns2:description><ns2:value>70.25732</ns2:value></ns2:annotationElement><ns2:annotationElement position="484" colour="-2246400"><ns2:displayCharacter> </ns2:displayCharacter><ns2:description>184.98022</ns2:description><ns2:value>184.98022</ns2:value></ns2:annotationElement><ns2:annotationElement position="485" colour="-3168512"><ns2:displayCharacter> </ns2:displayCharacter><ns2:description>166.87331</ns2:description><ns2:value>166.8733</ns2:value></ns2:annotationElement><ns2:annotationElement position="486" colour="-6198272"><ns2:displayCharacter> </ns2:displayCharacter><ns2:description>107.92952</ns2:description><ns2:value>107.92952</ns2:value></ns2:annotationElement><ns2:annotationElement position="487" colour="-3629568"><ns2:displayCharacter> </ns2:displayCharacter><ns2:description>158.05034</ns2:description><ns2:value>158.05034</ns2:value></ns2:annotationElement><ns2:annotationElement position="488" colour="-6066432"><ns2:displayCharacter> </ns2:displayCharacter><ns2:description>110.97903</ns2:description><ns2:value>110.97903</ns2:value></ns2:annotationElement><ns2:annotationElement position="489" colour="-6263808"><ns2:displayCharacter> </ns2:displayCharacter><ns2:description>107.61559</ns2:description><ns2:value>107.61559</ns2:value></ns2:annotationElement><ns2:annotationElement position="490" colour="-7120128"><ns2:displayCharacter> </ns2:displayCharacter><ns2:description>91.01575</ns2:description><ns2:value>91.01575</ns2:value></ns2:annotationElement><ns2:annotationElement position="491" colour="-7515392"><ns2:displayCharacter> </ns2:displayCharacter><ns2:description>82.97488</ns2:description><ns2:value>82.974884</ns2:value></ns2:annotationElement><ns2:annotationElement position="492" colour="-9491456"><ns2:displayCharacter> </ns2:displayCharacter><ns2:description>44.19477</ns2:description><ns2:value>44.19477</ns2:value></ns2:annotationElement><ns2:annotationElement position="493" colour="-9425408"><ns2:displayCharacter> </ns2:displayCharacter><ns2:description>46.19478</ns2:description><ns2:value>46.19478</ns2:value></ns2:annotationElement><ns2:annotationElement position="494" colour="-9557248"><ns2:displayCharacter> </ns2:displayCharacter><ns2:description>42.71740</ns2:description><ns2:value>42.7174</ns2:value></ns2:annotationElement><ns2:annotationElement position="495" colour="-10084096"><ns2:displayCharacter> </ns2:displayCharacter><ns2:description>32.55067</ns2:description><ns2:value>32.550674</ns2:value></ns2:annotationElement><ns2:annotationElement position="496" colour="-10215680"><ns2:displayCharacter> </ns2:displayCharacter><ns2:description>30.65324</ns2:description><ns2:value>30.653244</ns2:value></ns2:annotationElement><ns2:annotationElement position="497" colour="-1587456"><ns2:displayCharacter> </ns2:displayCharacter><ns2:description>198.82228</ns2:description><ns2:value>198.82228</ns2:value></ns2:annotationElement><ns2:annotationElement position="498" colour="-4024320"><ns2:displayCharacter> </ns2:displayCharacter><ns2:description>151.40039</ns2:description><ns2:value>151.40039</ns2:value></ns2:annotationElement><ns2:annotationElement position="499" colour="-5539584"><ns2:displayCharacter> </ns2:displayCharacter><ns2:description>121.20900</ns2:description><ns2:value>121.209</ns2:value></ns2:annotationElement><ns2:annotationElement position="500" colour="-3365888"><ns2:displayCharacter> </ns2:displayCharacter><ns2:description>163.64130</ns2:description><ns2:value>163.6413</ns2:value></ns2:annotationElement><ns2:annotationElement position="501" colour="-6856704"><ns2:displayCharacter> </ns2:displayCharacter><ns2:description>96.24098</ns2:description><ns2:value>96.24098</ns2:value></ns2:annotationElement><ns2:annotationElement position="502" colour="-6329856"><ns2:displayCharacter> </ns2:displayCharacter><ns2:description>105.83253</ns2:description><ns2:value>105.83253</ns2:value></ns2:annotationElement><ns2:annotationElement position="503" colour="-6461696"><ns2:displayCharacter> </ns2:displayCharacter><ns2:description>103.07584</ns2:description><ns2:value>103.075836</ns2:value></ns2:annotationElement><ns2:annotationElement position="504" colour="-5012736"><ns2:displayCharacter> </ns2:displayCharacter><ns2:description>131.03168</ns2:description><ns2:value>131.03168</ns2:value></ns2:annotationElement><ns2:annotationElement position="505" colour="-2114560"><ns2:displayCharacter> </ns2:displayCharacter><ns2:description>187.88068</ns2:description><ns2:value>187.88068</ns2:value></ns2:annotationElement><ns2:annotationElement position="506" colour="-4880896"><ns2:displayCharacter> </ns2:displayCharacter><ns2:description>133.59566</ns2:description><ns2:value>133.59566</ns2:value></ns2:annotationElement><ns2:annotationElement position="507" colour="-4617216"><ns2:displayCharacter> </ns2:displayCharacter><ns2:description>139.64520</ns2:description><ns2:value>139.6452</ns2:value></ns2:annotationElement><ns2:annotationElement position="508" colour="-10808576"><ns2:displayCharacter> </ns2:displayCharacter><ns2:description>18.95797</ns2:description><ns2:value>18.957968</ns2:value></ns2:annotationElement><ns2:annotationElement position="509" colour="-10808576"><ns2:displayCharacter> </ns2:displayCharacter><ns2:description>18.71195</ns2:description><ns2:value>18.711954</ns2:value></ns2:annotationElement><ns2:annotationElement position="510" colour="-10742784"><ns2:displayCharacter> </ns2:displayCharacter><ns2:description>20.10824</ns2:description><ns2:value>20.10824</ns2:value></ns2:annotationElement><ns2:annotationElement position="511" colour="-10874368"><ns2:displayCharacter> </ns2:displayCharacter><ns2:description>17.85413</ns2:description><ns2:value>17.85413</ns2:value></ns2:annotationElement><ns2:annotationElement position="512" colour="-10808832"><ns2:displayCharacter> </ns2:displayCharacter><ns2:description>18.01320</ns2:description><ns2:value>18.013205</ns2:value></ns2:annotationElement><ns2:annotationElement position="513" colour="-10808576"><ns2:displayCharacter> </ns2:displayCharacter><ns2:description>19.15066</ns2:description><ns2:value>19.15066</ns2:value></ns2:annotationElement><ns2:annotationElement position="514" colour="-10808576"><ns2:displayCharacter> </ns2:displayCharacter><ns2:description>19.24482</ns2:description><ns2:value>19.244823</ns2:value></ns2:annotationElement><ns2:annotationElement position="515" colour="-10808832"><ns2:displayCharacter> </ns2:displayCharacter><ns2:description>18.18111</ns2:description><ns2:value>18.181112</ns2:value></ns2:annotationElement><ns2:annotationElement position="516" colour="-10808832"><ns2:displayCharacter> </ns2:displayCharacter><ns2:description>18.36226</ns2:description><ns2:value>18.362255</ns2:value></ns2:annotationElement><ns2:annotationElement position="517" colour="-1192448"><ns2:displayCharacter> </ns2:displayCharacter><ns2:description>205.85983</ns2:description><ns2:value>205.85983</ns2:value></ns2:annotationElement><ns2:annotationElement position="518" colour="-9293824"><ns2:displayCharacter> </ns2:displayCharacter><ns2:description>47.98131</ns2:description><ns2:value>47.981308</ns2:value></ns2:annotationElement><ns2:annotationElement position="519" colour="-9952512"><ns2:displayCharacter> </ns2:displayCharacter><ns2:description>35.31135</ns2:description><ns2:value>35.31135</ns2:value></ns2:annotationElement><ns2:annotationElement position="520" colour="-6395904"><ns2:displayCharacter> </ns2:displayCharacter><ns2:description>104.30877</ns2:description><ns2:value>104.30877</ns2:value></ns2:annotationElement><ns2:annotationElement position="521" colour="-3365888"><ns2:displayCharacter> </ns2:displayCharacter><ns2:description>163.45152</ns2:description><ns2:value>163.45152</ns2:value></ns2:annotationElement><ns2:annotationElement position="522" colour="-4485632"><ns2:displayCharacter> </ns2:displayCharacter><ns2:description>141.66055</ns2:description><ns2:value>141.66055</ns2:value></ns2:annotationElement><ns2:annotationElement position="523" colour="-8108288"><ns2:displayCharacter> </ns2:displayCharacter><ns2:description>71.09460</ns2:description><ns2:value>71.094604</ns2:value></ns2:annotationElement><ns2:annotationElement position="524" colour="-2114304"><ns2:displayCharacter> </ns2:displayCharacter><ns2:description>188.63736</ns2:description><ns2:value>188.63736</ns2:value></ns2:annotationElement><ns2:annotationElement position="525" colour="-2443776"><ns2:displayCharacter> </ns2:displayCharacter><ns2:description>181.20959</ns2:description><ns2:value>181.2096</ns2:value></ns2:annotationElement><ns2:annotationElement position="526" colour="-3958528"><ns2:displayCharacter> </ns2:displayCharacter><ns2:description>152.70476</ns2:description><ns2:value>152.70476</ns2:value></ns2:annotationElement><ns2:annotationElement position="527" colour="-9886464"><ns2:displayCharacter> </ns2:displayCharacter><ns2:description>36.59554</ns2:description><ns2:value>36.595535</ns2:value></ns2:annotationElement><ns2:annotationElement position="528" colour="-7251968"><ns2:displayCharacter> </ns2:displayCharacter><ns2:description>87.46356</ns2:description><ns2:value>87.46356</ns2:value></ns2:annotationElement><ns2:annotationElement position="529" colour="-8766976"><ns2:displayCharacter> </ns2:displayCharacter><ns2:description>57.89481</ns2:description><ns2:value>57.894806</ns2:value></ns2:annotationElement><ns2:annotationElement position="530" colour="-5275904"><ns2:displayCharacter> </ns2:displayCharacter><ns2:description>126.77522</ns2:description><ns2:value>126.77522</ns2:value></ns2:annotationElement><ns2:annotationElement position="531" colour="-6988288"><ns2:displayCharacter> </ns2:displayCharacter><ns2:description>93.64983</ns2:description><ns2:value>93.64983</ns2:value></ns2:annotationElement><ns2:annotationElement position="532" colour="-10018304"><ns2:displayCharacter> </ns2:displayCharacter><ns2:description>34.19261</ns2:description><ns2:value>34.19261</ns2:value></ns2:annotationElement><ns2:annotationElement position="533" colour="-9161984"><ns2:displayCharacter> </ns2:displayCharacter><ns2:description>51.06458</ns2:description><ns2:value>51.06458</ns2:value></ns2:annotationElement><ns2:annotationElement position="534" colour="-4551680"><ns2:displayCharacter> </ns2:displayCharacter><ns2:description>139.95125</ns2:description><ns2:value>139.95125</ns2:value></ns2:annotationElement><ns2:annotationElement position="535" colour="-11335424"><ns2:displayCharacter> </ns2:displayCharacter><ns2:description>8.67963</ns2:description><ns2:value>8.679631</ns2:value></ns2:annotationElement><ns2:annotationElement position="536" colour="-11335424"><ns2:displayCharacter> </ns2:displayCharacter><ns2:description>8.62554</ns2:description><ns2:value>8.625542</ns2:value></ns2:annotationElement><ns2:annotationElement position="537" colour="-11335424"><ns2:displayCharacter> </ns2:displayCharacter><ns2:description>8.85317</ns2:description><ns2:value>8.8531685</ns2:value></ns2:annotationElement><ns2:annotationElement position="538" colour="-5078528"><ns2:displayCharacter> </ns2:displayCharacter><ns2:description>129.64117</ns2:description><ns2:value>129.64117</ns2:value></ns2:annotationElement><ns2:annotationElement position="539" colour="-6461440"><ns2:displayCharacter> </ns2:displayCharacter><ns2:description>103.68827</ns2:description><ns2:value>103.68827</ns2:value></ns2:annotationElement><ns2:annotationElement position="540" colour="-6988544"><ns2:displayCharacter> </ns2:displayCharacter><ns2:description>93.07121</ns2:description><ns2:value>93.07121</ns2:value></ns2:annotationElement><ns2:annotationElement position="541" colour="-8108032"><ns2:displayCharacter> </ns2:displayCharacter><ns2:description>71.82620</ns2:description><ns2:value>71.8262</ns2:value></ns2:annotationElement><ns2:annotationElement position="542" colour="-6264064"><ns2:displayCharacter> </ns2:displayCharacter><ns2:description>106.86324</ns2:description><ns2:value>106.86324</ns2:value></ns2:annotationElement><ns2:annotationElement position="543" colour="-7712768"><ns2:displayCharacter> </ns2:displayCharacter><ns2:description>79.54600</ns2:description><ns2:value>79.546</ns2:value></ns2:annotationElement><ns2:annotationElement position="544" colour="-6461696"><ns2:displayCharacter> </ns2:displayCharacter><ns2:description>103.28996</ns2:description><ns2:value>103.289955</ns2:value></ns2:annotationElement><ns2:annotationElement position="545" colour="-9623296"><ns2:displayCharacter> </ns2:displayCharacter><ns2:description>41.25627</ns2:description><ns2:value>41.256268</ns2:value></ns2:annotationElement><ns2:annotationElement position="546" colour="-11203840"><ns2:displayCharacter> </ns2:displayCharacter><ns2:description>11.39413</ns2:description><ns2:value>11.3941345</ns2:value></ns2:annotationElement><ns2:annotationElement position="547" colour="-3958784"><ns2:displayCharacter> </ns2:displayCharacter><ns2:description>151.47719</ns2:description><ns2:value>151.47719</ns2:value></ns2:annotationElement><ns2:annotationElement position="548" colour="-11533312"><ns2:displayCharacter> </ns2:displayCharacter><ns2:description>3.96679</ns2:description><ns2:value>3.9667919</ns2:value></ns2:annotationElement><ns2:annotationElement position="549" colour="-7383552"><ns2:displayCharacter> </ns2:displayCharacter><ns2:description>85.60806</ns2:description><ns2:value>85.60806</ns2:value></ns2:annotationElement><ns2:annotationElement position="550" colour="-11335680"><ns2:displayCharacter> </ns2:displayCharacter><ns2:description>8.45787</ns2:description><ns2:value>8.457874</ns2:value></ns2:annotationElement><ns2:annotationElement position="551" colour="-11335424"><ns2:displayCharacter> </ns2:displayCharacter><ns2:description>8.52731</ns2:description><ns2:value>8.527308</ns2:value></ns2:annotationElement><ns2:annotationElement position="552" colour="-7976448"><ns2:displayCharacter> </ns2:displayCharacter><ns2:description>74.00898</ns2:description><ns2:value>74.00898</ns2:value></ns2:annotationElement><ns2:annotationElement position="553" colour="-5539584"><ns2:displayCharacter> </ns2:displayCharacter><ns2:description>120.85258</ns2:description><ns2:value>120.852585</ns2:value></ns2:annotationElement><ns2:annotationElement position="554" colour="-9161984"><ns2:displayCharacter> </ns2:displayCharacter><ns2:description>50.88528</ns2:description><ns2:value>50.885277</ns2:value></ns2:annotationElement><ns2:annotationElement position="555" colour="-7449344"><ns2:displayCharacter> </ns2:displayCharacter><ns2:description>84.67243</ns2:description><ns2:value>84.67243</ns2:value></ns2:annotationElement><ns2:annotationElement position="556" colour="-10610944"><ns2:displayCharacter> </ns2:displayCharacter><ns2:description>22.87729</ns2:description><ns2:value>22.87729</ns2:value></ns2:annotationElement><ns2:annotationElement position="557" colour="-6000384"><ns2:displayCharacter> </ns2:displayCharacter><ns2:description>112.72396</ns2:description><ns2:value>112.72396</ns2:value></ns2:annotationElement><ns2:annotationElement position="558" colour="-9820672"><ns2:displayCharacter> </ns2:displayCharacter><ns2:description>37.72050</ns2:description><ns2:value>37.7205</ns2:value></ns2:annotationElement><ns2:annotationElement position="559" colour="-4156160"><ns2:displayCharacter> </ns2:displayCharacter><ns2:description>148.59471</ns2:description><ns2:value>148.59471</ns2:value></ns2:annotationElement><ns2:annotationElement position="560" colour="-5407744"><ns2:displayCharacter> </ns2:displayCharacter><ns2:description>123.71999</ns2:description><ns2:value>123.71999</ns2:value></ns2:annotationElement><ns2:annotationElement position="561" colour="-6527488"><ns2:displayCharacter> </ns2:displayCharacter><ns2:description>101.96674</ns2:description><ns2:value>101.96674</ns2:value></ns2:annotationElement><ns2:annotationElement position="562" colour="-5210112"><ns2:displayCharacter> </ns2:displayCharacter><ns2:description>128.19746</ns2:description><ns2:value>128.19746</ns2:value></ns2:annotationElement><ns2:annotationElement position="563" colour="-7449344"><ns2:displayCharacter> </ns2:displayCharacter><ns2:description>84.57993</ns2:description><ns2:value>84.579926</ns2:value></ns2:annotationElement><ns2:annotationElement position="564" colour="-6132224"><ns2:displayCharacter> </ns2:displayCharacter><ns2:description>109.57199</ns2:description><ns2:value>109.57199</ns2:value></ns2:annotationElement><ns2:annotationElement position="565" colour="-10479104"><ns2:displayCharacter> </ns2:displayCharacter><ns2:description>25.61350</ns2:description><ns2:value>25.6135</ns2:value></ns2:annotationElement><ns2:annotationElement position="566" colour="-11335424"><ns2:displayCharacter> </ns2:displayCharacter><ns2:description>8.79648</ns2:description><ns2:value>8.796483</ns2:value></ns2:annotationElement><ns2:annotationElement position="567" colour="-11335424"><ns2:displayCharacter> </ns2:displayCharacter><ns2:description>8.58239</ns2:description><ns2:value>8.582388</ns2:value></ns2:annotationElement><ns2:annotationElement position="568" colour="-10610944"><ns2:displayCharacter> </ns2:displayCharacter><ns2:description>22.48186</ns2:description><ns2:value>22.481865</ns2:value></ns2:annotationElement><ns2:annotationElement position="569" colour="-10874624"><ns2:displayCharacter> </ns2:displayCharacter><ns2:description>17.28558</ns2:description><ns2:value>17.285576</ns2:value></ns2:annotationElement><ns2:annotationElement position="570" colour="-5144320"><ns2:displayCharacter> </ns2:displayCharacter><ns2:description>128.63196</ns2:description><ns2:value>128.63196</ns2:value></ns2:annotationElement><ns2:annotationElement position="571" colour="-8371712"><ns2:displayCharacter> </ns2:displayCharacter><ns2:description>66.07502</ns2:description><ns2:value>66.07502</ns2:value></ns2:annotationElement><ns2:annotationElement position="572" colour="-8832768"><ns2:displayCharacter> </ns2:displayCharacter><ns2:description>56.72784</ns2:description><ns2:value>56.727837</ns2:value></ns2:annotationElement><ns2:annotationElement position="573" colour="-7185920"><ns2:displayCharacter> </ns2:displayCharacter><ns2:description>89.43686</ns2:description><ns2:value>89.43686</ns2:value></ns2:annotationElement><ns2:annotationElement position="574" colour="-2970624"><ns2:displayCharacter> </ns2:displayCharacter><ns2:description>171.52095</ns2:description><ns2:value>171.52095</ns2:value></ns2:annotationElement><ns2:annotationElement position="575" colour="-7844608"><ns2:displayCharacter> </ns2:displayCharacter><ns2:description>76.82582</ns2:description><ns2:value>76.82582</ns2:value></ns2:annotationElement><ns2:annotationElement position="576" colour="-10215936"><ns2:displayCharacter> </ns2:displayCharacter><ns2:description>30.41368</ns2:description><ns2:value>30.413683</ns2:value></ns2:annotationElement><ns2:annotationElement position="577" colour="-6461440"><ns2:displayCharacter> </ns2:displayCharacter><ns2:description>103.36887</ns2:description><ns2:value>103.368866</ns2:value></ns2:annotationElement><ns2:annotationElement position="578" colour="-9623296"><ns2:displayCharacter> </ns2:displayCharacter><ns2:description>41.10815</ns2:description><ns2:value>41.108154</ns2:value></ns2:annotationElement><ns2:annotationElement position="579" colour="-5868800"><ns2:displayCharacter> </ns2:displayCharacter><ns2:description>115.00338</ns2:description><ns2:value>115.00338</ns2:value></ns2:annotationElement><ns2:annotationElement position="580" colour="-9820928"><ns2:displayCharacter> </ns2:displayCharacter><ns2:description>37.40553</ns2:description><ns2:value>37.405525</ns2:value></ns2:annotationElement><ns2:annotationElement position="581" colour="-11138048"><ns2:displayCharacter> </ns2:displayCharacter><ns2:description>12.37681</ns2:description><ns2:value>12.376815</ns2:value></ns2:annotationElement><ns2:annotationElement position="582" colour="-10808576"><ns2:displayCharacter> </ns2:displayCharacter><ns2:description>19.23190</ns2:description><ns2:value>19.231905</ns2:value></ns2:annotationElement><ns2:annotationElement position="583" colour="-10808576"><ns2:displayCharacter> </ns2:displayCharacter><ns2:description>19.11273</ns2:description><ns2:value>19.112728</ns2:value></ns2:annotationElement><ns2:annotationElement position="584" colour="-10742784"><ns2:displayCharacter> </ns2:displayCharacter><ns2:description>19.55353</ns2:description><ns2:value>19.553532</ns2:value></ns2:annotationElement><ns2:annotationElement position="585" colour="-9162240"><ns2:displayCharacter> </ns2:displayCharacter><ns2:description>50.08893</ns2:description><ns2:value>50.088932</ns2:value></ns2:annotationElement><ns2:annotationElement position="586" colour="-9952256"><ns2:displayCharacter> </ns2:displayCharacter><ns2:description>35.61993</ns2:description><ns2:value>35.619934</ns2:value></ns2:annotationElement><ns2:annotationElement position="587" colour="-10874624"><ns2:displayCharacter> </ns2:displayCharacter><ns2:description>17.20615</ns2:description><ns2:value>17.206152</ns2:value></ns2:annotationElement><ns2:annotationElement position="588" colour="-10149888"><ns2:displayCharacter> </ns2:displayCharacter><ns2:description>31.67086</ns2:description><ns2:value>31.67086</ns2:value></ns2:annotationElement><ns2:annotationElement position="589" colour="-9886720"><ns2:displayCharacter> </ns2:displayCharacter><ns2:description>36.39239</ns2:description><ns2:value>36.392387</ns2:value></ns2:annotationElement><ns2:annotationElement position="590" colour="-10808832"><ns2:displayCharacter> </ns2:displayCharacter><ns2:description>18.44164</ns2:description><ns2:value>18.441645</ns2:value></ns2:annotationElement><ns2:annotationElement position="591" colour="-10084096"><ns2:displayCharacter> </ns2:displayCharacter><ns2:description>32.93040</ns2:description><ns2:value>32.930405</ns2:value></ns2:annotationElement><ns2:annotationElement position="592" colour="-10281728"><ns2:displayCharacter> </ns2:displayCharacter><ns2:description>28.54890</ns2:description><ns2:value>28.548899</ns2:value></ns2:annotationElement><ns2:annotationElement position="593" colour="-8898816"><ns2:displayCharacter> </ns2:displayCharacter><ns2:description>55.34151</ns2:description><ns2:value>55.34151</ns2:value></ns2:annotationElement><ns2:annotationElement position="594" colour="-6922496"><ns2:displayCharacter> </ns2:displayCharacter><ns2:description>94.55193</ns2:description><ns2:value>94.55193</ns2:value></ns2:annotationElement><ns2:annotationElement position="595" colour="-9096192"><ns2:displayCharacter> </ns2:displayCharacter><ns2:description>52.40068</ns2:description><ns2:value>52.40068</ns2:value></ns2:annotationElement><ns2:annotationElement position="596" colour="-3365888"><ns2:displayCharacter> </ns2:displayCharacter><ns2:description>164.20105</ns2:description><ns2:value>164.20105</ns2:value></ns2:annotationElement><ns2:annotationElement position="597" colour="-9886720"><ns2:displayCharacter> </ns2:displayCharacter><ns2:description>35.96779</ns2:description><ns2:value>35.967793</ns2:value></ns2:annotationElement><ns2:annotationElement position="598" colour="-10610944"><ns2:displayCharacter> </ns2:displayCharacter><ns2:description>22.54086</ns2:description><ns2:value>22.540857</ns2:value></ns2:annotationElement><ns2:annotationElement position="599" colour="-10874368"><ns2:displayCharacter> </ns2:displayCharacter><ns2:description>17.79162</ns2:description><ns2:value>17.791618</ns2:value></ns2:annotationElement><ns2:annotationElement position="600" colour="-10545152"><ns2:displayCharacter> </ns2:displayCharacter><ns2:description>24.36861</ns2:description><ns2:value>24.368607</ns2:value></ns2:annotationElement><ns2:annotationElement position="601" colour="-10742784"><ns2:displayCharacter> </ns2:displayCharacter><ns2:description>19.71957</ns2:description><ns2:value>19.719566</ns2:value></ns2:annotationElement><ns2:annotationElement position="602" colour="-5539328"><ns2:displayCharacter> </ns2:displayCharacter><ns2:description>121.69551</ns2:description><ns2:value>121.69551</ns2:value></ns2:annotationElement><ns2:annotationElement position="603" colour="-6395904"><ns2:displayCharacter> </ns2:displayCharacter><ns2:description>104.10598</ns2:description><ns2:value>104.10598</ns2:value></ns2:annotationElement><ns2:annotationElement position="604" colour="-1653504"><ns2:displayCharacter> </ns2:displayCharacter><ns2:description>197.02754</ns2:description><ns2:value>197.02754</ns2:value></ns2:annotationElement><ns2:annotationElement position="605" colour="-7779072"><ns2:displayCharacter> </ns2:displayCharacter><ns2:description>77.15130</ns2:description><ns2:value>77.1513</ns2:value></ns2:annotationElement><ns2:annotationElement position="606" colour="-6264064"><ns2:displayCharacter> </ns2:displayCharacter><ns2:description>106.84496</ns2:description><ns2:value>106.84496</ns2:value></ns2:annotationElement><ns2:annotationElement position="607" colour="-7844608"><ns2:displayCharacter> </ns2:displayCharacter><ns2:description>76.81105</ns2:description><ns2:value>76.81105</ns2:value></ns2:annotationElement><ns2:annotationElement position="608" colour="-8174080"><ns2:displayCharacter> </ns2:displayCharacter><ns2:description>69.67186</ns2:description><ns2:value>69.67186</ns2:value></ns2:annotationElement><ns2:annotationElement position="609" colour="-8700928"><ns2:displayCharacter> </ns2:displayCharacter><ns2:description>59.77670</ns2:description><ns2:value>59.776703</ns2:value></ns2:annotationElement><ns2:annotationElement position="610" colour="-10479360"><ns2:displayCharacter> </ns2:displayCharacter><ns2:description>24.49524</ns2:description><ns2:value>24.495241</ns2:value></ns2:annotationElement><ns2:annotationElement position="611" colour="-10084096"><ns2:displayCharacter> </ns2:displayCharacter><ns2:description>32.70782</ns2:description><ns2:value>32.707817</ns2:value></ns2:annotationElement><ns2:annotationElement position="612" colour="-10874624"><ns2:displayCharacter> </ns2:displayCharacter><ns2:description>17.11603</ns2:description><ns2:value>17.116028</ns2:value></ns2:annotationElement><ns2:annotationElement position="613" colour="-11006208"><ns2:displayCharacter> </ns2:displayCharacter><ns2:description>15.09053</ns2:description><ns2:value>15.090529</ns2:value></ns2:annotationElement><ns2:annotationElement position="614" colour="-10545152"><ns2:displayCharacter> </ns2:displayCharacter><ns2:description>24.24663</ns2:description><ns2:value>24.246634</ns2:value></ns2:annotationElement><ns2:annotationElement position="615" colour="-11072256"><ns2:displayCharacter> </ns2:displayCharacter><ns2:description>13.16119</ns2:description><ns2:value>13.161195</ns2:value></ns2:annotationElement><ns2:annotationElement position="616" colour="-7515392"><ns2:displayCharacter> </ns2:displayCharacter><ns2:description>82.92696</ns2:description><ns2:value>82.92696</ns2:value></ns2:annotationElement><ns2:annotationElement position="617" colour="-11072256"><ns2:displayCharacter> </ns2:displayCharacter><ns2:description>13.21074</ns2:description><ns2:value>13.210741</ns2:value></ns2:annotationElement><ns2:annotationElement position="618" colour="-10084096"><ns2:displayCharacter> </ns2:displayCharacter><ns2:description>32.71775</ns2:description><ns2:value>32.717747</ns2:value></ns2:annotationElement><ns2:annotationElement position="619" colour="-3366144"><ns2:displayCharacter> </ns2:displayCharacter><ns2:description>163.03494</ns2:description><ns2:value>163.03494</ns2:value></ns2:annotationElement><ns2:annotationElement position="620" colour="-6856960"><ns2:displayCharacter> </ns2:displayCharacter><ns2:description>95.05537</ns2:description><ns2:value>95.05537</ns2:value></ns2:annotationElement><ns2:annotationElement position="621" colour="-6066176"><ns2:displayCharacter> </ns2:displayCharacter><ns2:description>111.37489</ns2:description><ns2:value>111.374886</ns2:value></ns2:annotationElement><ns2:annotationElement position="622" colour="-6725120"><ns2:displayCharacter> </ns2:displayCharacter><ns2:description>97.55574</ns2:description><ns2:value>97.55574</ns2:value></ns2:annotationElement><ns2:annotationElement position="623" colour="-8108032"><ns2:displayCharacter> </ns2:displayCharacter><ns2:description>71.79013</ns2:description><ns2:value>71.79013</ns2:value></ns2:annotationElement><ns2:annotationElement position="624" colour="-7581184"><ns2:displayCharacter> </ns2:displayCharacter><ns2:description>81.98029</ns2:description><ns2:value>81.980286</ns2:value></ns2:annotationElement><ns2:annotationElement position="625" colour="-5473536"><ns2:displayCharacter> </ns2:displayCharacter><ns2:description>123.02106</ns2:description><ns2:value>123.02106</ns2:value></ns2:annotationElement><ns2:annotationElement position="626" colour="-8503296"><ns2:displayCharacter> </ns2:displayCharacter><ns2:description>64.12103</ns2:description><ns2:value>64.121025</ns2:value></ns2:annotationElement><ns2:annotationElement position="627" colour="-6856704"><ns2:displayCharacter> </ns2:displayCharacter><ns2:description>96.04984</ns2:description><ns2:value>96.049835</ns2:value></ns2:annotationElement><ns2:annotationElement position="628" colour="-4485376"><ns2:displayCharacter> </ns2:displayCharacter><ns2:description>142.42802</ns2:description><ns2:value>142.42802</ns2:value></ns2:annotationElement><ns2:annotationElement position="629" colour="-6132224"><ns2:displayCharacter> </ns2:displayCharacter><ns2:description>109.48296</ns2:description><ns2:value>109.48296</ns2:value></ns2:annotationElement><ns2:annotationElement position="630" colour="-7713024"><ns2:displayCharacter> </ns2:displayCharacter><ns2:description>78.38793</ns2:description><ns2:value>78.38793</ns2:value></ns2:annotationElement><ns2:annotationElement position="631" colour="-10018304"><ns2:displayCharacter> </ns2:displayCharacter><ns2:description>33.71587</ns2:description><ns2:value>33.715874</ns2:value></ns2:annotationElement><ns2:annotationElement position="632" colour="-3234048"><ns2:displayCharacter> </ns2:displayCharacter><ns2:description>166.21791</ns2:description><ns2:value>166.21791</ns2:value></ns2:annotationElement><ns2:annotationElement position="633" colour="-10281728"><ns2:displayCharacter> </ns2:displayCharacter><ns2:description>28.76502</ns2:description><ns2:value>28.765018</ns2:value></ns2:annotationElement><ns2:annotationElement position="634" colour="-10874624"><ns2:displayCharacter> </ns2:displayCharacter><ns2:description>16.83765</ns2:description><ns2:value>16.837648</ns2:value></ns2:annotationElement><ns2:annotationElement position="635" colour="-11006208"><ns2:displayCharacter> </ns2:displayCharacter><ns2:description>15.17080</ns2:description><ns2:value>15.170799</ns2:value></ns2:annotationElement><ns2:annotationElement position="636" colour="-10940416"><ns2:displayCharacter> </ns2:displayCharacter><ns2:description>16.38195</ns2:description><ns2:value>16.381954</ns2:value></ns2:annotationElement><ns2:annotationElement position="637" colour="-7251968"><ns2:displayCharacter> </ns2:displayCharacter><ns2:description>87.90643</ns2:description><ns2:value>87.90643</ns2:value></ns2:annotationElement><ns2:annotationElement position="638" colour="-8305664"><ns2:displayCharacter> </ns2:displayCharacter><ns2:description>67.86629</ns2:description><ns2:value>67.86629</ns2:value></ns2:annotationElement><ns2:annotationElement position="639" colour="-4090624"><ns2:displayCharacter> </ns2:displayCharacter><ns2:description>149.03136</ns2:description><ns2:value>149.03136</ns2:value></ns2:annotationElement><ns2:annotationElement position="640" colour="-7449344"><ns2:displayCharacter> </ns2:displayCharacter><ns2:description>84.69925</ns2:description><ns2:value>84.69925</ns2:value></ns2:annotationElement><ns2:annotationElement position="641" colour="-8964352"><ns2:displayCharacter> </ns2:displayCharacter><ns2:description>54.93451</ns2:description><ns2:value>54.934505</ns2:value></ns2:annotationElement><ns2:annotationElement position="642" colour="-8305664"><ns2:displayCharacter> </ns2:displayCharacter><ns2:description>67.70636</ns2:description><ns2:value>67.70636</ns2:value></ns2:annotationElement><ns2:annotationElement position="643" colour="-6724864"><ns2:displayCharacter> </ns2:displayCharacter><ns2:description>98.46379</ns2:description><ns2:value>98.46379</ns2:value></ns2:annotationElement><ns2:annotationElement position="644" colour="-11335424"><ns2:displayCharacter> </ns2:displayCharacter><ns2:description>8.54178</ns2:description><ns2:value>8.541779</ns2:value></ns2:annotationElement><ns2:annotationElement position="645" colour="-11335424"><ns2:displayCharacter> </ns2:displayCharacter><ns2:description>8.88522</ns2:description><ns2:value>8.885222</ns2:value></ns2:annotationElement><ns2:annotationElement position="646" colour="-5869056"><ns2:displayCharacter> </ns2:displayCharacter><ns2:description>114.27252</ns2:description><ns2:value>114.27252</ns2:value></ns2:annotationElement><ns2:annotationElement position="647" colour="-6198016"><ns2:displayCharacter> </ns2:displayCharacter><ns2:description>108.70649</ns2:description><ns2:value>108.70649</ns2:value></ns2:annotationElement><ns2:annotationElement position="648" colour="-11335424"><ns2:displayCharacter> </ns2:displayCharacter><ns2:description>8.55790</ns2:description><ns2:value>8.557904</ns2:value></ns2:annotationElement><ns2:annotationElement position="649" colour="-11335424"><ns2:displayCharacter> </ns2:displayCharacter><ns2:description>8.50537</ns2:description><ns2:value>8.505367</ns2:value></ns2:annotationElement><ns2:annotationElement position="650" colour="-6527232"><ns2:displayCharacter> </ns2:displayCharacter><ns2:description>102.41060</ns2:description><ns2:value>102.4106</ns2:value></ns2:annotationElement><ns2:annotationElement position="651" colour="-5934592"><ns2:displayCharacter> </ns2:displayCharacter><ns2:description>113.77369</ns2:description><ns2:value>113.77369</ns2:value></ns2:annotationElement><ns2:annotationElement position="652" colour="-4156160"><ns2:displayCharacter> </ns2:displayCharacter><ns2:description>148.87212</ns2:description><ns2:value>148.87212</ns2:value></ns2:annotationElement><ns2:annotationElement position="653" colour="-6198272"><ns2:displayCharacter> </ns2:displayCharacter><ns2:description>108.04473</ns2:description><ns2:value>108.04473</ns2:value></ns2:annotationElement><ns2:annotationElement position="654" colour="-6988288"><ns2:displayCharacter> </ns2:displayCharacter><ns2:description>93.61511</ns2:description><ns2:value>93.61511</ns2:value></ns2:annotationElement><ns2:annotationElement position="655" colour="-7515648"><ns2:displayCharacter> </ns2:displayCharacter><ns2:description>82.23177</ns2:description><ns2:value>82.23177</ns2:value></ns2:annotationElement><ns2:annotationElement position="656" colour="-2773248"><ns2:displayCharacter> </ns2:displayCharacter><ns2:description>174.98665</ns2:description><ns2:value>174.98665</ns2:value></ns2:annotationElement><ns2:annotationElement position="657" colour="-10413312"><ns2:displayCharacter> </ns2:displayCharacter><ns2:description>26.88197</ns2:description><ns2:value>26.881971</ns2:value></ns2:annotationElement><ns2:annotationElement position="658" colour="-9820672"><ns2:displayCharacter> </ns2:displayCharacter><ns2:description>38.31202</ns2:description><ns2:value>38.31202</ns2:value></ns2:annotationElement><ns2:annotationElement position="659" colour="-10874624"><ns2:displayCharacter> </ns2:displayCharacter><ns2:description>17.13440</ns2:description><ns2:value>17.134396</ns2:value></ns2:annotationElement><ns2:annotationElement position="660" colour="-10281728"><ns2:displayCharacter> </ns2:displayCharacter><ns2:description>28.77566</ns2:description><ns2:value>28.77566</ns2:value></ns2:annotationElement><ns2:annotationElement position="661" colour="-10545408"><ns2:displayCharacter> </ns2:displayCharacter><ns2:description>23.36790</ns2:description><ns2:value>23.367903</ns2:value></ns2:annotationElement><ns2:annotationElement position="662" colour="-10479360"><ns2:displayCharacter> </ns2:displayCharacter><ns2:description>25.39762</ns2:description><ns2:value>25.397623</ns2:value></ns2:annotationElement><ns2:annotationElement position="663" colour="-9952512"><ns2:displayCharacter> </ns2:displayCharacter><ns2:description>34.81191</ns2:description><ns2:value>34.811913</ns2:value></ns2:annotationElement><ns2:annotationElement position="664" colour="-11730944"><ns2:displayCharacter> </ns2:displayCharacter><ns2:description>0.00000</ns2:description><ns2:value>0.0</ns2:value></ns2:annotationElement><ns2:annotationElement position="665" colour="-10479360"><ns2:displayCharacter> </ns2:displayCharacter><ns2:description>25.10530</ns2:description><ns2:value>25.105305</ns2:value></ns2:annotationElement><ns2:annotationElement position="666" colour="-10808576"><ns2:displayCharacter> </ns2:displayCharacter><ns2:description>19.08828</ns2:description><ns2:value>19.088282</ns2:value></ns2:annotationElement><ns2:annotationElement position="667" colour="-9161984"><ns2:displayCharacter> </ns2:displayCharacter><ns2:description>51.07847</ns2:description><ns2:value>51.078472</ns2:value></ns2:annotationElement><ns2:annotationElement position="668" colour="-9425408"><ns2:displayCharacter> </ns2:displayCharacter><ns2:description>45.66442</ns2:description><ns2:value>45.664425</ns2:value></ns2:annotationElement><ns2:annotationElement position="669" colour="-8239872"><ns2:displayCharacter> </ns2:displayCharacter><ns2:description>68.52739</ns2:description><ns2:value>68.52739</ns2:value></ns2:annotationElement><ns2:annotationElement position="670" colour="-4749056"><ns2:displayCharacter> </ns2:displayCharacter><ns2:description>137.07430</ns2:description><ns2:value>137.0743</ns2:value></ns2:annotationElement><ns2:annotationElement position="671" colour="-6000384"><ns2:displayCharacter> </ns2:displayCharacter><ns2:description>112.67561</ns2:description><ns2:value>112.67561</ns2:value></ns2:annotationElement><ns2:annotationElement position="672" colour="-6132480"><ns2:displayCharacter> </ns2:displayCharacter><ns2:description>109.14716</ns2:description><ns2:value>109.14716</ns2:value></ns2:annotationElement><ns2:annotationElement position="673" colour="-8108288"><ns2:displayCharacter> </ns2:displayCharacter><ns2:description>70.70055</ns2:description><ns2:value>70.700554</ns2:value></ns2:annotationElement><ns2:annotationElement position="674" colour="-5275904"><ns2:displayCharacter> </ns2:displayCharacter><ns2:description>127.03741</ns2:description><ns2:value>127.03741</ns2:value></ns2:annotationElement><ns2:annotationElement position="675" colour="-11335424"><ns2:displayCharacter> </ns2:displayCharacter><ns2:description>8.79796</ns2:description><ns2:value>8.797958</ns2:value></ns2:annotationElement><ns2:annotationElement position="676" colour="-11335424"><ns2:displayCharacter> </ns2:displayCharacter><ns2:description>8.54178</ns2:description><ns2:value>8.541779</ns2:value></ns2:annotationElement><ns2:annotationElement position="677" colour="-11335424"><ns2:displayCharacter> </ns2:displayCharacter><ns2:description>8.58436</ns2:description><ns2:value>8.584356</ns2:value></ns2:annotationElement><ns2:annotationElement position="678" colour="-11335424"><ns2:displayCharacter> </ns2:displayCharacter><ns2:description>8.58436</ns2:description><ns2:value>8.584356</ns2:value></ns2:annotationElement><ns2:annotationElement position="679" colour="-10281728"><ns2:displayCharacter> </ns2:displayCharacter><ns2:description>29.12501</ns2:description><ns2:value>29.125011</ns2:value></ns2:annotationElement><ns2:annotationElement position="680" colour="-4946432"><ns2:displayCharacter> </ns2:displayCharacter><ns2:description>133.38287</ns2:description><ns2:value>133.38287</ns2:value></ns2:annotationElement><ns2:annotationElement position="681" colour="-4815104"><ns2:displayCharacter> </ns2:displayCharacter><ns2:description>134.82138</ns2:description><ns2:value>134.82138</ns2:value></ns2:annotationElement><ns2:annotationElement position="682" colour="-4024576"><ns2:displayCharacter> </ns2:displayCharacter><ns2:description>150.53003</ns2:description><ns2:value>150.53003</ns2:value></ns2:annotationElement><ns2:annotationElement position="683" colour="-1389824"><ns2:displayCharacter> </ns2:displayCharacter><ns2:description>202.74561</ns2:description><ns2:value>202.7456</ns2:value></ns2:annotationElement><ns2:annotationElement position="684" colour="-11335424"><ns2:displayCharacter> </ns2:displayCharacter><ns2:description>8.68143</ns2:description><ns2:value>8.681431</ns2:value></ns2:annotationElement><ns2:annotationElement position="685" colour="-11335424"><ns2:displayCharacter> </ns2:displayCharacter><ns2:description>8.74574</ns2:description><ns2:value>8.745735</ns2:value></ns2:annotationElement><ns2:annotationElement position="686" colour="-11335680"><ns2:displayCharacter> </ns2:displayCharacter><ns2:description>8.46402</ns2:description><ns2:value>8.464015</ns2:value></ns2:annotationElement><ns2:annotationElement position="687" colour="-11335424"><ns2:displayCharacter> </ns2:displayCharacter><ns2:description>8.79648</ns2:description><ns2:value>8.796483</ns2:value></ns2:annotationElement><ns2:annotationElement position="688" colour="-11335680"><ns2:displayCharacter> </ns2:displayCharacter><ns2:description>8.45787</ns2:description><ns2:value>8.457874</ns2:value></ns2:annotationElement><ns2:annotationElement position="689" colour="-11335424"><ns2:displayCharacter> </ns2:displayCharacter><ns2:description>8.85317</ns2:description><ns2:value>8.8531685</ns2:value></ns2:annotationElement><ns2:annotationElement position="690" colour="-11335424"><ns2:displayCharacter> </ns2:displayCharacter><ns2:description>8.74574</ns2:description><ns2:value>8.745735</ns2:value></ns2:annotationElement><ns2:annotationElement position="691" colour="-11335424"><ns2:displayCharacter> </ns2:displayCharacter><ns2:description>8.58239</ns2:description><ns2:value>8.582388</ns2:value></ns2:annotationElement><ns2:annotationElement position="692" colour="-3365888"><ns2:displayCharacter> </ns2:displayCharacter><ns2:description>163.56091</ns2:description><ns2:value>163.56091</ns2:value></ns2:annotationElement><ns2:annotationElement position="693" colour="-9425408"><ns2:displayCharacter> </ns2:displayCharacter><ns2:description>45.54445</ns2:description><ns2:value>45.544445</ns2:value></ns2:annotationElement><ns2:annotationElement position="694" colour="-4946688"><ns2:displayCharacter> </ns2:displayCharacter><ns2:description>132.61823</ns2:description><ns2:value>132.61823</ns2:value></ns2:annotationElement><ns2:annotationElement position="695" colour="-4551680"><ns2:displayCharacter> </ns2:displayCharacter><ns2:description>140.14253</ns2:description><ns2:value>140.14253</ns2:value></ns2:annotationElement><ns2:annotationElement position="696" colour="-9688832"><ns2:displayCharacter> </ns2:displayCharacter><ns2:description>40.78131</ns2:description><ns2:value>40.781315</ns2:value></ns2:annotationElement><ns2:annotationElement position="697" colour="-10808576"><ns2:displayCharacter> </ns2:displayCharacter><ns2:description>19.03315</ns2:description><ns2:value>19.033146</ns2:value></ns2:annotationElement><ns2:annotationElement position="698" colour="-10149888"><ns2:displayCharacter> </ns2:displayCharacter><ns2:description>31.44654</ns2:description><ns2:value>31.446545</ns2:value></ns2:annotationElement><ns2:annotationElement position="699" colour="-11598848"><ns2:displayCharacter> </ns2:displayCharacter><ns2:description>3.75698</ns2:description><ns2:value>3.756979</ns2:value></ns2:annotationElement><ns2:annotationElement position="700" colour="-9952256"><ns2:displayCharacter> </ns2:displayCharacter><ns2:description>35.54824</ns2:description><ns2:value>35.548237</ns2:value></ns2:annotationElement><ns2:annotationElement position="701" colour="-10413312"><ns2:displayCharacter> </ns2:displayCharacter><ns2:description>26.77464</ns2:description><ns2:value>26.774643</ns2:value></ns2:annotationElement><ns2:annotationElement position="702" colour="-10281728"><ns2:displayCharacter> </ns2:displayCharacter><ns2:description>28.46050</ns2:description><ns2:value>28.460505</ns2:value></ns2:annotationElement><ns2:annotationElement position="703" colour="-11269632"><ns2:displayCharacter> </ns2:displayCharacter><ns2:description>10.22195</ns2:description><ns2:value>10.221947</ns2:value></ns2:annotationElement><ns2:annotationElement position="704" colour="-10347776"><ns2:displayCharacter> </ns2:displayCharacter><ns2:description>27.35654</ns2:description><ns2:value>27.356537</ns2:value></ns2:annotationElement><ns2:annotationElement position="705" colour="-10215680"><ns2:displayCharacter> </ns2:displayCharacter><ns2:description>30.47561</ns2:description><ns2:value>30.475607</ns2:value></ns2:annotationElement><ns2:annotationElement position="706" colour="-10479360"><ns2:displayCharacter> </ns2:displayCharacter><ns2:description>25.06882</ns2:description><ns2:value>25.068817</ns2:value></ns2:annotationElement><ns2:annotationElement position="707" colour="-11138048"><ns2:displayCharacter> </ns2:displayCharacter><ns2:description>11.95197</ns2:description><ns2:value>11.951971</ns2:value></ns2:annotationElement><ns2:annotationElement position="708" colour="-11072000"><ns2:displayCharacter> </ns2:displayCharacter><ns2:description>13.67109</ns2:description><ns2:value>13.671091</ns2:value></ns2:annotationElement><ns2:annotationElement position="709" colour="-10808576"><ns2:displayCharacter> </ns2:displayCharacter><ns2:description>18.59101</ns2:description><ns2:value>18.59101</ns2:value></ns2:annotationElement><ns2:annotationElement position="710" colour="-10479360"><ns2:displayCharacter> </ns2:displayCharacter><ns2:description>24.49524</ns2:description><ns2:value>24.495241</ns2:value></ns2:annotationElement><ns2:annotationElement position="711" colour="-10347520"><ns2:displayCharacter> </ns2:displayCharacter><ns2:description>27.94345</ns2:description><ns2:value>27.943447</ns2:value></ns2:annotationElement><ns2:annotationElement position="712" colour="-10215936"><ns2:displayCharacter> </ns2:displayCharacter><ns2:description>29.60835</ns2:description><ns2:value>29.608355</ns2:value></ns2:annotationElement><ns2:annotationElement position="713" colour="-11072000"><ns2:displayCharacter> </ns2:displayCharacter><ns2:description>13.69840</ns2:description><ns2:value>13.698398</ns2:value></ns2:annotationElement><ns2:annotationElement position="714" colour="-10940416"><ns2:displayCharacter> </ns2:displayCharacter><ns2:description>16.35946</ns2:description><ns2:value>16.359463</ns2:value></ns2:annotationElement><ns2:annotationElement position="715" colour="-10413568"><ns2:displayCharacter> </ns2:displayCharacter><ns2:description>25.80521</ns2:description><ns2:value>25.805208</ns2:value></ns2:annotationElement><ns2:annotationElement position="716" colour="-9754880"><ns2:displayCharacter> </ns2:displayCharacter><ns2:description>39.08894</ns2:description><ns2:value>39.088936</ns2:value></ns2:annotationElement><ns2:annotationElement position="717" colour="-10742784"><ns2:displayCharacter> </ns2:displayCharacter><ns2:description>19.94442</ns2:description><ns2:value>19.94442</ns2:value></ns2:annotationElement><ns2:annotationElement position="718" colour="-11006464"><ns2:displayCharacter> </ns2:displayCharacter><ns2:description>14.20452</ns2:description><ns2:value>14.204517</ns2:value></ns2:annotationElement><ns2:annotationElement position="719" colour="-10545152"><ns2:displayCharacter> </ns2:displayCharacter><ns2:description>24.28172</ns2:description><ns2:value>24.281723</ns2:value></ns2:annotationElement><ns2:annotationElement position="720" colour="-10676992"><ns2:displayCharacter> </ns2:displayCharacter><ns2:description>20.85411</ns2:description><ns2:value>20.85411</ns2:value></ns2:annotationElement><ns2:annotationElement position="721" colour="-10874624"><ns2:displayCharacter> </ns2:displayCharacter><ns2:description>17.34743</ns2:description><ns2:value>17.34743</ns2:value></ns2:annotationElement><ns2:annotationElement position="722" colour="-11138048"><ns2:displayCharacter> </ns2:displayCharacter><ns2:description>11.97855</ns2:description><ns2:value>11.978549</ns2:value></ns2:annotationElement><ns2:annotationElement position="723" colour="-10610944"><ns2:displayCharacter> </ns2:displayCharacter><ns2:description>22.57062</ns2:description><ns2:value>22.570616</ns2:value></ns2:annotationElement><ns2:annotationElement position="724" colour="-10281728"><ns2:displayCharacter> </ns2:displayCharacter><ns2:description>28.92235</ns2:description><ns2:value>28.922348</ns2:value></ns2:annotationElement><ns2:annotationElement position="725" colour="-10413312"><ns2:displayCharacter> </ns2:displayCharacter><ns2:description>26.54619</ns2:description><ns2:value>26.546186</ns2:value></ns2:annotationElement><ns2:annotationElement position="726" colour="-10281728"><ns2:displayCharacter> </ns2:displayCharacter><ns2:description>29.21921</ns2:description><ns2:value>29.21921</ns2:value></ns2:annotationElement><ns2:annotationElement position="727" colour="-10545408"><ns2:displayCharacter> </ns2:displayCharacter><ns2:description>23.19705</ns2:description><ns2:value>23.19705</ns2:value></ns2:annotationElement><ns2:annotationElement position="728" colour="-11006464"><ns2:displayCharacter> </ns2:displayCharacter><ns2:description>14.27350</ns2:description><ns2:value>14.273496</ns2:value></ns2:annotationElement><ns2:annotationElement position="729" colour="-10413568"><ns2:displayCharacter> </ns2:displayCharacter><ns2:description>25.72234</ns2:description><ns2:value>25.722343</ns2:value></ns2:annotationElement><ns2:annotationElement position="730" colour="-11072256"><ns2:displayCharacter> </ns2:displayCharacter><ns2:description>13.14085</ns2:description><ns2:value>13.140845</ns2:value></ns2:annotationElement><ns2:annotationElement position="731" colour="-9952512"><ns2:displayCharacter> </ns2:displayCharacter><ns2:description>34.68257</ns2:description><ns2:value>34.682568</ns2:value></ns2:annotationElement><ns2:annotationElement position="732" colour="-10808576"><ns2:displayCharacter> </ns2:displayCharacter><ns2:description>18.64332</ns2:description><ns2:value>18.643316</ns2:value></ns2:annotationElement><ns2:annotationElement position="733" colour="-10413568"><ns2:displayCharacter> </ns2:displayCharacter><ns2:description>26.28096</ns2:description><ns2:value>26.280964</ns2:value></ns2:annotationElement><ns2:annotationElement position="734" colour="-10874624"><ns2:displayCharacter> </ns2:displayCharacter><ns2:description>17.13339</ns2:description><ns2:value>17.133392</ns2:value></ns2:annotationElement><ns2:annotationElement position="735" colour="-11072000"><ns2:displayCharacter> </ns2:displayCharacter><ns2:description>13.67109</ns2:description><ns2:value>13.671091</ns2:value></ns2:annotationElement><ns2:label>Quality</ns2:label><ns2:description>Alignment Quality based on Blosum62 scores</ns2:description></ns2:Annotation><ns2:Annotation graph="true" graphType="1" graphGroup="-1" graphHeight="40" id="ann66" scoreOnly="false" visible="true" centreColLabels="false" scaleColLabels="false" showAllColLabels="false" autoCalculated="true" belowAlignment="true" calcId=""><ns2:annotationElement position="0"><ns2:displayCharacter>M</ns2:displayCharacter><ns2:description>M 96%</ns2:description><ns2:value>95.652176</ns2:value></ns2:annotationElement><ns2:annotationElement position="1"><ns2:displayCharacter>S</ns2:displayCharacter><ns2:description>S 96%; M 4%</ns2:description><ns2:value>95.652176</ns2:value></ns2:annotationElement><ns2:annotationElement position="2"><ns2:displayCharacter>K</ns2:displayCharacter><ns2:description>K 100%</ns2:description><ns2:value>100.0</ns2:value></ns2:annotationElement><ns2:annotationElement position="3"><ns2:displayCharacter>V</ns2:displayCharacter><ns2:description>V 100%</ns2:description><ns2:value>100.0</ns2:value></ns2:annotationElement><ns2:annotationElement position="4"><ns2:displayCharacter>F</ns2:displayCharacter><ns2:description>F 100%</ns2:description><ns2:value>100.0</ns2:value></ns2:annotationElement><ns2:annotationElement position="5"><ns2:displayCharacter>E</ns2:displayCharacter><ns2:description>E 100%</ns2:description><ns2:value>100.0</ns2:value></ns2:annotationElement><ns2:annotationElement position="6"><ns2:displayCharacter>S</ns2:displayCharacter><ns2:description>S 96%; A 4%</ns2:description><ns2:value>95.652176</ns2:value></ns2:annotationElement><ns2:annotationElement position="7"><ns2:displayCharacter>K</ns2:displayCharacter><ns2:description>K 100%</ns2:description><ns2:value>100.0</ns2:value></ns2:annotationElement><ns2:annotationElement position="8"><ns2:displayCharacter>S</ns2:displayCharacter><ns2:description>S 96%; T 4%</ns2:description><ns2:value>95.652176</ns2:value></ns2:annotationElement><ns2:annotationElement position="9"><ns2:displayCharacter>L</ns2:displayCharacter><ns2:description>L 100%</ns2:description><ns2:value>100.0</ns2:value></ns2:annotationElement><ns2:annotationElement position="10"><ns2:displayCharacter>I</ns2:displayCharacter><ns2:description>I 96%; L 4%</ns2:description><ns2:value>95.652176</ns2:value></ns2:annotationElement><ns2:annotationElement position="11"><ns2:displayCharacter>E</ns2:displayCharacter><ns2:description>E 96%; S 4%</ns2:description><ns2:value>95.652176</ns2:value></ns2:annotationElement><ns2:annotationElement position="12"><ns2:displayCharacter>E</ns2:displayCharacter><ns2:description>E 100%</ns2:description><ns2:value>100.0</ns2:value></ns2:annotationElement><ns2:annotationElement position="13"><ns2:displayCharacter>A</ns2:displayCharacter><ns2:description>A 100%</ns2:description><ns2:value>100.0</ns2:value></ns2:annotationElement><ns2:annotationElement position="14"><ns2:displayCharacter>K</ns2:displayCharacter><ns2:description>K 96%; T 4%</ns2:description><ns2:value>95.652176</ns2:value></ns2:annotationElement><ns2:annotationElement position="15"><ns2:displayCharacter>S</ns2:displayCharacter><ns2:description>S 96%; D 4%</ns2:description><ns2:value>95.652176</ns2:value></ns2:annotationElement><ns2:annotationElement position="16"><ns2:displayCharacter>R</ns2:displayCharacter><ns2:description>R 100%</ns2:description><ns2:value>100.0</ns2:value></ns2:annotationElement><ns2:annotationElement position="17"><ns2:displayCharacter>K</ns2:displayCharacter><ns2:description>K 96%; A 4%</ns2:description><ns2:value>95.652176</ns2:value></ns2:annotationElement><ns2:annotationElement position="18"><ns2:displayCharacter>K</ns2:displayCharacter><ns2:description>K 100%</ns2:description><ns2:value>100.0</ns2:value></ns2:annotationElement><ns2:annotationElement position="19"><ns2:displayCharacter>Q</ns2:displayCharacter><ns2:description>Q 96%; E 4%</ns2:description><ns2:value>95.652176</ns2:value></ns2:annotationElement><ns2:annotationElement position="20"><ns2:displayCharacter>Y</ns2:displayCharacter><ns2:description>Y 100%</ns2:description><ns2:value>100.0</ns2:value></ns2:annotationElement><ns2:annotationElement position="21"><ns2:displayCharacter>E</ns2:displayCharacter><ns2:description>E 96%; K 4%</ns2:description><ns2:value>95.652176</ns2:value></ns2:annotationElement><ns2:annotationElement position="22"><ns2:displayCharacter>T</ns2:displayCharacter><ns2:description>T 96%; E 4%</ns2:description><ns2:value>95.652176</ns2:value></ns2:annotationElement><ns2:annotationElement position="23"><ns2:displayCharacter>L</ns2:displayCharacter><ns2:description>L 100%</ns2:description><ns2:value>100.0</ns2:value></ns2:annotationElement><ns2:annotationElement position="24"><ns2:displayCharacter>E</ns2:displayCharacter><ns2:description>E 96%; R 4%</ns2:description><ns2:value>95.652176</ns2:value></ns2:annotationElement><ns2:annotationElement position="25"><ns2:displayCharacter>E</ns2:displayCharacter><ns2:description>E 96%; T 4%</ns2:description><ns2:value>95.652176</ns2:value></ns2:annotationElement><ns2:annotationElement position="26"><ns2:displayCharacter>Q</ns2:displayCharacter><ns2:description>Q 100%</ns2:description><ns2:value>100.0</ns2:value></ns2:annotationElement><ns2:annotationElement position="27"><ns2:displayCharacter>L</ns2:displayCharacter><ns2:description>L 96%; M 4%</ns2:description><ns2:value>95.652176</ns2:value></ns2:annotationElement><ns2:annotationElement position="28"><ns2:displayCharacter>N</ns2:displayCharacter><ns2:description>N 96%; V 4%</ns2:description><ns2:value>95.652176</ns2:value></ns2:annotationElement><ns2:annotationElement position="29"><ns2:displayCharacter>T</ns2:displayCharacter><ns2:description>T 96%; N 4%</ns2:description><ns2:value>95.652176</ns2:value></ns2:annotationElement><ns2:annotationElement position="30"><ns2:displayCharacter>L</ns2:displayCharacter><ns2:description>L 100%</ns2:description><ns2:value>100.0</ns2:value></ns2:annotationElement><ns2:annotationElement position="31"><ns2:displayCharacter>K</ns2:displayCharacter><ns2:description>K 96%; R 4%</ns2:description><ns2:value>95.652176</ns2:value></ns2:annotationElement><ns2:annotationElement position="32"><ns2:displayCharacter>K</ns2:displayCharacter><ns2:description>K 100%</ns2:description><ns2:value>100.0</ns2:value></ns2:annotationElement><ns2:annotationElement position="33"><ns2:displayCharacter>A</ns2:displayCharacter><ns2:description>A 100%</ns2:description><ns2:value>100.0</ns2:value></ns2:annotationElement><ns2:annotationElement position="34"><ns2:displayCharacter>F</ns2:displayCharacter><ns2:description>F 96%; L 4%</ns2:description><ns2:value>95.652176</ns2:value></ns2:annotationElement><ns2:annotationElement position="35"><ns2:displayCharacter>Q</ns2:displayCharacter><ns2:description>Q 96%; K 4%</ns2:description><ns2:value>95.652176</ns2:value></ns2:annotationElement><ns2:annotationElement position="36"><ns2:displayCharacter>G</ns2:displayCharacter><ns2:description>G 100%</ns2:description><ns2:value>100.0</ns2:value></ns2:annotationElement><ns2:annotationElement position="37"><ns2:displayCharacter>V</ns2:displayCharacter><ns2:description>V 100%</ns2:description><ns2:value>100.0</ns2:value></ns2:annotationElement><ns2:annotationElement position="38"><ns2:displayCharacter>A</ns2:displayCharacter><ns2:description>A 100%</ns2:description><ns2:value>100.0</ns2:value></ns2:annotationElement><ns2:annotationElement position="39"><ns2:displayCharacter>D</ns2:displayCharacter><ns2:description>D 100%</ns2:description><ns2:value>100.0</ns2:value></ns2:annotationElement><ns2:annotationElement position="40"><ns2:displayCharacter>L</ns2:displayCharacter><ns2:description>L 100%</ns2:description><ns2:value>100.0</ns2:value></ns2:annotationElement><ns2:annotationElement position="41"><ns2:displayCharacter>G</ns2:displayCharacter><ns2:description>G 96%; S 4%</ns2:description><ns2:value>95.652176</ns2:value></ns2:annotationElement><ns2:annotationElement position="42"><ns2:displayCharacter>D</ns2:displayCharacter><ns2:description>D 100%</ns2:description><ns2:value>100.0</ns2:value></ns2:annotationElement><ns2:annotationElement position="43"><ns2:displayCharacter>S</ns2:displayCharacter><ns2:description>S 4%</ns2:description><ns2:value>4.347826</ns2:value></ns2:annotationElement><ns2:annotationElement position="44"><ns2:displayCharacter>N</ns2:displayCharacter><ns2:description>N 96%; E 4%</ns2:description><ns2:value>95.652176</ns2:value></ns2:annotationElement><ns2:annotationElement position="45"><ns2:displayCharacter>F</ns2:displayCharacter><ns2:description>F 100%</ns2:description><ns2:value>100.0</ns2:value></ns2:annotationElement><ns2:annotationElement position="46"><ns2:displayCharacter>K</ns2:displayCharacter><ns2:description>K 96%; S 4%</ns2:description><ns2:value>95.652176</ns2:value></ns2:annotationElement><ns2:annotationElement position="47"><ns2:displayCharacter>G</ns2:displayCharacter><ns2:description>G 100%</ns2:description><ns2:value>100.0</ns2:value></ns2:annotationElement><ns2:annotationElement position="48"><ns2:displayCharacter>K</ns2:displayCharacter><ns2:description>K 65%; N 35%</ns2:description><ns2:value>65.21739</ns2:value></ns2:annotationElement><ns2:annotationElement position="49"><ns2:displayCharacter>G</ns2:displayCharacter><ns2:description>G 100%</ns2:description><ns2:value>100.0</ns2:value></ns2:annotationElement><ns2:annotationElement position="50"><ns2:displayCharacter>A</ns2:displayCharacter><ns2:description>A 100%</ns2:description><ns2:value>100.0</ns2:value></ns2:annotationElement><ns2:annotationElement position="51"><ns2:displayCharacter>D</ns2:displayCharacter><ns2:description>D 96%; S 4%</ns2:description><ns2:value>95.652176</ns2:value></ns2:annotationElement><ns2:annotationElement position="52"><ns2:displayCharacter>N</ns2:displayCharacter><ns2:description>N 100%</ns2:description><ns2:value>100.0</ns2:value></ns2:annotationElement><ns2:annotationElement position="53"><ns2:displayCharacter>I</ns2:displayCharacter><ns2:description>I 100%</ns2:description><ns2:value>100.0</ns2:value></ns2:annotationElement><ns2:annotationElement position="54"><ns2:displayCharacter>K</ns2:displayCharacter><ns2:description>K 100%</ns2:description><ns2:value>100.0</ns2:value></ns2:annotationElement><ns2:annotationElement position="55"><ns2:displayCharacter>D</ns2:displayCharacter><ns2:description>D 96%; A 4%</ns2:description><ns2:value>95.652176</ns2:value></ns2:annotationElement><ns2:annotationElement position="56"><ns2:displayCharacter>F</ns2:displayCharacter><ns2:description>F 100%</ns2:description><ns2:value>100.0</ns2:value></ns2:annotationElement><ns2:annotationElement position="57"><ns2:displayCharacter>F</ns2:displayCharacter><ns2:description>F 96%; Y 4%</ns2:description><ns2:value>95.652176</ns2:value></ns2:annotationElement><ns2:annotationElement position="58"><ns2:displayCharacter>Q</ns2:displayCharacter><ns2:description>Q 96%; H 4%</ns2:description><ns2:value>95.652176</ns2:value></ns2:annotationElement><ns2:annotationElement position="59"><ns2:displayCharacter>G</ns2:displayCharacter><ns2:description>G 96%; D 4%</ns2:description><ns2:value>95.652176</ns2:value></ns2:annotationElement><ns2:annotationElement position="60"><ns2:displayCharacter>Q</ns2:displayCharacter><ns2:description>Q 96%; H 4%</ns2:description><ns2:value>95.652176</ns2:value></ns2:annotationElement><ns2:annotationElement position="61"><ns2:displayCharacter>A</ns2:displayCharacter><ns2:description>A 96%; V 4%</ns2:description><ns2:value>95.652176</ns2:value></ns2:annotationElement><ns2:annotationElement position="62"><ns2:displayCharacter>E</ns2:displayCharacter><ns2:description>E 96%; G 4%</ns2:description><ns2:value>95.652176</ns2:value></ns2:annotationElement><ns2:annotationElement position="63"><ns2:displayCharacter>I</ns2:displayCharacter><ns2:description>I 96%; V 4%</ns2:description><ns2:value>95.652176</ns2:value></ns2:annotationElement><ns2:annotationElement position="64"><ns2:displayCharacter>V</ns2:displayCharacter><ns2:description>V 96%; A 4%</ns2:description><ns2:value>95.652176</ns2:value></ns2:annotationElement><ns2:annotationElement position="65"><ns2:displayCharacter>D</ns2:displayCharacter><ns2:description>D 100%</ns2:description><ns2:value>100.0</ns2:value></ns2:annotationElement><ns2:annotationElement position="66"><ns2:displayCharacter>S</ns2:displayCharacter><ns2:description>S 96%; Q 4%</ns2:description><ns2:value>95.652176</ns2:value></ns2:annotationElement><ns2:annotationElement position="67"><ns2:displayCharacter>W</ns2:displayCharacter><ns2:description>W 100%</ns2:description><ns2:value>100.0</ns2:value></ns2:annotationElement><ns2:annotationElement position="68"><ns2:displayCharacter>L</ns2:displayCharacter><ns2:description>L 96%; I 4%</ns2:description><ns2:value>95.652176</ns2:value></ns2:annotationElement><ns2:annotationElement position="69"><ns2:displayCharacter>T</ns2:displayCharacter><ns2:description>T 96%; D 4%</ns2:description><ns2:value>95.652176</ns2:value></ns2:annotationElement><ns2:annotationElement position="70"><ns2:displayCharacter>L</ns2:displayCharacter><ns2:description>L 96%; Y 4%</ns2:description><ns2:value>95.652176</ns2:value></ns2:annotationElement><ns2:annotationElement position="71"><ns2:displayCharacter>V</ns2:displayCharacter><ns2:description>V 96%; I 4%</ns2:description><ns2:value>95.652176</ns2:value></ns2:annotationElement><ns2:annotationElement position="72"><ns2:displayCharacter>S</ns2:displayCharacter><ns2:description>S 96%; D 4%</ns2:description><ns2:value>95.652176</ns2:value></ns2:annotationElement><ns2:annotationElement position="73"><ns2:displayCharacter>A</ns2:displayCharacter><ns2:description>A 96%; M 4%</ns2:description><ns2:value>95.652176</ns2:value></ns2:annotationElement><ns2:annotationElement position="74"><ns2:displayCharacter>Q</ns2:displayCharacter><ns2:description>Q 96%; K 4%</ns2:description><ns2:value>95.652176</ns2:value></ns2:annotationElement><ns2:annotationElement position="75"><ns2:displayCharacter>I</ns2:displayCharacter><ns2:description>I 100%</ns2:description><ns2:value>100.0</ns2:value></ns2:annotationElement><ns2:annotationElement position="76"><ns2:displayCharacter>A</ns2:displayCharacter><ns2:description>A 100%</ns2:description><ns2:value>100.0</ns2:value></ns2:annotationElement><ns2:annotationElement position="77"><ns2:displayCharacter>F</ns2:displayCharacter><ns2:description>F 100%</ns2:description><ns2:value>100.0</ns2:value></ns2:annotationElement><ns2:annotationElement position="78"><ns2:displayCharacter>L</ns2:displayCharacter><ns2:description>L 96%; F 4%</ns2:description><ns2:value>95.652176</ns2:value></ns2:annotationElement><ns2:annotationElement position="79"><ns2:displayCharacter>N</ns2:displayCharacter><ns2:description>N 100%</ns2:description><ns2:value>100.0</ns2:value></ns2:annotationElement><ns2:annotationElement position="80"><ns2:displayCharacter>G</ns2:displayCharacter><ns2:description>G 96%; S 4%</ns2:description><ns2:value>95.652176</ns2:value></ns2:annotationElement><ns2:annotationElement position="81"><ns2:displayCharacter>I</ns2:displayCharacter><ns2:description>I 100%</ns2:description><ns2:value>100.0</ns2:value></ns2:annotationElement><ns2:annotationElement position="82"><ns2:displayCharacter>S</ns2:displayCharacter><ns2:description>S 96%; A 4%</ns2:description><ns2:value>95.652176</ns2:value></ns2:annotationElement><ns2:annotationElement position="83"><ns2:displayCharacter>G</ns2:displayCharacter><ns2:description>G 100%</ns2:description><ns2:value>100.0</ns2:value></ns2:annotationElement><ns2:annotationElement position="84"><ns2:displayCharacter>D</ns2:displayCharacter><ns2:description>D 96%; A 4%</ns2:description><ns2:value>95.652176</ns2:value></ns2:annotationElement><ns2:annotationElement position="85"><ns2:displayCharacter>I</ns2:displayCharacter><ns2:description>I 96%; A 4%</ns2:description><ns2:value>95.652176</ns2:value></ns2:annotationElement><ns2:annotationElement position="86"><ns2:displayCharacter>K</ns2:displayCharacter><ns2:description>K 96%; E 4%</ns2:description><ns2:value>95.652176</ns2:value></ns2:annotationElement><ns2:annotationElement position="87"><ns2:displayCharacter>D</ns2:displayCharacter><ns2:description>D 100%</ns2:description><ns2:value>100.0</ns2:value></ns2:annotationElement><ns2:annotationElement position="88"><ns2:displayCharacter>Q</ns2:displayCharacter><ns2:description>Q 96%; K 4%</ns2:description><ns2:value>95.652176</ns2:value></ns2:annotationElement><ns2:annotationElement position="89"><ns2:displayCharacter>E</ns2:displayCharacter><ns2:description>E 96%; G 4%</ns2:description><ns2:value>95.652176</ns2:value></ns2:annotationElement><ns2:annotationElement position="90"><ns2:displayCharacter>L</ns2:displayCharacter><ns2:description>L 100%</ns2:description><ns2:value>100.0</ns2:value></ns2:annotationElement><ns2:annotationElement position="91"><ns2:displayCharacter>N</ns2:displayCharacter><ns2:description>N 96%; S 4%</ns2:description><ns2:value>95.652176</ns2:value></ns2:annotationElement><ns2:annotationElement position="92"><ns2:displayCharacter>D</ns2:displayCharacter><ns2:description>D 100%</ns2:description><ns2:value>100.0</ns2:value></ns2:annotationElement><ns2:annotationElement position="93"><ns2:displayCharacter>S</ns2:displayCharacter><ns2:description>S 96%; A 4%</ns2:description><ns2:value>95.652176</ns2:value></ns2:annotationElement><ns2:annotationElement position="94"><ns2:displayCharacter>Y</ns2:displayCharacter><ns2:description>Y 100%</ns2:description><ns2:value>100.0</ns2:value></ns2:annotationElement><ns2:annotationElement position="95"><ns2:displayCharacter>V</ns2:displayCharacter><ns2:description>V 96%; I 4%</ns2:description><ns2:value>95.652176</ns2:value></ns2:annotationElement><ns2:annotationElement position="96"><ns2:displayCharacter>E</ns2:displayCharacter><ns2:description>E 100%</ns2:description><ns2:value>100.0</ns2:value></ns2:annotationElement><ns2:annotationElement position="97"><ns2:displayCharacter>T</ns2:displayCharacter><ns2:description>T 96%; E 4%</ns2:description><ns2:value>95.652176</ns2:value></ns2:annotationElement><ns2:annotationElement position="98"><ns2:displayCharacter>S</ns2:displayCharacter><ns2:description>S 100%</ns2:description><ns2:value>100.0</ns2:value></ns2:annotationElement><ns2:annotationElement position="99"><ns2:displayCharacter>F</ns2:displayCharacter><ns2:description>F 100%</ns2:description><ns2:value>100.0</ns2:value></ns2:annotationElement><ns2:annotationElement position="100"><ns2:displayCharacter>L</ns2:displayCharacter><ns2:description>L 100%</ns2:description><ns2:value>100.0</ns2:value></ns2:annotationElement><ns2:annotationElement position="101"><ns2:displayCharacter>D</ns2:displayCharacter><ns2:description>D 96%; E 4%</ns2:description><ns2:value>95.652176</ns2:value></ns2:annotationElement><ns2:annotationElement position="102"><ns2:displayCharacter>H</ns2:displayCharacter><ns2:description>H 100%</ns2:description><ns2:value>100.0</ns2:value></ns2:annotationElement><ns2:annotationElement position="103"><ns2:displayCharacter>E</ns2:displayCharacter><ns2:description>E 100%</ns2:description><ns2:value>100.0</ns2:value></ns2:annotationElement><ns2:annotationElement position="104"><ns2:displayCharacter>L</ns2:displayCharacter><ns2:description>L 100%</ns2:description><ns2:value>100.0</ns2:value></ns2:annotationElement><ns2:annotationElement position="105"><ns2:displayCharacter>P</ns2:displayCharacter><ns2:description>P 96%; A 4%</ns2:description><ns2:value>95.652176</ns2:value></ns2:annotationElement><ns2:annotationElement position="106"><ns2:displayCharacter>N</ns2:displayCharacter><ns2:description>N 100%</ns2:description><ns2:value>100.0</ns2:value></ns2:annotationElement><ns2:annotationElement position="107"><ns2:displayCharacter>G</ns2:displayCharacter><ns2:description>G 96%; A 4%</ns2:description><ns2:value>95.652176</ns2:value></ns2:annotationElement><ns2:annotationElement position="108"><ns2:displayCharacter>D</ns2:displayCharacter><ns2:description>D 96%; N 4%</ns2:description><ns2:value>95.652176</ns2:value></ns2:annotationElement><ns2:annotationElement position="109"><ns2:displayCharacter>L</ns2:displayCharacter><ns2:description>L 96%; K 4%</ns2:description><ns2:value>95.652176</ns2:value></ns2:annotationElement><ns2:annotationElement position="110"><ns2:displayCharacter>K</ns2:displayCharacter><ns2:description>K 100%</ns2:description><ns2:value>100.0</ns2:value></ns2:annotationElement><ns2:annotationElement position="111"><ns2:displayCharacter>A</ns2:displayCharacter><ns2:description>A 96%; S 4%</ns2:description><ns2:value>95.652176</ns2:value></ns2:annotationElement><ns2:annotationElement position="112"><ns2:displayCharacter>S</ns2:displayCharacter><ns2:description>S 96%; K 4%</ns2:description><ns2:value>95.652176</ns2:value></ns2:annotationElement><ns2:annotationElement position="113"><ns2:displayCharacter>E</ns2:displayCharacter><ns2:description>E 96%; S 4%</ns2:description><ns2:value>95.652176</ns2:value></ns2:annotationElement><ns2:annotationElement position="114"><ns2:displayCharacter>I</ns2:displayCharacter><ns2:description>I 61%; M 39%</ns2:description><ns2:value>60.869564</ns2:value></ns2:annotationElement><ns2:annotationElement position="115"><ns2:displayCharacter>V</ns2:displayCharacter><ns2:description>V 96%; M 4%</ns2:description><ns2:value>95.652176</ns2:value></ns2:annotationElement><ns2:annotationElement position="116"><ns2:displayCharacter>S</ns2:displayCharacter><ns2:description>S 100%</ns2:description><ns2:value>100.0</ns2:value></ns2:annotationElement><ns2:annotationElement position="117"><ns2:displayCharacter>A</ns2:displayCharacter><ns2:description>A 96%; E 4%</ns2:description><ns2:value>95.652176</ns2:value></ns2:annotationElement><ns2:annotationElement position="118"><ns2:displayCharacter>H</ns2:displayCharacter><ns2:description>H 96%; Q 4%</ns2:description><ns2:value>95.652176</ns2:value></ns2:annotationElement><ns2:annotationElement position="119"><ns2:displayCharacter>K</ns2:displayCharacter><ns2:description>K 100%</ns2:description><ns2:value>100.0</ns2:value></ns2:annotationElement><ns2:annotationElement position="120"><ns2:displayCharacter>E</ns2:displayCharacter><ns2:description>E 96%; K 4%</ns2:description><ns2:value>95.652176</ns2:value></ns2:annotationElement><ns2:annotationElement position="121"><ns2:displayCharacter>E</ns2:displayCharacter><ns2:description>E 96%; A 4%</ns2:description><ns2:value>95.652176</ns2:value></ns2:annotationElement><ns2:annotationElement position="122"><ns2:displayCharacter>I</ns2:displayCharacter><ns2:description>I 96%; M 4%</ns2:description><ns2:value>95.652176</ns2:value></ns2:annotationElement><ns2:annotationElement position="123"><ns2:displayCharacter>D</ns2:displayCharacter><ns2:description>D 96%; K 4%</ns2:description><ns2:value>95.652176</ns2:value></ns2:annotationElement><ns2:annotationElement position="124"><ns2:displayCharacter>S</ns2:displayCharacter><ns2:description>S 96%; D 4%</ns2:description><ns2:value>95.652176</ns2:value></ns2:annotationElement><ns2:annotationElement position="125"><ns2:displayCharacter>I</ns2:displayCharacter><ns2:description>I 100%</ns2:description><ns2:value>100.0</ns2:value></ns2:annotationElement><ns2:annotationElement position="126"><ns2:displayCharacter>L</ns2:displayCharacter><ns2:description>L 100%</ns2:description><ns2:value>100.0</ns2:value></ns2:annotationElement><ns2:annotationElement position="127"><ns2:displayCharacter>S</ns2:displayCharacter><ns2:description>S 96%; N 4%</ns2:description><ns2:value>95.652176</ns2:value></ns2:annotationElement><ns2:annotationElement position="128"><ns2:displayCharacter>G</ns2:displayCharacter><ns2:description>G 96%; D 4%</ns2:description><ns2:value>95.652176</ns2:value></ns2:annotationElement><ns2:annotationElement position="129"><ns2:displayCharacter>I</ns2:displayCharacter><ns2:description>I 100%</ns2:description><ns2:value>100.0</ns2:value></ns2:annotationElement><ns2:annotationElement position="130"><ns2:displayCharacter>S</ns2:displayCharacter><ns2:description>S 96%; D 4%</ns2:description><ns2:value>95.652176</ns2:value></ns2:annotationElement><ns2:annotationElement position="131"><ns2:displayCharacter>D</ns2:displayCharacter><ns2:description>D 100%</ns2:description><ns2:value>100.0</ns2:value></ns2:annotationElement><ns2:annotationElement position="132"><ns2:displayCharacter>I</ns2:displayCharacter><ns2:description>I 100%</ns2:description><ns2:value>100.0</ns2:value></ns2:annotationElement><ns2:annotationElement position="133"><ns2:displayCharacter>I</ns2:displayCharacter><ns2:description>I 96%; L 4%</ns2:description><ns2:value>95.652176</ns2:value></ns2:annotationElement><ns2:annotationElement position="134"><ns2:displayCharacter>D</ns2:displayCharacter><ns2:description>D 96%; P 4%</ns2:description><ns2:value>95.652176</ns2:value></ns2:annotationElement><ns2:annotationElement position="135"><ns2:displayCharacter>L</ns2:displayCharacter><ns2:description>L 100%</ns2:description><ns2:value>100.0</ns2:value></ns2:annotationElement><ns2:annotationElement position="136"><ns2:displayCharacter>D</ns2:displayCharacter><ns2:description>D 100%</ns2:description><ns2:value>100.0</ns2:value></ns2:annotationElement><ns2:annotationElement position="137"><ns2:displayCharacter>M</ns2:displayCharacter><ns2:description>M 96%; L 4%</ns2:description><ns2:value>95.652176</ns2:value></ns2:annotationElement><ns2:annotationElement position="138"><ns2:displayCharacter>Y</ns2:displayCharacter><ns2:description>Y 96%; F 4%</ns2:description><ns2:value>95.652176</ns2:value></ns2:annotationElement><ns2:annotationElement position="139"><ns2:displayCharacter>T</ns2:displayCharacter><ns2:description>T 96%; S 4%</ns2:description><ns2:value>95.652176</ns2:value></ns2:annotationElement><ns2:annotationElement position="140"><ns2:displayCharacter>L</ns2:displayCharacter><ns2:description>L 96%; T 4%</ns2:description><ns2:value>95.652176</ns2:value></ns2:annotationElement><ns2:annotationElement position="141"><ns2:displayCharacter>D</ns2:displayCharacter><ns2:description>D 96%; E 4%</ns2:description><ns2:value>95.652176</ns2:value></ns2:annotationElement><ns2:annotationElement position="142"><ns2:displayCharacter>D</ns2:displayCharacter><ns2:description>D 78%; E 17%; T 4%</ns2:description><ns2:value>78.26087</ns2:value></ns2:annotationElement><ns2:annotationElement position="143"><ns2:displayCharacter>Y</ns2:displayCharacter><ns2:description>Y 96%; F 4%</ns2:description><ns2:value>95.652176</ns2:value></ns2:annotationElement><ns2:annotationElement position="144"><ns2:displayCharacter>A</ns2:displayCharacter><ns2:description>A 96%; K 4%</ns2:description><ns2:value>95.652176</ns2:value></ns2:annotationElement><ns2:annotationElement position="145"><ns2:displayCharacter>D</ns2:displayCharacter><ns2:description>D 100%</ns2:description><ns2:value>100.0</ns2:value></ns2:annotationElement><ns2:annotationElement position="146"><ns2:displayCharacter>K</ns2:displayCharacter><ns2:description>K 96%; E 4%</ns2:description><ns2:value>95.652176</ns2:value></ns2:annotationElement><ns2:annotationElement position="147"><ns2:displayCharacter>M</ns2:displayCharacter><ns2:description>M 96%; L 4%</ns2:description><ns2:value>95.652176</ns2:value></ns2:annotationElement><ns2:annotationElement position="148"><ns2:displayCharacter>G</ns2:displayCharacter><ns2:description>G 91%; A 4%; D 4%</ns2:description><ns2:value>91.304344</ns2:value></ns2:annotationElement><ns2:annotationElement position="149"><ns2:displayCharacter>D</ns2:displayCharacter><ns2:description>D 100%</ns2:description><ns2:value>100.0</ns2:value></ns2:annotationElement><ns2:annotationElement position="150"><ns2:displayCharacter>A</ns2:displayCharacter><ns2:description>A 100%</ns2:description><ns2:value>100.0</ns2:value></ns2:annotationElement><ns2:annotationElement position="151"><ns2:displayCharacter>Q</ns2:displayCharacter><ns2:description>Q 96%; N 4%</ns2:description><ns2:value>95.652176</ns2:value></ns2:annotationElement><ns2:annotationElement position="152"><ns2:displayCharacter>K</ns2:displayCharacter><ns2:description>K 96%; D 4%</ns2:description><ns2:value>95.652176</ns2:value></ns2:annotationElement><ns2:annotationElement position="153"><ns2:displayCharacter>I</ns2:displayCharacter><ns2:description>I 78%; V 17%; K 4%</ns2:description><ns2:value>78.26087</ns2:value></ns2:annotationElement><ns2:annotationElement position="154"><ns2:displayCharacter>R</ns2:displayCharacter><ns2:description>R 100%</ns2:description><ns2:value>100.0</ns2:value></ns2:annotationElement><ns2:annotationElement position="155"><ns2:displayCharacter>R</ns2:displayCharacter><ns2:description>R 96%; K 4%</ns2:description><ns2:value>95.652176</ns2:value></ns2:annotationElement><ns2:annotationElement position="156"><ns2:displayCharacter>D</ns2:displayCharacter><ns2:description>D 96%; K 4%</ns2:description><ns2:value>95.652176</ns2:value></ns2:annotationElement><ns2:annotationElement position="157"><ns2:displayCharacter>T</ns2:displayCharacter><ns2:description>T 100%</ns2:description><ns2:value>100.0</ns2:value></ns2:annotationElement><ns2:annotationElement position="158"><ns2:displayCharacter>I</ns2:displayCharacter><ns2:description>I 96%; L 4%</ns2:description><ns2:value>95.652176</ns2:value></ns2:annotationElement><ns2:annotationElement position="159"><ns2:displayCharacter>T</ns2:displayCharacter><ns2:description>T 96%; E 4%</ns2:description><ns2:value>95.652176</ns2:value></ns2:annotationElement><ns2:annotationElement position="160"><ns2:displayCharacter>A</ns2:displayCharacter><ns2:description>A 96%; K 4%</ns2:description><ns2:value>95.652176</ns2:value></ns2:annotationElement><ns2:annotationElement position="161"><ns2:displayCharacter>V</ns2:displayCharacter><ns2:description>V 96%; L 4%</ns2:description><ns2:value>95.652176</ns2:value></ns2:annotationElement><ns2:annotationElement position="162"><ns2:displayCharacter>D</ns2:displayCharacter><ns2:description>D 100%</ns2:description><ns2:value>100.0</ns2:value></ns2:annotationElement><ns2:annotationElement position="163"><ns2:displayCharacter>K</ns2:displayCharacter><ns2:description>K 96%; A 4%</ns2:description><ns2:value>95.652176</ns2:value></ns2:annotationElement><ns2:annotationElement position="164"><ns2:displayCharacter>L</ns2:displayCharacter><ns2:description>L 100%</ns2:description><ns2:value>100.0</ns2:value></ns2:annotationElement><ns2:annotationElement position="165"><ns2:displayCharacter>D</ns2:displayCharacter><ns2:description>D 100%</ns2:description><ns2:value>100.0</ns2:value></ns2:annotationElement><ns2:annotationElement position="166"><ns2:displayCharacter>E</ns2:displayCharacter><ns2:description>E 100%</ns2:description><ns2:value>100.0</ns2:value></ns2:annotationElement><ns2:annotationElement position="167"><ns2:displayCharacter>S</ns2:displayCharacter><ns2:description>S 96%; D 4%</ns2:description><ns2:value>95.652176</ns2:value></ns2:annotationElement><ns2:annotationElement position="168"><ns2:displayCharacter>L</ns2:displayCharacter><ns2:description>L 100%</ns2:description><ns2:value>100.0</ns2:value></ns2:annotationElement><ns2:annotationElement position="169"><ns2:displayCharacter>T</ns2:displayCharacter><ns2:description>T 96%; K 4%</ns2:description><ns2:value>95.652176</ns2:value></ns2:annotationElement><ns2:annotationElement position="170"><ns2:displayCharacter>T</ns2:displayCharacter><ns2:description>T 100%</ns2:description><ns2:value>100.0</ns2:value></ns2:annotationElement><ns2:annotationElement position="171"><ns2:displayCharacter>E</ns2:displayCharacter><ns2:description>E 100%</ns2:description><ns2:value>100.0</ns2:value></ns2:annotationElement><ns2:annotationElement position="172"><ns2:displayCharacter>Y</ns2:displayCharacter><ns2:description>Y 100%</ns2:description><ns2:value>100.0</ns2:value></ns2:annotationElement><ns2:annotationElement position="173"><ns2:displayCharacter>Q</ns2:displayCharacter><ns2:description>Q 96%; A 4%</ns2:description><ns2:value>95.652176</ns2:value></ns2:annotationElement><ns2:annotationElement position="174"><ns2:displayCharacter>N</ns2:displayCharacter><ns2:description>N 96%; L 4%</ns2:description><ns2:value>95.652176</ns2:value></ns2:annotationElement><ns2:annotationElement position="175"><ns2:displayCharacter>L</ns2:displayCharacter><ns2:description>L 96%; S 4%</ns2:description><ns2:value>95.652176</ns2:value></ns2:annotationElement><ns2:annotationElement position="176"><ns2:displayCharacter>E</ns2:displayCharacter><ns2:description>E 100%</ns2:description><ns2:value>100.0</ns2:value></ns2:annotationElement><ns2:annotationElement position="177"><ns2:displayCharacter>S</ns2:displayCharacter><ns2:description>S 96%; P 4%</ns2:description><ns2:value>95.652176</ns2:value></ns2:annotationElement><ns2:annotationElement position="178"><ns2:displayCharacter>L</ns2:displayCharacter><ns2:description>L 96%; N 4%</ns2:description><ns2:value>95.652176</ns2:value></ns2:annotationElement><ns2:annotationElement position="179"><ns2:displayCharacter>D</ns2:displayCharacter><ns2:description>D 96%; E 4%</ns2:description><ns2:value>95.652176</ns2:value></ns2:annotationElement><ns2:annotationElement position="180"><ns2:displayCharacter>N</ns2:displayCharacter><ns2:description>N 96%; Q 4%</ns2:description><ns2:value>95.652176</ns2:value></ns2:annotationElement><ns2:annotationElement position="181"><ns2:displayCharacter>A</ns2:displayCharacter><ns2:description>A 96%; F 4%</ns2:description><ns2:value>95.652176</ns2:value></ns2:annotationElement><ns2:annotationElement position="182"><ns2:displayCharacter>V</ns2:displayCharacter><ns2:description>V 96%; I 4%</ns2:description><ns2:value>95.652176</ns2:value></ns2:annotationElement><ns2:annotationElement position="183"><ns2:displayCharacter>L</ns2:displayCharacter><ns2:description>L 96%; K 4%</ns2:description><ns2:value>95.652176</ns2:value></ns2:annotationElement><ns2:annotationElement position="184"><ns2:displayCharacter>T</ns2:displayCharacter><ns2:description>T 96%; S 4%</ns2:description><ns2:value>95.652176</ns2:value></ns2:annotationElement><ns2:annotationElement position="185"><ns2:displayCharacter>K</ns2:displayCharacter><ns2:description>K 96%; D 4%</ns2:description><ns2:value>95.652176</ns2:value></ns2:annotationElement><ns2:annotationElement position="186"><ns2:displayCharacter>Y</ns2:displayCharacter><ns2:description>Y 96%; F 4%</ns2:description><ns2:value>95.652176</ns2:value></ns2:annotationElement><ns2:annotationElement position="187"><ns2:displayCharacter>S</ns2:displayCharacter><ns2:description>S 96%; Q 4%</ns2:description><ns2:value>95.652176</ns2:value></ns2:annotationElement><ns2:annotationElement position="188"><ns2:displayCharacter>V</ns2:displayCharacter><ns2:description>V 96%; K 4%</ns2:description><ns2:value>95.652176</ns2:value></ns2:annotationElement><ns2:annotationElement position="189"><ns2:displayCharacter>L</ns2:displayCharacter><ns2:description>L 100%</ns2:description><ns2:value>100.0</ns2:value></ns2:annotationElement><ns2:annotationElement position="190"><ns2:displayCharacter>M</ns2:displayCharacter><ns2:description>M 96%; Q 4%</ns2:description><ns2:value>95.652176</ns2:value></ns2:annotationElement><ns2:annotationElement position="191"><ns2:displayCharacter>Q</ns2:displayCharacter><ns2:description>Q 96%; E 4%</ns2:description><ns2:value>95.652176</ns2:value></ns2:annotationElement><ns2:annotationElement position="192"><ns2:displayCharacter>A</ns2:displayCharacter><ns2:description>A 100%</ns2:description><ns2:value>100.0</ns2:value></ns2:annotationElement><ns2:annotationElement position="193"><ns2:displayCharacter>T</ns2:displayCharacter><ns2:description>T 100%</ns2:description><ns2:value>100.0</ns2:value></ns2:annotationElement><ns2:annotationElement position="194"><ns2:displayCharacter>S</ns2:displayCharacter><ns2:description>S 96%; G 4%</ns2:description><ns2:value>95.652176</ns2:value></ns2:annotationElement><ns2:annotationElement position="195"><ns2:displayCharacter>N</ns2:displayCharacter><ns2:description>N 96%; K 4%</ns2:description><ns2:value>95.652176</ns2:value></ns2:annotationElement><ns2:annotationElement position="196"><ns2:displayCharacter>G</ns2:displayCharacter><ns2:description>G 100%</ns2:description><ns2:value>100.0</ns2:value></ns2:annotationElement><ns2:annotationElement position="197"><ns2:displayCharacter>K</ns2:displayCharacter><ns2:description>K 100%</ns2:description><ns2:value>100.0</ns2:value></ns2:annotationElement><ns2:annotationElement position="198"><ns2:displayCharacter>S</ns2:displayCharacter><ns2:description>S 96%; N 4%</ns2:description><ns2:value>95.652176</ns2:value></ns2:annotationElement><ns2:annotationElement position="199"><ns2:displayCharacter>A</ns2:displayCharacter><ns2:description>A 100%</ns2:description><ns2:value>100.0</ns2:value></ns2:annotationElement><ns2:annotationElement position="200"><ns2:displayCharacter>S</ns2:displayCharacter><ns2:description>S 96%; T 4%</ns2:description><ns2:value>95.652176</ns2:value></ns2:annotationElement><ns2:annotationElement position="201"><ns2:displayCharacter>P</ns2:displayCharacter><ns2:description>P 100%</ns2:description><ns2:value>100.0</ns2:value></ns2:annotationElement><ns2:annotationElement position="202"><ns2:displayCharacter>M</ns2:displayCharacter><ns2:description>M 96%; I 4%</ns2:description><ns2:value>95.652176</ns2:value></ns2:annotationElement><ns2:annotationElement position="203"><ns2:displayCharacter>Y</ns2:displayCharacter><ns2:description>Y 96%; H 4%</ns2:description><ns2:value>95.652176</ns2:value></ns2:annotationElement><ns2:annotationElement position="204"><ns2:displayCharacter>Y</ns2:displayCharacter><ns2:description>Y 100%</ns2:description><ns2:value>100.0</ns2:value></ns2:annotationElement><ns2:annotationElement position="205"><ns2:displayCharacter>D</ns2:displayCharacter><ns2:description>D 96%; N 4%</ns2:description><ns2:value>95.652176</ns2:value></ns2:annotationElement><ns2:annotationElement position="206"><ns2:displayCharacter>K</ns2:displayCharacter><ns2:description>K 96%; A 4%</ns2:description><ns2:value>95.652176</ns2:value></ns2:annotationElement><ns2:annotationElement position="207"><ns2:displayCharacter>K</ns2:displayCharacter><ns2:description>K 100%</ns2:description><ns2:value>100.0</ns2:value></ns2:annotationElement><ns2:annotationElement position="208"><ns2:displayCharacter>A</ns2:displayCharacter><ns2:description>A 100%</ns2:description><ns2:value>100.0</ns2:value></ns2:annotationElement><ns2:annotationElement position="209"><ns2:displayCharacter>F</ns2:displayCharacter><ns2:description>F 96%; Y 4%</ns2:description><ns2:value>95.652176</ns2:value></ns2:annotationElement><ns2:annotationElement position="210"><ns2:displayCharacter>H</ns2:displayCharacter><ns2:description>H 96%; R 4%</ns2:description><ns2:value>95.652176</ns2:value></ns2:annotationElement><ns2:annotationElement position="211"><ns2:displayCharacter>S</ns2:displayCharacter><ns2:description>S 96%; E 4%</ns2:description><ns2:value>95.652176</ns2:value></ns2:annotationElement><ns2:annotationElement position="212"><ns2:displayCharacter>N</ns2:displayCharacter><ns2:description>N 96%; S 4%</ns2:description><ns2:value>95.652176</ns2:value></ns2:annotationElement><ns2:annotationElement position="213"><ns2:displayCharacter>E</ns2:displayCharacter><ns2:description>E 96%; D 4%</ns2:description><ns2:value>95.652176</ns2:value></ns2:annotationElement><ns2:annotationElement position="214"><ns2:displayCharacter>V</ns2:displayCharacter><ns2:description>V 96%; I 4%</ns2:description><ns2:value>95.652176</ns2:value></ns2:annotationElement><ns2:annotationElement position="215"><ns2:displayCharacter>Y</ns2:displayCharacter><ns2:description>Y 96%; H 4%</ns2:description><ns2:value>95.652176</ns2:value></ns2:annotationElement><ns2:annotationElement position="216"><ns2:displayCharacter>K</ns2:displayCharacter><ns2:description>K 100%</ns2:description><ns2:value>100.0</ns2:value></ns2:annotationElement><ns2:annotationElement position="217"><ns2:displayCharacter>S</ns2:displayCharacter><ns2:description>S 96%; K 4%</ns2:description><ns2:value>95.652176</ns2:value></ns2:annotationElement><ns2:annotationElement position="218"><ns2:displayCharacter>V</ns2:displayCharacter><ns2:description>V 96%; K 4%</ns2:description><ns2:value>95.652176</ns2:value></ns2:annotationElement><ns2:annotationElement position="219"><ns2:displayCharacter>I</ns2:displayCharacter><ns2:description>I 96%; G 4%</ns2:description><ns2:value>95.652176</ns2:value></ns2:annotationElement><ns2:annotationElement position="220"><ns2:displayCharacter>E</ns2:displayCharacter><ns2:description>E 96%; D 4%</ns2:description><ns2:value>95.652176</ns2:value></ns2:annotationElement><ns2:annotationElement position="221"><ns2:displayCharacter>V</ns2:displayCharacter><ns2:description>V 96%; I 4%</ns2:description><ns2:value>95.652176</ns2:value></ns2:annotationElement><ns2:annotationElement position="222"><ns2:displayCharacter>E</ns2:displayCharacter><ns2:description>E 100%</ns2:description><ns2:value>100.0</ns2:value></ns2:annotationElement><ns2:annotationElement position="223"><ns2:displayCharacter>N</ns2:displayCharacter><ns2:description>N 96%; K 4%</ns2:description><ns2:value>95.652176</ns2:value></ns2:annotationElement><ns2:annotationElement position="224"><ns2:displayCharacter>Q</ns2:displayCharacter><ns2:description>Q 96%; R 4%</ns2:description><ns2:value>95.652176</ns2:value></ns2:annotationElement><ns2:annotationElement position="225"><ns2:displayCharacter>G</ns2:displayCharacter><ns2:description>G 96%; T 4%</ns2:description><ns2:value>95.652176</ns2:value></ns2:annotationElement><ns2:annotationElement position="226"><ns2:displayCharacter>T</ns2:displayCharacter><ns2:description>T 96%; E 4%</ns2:description><ns2:value>95.652176</ns2:value></ns2:annotationElement><ns2:annotationElement position="227"><ns2:displayCharacter>T</ns2:displayCharacter><ns2:description>T 96%; A 4%</ns2:description><ns2:value>95.652176</ns2:value></ns2:annotationElement><ns2:annotationElement position="228"><ns2:displayCharacter>Y</ns2:displayCharacter><ns2:description>Y 100%</ns2:description><ns2:value>100.0</ns2:value></ns2:annotationElement><ns2:annotationElement position="229"><ns2:displayCharacter>I</ns2:displayCharacter><ns2:description>I 96%; L 4%</ns2:description><ns2:value>95.652176</ns2:value></ns2:annotationElement><ns2:annotationElement position="230"><ns2:displayCharacter>D</ns2:displayCharacter><ns2:description>D 96%; K 4%</ns2:description><ns2:value>95.652176</ns2:value></ns2:annotationElement><ns2:annotationElement position="231"><ns2:displayCharacter>A</ns2:displayCharacter><ns2:description>A 96%; I 4%</ns2:description><ns2:value>95.652176</ns2:value></ns2:annotationElement><ns2:annotationElement position="232"><ns2:displayCharacter>K</ns2:displayCharacter><ns2:description>K 100%</ns2:description><ns2:value>100.0</ns2:value></ns2:annotationElement><ns2:annotationElement position="233"><ns2:displayCharacter>T</ns2:displayCharacter><ns2:description>T 78%; A 13%; K 4%; S 4%</ns2:description><ns2:value>78.26087</ns2:value></ns2:annotationElement><ns2:annotationElement position="234"><ns2:displayCharacter>Q</ns2:displayCharacter><ns2:description>Q 96%; E 4%</ns2:description><ns2:value>95.652176</ns2:value></ns2:annotationElement><ns2:annotationElement position="235"><ns2:displayCharacter>Q</ns2:displayCharacter><ns2:description>Q 96%; E 4%</ns2:description><ns2:value>95.652176</ns2:value></ns2:annotationElement><ns2:annotationElement position="236"><ns2:displayCharacter>A</ns2:displayCharacter><ns2:description>A 100%</ns2:description><ns2:value>100.0</ns2:value></ns2:annotationElement><ns2:annotationElement position="237"><ns2:displayCharacter>E</ns2:displayCharacter><ns2:description>E 96%; K 4%</ns2:description><ns2:value>95.652176</ns2:value></ns2:annotationElement><ns2:annotationElement position="238"><ns2:displayCharacter>A</ns2:displayCharacter><ns2:description>A 96%; E 4%</ns2:description><ns2:value>95.652176</ns2:value></ns2:annotationElement><ns2:annotationElement position="239"><ns2:displayCharacter>R</ns2:displayCharacter><ns2:description>R 100%</ns2:description><ns2:value>100.0</ns2:value></ns2:annotationElement><ns2:annotationElement position="240"><ns2:displayCharacter>R</ns2:displayCharacter><ns2:description>R 96%; E 4%</ns2:description><ns2:value>95.652176</ns2:value></ns2:annotationElement><ns2:annotationElement position="241"><ns2:displayCharacter>L</ns2:displayCharacter><ns2:description>L 96%; I 4%</ns2:description><ns2:value>95.652176</ns2:value></ns2:annotationElement><ns2:annotationElement position="242"><ns2:displayCharacter>Q</ns2:displayCharacter><ns2:description>Q 96%; E 4%</ns2:description><ns2:value>95.652176</ns2:value></ns2:annotationElement><ns2:annotationElement position="243"><ns2:displayCharacter>E</ns2:displayCharacter><ns2:description>E 96%; K 4%</ns2:description><ns2:value>95.652176</ns2:value></ns2:annotationElement><ns2:annotationElement position="244"><ns2:displayCharacter>K</ns2:displayCharacter><ns2:description>K 96%; L 4%</ns2:description><ns2:value>95.652176</ns2:value></ns2:annotationElement><ns2:annotationElement position="245"><ns2:displayCharacter>A</ns2:displayCharacter><ns2:description>A 96%; K 4%</ns2:description><ns2:value>95.652176</ns2:value></ns2:annotationElement><ns2:annotationElement position="246"><ns2:displayCharacter>E</ns2:displayCharacter><ns2:description>E 100%</ns2:description><ns2:value>100.0</ns2:value></ns2:annotationElement><ns2:annotationElement position="247"><ns2:displayCharacter>E</ns2:displayCharacter><ns2:description>E 96%; R 4%</ns2:description><ns2:value>95.652176</ns2:value></ns2:annotationElement><ns2:annotationElement position="248"><ns2:displayCharacter>E</ns2:displayCharacter><ns2:description>E 96%; L 4%</ns2:description><ns2:value>95.652176</ns2:value></ns2:annotationElement><ns2:annotationElement position="249"><ns2:displayCharacter>A</ns2:displayCharacter><ns2:description>A 96%; K 4%</ns2:description><ns2:value>95.652176</ns2:value></ns2:annotationElement><ns2:annotationElement position="250"><ns2:displayCharacter>N</ns2:displayCharacter><ns2:description>N 100%</ns2:description><ns2:value>100.0</ns2:value></ns2:annotationElement><ns2:annotationElement position="251"><ns2:displayCharacter>K</ns2:displayCharacter><ns2:description>K 96%; Y 4%</ns2:description><ns2:value>95.652176</ns2:value></ns2:annotationElement><ns2:annotationElement position="252"><ns2:displayCharacter>P</ns2:displayCharacter><ns2:description>P 96%; D 4%</ns2:description><ns2:value>95.652176</ns2:value></ns2:annotationElement><ns2:annotationElement position="253"><ns2:displayCharacter>Y</ns2:displayCharacter><ns2:description>Y 4%</ns2:description><ns2:value>4.347826</ns2:value></ns2:annotationElement><ns2:annotationElement position="254"><ns2:displayCharacter>A</ns2:displayCharacter><ns2:description>A 4%</ns2:description><ns2:value>4.347826</ns2:value></ns2:annotationElement><ns2:annotationElement position="255"><ns2:displayCharacter>D</ns2:displayCharacter><ns2:description>D 4%</ns2:description><ns2:value>4.347826</ns2:value></ns2:annotationElement><ns2:annotationElement position="256"><ns2:displayCharacter>A</ns2:displayCharacter><ns2:description>A 4%</ns2:description><ns2:value>4.347826</ns2:value></ns2:annotationElement><ns2:annotationElement position="257"><ns2:displayCharacter>D</ns2:displayCharacter><ns2:description>D 4%</ns2:description><ns2:value>4.347826</ns2:value></ns2:annotationElement><ns2:annotationElement position="258"><ns2:displayCharacter>E</ns2:displayCharacter><ns2:description>E 4%</ns2:description><ns2:value>4.347826</ns2:value></ns2:annotationElement><ns2:annotationElement position="259"><ns2:displayCharacter>W</ns2:displayCharacter><ns2:description>W 96%; F 4%</ns2:description><ns2:value>95.652176</ns2:value></ns2:annotationElement><ns2:annotationElement position="260"><ns2:displayCharacter>Y</ns2:displayCharacter><ns2:description>Y 100%</ns2:description><ns2:value>100.0</ns2:value></ns2:annotationElement><ns2:annotationElement position="261"><ns2:displayCharacter>E</ns2:displayCharacter><ns2:description>E 100%</ns2:description><ns2:value>100.0</ns2:value></ns2:annotationElement><ns2:annotationElement position="262"><ns2:displayCharacter>K</ns2:displayCharacter><ns2:description>K 96%; M 4%</ns2:description><ns2:value>95.652176</ns2:value></ns2:annotationElement><ns2:annotationElement position="263"><ns2:displayCharacter>A</ns2:displayCharacter><ns2:description>A 4%</ns2:description><ns2:value>4.347826</ns2:value></ns2:annotationElement><ns2:annotationElement position="264"><ns2:displayCharacter>T</ns2:displayCharacter><ns2:description>T 96%; K 4%</ns2:description><ns2:value>95.652176</ns2:value></ns2:annotationElement><ns2:annotationElement position="265"><ns2:displayCharacter>W</ns2:displayCharacter><ns2:description>W 96%; T 4%</ns2:description><ns2:value>95.652176</ns2:value></ns2:annotationElement><ns2:annotationElement position="266"><ns2:displayCharacter>D</ns2:displayCharacter><ns2:description>D 96%; I 4%</ns2:description><ns2:value>95.652176</ns2:value></ns2:annotationElement><ns2:annotationElement position="267"><ns2:displayCharacter>G</ns2:displayCharacter><ns2:description>G 100%</ns2:description><ns2:value>100.0</ns2:value></ns2:annotationElement><ns2:annotationElement position="268"><ns2:displayCharacter>V</ns2:displayCharacter><ns2:description>V 96%; Y 4%</ns2:description><ns2:value>95.652176</ns2:value></ns2:annotationElement><ns2:annotationElement position="269"><ns2:displayCharacter>C</ns2:displayCharacter><ns2:description>C 96%; E 4%</ns2:description><ns2:value>95.652176</ns2:value></ns2:annotationElement><ns2:annotationElement position="270"><ns2:displayCharacter>N</ns2:displayCharacter><ns2:description>N 100%</ns2:description><ns2:value>100.0</ns2:value></ns2:annotationElement><ns2:annotationElement position="271"><ns2:displayCharacter>F</ns2:displayCharacter><ns2:description>F 96%; L 4%</ns2:description><ns2:value>95.652176</ns2:value></ns2:annotationElement><ns2:annotationElement position="272"><ns2:displayCharacter>T</ns2:displayCharacter><ns2:description>T 100%</ns2:description><ns2:value>100.0</ns2:value></ns2:annotationElement><ns2:annotationElement position="273"><ns2:displayCharacter>G</ns2:displayCharacter><ns2:description>G 96%; A 4%</ns2:description><ns2:value>95.652176</ns2:value></ns2:annotationElement><ns2:annotationElement position="274"><ns2:displayCharacter>E</ns2:displayCharacter><ns2:description>E 100%</ns2:description><ns2:value>100.0</ns2:value></ns2:annotationElement><ns2:annotationElement position="275"><ns2:displayCharacter>V</ns2:displayCharacter><ns2:description>V 96%; Q 4%</ns2:description><ns2:value>95.652176</ns2:value></ns2:annotationElement><ns2:annotationElement position="276"><ns2:displayCharacter>T</ns2:displayCharacter><ns2:description>T 96%; Q 4%</ns2:description><ns2:value>95.652176</ns2:value></ns2:annotationElement><ns2:annotationElement position="277"><ns2:displayCharacter>G</ns2:displayCharacter><ns2:description>G 96%; R 4%</ns2:description><ns2:value>95.652176</ns2:value></ns2:annotationElement><ns2:annotationElement position="278"><ns2:displayCharacter>Y</ns2:displayCharacter><ns2:description>Y 100%</ns2:description><ns2:value>100.0</ns2:value></ns2:annotationElement><ns2:annotationElement position="279"><ns2:displayCharacter>Y</ns2:displayCharacter><ns2:description>Y 96%; F 4%</ns2:description><ns2:value>95.652176</ns2:value></ns2:annotationElement><ns2:annotationElement position="280"><ns2:displayCharacter>D</ns2:displayCharacter><ns2:description>D 96%; T 4%</ns2:description><ns2:value>95.652176</ns2:value></ns2:annotationElement><ns2:annotationElement position="281"><ns2:displayCharacter>Y</ns2:displayCharacter><ns2:description>Y 96%; Q 4%</ns2:description><ns2:value>95.652176</ns2:value></ns2:annotationElement><ns2:annotationElement position="282"><ns2:displayCharacter>K</ns2:displayCharacter><ns2:description>K 96%; I 4%</ns2:description><ns2:value>95.652176</ns2:value></ns2:annotationElement><ns2:annotationElement position="283"><ns2:displayCharacter>R</ns2:displayCharacter><ns2:description>R 96%; E 4%</ns2:description><ns2:value>95.652176</ns2:value></ns2:annotationElement><ns2:annotationElement position="284"><ns2:displayCharacter>A</ns2:displayCharacter><ns2:description>A 96%; N 4%</ns2:description><ns2:value>95.652176</ns2:value></ns2:annotationElement><ns2:annotationElement position="285"><ns2:displayCharacter>T</ns2:displayCharacter><ns2:description>T 100%</ns2:description><ns2:value>100.0</ns2:value></ns2:annotationElement><ns2:annotationElement position="286"><ns2:displayCharacter>E</ns2:displayCharacter><ns2:description>E 96%; R 4%</ns2:description><ns2:value>95.652176</ns2:value></ns2:annotationElement><ns2:annotationElement position="287"><ns2:displayCharacter>G</ns2:displayCharacter><ns2:description>G 96%; E 4%</ns2:description><ns2:value>95.652176</ns2:value></ns2:annotationElement><ns2:annotationElement position="288"><ns2:displayCharacter>V</ns2:displayCharacter><ns2:description>V 87%; I 9%; L 4%</ns2:description><ns2:value>86.95652</ns2:value></ns2:annotationElement><ns2:annotationElement position="289"><ns2:displayCharacter>D</ns2:displayCharacter><ns2:description>D 96%; E 4%</ns2:description><ns2:value>95.652176</ns2:value></ns2:annotationElement><ns2:annotationElement position="290"><ns2:displayCharacter>P</ns2:displayCharacter><ns2:description>P 96%; A 4%</ns2:description><ns2:value>95.652176</ns2:value></ns2:annotationElement><ns2:annotationElement position="291"><ns2:displayCharacter>V</ns2:displayCharacter><ns2:description>V 96%</ns2:description><ns2:value>95.652176</ns2:value></ns2:annotationElement><ns2:annotationElement position="292"><ns2:displayCharacter>T</ns2:displayCharacter><ns2:description>T 96%</ns2:description><ns2:value>95.652176</ns2:value></ns2:annotationElement><ns2:annotationElement position="293"><ns2:displayCharacter>G</ns2:displayCharacter><ns2:description>G 100%</ns2:description><ns2:value>100.0</ns2:value></ns2:annotationElement><ns2:annotationElement position="294"><ns2:displayCharacter>E</ns2:displayCharacter><ns2:description>E 96%; F 4%</ns2:description><ns2:value>95.652176</ns2:value></ns2:annotationElement><ns2:annotationElement position="295"><ns2:displayCharacter>K</ns2:displayCharacter><ns2:description>K 96%</ns2:description><ns2:value>95.652176</ns2:value></ns2:annotationElement><ns2:annotationElement position="296"><ns2:displayCharacter>L</ns2:displayCharacter><ns2:description>L 96%</ns2:description><ns2:value>95.652176</ns2:value></ns2:annotationElement><ns2:annotationElement position="297"><ns2:displayCharacter>S</ns2:displayCharacter><ns2:description>S 96%</ns2:description><ns2:value>95.652176</ns2:value></ns2:annotationElement><ns2:annotationElement position="298"><ns2:displayCharacter>T</ns2:displayCharacter><ns2:description>T 96%</ns2:description><ns2:value>95.652176</ns2:value></ns2:annotationElement><ns2:annotationElement position="299"><ns2:displayCharacter>A</ns2:displayCharacter><ns2:description>A 96%</ns2:description><ns2:value>95.652176</ns2:value></ns2:annotationElement><ns2:annotationElement position="300"><ns2:displayCharacter>E</ns2:displayCharacter><ns2:description>E 96%; K 4%</ns2:description><ns2:value>95.652176</ns2:value></ns2:annotationElement><ns2:annotationElement position="301"><ns2:displayCharacter>R</ns2:displayCharacter><ns2:description>R 96%; G 4%</ns2:description><ns2:value>95.652176</ns2:value></ns2:annotationElement><ns2:annotationElement position="302"><ns2:displayCharacter>V</ns2:displayCharacter><ns2:description>V 100%</ns2:description><ns2:value>100.0</ns2:value></ns2:annotationElement><ns2:annotationElement position="303"><ns2:displayCharacter>T</ns2:displayCharacter><ns2:description>T 96%; A 4%</ns2:description><ns2:value>95.652176</ns2:value></ns2:annotationElement><ns2:annotationElement position="304"><ns2:displayCharacter>A</ns2:displayCharacter><ns2:description>A 96%; V 4%</ns2:description><ns2:value>95.652176</ns2:value></ns2:annotationElement><ns2:annotationElement position="305"><ns2:displayCharacter>G</ns2:displayCharacter><ns2:description>G 100%</ns2:description><ns2:value>100.0</ns2:value></ns2:annotationElement><ns2:annotationElement position="306"><ns2:displayCharacter>A</ns2:displayCharacter><ns2:description>A 96%; L 4%</ns2:description><ns2:value>95.652176</ns2:value></ns2:annotationElement><ns2:annotationElement position="307"><ns2:displayCharacter>M</ns2:displayCharacter><ns2:description>M 96%; Y 4%</ns2:description><ns2:value>95.652176</ns2:value></ns2:annotationElement><ns2:annotationElement position="308"><ns2:displayCharacter>A</ns2:displayCharacter><ns2:description>A 96%</ns2:description><ns2:value>95.652176</ns2:value></ns2:annotationElement><ns2:annotationElement position="309"><ns2:displayCharacter>A</ns2:displayCharacter><ns2:description>A 96%; D 4%</ns2:description><ns2:value>95.652176</ns2:value></ns2:annotationElement><ns2:annotationElement position="310"><ns2:displayCharacter>A</ns2:displayCharacter><ns2:description>A 96%; S 4%</ns2:description><ns2:value>95.652176</ns2:value></ns2:annotationElement><ns2:annotationElement position="311"><ns2:displayCharacter>G</ns2:displayCharacter><ns2:description>G 100%</ns2:description><ns2:value>100.0</ns2:value></ns2:annotationElement><ns2:annotationElement position="312"><ns2:displayCharacter>F</ns2:displayCharacter><ns2:description>F 96%; K 4%</ns2:description><ns2:value>95.652176</ns2:value></ns2:annotationElement><ns2:annotationElement position="313"><ns2:displayCharacter>I</ns2:displayCharacter><ns2:description>I 96%; D 4%</ns2:description><ns2:value>95.652176</ns2:value></ns2:annotationElement><ns2:annotationElement position="314"><ns2:displayCharacter>P</ns2:displayCharacter><ns2:description>P 96%; A 4%</ns2:description><ns2:value>95.652176</ns2:value></ns2:annotationElement><ns2:annotationElement position="315"><ns2:displayCharacter>V</ns2:displayCharacter><ns2:description>V 100%</ns2:description><ns2:value>100.0</ns2:value></ns2:annotationElement><ns2:annotationElement position="316"><ns2:displayCharacter>V</ns2:displayCharacter><ns2:description>V 100%</ns2:description><ns2:value>100.0</ns2:value></ns2:annotationElement><ns2:annotationElement position="317"><ns2:displayCharacter>G</ns2:displayCharacter><ns2:description>G 100%</ns2:description><ns2:value>100.0</ns2:value></ns2:annotationElement><ns2:annotationElement position="318"><ns2:displayCharacter>L</ns2:displayCharacter><ns2:description>L 4%</ns2:description><ns2:value>4.347826</ns2:value></ns2:annotationElement><ns2:annotationElement position="319"><ns2:displayCharacter>W</ns2:displayCharacter><ns2:description>W 100%</ns2:description><ns2:value>100.0</ns2:value></ns2:annotationElement><ns2:annotationElement position="320"><ns2:displayCharacter>A</ns2:displayCharacter><ns2:description>A 96%; D 4%</ns2:description><ns2:value>95.652176</ns2:value></ns2:annotationElement><ns2:annotationElement position="321"><ns2:displayCharacter>G</ns2:displayCharacter><ns2:description>G 96%; M 4%</ns2:description><ns2:value>95.652176</ns2:value></ns2:annotationElement><ns2:annotationElement position="322"><ns2:displayCharacter>R</ns2:displayCharacter><ns2:description>R 96%; V 4%</ns2:description><ns2:value>95.652176</ns2:value></ns2:annotationElement><ns2:annotationElement position="323"><ns2:displayCharacter>A</ns2:displayCharacter><ns2:description>A 96%; T 4%</ns2:description><ns2:value>95.652176</ns2:value></ns2:annotationElement><ns2:annotationElement position="324"><ns2:displayCharacter>F</ns2:displayCharacter><ns2:description>F 96%; D 4%</ns2:description><ns2:value>95.652176</ns2:value></ns2:annotationElement><ns2:annotationElement position="325"><ns2:displayCharacter>K</ns2:displayCharacter><ns2:description>K 96%; P 4%</ns2:description><ns2:value>95.652176</ns2:value></ns2:annotationElement><ns2:annotationElement position="326"><ns2:displayCharact
[truncated: 220,224 more chars]
