# Supplementary material for: Regulatory rewiring drives intraspecies competition in Bacillus subtilis
Source: PLoS Genet. 2026 Feb 17;22(2):e1012050. doi: 10.1371/journal.pgen.1012050 (PMC12935306; doi:10.1371/journal.pgen.1012050)
Supplement: S4 File — File that can be opened using open-source software containing all the sequence information linked to the analysis of YwqJ. https://www.jalview.org/ (JVP) [file pgen.1012050.s018.jvp › Cut & Paste Input - Fasta.xml]

<?xml version="1.0" encoding="UTF-8" standalone="yes"?><ns3:JalviewModel xmlns:ns2="www.vamsas.ac.uk/jalview/version2" xmlns:ns3="www.jalview.org"><ns3:creationDate>2025-08-18T16:39:29.904+01:00</ns3:creationDate><ns3:version>2.11.4.1</ns3:version><ns3:vamsasModel><ns2:SequenceSet gapChar="-" datasetId="ds01"><ns2:Sequence dsseqid="sq2" id="sq47" description="LXG domain-containing protein"><ns2:sequence>MSKVFESKSLIEEAKSRKKQYETLEEQLNTLKKAFQGVADLGDNFKGKGADNIKDFFQGQAEIVDSWLTLVSAQIAFLNGISGDIKDQELNDSYVETSFLDHELPNGDLKASEIVSAHKEEIDSILSGISDIIDLDMYTLDDYADKMDDAQKIRRDTITAVDKLDESLTTEYQNLESLDNAVLTKYSVLMQATSNGKSASPMYYDKKAFHSNEVYKSVIEVENQGTTYIDAKTQQAEARRLQEKAEEEANKPWYEKTWDGVCNFTGEVTGYYDYKRATEGVDPVTGEKLSTAERVTAGAMAAAGFIPVVGWAGRAFKGGKAIYKTGKAAIAAEHALDAYKTGKSLDILKMTEMGAYGLVASNGFSEAVTGRDMFGNKVSEEKRKTGALEAALSLVGAGALAKSVDNTLSMGRNLDKSYSFSKIKQSGHINKEQIVTSTGHTFDLKPEKKQLYTKKVNNDKLQSSKKSVDPVEQSVSYYRVQGGGAGNKTSQYRIKVNSDGSIVIPIKNADLNISAYNLEHAKYYRDVARPGGEIVEFKVPKEVDDLIKETVIDQYGYTKNPRNQGRTAPKLVDPTTPGVSYELPAEPWIEWLEEYGHSAKKIE------------------------------------------------------------------</ns2:sequence><ns2:name>NRS6085_20190</ns2:name></ns2:Sequence><ns2:Sequence dsseqid="sq4" id="sq48" description="ribonuclease YeeF family protein"><ns2:sequence>MSKVFESKSLIEEAKSRKKQYETLEEQLNTLKKAFQGVADLGDNFKGKGADNIKDFFQGQAEIVDSWLTLVSAQIAFLNGISGDIKDQELNDSYVETSFLDHELPNGDLKASEMVSAHKEEIDSILSGISDIIDLDMYTLDDYADKMGDAQKIRRDTITAVDKLDESLTTEYQNLESLDNAVLTKYSVLMQATSNGKSASPMYYDKKAFHSNEVYKSVIEVENQGTTYIDAKTQQAEARRLQEKAEEEANKPWYEKTWDGVCNFTGEVTGYYDYKRATEGVDPVTGEKLSTAERVTAGAMAAAGFIPVVGWAGRAFKGGKAIYKTGKAAIAAEHALDAYKTGKSLDILKMTEMGAYGLVASNGFSEAVTGRDMFGNKVSEEKRKQGALEAALSLVGAGALAKHIDKGIPLATHSKVQKANKTLEKVKQFKVPTNVRVYAERPVTPEGFTFGIPTVRVDVEKTAVKDLGIVKMVSSGKGIKGTGKSSNKNPLPSWLKERWEAGNNFNKENRPRYPYNEVELEAKEAGGKKYVVDSYSPNKEIVSRKYTQLSDVQEKTALSYLNEITKKYSSGSKISNGPFNPKALKGGRLKGELILEVPVQNKAIPQKILDEATKNRIIIRDINGKVYN-----------------------------------------</ns2:sequence><ns2:name>NRS6096_18720</ns2:name></ns2:Sequence><ns2:Sequence dsseqid="sq6" id="sq49" description="ribonuclease YeeF family protein"><ns2:sequence>MSKVFESKSLIEEAKSRKKQYETLEEQLNTLKKAFQGVADLGDNFKGKGADNIKDFFQGQAEIVDSWLTLVSAQIAFLNGISGDIKDQELNDSYVETSFLDHELPNGDLKASEMVSAHKEEIDSILSGISDIIDLDMYTLDDYADKMGDAQKIRRDTITAVDKLDESLTTEYQNLESLDNAVLTKYSVLMQATSNGKSASPMYYDKKAFHSNEVYKSVIEVENQGTTYIDAKTQQAEARRLQEKAEEEANKPWYEKTWDGVCNFTGEVTGYYDYKRATEGVDPVTGEKLSTAERVTAGAMAAAGFIPVVGWAGRAFKGGKAIYKTGKAAIAAEHALDAYKTGKSLDILKMTEMGAYGLVASNGFSEAVTGRDMFGNKVSEEKRKQGALEAALSLVGAGALAKHIDKGIPLATHSKVQKANKTLEKVKQFKVPTNVRVYAERPVTPEGFTFGIPTVRVDVEKTAVKDLGIVKMVSSGKGIKGTGKSSNKNPLPSWLKERWEAGNNFNKENRPRYPYNEVELEAKEAGGKKYVVDSYSPNKEIVSRKYTQLSDVQEKTALSYLNEITKKYSSGSKISNGPFNPKALKGGRLKGELILEVPVQNKAIPQKILDEATKNRIIIRDINGKVYN-----------------------------------------</ns2:sequence><ns2:name>NRS6099_18530</ns2:name></ns2:Sequence><ns2:Sequence dsseqid="sq8" id="sq50" description="ribonuclease YeeF family protein"><ns2:sequence>MSKVFESKSLIEEAKSRKKQYETLEEQLNTLKKAFQGVADLGDNFKGKGADNIKDFFQGQAEIVDSWLTLVSAQIAFLNGISGDIKDQELNDSYVETSFLDHELPNGDLKASEMVSAHKEEIDSILSGISDIIDLDMYTLDDYADKMGDAQKIRRDTITAVDKLDESLTTEYQNLESLDNAVLTKYSVLMQATSNGKSASPMYYDKKAFHSNEVYKSVIEVENQGTTYIDAKTQQAEARRLQEKAEEEANKPWYEKTWDGVCNFTGEVTGYYDYKRATEGVDPVTGEKLSTAERVTAGAMAAAGFIPVVGWAGRAFKGGKAIYKTGKAAIAAEHALDAYKTGKSLDILKMTEMGAYGLVASNGFSEAVTGRDMFGNKVSEEKRKQGALEAALSLVGAGALAKHIDKGIPLATHSKVQKANKTLEKVKQFKVPTNVRVYAERPVTPEGFTFGIPTVRVDVEKTAVKDLGIVKMVSSGKGIKGTGKSSNKNPLPSWLKERWEAGNNFNKENRPRYPYNEVELEAKEAGGKKYVVDSYSPNKEIVSRKYTQLSDVQEKTALSYLNEITKKYSSGSKISNGPFNPKALKGGRLKGELILEVPVQNKAIPQKILDEATKNRIIIRDINGKVYN-----------------------------------------</ns2:sequence><ns2:name>NRS6103_19595</ns2:name></ns2:Sequence><ns2:Sequence dsseqid="sq10" id="sq51" description="LXG domain-containing protein"><ns2:sequence>MSKVFESKSLIEEAKSRKKQYETLEEQLNTLKKAFQGVADLGDNFKGKGADNIKDFFQGQAEIVDSWLTLVSAQIAFLNGISGDIKDQELNDSYVETSFLDHELPNGDLKASEIVSAHKEEIDSILSGISDIIDLDMYTLDEYADKMGDAQKVRRDTITAVDKLDESLTTEYQNLESLDNAVLTKYSVLMQATSNGKSASPMYYDKKAFHSNEVYKSVIEVENQGTTYIDAKAQQAEARRLQEKAEEEANKPWYEKTWDGVCNFTGEVTGYYDYKRATEGIDPVTGEKLSTAERVTAGAMAAAGFIPVVGWAGRAFKGGKAIYKTGKAAIAAEHALDAYKTGKSLDILKMTEMGAYGLVASNGFSEAVTGRDMFGNKVSEEKRKQGALEAALSLVGAGALAKHIDKGIPLATHSKVQKANKTLEKVKQFKVPTNVRVYAERPVTPDGFTFGIPTVRVDVEKTAVKDLGIVKMVSDGGRKGSSHSPNISKNHDKVAHDGYYGRKEFRTMLNNASFTPHGHKHVKAKTPEEAKRFSMTGKKAAQYLPDVNNKALEKEALLKGHIIDNGNNNYYFIYDAGKTVGYDLGTPTSWIRAEFSGGEYHGHPIAGSRLDKYLKQLGIDK------------------------------------------------</ns2:sequence><ns2:name>NRS6105_18260</ns2:name></ns2:Sequence><ns2:Sequence dsseqid="sq12" id="sq52" description="Putative ribonuclease YwqJ"><ns2:sequence>MSKVFESKSLIEEAKSRKKQYETLEEQLNTLKKAFQGVADLGDNFKGNGADNIKDFFQGQAEIVDSWLTLVSAQIAFLNGISGDIKDQELNDSYVETSFLDHELPNGDLKASEIVSAHKEEIDSILSGISDIIDLDMYTLDDYADKMGDAQKIRRDTITAVDKLDESLTTEYQNLESLDNAVLTKYSVLMQATSNGKSASPMYYDKKAFHSNEVYKSVIEVENQGTTYIDAKTQQAEARRLQEKAEEEANKPWYEKTWDGVCNFTGEVTGYYDYKRATEGVDPVTGEKLSTAERVTAGAMAAAGFIPVVGWAGRAFKGGKAIYKTGKAAIAAEHALDAYKTGKSLDILKMTEMGAYGLVASNGFSEAVTGRDMFGNKVSEEKRKQGALEAITIIGGAGLAHYFDRLYQKNAPYVNKVSNESLISNIAKTTEEKQTRLQYLRNKHGVLSKEDLHHRINLRAEVLNELSRIKSSGLTKKQRGPAVAGVLDKKTGNYYFGINNIDGKPPKVLHPLIHDRIVNMPTELKEGYIKTSGAGSHAEVNALNEALLQRPDADLKDLMVYVVSARKINKKMPEGVPMPRCPHCEYITQNTNYIPEALKYGK-------------------------------------------------------------------</ns2:sequence><ns2:name>NRS6107_18495</ns2:name></ns2:Sequence><ns2:Sequence dsseqid="sq14" id="sq53" description="Putative ribonuclease YwqJ"><ns2:sequence>MSKVFESKSLIEEAKSRKKQYETLEEQLNTLKKAFQGVADLGDNFKGNGADNIKDFFQGQAEIVDSWLTLVSAQIAFLNGISGDIKDQELNDSYVETSFLDHELPNGDLKASEIVSAHKEEIDSILSGISDIIDLDMYTLDDYADKMGDAQKIRRDTITAVDKLDESLTTEYQNLESLDNAVLTKYSVLMQATSNGKSASPMYYDKKAFHSNEVYKSVIEVENQGTTYIDAKTQQAEARRLQEKAEEEANKPWYEKTWDGVCNFTGEVTGYYDYKRATEGVDPVTGEKLSTAERVTAGAMAAAGFIPVVGWAGRAFKGGKAIYKTGKAAIAAEHALDAYKTGKSLDILKMTEMGAYGLVASNGFSEAVTGRDMFGNKVSEEKRKQGALEAITIIGGAGLAHYFDRLYQKNAPYVNKVSNESLISNIAKTTEEKQTRLQYLRNKHGVLSKEDLHHRINLRAEVLNELSRIKSSGLTKKQRGPAVAGVLDKKTGNYYFGINNIDGKPPKVLHPLIHDRIVNMPTELKEGYIKTSGAGSHAEVNALNEALLQRPDADLKDLMVYVVSARKINKKMPEGVPMPRCPHCEYITQNTNYIPEALKYGK-------------------------------------------------------------------</ns2:sequence><ns2:name>NRS6116_20135</ns2:name></ns2:Sequence><ns2:Sequence dsseqid="sq16" id="sq54" description="Putative ribonuclease YwqJ"><ns2:sequence>MSKVFESKSLIEEAKSRKKQYETLEEQLNTLKKAFQGVADLGDNFKGNGADNIKDFFQGQAEIVDSWLTLVSAQIAFLNGISGDIKDQELNDSYVETSFLDHELPNGDLKASEIVSAHKEEIDSILSGISDIIDLDMYTLDDYADKMGDAQKIRRDTITAVDKLDESLTTEYQNLESLDNAVLTKYSVLMQATSNGKSASPMYYDKKAFHSNEVYKSVIEVENQGTTYIDAKTQQAEARRLQEKAEEEANKPWYEKTWDGVCNFTGEVTGYYDYKRATEGVDPVTGEKLSTAERVTAGAMAAAGFIPVVGWAGRAFKGGKAIYKTGKAAIAAEHALDAYKTGKSLDILKMTEMGAYGLVASNGFSEAVTGRDMFGNKVSEEKRKQGALEAITIIGGAGLAHYFDRLYQKNAPYVNKVSNESLISNIAKTTEEKQTRLQYLRNKHGVLSKEDLHHRINLRAEVLNELSRIKSSGLTKKQRGPAVAGVLDKKTGNYYFGINNIDGKPPKVLHPLIHDRIVNMPTELKEGYIKTSGAGSHAEVNALNEALLQRPDADLKDLMVYVVSARKINKKMPEGVPMPRCPHCEYITQNTNYIPEALKYGK-------------------------------------------------------------------</ns2:sequence><ns2:name>NRS6118_19645</ns2:name></ns2:Sequence><ns2:Sequence dsseqid="sq18" id="sq55" description="Putative ribonuclease YwqJ"><ns2:sequence>MSKVFESKSLIEEAKSRKKQYETLEEQLNTLKKAFQGVADLGDNFKGNGADNIKDFFQGQAEIVDSWLTLVSAQIAFLNGISGDIKDQELNDSYVETSFLDHELPNGDLKASEIVSAHKEEIDSILSGISDIIDLDMYTLDDYADKMGDAQKIRRDTITAVDKLDESLTTEYQNLESLDNAVLTKYSVLMQATSNGKSASPMYYDKKAFHSNEVYKSVIEVENQGTTYIDAKTQQAEARRLQEKAEEEANKPWYEKTWDGVCNFTGEVTGYYDYKRATEGVDPVTGEKLSTAERVTAGAMAAAGFIPVVGWAGRAFKGGKAIYKTGKAAIAAEHALDAYKTGKSLDILKMTEMGAYGLVASNGFSEAVTGRDMFGNKVSEEKRKQGALEAITIIGGAGLAHYFDRLYQKNAPYVNKVSNESLISNIAKTTEEKQTRLQYLRNKHGVLSKEDLHHRINLRAEVLNELSRIKSSGLTKKQRGPAVAGVLDKKTGNYYFGINNIDGKPPKVLHPLIHDRIVNMPTELKEGYIKTSGAGSHAEVNALNEALLQRPDADLKDLMVYVVSARKINKKMPEGVPMPRCPHCEYITQNTNYIPEALKYGK-------------------------------------------------------------------</ns2:sequence><ns2:name>NRS6121_18495</ns2:name></ns2:Sequence><ns2:Sequence dsseqid="sq20" id="sq56" description="ribonuclease YeeF family protein"><ns2:sequence>MSKVFESKSLIEEAKSRKKQYETLEEQLNTLKKAFQGVADLGDNFKGKGADNIKDFFQGQAEIVDSWLTLVSAQIAFLNGISGDIKDQELNDSYVETSFLDHELPNGDLKASEMVSAHKEEIDSILSGISDIIDLDMYTLDDYADKMGDAQKIRRDTITAVDKLDESLTTEYQNLESLDNAVLTKYSVLMQATSNGKSASPMYYDKKAFHSNEVYKSVIEVENQGTTYIDAKTQQAEARRLQEKAEEEANKPWYEKTWDGVCNFTGEVTGYYDYKRATEGVDPVTGEKLSTAERVTAGAMAAAGFIPVVGWAGRAFKGGKAIYKTGKAAIAAEHALDAYKTGKSLDILKMTEMGAYGLVASNGFSEAVTGRDMFGNKVSEEKRKQGALEAALSLVGAGALAKHIDKGIPLATHSKVQKANKTLEKVKQFKVPTNVRVYAERPVTPEGFTFGIPTVRVDVEKTAVKDLGIVKMVSSGKGIKGTGKSSNKNPLPSWLKERWEAGNNFNKENRPRYPYNEVELEAKEAGGKKYVVDSYSPNKEIVSRKYTQLSDVQEKTALSYLNEITKKYSSGSKISNGPFNPKALKGGRLKGELILEVPVQNKAIPQKILDEATKNRIIIRDINGKVYN-----------------------------------------</ns2:sequence><ns2:name>NRS6127_19465</ns2:name></ns2:Sequence><ns2:Sequence dsseqid="sq22" id="sq57" description="LXG domain-containing protein"><ns2:sequence>MSKVFESKSLIEEAKSRKKQYETLEEQLNTLKKAFQGVADLGDNFKGKGADNIKDFFQGQAEIVDSWLTLVSAQIAFLNGISGDIKDQELNDSYVETSFLDHELPNGDLKASEIVSAHKEEIDSILSGISDIIDLDMYTLDEYADKMGDAQKVRRDTITAVDKLDESLTTEYQNLESLDNAVLTKYSVLMQATSNGKSASPMYYDKKAFHSNEVYKSVIEVENQGTTYIDAKAQQAEARRLQEKAEEEANKPWYEKTWDGVCNFTGEVTGYYDYKRATEGVDPVTGEKLSTAERVTAGAMAAAGFIPVVGWAGRAFKGGKAIYKTGKAAIAAEHALDAYKTGKSLDILKMTEMGAYGLVASNGFSEAVTGRDMFGNKVSEEKRKTGALEAALSLVGAGALAKSVDNTLSMGRNLDKSYSFSKIKQSGHINKEQIVTSTGHTFDLKPEKKQLYTKKVNNDKLQSSKKSVDPVEQSVSYYRVQGGGAGNKTSQYRIKVNSDGSIAIPIKNADLNISAYNLEHAKYYRDVARPGGEIVEFKVPKEIDDLIKETVIDQYGYTKNPRNQGRTAPKLVDPTTPGVSYELPAEPWIEWLEEYGHSAKKIE------------------------------------------------------------------</ns2:sequence><ns2:name>NRS6128_17930</ns2:name></ns2:Sequence><ns2:Sequence dsseqid="sq24" id="sq58" description="ribonuclease YeeF family protein"><ns2:sequence>MSKVFESKSLIEEAKSRKKQYETLEEQLNTLKKAFQGVADLGDNFKGKGADNIKDFFQGQAEIVDSWLTLVSAQIAFLNGISGDIKDQELNDSYVETSFLDHELPNGDLKASEMVSAHKEEIDSILSGISDIIDLDMYTLDDYADKMGDAQKIRRDTITAVDKLDESLTTEYQNLESLDNAVLTKYSVLMQATSNGKSASPMYYDKKAFHSNEVYKSVIEVENQGTTYIDAKTQQAEARRLQEKAEEEANKPWYEKTWDGVCNFTGEVTGYYDYKRATEGVDPVTGEKLSTAERVTAGAMAAAGFIPVVGWAGRAFKGGKAIYKTGKAAIAAEHALDAYKTGKSLDILKMTEMGAYGLVASNGFSEAVTGRDMFGNKVSEEKRKQGALEAALSLVGAGALAKHIDKGIPLATHSKVQKANKTLEKVKQFKVPTNVRVYAERPVTPEGFTFGIPTVRVDVEKTAVKDLGIVKMVSSGKGIKGTGKSSNKNPLPSWLKERWEAGNNFNKENRPRYPYNEVELEAKEAGGKKYVVDSYSPNKEIVSRKYTQLSDVQEKTALSYLNEITKKYSSGSKISNGPFNPKALKGGRLKGELILEVPVQNKAIPQKILDEATKNRIIIRDINGKVYN-----------------------------------------</ns2:sequence><ns2:name>NRS6132_18530</ns2:name></ns2:Sequence><ns2:Sequence dsseqid="sq26" id="sq59" description="LXG domain-containing protein"><ns2:sequence>MSKVFESKSLIEEAKSRKKQYETLEEQLNTLKKAFQGVADLGDNFKGKGADNIKDFFQGQAEIVDSWLTLVSAQIAFLNGISGDIKDQELNDSYVETSFLDHELPNGDLKASEIVSAHKEEIDSILSGISDIIDLDMYTLDEYADKMGDAQKVRRDTITAVDKLDESLTTEYQNLESLDNAVLTKYSVLMQATSNGKSASPMYYDKKAFHSNEVYKSVIEVENQGTTYIDAKAQQAEARRLQEKAEEEANKPWYEKTWDGVCNFTGEVTGYYDYKRATEGIDPVTGEKLSTAERVTAGAMAAAGFIPVVGWAGRAFKGGKAIYKTGKAAIAAEHALDAYKTGKSLDILKMTEMGAYGLVASNGFSEAVTGRDMFGNKVSEEKRKQGALEAALSLVGAGALAKHIDKGIPLATHSKVQKANKTLEKVKQFKVPTNVRVYAERPVTPDGFTFGIPTVRVDVEKTAVKDLGIVKMVSDGGRKGSSHSPNISKNHDKVAHDGYYGRKEFRTMLNNASFTPHGHKHVKAKTPEEAKRFSMTGKKAAQYLPDVNNKALEKEALLKGHIIDNGNNNYYFIYDAGKTVGYDLGTPTSWIRAEFSGGEYHGHPIAGSRLDKYLKQLGIDK------------------------------------------------</ns2:sequence><ns2:name>NRS6145_18235</ns2:name></ns2:Sequence><ns2:Sequence dsseqid="sq28" id="sq60" description="Putative ribonuclease YwqJ"><ns2:sequence>MSKVFESKSLIEEAKSRKKQYETLEEQLNTLKKAFQGVADLGDNFKGNGADNIKDFFQGQAEIVDSWLTLVSAQIAFLNGISGDIKDQELNDSYVETSFLDHELPNGDLKASEIVSAHKEEIDSILSGISDIIDLDMYTLDDYADKMGDAQKIRRDTITAVDKLDESLTTEYQNLESLDNAVLTKYSVLMQATSNGKSASPMYYDKKAFHSNEVYKSVIEVENQGTTYIDAKTQQAEARRLQEKAEEEANKPWYEKTWDGVCNFTGEVTGYYDYKRATEGVDPVTGEKLSTAERVTAGAMAAAGFIPVVGWAGRAFKGGKAIYKTGKAAIAAEHALDAYKTGKSLDILKMTEMGAYGLVASNGFSEAVTGRDMFGNKVSEEKRKQGALEAITIIGGAGLAHYFDRLYQKNAPYVNKVSNESLISNIAKTTEEKQTRLQYLRNKHGVLSKEDLHHRINLRAEVLNELSRIKSSGLTKKQRGPAVAGVLDKKTGNYYFGINNIDGKPPKVLHPLIHDRIVNMPTELKEGYIKTSGAGSHAEVNALNEALLQRPDADLKDLMVYVVSARKINKKMPEGVPMPRCPHCEYITQNTNYIPEALKYGK-------------------------------------------------------------------</ns2:sequence><ns2:name>NRS6153_19280</ns2:name></ns2:Sequence><ns2:Sequence dsseqid="sq30" id="sq61" description="LXG domain-containing protein"><ns2:sequence>MSKVFESKSLIEEAKSRKKQYETLEEQLNTLKKAFQGVADLGDNFKGKGADNIKDFFQGQAEIVDSWLTLVSAQIAFLNGISGDIKDQELNDSYVETSFLDHELPNGDLKASEIVSAHKEEIDSILSGISDIIDLDMYTLDEYADKMGDAQKVRRDTITAVDKLDESLTTEYQNLESLDNAVLTKYSVLMQATSNGKSASPMYYDKKAFHSNEVYKSVIEVENQGTTYIDAKSQQAEARRLQEKAEEEANKPWYEKTWDGVCNFTGEVTGYYDYKRATEGVDPVTGEKLSTAERVTAGAMAAAGFIPVVGWAGRAFKGGKAIYKTGKAAIAAEHALDAYKTGKSLDILKMTEMGAYGLVASNGFSEAVTGRDMFGNKVSEEKRKQGALEAALSLVGAGALAKHIDKGIPLATHSKVQKANKTLEKVKQFKVPTNVCVYAERPVTPDGFTFGIPTVRVDVEKTAVKDLGIVKMVSDGGRKGSSHSPNISKNHDKVAHDGYYGRKEFRTMLNNASFTPHGHKHVKAKTPEEAKRFSMTGKKAAQYLPDVNNKALEKEALLKGHIIDNGNNNYYFIYDAGKTVGYDLGTPTSWIRAEFSGGEYHGHPIAGSRLDKYLKQLGIDK------------------------------------------------</ns2:sequence><ns2:name>NRS6160_19380</ns2:name></ns2:Sequence><ns2:Sequence dsseqid="sq32" id="sq62" description="ribonuclease YeeF family protein"><ns2:sequence>MSKVFESKSLIEEAKSRKKQYETLEEQLNTLKKAFQGVADLGDNFKGKGADNIKDFFQGQAEIVDSWLTLVSAQIAFLNGISGDIKDQELNDSYVETSFLDHELPNGDLKASEMVSAHKEEIDSILSGISDIIDLDMYTLDDYADKMGDAQKIRRDTITAVDKLDESLTTEYQNLESLDNAVLTKYSVLMQATSNGKSASPMYYDKKAFHSNEVYKSVIEVENQGTTYIDAKTQQAEARRLQEKAEEEANKPWYEKTWDGVCNFTGEVTGYYDYKRATEGVDPVTGEKLSTAERVTAGAMAAAGFIPVVGWAGRAFKGGKAIYKTGKAAIAAEHALDAYKTGKSLDILKMTEMGAYGLVASNGFSEAVTGRDMFGNKVSEEKRKQGALEAALSLVGAGALAKHIDKGIPLATHSKVQKANKTLEKVKQFKVPTNVRVYAERPVTPEGFTFGIPTVRVDVEKTAVKDLGIVKMVSSGKGIKGTGKSSNKNPLPSWLKERWEAGNNFNKENRPRYPYNEVELEAKEAGGKKYVVDSYSPNKEIVSRKYTQLSDVQEKTALSYLNEITKKYSSGSKISNGPFNPKALKGGRLKGELILEVPVQNKAIPQKILDEATKNRIIIRDINGKVYN-----------------------------------------</ns2:sequence><ns2:name>NRS6181_19390</ns2:name></ns2:Sequence><ns2:Sequence dsseqid="sq34" id="sq63" description="ribonuclease YeeF family protein"><ns2:sequence>MSKVFESKSLIEEAKSRKKQYETLEEQLNTLKKAFQGVADLGDNFKGKGADNIKDFFQGQAEIVDSWLTLVSAQIAFLNGISGDIKDQELNDSYVETSFLDHELPNGDLKASEMVSAHKEEIDSILSGISDIIDLDMYTLDDYADKMGDAQKIRRDTITAVDKLDESLTTEYQNLESLDNAVLTKYSVLMQATSNGKSASPMYYDKKAFHSNEVYKSVIEVENQGTTYIDAKTQQAEARRLQEKAEEEANKPWYEKTWDGVCNFTGEVTGYYDYKRATEGVDPVTGEKLSTAERVTAGAMAAAGFIPVVGWAGRAFKGGKAIYKTGKAAIAAEHALDAYKTGKSLDILKMTEMGAYGLVASNGFSEAVTGRDMFGNKVSEEKRKQGALEAALSLVGAGALAKHIDKGIPLATHSKVQKANKTLEKVKQFKVPTNVRVYAERPVTPEGFTFGIPTVRVDVEKTAVKDLGIVKMVSSGKGIKGTGKSSNKNPLPSWLKERWEAGNNFNKENRPRYPYNEVELEAKEAGGKKYVVDSYSPNKEIVSRKYTQLSDVQEKTALSYLNEITKKYSSGSKISNGPFNPKALKGGRLKGELILEVPVQNKAIPQKILDEATKNRIIIRDINGKVYN-----------------------------------------</ns2:sequence><ns2:name>NRS6183_19675</ns2:name></ns2:Sequence><ns2:Sequence dsseqid="sq36" id="sq64" description="ribonuclease YeeF family protein"><ns2:sequence>MSKVFESKSLIEEAKSRKKQYETLEEQLNTLKKAFQGVADLGDNFKGKGADNIKDFFQGQAEIVDSWLTLVSAQIAFLNGISGDIKDQELNDSYVETSFLDHELPNGDLKASEMVSAHKEEIDSILSGISDIIDLDMYTLDDYADKMGDAQKIRRDTITAVDKLDESLTTEYQNLESLDNAVLTKYSVLMQATSNGKSASPMYYDKKAFHSNEVYKSVIEVENQGTTYIDAKTQQAEARRLQEKAEEEANKPWYEKTWDGVCNFTGEVTGYYDYKRATEGVDPVTGEKLSTAERVTAGAMAAAGFIPVVGWAGRAFKGGKAIYKTGKAAIAAEHALDAYKTGKSLDILKMTEMGAYGLVASNGFSEAVTGRDMFGNKVSEEKRKQGALEAALSLVGAGALAKHIDKGIPLATHSKVQKANKTLEKVKQFKVPTNVRVYAERPVTPEGFTFGIPTVRVDVEKTAVKDLGIVKMVSSGKGIKGTGKSSNKNPLPSWLKERWEAGNNFNKENRPRYPYNEVELEAKEAGGKKYVVDSYSPNKEIVSRKYTQLSDVQEKTALSYLNEITKKYSSGSKISNGPFNPKALKGGRLKGELILEVPVQNKAIPQKILDEATKNRIIIRDINGKVYN-----------------------------------------</ns2:sequence><ns2:name>NRS6186_19540</ns2:name></ns2:Sequence><ns2:Sequence dsseqid="sq38" id="sq65" description="ribonuclease YeeF family protein"><ns2:sequence>MSKVFESKSLIEEAKSRKKQYETLEEQLNTLKKAFQGVADLGDNFKGKGADNIKDFFQGQAEIVDSWLTLVSAQIAFLNGISGDIKDQELNDSYVETSFLDHELPNGDLKASEMVSAHKEEIDSILSGISDIIDLDMYTLDDYADKMGDAQKIRRDTITAVDKLDESLTTEYQNLESLDNAVLTKYSVLMQATSNGKSASPMYYDKKAFHSNEVYKSVIEVENQGTTYIDAKTQQAEARRLQEKAEEEANKPWYEKTWDGVCNFTGEVTGYYDYKRATEGVDPVTGEKLSTAERVTAGAMAAAGFIPVVGWAGRAFKGGKAIYKTGKAAIAAEHALDAYKTGKSLDILKMTEMGAYGLVASNGFSEAVTGRDMFGNKVSEEKRKQGALEAALSLVGAGALAKHIDKGIPLATHSKVQKANKTLEKVKQFKVPTNVRVYAERPVTPEGFTFGIPTVRVDVEKTAVKDLGIVKMVSSGKGIKGTGKSSNKNPLPSWLKERWEAGNNFNKENRPRYPYNEVELEAKEAGGKKYVVDSYSPNKEIVSRKYTQLSDVQEKTALSYLNEITKKYSSGSKISNGPFNPKALKGGRLKGELILEVPVQNKAIPQKILDEATKNRIIIRDINGKVYN-----------------------------------------</ns2:sequence><ns2:name>NRS6187_18525</ns2:name></ns2:Sequence><ns2:Sequence dsseqid="sq40" id="sq66" description="Putative ribonuclease YwqJ"><ns2:sequence>MSKVFESKSLIEEAKSRKKQYETLEEQLNTLKKAFQGVADLGDNFKGNGADNIKDFFQGQAEIVDSWLTLVSAQIAFLNGISGDIKDQELNDSYVETSFLDHELPNGDLKASEIVSAHKEEIDSILSGISDIIDLDMYTLDDYADKMGDAQKIRRDTITAVDKLDESLTTEYQNLESLDNAVLTKYSVLMQATSNGKSASPMYYDKKAFHSNEVYKSVIEVENQGTTYIDAKTQQAEARRLQEKAEEEANKPWYEKTWDGVCNFTGEVTGYYDYKRATEGVDPVTGEKLSTAERVTAGAMAAAGFIPVVGWAGRAFKGGKAIYKTGKAAIAAEHALDAYKTGKSLDILKMTEMGAYGLVASNGFSEAVTGRDMFGNKVSEEKRKQGALEAITIIGGAGLAHYFDRLYQKNAPYVNKVSNESLISNIAKTTEEKQTRLQYLRNKHGVLSKEDLHHRINLRAEVLNELSRIKSSGLTKKQRGPAVAGVLDKKTGNYYFGINNIDGKPPKVLHPLIHDRIVNMPTELKEGYIKTSGAGSHAEVNALNEALLQRPDADLKDLMVYVVSARKINKKMPEGVPMPRCPHCEYITQNTNYIPEALKYGK-------------------------------------------------------------------</ns2:sequence><ns2:name>NRS6190_18520</ns2:name></ns2:Sequence><ns2:Sequence dsseqid="sq42" id="sq67" description="Putative ribonuclease YwqJ"><ns2:sequence>MSKVFESKSLIEEAKSRKKQYETLEEQLNTLKKAFQGVADLGDNFKGNGADNIKDFFQGQAEIVDSWLTLVSAQIAFLNGISGDIKDQELNDSYVETSFLDHELPNGDLKASEIVSAHKEEIDSILSGISDIIDLDMYTLDDYADKMGDAQKIRRDTITAVDKLDESLTTEYQNLESLDNAVLTKYSVLMQATSNGKSASPMYYDKKAFHSNEVYKSVIEVENQGTTYIDAKTQQAEARRLQEKAEEEANKPWYEKTWDGVCNFTGEVTGYYDYKRATEGVDPVTGEKLSTAERVTAGAMAAAGFIPVVGWAGRAFKGGKAIYKTGKAAIAAEHALDAYKTGKSLDILKMTEMGAYGLVASNGFSEAVTGRDMFGNKVSEEKRKQGALEAITIIGGAGLAHYFDRLYQKNAPYVNKVSNESLISNIAKTTEEKQTRLQYLRNKHGVLSKEDLHHRINLRAEVLNELSRIKSSGLTKKQRGPAVAGVLDKKTGNYYFGINNIDGKPPKVLHPLIHDRIVNMPTELKEGYIKTSGAGSHAEVNALNEALLQRPDADLKDLMVYVVSARKINKKMPEGVPMPRCPHCEYITQNTNYIPEALKYGK-------------------------------------------------------------------</ns2:sequence><ns2:name>NRS6202_18635</ns2:name></ns2:Sequence><ns2:Sequence dsseqid="sq44" id="sq68"><ns2:sequence>MSKVFESKSLIEEAKSRKKQYETLEEQLNTLKKAFQGVADLGDNFKGNGADNIKDFFQGQAEIVDSWLTLVSAQIAFLNGISGDIKDQELNDSYVETSFLDHELPNGDLKASEIVSAHKEEIDSILSGISDIIDLDMYTLDDYADKMGDAQKIRRDTITAVDKLDESLTTEYQNLESLDNAVLTKYSVLMQATSNGKSASPMYYDKKAFHSNEVYKSVIEVENQGTTYIDAKTQQAEARRLQEKAEEEANKPWYEKTWDGVCNFTGEVTGYYDYKRATEGVDPVTGEKLSTAERVTAGAMAAAGFIPVVGWAGRAFKGGKAIYKTGKAAIAAEHALDAYKTGKSLDILKMTEMGAYGLVASNGFSEAVTGRDMFGNKVSEEKRKQGALEAITIIGGAGLAHYFDRLYQKNAPYVNKVSNESLISNIAKTTEEKQTRLQYLRNKHGVLSKEDLHHRINLRAEVLNELSRIKSSGLTKKQRGPAVAGVLDKKTGNYYFGINNIDGKPPKVLHPLIHDRIVNMPTELKEGYIKTSGAGSHAEVNALNEALLQRPDADLKDLMVYVVSARKINKKMPEGVPMPRCPHCEYITQNTNYIPEALKYGK-------------------------------------------------------------------</ns2:sequence><ns2:name>NCIB3610_ywqJ</ns2:name></ns2:Sequence><ns2:Sequence dsseqid="sq46" id="sq69"><ns2:sequence>MKVFEAKTLLSEATDRAKEYKELRTQMVNLRKALKGVADLSDSEFSGKGASNIKAFYHDHVGVADQWIDYIDMKIAFFNSIAGAAEDKGLSDAYIEESFLEHELANANKKSKSIMSEQKKAMKDILNDIDDILPLDLFSTETFKDELADANDKRKKTLEKLDALDEDLKTEYALSEPNEQFIKSDFQKLQEATGKGKNATPIHYNAKAYRESDIHKKKGDIEKRTEAYLKIKKEEAKEREIEKLKERLKNYDYADADEFYEMAKTIGYENLTAEQQRYFTQIENTRELEAGFKGVAVGLYDSGKDAVVGLWDMVTDPGGTVEAITGAMAHPIKTYEAISAAIEESYQKDMVNGDTYSRARWVSYAVGTVVTSIVGTKGVGAVSKTGTAAKVTTKVKTAASKSATAQKAITVSKQTVDHIKQKVNTGIEVSKKHVKTKLNQIGDLTLADILPYHPRHDLVPAGVPYNAVNGVTLKEGLQKFAKVILPKPYGTSSSGRRTPAPHVPPVTVKYGEHFARWSRKKVLKPNIIYKTKEGYTYTTDNYGRITSVKADLQLGEAKRNQYAQTNAGKPQDRKPDDDGGHLIATQFKGSGQFDNIVPMNSQINRSGGKWYEMEQEWAKALSKKPPKKVAVQIEPVYSGDSLRPSYFDVTYKIGSRKEISVSIKNQPGG</ns2:sequence><ns2:name>NCIB3610_yeef</ns2:name></ns2:Sequence><ns2:Annotation graph="true" graphType="1" graphGroup="-1" graphHeight="40" id="ann60" scoreOnly="false" visible="true" centreColLabels="false" scaleColLabels="false" showAllColLabels="false" autoCalculated="true" belowAlignment="true" calcId=""><ns2:annotationElement position="0" colour="-6656"><ns2:displayCharacter>*</ns2:displayCharacter><ns2:description>hydrophobic !aliphatic !aromatic !charged !negative !polar !positive !proline !small !tiny</ns2:description><ns2:value>11.0</ns2:value></ns2:annotationElement><ns2:annotationElement position="1" colour="-6395904"><ns2:displayCharacter>5</ns2:displayCharacter><ns2:description>polar !aliphatic !aromatic !negative !proline</ns2:description><ns2:value>5.0</ns2:value></ns2:annotationElement><ns2:annotationElement position="2" colour="-6395904"><ns2:displayCharacter>5</ns2:displayCharacter><ns2:description>hydrophobic !aromatic !negative !proline !tiny</ns2:description><ns2:value>5.0</ns2:value></ns2:annotationElement><ns2:annotationElement position="3" colour="-4288000"><ns2:displayCharacter>7</ns2:displayCharacter><ns2:description>hydrophobic !charged !negative !polar !positive !proline !tiny</ns2:description><ns2:value>7.0</ns2:value></ns2:annotationElement><ns2:annotationElement position="4" colour="-6395904"><ns2:displayCharacter>5</ns2:displayCharacter><ns2:description> !aliphatic !positive !proline !small !tiny</ns2:description><ns2:value>5.0</ns2:value></ns2:annotationElement><ns2:annotationElement position="5" colour="-7515392"><ns2:displayCharacter>4</ns2:displayCharacter><ns2:description> !aliphatic !aromatic !positive !proline</ns2:description><ns2:value>4.0</ns2:value></ns2:annotationElement><ns2:annotationElement position="6" colour="-6395904"><ns2:displayCharacter>5</ns2:displayCharacter><ns2:description>polar !aliphatic !aromatic !negative !proline</ns2:description><ns2:value>5.0</ns2:value></ns2:annotationElement><ns2:annotationElement position="7" colour="-4288000"><ns2:displayCharacter>7</ns2:displayCharacter><ns2:description>hydrophobic polar !aliphatic !aromatic !negative !proline !tiny</ns2:description><ns2:value>7.0</ns2:value></ns2:annotationElement><ns2:annotationElement position="8" colour="-6395904"><ns2:displayCharacter>5</ns2:displayCharacter><ns2:description> !aromatic !charged !negative !positive !proline</ns2:description><ns2:value>5.0</ns2:value></ns2:annotationElement><ns2:annotationElement position="9" colour="-6656"><ns2:displayCharacter>*</ns2:displayCharacter><ns2:description>aliphatic hydrophobic !aromatic !charged !negative !polar !positive !proline !small !tiny</ns2:description><ns2:value>11.0</ns2:value></ns2:annotationElement><ns2:annotationElement position="10" colour="-6395904"><ns2:displayCharacter>5</ns2:displayCharacter><ns2:description> !aromatic !charged !negative !positive !proline</ns2:description><ns2:value>5.0</ns2:value></ns2:annotationElement><ns2:annotationElement position="11" colour="-6656"><ns2:displayCharacter>*</ns2:displayCharacter><ns2:description>charged negative polar !aliphatic !aromatic !hydrophobic !positive !proline !small !tiny</ns2:description><ns2:value>11.0</ns2:value></ns2:annotationElement><ns2:annotationElement position="12" colour="-7515392"><ns2:displayCharacter>4</ns2:displayCharacter><ns2:description> !aliphatic !aromatic !positive !proline</ns2:description><ns2:value>4.0</ns2:value></ns2:annotationElement><ns2:annotationElement position="13" colour="-3234048"><ns2:displayCharacter>8</ns2:displayCharacter><ns2:description>hydrophobic small !aliphatic !aromatic !charged !negative !positive !proline</ns2:description><ns2:value>8.0</ns2:value></ns2:annotationElement><ns2:annotationElement position="14" colour="-5341952"><ns2:displayCharacter>6</ns2:displayCharacter><ns2:description>charged polar !aliphatic !aromatic !proline !tiny</ns2:description><ns2:value>6.0</ns2:value></ns2:annotationElement><ns2:annotationElement position="15" colour="-5341952"><ns2:displayCharacter>6</ns2:displayCharacter><ns2:description>polar !aliphatic !aromatic !hydrophobic !negative !proline</ns2:description><ns2:value>6.0</ns2:value></ns2:annotationElement><ns2:annotationElement position="16" colour="-7515392"><ns2:displayCharacter>4</ns2:displayCharacter><ns2:description> !aliphatic !aromatic !negative !proline</ns2:description><ns2:value>4.0</ns2:value></ns2:annotationElement><ns2:annotationElement position="17" colour="-6656"><ns2:displayCharacter>*</ns2:displayCharacter><ns2:description>charged hydrophobic polar positive !aliphatic !aromatic !negative !proline !small !tiny</ns2:description><ns2:value>11.0</ns2:value></ns2:annotationElement><ns2:annotationElement position="18" colour="-4288000"><ns2:displayCharacter>7</ns2:displayCharacter><ns2:description>charged polar !aliphatic !aromatic !proline !small !tiny</ns2:description><ns2:value>7.0</ns2:value></ns2:annotationElement><ns2:annotationElement position="19" colour="-3234048"><ns2:displayCharacter>8</ns2:displayCharacter><ns2:description>polar !aliphatic !charged !negative !positive !proline !small !tiny</ns2:description><ns2:value>8.0</ns2:value></ns2:annotationElement><ns2:annotationElement position="20" colour="-4288000"><ns2:displayCharacter>7</ns2:displayCharacter><ns2:description>hydrophobic polar !aliphatic !negative !proline !small !tiny</ns2:description><ns2:value>7.0</ns2:value></ns2:annotationElement><ns2:annotationElement position="21" colour="-6656"><ns2:displayCharacter>*</ns2:displayCharacter><ns2:description>charged negative polar !aliphatic !aromatic !hydrophobic !positive !proline !small !tiny</ns2:description><ns2:value>11.0</ns2:value></ns2:annotationElement><ns2:annotationElement position="22" colour="-4288000"><ns2:displayCharacter>7</ns2:displayCharacter><ns2:description>hydrophobic !aromatic !charged !negative !positive !proline !tiny</ns2:description><ns2:value>7.0</ns2:value></ns2:annotationElement><ns2:annotationElement position="23" colour="-6395904"><ns2:displayCharacter>5</ns2:displayCharacter><ns2:description> !aromatic !negative !proline !small !tiny</ns2:description><ns2:value>5.0</ns2:value></ns2:annotationElement><ns2:annotationElement position="24" colour="-5341952"><ns2:displayCharacter>6</ns2:displayCharacter><ns2:description>polar !aliphatic !aromatic !positive !proline !tiny</ns2:description><ns2:value>6.0</ns2:value></ns2:annotationElement><ns2:annotationElement position="25" colour="-3234048"><ns2:displayCharacter>8</ns2:displayCharacter><ns2:description>polar !aliphatic !aromatic !hydrophobic !positive !proline !small !tiny</ns2:description><ns2:value>8.0</ns2:value></ns2:annotationElement><ns2:annotationElement position="26" colour="-3234048"><ns2:displayCharacter>8</ns2:displayCharacter><ns2:description> !aliphatic !aromatic !charged !negative !positive !proline !small !tiny</ns2:description><ns2:value>8.0</ns2:value></ns2:annotationElement><ns2:annotationElement position="27" colour="-2114560"><ns2:displayCharacter>9</ns2:displayCharacter><ns2:description>aliphatic hydrophobic !aromatic !charged !negative !polar !positive !proline !tiny</ns2:description><ns2:value>9.0</ns2:value></ns2:annotationElement><ns2:annotationElement position="28" colour="-6656"><ns2:displayCharacter>*</ns2:displayCharacter><ns2:description>polar small !aliphatic !aromatic !charged !hydrophobic !negative !positive !proline !tiny</ns2:description><ns2:value>11.0</ns2:value></ns2:annotationElement><ns2:annotationElement position="29" colour="-4288000"><ns2:displayCharacter>7</ns2:displayCharacter><ns2:description>hydrophobic !aromatic !charged !negative !positive !proline !tiny</ns2:description><ns2:value>7.0</ns2:value></ns2:annotationElement><ns2:annotationElement position="30" colour="-6395904"><ns2:displayCharacter>5</ns2:displayCharacter><ns2:description> !aromatic !negative !proline !small !tiny</ns2:description><ns2:value>5.0</ns2:value></ns2:annotationElement><ns2:annotationElement position="31" colour="-6656"><ns2:displayCharacter>*</ns2:displayCharacter><ns2:description>charged hydrophobic polar positive !aliphatic !aromatic !negative !proline !small !tiny</ns2:description><ns2:value>11.0</ns2:value></ns2:annotationElement><ns2:annotationElement position="32" colour="-6395904"><ns2:displayCharacter>5</ns2:displayCharacter><ns2:description>hydrophobic !aliphatic !aromatic !negative !proline</ns2:description><ns2:value>5.0</ns2:value></ns2:annotationElement><ns2:annotationElement position="33" colour="-4288000"><ns2:displayCharacter>7</ns2:displayCharacter><ns2:description>hydrophobic !aromatic !charged !negative !polar !positive !proline</ns2:description><ns2:value>7.0</ns2:value></ns2:annotationElement><ns2:annotationElement position="34" colour="-5341952"><ns2:displayCharacter>6</ns2:displayCharacter><ns2:description>hydrophobic !aliphatic !negative !proline !small !tiny</ns2:description><ns2:value>6.0</ns2:value></ns2:annotationElement><ns2:annotationElement position="35" colour="-5341952"><ns2:displayCharacter>6</ns2:displayCharacter><ns2:description> !aliphatic !aromatic !charged !negative !positive !proline</ns2:description><ns2:value>6.0</ns2:value></ns2:annotationElement><ns2:annotationElement position="36" colour="-3234048"><ns2:displayCharacter>8</ns2:displayCharacter><ns2:description>hydrophobic small !aromatic !charged !negative !polar !positive !proline</ns2:description><ns2:value>8.0</ns2:value></ns2:annotationElement><ns2:annotationElement position="37" colour="-3234048"><ns2:displayCharacter>8</ns2:displayCharacter><ns2:description>hydrophobic small !aromatic !charged !negative !polar !positive !proline</ns2:description><ns2:value>8.0</ns2:value></ns2:annotationElement><ns2:annotationElement position="38" colour="-6395904"><ns2:displayCharacter>5</ns2:displayCharacter><ns2:description>small !aliphatic !aromatic !positive !proline</ns2:description><ns2:value>5.0</ns2:value></ns2:annotationElement><ns2:annotationElement position="39" colour="-7515392"><ns2:displayCharacter>4</ns2:displayCharacter><ns2:description> !aromatic !positive !proline !tiny</ns2:description><ns2:value>4.0</ns2:value></ns2:annotationElement><ns2:annotationElement position="40" colour="-6395904"><ns2:displayCharacter>5</ns2:displayCharacter><ns2:description> !aromatic !charged !negative !positive !proline</ns2:description><ns2:value>5.0</ns2:value></ns2:annotationElement><ns2:annotationElement position="41" colour="-6395904"><ns2:displayCharacter>5</ns2:displayCharacter><ns2:description>small !aliphatic !aromatic !positive !proline</ns2:description><ns2:value>5.0</ns2:value></ns2:annotationElement><ns2:annotationElement position="42" colour="-4288000"><ns2:displayCharacter>7</ns2:displayCharacter><ns2:description>polar small !aliphatic !aromatic !hydrophobic !positive !proline</ns2:description><ns2:value>7.0</ns2:value></ns2:annotationElement><ns2:annotationElement position="43" colour="-4288000"><ns2:displayCharacter>7</ns2:displayCharacter><ns2:description>polar !aliphatic !aromatic !hydrophobic !positive !proline !tiny</ns2:description><ns2:value>7.0</ns2:value></ns2:annotationElement><ns2:annotationElement position="44" colour="-6656"><ns2:displayCharacter>*</ns2:displayCharacter><ns2:description>aromatic hydrophobic !aliphatic !charged !negative !polar !positive !proline !small !tiny</ns2:description><ns2:value>11.0</ns2:value></ns2:annotationElement><ns2:annotationElement position="45" colour="-6395904"><ns2:displayCharacter>5</ns2:displayCharacter><ns2:description>polar !aliphatic !aromatic !negative !proline</ns2:description><ns2:value>5.0</ns2:value></ns2:annotationElement><ns2:annotationElement position="46" colour="-6656"><ns2:displayCharacter>*</ns2:displayCharacter><ns2:description>hydrophobic small tiny !aliphatic !aromatic !charged !negative !polar !positive !proline</ns2:description><ns2:value>11.0</ns2:value></ns2:annotationElement><ns2:annotationElement position="47" colour="-5341952"><ns2:displayCharacter>6</ns2:displayCharacter><ns2:description>polar !aliphatic !aromatic !negative !proline !tiny</ns2:description><ns2:value>6.0</ns2:value></ns2:annotationElement><ns2:annotationElement position="48" colour="-6656"><ns2:displayCharacter>*</ns2:displayCharacter><ns2:description>hydrophobic small tiny !aliphatic !aromatic !charged !negative !polar !positive !proline</ns2:description><ns2:value>11.0</ns2:value></ns2:annotationElement><ns2:annotationElement position="49" colour="-6656"><ns2:displayCharacter>*</ns2:displayCharacter><ns2:description>hydrophobic small tiny !aliphatic !aromatic !charged !negative !polar !positive !proline</ns2:description><ns2:value>11.0</ns2:value></ns2:annotationElement><ns2:annotationElement position="50" colour="-4288000"><ns2:displayCharacter>7</ns2:displayCharacter><ns2:description>polar small !aliphatic !aromatic !hydrophobic !positive !proline</ns2:description><ns2:value>7.0</ns2:value></ns2:annotationElement><ns2:annotationElement position="51" colour="-6656"><ns2:displayCharacter>*</ns2:displayCharacter><ns2:description>polar small !aliphatic !aromatic !charged !hydrophobic !negative !positive !proline !tiny</ns2:description><ns2:value>11.0</ns2:value></ns2:annotationElement><ns2:annotationElement position="52" colour="-6656"><ns2:displayCharacter>*</ns2:displayCharacter><ns2:description>aliphatic hydrophobic !aromatic !charged !negative !polar !positive !proline !small !tiny</ns2:description><ns2:value>11.0</ns2:value></ns2:annotationElement><ns2:annotationElement position="53" colour="-6656"><ns2:displayCharacter>*</ns2:displayCharacter><ns2:description>charged hydrophobic polar positive !aliphatic !aromatic !negative !proline !small !tiny</ns2:description><ns2:value>11.0</ns2:value></ns2:annotationElement><ns2:annotationElement position="54" colour="-6395904"><ns2:displayCharacter>5</ns2:displayCharacter><ns2:description>small !aliphatic !aromatic !positive !proline</ns2:description><ns2:value>5.0</ns2:value></ns2:annotationElement><ns2:annotationElement position="55" colour="-6656"><ns2:displayCharacter>*</ns2:displayCharacter><ns2:description>aromatic hydrophobic !aliphatic !charged !negative !polar !positive !proline !small !tiny</ns2:description><ns2:value>11.0</ns2:value></ns2:annotationElement><ns2:annotationElement position="56" colour="-2114560"><ns2:displayCharacter>9</ns2:displayCharacter><ns2:description>aromatic hydrophobic !aliphatic !charged !negative !positive !proline !small !tiny</ns2:description><ns2:value>9.0</ns2:value></ns2:annotationElement><ns2:annotationElement position="57" colour="-5341952"><ns2:displayCharacter>6</ns2:displayCharacter><ns2:description>polar !aliphatic !negative !proline !small !tiny</ns2:description><ns2:value>6.0</ns2:value></ns2:annotationElement><ns2:annotationElement position="58" colour="-6395904"><ns2:displayCharacter>5</ns2:displayCharacter><ns2:description>small !aliphatic !aromatic !positive !proline</ns2:description><ns2:value>5.0</ns2:value></ns2:annotationElement><ns2:annotationElement position="59" colour="-5341952"><ns2:displayCharacter>6</ns2:displayCharacter><ns2:description>polar !aliphatic !negative !proline !small !tiny</ns2:description><ns2:value>6.0</ns2:value></ns2:annotationElement><ns2:annotationElement position="60" colour="-3234048"><ns2:displayCharacter>8</ns2:displayCharacter><ns2:description>hydrophobic small !aromatic !charged !negative !polar !positive !proline</ns2:description><ns2:value>8.0</ns2:value></ns2:annotationElement><ns2:annotationElement position="61" colour="-7515392"><ns2:displayCharacter>4</ns2:displayCharacter><ns2:description> !aliphatic !aromatic !positive !proline</ns2:description><ns2:value>4.0</ns2:value></ns2:annotationElement><ns2:annotationElement position="62" colour="-2114560"><ns2:displayCharacter>9</ns2:displayCharacter><ns2:description>aliphatic hydrophobic !aromatic !charged !negative !polar !positive !proline !tiny</ns2:description><ns2:value>9.0</ns2:value></ns2:annotationElement><ns2:annotationElement position="63" colour="-3234048"><ns2:displayCharacter>8</ns2:displayCharacter><ns2:description>hydrophobic small !aromatic !charged !negative !polar !positive !proline</ns2:description><ns2:value>8.0</ns2:value></ns2:annotationElement><ns2:annotationElement position="64" colour="-6656"><ns2:displayCharacter>*</ns2:displayCharacter><ns2:description>charged negative polar small !aliphatic !aromatic !hydrophobic !positive !proline !tiny</ns2:description><ns2:value>11.0</ns2:value></ns2:annotationElement><ns2:annotationElement position="65" colour="-3234048"><ns2:displayCharacter>8</ns2:displayCharacter><ns2:description>polar !aliphatic !aromatic !charged !hydrophobic !negative !positive !proline</ns2:description><ns2:value>8.0</ns2:value></ns2:annotationElement><ns2:annotationElement position="66" colour="-6656"><ns2:displayCharacter>*</ns2:displayCharacter><ns2:description>aromatic hydrophobic polar !aliphatic !charged !negative !positive !proline !small !tiny</ns2:description><ns2:value>11.0</ns2:value></ns2:annotationElement><ns2:annotationElement position="67" colour="-1060608"><ns2:displayCharacter>+</ns2:displayCharacter><ns2:description>aliphatic hydrophobic !aromatic !charged !negative !polar !positive !proline !small !tiny</ns2:description><ns2:value>10.0</ns2:value></ns2:annotationElement><ns2:annotationElement position="68" colour="-4288000"><ns2:displayCharacter>7</ns2:displayCharacter><ns2:description>polar small !aliphatic !aromatic !positive !proline !tiny</ns2:description><ns2:value>7.0</ns2:value></ns2:annotationElement><ns2:annotationElement position="69" colour="-4288000"><ns2:displayCharacter>7</ns2:displayCharacter><ns2:description>hydrophobic !charged !negative !positive !proline !small !tiny</ns2:description><ns2:value>7.0</ns2:value></ns2:annotationElement><ns2:annotationElement position="70" colour="-2114560"><ns2:displayCharacter>9</ns2:displayCharacter><ns2:description>aliphatic hydrophobic !aromatic !charged !negative !polar !positive !proline !tiny</ns2:description><ns2:value>9.0</ns2:value></ns2:annotationElement><ns2:annotationElement position="71" colour="-4288000"><ns2:displayCharacter>7</ns2:displayCharacter><ns2:description>polar small !aliphatic !aromatic !hydrophobic !positive !proline</ns2:description><ns2:value>7.0</ns2:value></ns2:annotationElement><ns2:annotationElement position="72" colour="-3234048"><ns2:displayCharacter>8</ns2:displayCharacter><ns2:description>hydrophobic !aliphatic !aromatic !charged !negative !polar !positive !proline</ns2:description><ns2:value>8.0</ns2:value></ns2:annotationElement><ns2:annotationElement position="73" colour="-4288000"><ns2:displayCharacter>7</ns2:displayCharacter><ns2:description>polar !aliphatic !aromatic !negative !proline !small !tiny</ns2:description><ns2:value>7.0</ns2:value></ns2:annotationElement><ns2:annotationElement position="74" colour="-6656"><ns2:displayCharacter>*</ns2:displayCharacter><ns2:description>aliphatic hydrophobic !aromatic !charged !negative !polar !positive !proline !small !tiny</ns2:description><ns2:value>11.0</ns2:value></ns2:annotationElement><ns2:annotationElement position="75" colour="-6656"><ns2:displayCharacter>*</ns2:displayCharacter><ns2:description>hydrophobic small tiny !aliphatic !aromatic !charged !negative !polar !positive !proline</ns2:description><ns2:value>11.0</ns2:value></ns2:annotationElement><ns2:annotationElement position="76" colour="-6656"><ns2:displayCharacter>*</ns2:displayCharacter><ns2:description>aromatic hydrophobic !aliphatic !charged !negative !polar !positive !proline !small !tiny</ns2:description><ns2:value>11.0</ns2:value></ns2:annotationElement><ns2:annotationElement position="77" colour="-3234048"><ns2:displayCharacter>8</ns2:displayCharacter><ns2:description>hydrophobic !charged !negative !polar !positive !proline !small !tiny</ns2:description><ns2:value>8.0</ns2:value></ns2:annotationElement><ns2:annotationElement position="78" colour="-6656"><ns2:displayCharacter>*</ns2:displayCharacter><ns2:description>polar small !aliphatic !aromatic !charged !hydrophobic !negative !positive !proline !tiny</ns2:description><ns2:value>11.0</ns2:value></ns2:annotationElement><ns2:annotationElement position="79" colour="-3234048"><ns2:displayCharacter>8</ns2:displayCharacter><ns2:description>small tiny !aliphatic !aromatic !charged !negative !positive !proline</ns2:description><ns2:value>8.0</ns2:value></ns2:annotationElement><ns2:annotationElement position="80" colour="-6656"><ns2:displayCharacter>*</ns2:displayCharacter><ns2:description>aliphatic hydrophobic !aromatic !charged !negative !polar !positive !proline !small !tiny</ns2:description><ns2:value>11.0</ns2:value></ns2:annotationElement><ns2:annotationElement position="81" colour="-3234048"><ns2:displayCharacter>8</ns2:displayCharacter><ns2:description>small tiny !aliphatic !aromatic !charged !negative !positive !proline</ns2:description><ns2:value>8.0</ns2:value></ns2:annotationElement><ns2:annotationElement position="82" colour="-6656"><ns2:displayCharacter>*</ns2:displayCharacter><ns2:description>hydrophobic small tiny !aliphatic !aromatic !charged !negative !polar !positive !proline</ns2:description><ns2:value>11.0</ns2:value></ns2:annotationElement><ns2:annotationElement position="83" colour="-6395904"><ns2:displayCharacter>5</ns2:displayCharacter><ns2:description>small !aliphatic !aromatic !positive !proline</ns2:description><ns2:value>5.0</ns2:value></ns2:annotationElement><ns2:annotationElement position="84" colour="-4288000"><ns2:displayCharacter>7</ns2:displayCharacter><ns2:description>hydrophobic !aromatic !charged !negative !polar !positive !proline</ns2:description><ns2:value>7.0</ns2:value></ns2:annotationElement><ns2:annotationElement position="85" colour="-4288000"><ns2:displayCharacter>7</ns2:displayCharacter><ns2:description>charged polar !aliphatic !aromatic !proline !small !tiny</ns2:description><ns2:value>7.0</ns2:value></ns2:annotationElement><ns2:annotationElement position="86" colour="-6656"><ns2:displayCharacter>*</ns2:displayCharacter><ns2:description>charged negative polar small !aliphatic !aromatic !hydrophobic !positive !proline !tiny</ns2:description><ns2:value>11.0</ns2:value></ns2:annotationElement><ns2:annotationElement position="87" colour="-4288000"><ns2:displayCharacter>7</ns2:displayCharacter><ns2:description>polar !aliphatic !aromatic !negative !proline !small !tiny</ns2:description><ns2:value>7.0</ns2:value></ns2:annotationElement><ns2:annotationElement position="88" colour="-7515392"><ns2:displayCharacter>4</ns2:displayCharacter><ns2:description> !aliphatic !aromatic !positive !proline</ns2:description><ns2:value>4.0</ns2:value></ns2:annotationElement><ns2:annotationElement position="89" colour="-6656"><ns2:displayCharacter>*</ns2:displayCharacter><ns2:description>aliphatic hydrophobic !aromatic !charged !negative !polar !positive !proline !small !tiny</ns2:description><ns2:value>11.0</ns2:value></ns2:annotationElement><ns2:annotationElement position="90" colour="-2114560"><ns2:displayCharacter>9</ns2:displayCharacter><ns2:description>polar small !aliphatic !aromatic !charged !hydrophobic !negative !positive !proline</ns2:description><ns2:value>9.0</ns2:value></ns2:annotationElement><ns2:annotationElement position="91" colour="-6656"><ns2:displayCharacter>*</ns2:displayCharacter><ns2:description>charged negative polar small !aliphatic !aromatic !hydrophobic !positive !proline !tiny</ns2:description><ns2:value>11.0</ns2:value></ns2:annotationElement><ns2:annotationElement position="92" colour="-3234048"><ns2:displayCharacter>8</ns2:displayCharacter><ns2:description>small tiny !aliphatic !aromatic !charged !negative !positive !proline</ns2:description><ns2:value>8.0</ns2:value></ns2:annotationElement><ns2:annotationElement position="93" colour="-6656"><ns2:displayCharacter>*</ns2:displayCharacter><ns2:description>aromatic hydrophobic polar !aliphatic !charged !negative !positive !proline !small !tiny</ns2:description><ns2:value>11.0</ns2:value></ns2:annotationElement><ns2:annotationElement position="94" colour="-2114560"><ns2:displayCharacter>9</ns2:displayCharacter><ns2:description>aliphatic hydrophobic !aromatic !charged !negative !polar !positive !proline !tiny</ns2:description><ns2:value>9.0</ns2:value></ns2:annotationElement><ns2:annotationElement position="95" colour="-6656"><ns2:displayCharacter>*</ns2:displayCharacter><ns2:description>charged negative polar !aliphatic !aromatic !hydrophobic !positive !proline !small !tiny</ns2:description><ns2:value>11.0</ns2:value></ns2:annotationElement><ns2:annotationElement position="96" colour="-5341952"><ns2:displayCharacter>6</ns2:displayCharacter><ns2:description>polar !aliphatic !aromatic !positive !proline !tiny</ns2:description><ns2:value>6.0</ns2:value></ns2:annotationElement><ns2:annotationElement position="97" colour="-6656"><ns2:displayCharacter>*</ns2:displayCharacter><ns2:description>polar small tiny !aliphatic !aromatic !charged !hydrophobic !negative !positive !proline</ns2:description><ns2:value>11.0</ns2:value></ns2:annotationElement><ns2:annotationElement position="98" colour="-6656"><ns2:displayCharacter>*</ns2:displayCharacter><ns2:description>aromatic hydrophobic !aliphatic !charged !negative !polar !positive !proline !small !tiny</ns2:description><ns2:value>11.0</ns2:value></ns2:annotationElement><ns2:annotationElement position="99" colour="-6656"><ns2:displayCharacter>*</ns2:displayCharacter><ns2:description>aliphatic hydrophobic !aromatic !charged !negative !polar !positive !proline !small !tiny</ns2:description><ns2:value>11.0</ns2:value></ns2:annotationElement><ns2:annotationElement position="100" colour="-2114560"><ns2:displayCharacter>9</ns2:displayCharacter><ns2:description>charged negative polar !aliphatic !aromatic !hydrophobic !positive !proline !tiny</ns2:description><ns2:value>9.0</ns2:value></ns2:annotationElement><ns2:annotationElement position="101" colour="-6656"><ns2:displayCharacter>*</ns2:displayCharacter><ns2:description>aromatic charged hydrophobic polar positive !aliphatic !negative !proline !small !tiny</ns2:description><ns2:value>11.0</ns2:value></ns2:annotationElement><ns2:annotationElement position="102" colour="-6656"><ns2:displayCharacter>*</ns2:displayCharacter><ns2:description>charged negative polar !aliphatic !aromatic !hydrophobic !positive !proline !small !tiny</ns2:description><ns2:value>11.0</ns2:value></ns2:annotationElement><ns2:annotationElement position="103" colour="-6656"><ns2:displayCharacter>*</ns2:displayCharacter><ns2:description>aliphatic hydrophobic !aromatic !charged !negative !polar !positive !proline !small !tiny</ns2:description><ns2:value>11.0</ns2:value></ns2:annotationElement><ns2:annotationElement position="104" colour="-4288000"><ns2:displayCharacter>7</ns2:displayCharacter><ns2:description>small !aliphatic !aromatic !charged !negative !polar !positive</ns2:description><ns2:value>7.0</ns2:value></ns2:annotationElement><ns2:annotationElement position="105" colour="-6656"><ns2:displayCharacter>*</ns2:displayCharacter><ns2:description>polar small !aliphatic !aromatic !charged !hydrophobic !negative !positive !proline !tiny</ns2:description><ns2:value>11.0</ns2:value></ns2:annotationElement><ns2:annotationElement position="106" colour="-1060608"><ns2:displayCharacter>+</ns2:displayCharacter><ns2:description>hydrophobic small tiny !aliphatic !aromatic !charged !negative !polar !positive !proline</ns2:description><ns2:value>10.0</ns2:value></ns2:annotationElement><ns2:annotationElement position="107" colour="-3234048"><ns2:displayCharacter>8</ns2:displayCharacter><ns2:description>polar small !aliphatic !aromatic !hydrophobic !positive !proline !tiny</ns2:description><ns2:value>8.0</ns2:value></ns2:annotationElement><ns2:annotationElement position="108" colour="-5341952"><ns2:displayCharacter>6</ns2:displayCharacter><ns2:description>hydrophobic !aromatic !negative !proline !small !tiny</ns2:description><ns2:value>6.0</ns2:value></ns2:annotationElement><ns2:annotationElement position="109" colour="-6656"><ns2:displayCharacter>*</ns2:displayCharacter><ns2:description>charged hydrophobic polar positive !aliphatic !aromatic !negative !proline !small !tiny</ns2:description><ns2:value>11.0</ns2:value></ns2:annotationElement><ns2:annotationElement position="110" colour="-3234048"><ns2:displayCharacter>8</ns2:displayCharacter><ns2:description>small tiny !aliphatic !aromatic !charged !negative !positive !proline</ns2:description><ns2:value>8.0</ns2:value></ns2:annotationElement><ns2:annotationElement position="111" colour="-6395904"><ns2:displayCharacter>5</ns2:displayCharacter><ns2:description>polar !aliphatic !aromatic !negative !proline</ns2:description><ns2:value>5.0</ns2:value></ns2:annotationElement><ns2:annotationElement position="112" colour="-5341952"><ns2:displayCharacter>6</ns2:displayCharacter><ns2:description>polar !aliphatic !aromatic !hydrophobic !positive !proline</ns2:description><ns2:value>6.0</ns2:value></ns2:annotationElement><ns2:annotationElement position="113" colour="-2114560"><ns2:displayCharacter>9</ns2:displayCharacter><ns2:description>hydrophobic !aromatic !charged !negative !polar !positive !proline !small !tiny</ns2:description><ns2:value>9.0</ns2:value></ns2:annotationElement><ns2:annotationElement position="114" colour="-3234048"><ns2:displayCharacter>8</ns2:displayCharacter><ns2:description>hydrophobic !aromatic !charged !negative !polar !positive !proline !tiny</ns2:description><ns2:value>8.0</ns2:value></ns2:annotationElement><ns2:annotationElement position="115" colour="-6656"><ns2:displayCharacter>*</ns2:displayCharacter><ns2:description>polar small tiny !aliphatic !aromatic !charged !hydrophobic !negative !positive !proline</ns2:description><ns2:value>11.0</ns2:value></ns2:annotationElement><ns2:annotationElement position="116" colour="-7515392"><ns2:displayCharacter>4</ns2:displayCharacter><ns2:description> !aliphatic !aromatic !positive !proline</ns2:description><ns2:value>4.0</ns2:value></ns2:annotationElement><ns2:annotationElement position="117" colour="-5341952"><ns2:displayCharacter>6</ns2:displayCharacter><ns2:description>polar !aliphatic !negative !proline !small !tiny</ns2:description><ns2:value>6.0</ns2:value></ns2:annotationElement><ns2:annotationElement position="118" colour="-6656"><ns2:displayCharacter>*</ns2:displayCharacter><ns2:description>charged hydrophobic polar positive !aliphatic !aromatic !negative !proline !small !tiny</ns2:description><ns2:value>11.0</ns2:value></ns2:annotationElement><ns2:annotationElement position="119" colour="-4288000"><ns2:displayCharacter>7</ns2:displayCharacter><ns2:description>charged polar !aliphatic !aromatic !proline !small !tiny</ns2:description><ns2:value>7.0</ns2:value></ns2:annotationElement><ns2:annotationElement position="120" colour="-7515392"><ns2:displayCharacter>4</ns2:displayCharacter><ns2:description> !aliphatic !aromatic !positive !proline</ns2:description><ns2:value>4.0</ns2:value></ns2:annotationElement><ns2:annotationElement position="121" colour="-2114560"><ns2:displayCharacter>9</ns2:displayCharacter><ns2:description>hydrophobic !aromatic !charged !negative !polar !positive !proline !small !tiny</ns2:description><ns2:value>9.0</ns2:value></ns2:annotationElement><ns2:annotationElement position="122" colour="-5341952"><ns2:displayCharacter>6</ns2:displayCharacter><ns2:description>charged polar !aliphatic !aromatic !proline !tiny</ns2:description><ns2:value>6.0</ns2:value></ns2:annotationElement><ns2:annotationElement position="123" colour="-4288000"><ns2:displayCharacter>7</ns2:displayCharacter><ns2:description>polar small !aliphatic !aromatic !hydrophobic !positive !proline</ns2:description><ns2:value>7.0</ns2:value></ns2:annotationElement><ns2:annotationElement position="124" colour="-6656"><ns2:displayCharacter>*</ns2:displayCharacter><ns2:description>aliphatic hydrophobic !aromatic !charged !negative !polar !positive !proline !small !tiny</ns2:description><ns2:value>11.0</ns2:value></ns2:annotationElement><ns2:annotationElement position="125" colour="-6656"><ns2:displayCharacter>*</ns2:displayCharacter><ns2:description>aliphatic hydrophobic !aromatic !charged !negative !polar !positive !proline !small !tiny</ns2:description><ns2:value>11.0</ns2:value></ns2:annotationElement><ns2:annotationElement position="126" colour="-2114560"><ns2:displayCharacter>9</ns2:displayCharacter><ns2:description>polar small !aliphatic !aromatic !charged !hydrophobic !negative !positive !proline</ns2:description><ns2:value>9.0</ns2:value></ns2:annotationElement><ns2:annotationElement position="127" colour="-6395904"><ns2:displayCharacter>5</ns2:displayCharacter><ns2:description>small !aliphatic !aromatic !positive !proline</ns2:description><ns2:value>5.0</ns2:value></ns2:annotationElement><ns2:annotationElement position="128" colour="-6656"><ns2:displayCharacter>*</ns2:displayCharacter><ns2:description>aliphatic hydrophobic !aromatic !charged !negative !polar !positive !proline !small !tiny</ns2:description><ns2:value>11.0</ns2:value></ns2:annotationElement><ns2:annotationElement position="129" colour="-4288000"><ns2:displayCharacter>7</ns2:displayCharacter><ns2:description>polar small !aliphatic !aromatic !hydrophobic !positive !proline</ns2:description><ns2:value>7.0</ns2:value></ns2:annotationElement><ns2:annotationElement position="130" colour="-6656"><ns2:displayCharacter>*</ns2:displayCharacter><ns2:description>charged negative polar small !aliphatic !aromatic !hydrophobic !positive !proline !tiny</ns2:description><ns2:value>11.0</ns2:value></ns2:annotationElement><ns2:annotationElement position="131" colour="-6656"><ns2:displayCharacter>*</ns2:displayCharacter><ns2:description>aliphatic hydrophobic !aromatic !charged !negative !polar !positive !proline !small !tiny</ns2:description><ns2:value>11.0</ns2:value></ns2:annotationElement><ns2:annotationElement position="132" colour="-1060608"><ns2:displayCharacter>+</ns2:displayCharacter><ns2:description>aliphatic hydrophobic !aromatic !charged !negative !polar !positive !proline !small !tiny</ns2:description><ns2:value>10.0</ns2:value></ns2:annotationElement><ns2:annotationElement position="133" colour="-5341952"><ns2:displayCharacter>6</ns2:displayCharacter><ns2:description>small !aliphatic !aromatic !hydrophobic !positive !tiny</ns2:description><ns2:value>6.0</ns2:value></ns2:annotationElement><ns2:annotationElement position="134" colour="-6656"><ns2:displayCharacter>*</ns2:displayCharacter><ns2:description>aliphatic hydrophobic !aromatic !charged !negative !polar !positive !proline !small !tiny</ns2:description><ns2:value>11.0</ns2:value></ns2:annotationElement><ns2:annotationElement position="135" colour="-6656"><ns2:displayCharacter>*</ns2:displayCharacter><ns2:description>charged negative polar small !aliphatic !aromatic !hydrophobic !positive !proline !tiny</ns2:description><ns2:value>11.0</ns2:value></ns2:annotationElement><ns2:annotationElement position="136" colour="-2114560"><ns2:displayCharacter>9</ns2:displayCharacter><ns2:description>hydrophobic !aromatic !charged !negative !polar !positive !proline !small !tiny</ns2:description><ns2:value>9.0</ns2:value></ns2:annotationElement><ns2:annotationElement position="137" colour="-2114560"><ns2:displayCharacter>9</ns2:displayCharacter><ns2:description>aromatic hydrophobic !aliphatic !charged !negative !positive !proline !small !tiny</ns2:description><ns2:value>9.0</ns2:value></ns2:annotationElement><ns2:annotationElement position="138" colour="-3234048"><ns2:displayCharacter>8</ns2:displayCharacter><ns2:description>polar small !aliphatic !aromatic !charged !negative !positive !proline</ns2:description><ns2:value>8.0</ns2:value></ns2:annotationElement><ns2:annotationElement position="139" colour="-4288000"><ns2:displayCharacter>7</ns2:displayCharacter><ns2:description>hydrophobic !aromatic !charged !negative !positive !proline !tiny</ns2:description><ns2:value>7.0</ns2:value></ns2:annotationElement><ns2:annotationElement position="140" colour="-2114560"><ns2:displayCharacter>9</ns2:displayCharacter><ns2:description>charged negative polar !aliphatic !aromatic !hydrophobic !positive !proline !tiny</ns2:description><ns2:value>9.0</ns2:value></ns2:annotationElement><ns2:annotationElement position="141" colour="-5341952"><ns2:displayCharacter>6</ns2:displayCharacter><ns2:description>polar !aliphatic !aromatic !positive !proline !tiny</ns2:description><ns2:value>6.0</ns2:value></ns2:annotationElement><ns2:annotationElement position="142" colour="-2114560"><ns2:displayCharacter>9</ns2:displayCharacter><ns2:description>aromatic hydrophobic !aliphatic !charged !negative !positive !proline !small !tiny</ns2:description><ns2:value>9.0</ns2:value></ns2:annotationElement><ns2:annotationElement position="143" colour="-6395904"><ns2:displayCharacter>5</ns2:displayCharacter><ns2:description>hydrophobic !aliphatic !aromatic !negative !proline</ns2:description><ns2:value>5.0</ns2:value></ns2:annotationElement><ns2:annotationElement position="144" colour="-6656"><ns2:displayCharacter>*</ns2:displayCharacter><ns2:description>charged negative polar small !aliphatic !aromatic !hydrophobic !positive !proline !tiny</ns2:description><ns2:value>11.0</ns2:value></ns2:annotationElement><ns2:annotationElement position="145" colour="-4288000"><ns2:displayCharacter>7</ns2:displayCharacter><ns2:description>charged polar !aliphatic !aromatic !proline !small !tiny</ns2:description><ns2:value>7.0</ns2:value></ns2:annotationElement><ns2:annotationElement position="146" colour="-2114560"><ns2:displayCharacter>9</ns2:displayCharacter><ns2:description>hydrophobic !aromatic !charged !negative !polar !positive !proline !small !tiny</ns2:description><ns2:value>9.0</ns2:value></ns2:annotationElement><ns2:annotationElement position="147" colour="-6395904"><ns2:displayCharacter>5</ns2:displayCharacter><ns2:description>small !aliphatic !aromatic !positive !proline</ns2:description><ns2:value>5.0</ns2:value></ns2:annotationElement><ns2:annotationElement position="148" colour="-6656"><ns2:displayCharacter>*</ns2:displayCharacter><ns2:description>charged negative polar small !aliphatic !aromatic !hydrophobic !positive !proline !tiny</ns2:description><ns2:value>11.0</ns2:value></ns2:annotationElement><ns2:annotationElement position="149" colour="-6656"><ns2:displayCharacter>*</ns2:displayCharacter><ns2:description>hydrophobic small tiny !aliphatic !aromatic !charged !negative !polar !positive !proline</ns2:description><ns2:value>11.0</ns2:value></ns2:annotationElement><ns2:annotationElement position="150" colour="-2114560"><ns2:displayCharacter>9</ns2:displayCharacter><ns2:description>polar !aliphatic !aromatic !charged !hydrophobic !negative !positive !proline !tiny</ns2:description><ns2:value>9.0</ns2:value></ns2:annotationElement><ns2:annotationElement position="151" colour="-5341952"><ns2:displayCharacter>6</ns2:displayCharacter><ns2:description>charged polar !aliphatic !aromatic !proline !tiny</ns2:description><ns2:value>6.0</ns2:value></ns2:annotationElement><ns2:annotationElement position="152" colour="-6395904"><ns2:displayCharacter>5</ns2:displayCharacter><ns2:description>hydrophobic !aromatic !negative !proline !tiny</ns2:description><ns2:value>5.0</ns2:value></ns2:annotationElement><ns2:annotationElement position="153" colour="-6656"><ns2:displayCharacter>*</ns2:displayCharacter><ns2:description>charged polar positive !aliphatic !aromatic !hydrophobic !negative !proline !small !tiny</ns2:description><ns2:value>11.0</ns2:value></ns2:annotationElement><ns2:annotationElement position="154" colour="-2114560"><ns2:displayCharacter>9</ns2:displayCharacter><ns2:description>charged polar positive !aliphatic !aromatic !negative !proline !small !tiny</ns2:description><ns2:value>9.0</ns2:value></ns2:annotationElement><ns2:annotationElement position="155" colour="-5341952"><ns2:displayCharacter>6</ns2:displayCharacter><ns2:description>charged polar !aliphatic !aromatic !proline !tiny</ns2:description><ns2:value>6.0</ns2:value></ns2:annotationElement><ns2:annotationElement position="156" colour="-6656"><ns2:displayCharacter>*</ns2:displayCharacter><ns2:description>hydrophobic polar small !aliphatic !aromatic !charged !negative !positive !proline !tiny</ns2:description><ns2:value>11.0</ns2:value></ns2:annotationElement><ns2:annotationElement position="157" colour="-1060608"><ns2:displayCharacter>+</ns2:displayCharacter><ns2:description>aliphatic hydrophobic !aromatic !charged !negative !polar !positive !proline !small !tiny</ns2:description><ns2:value>10.0</ns2:value></ns2:annotationElement><ns2:annotationElement position="158" colour="-5341952"><ns2:displayCharacter>6</ns2:displayCharacter><ns2:description>polar !aliphatic !aromatic !positive !proline !tiny</ns2:description><ns2:value>6.0</ns2:value></ns2:annotationElement><ns2:annotationElement position="159" colour="-6395904"><ns2:displayCharacter>5</ns2:displayCharacter><ns2:description>hydrophobic !aliphatic !aromatic !negative !proline</ns2:description><ns2:value>5.0</ns2:value></ns2:annotationElement><ns2:annotationElement position="160" colour="-2114560"><ns2:displayCharacter>9</ns2:displayCharacter><ns2:description>aliphatic hydrophobic !aromatic !charged !negative !polar !positive !proline !tiny</ns2:description><ns2:value>9.0</ns2:value></ns2:annotationElement><ns2:annotationElement position="161" colour="-6656"><ns2:displayCharacter>*</ns2:displayCharacter><ns2:description>charged negative polar small !aliphatic !aromatic !hydrophobic !positive !proline !tiny</ns2:description><ns2:value>11.0</ns2:value></ns2:annotationElement><ns2:annotationElement position="162" colour="-6395904"><ns2:displayCharacter>5</ns2:displayCharacter><ns2:description>hydrophobic !aliphatic !aromatic !negative !proline</ns2:description><ns2:value>5.0</ns2:value></ns2:annotationElement><ns2:annotationElement position="163" colour="-6656"><ns2:displayCharacter>*</ns2:displayCharacter><ns2:description>aliphatic hydrophobic !aromatic !charged !negative !polar !positive !proline !small !tiny</ns2:description><ns2:value>11.0</ns2:value></ns2:annotationElement><ns2:annotationElement position="164" colour="-6656"><ns2:displayCharacter>*</ns2:displayCharacter><ns2:description>charged negative polar small !aliphatic !aromatic !hydrophobic !positive !proline !tiny</ns2:description><ns2:value>11.0</ns2:value></ns2:annotationElement><ns2:annotationElement position="165" colour="-6656"><ns2:displayCharacter>*</ns2:displayCharacter><ns2:description>charged negative polar !aliphatic !aromatic !hydrophobic !positive !proline !small !tiny</ns2:description><ns2:value>11.0</ns2:value></ns2:annotationElement><ns2:annotationElement position="166" colour="-4288000"><ns2:displayCharacter>7</ns2:displayCharacter><ns2:description>polar small !aliphatic !aromatic !hydrophobic !positive !proline</ns2:description><ns2:value>7.0</ns2:value></ns2:annotationElement><ns2:annotationElement position="167" colour="-6656"><ns2:displayCharacter>*</ns2:displayCharacter><ns2:description>aliphatic hydrophobic !aromatic !charged !negative !polar !positive !proline !small !tiny</ns2:description><ns2:value>11.0</ns2:value></ns2:annotationElement><ns2:annotationElement position="168" colour="-4288000"><ns2:displayCharacter>7</ns2:displayCharacter><ns2:description>hydrophobic polar !aliphatic !aromatic !negative !proline !tiny</ns2:description><ns2:value>7.0</ns2:value></ns2:annotationElement><ns2:annotationElement position="169" colour="-6656"><ns2:displayCharacter>*</ns2:displayCharacter><ns2:description>hydrophobic polar small !aliphatic !aromatic !charged !negative !positive !proline !tiny</ns2:description><ns2:value>11.0</ns2:value></ns2:annotationElement><ns2:annotationElement position="170" colour="-6656"><ns2:displayCharacter>*</ns2:displayCharacter><ns2:description>charged negative polar !aliphatic !aromatic !hydrophobic !positive !proline !small !tiny</ns2:description><ns2:value>11.0</ns2:value></ns2:annotationElement><ns2:annotationElement position="171" colour="-6656"><ns2:displayCharacter>*</ns2:displayCharacter><ns2:description>aromatic hydrophobic polar !aliphatic !charged !negative !positive !proline !small !tiny</ns2:description><ns2:value>11.0</ns2:value></ns2:annotationElement><ns2:annotationElement position="172" colour="-5341952"><ns2:displayCharacter>6</ns2:displayCharacter><ns2:description> !aliphatic !aromatic !charged !negative !positive !proline</ns2:description><ns2:value>6.0</ns2:value></ns2:annotationElement><ns2:annotationElement position="173" colour="-5341952"><ns2:displayCharacter>6</ns2:displayCharacter><ns2:description> !aromatic !charged !negative !positive !proline !tiny</ns2:description><ns2:value>6.0</ns2:value></ns2:annotationElement><ns2:annotationElement position="174" colour="-6395904"><ns2:displayCharacter>5</ns2:displayCharacter><ns2:description> !aromatic !charged !negative !positive !proline</ns2:description><ns2:value>5.0</ns2:value></ns2:annotationElement><ns2:annotationElement position="175" colour="-6656"><ns2:displayCharacter>*</ns2:displayCharacter><ns2:description>charged negative polar !aliphatic !aromatic !hydrophobic !positive !proline !small !tiny</ns2:description><ns2:value>11.0</ns2:value></ns2:annotationElement><ns2:annotationElement position="176" colour="-4288000"><ns2:displayCharacter>7</ns2:displayCharacter><ns2:description>small !aliphatic !aromatic !charged !hydrophobic !negative !positive</ns2:description><ns2:value>7.0</ns2:value></ns2:annotationElement><ns2:annotationElement position="177" colour="-5341952"><ns2:displayCharacter>6</ns2:displayCharacter><ns2:description> !aromatic !charged !negative !positive !proline !tiny</ns2:description><ns2:value>6.0</ns2:value></ns2:annotationElement><ns2:annotationElement position="178" colour="-2114560"><ns2:displayCharacter>9</ns2:displayCharacter><ns2:description>charged negative polar !aliphatic !aromatic !hydrophobic !positive !proline !tiny</ns2:description><ns2:value>9.0</ns2:value></ns2:annotationElement><ns2:annotationElement position="179" colour="-2114560"><ns2:displayCharacter>9</ns2:displayCharacter><ns2:description>polar !aliphatic !aromatic !charged !hydrophobic !negative !positive !proline !tiny</ns2:description><ns2:value>9.0</ns2:value></ns2:annotationElement><ns2:annotationElement position="180" colour="-4288000"><ns2:displayCharacter>7</ns2:displayCharacter><ns2:description>hydrophobic !aliphatic !charged !negative !polar !positive !proline</ns2:description><ns2:value>7.0</ns2:value></ns2:annotationElement><ns2:annotationElement position="181" colour="-2114560"><ns2:displayCharacter>9</ns2:displayCharacter><ns2:description>aliphatic hydrophobic !aromatic !charged !negative !polar !positive !proline !tiny</ns2:description><ns2:value>9.0</ns2:value></ns2:annotationElement><ns2:annotationElement position="182" colour="-5341952"><ns2:displayCharacter>6</ns2:displayCharacter><ns2:description>hydrophobic !aromatic !negative !proline !small !tiny</ns2:description><ns2:value>6.0</ns2:value></ns2:annotationElement><ns2:annotationElement position="183" colour="-3234048"><ns2:displayCharacter>8</ns2:displayCharacter><ns2:description>polar small !aliphatic !aromatic !charged !negative !positive !proline</ns2:description><ns2:value>8.0</ns2:value></ns2:annotationElement><ns2:annotationElement position="184" colour="-5341952"><ns2:displayCharacter>6</ns2:displayCharacter><ns2:description>charged polar !aliphatic !aromatic !proline !tiny</ns2:description><ns2:value>6.0</ns2:value></ns2:annotationElement><ns2:annotationElement position="185" colour="-2114560"><ns2:displayCharacter>9</ns2:displayCharacter><ns2:description>aromatic hydrophobic !aliphatic !charged !negative !positive !proline !small !tiny</ns2:description><ns2:value>9.0</ns2:value></ns2:annotationElement><ns2:annotationElement position="186" colour="-3234048"><ns2:displayCharacter>8</ns2:displayCharacter><ns2:description>polar !aliphatic !aromatic !charged !hydrophobic !negative !positive !proline</ns2:description><ns2:value>8.0</ns2:value></ns2:annotationElement><ns2:annotationElement position="187" colour="-6395904"><ns2:displayCharacter>5</ns2:displayCharacter><ns2:description>hydrophobic !aromatic !negative !proline !tiny</ns2:description><ns2:value>5.0</ns2:value></ns2:annotationElement><ns2:annotationElement position="188" colour="-6656"><ns2:displayCharacter>*</ns2:displayCharacter><ns2:description>aliphatic hydrophobic !aromatic !charged !negative !polar !positive !proline !small !tiny</ns2:description><ns2:value>11.0</ns2:value></ns2:annotationElement><ns2:annotationElement position="189" colour="-3234048"><ns2:displayCharacter>8</ns2:displayCharacter><ns2:description> !aliphatic !aromatic !charged !negative !positive !proline !small !tiny</ns2:description><ns2:value>8.0</ns2:value></ns2:annotationElement><ns2:annotationElement position="190" colour="-3234048"><ns2:displayCharacter>8</ns2:displayCharacter><ns2:description>polar !aliphatic !aromatic !hydrophobic !positive !proline !small !tiny</ns2:description><ns2:value>8.0</ns2:value></ns2:annotationElement><ns2:annotationElement position="191" colour="-6656"><ns2:displayCharacter>*</ns2:displayCharacter><ns2:description>hydrophobic small tiny !aliphatic !aromatic !charged !negative !polar !positive !proline</ns2:description><ns2:value>11.0</ns2:value></ns2:annotationElement><ns2:annotationElement position="192" colour="-6656"><ns2:displayCharacter>*</ns2:displayCharacter><ns2:description>hydrophobic polar small !aliphatic !aromatic !charged !negative !positive !proline !tiny</ns2:description><ns2:value>11.0</ns2:value></ns2:annotationElement><ns2:annotationElement position="193" colour="-3234048"><ns2:displayCharacter>8</ns2:displayCharacter><ns2:description>small tiny !aliphatic !aromatic !charged !negative !positive !proline</ns2:description><ns2:value>8.0</ns2:value></ns2:annotationElement><ns2:annotationElement position="194" colour="-5341952"><ns2:displayCharacter>6</ns2:displayCharacter><ns2:description>polar !aliphatic !aromatic !negative !proline !tiny</ns2:description><ns2:value>6.0</ns2:value></ns2:annotationElement><ns2:annotationElement position="195" colour="-6656"><ns2:displayCharacter>*</ns2:displayCharacter><ns2:description>hydrophobic small tiny !aliphatic !aromatic !charged !negative !polar !positive !proline</ns2:description><ns2:value>11.0</ns2:value></ns2:annotationElement><ns2:annotationElement position="196" colour="-6656"><ns2:displayCharacter>*</ns2:displayCharacter><ns2:description>charged hydrophobic polar positive !aliphatic !aromatic !negative !proline !small !tiny</ns2:description><ns2:value>11.0</ns2:value></ns2:annotationElement><ns2:annotationElement position="197" colour="-2114560"><ns2:displayCharacter>9</ns2:displayCharacter><ns2:description>polar small !aliphatic !aromatic !charged !hydrophobic !negative !positive !proline</ns2:description><ns2:value>9.0</ns2:value></ns2:annotationElement><ns2:annotationElement position="198" colour="-6656"><ns2:displayCharacter>*</ns2:displayCharacter><ns2:description>hydrophobic small tiny !aliphatic !aromatic !charged !negative !polar !positive !proline</ns2:description><ns2:value>11.0</ns2:value></ns2:annotationElement><ns2:annotationElement position="199" colour="-3234048"><ns2:displayCharacter>8</ns2:displayCharacter><ns2:description>polar small !aliphatic !aromatic !charged !negative !positive !proline</ns2:description><ns2:value>8.0</ns2:value></ns2:annotationElement><ns2:annotationElement position="200" colour="-6656"><ns2:displayCharacter>*</ns2:displayCharacter><ns2:description>proline small !aliphatic !aromatic !charged !hydrophobic !negative !polar !positive !tiny</ns2:description><ns2:value>11.0</ns2:value></ns2:annotationElement><ns2:annotationElement position="201" colour="-2114560"><ns2:displayCharacter>9</ns2:displayCharacter><ns2:description>hydrophobic !aromatic !charged !negative !polar !positive !proline !small !tiny</ns2:description><ns2:value>9.0</ns2:value></ns2:annotationElement><ns2:annotationElement position="202" colour="-3234048"><ns2:displayCharacter>8</ns2:displayCharacter><ns2:description>aromatic hydrophobic polar !aliphatic !negative !proline !small !tiny</ns2:description><ns2:value>8.0</ns2:value></ns2:annotationElement><ns2:annotationElement position="203" colour="-6656"><ns2:displayCharacter>*</ns2:displayCharacter><ns2:description>aromatic hydrophobic polar !aliphatic !charged !negative !positive !proline !small !tiny</ns2:description><ns2:value>11.0</ns2:value></ns2:annotationElement><ns2:annotationElement position="204" colour="-3234048"><ns2:displayCharacter>8</ns2:displayCharacter><ns2:description>polar small !aliphatic !aromatic !hydrophobic !positive !proline !tiny</ns2:description><ns2:value>8.0</ns2:value></ns2:annotationElement><ns2:annotationElement position="205" colour="-6395904"><ns2:displayCharacter>5</ns2:displayCharacter><ns2:description>hydrophobic !aliphatic !aromatic !negative !proline</ns2:description><ns2:value>5.0</ns2:value></ns2:annotationElement><ns2:annotationElement position="206" colour="-6656"><ns2:displayCharacter>*</ns2:displayCharacter><ns2:description>charged hydrophobic polar positive !aliphatic !aromatic !negative !proline !small !tiny</ns2:description><ns2:value>11.0</ns2:value></ns2:annotationElement><ns2:annotationElement position="207" colour="-6656"><ns2:displayCharacter>*</ns2:displayCharacter><ns2:description>hydrophobic small tiny !aliphatic !aromatic !charged !negative !polar !positive !proline</ns2:description><ns2:value>11.0</ns2:value></ns2:annotationElement><ns2:annotationElement position="208" colour="-2114560"><ns2:displayCharacter>9</ns2:displayCharacter><ns2:description>aromatic hydrophobic !aliphatic !charged !negative !positive !proline !small !tiny</ns2:description><ns2:value>9.0</ns2:value></ns2:annotationElement><ns2:annotationElement position="209" colour="-3234048"><ns2:displayCharacter>8</ns2:displayCharacter><ns2:description>charged polar positive !aliphatic !negative !proline !small !tiny</ns2:description><ns2:value>8.0</ns2:value></ns2:annotationElement><ns2:annotationElement position="210" colour="-5341952"><ns2:displayCharacter>6</ns2:displayCharacter><ns2:description>polar !aliphatic !aromatic !hydrophobic !positive !proline</ns2:description><ns2:value>6.0</ns2:value></ns2:annotationElement><ns2:annotationElement position="211" colour="-2114560"><ns2:displayCharacter>9</ns2:displayCharacter><ns2:description>polar small !aliphatic !aromatic !charged !hydrophobic !negative !positive !proline</ns2:description><ns2:value>9.0</ns2:value></ns2:annotationElement><ns2:annotationElement position="212" colour="-2114560"><ns2:displayCharacter>9</ns2:displayCharacter><ns2:description>charged negative polar !aliphatic !aromatic !hydrophobic !positive !proline !tiny</ns2:description><ns2:value>9.0</ns2:value></ns2:annotationElement><ns2:annotationElement position="213" colour="-2114560"><ns2:displayCharacter>9</ns2:displayCharacter><ns2:description>aliphatic hydrophobic !aromatic !charged !negative !polar !positive !proline !tiny</ns2:description><ns2:value>9.0</ns2:value></ns2:annotationElement><ns2:annotationElement position="214" colour="-3234048"><ns2:displayCharacter>8</ns2:displayCharacter><ns2:description>aromatic hydrophobic polar !aliphatic !negative !proline !small !tiny</ns2:description><ns2:value>8.0</ns2:value></ns2:annotationElement><ns2:annotationElement position="215" colour="-6656"><ns2:displayCharacter>*</ns2:displayCharacter><ns2:description>charged hydrophobic polar positive !aliphatic !aromatic !negative !proline !small !tiny</ns2:description><ns2:value>11.0</ns2:value></ns2:annotationElement><ns2:annotationElement position="216" colour="-6395904"><ns2:displayCharacter>5</ns2:displayCharacter><ns2:description>polar !aliphatic !aromatic !negative !proline</ns2:description><ns2:value>5.0</ns2:value></ns2:annotationElement><ns2:annotationElement position="217" colour="-6395904"><ns2:displayCharacter>5</ns2:displayCharacter><ns2:description>hydrophobic !aromatic !negative !proline !tiny</ns2:description><ns2:value>5.0</ns2:value></ns2:annotationElement><ns2:annotationElement position="218" colour="-4288000"><ns2:displayCharacter>7</ns2:displayCharacter><ns2:description>hydrophobic !aromatic !charged !negative !polar !positive !proline</ns2:description><ns2:value>7.0</ns2:value></ns2:annotationElement><ns2:annotationElement position="219" colour="-2114560"><ns2:displayCharacter>9</ns2:displayCharacter><ns2:description>charged negative polar !aliphatic !aromatic !hydrophobic !positive !proline !tiny</ns2:description><ns2:value>9.0</ns2:value></ns2:annotationElement><ns2:annotationElement position="220" colour="-2114560"><ns2:displayCharacter>9</ns2:displayCharacter><ns2:description>aliphatic hydrophobic !aromatic !charged !negative !polar !positive !proline !tiny</ns2:description><ns2:value>9.0</ns2:value></ns2:annotationElement><ns2:annotationElement position="221" colour="-6656"><ns2:displayCharacter>*</ns2:displayCharacter><ns2:description>charged negative polar !aliphatic !aromatic !hydrophobic !positive !proline !small !tiny</ns2:description><ns2:value>11.0</ns2:value></ns2:annotationElement><ns2:annotationElement position="222" colour="-5341952"><ns2:displayCharacter>6</ns2:displayCharacter><ns2:description>polar !aliphatic !aromatic !negative !proline !tiny</ns2:description><ns2:value>6.0</ns2:value></ns2:annotationElement><ns2:annotationElement position="223" colour="-3234048"><ns2:displayCharacter>8</ns2:displayCharacter><ns2:description>polar !aliphatic !aromatic !hydrophobic !negative !proline !small !tiny</ns2:description><ns2:value>8.0</ns2:value></ns2:annotationElement><ns2:annotationElement position="224" colour="-3234048"><ns2:displayCharacter>8</ns2:displayCharacter><ns2:description>hydrophobic small !aliphatic !aromatic !charged !negative !positive !proline</ns2:description><ns2:value>8.0</ns2:value></ns2:annotationElement><ns2:annotationElement position="225" colour="-5341952"><ns2:displayCharacter>6</ns2:displayCharacter><ns2:description>polar !aliphatic !aromatic !positive !proline !tiny</ns2:description><ns2:value>6.0</ns2:value></ns2:annotationElement><ns2:annotationElement position="226" colour="-3234048"><ns2:displayCharacter>8</ns2:displayCharacter><ns2:description>hydrophobic small !aliphatic !aromatic !charged !negative !positive !proline</ns2:description><ns2:value>8.0</ns2:value></ns2:annotationElement><ns2:annotationElement position="227" colour="-6656"><ns2:displayCharacter>*</ns2:displayCharacter><ns2:description>aromatic hydrophobic polar !aliphatic !charged !negative !positive !proline !small !tiny</ns2:description><ns2:value>11.0</ns2:value></ns2:annotationElement><ns2:annotationElement position="228" colour="-1060608"><ns2:displayCharacter>+</ns2:displayCharacter><ns2:description>aliphatic hydrophobic !aromatic !charged !negative !polar !positive !proline !small !tiny</ns2:description><ns2:value>10.0</ns2:value></ns2:annotationElement><ns2:annotationElement position="229" colour="-5341952"><ns2:displayCharacter>6</ns2:displayCharacter><ns2:description>charged polar !aliphatic !aromatic !proline !tiny</ns2:description><ns2:value>6.0</ns2:value></ns2:annotationElement><ns2:annotationElement position="230" colour="-4288000"><ns2:displayCharacter>7</ns2:displayCharacter><ns2:description>hydrophobic !aromatic !charged !negative !polar !positive !proline</ns2:description><ns2:value>7.0</ns2:value></ns2:annotationElement><ns2:annotationElement position="231" colour="-6656"><ns2:displayCharacter>*</ns2:displayCharacter><ns2:description>charged hydrophobic polar positive !aliphatic !aromatic !negative !proline !small !tiny</ns2:description><ns2:value>11.0</ns2:value></ns2:annotationElement><ns2:annotationElement position="232" colour="-7515392"><ns2:displayCharacter>4</ns2:displayCharacter><ns2:description> !aliphatic !aromatic !negative !proline</ns2:description><ns2:value>4.0</ns2:value></ns2:annotationElement><ns2:annotationElement position="233" colour="-3234048"><ns2:displayCharacter>8</ns2:displayCharacter><ns2:description>polar !aliphatic !aromatic !hydrophobic !positive !proline !small !tiny</ns2:description><ns2:value>8.0</ns2:value></ns2:annotationElement><ns2:annotationElement position="234" colour="-3234048"><ns2:displayCharacter>8</ns2:displayCharacter><ns2:description>polar !aliphatic !aromatic !hydrophobic !positive !proline !small !tiny</ns2:description><ns2:value>8.0</ns2:value></ns2:annotationElement><ns2:annotationElement position="235" colour="-6656"><ns2:displayCharacter>*</ns2:displayCharacter><ns2:description>hydrophobic small tiny !aliphatic !aromatic !charged !negative !polar !positive !proline</ns2:description><ns2:value>11.0</ns2:value></ns2:annotationElement><ns2:annotationElement position="236" colour="-4288000"><ns2:displayCharacter>7</ns2:displayCharacter><ns2:description>charged polar !aliphatic !aromatic !proline !small !tiny</ns2:description><ns2:value>7.0</ns2:value></ns2:annotationElement><ns2:annotationElement position="237" colour="-7515392"><ns2:displayCharacter>4</ns2:displayCharacter><ns2:description> !aliphatic !aromatic !positive !proline</ns2:description><ns2:value>4.0</ns2:value></ns2:annotationElement><ns2:annotationElement position="238" colour="-6656"><ns2:displayCharacter>*</ns2:displayCharacter><ns2:description>charged polar positive !aliphatic !aromatic !hydrophobic !negative !proline !small !tiny</ns2:description><ns2:value>11.0</ns2:value></ns2:annotationElement><ns2:annotationElement position="239" colour="-3234048"><ns2:displayCharacter>8</ns2:displayCharacter><ns2:description>charged polar !aliphatic !aromatic !hydrophobic !proline !small !tiny</ns2:description><ns2:value>8.0</ns2:value></ns2:annotationElement><ns2:annotationElement position="240" colour="-1060608"><ns2:displayCharacter>+</ns2:displayCharacter><ns2:description>aliphatic hydrophobic !aromatic !charged !negative !polar !positive !proline !small !tiny</ns2:description><ns2:value>10.0</ns2:value></ns2:annotationElement><ns2:annotationElement position="241" colour="-3234048"><ns2:displayCharacter>8</ns2:displayCharacter><ns2:description>polar !aliphatic !aromatic !hydrophobic !positive !proline !small !tiny</ns2:description><ns2:value>8.0</ns2:value></ns2:annotationElement><ns2:annotationElement position="242" colour="-4288000"><ns2:displayCharacter>7</ns2:displayCharacter><ns2:description>charged polar !aliphatic !aromatic !proline !small !tiny</ns2:description><ns2:value>7.0</ns2:value></ns2:annotationElement><ns2:annotationElement position="243" colour="-5341952"><ns2:displayCharacter>6</ns2:displayCharacter><ns2:description>hydrophobic !aromatic !negative !proline !small !tiny</ns2:description><ns2:value>6.0</ns2:value></ns2:annotationElement><ns2:annotationElement position="244" colour="-6395904"><ns2:displayCharacter>5</ns2:displayCharacter><ns2:description>hydrophobic !aliphatic !aromatic !negative !proline</ns2:description><ns2:value>5.0</ns2:value></ns2:annotationElement><ns2:annotationElement position="245" colour="-6656"><ns2:displayCharacter>*</ns2:displayCharacter><ns2:description>charged negative polar !aliphatic !aromatic !hydrophobic !positive !proline !small !tiny</ns2:description><ns2:value>11.0</ns2:value></ns2:annotationElement><ns2:annotationElement position="246" colour="-3234048"><ns2:displayCharacter>8</ns2:displayCharacter><ns2:description>charged polar !aliphatic !aromatic !hydrophobic !proline !small !tiny</ns2:description><ns2:value>8.0</ns2:value></ns2:annotationElement><ns2:annotationElement position="247" colour="-6395904"><ns2:displayCharacter>5</ns2:displayCharacter><ns2:description> !aromatic !positive !proline !small !tiny</ns2:description><ns2:value>5.0</ns2:value></ns2:annotationElement><ns2:annotationElement position="248" colour="-6395904"><ns2:displayCharacter>5</ns2:displayCharacter><ns2:description>hydrophobic !aliphatic !aromatic !negative !proline</ns2:description><ns2:value>5.0</ns2:value></ns2:annotationElement><ns2:annotationElement position="249" colour="-6656"><ns2:displayCharacter>*</ns2:displayCharacter><ns2:description>polar small !aliphatic !aromatic !charged !hydrophobic !negative !positive !proline !tiny</ns2:description><ns2:value>11.0</ns2:value></ns2:annotationElement><ns2:annotationElement position="250" colour="-4288000"><ns2:displayCharacter>7</ns2:displayCharacter><ns2:description>hydrophobic polar !aliphatic !negative !proline !small !tiny</ns2:description><ns2:value>7.0</ns2:value></ns2:annotationElement><ns2:annotationElement position="251" colour="-5341952"><ns2:displayCharacter>6</ns2:displayCharacter><ns2:description>small !aliphatic !aromatic !hydrophobic !positive !tiny</ns2:description><ns2:value>6.0</ns2:value></ns2:annotationElement><ns2:annotationElement position="252" colour="-1060608"><ns2:displayCharacter>+</ns2:displayCharacter><ns2:description>aromatic hydrophobic polar !aliphatic !charged !negative !positive !proline !small !tiny</ns2:description><ns2:value>10.0</ns2:value></ns2:annotationElement><ns2:annotationElement position="253" colour="-5341952"><ns2:displayCharacter>6</ns2:displayCharacter><ns2:description>hydrophobic !aliphatic !charged !negative !positive !proline</ns2:description><ns2:value>6.0</ns2:value></ns2:annotationElement><ns2:annotationElement position="254" colour="-2114560"><ns2:displayCharacter>9</ns2:displayCharacter><ns2:description>charged negative polar !aliphatic !aromatic !hydrophobic !positive !proline !tiny</ns2:description><ns2:value>9.0</ns2:value></ns2:annotationElement><ns2:annotationElement position="255" colour="-6395904"><ns2:displayCharacter>5</ns2:displayCharacter><ns2:description>hydrophobic !aliphatic !aromatic !negative !proline</ns2:description><ns2:value>5.0</ns2:value></ns2:annotationElement><ns2:annotationElement position="256" colour="-4288000"><ns2:displayCharacter>7</ns2:displayCharacter><ns2:description>polar small !aliphatic !aromatic !positive !proline !tiny</ns2:description><ns2:value>7.0</ns2:value></ns2:annotationElement><ns2:annotationElement position="257" colour="-5341952"><ns2:displayCharacter>6</ns2:displayCharacter><ns2:description>polar !aliphatic !positive !proline !small !tiny</ns2:description><ns2:value>6.0</ns2:value></ns2:annotationElement><ns2:annotationElement position="258" colour="-7515392"><ns2:displayCharacter>4</ns2:displayCharacter><ns2:description> !aliphatic !positive !proline !tiny</ns2:description><ns2:value>4.0</ns2:value></ns2:annotationElement><ns2:annotationElement position="259" colour="-5341952"><ns2:displayCharacter>6</ns2:displayCharacter><ns2:description>hydrophobic !aliphatic !charged !negative !positive !proline</ns2:description><ns2:value>6.0</ns2:value></ns2:annotationElement><ns2:annotationElement position="260" colour="-7515392"><ns2:displayCharacter>4</ns2:displayCharacter><ns2:description> !aromatic !positive !proline !tiny</ns2:description><ns2:value>4.0</ns2:value></ns2:annotationElement><ns2:annotationElement position="261" colour="-2114560"><ns2:displayCharacter>9</ns2:displayCharacter><ns2:description>hydrophobic !aliphatic !aromatic !charged !negative !polar !positive !proline !tiny</ns2:description><ns2:value>9.0</ns2:value></ns2:annotationElement><ns2:annotationElement position="262" colour="-4288000"><ns2:displayCharacter>7</ns2:displayCharacter><ns2:description>small !aliphatic !aromatic !charged !negative !positive !proline</ns2:description><ns2:value>7.0</ns2:value></ns2:annotationElement><ns2:annotationElement position="263" colour="-5341952"><ns2:displayCharacter>6</ns2:displayCharacter><ns2:description>hydrophobic !aliphatic !negative !proline !small !tiny</ns2:description><ns2:value>6.0</ns2:value></ns2:annotationElement><ns2:annotationElement position="264" colour="-6656"><ns2:displayCharacter>*</ns2:displayCharacter><ns2:description>hydrophobic polar small !aliphatic !aromatic !charged !negative !positive !proline !tiny</ns2:description><ns2:value>11.0</ns2:value></ns2:annotationElement><ns2:annotationElement position="265" colour="-4288000"><ns2:displayCharacter>7</ns2:displayCharacter><ns2:description>hydrophobic !aromatic !charged !negative !polar !positive !proline</ns2:description><ns2:value>7.0</ns2:value></ns2:annotationElement><ns2:annotationElement position="266" colour="-7515392"><ns2:displayCharacter>4</ns2:displayCharacter><ns2:description> !aliphatic !aromatic !positive !proline</ns2:description><ns2:value>4.0</ns2:value></ns2:annotationElement><ns2:annotationElement position="267" colour="-5341952"><ns2:displayCharacter>6</ns2:displayCharacter><ns2:description>hydrophobic !charged !negative !positive !proline !tiny</ns2:description><ns2:value>6.0</ns2:value></ns2:annotationElement><ns2:annotationElement position="268" colour="-5341952"><ns2:displayCharacter>6</ns2:displayCharacter><ns2:description>polar !aliphatic !aromatic !positive !proline !tiny</ns2:description><ns2:value>6.0</ns2:value></ns2:annotationElement><ns2:annotationElement position="269" colour="-4288000"><ns2:displayCharacter>7</ns2:displayCharacter><ns2:description>small !aliphatic !aromatic !charged !negative !positive !proline</ns2:description><ns2:value>7.0</ns2:value></ns2:annotationElement><ns2:annotationElement position="270" colour="-4288000"><ns2:displayCharacter>7</ns2:displayCharacter><ns2:description>hydrophobic !charged !negative !positive !proline !small !tiny</ns2:description><ns2:value>7.0</ns2:value></ns2:annotationElement><ns2:annotationElement position="271" colour="-3234048"><ns2:displayCharacter>8</ns2:displayCharacter><ns2:description>hydrophobic polar !aliphatic !charged !negative !positive !proline !tiny</ns2:description><ns2:value>8.0</ns2:value></ns2:annotationElement><ns2:annotationElement position="272" colour="-6395904"><ns2:displayCharacter>5</ns2:displayCharacter><ns2:description>small !aliphatic !aromatic !positive !proline</ns2:description><ns2:value>5.0</ns2:value></ns2:annotationElement><ns2:annotationElement position="273" colour="-5341952"><ns2:displayCharacter>6</ns2:displayCharacter><ns2:description>polar !aliphatic !positive !proline !small !tiny</ns2:description><ns2:value>6.0</ns2:value></ns2:annotationElement><ns2:annotationElement position="274" colour="-4288000"><ns2:displayCharacter>7</ns2:displayCharacter><ns2:description>polar !aliphatic !aromatic !negative !proline !small !tiny</ns2:description><ns2:value>7.0</ns2:value></ns2:annotationElement><ns2:annotationElement position="275" colour="-3234048"><ns2:displayCharacter>8</ns2:displayCharacter><ns2:description>polar !aliphatic !aromatic !hydrophobic !negative !proline !small !tiny</ns2:description><ns2:value>8.0</ns2:value></ns2:annotationElement><ns2:annotationElement position="276" colour="-7515392"><ns2:displayCharacter>4</ns2:displayCharacter><ns2:description> !aliphatic !aromatic !negative !proline</ns2:description><ns2:value>4.0</ns2:value></ns2:annotationElement><ns2:annotationElement position="277" colour="-3234048"><ns2:displayCharacter>8</ns2:displayCharacter><ns2:description>hydrophobic polar !aliphatic !charged !negative !positive !proline !tiny</ns2:description><ns2:value>8.0</ns2:value></ns2:annotationElement><ns2:annotationElement position="278" colour="-6395904"><ns2:displayCharacter>5</ns2:displayCharacter><ns2:description> !aliphatic !positive !proline !small !tiny</ns2:description><ns2:value>5.0</ns2:value></ns2:annotationElement><ns2:annotationElement position="279" colour="-3234048"><ns2:displayCharacter>8</ns2:displayCharacter><ns2:description>hydrophobic small !aliphatic !aromatic !charged !negative !positive !proline</ns2:description><ns2:value>8.0</ns2:value></ns2:annotationElement><ns2:annotationElement position="280" colour="-5341952"><ns2:displayCharacter>6</ns2:displayCharacter><ns2:description> !aromatic !charged !negative !positive !proline !tiny</ns2:description><ns2:value>6.0</ns2:value></ns2:annotationElement><ns2:annotationElement position="281" colour="-7515392"><ns2:displayCharacter>4</ns2:displayCharacter><ns2:description> !aromatic !positive !proline !tiny</ns2:description><ns2:value>4.0</ns2:value></ns2:annotationElement><ns2:annotationElement position="282" colour="-6395904"><ns2:displayCharacter>5</ns2:displayCharacter><ns2:description> !aliphatic !aromatic !hydrophobic !positive !tiny</ns2:description><ns2:value>5.0</ns2:value></ns2:annotationElement><ns2:annotationElement position="283" colour="-4288000"><ns2:displayCharacter>7</ns2:displayCharacter><ns2:description>small !aromatic !charged !negative !positive !proline !tiny</ns2:description><ns2:value>7.0</ns2:value></ns2:annotationElement><ns2:annotationElement position="284" colour="-6656"><ns2:displayCharacter>*</ns2:displayCharacter><ns2:description>hydrophobic polar small !aliphatic !aromatic !charged !negative !positive !proline !tiny</ns2:description><ns2:value>11.0</ns2:value></ns2:annotationElement><ns2:annotationElement position="285" colour="-7515392"><ns2:displayCharacter>4</ns2:displayCharacter><ns2:description> !aliphatic !aromatic !negative !proline</ns2:description><ns2:value>4.0</ns2:value></ns2:annotationElement><ns2:annotationElement position="286" colour="-6656"><ns2:displayCharacter>*</ns2:displayCharacter><ns2:description>charged negative polar !aliphatic !aromatic !hydrophobic !positive !proline !small !tiny</ns2:description><ns2:value>11.0</ns2:value></ns2:annotationElement><ns2:annotationElement position="287" colour="-5341952"><ns2:displayCharacter>6</ns2:displayCharacter><ns2:description>hydrophobic !aromatic !negative !proline !small !tiny</ns2:description><ns2:value>6.0</ns2:value></ns2:annotationElement><ns2:annotationElement position="288" colour="-6395904"><ns2:displayCharacter>5</ns2:displayCharacter><ns2:description> !aromatic !positive !proline !small !tiny</ns2:description><ns2:value>5.0</ns2:value></ns2:annotationElement><ns2:annotationElement position="289" colour="-3234048"><ns2:displayCharacter>8</ns2:displayCharacter><ns2:description>small tiny !aliphatic !aromatic !charged !negative !positive !proline</ns2:description><ns2:value>8.0</ns2:value></ns2:annotationElement><ns2:annotationElement position="290" colour="-3234048"><ns2:displayCharacter>8</ns2:displayCharacter><ns2:description>hydrophobic small !aliphatic !aromatic !charged !negative !positive !proline</ns2:description><ns2:value>8.0</ns2:value></ns2:annotationElement><ns2:annotationElement position="291" colour="-4288000"><ns2:displayCharacter>7</ns2:displayCharacter><ns2:description>hydrophobic !aliphatic !charged !negative !polar !positive !proline</ns2:description><ns2:value>7.0</ns2:value></ns2:annotationElement><ns2:annotationElement position="292" colour="-4288000"><ns2:displayCharacter>7</ns2:displayCharacter><ns2:description>charged polar !aliphatic !aromatic !proline !small !tiny</ns2:description><ns2:value>7.0</ns2:value></ns2:annotationElement><ns2:annotationElement position="293" colour="-7515392"><ns2:displayCharacter>4</ns2:displayCharacter><ns2:description> !aliphatic !aromatic !negative !proline</ns2:description><ns2:value>4.0</ns2:value></ns2:annotationElement><ns2:annotationElement position="294" colour="-6656"><ns2:displayCharacter>*</ns2:displayCharacter><ns2:description>aliphatic hydrophobic small !aromatic !charged !negative !polar !positive !proline !tiny</ns2:description><ns2:value>11.0</ns2:value></ns2:annotationElement><ns2:annotationElement position="295" colour="-3234048"><ns2:displayCharacter>8</ns2:displayCharacter><ns2:description>hydrophobic small !aliphatic !aromatic !charged !negative !positive !proline</ns2:description><ns2:value>8.0</ns2:value></ns2:annotationElement><ns2:annotationElement position="296" colour="-3234048"><ns2:displayCharacter>8</ns2:displayCharacter><ns2:description>hydrophobic small !aromatic !charged !negative !polar !positive !proline</ns2:description><ns2:value>8.0</ns2:value></ns2:annotationElement><ns2:annotationElement position="297" colour="-6656"><ns2:displayCharacter>*</ns2:displayCharacter><ns2:description>hydrophobic small tiny !aliphatic !aromatic !charged !negative !polar !positive !proline</ns2:description><ns2:value>11.0</ns2:value></ns2:annotationElement><ns2:annotationElement position="298" colour="-4288000"><ns2:displayCharacter>7</ns2:displayCharacter><ns2:description>hydrophobic !aromatic !charged !negative !polar !positive !proline</ns2:description><ns2:value>7.0</ns2:value></ns2:annotationElement><ns2:annotationElement position="299" colour="-3234048"><ns2:displayCharacter>8</ns2:displayCharacter><ns2:description>hydrophobic !aliphatic !charged !negative !positive !proline !small !tiny</ns2:description><ns2:value>8.0</ns2:value></ns2:annotationElement><ns2:annotationElement position="300" colour="-6395904"><ns2:displayCharacter>5</ns2:displayCharacter><ns2:description>small !aliphatic !aromatic !positive !proline</ns2:description><ns2:value>5.0</ns2:value></ns2:annotationElement><ns2:annotationElement position="301" colour="-3234048"><ns2:displayCharacter>8</ns2:displayCharacter><ns2:description>small tiny !aliphatic !aromatic !charged !negative !positive !proline</ns2:description><ns2:value>8.0</ns2:value></ns2:annotationElement><ns2:annotationElement position="302" colour="-1060608"><ns2:displayCharacter>+</ns2:displayCharacter><ns2:description>hydrophobic small tiny !aliphatic !aromatic !charged !negative !polar !positive !proline</ns2:description><ns2:value>10.0</ns2:value></ns2:annotationElement><ns2:annotationElement position="303" colour="-6395904"><ns2:displayCharacter>5</ns2:displayCharacter><ns2:description>hydrophobic !aliphatic !aromatic !negative !proline</ns2:description><ns2:value>5.0</ns2:value></ns2:annotationElement><ns2:annotationElement position="304" colour="-7515392"><ns2:displayCharacter>4</ns2:displayCharacter><ns2:description> !aliphatic !positive !proline !tiny</ns2:description><ns2:value>4.0</ns2:value></ns2:annotationElement><ns2:annotationElement position="305" colour="-4288000"><ns2:displayCharacter>7</ns2:displayCharacter><ns2:description>hydrophobic !aromatic !charged !negative !polar !positive !proline</ns2:description><ns2:value>7.0</ns2:value></ns2:annotationElement><ns2:annotationElement position="306" colour="-4288000"><ns2:displayCharacter>7</ns2:displayCharacter><ns2:description>small !aromatic !charged !negative !polar !positive !tiny</ns2:description><ns2:value>7.0</ns2:value></ns2:annotationElement><ns2:annotationElement position="307" colour="-6656"><ns2:displayCharacter>*</ns2:displayCharacter><ns2:description>aliphatic hydrophobic small !aromatic !charged !negative !polar !positive !proline !tiny</ns2:description><ns2:value>11.0</ns2:value></ns2:annotationElement><ns2:annotationElement position="308" colour="-3234048"><ns2:displayCharacter>8</ns2:displayCharacter><ns2:description>hydrophobic small !aromatic !charged !negative !polar !positive !proline</ns2:description><ns2:value>8.0</ns2:value></ns2:annotationElement><ns2:annotationElement position="309" colour="-4288000"><ns2:displayCharacter>7</ns2:displayCharacter><ns2:description>hydrophobic !aromatic !charged !negative !polar !positive !proline</ns2:description><ns2:value>7.0</ns2:value></ns2:annotationElement><ns2:annotationElement position="310" colour="-6656"><ns2:displayCharacter>*</ns2:displayCharacter><ns2:description>aromatic hydrophobic polar !aliphatic !charged !negative !positive !proline !small !tiny</ns2:description><ns2:value>11.0</ns2:value></ns2:annotationElement><ns2:annotationElement position="311" colour="-6395904"><ns2:displayCharacter>5</ns2:displayCharacter><ns2:description>small !aliphatic !aromatic !positive !proline</ns2:description><ns2:value>5.0</ns2:value></ns2:annotationElement><ns2:annotationElement position="312" colour="-3234048"><ns2:displayCharacter>8</ns2:displayCharacter><ns2:description>hydrophobic !aliphatic !aromatic !charged !negative !polar !positive !proline</ns2:description><ns2:value>8.0</ns2:value></ns2:annotationElement><ns2:annotationElement position="313" colour="-7515392"><ns2:displayCharacter>4</ns2:displayCharacter><ns2:description> !aromatic !negative !proline !tiny</ns2:description><ns2:value>4.0</ns2:value></ns2:annotationElement><ns2:annotationElement position="314" colour="-3234048"><ns2:displayCharacter>8</ns2:displayCharacter><ns2:description>hydrophobic small !aliphatic !aromatic !charged !negative !positive !proline</ns2:description><ns2:value>8.0</ns2:value></ns2:annotationElement><ns2:annotationElement position="315" colour="-7515392"><ns2:displayCharacter>4</ns2:displayCharacter><ns2:description> !aliphatic !positive !proline !tiny</ns2:description><ns2:value>4.0</ns2:value></ns2:annotationElement><ns2:annotationElement position="316" colour="-7515392"><ns2:displayCharacter>4</ns2:displayCharacter><ns2:description> !aliphatic !aromatic !negative !tiny</ns2:description><ns2:value>4.0</ns2:value></ns2:annotationElement><ns2:annotationElement position="317" colour="-6656"><ns2:displayCharacter>*</ns2:displayCharacter><ns2:description>hydrophobic small tiny !aliphatic !aromatic !charged !negative !polar !positive !proline</ns2:description><ns2:value>11.0</ns2:value></ns2:annotationElement><ns2:annotationElement position="318" colour="-6656"><ns2:displayCharacter>*</ns2:displayCharacter><ns2:description>hydrophobic small tiny !aliphatic !aromatic !charged !negative !polar !positive !proline</ns2:description><ns2:value>11.0</ns2:value></ns2:annotationElement><ns2:annotationElement position="319" colour="-4288000"><ns2:displayCharacter>7</ns2:displayCharacter><ns2:description>hydrophobic polar !aliphatic !aromatic !negative !proline !tiny</ns2:description><ns2:value>7.0</ns2:value></ns2:annotationElement><ns2:annotationElement position="320" colour="-3234048"><ns2:displayCharacter>8</ns2:displayCharacter><ns2:description>hydrophobic small !aromatic !charged !negative !polar !positive !proline</ns2:description><ns2:value>8.0</ns2:value></ns2:annotationElement><ns2:annotationElement position="321" colour="-6395904"><ns2:displayCharacter>5</ns2:displayCharacter><ns2:description> !aromatic !positive !proline !small !tiny</ns2:description><ns2:value>5.0</ns2:value></ns2:annotationElement><ns2:annotationElement position="322" colour="-5341952"><ns2:displayCharacter>6</ns2:displayCharacter><ns2:description>hydrophobic !aliphatic !charged !negative !positive !proline</ns2:description><ns2:value>6.0</ns2:value></ns2:annotationElement><ns2:annotationElement position="323" colour="-5341952"><ns2:displayCharacter>6</ns2:displayCharacter><ns2:description>hydrophobic !aromatic !negative !proline !small !tiny</ns2:description><ns2:value>6.0</ns2:value></ns2:annotationElement><ns2:annotationElement position="324" colour="-6656"><ns2:displayCharacter>*</ns2:displayCharacter><ns2:description>hydrophobic polar small !aliphatic !aromatic !charged !negative !positive !proline !tiny</ns2:description><ns2:value>11.0</ns2:value></ns2:annotationElement><ns2:annotationElement position="325" colour="-6656"><ns2:displayCharacter>*</ns2:displayCharacter><ns2:description>hydrophobic small tiny !aliphatic !aromatic !charged !negative !polar !positive !proline</ns2:description><ns2:value>11.0</ns2:value></ns2:annotationElement><ns2:annotationElement position="326" colour="-6395904"><ns2:displayCharacter>5</ns2:displayCharacter><ns2:description>hydrophobic !aliphatic !aromatic !negative !proline</ns2:description><ns2:value>5.0</ns2:value></ns2:annotationElement><ns2:annotationElement position="327" colour="-3234048"><ns2:displayCharacter>8</ns2:displayCharacter><ns2:description>hydrophobic !aliphatic !aromatic !charged !negative !polar !positive !proline</ns2:description><ns2:value>8.0</ns2:value></ns2:annotationElement><ns2:annotationElement position="328" colour="-6656"><ns2:displayCharacter>*</ns2:displayCharacter><ns2:description>hydrophobic small tiny !aliphatic !aromatic !charged !negative !polar !positive !proline</ns2:description><ns2:value>11.0</ns2:value></ns2:annotationElement><ns2:annotationElement position="329" colour="-6395904"><ns2:displayCharacter>5</ns2:displayCharacter><ns2:description>hydrophobic !negative !proline !small !tiny</ns2:description><ns2:value>5.0</ns2:value></ns2:annotationElement><ns2:annotationElement position="330" colour="-4288000"><ns2:displayCharacter>7</ns2:displayCharacter><ns2:description>small !aliphatic !aromatic !charged !negative !polar !positive</ns2:description><ns2:value>7.0</ns2:value></ns2:annotationElement><ns2:annotationElement position="331" colour="-4288000"><ns2:displayCharacter>7</ns2:displayCharacter><ns2:description>hydrophobic !aromatic !charged !negative !polar !positive !proline</ns2:description><ns2:value>7.0</ns2:value></ns2:annotationElement><ns2:annotationElement position="332" colour="-4288000"><ns2:displayCharacter>7</ns2:displayCharacter><ns2:description>charged polar !aliphatic !aromatic !proline !small !tiny</ns2:description><ns2:value>7.0</ns2:value></ns2:annotationElement><ns2:annotationElement position="333" colour="-5341952"><ns2:displayCharacter>6</ns2:displayCharacter><ns2:description>hydrophobic polar !aliphatic !negative !proline !tiny</ns2:description><ns2:value>6.0</ns2:value></ns2:annotationElement><ns2:annotationElement position="334" colour="-5341952"><ns2:displayCharacter>6</ns2:displayCharacter><ns2:description>hydrophobic !aliphatic !charged !negative !positive !proline</ns2:description><ns2:value>6.0</ns2:value></ns2:annotationElement><ns2:annotationElement position="335" colour="-6395904"><ns2:displayCharacter>5</ns2:displayCharacter><ns2:description> !aromatic !positive !proline !small !tiny</ns2:description><ns2:value>5.0</ns2:value></ns2:annotationElement><ns2:annotationElement position="336" colour="-6395904"><ns2:displayCharacter>5</ns2:displayCharacter><ns2:description>small !aliphatic !aromatic !positive !proline</ns2:description><ns2:value>5.0</ns2:value></ns2:annotationElement><ns2:annotationElement position="337" colour="-4288000"><ns2:displayCharacter>7</ns2:displayCharacter><ns2:description>hydrophobic !aromatic !charged !negative !polar !positive !proline</ns2:description><ns2:value>7.0</ns2:value></ns2:annotationElement><ns2:annotationElement position="338" colour="-5341952"><ns2:displayCharacter>6</ns2:displayCharacter><ns2:description>polar !aliphatic !charged !negative !positive !proline</ns2:description><ns2:value>6.0</ns2:value></ns2:annotationElement><ns2:annotationElement position="339" colour="-6395904"><ns2:displayCharacter>5</ns2:displayCharacter><ns2:description>hydrophobic !aliphatic !aromatic !negative !proline</ns2:description><ns2:value>5.0</ns2:value></ns2:annotationElement><ns2:annotationElement position="340" colour="-3234048"><ns2:displayCharacter>8</ns2:displayCharacter><ns2:description>hydrophobic small !aliphatic !aromatic !charged !negative !positive !proline</ns2:description><ns2:value>8.0</ns2:value></ns2:annotationElement><ns2:annotationElement position="341" colour="-4288000"><ns2:displayCharacter>7</ns2:displayCharacter><ns2:description>hydrophobic !aromatic !charged !negative !polar !positive !proline</ns2:description><ns2:value>7.0</ns2:value></ns2:annotationElement><ns2:annotationElement position="342" colour="-4288000"><ns2:displayCharacter>7</ns2:displayCharacter><ns2:description>charged polar !aliphatic !aromatic !proline !small !tiny</ns2:description><ns2:value>7.0</ns2:value></ns2:annotationElement><ns2:annotationElement position="343" colour="-5341952"><ns2:displayCharacter>6</ns2:displayCharacter><ns2:description>polar !aliphatic !aromatic !hydrophobic !positive !proline</ns2:description><ns2:value>6.0</ns2:value></ns2:annotationElement><ns2:annotationElement position="344" colour="-6395904"><ns2:displayCharacter>5</ns2:displayCharacter><ns2:description> !aromatic !charged !negative !positive !proline</ns2:description><ns2:value>5.0</ns2:value></ns2:annotationElement><ns2:annotationElement position="345" colour="-6395904"><ns2:displayCharacter>5</ns2:displayCharacter><ns2:description>polar !aliphatic !positive !proline !tiny</ns2:description><ns2:value>5.0</ns2:value></ns2:annotationElement><ns2:annotationElement position="346" colour="-4288000"><ns2:displayCharacter>7</ns2:displayCharacter><ns2:description> !aromatic !charged !negative !positive !proline !small !tiny</ns2:description><ns2:value>7.0</ns2:value></ns2:annotationElement><ns2:annotationElement position="347" colour="-5341952"><ns2:displayCharacter>6</ns2:displayCharacter><ns2:description>hydrophobic !aromatic !negative !proline !small !tiny</ns2:description><ns2:value>6.0</ns2:value></ns2:annotationElement><ns2:annotationElement position="348" colour="-5341952"><ns2:displayCharacter>6</ns2:displayCharacter><ns2:description>charged polar !aliphatic !aromatic !proline !tiny</ns2:description><ns2:value>6.0</ns2:value></ns2:annotationElement><ns2:annotationElement position="349" colour="-6656"><ns2:displayCharacter>*</ns2:displayCharacter><ns2:description>hydrophobic !aliphatic !aromatic !charged !negative !polar !positive !proline !small !tiny</ns2:description><ns2:value>11.0</ns2:value></ns2:annotationElement><ns2:annotationElement position="350" colour="-3234048"><ns2:displayCharacter>8</ns2:displayCharacter><ns2:description>hydrophobic small !aromatic !charged !negative !positive !proline !tiny</ns2:description><ns2:value>8.0</ns2:value></ns2:annotationElement><ns2:annotationElement position="351" colour="-4288000"><ns2:displayCharacter>7</ns2:displayCharacter><ns2:description>polar !aliphatic !aromatic !hydrophobic !positive !proline !tiny</ns2:description><ns2:value>7.0</ns2:value></ns2:annotationElement><ns2:annotationElement position="352" colour="-3234048"><ns2:displayCharacter>8</ns2:displayCharacter><ns2:description>hydrophobic !aliphatic !aromatic !charged !negative !polar !positive !proline</ns2:description><ns2:value>8.0</ns2:value></ns2:annotationElement><ns2:annotationElement position="353" colour="-6395904"><ns2:displayCharacter>5</ns2:displayCharacter><ns2:description>small !aliphatic !aromatic !positive !proline</ns2:description><ns2:value>5.0</ns2:value></ns2:annotationElement><ns2:annotationElement position="354" colour="-3234048"><ns2:displayCharacter>8</ns2:displayCharacter><ns2:description>hydrophobic small !aliphatic !aromatic !charged !negative !positive !proline</ns2:description><ns2:value>8.0</ns2:value></ns2:annotationElement><ns2:annotationElement position="355" colour="-6656"><ns2:displayCharacter>*</ns2:displayCharacter><ns2:description>aromatic hydrophobic polar !aliphatic !charged !negative !positive !proline !small !tiny</ns2:description><ns2:value>11.0</ns2:value></ns2:annotationElement><ns2:annotationElement position="356" colour="-3234048"><ns2:displayCharacter>8</ns2:displayCharacter><ns2:description>small tiny !aliphatic !aromatic !charged !negative !positive !proline</ns2:description><ns2:value>8.0</ns2:value></ns2:annotationElement><ns2:annotationElement position="357" colour="-6395904"><ns2:displayCharacter>5</ns2:displayCharacter><ns2:description> !aromatic !negative !proline !small !tiny</ns2:description><ns2:value>5.0</ns2:value></ns2:annotationElement><ns2:annotationElement position="358" colour="-3234048"><ns2:displayCharacter>8</ns2:displayCharacter><ns2:description>hydrophobic small !aromatic !charged !negative !polar !positive !proline</ns2:description><ns2:value>8.0</ns2:value></ns2:annotationElement><ns2:annotationElement position="359" colour="-7515392"><ns2:displayCharacter>4</ns2:displayCharacter><ns2:description> !aliphatic !aromatic !negative !proline</ns2:description><ns2:value>4.0</ns2:value></ns2:annotationElement><ns2:annotationElement position="360" colour="-5341952"><ns2:displayCharacter>6</ns2:displayCharacter><ns2:description>polar !aliphatic !charged !negative !positive !proline</ns2:description><ns2:value>6.0</ns2:value></ns2:annotationElement><ns2:annotationElement position="361" colour="-4288000"><ns2:displayCharacter>7</ns2:displayCharacter><ns2:description>small !aromatic !charged !negative !positive !proline !tiny</ns2:description><ns2:value>7.0</ns2:value></ns2:annotationElement><ns2:annotationElement position="362" colour="-3234048"><ns2:displayCharacter>8</ns2:displayCharacter><ns2:description>small tiny !aliphatic !aromatic !charged !negative !positive !proline</ns2:description><ns2:value>8.0</ns2:value></ns2:annotationElement><ns2:annotationElement position="363" colour="-2114560"><ns2:displayCharacter>9</ns2:displayCharacter><ns2:description>aromatic hydrophobic !aliphatic !charged !negative !positive !proline !small !tiny</ns2:description><ns2:value>9.0</ns2:value></ns2:annotationElement><ns2:annotationElement position="364" colour="-3234048"><ns2:displayCharacter>8</ns2:displayCharacter><ns2:description>small tiny !aliphatic !aromatic !charged !negative !positive !proline</ns2:description><ns2:value>8.0</ns2:value></ns2:annotationElement><ns2:annotationElement position="365" colour="-7515392"><ns2:displayCharacter>4</ns2:displayCharacter><ns2:description> !aromatic !positive !proline !tiny</ns2:description><ns2:value>4.0</ns2:value></ns2:annotationElement><ns2:annotationElement position="366" colour="-1060608"><ns2:displayCharacter>+</ns2:displayCharacter><ns2:description>hydrophobic small tiny !aliphatic !aromatic !charged !negative !polar !positive !proline</ns2:description><ns2:value>10.0</ns2:value></ns2:annotationElement><ns2:annotationElement position="367" colour="-3234048"><ns2:displayCharacter>8</ns2:displayCharacter><ns2:description>hydrophobic small !aromatic !charged !negative !positive !proline !tiny</ns2:description><ns2:value>8.0</ns2:value></ns2:annotationElement><ns2:annotationElement position="368" colour="-3234048"><ns2:displayCharacter>8</ns2:displayCharacter><ns2:description>hydrophobic small !aromatic !charged !negative !positive !proline !tiny</ns2:description><ns2:value>8.0</ns2:value></ns2:annotationElement><ns2:annotationElement position="369" colour="-3234048"><ns2:displayCharacter>8</ns2:displayCharacter><ns2:description>hydrophobic small !aromatic !charged !negative !polar !positive !proline</ns2:description><ns2:value>8.0</ns2:value></ns2:annotationElement><ns2:annotationElement position="370" colour="-5341952"><ns2:displayCharacter>6</ns2:displayCharacter><ns2:description>polar !aliphatic !aromatic !negative !proline !tiny</ns2:description><ns2:value>6.0</ns2:value></ns2:annotationElement><ns2:annotationElement position="371" colour="-4288000"><ns2:displayCharacter>7</ns2:displayCharacter><ns2:description>polar small !aliphatic !aromatic !hydrophobic !positive !proline</ns2:description><ns2:value>7.0</ns2:value></ns2:annotationElement><ns2:annotationElement position="372" colour="-2114560"><ns2:displayCharacter>9</ns2:displayCharacter><ns2:description>hydrophobic !aromatic !charged !negative !polar !positive !proline !small !tiny</ns2:description><ns2:value>9.0</ns2:value></ns2:annotationElement><ns2:annotationElement position="373" colour="-4288000"><ns2:displayCharacter>7</ns2:displayCharacter><ns2:description>hydrophobic !charged !negative !polar !positive !proline !tiny</ns2:description><ns2:value>7.0</ns2:value></ns2:annotationElement><ns2:annotationElement position="374" colour="-6656"><ns2:displayCharacter>*</ns2:displayCharacter><ns2:description>hydrophobic small tiny !aliphatic !aromatic !charged !negative !polar !positive !proline</ns2:description><ns2:value>11.0</ns2:value></ns2:annotationElement><ns2:annotationElement position="375" colour="-2114560"><ns2:displayCharacter>9</ns2:displayCharacter><ns2:description>polar small !aliphatic !aromatic !charged !negative !positive !proline !tiny</ns2:description><ns2:value>9.0</ns2:value></ns2:annotationElement><ns2:annotationElement position="376" colour="-6656"><ns2:displayCharacter>*</ns2:displayCharacter><ns2:description>charged hydrophobic polar positive !aliphatic !aromatic !negative !proline !small !tiny</ns2:description><ns2:value>11.0</ns2:value></ns2:annotationElement><ns2:annotationElement position="377" colour="-3234048"><ns2:displayCharacter>8</ns2:displayCharacter><ns2:description>hydrophobic small !aromatic !charged !negative !polar !positive !proline</ns2:description><ns2:value>8.0</ns2:value></ns2:annotationElement><ns2:annotationElement position="378" colour="-5341952"><ns2:displayCharacter>6</ns2:displayCharacter><ns2:description>small !aromatic !charged !negative !positive !proline</ns2:description><ns2:value>6.0</ns2:value></ns2:annotationElement><ns2:annotationElement position="379" colour="-7515392"><ns2:displayCharacter>4</ns2:displayCharacter><ns2:description> !aliphatic !aromatic !positive !proline</ns2:description><ns2:value>4.0</ns2:value></ns2:annotationElement><ns2:annotationElement position="380" colour="-7515392"><ns2:displayCharacter>4</ns2:displayCharacter><ns2:description> !aliphatic !aromatic !positive !proline</ns2:description><ns2:value>4.0</ns2:value></ns2:annotationElement><ns2:annotationElement position="381" colour="-6395904"><ns2:displayCharacter>5</ns2:displayCharacter><ns2:description>hydrophobic !aromatic !negative !proline !tiny</ns2:description><ns2:value>5.0</ns2:value></ns2:annotationElement><ns2:annotationElement position="382" colour="-5341952"><ns2:displayCharacter>6</ns2:displayCharacter><ns2:description>polar !aliphatic !aromatic !hydrophobic !negative !proline</ns2:description><ns2:value>6.0</ns2:value></ns2:annotationElement><ns2:annotationElement position="383" colour="-6656"><ns2:displayCharacter>*</ns2:displayCharacter><ns2:description>charged hydrophobic polar positive !aliphatic !aromatic !negative !proline !small !tiny</ns2:description><ns2:value>11.0</ns2:value></ns2:annotationElement><ns2:annotationElement position="384" colour="-3234048"><ns2:displayCharacter>8</ns2:displayCharacter><ns2:description>polar !aliphatic !aromatic !charged !negative !positive !proline !tiny</ns2:description><ns2:value>8.0</ns2:value></ns2:annotationElement><ns2:annotationElement position="385" colour="-6656"><ns2:displayCharacter>*</ns2:displayCharacter><ns2:description>hydrophobic small tiny !aliphatic !aromatic !charged !negative !polar !positive !proline</ns2:description><ns2:value>11.0</ns2:value></ns2:annotationElement><ns2:annotationElement position="386" colour="-3234048"><ns2:displayCharacter>8</ns2:displayCharacter><ns2:description>hydrophobic small !aliphatic !aromatic !charged !negative !positive !proline</ns2:description><ns2:value>8.0</ns2:value></ns2:annotationElement><ns2:annotationElement position="387" colour="-4288000"><ns2:displayCharacter>7</ns2:displayCharacter><ns2:description>hydrophobic !aromatic !charged !negative !polar !positive !proline</ns2:description><ns2:value>7.0</ns2:value></ns2:annotationElement><ns2:annotationElement position="388" colour="-7515392"><ns2:displayCharacter>4</ns2:displayCharacter><ns2:description> !aliphatic !aromatic !positive !proline</ns2:description><ns2:value>4.0</ns2:value></ns2:annotationElement><ns2:annotationElement position="389" colour="-6395904"><ns2:displayCharacter>5</ns2:displayCharacter><ns2:description>hydrophobic !aliphatic !aromatic !negative !proline</ns2:description><ns2:value>5.0</ns2:value></ns2:annotationElement><ns2:annotationElement position="390" colour="-4288000"><ns2:displayCharacter>7</ns2:displayCharacter><ns2:description>hydrophobic !aromatic !charged !negative !polar !positive !proline</ns2:description><ns2:value>7.0</ns2:value></ns2:annotationElement><ns2:annotationElement position="391" colour="-4288000"><ns2:displayCharacter>7</ns2:displayCharacter><ns2:description>hydrophobic !aromatic !charged !negative !positive !proline !tiny</ns2:description><ns2:value>7.0</ns2:value></ns2:annotationElement><ns2:annotationElement position="392" colour="-6395904"><ns2:displayCharacter>5</ns2:displayCharacter><ns2:description> !aromatic !charged !negative !positive !proline</ns2:description><ns2:value>5.0</ns2:value></ns2:annotationElement><ns2:annotationElement position="393" colour="-5341952"><ns2:displayCharacter>6</ns2:displayCharacter><ns2:description>hydrophobic !aromatic !negative !proline !small !tiny</ns2:description><ns2:value>6.0</ns2:value></ns2:annotationElement><ns2:annotationElement position="394" colour="-3234048"><ns2:displayCharacter>8</ns2:displayCharacter><ns2:description>hydrophobic small !aromatic !charged !negative !polar !positive !proline</ns2:description><ns2:value>8.0</ns2:value></ns2:annotationElement><ns2:annotationElement position="395" colour="-6395904"><ns2:displayCharacter>5</ns2:displayCharacter><ns2:description>hydrophobic !aliphatic !aromatic !negative !proline</ns2:description><ns2:value>5.0</ns2:value></ns2:annotationElement><ns2:annotationElement position="396" colour="-3234048"><ns2:displayCharacter>8</ns2:displayCharacter><ns2:description>hydrophobic small !aliphatic !aromatic !charged !negative !positive !proline</ns2:description><ns2:value>8.0</ns2:value></ns2:annotationElement><ns2:annotationElement position="397" colour="-1060608"><ns2:displayCharacter>+</ns2:displayCharacter><ns2:description>hydrophobic small tiny !aliphatic !aromatic !charged !negative !polar !positive !proline</ns2:description><ns2:value>10.0</ns2:value></ns2:annotationElement><ns2:annotationElement position="398" colour="-4288000"><ns2:displayCharacter>7</ns2:displayCharacter><ns2:description>hydrophobic !aromatic !charged !negative !polar !positive !proline</ns2:description><ns2:value>7.0</ns2:value></ns2:annotationElement><ns2:annotationElement position="399" colour="-6395904"><ns2:displayCharacter>5</ns2:displayCharacter><ns2:description> !aromatic !charged !negative !positive !proline</ns2:description><ns2:value>5.0</ns2:value></ns2:annotationElement><ns2:annotationElement position="400" colour="-7515392"><ns2:displayCharacter>4</ns2:displayCharacter><ns2:description>hydrophobic !aliphatic !negative !proline</ns2:description><ns2:value>4.0</ns2:value></ns2:annotationElement><ns2:annotationElement position="401" colour="-7515392"><ns2:displayCharacter>4</ns2:displayCharacter><ns2:description>polar !aliphatic !negative !proline</ns2:description><ns2:value>4.0</ns2:value></ns2:annotationElement><ns2:annotationElement position="402" colour="-8569088"><ns2:displayCharacter>3</ns2:displayCharacter><ns2:description> !aliphatic !negative !proline</ns2:description><ns2:value>3.0</ns2:value></ns2:annotationElement><ns2:annotationElement position="403" colour="-7515392"><ns2:displayCharacter>4</ns2:displayCharacter><ns2:description> !aromatic !positive !proline !tiny</ns2:description><ns2:value>4.0</ns2:value></ns2:annotationElement><ns2:annotationElement position="404" colour="-8569088"><ns2:displayCharacter>3</ns2:displayCharacter><ns2:description> !aliphatic !aromatic !proline</ns2:description><ns2:value>3.0</ns2:value></ns2:annotationElement><ns2:annotationElement position="405" colour="-7515392"><ns2:displayCharacter>4</ns2:displayCharacter><ns2:description> !aromatic !negative !proline !tiny</ns2:description><ns2:value>4.0</ns2:value></ns2:annotationElement><ns2:annotationElement position="406" colour="-7515392"><ns2:displayCharacter>4</ns2:displayCharacter><ns2:description>hydrophobic !aliphatic !negative !proline</ns2:description><ns2:value>4.0</ns2:value></ns2:annotationElement><ns2:annotationElement position="407" colour="-6395904"><ns2:displayCharacter>5</ns2:displayCharacter><ns2:description> !aromatic !charged !negative !positive !proline</ns2:description><ns2:value>5.0</ns2:value></ns2:annotationElement><ns2:annotationElement position="408" colour="-9623040"><ns2:displayCharacter>2</ns2:displayCharacter><ns2:description> !aromatic !negative</ns2:description><ns2:value>2.0</ns2:value></ns2:annotationElement><ns2:annotationElement position="409" colour="-5341952"><ns2:displayCharacter>6</ns2:displayCharacter><ns2:description> !aromatic !charged !negative !positive !proline !tiny</ns2:description><ns2:value>6.0</ns2:value></ns2:annotationElement><ns2:annotationElement position="410" colour="-3234048"><ns2:displayCharacter>8</ns2:displayCharacter><ns2:description>hydrophobic small !aromatic !charged !negative !polar !positive !proline</ns2:description><ns2:value>8.0</ns2:value></ns2:annotationElement><ns2:annotationElement position="411" colour="-8569088"><ns2:displayCharacter>3</ns2:displayCharacter><ns2:description> !aliphatic !aromatic !negative</ns2:description><ns2:value>3.0</ns2:value></ns2:annotationElement><ns2:annotationElement position="412" colour="-6395904"><ns2:displayCharacter>5</ns2:displayCharacter><ns2:description>polar !aliphatic !negative !proline !tiny</ns2:description><ns2:value>5.0</ns2:value></ns2:annotationElement><ns2:annotationElement position="413" colour="-6395904"><ns2:displayCharacter>5</ns2:displayCharacter><ns2:description> !aromatic !charged !negative !positive !proline</ns2:description><ns2:value>5.0</ns2:value></ns2:annotationElement><ns2:annotationElement position="414" colour="-6395904"><ns2:displayCharacter>5</ns2:displayCharacter><ns2:description>polar !aliphatic !aromatic !proline !tiny</ns2:description><ns2:value>5.0</ns2:value></ns2:annotationElement><ns2:annotationElement position="415" colour="-6395904"><ns2:displayCharacter>5</ns2:displayCharacter><ns2:description>hydrophobic !aromatic !negative !proline !tiny</ns2:description><ns2:value>5.0</ns2:value></ns2:annotationElement><ns2:annotationElement position="416" colour="-8569088"><ns2:displayCharacter>3</ns2:displayCharacter><ns2:description> !aromatic !positive !proline</ns2:description><ns2:value>3.0</ns2:value></ns2:annotationElement><ns2:annotationElement position="417" colour="-7515392"><ns2:displayCharacter>4</ns2:displayCharacter><ns2:description>polar !aliphatic !negative !proline</ns2:description><ns2:value>4.0</ns2:value></ns2:annotationElement><ns2:annotationElement position="418" colour="-6395904"><ns2:displayCharacter>5</ns2:displayCharacter><ns2:description> !aromatic !charged !negative !positive !proline</ns2:description><ns2:value>5.0</ns2:value></ns2:annotationElement><ns2:annotationElement position="419" colour="-8569088"><ns2:displayCharacter>3</ns2:displayCharacter><ns2:description> !aliphatic !proline !tiny</ns2:description><ns2:value>3.0</ns2:value></ns2:annotationElement><ns2:annotationElement position="420" colour="-6395904"><ns2:displayCharacter>5</ns2:displayCharacter><ns2:description>polar !aliphatic !aromatic !negative !proline</ns2:description><ns2:value>5.0</ns2:value></ns2:annotationElement><ns2:annotationElement position="421" colour="-6395904"><ns2:displayCharacter>5</ns2:displayCharacter><ns2:description>hydrophobic !aromatic !negative !proline !tiny</ns2:description><ns2:value>5.0</ns2:value></ns2:annotationElement><ns2:annotationElement position="422" colour="-2114560"><ns2:displayCharacter>9</ns2:displayCharacter><ns2:description>aliphatic hydrophobic !aromatic !charged !negative !polar !positive !proline !tiny</ns2:description><ns2:value>9.0</ns2:value></ns2:annotationElement><ns2:annotationElement position="423" colour="-7515392"><ns2:displayCharacter>4</ns2:displayCharacter><ns2:description>polar !aliphatic !aromatic !proline</ns2:description><ns2:value>4.0</ns2:value></ns2:annotationElement><ns2:annotationElement position="424" colour="-5341952"><ns2:displayCharacter>6</ns2:displayCharacter><ns2:description>polar !aliphatic !aromatic !negative !proline !tiny</ns2:description><ns2:value>6.0</ns2:value></ns2:annotationElement><ns2:annotationElement position="425" colour="-6395904"><ns2:displayCharacter>5</ns2:displayCharacter><ns2:description> !aromatic !charged !negative !positive !proline</ns2:description><ns2:value>5.0</ns2:value></ns2:annotationElement><ns2:annotationElement position="426" colour="-7515392"><ns2:displayCharacter>4</ns2:displayCharacter><ns2:description>hydrophobic !aromatic !negative !proline</ns2:description><ns2:value>4.0</ns2:value></ns2:annotationElement><ns2:annotationElement position="427" colour="-6395904"><ns2:displayCharacter>5</ns2:displayCharacter><ns2:description>polar !aliphatic !proline !small !tiny</ns2:description><ns2:value>5.0</ns2:value></ns2:annotationElement><ns2:annotationElement position="428" colour="-5341952"><ns2:displayCharacter>6</ns2:displayCharacter><ns2:description>hydrophobic !charged !negative !positive !proline !tiny</ns2:description><ns2:value>6.0</ns2:value></ns2:annotationElement><ns2:annotationElement position="429" colour="-6395904"><ns2:displayCharacter>5</ns2:displayCharacter><ns2:description>polar !aliphatic !aromatic !negative !proline</ns2:description><ns2:value>5.0</ns2:value></ns2:annotationElement><ns2:annotationElement position="430" colour="-8569088"><ns2:displayCharacter>3</ns2:displayCharacter><ns2:description> !aromatic !proline !tiny</ns2:description><ns2:value>3.0</ns2:value></ns2:annotationElement><ns2:annotationElement position="431" colour="-8569088"><ns2:displayCharacter>3</ns2:displayCharacter><ns2:description> !aliphatic !aromatic !tiny</ns2:description><ns2:value>3.0</ns2:value></ns2:annotationElement><ns2:annotationElement position="432" colour="-6395904"><ns2:displayCharacter>5</ns2:displayCharacter><ns2:description>polar !aliphatic !negative !proline !tiny</ns2:description><ns2:value>5.0</ns2:value></ns2:annotationElement><ns2:annotationElement position="433" colour="-5341952"><ns2:displayCharacter>6</ns2:displayCharacter><ns2:description> !aromatic !charged !negative !positive !proline !tiny</ns2:description><ns2:value>6.0</ns2:value></ns2:annotationElement><ns2:annotationElement position="434" colour="-6395904"><ns2:displayCharacter>5</ns2:displayCharacter><ns2:description>hydrophobic !aromatic !negative !proline !tiny</ns2:description><ns2:value>5.0</ns2:value></ns2:annotationElement><ns2:annotationElement position="435" colour="-6395904"><ns2:displayCharacter>5</ns2:displayCharacter><ns2:description> !aliphatic !aromatic !negative !proline !tiny</ns2:description><ns2:value>5.0</ns2:value></ns2:annotationElement><ns2:annotationElement position="436" colour="-8569088"><ns2:displayCharacter>3</ns2:displayCharacter><ns2:description> !aromatic !negative !proline</ns2:description><ns2:value>3.0</ns2:value></ns2:annotationElement><ns2:annotationElement position="437" colour="-6395904"><ns2:displayCharacter>5</ns2:displayCharacter><ns2:description> !charged !negative !positive !proline !tiny</ns2:description><ns2:value>5.0</ns2:value></ns2:annotationElement><ns2:annotationElement position="438" colour="-6395904"><ns2:displayCharacter>5</ns2:displayCharacter><ns2:description> !aliphatic !charged !negative !positive !proline</ns2:description><ns2:value>5.0</ns2:value></ns2:annotationElement><ns2:annotationElement position="439" colour="-8569088"><ns2:displayCharacter>3</ns2:displayCharacter><ns2:description> !proline !small !tiny</ns2:description><ns2:value>3.0</ns2:value></ns2:annotationElement><ns2:annotationElement position="440" colour="-7515392"><ns2:displayCharacter>4</ns2:displayCharacter><ns2:description> !aromatic !negative !proline !tiny</ns2:description><ns2:value>4.0</ns2:value></ns2:annotationElement><ns2:annotationElement position="441" colour="-7515392"><ns2:displayCharacter>4</ns2:displayCharacter><ns2:description> !aliphatic !charged !negative !positive</ns2:description><ns2:value>4.0</ns2:value></ns2:annotationElement><ns2:annotationElement position="442" colour="-8569088"><ns2:displayCharacter>3</ns2:displayCharacter><ns2:description> !aromatic !proline !tiny</ns2:description><ns2:value>3.0</ns2:value></ns2:annotationElement><ns2:annotationElement position="443" colour="-7515392"><ns2:displayCharacter>4</ns2:displayCharacter><ns2:description>hydrophobic !negative !proline !tiny</ns2:description><ns2:value>4.0</ns2:value></ns2:annotationElement><ns2:annotationElement position="444" colour="-8569088"><ns2:displayCharacter>3</ns2:displayCharacter><ns2:description> !aliphatic !aromatic !negative</ns2:description><ns2:value>3.0</ns2:value></ns2:annotationElement><ns2:annotationElement position="445" colour="-8569088"><ns2:displayCharacter>3</ns2:displayCharacter><ns2:description> !aromatic !positive !tiny</ns2:description><ns2:value>3.0</ns2:value></ns2:annotationElement><ns2:annotationElement position="446" colour="-8569088"><ns2:displayCharacter>3</ns2:displayCharacter><ns2:description> !aromatic !positive !proline</ns2:description><ns2:value>3.0</ns2:value></ns2:annotationElement><ns2:annotationElement position="447" colour="-9623040"><ns2:displayCharacter>2</ns2:displayCharacter><ns2:description> !aliphatic !proline</ns2:description><ns2:value>2.0</ns2:value></ns2:annotationElement><ns2:annotationElement position="448" colour="-6395904"><ns2:displayCharacter>5</ns2:displayCharacter><ns2:description>hydrophobic !aromatic !negative !proline !tiny</ns2:description><ns2:value>5.0</ns2:value></ns2:annotationElement><ns2:annotationElement position="449" colour="-7515392"><ns2:displayCharacter>4</ns2:displayCharacter><ns2:description> !positive !proline !small !tiny</ns2:description><ns2:value>4.0</ns2:value></ns2:annotationElement><ns2:annotationElement position="450" colour="-9623040"><ns2:displayCharacter>2</ns2:displayCharacter><ns2:description> !aromatic !positive</ns2:description><ns2:value>2.0</ns2:value></ns2:annotationElement><ns2:annotationElement position="451" colour="-4288000"><ns2:displayCharacter>7</ns2:displayCharacter><ns2:description>hydrophobic !charged !negative !positive !proline !small !tiny</ns2:description><ns2:value>7.0</ns2:value></ns2:annotationElement><ns2:annotationElement position="452" colour="-8569088"><ns2:displayCharacter>3</ns2:displayCharacter><ns2:description> !aliphatic !negative !tiny</ns2:description><ns2:value>3.0</ns2:value></ns2:annotationElement><ns2:annotationElement position="453" colour="-8569088"><ns2:displayCharacter>3</ns2:displayCharacter><ns2:description> !aliphatic !negative !tiny</ns2:description><ns2:value>3.0</ns2:value></ns2:annotationElement><ns2:annotationElement position="454" colour="-7515392"><ns2:displayCharacter>4</ns2:displayCharacter><ns2:description> !aromatic !negative !proline !tiny</ns2:description><ns2:value>4.0</ns2:value></ns2:annotationElement><ns2:annotationElement position="455" colour="-8569088"><ns2:displayCharacter>3</ns2:displayCharacter><ns2:description> !negative !proline !tiny</ns2:description><ns2:value>3.0</ns2:value></ns2:annotationElement><ns2:annotationElement position="456" colour="-6395904"><ns2:displayCharacter>5</ns2:displayCharacter><ns2:description>small !aromatic !positive !proline !tiny</ns2:description><ns2:value>5.0</ns2:value></ns2:annotationElement><ns2:annotationElement position="457" colour="-7515392"><ns2:displayCharacter>4</ns2:displayCharacter><ns2:description> !aromatic !positive !proline !tiny</ns2:description><ns2:value>4.0</ns2:value></ns2:annotationElement><ns2:annotationElement position="458" colour="-8569088"><ns2:displayCharacter>3</ns2:displayCharacter><ns2:description> !aromatic !proline !tiny</ns2:description><ns2:value>3.0</ns2:value></ns2:annotationElement><ns2:annotationElement position="459" colour="-9623040"><ns2:displayCharacter>2</ns2:displayCharacter><ns2:description> !aliphatic !aromatic</ns2:description><ns2:value>2.0</ns2:value></ns2:annotationElement><ns2:annotationElement position="460" colour="-9623040"><ns2:displayCharacter>2</ns2:displayCharacter><ns2:description> !aromatic !proline</ns2:description><ns2:value>2.0</ns2:value></ns2:annotationElement><ns2:annotationElement position="461" colour="-6395904"><ns2:displayCharacter>5</ns2:displayCharacter><ns2:description> !aromatic !charged !negative !positive !proline</ns2:description><ns2:value>5.0</ns2:value></ns2:annotationElement><ns2:annotationElement position="462" colour="-6395904"><ns2:displayCharacter>5</ns2:displayCharacter><ns2:description> !aromatic !charged !negative !positive !proline</ns2:description><ns2:value>5.0</ns2:value></ns2:annotationElement><ns2:annotationElement position="463" colour="-6395904"><ns2:displayCharacter>5</ns2:displayCharacter><ns2:description>small !aromatic !charged !negative !positive</ns2:description><ns2:value>5.0</ns2:value></ns2:annotationElement><ns2:annotationElement position="464" colour="-6395904"><ns2:displayCharacter>5</ns2:displayCharacter><ns2:description>polar !aliphatic !proline !small !tiny</ns2:description><ns2:value>5.0</ns2:value></ns2:annotationElement><ns2:annotationElement position="465" colour="-8569088"><ns2:displayCharacter>3</ns2:displayCharacter><ns2:description> !aromatic !proline !tiny</ns2:description><ns2:value>3.0</ns2:value></ns2:annotationElement><ns2:annotationElement position="466" colour="-6395904"><ns2:displayCharacter>5</ns2:displayCharacter><ns2:description> !aromatic !charged !negative !positive !proline</ns2:description><ns2:value>5.0</ns2:value></ns2:annotationElement><ns2:annotationElement position="467" colour="-8569088"><ns2:displayCharacter>3</ns2:displayCharacter><ns2:description> !aromatic !negative !proline</ns2:description><ns2:value>3.0</ns2:value></ns2:annotationElement><ns2:annotationElement position="468" colour="-7515392"><ns2:displayCharacter>4</ns2:displayCharacter><ns2:description> !aromatic !positive !proline !tiny</ns2:description><ns2:value>4.0</ns2:value></ns2:annotationElement><ns2:annotationElement position="469" colour="-9623040"><ns2:displayCharacter>2</ns2:displayCharacter><ns2:description> !aromatic !negative</ns2:description><ns2:value>2.0</ns2:value></ns2:annotationElement><ns2:annotationElement position="470" colour="-8569088"><ns2:displayCharacter>3</ns2:displayCharacter><ns2:description> !aromatic !negative !proline</ns2:description><ns2:value>3.0</ns2:value></ns2:annotationElement><ns2:annotationElement position="471" colour="-7515392"><ns2:displayCharacter>4</ns2:displayCharacter><ns2:description> !aliphatic !aromatic !positive !proline</ns2:description><ns2:value>4.0</ns2:value></ns2:annotationElement><ns2:annotationElement position="472" colour="-6395904"><ns2:displayCharacter>5</ns2:displayCharacter><ns2:description> !aromatic !charged !negative !positive !proline</ns2:description><ns2:value>5.0</ns2:value></ns2:annotationElement><ns2:annotationElement position="473" colour="-8569088"><ns2:displayCharacter>3</ns2:displayCharacter><ns2:description> !aromatic !negative !proline</ns2:description><ns2:value>3.0</ns2:value></ns2:annotationElement><ns2:annotationElement position="474" colour="-8569088"><ns2:displayCharacter>3</ns2:displayCharacter><ns2:description> !aromatic !positive !proline</ns2:description><ns2:value>3.0</ns2:value></ns2:annotationElement><ns2:annotationElement position="475" colour="-7515392"><ns2:displayCharacter>4</ns2:displayCharacter><ns2:description> !aliphatic !aromatic !negative !proline</ns2:description><ns2:value>4.0</ns2:value></ns2:annotationElement><ns2:annotationElement position="476" colour="-8569088"><ns2:displayCharacter>3</ns2:displayCharacter><ns2:description>hydrophobic !negative !proline</ns2:description><ns2:value>3.0</ns2:value></ns2:annotationElement><ns2:annotationElement position="477" colour="-8569088"><ns2:displayCharacter>3</ns2:displayCharacter><ns2:description> !aliphatic !negative !proline</ns2:description><ns2:value>3.0</ns2:value></ns2:annotationElement><ns2:annotationElement position="478" colour="-6395904"><ns2:displayCharacter>5</ns2:displayCharacter><ns2:description> !aromatic !negative !proline !small !tiny</ns2:description><ns2:value>5.0</ns2:value></ns2:annotationElement><ns2:annotationElement position="479" colour="-8569088"><ns2:displayCharacter>3</ns2:displayCharacter><ns2:description>hydrophobic !negative !proline</ns2:description><ns2:value>3.0</ns2:value></ns2:annotationElement><ns2:annotationElement position="480" colour="-6395904"><ns2:displayCharacter>5</ns2:displayCharacter><ns2:description> !aliphatic !aromatic !charged !negative !positive</ns2:description><ns2:value>5.0</ns2:value></ns2:annotationElement><ns2:annotationElement position="481" colour="-7515392"><ns2:displayCharacter>4</ns2:displayCharacter><ns2:description> !aliphatic !aromatic !negative !proline</ns2:description><ns2:value>4.0</ns2:value></ns2:annotationElement><ns2:annotationElement position="482" colour="-8569088"><ns2:displayCharacter>3</ns2:displayCharacter><ns2:description>hydrophobic !negative !proline</ns2:description><ns2:value>3.0</ns2:value></ns2:annotationElement><ns2:annotationElement position="483" colour="-8569088"><ns2:displayCharacter>3</ns2:displayCharacter><ns2:description> !aromatic !negative !proline</ns2:description><ns2:value>3.0</ns2:value></ns2:annotationElement><ns2:annotationElement position="484" colour="-7515392"><ns2:displayCharacter>4</ns2:displayCharacter><ns2:description> !aromatic !charged !negative !positive</ns2:description><ns2:value>4.0</ns2:value></ns2:annotationElement><ns2:annotationElement position="485" colour="-6395904"><ns2:displayCharacter>5</ns2:displayCharacter><ns2:description>small !aromatic !charged !negative !positive</ns2:description><ns2:value>5.0</ns2:value></ns2:annotationElement><ns2:annotationElement position="486" colour="-7515392"><ns2:displayCharacter>4</ns2:displayCharacter><ns2:description> !aromatic !negative !proline !tiny</ns2:description><ns2:value>4.0</ns2:value></ns2:annotationElement><ns2:annotationElement position="487" colour="-9623040"><ns2:displayCharacter>2</ns2:displayCharacter><ns2:description> !aliphatic !aromatic</ns2:description><ns2:value>2.0</ns2:value></ns2:annotationElement><ns2:annotationElement position="488" colour="-6395904"><ns2:displayCharacter>5</ns2:displayCharacter><ns2:description>polar !aliphatic !negative !proline !tiny</ns2:description><ns2:value>5.0</ns2:value></ns2:annotationElement><ns2:annotationElement position="489" colour="-8569088"><ns2:displayCharacter>3</ns2:displayCharacter><ns2:description> !aliphatic !aromatic !negative</ns2:description><ns2:value>3.0</ns2:value></ns2:annotationElement><ns2:annotationElement position="490" colour="-8569088"><ns2:displayCharacter>3</ns2:displayCharacter><ns2:description> !negative !proline !tiny</ns2:description><ns2:value>3.0</ns2:value></ns2:annotationElement><ns2:annotationElement position="491" colour="-9623040"><ns2:displayCharacter>2</ns2:displayCharacter><ns2:description> !aliphatic !positive</ns2:description><ns2:value>2.0</ns2:value></ns2:annotationElement><ns2:annotationElement position="492" colour="-6395904"><ns2:displayCharacter>5</ns2:displayCharacter><ns2:description>polar !aliphatic !aromatic !negative !proline</ns2:description><ns2:value>5.0</ns2:value></ns2:annotationElement><ns2:annotationElement position="493" colour="-7515392"><ns2:displayCharacter>4</ns2:displayCharacter><ns2:description> !charged !negative !positive !proline</ns2:description><ns2:value>4.0</ns2:value></ns2:annotationElement><ns2:annotationElement position="494" colour="-8569088"><ns2:displayCharacter>3</ns2:displayCharacter><ns2:description>hydrophobic !negative !proline</ns2:description><ns2:value>3.0</ns2:value></ns2:annotationElement><ns2:annotationElement position="495" colour="-8569088"><ns2:displayCharacter>3</ns2:displayCharacter><ns2:description> !negative !proline !tiny</ns2:description><ns2:value>3.0</ns2:value></ns2:annotationElement><ns2:annotationElement position="496" colour="-8569088"><ns2:displayCharacter>3</ns2:displayCharacter><ns2:description> !aliphatic !aromatic !proline</ns2:description><ns2:value>3.0</ns2:value></ns2:annotationElement><ns2:annotationElement position="497" colour="-8569088"><ns2:displayCharacter>3</ns2:displayCharacter><ns2:description> !aromatic !negative !proline</ns2:description><ns2:value>3.0</ns2:value></ns2:annotationElement><ns2:annotationElement position="498" colour="-8569088"><ns2:displayCharacter>3</ns2:displayCharacter><ns2:description> !aliphatic !positive !tiny</ns2:description><ns2:value>3.0</ns2:value></ns2:annotationElement><ns2:annotationElement position="499" colour="-8569088"><ns2:displayCharacter>3</ns2:displayCharacter><ns2:description> !aliphatic !positive !proline</ns2:description><ns2:value>3.0</ns2:value></ns2:annotationElement><ns2:annotationElement position="500" colour="-7515392"><ns2:displayCharacter>4</ns2:displayCharacter><ns2:description> !aromatic !charged !negative !positive</ns2:description><ns2:value>4.0</ns2:value></ns2:annotationElement><ns2:annotationElement position="501" colour="-10676992"><ns2:displayCharacter>1</ns2:displayCharacter><ns2:description> !proline</ns2:description><ns2:value>1.0</ns2:value></ns2:annotationElement><ns2:annotationElement position="502" colour="-8569088"><ns2:displayCharacter>3</ns2:displayCharacter><ns2:description> !aromatic !negative !proline</ns2:description><ns2:value>3.0</ns2:value></ns2:annotationElement><ns2:annotationElement position="503" colour="-9623040"><ns2:displayCharacter>2</ns2:displayCharacter><ns2:description> !aromatic !tiny</ns2:description><ns2:value>2.0</ns2:value></ns2:annotationElement><ns2:annotationElement position="504" colour="-5341952"><ns2:displayCharacter>6</ns2:displayCharacter><ns2:description> !aliphatic !charged !negative !polar !positive !tiny</ns2:description><ns2:value>6.0</ns2:value></ns2:annotationElement><ns2:annotationElement position="505" colour="-8569088"><ns2:displayCharacter>3</ns2:displayCharacter><ns2:description> !aromatic !negative !tiny</ns2:description><ns2:value>3.0</ns2:value></ns2:annotationElement><ns2:annotationElement position="506" colour="-4288000"><ns2:displayCharacter>7</ns2:displayCharacter><ns2:description>hydrophobic polar !aliphatic !aromatic !negative !proline !tiny</ns2:description><ns2:value>7.0</ns2:value></ns2:annotationElement><ns2:annotationElement position="507" colour="-7515392"><ns2:displayCharacter>4</ns2:displayCharacter><ns2:description> !aromatic !positive !proline !tiny</ns2:description><ns2:value>4.0</ns2:value></ns2:annotationElement><ns2:annotationElement position="508" colour="-8569088"><ns2:displayCharacter>3</ns2:displayCharacter><ns2:description> !aromatic !negative !proline</ns2:description><ns2:value>3.0</ns2:value></ns2:annotationElement><ns2:annotationElement position="509" colour="-7515392"><ns2:displayCharacter>4</ns2:displayCharacter><ns2:description>polar !aliphatic !proline !tiny</ns2:description><ns2:value>4.0</ns2:value></ns2:annotationElement><ns2:annotationElement position="510" colour="-7515392"><ns2:displayCharacter>4</ns2:displayCharacter><ns2:description> !aromatic !charged !negative !positive</ns2:description><ns2:value>4.0</ns2:value></ns2:annotationElement><ns2:annotationElement position="511" colour="-9623040"><ns2:displayCharacter>2</ns2:displayCharacter><ns2:description> !aromatic !proline</ns2:description><ns2:value>2.0</ns2:value></ns2:annotationElement><ns2:annotationElement position="512" colour="-9623040"><ns2:displayCharacter>2</ns2:displayCharacter><ns2:description> !negative !proline</ns2:description><ns2:value>2.0</ns2:value></ns2:annotationElement><ns2:annotationElement position="513" colour="-9623040"><ns2:displayCharacter>2</ns2:displayCharacter><ns2:description> !aliphatic !negative</ns2:description><ns2:value>2.0</ns2:value></ns2:annotationElement><ns2:annotationElement position="514" colour="-8569088"><ns2:displayCharacter>3</ns2:displayCharacter><ns2:description> !aliphatic !positive !proline</ns2:description><ns2:value>3.0</ns2:value></ns2:annotationElement><ns2:annotationElement position="515" colour="-8569088"><ns2:displayCharacter>3</ns2:displayCharacter><ns2:description> !aliphatic !negative !tiny</ns2:description><ns2:value>3.0</ns2:value></ns2:annotationElement><ns2:annotationElement position="516" colour="-9623040"><ns2:displayCharacter>2</ns2:displayCharacter><ns2:description> !proline !tiny</ns2:description><ns2:value>2.0</ns2:value></ns2:annotationElement><ns2:annotationElement position="517" colour="-6395904"><ns2:displayCharacter>5</ns2:displayCharacter><ns2:description> !aromatic !charged !negative !positive !proline</ns2:description><ns2:value>5.0</ns2:value></ns2:annotationElement><ns2:annotationElement position="518" colour="-7515392"><ns2:displayCharacter>4</ns2:displayCharacter><ns2:description>polar !aliphatic !proline !tiny</ns2:description><ns2:value>4.0</ns2:value></ns2:annotationElement><ns2:annotationElement position="519" colour="-6395904"><ns2:displayCharacter>5</ns2:displayCharacter><ns2:description>hydrophobic !negative !proline !small !tiny</ns2:description><ns2:value>5.0</ns2:value></ns2:annotationElement><ns2:annotationElement position="520" colour="-10676992"><ns2:displayCharacter>1</ns2:displayCharacter><ns2:description> !aliphatic</ns2:description><ns2:value>1.0</ns2:value></ns2:annotationElement><ns2:annotationElement position="521" colour="-7515392"><ns2:displayCharacter>4</ns2:displayCharacter><ns2:description>hydrophobic !aromatic !negative !proline</ns2:description><ns2:value>4.0</ns2:value></ns2:annotationElement><ns2:annotationElement position="522" colour="-8569088"><ns2:displayCharacter>3</ns2:displayCharacter><ns2:description> !proline !small !tiny</ns2:description><ns2:value>3.0</ns2:value></ns2:annotationElement><ns2:annotationElement position="523" colour="-10676992"><ns2:displayCharacter>1</ns2:displayCharacter><ns2:description> !proline</ns2:description><ns2:value>1.0</ns2:value></ns2:annotationElement><ns2:annotationElement position="524" colour="-8569088"><ns2:displayCharacter>3</ns2:displayCharacter><ns2:description> !aliphatic !aromatic !negative</ns2:description><ns2:value>3.0</ns2:value></ns2:annotationElement><ns2:annotationElement position="525" colour="-7515392"><ns2:displayCharacter>4</ns2:displayCharacter><ns2:description> !aliphatic !aromatic !positive !proline</ns2:description><ns2:value>4.0</ns2:value></ns2:annotationElement><ns2:annotationElement position="526" colour="-6395904"><ns2:displayCharacter>5</ns2:displayCharacter><ns2:description> !aromatic !charged !negative !polar !positive</ns2:description><ns2:value>5.0</ns2:value></ns2:annotationElement><ns2:annotationElement position="527" colour="-10676992"><ns2:displayCharacter>1</ns2:displayCharacter><ns2:description> !proline</ns2:description><ns2:value>1.0</ns2:value></ns2:annotationElement><ns2:annotationElement position="528" colour="-8569088"><ns2:displayCharacter>3</ns2:displayCharacter><ns2:description> !proline !small !tiny</ns2:description><ns2:value>3.0</ns2:value></ns2:annotationElement><ns2:annotationElement position="529" colour="-9623040"><ns2:displayCharacter>2</ns2:displayCharacter><ns2:description> !aliphatic !negative</ns2:description><ns2:value>2.0</ns2:value></ns2:annotationElement><ns2:annotationElement position="530" colour="-7515392"><ns2:displayCharacter>4</ns2:displayCharacter><ns2:description>hydrophobic !aromatic !negative !proline</ns2:description><ns2:value>4.0</ns2:value></ns2:annotationElement><ns2:annotationElement position="531" colour="-8569088"><ns2:displayCharacter>3</ns2:displayCharacter><ns2:description> !aromatic !negative !proline</ns2:description><ns2:value>3.0</ns2:value></ns2:annotationElement><ns2:annotationElement position="532" colour="-8569088"><ns2:displayCharacter>3</ns2:displayCharacter><ns2:description> !aliphatic !positive !proline</ns2:description><ns2:value>3.0</ns2:value></ns2:annotationElement><ns2:annotationElement position="533" colour="-6395904"><ns2:displayCharacter>5</ns2:displayCharacter><ns2:description> !aromatic !charged !negative !positive !proline</ns2:description><ns2:value>5.0</ns2:value></ns2:annotationElement><ns2:annotationElement position="534" colour="-6395904"><ns2:displayCharacter>5</ns2:displayCharacter><ns2:description>hydrophobic !charged !negative !positive !proline</ns2:description><ns2:value>5.0</ns2:value></ns2:annotationElement><ns2:annotationElement position="535" colour="-6395904"><ns2:displayCharacter>5</ns2:displayCharacter><ns2:description>polar !aliphatic !aromatic !positive !proline</ns2:description><ns2:value>5.0</ns2:value></ns2:annotationElement><ns2:annotationElement position="536" colour="-9623040"><ns2:displayCharacter>2</ns2:displayCharacter><ns2:description> !aliphatic !negative</ns2:description><ns2:value>2.0</ns2:value></ns2:annotationElement><ns2:annotationElement position="537" colour="-7515392"><ns2:displayCharacter>4</ns2:displayCharacter><ns2:description> !aliphatic !aromatic !negative !proline</ns2:description><ns2:value>4.0</ns2:value></ns2:annotationElement><ns2:annotationElement position="538" colour="-8569088"><ns2:displayCharacter>3</ns2:displayCharacter><ns2:description> !aromatic !proline !tiny</ns2:description><ns2:value>3.0</ns2:value></ns2:annotationElement><ns2:annotationElement position="539" colour="-9623040"><ns2:displayCharacter>2</ns2:displayCharacter><ns2:description> !aromatic !positive</ns2:description><ns2:value>2.0</ns2:value></ns2:annotationElement><ns2:annotationElement position="540" colour="-8569088"><ns2:displayCharacter>3</ns2:displayCharacter><ns2:description> !aromatic !negative !proline</ns2:description><ns2:value>3.0</ns2:value></ns2:annotationElement><ns2:annotationElement position="541" colour="-9623040"><ns2:displayCharacter>2</ns2:displayCharacter><ns2:description> !positive !proline</ns2:description><ns2:value>2.0</ns2:value></ns2:annotationElement><ns2:annotationElement position="542" colour="-7515392"><ns2:displayCharacter>4</ns2:displayCharacter><ns2:description> !charged !negative !positive !proline</ns2:description><ns2:value>4.0</ns2:value></ns2:annotationElement><ns2:annotationElement position="543" colour="-8569088"><ns2:displayCharacter>3</ns2:displayCharacter><ns2:description> !aromatic !proline !tiny</ns2:description><ns2:value>3.0</ns2:value></ns2:annotationElement><ns2:annotationElement position="544" colour="-9623040"><ns2:displayCharacter>2</ns2:displayCharacter><ns2:description> !aromatic !tiny</ns2:description><ns2:value>2.0</ns2:value></ns2:annotationElement><ns2:annotationElement position="545" colour="-9623040"><ns2:displayCharacter>2</ns2:displayCharacter><ns2:description> !positive !proline</ns2:description><ns2:value>2.0</ns2:value></ns2:annotationElement><ns2:annotationElement position="546" colour="-6395904"><ns2:displayCharacter>5</ns2:displayCharacter><ns2:description> !aromatic !charged !negative !positive !proline</ns2:description><ns2:value>5.0</ns2:value></ns2:annotationElement><ns2:annotationElement position="547" colour="-7515392"><ns2:displayCharacter>4</ns2:displayCharacter><ns2:description> !aromatic !negative !proline !tiny</ns2:description><ns2:value>4.0</ns2:value></ns2:annotationElement><ns2:annotationElement position="548" colour="-8569088"><ns2:displayCharacter>3</ns2:displayCharacter><ns2:description> !aromatic !proline !tiny</ns2:description><ns2:value>3.0</ns2:value></ns2:annotationElement><ns2:annotationElement position="549" colour="-7515392"><ns2:displayCharacter>4</ns2:displayCharacter><ns2:description> !aliphatic !aromatic !negative !proline</ns2:description><ns2:value>4.0</ns2:value></ns2:annotationElement><ns2:annotationElement position="550" colour="-8569088"><ns2:displayCharacter>3</ns2:displayCharacter><ns2:description>small !aromatic !positive</ns2:description><ns2:value>3.0</ns2:value></ns2:annotationElement><ns2:annotationElement position="551" colour="-7515392"><ns2:displayCharacter>4</ns2:displayCharacter><ns2:description> !aromatic !positive !proline !tiny</ns2:description><ns2:value>4.0</ns2:value></ns2:annotationElement><ns2:annotationElement position="552" colour="-7515392"><ns2:displayCharacter>4</ns2:displayCharacter><ns2:description> !aliphatic !aromatic !positive !proline</ns2:description><ns2:value>4.0</ns2:value></ns2:annotationElement><ns2:annotationElement position="553" colour="-8569088"><ns2:displayCharacter>3</ns2:displayCharacter><ns2:description> !aromatic !proline !tiny</ns2:description><ns2:value>3.0</ns2:value></ns2:annotationElement><ns2:annotationElement position="554" colour="-10676992"><ns2:displayCharacter>1</ns2:displayCharacter><ns2:description> !proline</ns2:description><ns2:value>1.0</ns2:value></ns2:annotationElement><ns2:annotationElement position="555" colour="-8569088"><ns2:displayCharacter>3</ns2:displayCharacter><ns2:description> !aliphatic !aromatic !proline</ns2:description><ns2:value>3.0</ns2:value></ns2:annotationElement><ns2:annotationElement position="556" colour="-9623040"><ns2:displayCharacter>2</ns2:displayCharacter><ns2:description> !positive !proline</ns2:description><ns2:value>2.0</ns2:value></ns2:annotationElement><ns2:annotationElement position="557" colour="-6395904"><ns2:displayCharacter>5</ns2:displayCharacter><ns2:description>hydrophobic !aromatic !negative !proline !tiny</ns2:description><ns2:value>5.0</ns2:value></ns2:annotationElement><ns2:annotationElement position="558" colour="-7515392"><ns2:displayCharacter>4</ns2:displayCharacter><ns2:description> !aliphatic !aromatic !negative !proline</ns2:description><ns2:value>4.0</ns2:value></ns2:annotationElement><ns2:annotationElement position="559" colour="-7515392"><ns2:displayCharacter>4</ns2:displayCharacter><ns2:description> !charged !negative !positive !proline</ns2:description><ns2:value>4.0</ns2:value></ns2:annotationElement><ns2:annotationElement position="560" colour="-9623040"><ns2:displayCharacter>2</ns2:displayCharacter><ns2:description> !negative !tiny</ns2:description><ns2:value>2.0</ns2:value></ns2:annotationElement><ns2:annotationElement position="561" colour="-8569088"><ns2:displayCharacter>3</ns2:displayCharacter><ns2:description> !negative !proline !tiny</ns2:description><ns2:value>3.0</ns2:value></ns2:annotationElement><ns2:annotationElement position="562" colour="-8569088"><ns2:displayCharacter>3</ns2:displayCharacter><ns2:description> !aromatic !positive !proline</ns2:description><ns2:value>3.0</ns2:value></ns2:annotationElement><ns2:annotationElement position="563" colour="-8569088"><ns2:displayCharacter>3</ns2:displayCharacter><ns2:description> !aromatic !positive !proline</ns2:description><ns2:value>3.0</ns2:value></ns2:annotationElement><ns2:annotationElement position="564" colour="-4288000"><ns2:displayCharacter>7</ns2:displayCharacter><ns2:description>small !aliphatic !aromatic !charged !negative !positive !proline</ns2:description><ns2:value>7.0</ns2:value></ns2:annotationElement><ns2:annotationElement position="565" colour="-7515392"><ns2:displayCharacter>4</ns2:displayCharacter><ns2:description> !aliphatic !aromatic !negative !proline</ns2:description><ns2:value>4.0</ns2:value></ns2:annotationElement><ns2:annotationElement position="566" colour="-7515392"><ns2:displayCharacter>4</ns2:displayCharacter><ns2:description> !aliphatic !aromatic !negative !proline</ns2:description><ns2:value>4.0</ns2:value></ns2:annotationElement><ns2:annotationElement position="567" colour="-7515392"><ns2:displayCharacter>4</ns2:displayCharacter><ns2:description> !charged !negative !positive !proline</ns2:description><ns2:value>4.0</ns2:value></ns2:annotationElement><ns2:annotationElement position="568" colour="-8569088"><ns2:displayCharacter>3</ns2:displayCharacter><ns2:description> !aliphatic !aromatic !negative</ns2:description><ns2:value>3.0</ns2:value></ns2:annotationElement><ns2:annotationElement position="569" colour="-9623040"><ns2:displayCharacter>2</ns2:displayCharacter><ns2:description> !aliphatic !negative</ns2:description><ns2:value>2.0</ns2:value></ns2:annotationElement><ns2:annotationElement position="570" colour="-9623040"><ns2:displayCharacter>2</ns2:displayCharacter><ns2:description> !negative !proline</ns2:description><ns2:value>2.0</ns2:value></ns2:annotationElement><ns2:annotationElement position="571" colour="-9623040"><ns2:displayCharacter>2</ns2:displayCharacter><ns2:description> !positive !proline</ns2:description><ns2:value>2.0</ns2:value></ns2:annotationElement><ns2:annotationElement position="572" colour="-9623040"><ns2:displayCharacter>2</ns2:displayCharacter><ns2:description> !aromatic !tiny</ns2:description><ns2:value>2.0</ns2:value></ns2:annotationElement><ns2:annotationElement position="573" colour="-10676992"><ns2:displayCharacter>1</ns2:displayCharacter><ns2:description> !tiny</ns2:description><ns2:value>1.0</ns2:value></ns2:annotationElement><ns2:annotationElement position="574" colour="-7515392"><ns2:displayCharacter>4</ns2:displayCharacter><ns2:description>small !aliphatic !aromatic !positive</ns2:description><ns2:value>4.0</ns2:value></ns2:annotationElement><ns2:annotationElement position="575" colour="-7515392"><ns2:displayCharacter>4</ns2:displayCharacter><ns2:description>small !aromatic !positive !proline</ns2:description><ns2:value>4.0</ns2:value></ns2:annotationElement><ns2:annotationElement position="576" colour="-7515392"><ns2:displayCharacter>4</ns2:displayCharacter><ns2:description>small !aliphatic !aromatic !positive</ns2:description><ns2:value>4.0</ns2:value></ns2:annotationElement><ns2:annotationElement position="577" colour="-9623040"><ns2:displayCharacter>2</ns2:displayCharacter><ns2:description> !aliphatic !aromatic</ns2:description><ns2:value>2.0</ns2:value></ns2:annotationElement><ns2:annotationElement position="578" colour="-8569088"><ns2:displayCharacter>3</ns2:displayCharacter><ns2:description> !charged !negative !positive</ns2:description><ns2:value>3.0</ns2:value></ns2:annotationElement><ns2:annotationElement position="579" colour="-8569088"><ns2:displayCharacter>3</ns2:displayCharacter><ns2:description> !aromatic !negative !proline</ns2:description><ns2:value>3.0</ns2:value></ns2:annotationElement><ns2:annotationElement position="580" colour="-9623040"><ns2:displayCharacter>2</ns2:displayCharacter><ns2:description> !aliphatic !negative</ns2:description><ns2:value>2.0</ns2:value></ns2:annotationElement><ns2:annotationElement position="581" colour="-10676992"><ns2:displayCharacter>1</ns2:displayCharacter><ns2:description> !tiny</ns2:description><ns2:value>1.0</ns2:value></ns2:annotationElement><ns2:annotationElement position="582" colour="-10676992"><ns2:displayCharacter>1</ns2:displayCharacter><ns2:description> !proline</ns2:description><ns2:value>1.0</ns2:value></ns2:annotationElement><ns2:annotationElement position="583" colour="-6395904"><ns2:displayCharacter>5</ns2:displayCharacter><ns2:description> !aromatic !charged !negative !polar !positive</ns2:description><ns2:value>5.0</ns2:value></ns2:annotationElement><ns2:annotationElement position="584" colour="-8569088"><ns2:displayCharacter>3</ns2:displayCharacter><ns2:description> !aliphatic !aromatic !proline</ns2:description><ns2:value>3.0</ns2:value></ns2:annotationElement><ns2:annotationElement position="585" colour="-8569088"><ns2:displayCharacter>3</ns2:displayCharacter><ns2:description> !aliphatic !positive !proline</ns2:description><ns2:value>3.0</ns2:value></ns2:annotationElement><ns2:annotationElement position="586" colour="-7515392"><ns2:displayCharacter>4</ns2:displayCharacter><ns2:description> !charged !negative !polar !positive</ns2:description><ns2:value>4.0</ns2:value></ns2:annotationElement><ns2:annotationElement position="587" colour="-6395904"><ns2:displayCharacter>5</ns2:displayCharacter><ns2:description>polar !aliphatic !negative !proline !tiny</ns2:description><ns2:value>5.0</ns2:value></ns2:annotationElement><ns2:annotationElement position="588" colour="-6395904"><ns2:displayCharacter>5</ns2:displayCharacter><ns2:description> !aromatic !charged !negative !positive !proline</ns2:description><ns2:value>5.0</ns2:value></ns2:annotationElement><ns2:annotationElement position="589" colour="-8569088"><ns2:displayCharacter>3</ns2:displayCharacter><ns2:description>polar !aliphatic !proline</ns2:description><ns2:value>3.0</ns2:value></ns2:annotationElement><ns2:annotationElement position="590" colour="-6395904"><ns2:displayCharacter>5</ns2:displayCharacter><ns2:description>hydrophobic !charged !negative !positive !proline</ns2:description><ns2:value>5.0</ns2:value></ns2:annotationElement><ns2:annotationElement position="591" colour="-8569088"><ns2:displayCharacter>3</ns2:displayCharacter><ns2:description> !aromatic !proline !tiny</ns2:description><ns2:value>3.0</ns2:value></ns2:annotationElement><ns2:annotationElement position="592" colour="-9623040"><ns2:displayCharacter>2</ns2:displayCharacter><ns2:description> !positive !proline</ns2:description><ns2:value>2.0</ns2:value></ns2:annotationElement><ns2:annotationElement position="593" colour="-7515392"><ns2:displayCharacter>4</ns2:displayCharacter><ns2:description> !aromatic !positive !proline !tiny</ns2:description><ns2:value>4.0</ns2:value></ns2:annotationElement><ns2:annotationElement position="594" colour="-7515392"><ns2:displayCharacter>4</ns2:displayCharacter><ns2:description> !charged !negative !positive !tiny</ns2:description><ns2:value>4.0</ns2:value></ns2:annotationElement><ns2:annotationElement position="595" colour="-8569088"><ns2:displayCharacter>3</ns2:displayCharacter><ns2:description> !aromatic !positive !proline</ns2:description><ns2:value>3.0</ns2:value></ns2:annotationElement><ns2:annotationElement position="596" colour="-8569088"><ns2:displayCharacter>3</ns2:displayCharacter><ns2:description>hydrophobic !negative !proline</ns2:description><ns2:value>3.0</ns2:value></ns2:annotationElement><ns2:annotationElement position="597" colour="-7515392"><ns2:displayCharacter>4</ns2:displayCharacter><ns2:description> !aromatic !charged !negative !positive</ns2:description><ns2:value>4.0</ns2:value></ns2:annotationElement><ns2:annotationElement position="598" colour="-9623040"><ns2:displayCharacter>2</ns2:displayCharacter><ns2:description> !aromatic !proline</ns2:description><ns2:value>2.0</ns2:value></ns2:annotationElement><ns2:annotationElement position="599" colour="-6395904"><ns2:displayCharacter>5</ns2:displayCharacter><ns2:description>polar !aliphatic !negative !proline !tiny</ns2:description><ns2:value>5.0</ns2:value></ns2:annotationElement><ns2:annotationElement position="600" colour="-8569088"><ns2:displayCharacter>3</ns2:displayCharacter><ns2:description> !aliphatic !negative !proline</ns2:description><ns2:value>3.0</ns2:value></ns2:annotationElement><ns2:annotationElement position="601" colour="-8569088"><ns2:displayCharacter>3</ns2:displayCharacter><ns2:description> !aromatic !negative !proline</ns2:description><ns2:value>3.0</ns2:value></ns2:annotationElement><ns2:annotationElement position="602" colour="-11730944"><ns2:displayCharacter>-</ns2:displayCharacter><ns2:description></ns2:description><ns2:value>0.0</ns2:value></ns2:annotationElement><ns2:annotationElement position="603" colour="-11730944"><ns2:displayCharacter>-</ns2:displayCharacter><ns2:description></ns2:description><ns2:value>0.0</ns2:value></ns2:annotationElement><ns2:annotationElement position="604" colour="-11730944"><ns2:displayCharacter>-</ns2:displayCharacter><ns2:description></ns2:description><ns2:value>0.0</ns2:value></ns2:annotationElement><ns2:annotationElement position="605" colour="-11730944"><ns2:displayCharacter>-</ns2:displayCharacter><ns2:description></ns2:description><ns2:value>0.0</ns2:value></ns2:annotationElement><ns2:annotationElement position="606" colour="-11730944"><ns2:displayCharacter>-</ns2:displayCharacter><ns2:description></ns2:description><ns2:value>0.0</ns2:value></ns2:annotationElement><ns2:annotationElement position="607" colour="-11730944"><ns2:displayCharacter>-</ns2:displayCharacter><ns2:description></ns2:description><ns2:value>0.0</ns2:value></ns2:annotationElement><ns2:annotationElement position="608" colour="-11730944"><ns2:displayCharacter>-</ns2:displayCharacter><ns2:description></ns2:description><ns2:value>0.0</ns2:value></ns2:annotationElement><ns2:annotationElement position="609" colour="-11730944"><ns2:displayCharacter>-</ns2:displayCharacter><ns2:description></ns2:description><ns2:value>0.0</ns2:value></ns2:annotationElement><ns2:annotationElement position="610" colour="-11730944"><ns2:displayCharacter>-</ns2:displayCharacter><ns2:description></ns2:description><ns2:value>0.0</ns2:value></ns2:annotationElement><ns2:annotationElement position="611" colour="-11730944"><ns2:displayCharacter>-</ns2:displayCharacter><ns2:description></ns2:description><ns2:value>0.0</ns2:value></ns2:annotationElement><ns2:annotationElement position="612" colour="-11730944"><ns2:displayCharacter>-</ns2:displayCharacter><ns2:description></ns2:description><ns2:value>0.0</ns2:value></ns2:annotationElement><ns2:annotationElement position="613" colour="-11730944"><ns2:displayCharacter>-</ns2:displayCharacter><ns2:description></ns2:description><ns2:value>0.0</ns2:value></ns2:annotationElement><ns2:annotationElement position="614" colour="-11730944"><ns2:displayCharacter>-</ns2:displayCharacter><ns2:description></ns2:description><ns2:value>0.0</ns2:value></ns2:annotationElement><ns2:annotationElement position="615" colour="-11730944"><ns2:displayCharacter>-</ns2:displayCharacter><ns2:description></ns2:description><ns2:value>0.0</ns2:value></ns2:annotationElement><ns2:annotationElement position="616" colour="-11730944"><ns2:displayCharacter>-</ns2:displayCharacter><ns2:description></ns2:description><ns2:value>0.0</ns2:value></ns2:annotationElement><ns2:annotationElement position="617" colour="-11730944"><ns2:displayCharacter>-</ns2:displayCharacter><ns2:description></ns2:description><ns2:value>0.0</ns2:value></ns2:annotationElement><ns2:annotationElement position="618" colour="-11730944"><ns2:displayCharacter>-</ns2:displayCharacter><ns2:description></ns2:description><ns2:value>0.0</ns2:value></ns2:annotationElement><ns2:annotationElement position="619" colour="-11730944"><ns2:displayCharacter>-</ns2:displayCharacter><ns2:description></ns2:description><ns2:value>0.0</ns2:value></ns2:annotationElement><ns2:annotationElement position="620" colour="-11730944"><ns2:displayCharacter>-</ns2:displayCharacter><ns2:description></ns2:description><ns2:value>0.0</ns2:value></ns2:annotationElement><ns2:annotationElement position="621" colour="-11730944"><ns2:displayCharacter>-</ns2:displayCharacter><ns2:description></ns2:description><ns2:value>0.0</ns2:value></ns2:annotationElement><ns2:annotationElement position="622" colour="-11730944"><ns2:displayCharacter>-</ns2:displayCharacter><ns2:description></ns2:description><ns2:value>0.0</ns2:value></ns2:annotationElement><ns2:annotationElement position="623" colour="-11730944"><ns2:displayCharacter>-</ns2:displayCharacter><ns2:description></ns2:description><ns2:value>0.0</ns2:value></ns2:annotationElement><ns2:annotationElement position="624" colour="-11730944"><ns2:displayCharacter>-</ns2:displayCharacter><ns2:description></ns2:description><ns2:value>0.0</ns2:value></ns2:annotationElement><ns2:annotationElement position="625" colour="-11730944"><ns2:displayCharacter>-</ns2:displayCharacter><ns2:description></ns2:description><ns2:value>0.0</ns2:value></ns2:annotationElement><ns2:annotationElement position="626" colour="-11730944"><ns2:displayCharacter>-</ns2:displayCharacter><ns2:description></ns2:description><ns2:value>0.0</ns2:value></ns2:annotationElement><ns2:annotationElement position="627" colour="-11730944"><ns2:displayCharacter>-</ns2:displayCharacter><ns2:description></ns2:description><ns2:value>0.0</ns2:value></ns2:annotationElement><ns2:annotationElement position="628" colour="-11730944"><ns2:displayCharacter>-</ns2:displayCharacter><ns2:description></ns2:description><ns2:value>0.0</ns2:value></ns2:annotationElement><ns2:annotationElement position="629" colour="-11730944"><ns2:displayCharacter>-</ns2:displayCharacter><ns2:description></ns2:description><ns2:value>0.0</ns2:value></ns2:annotationElement><ns2:annotationElement position="630" colour="-11730944"><ns2:displayCharacter>-</ns2:displayCharacter><ns2:description></ns2:description><ns2:value>0.0</ns2:value></ns2:annotationElement><ns2:annotationElement position="631" colour="-11730944"><ns2:displayCharacter>-</ns2:displayCharacter><ns2:description></ns2:description><ns2:value>0.0</ns2:value></ns2:annotationElement><ns2:annotationElement position="632" colour="-11730944"><ns2:displayCharacter>-</ns2:displayCharacter><ns2:description></ns2:description><ns2:value>0.0</ns2:value></ns2:annotationElement><ns2:annotationElement position="633" colour="-11730944"><ns2:displayCharacter>-</ns2:displayCharacter><ns2:description></ns2:description><ns2:value>0.0</ns2:value></ns2:annotationElement><ns2:annotationElement position="634" colour="-11730944"><ns2:displayCharacter>-</ns2:displayCharacter><ns2:description></ns2:description><ns2:value>0.0</ns2:value></ns2:annotationElement><ns2:annotationElement position="635" colour="-11730944"><ns2:displayCharacter>-</ns2:displayCharacter><ns2:description></ns2:description><ns2:value>0.0</ns2:value></ns2:annotationElement><ns2:annotationElement position="636" colour="-11730944"><ns2:displayCharacter>-</ns2:displayCharacter><ns2:description></ns2:description><ns2:value>0.0</ns2:value></ns2:annotationElement><ns2:annotationElement position="637" colour="-11730944"><ns2:displayCharacter>-</ns2:displayCharacter><ns2:description></ns2:description><ns2:value>0.0</ns2:value></ns2:annotationElement><ns2:annotationElement position="638" colour="-11730944"><ns2:displayCharacter>-</ns2:displayCharacter><ns2:description></ns2:description><ns2:value>0.0</ns2:value></ns2:annotationElement><ns2:annotationElement position="639" colour="-11730944"><ns2:displayCharacter>-</ns2:displayCharacter><ns2:description></ns2:description><ns2:value>0.0</ns2:value></ns2:annotationElement><ns2:annotationElement position="640" colour="-11730944"><ns2:displayCharacter>-</ns2:displayCharacter><ns2:description></ns2:description><ns2:value>0.0</ns2:value></ns2:annotationElement><ns2:annotationElement position="641" colour="-11730944"><ns2:displayCharacter>-</ns2:displayCharacter><ns2:description></ns2:description><ns2:value>0.0</ns2:value></ns2:annotationElement><ns2:annotationElement position="642" colour="-11730944"><ns2:displayCharacter>-</ns2:displayCharacter><ns2:description></ns2:description><ns2:value>0.0</ns2:value></ns2:annotationElement><ns2:annotationElement position="643" colour="-11730944"><ns2:displayCharacter>-</ns2:displayCharacter><ns2:description></ns2:description><ns2:value>0.0</ns2:value></ns2:annotationElement><ns2:annotationElement position="644" colour="-11730944"><ns2:displayCharacter>-</ns2:displayCharacter><ns2:description></ns2:description><ns2:value>0.0</ns2:value></ns2:annotationElement><ns2:annotationElement position="645" colour="-11730944"><ns2:displayCharacter>-</ns2:displayCharacter><ns2:description></ns2:description><ns2:value>0.0</ns2:value></ns2:annotationElement><ns2:annotationElement position="646" colour="-11730944"><ns2:displayCharacter>-</ns2:displayCharacter><ns2:description></ns2:description><ns2:value>0.0</ns2:value></ns2:annotationElement><ns2:annotationElement position="647" colour="-11730944"><ns2:displayCharacter>-</ns2:displayCharacter><ns2:description></ns2:description><ns2:value>0.0</ns2:value></ns2:annotationElement><ns2:annotationElement position="648" colour="-11730944"><ns2:displayCharacter>-</ns2:displayCharacter><ns2:description></ns2:description><ns2:value>0.0</ns2:value></ns2:annotationElement><ns2:annotationElement position="649" colour="-11730944"><ns2:displayCharacter>-</ns2:displayCharacter><ns2:description></ns2:description><ns2:value>0.0</ns2:value></ns2:annotationElement><ns2:annotationElement position="650" colour="-11730944"><ns2:displayCharacter>-</ns2:displayCharacter><ns2:description></ns2:description><ns2:value>0.0</ns2:value></ns2:annotationElement><ns2:annotationElement position="651" colour="-11730944"><ns2:displayCharacter>-</ns2:displayCharacter><ns2:description></ns2:description><ns2:value>0.0</ns2:value></ns2:annotationElement><ns2:annotationElement position="652" colour="-11730944"><ns2:displayCharacter>-</ns2:displayCharacter><ns2:description></ns2:description><ns2:value>0.0</ns2:value></ns2:annotationElement><ns2:annotationElement position="653" colour="-11730944"><ns2:displayCharacter>-</ns2:displayCharacter><ns2:description></ns2:description><ns2:value>0.0</ns2:value></ns2:annotationElement><ns2:annotationElement position="654" colour="-11730944"><ns2:displayCharacter>-</ns2:displayCharacter><ns2:description></ns2:description><ns2:value>0.0</ns2:value></ns2:annotationElement><ns2:annotationElement position="655" colour="-11730944"><ns2:displayCharacter>-</ns2:displayCharacter><ns2:description></ns2:description><ns2:value>0.0</ns2:value></ns2:annotationElement><ns2:annotationElement position="656" colour="-11730944"><ns2:displayCharacter>-</ns2:displayCharacter><ns2:description></ns2:description><ns2:value>0.0</ns2:value></ns2:annotationElement><ns2:annotationElement position="657" colour="-11730944"><ns2:displayCharacter>-</ns2:displayCharacter><ns2:description></ns2:description><ns2:value>0.0</ns2:value></ns2:annotationElement><ns2:annotationElement position="658" colour="-11730944"><ns2:displayCharacter>-</ns2:displayCharacter><ns2:description></ns2:description><ns2:value>0.0</ns2:value></ns2:annotationElement><ns2:annotationElement position="659" colour="-11730944"><ns2:displayCharacter>-</ns2:displayCharacter><ns2:description></ns2:description><ns2:value>0.0</ns2:value></ns2:annotationElement><ns2:annotationElement position="660" colour="-11730944"><ns2:displayCharacter>-</ns2:displayCharacter><ns2:description></ns2:description><ns2:value>0.0</ns2:value></ns2:annotationElement><ns2:annotationElement position="661" colour="-11730944"><ns2:displayCharacter>-</ns2:displayCharacter><ns2:description></ns2:description><ns2:value>0.0</ns2:value></ns2:annotationElement><ns2:annotationElement position="662" colour="-11730944"><ns2:displayCharacter>-</ns2:displayCharacter><ns2:description></ns2:description><ns2:value>0.0</ns2:value></ns2:annotationElement><ns2:annotationElement position="663" colour="-11730944"><ns2:displayCharacter>-</ns2:displayCharacter><ns2:description></ns2:description><ns2:value>0.0</ns2:value></ns2:annotationElement><ns2:annotationElement position="664" colour="-11730944"><ns2:displayCharacter>-</ns2:displayCharacter><ns2:description></ns2:description><ns2:value>0.0</ns2:value></ns2:annotationElement><ns2:annotationElement position="665" colour="-11730944"><ns2:displayCharacter>-</ns2:displayCharacter><ns2:description></ns2:description><ns2:value>0.0</ns2:value></ns2:annotationElement><ns2:annotationElement position="666" colour="-11730944"><ns2:displayCharacter>-</ns2:displayCharacter><ns2:description></ns2:description><ns2:value>0.0</ns2:value></ns2:annotationElement><ns2:annotationElement position="667" colour="-11730944"><ns2:displayCharacter>-</ns2:displayCharacter><ns2:description></ns2:description><ns2:value>0.0</ns2:value></ns2:annotationElement><ns2:annotationElement position="668" colour="-11730944"><ns2:displayCharacter>-</ns2:displayCharacter><ns2:description></ns2:description><ns2:value>0.0</ns2:value></ns2:annotationElement><ns2:label>Conservation</ns2:label><ns2:description>Conservation of total alignment less than 25% gaps</ns2:description></ns2:Annotation><ns2:Annotation graph="true" graphType="1" graphGroup="-1" graphHeight="40" id="ann61" scoreOnly="false" visible="true" centreColLabels="false" scaleColLabels="false" showAllColLabels="false" autoCalculated="true" belowAlignment="true" calcId=""><ns2:annotationElement position="0" colour="-6656"><ns2:displayCharacter> </ns2:displayCharacter><ns2:description>242.95917</ns2:description><ns2:value>242.95917</ns2:value></ns2:annotationElement><ns2:annotationElement position="1" colour="-401920"><ns2:displayCharacter> </ns2:displayCharacter><ns2:description>234.76578</ns2:description><ns2:value>234.76578</ns2:value></ns2:annotationElement><ns2:annotationElement position="2" colour="-862976"><ns2:displayCharacter> </ns2:displayCharacter><ns2:description>225.93790</ns2:description><ns2:value>225.9379</ns2:value></ns2:annotationElement><ns2:annotationElement position="3" colour="-665344"><ns2:displayCharacter> </ns2:displayCharacter><ns2:description>229.99113</ns2:description><ns2:value>229.99113</ns2:value></ns2:annotationElement><ns2:annotationElement position="4" colour="-1389824"><ns2:displayCharacter> </ns2:displayCharacter><ns2:description>214.99297</ns2:description><ns2:value>214.99297</ns2:value></ns2:annotationElement><ns2:annotationElement position="5" colour="-731136"><ns2:displayCharacter> </ns2:displayCharacter><ns2:description>228.39000</ns2:description><ns2:value>228.39</ns2:value></ns2:annotationElement><ns2:annotationElement position="6" colour="-401920"><ns2:displayCharacter> </ns2:displayCharacter><ns2:description>234.76578</ns2:description><ns2:value>234.76578</ns2:value></ns2:annotationElement><ns2:annotationElement position="7" colour="-599552"><ns2:displayCharacter> </ns2:displayCharacter><ns2:description>230.80479</ns2:description><ns2:value>230.8048</ns2:value></ns2:annotationElement><ns2:annotationElement position="8" colour="-731136"><ns2:displayCharacter> </ns2:displayCharacter><ns2:description>228.25999</ns2:description><ns2:value>228.26</ns2:value></ns2:annotationElement><ns2:annotationElement position="9" colour="-6656"><ns2:displayCharacter> </ns2:displayCharacter><ns2:description>242.95917</ns2:description><ns2:value>242.95917</ns2:value></ns2:annotationElement><ns2:annotationElement position="10" colour="-1060608"><ns2:displayCharacter> </ns2:displayCharacter><ns2:description>221.17870</ns2:description><ns2:value>221.1787</ns2:value></ns2:annotationElement><ns2:annotationElement position="11" colour="-6656"><ns2:displayCharacter> </ns2:displayCharacter><ns2:description>242.95917</ns2:description><ns2:value>242.95917</ns2:value></ns2:annotationElement><ns2:annotationElement position="12" colour="-731136"><ns2:displayCharacter> </ns2:displayCharacter><ns2:description>228.39000</ns2:description><ns2:value>228.39</ns2:value></ns2:annotationElement><ns2:annotationElement position="13" colour="-401920"><ns2:displayCharacter> </ns2:displayCharacter><ns2:description>235.02281</ns2:description><ns2:value>235.02281</ns2:value></ns2:annotationElement><ns2:annotationElement position="14" colour="-599552"><ns2:displayCharacter> </ns2:displayCharacter><ns2:description>230.46753</ns2:description><ns2:value>230.46753</ns2:value></ns2:annotationElement><ns2:annotationElement position="15" colour="-402176"><ns2:displayCharacter> </ns2:displayCharacter><ns2:description>234.31992</ns2:description><ns2:value>234.31992</ns2:value></ns2:annotationElement><ns2:annotationElement position="16" colour="-665344"><ns2:displayCharacter> </ns2:displayCharacter><ns2:description>229.88261</ns2:description><ns2:value>229.88261</ns2:value></ns2:annotationElement><ns2:annotationElement position="17" colour="-6656"><ns2:displayCharacter> </ns2:displayCharacter><ns2:description>242.95917</ns2:description><ns2:value>242.95917</ns2:value></ns2:annotationElement><ns2:annotationElement position="18" colour="-402176"><ns2:displayCharacter> </ns2:displayCharacter><ns2:description>234.26118</ns2:description><ns2:value>234.26118</ns2:value></ns2:annotationElement><ns2:annotationElement position="19" colour="-863232"><ns2:displayCharacter> </ns2:displayCharacter><ns2:description>224.70654</ns2:description><ns2:value>224.70654</ns2:value></ns2:annotationElement><ns2:annotationElement position="20" colour="-1060608"><ns2:displayCharacter> </ns2:displayCharacter><ns2:description>221.40744</ns2:description><ns2:value>221.40744</ns2:value></ns2:annotationElement><ns2:annotationElement position="21" colour="-6656"><ns2:displayCharacter> </ns2:displayCharacter><ns2:description>242.95917</ns2:description><ns2:value>242.95917</ns2:value></ns2:annotationElement><ns2:annotationElement position="22" colour="-533760"><ns2:displayCharacter> </ns2:displayCharacter><ns2:description>231.90683</ns2:description><ns2:value>231.90683</ns2:value></ns2:annotationElement><ns2:annotationElement position="23" colour="-994816"><ns2:displayCharacter> </ns2:displayCharacter><ns2:description>222.82077</ns2:description><ns2:value>222.82077</ns2:value></ns2:annotationElement><ns2:annotationElement position="24" colour="-665600"><ns2:displayCharacter> </ns2:displayCharacter><ns2:description>228.79591</ns2:description><ns2:value>228.79591</ns2:value></ns2:annotationElement><ns2:annotationElement position="25" colour="-270336"><ns2:displayCharacter> </ns2:displayCharacter><ns2:description>236.95609</ns2:description><ns2:value>236.95609</ns2:value></ns2:annotationElement><ns2:annotationElement position="26" colour="-731136"><ns2:displayCharacter> </ns2:displayCharacter><ns2:description>228.48012</ns2:description><ns2:value>228.48012</ns2:value></ns2:annotationElement><ns2:annotationElement position="27" colour="-270336"><ns2:displayCharacter> </ns2:displayCharacter><ns2:description>236.86710</ns2:description><ns2:value>236.8671</ns2:value></ns2:annotationElement><ns2:annotationElement position="28" colour="-6656"><ns2:displayCharacter> </ns2:displayCharacter><ns2:description>242.95917</ns2:description><ns2:value>242.95917</ns2:value></ns2:annotationElement><ns2:annotationElement position="29" colour="-533760"><ns2:displayCharacter> </ns2:displayCharacter><ns2:description>231.90683</ns2:description><ns2:value>231.90683</ns2:value></ns2:annotationElement><ns2:annotationElement position="30" colour="-994816"><ns2:displayCharacter> </ns2:displayCharacter><ns2:description>222.82077</ns2:description><ns2:value>222.82077</ns2:value></ns2:annotationElement><ns2:annotationElement position="31" colour="-6656"><ns2:displayCharacter> </ns2:displayCharacter><ns2:description>242.95917</ns2:description><ns2:value>242.95917</ns2:value></ns2:annotationElement><ns2:annotationElement position="32" colour="-599552"><ns2:displayCharacter> </ns2:displayCharacter><ns2:description>230.94981</ns2:description><ns2:value>230.94981</ns2:value></ns2:annotationElement><ns2:annotationElement position="33" colour="-533760"><ns2:displayCharacter> </ns2:displayCharacter><ns2:description>232.33217</ns2:description><ns2:value>232.33217</ns2:value></ns2:annotationElement><ns2:annotationElement position="34" colour="-1192448"><ns2:displayCharacter> </ns2:displayCharacter><ns2:description>218.27585</ns2:description><ns2:value>218.27585</ns2:value></ns2:annotationElement><ns2:annotationElement position="35" colour="-599552"><ns2:displayCharacter> </ns2:displayCharacter><ns2:description>230.50928</ns2:description><ns2:value>230.50928</ns2:value></ns2:annotationElement><ns2:annotationElement position="36" colour="-1060608"><ns2:displayCharacter> </ns2:displayCharacter><ns2:description>221.35320</ns2:description><ns2:value>221.3532</ns2:value></ns2:annotationElement><ns2:annotationElement position="37" colour="-599552"><ns2:displayCharacter> </ns2:displayCharacter><ns2:description>231.10315</ns2:description><ns2:value>231.10315</ns2:value></ns2:annotationElement><ns2:annotationElement position="38" colour="-797184"><ns2:displayCharacter> </ns2:displayCharacter><ns2:description>226.08099</ns2:description><ns2:value>226.081</ns2:value></ns2:annotationElement><ns2:annotationElement position="39" colour="-1192448"><ns2:displayCharacter> </ns2:displayCharacter><ns2:description>217.99765</ns2:description><ns2:value>217.99765</ns2:value></ns2:annotationElement><ns2:annotationElement position="40" colour="-1060608"><ns2:displayCharacter> </ns2:displayCharacter><ns2:description>221.75159</ns2:description><ns2:value>221.75159</ns2:value></ns2:annotationElement><ns2:annotationElement position="41" colour="-862976"><ns2:displayCharacter> </ns2:displayCharacter><ns2:description>225.39708</ns2:description><ns2:value>225.39708</ns2:value></ns2:annotationElement><ns2:annotationElement position="42" colour="-665344"><ns2:displayCharacter> </ns2:displayCharacter><ns2:description>229.70311</ns2:description><ns2:value>229.70311</ns2:value></ns2:annotationElement><ns2:annotationElement position="43" colour="-533760"><ns2:displayCharacter> </ns2:displayCharacter><ns2:description>231.44601</ns2:description><ns2:value>231.44601</ns2:value></ns2:annotationElement><ns2:annotationElement position="44" colour="-6656"><ns2:displayCharacter> </ns2:displayCharacter><ns2:description>242.95917</ns2:description><ns2:value>242.95917</ns2:value></ns2:annotationElement><ns2:annotationElement position="45" colour="-467968"><ns2:displayCharacter> </ns2:displayCharacter><ns2:description>232.82008</ns2:description><ns2:value>232.82008</ns2:value></ns2:annotationElement><ns2:annotationElement position="46" colour="-6656"><ns2:displayCharacter> </ns2:displayCharacter><ns2:description>242.95917</ns2:description><ns2:value>242.95917</ns2:value></ns2:annotationElement><ns2:annotationElement position="47" colour="-4156160"><ns2:displayCharacter> </ns2:displayCharacter><ns2:description>157.32285</ns2:description><ns2:value>157.32285</ns2:value></ns2:annotationElement><ns2:annotationElement position="48" colour="-6656"><ns2:displayCharacter> </ns2:displayCharacter><ns2:description>242.95917</ns2:description><ns2:value>242.95917</ns2:value></ns2:annotationElement><ns2:annotationElement position="49" colour="-6656"><ns2:displayCharacter> </ns2:displayCharacter><ns2:description>242.95917</ns2:description><ns2:value>242.95917</ns2:value></ns2:annotationElement><ns2:annotationElement position="50" colour="-665344"><ns2:displayCharacter> </ns2:displayCharacter><ns2:description>229.70311</ns2:description><ns2:value>229.70311</ns2:value></ns2:annotationElement><ns2:annotationElement position="51" colour="-6656"><ns2:displayCharacter> </ns2:displayCharacter><ns2:description>242.95917</ns2:description><ns2:value>242.95917</ns2:value></ns2:annotationElement><ns2:annotationElement position="52" colour="-6656"><ns2:displayCharacter> </ns2:displayCharacter><ns2:description>242.95917</ns2:description><ns2:value>242.95917</ns2:value></ns2:annotationElement><ns2:annotationElement position="53" colour="-6656"><ns2:displayCharacter> </ns2:displayCharacter><ns2:description>242.95917</ns2:description><ns2:value>242.95917</ns2:value></ns2:annotationElement><ns2:annotationElement position="54" colour="-862976"><ns2:displayCharacter> </ns2:displayCharacter><ns2:description>225.19318</ns2:description><ns2:value>225.19318</ns2:value></ns2:annotationElement><ns2:annotationElement position="55" colour="-6656"><ns2:displayCharacter> </ns2:displayCharacter><ns2:description>242.95917</ns2:description><ns2:value>242.95917</ns2:value></ns2:annotationElement><ns2:annotationElement position="56" colour="-402176"><ns2:displayCharacter> </ns2:displayCharacter><ns2:description>234.41437</ns2:description><ns2:value>234.41437</ns2:value></ns2:annotationElement><ns2:annotationElement position="57" colour="-599552"><ns2:displayCharacter> </ns2:displayCharacter><ns2:description>231.02843</ns2:description><ns2:value>231.02843</ns2:value></ns2:annotationElement><ns2:annotationElement position="58" colour="-862976"><ns2:displayCharacter> </ns2:displayCharacter><ns2:description>225.39708</ns2:description><ns2:value>225.39708</ns2:value></ns2:annotationElement><ns2:annotationElement position="59" colour="-599552"><ns2:displayCharacter> </ns2:displayCharacter><ns2:description>231.02843</ns2:description><ns2:value>231.02843</ns2:value></ns2:annotationElement><ns2:annotationElement position="60" colour="-467712"><ns2:displayCharacter> </ns2:displayCharacter><ns2:description>234.00085</ns2:description><ns2:value>234.00085</ns2:value></ns2:annotationElement><ns2:annotationElement position="61" colour="-665344"><ns2:displayCharacter> </ns2:displayCharacter><ns2:description>229.64848</ns2:description><ns2:value>229.64848</ns2:value></ns2:annotationElement><ns2:annotationElement position="62" colour="-204288"><ns2:displayCharacter> </ns2:displayCharacter><ns2:description>239.24277</ns2:description><ns2:value>239.24277</ns2:value></ns2:annotationElement><ns2:annotationElement position="63" colour="-599552"><ns2:displayCharacter> </ns2:displayCharacter><ns2:description>231.10315</ns2:description><ns2:value>231.10315</ns2:value></ns2:annotationElement><ns2:annotationElement position="64" colour="-6656"><ns2:displayCharacter> </ns2:displayCharacter><ns2:description>242.95917</ns2:description><ns2:value>242.95917</ns2:value></ns2:annotationElement><ns2:annotationElement position="65" colour="-467968"><ns2:displayCharacter> </ns2:displayCharacter><ns2:description>232.91457</ns2:description><ns2:value>232.91457</ns2:value></ns2:annotationElement><ns2:annotationElement position="66" colour="-6656"><ns2:displayCharacter> </ns2:displayCharacter><ns2:description>242.95917</ns2:description><ns2:value>242.95917</ns2:value></ns2:annotationElement><ns2:annotationElement position="67" colour="-204288"><ns2:displayCharacter> </ns2:displayCharacter><ns2:description>239.23007</ns2:description><ns2:value>239.23007</ns2:value></ns2:annotationElement><ns2:annotationElement position="68" colour="-731136"><ns2:displayCharacter> </ns2:displayCharacter><ns2:description>228.39000</ns2:description><ns2:value>228.39</ns2:value></ns2:annotationElement><ns2:annotationElement position="69" colour="-862976"><ns2:displayCharacter> </ns2:displayCharacter><ns2:description>225.80212</ns2:description><ns2:value>225.80212</ns2:value></ns2:annotationElement><ns2:annotationElement position="70" colour="-72704"><ns2:displayCharacter> </ns2:displayCharacter><ns2:description>241.01639</ns2:description><ns2:value>241.01639</ns2:value></ns2:annotationElement><ns2:annotationElement position="71" colour="-467968"><ns2:displayCharacter> </ns2:displayCharacter><ns2:description>233.21346</ns2:description><ns2:value>233.21346</ns2:value></ns2:annotationElement><ns2:annotationElement position="72" colour="-599296"><ns2:displayCharacter> </ns2:displayCharacter><ns2:description>231.34441</ns2:description><ns2:value>231.3444</ns2:value></ns2:annotationElement><ns2:annotationElement position="73" colour="-270336"><ns2:displayCharacter> </ns2:displayCharacter><ns2:description>237.61127</ns2:description><ns2:value>237.61127</ns2:value></ns2:annotationElement><ns2:annotationElement position="74" colour="-6656"><ns2:displayCharacter> </ns2:displayCharacter><ns2:description>242.95917</ns2:description><ns2:value>242.95917</ns2:value></ns2:annotationElement><ns2:annotationElement position="75" colour="-6656"><ns2:displayCharacter> </ns2:displayCharacter><ns2:description>242.95917</ns2:description><ns2:value>242.95917</ns2:value></ns2:annotationElement><ns2:annotationElement position="76" colour="-6656"><ns2:displayCharacter> </ns2:displayCharacter><ns2:description>242.95917</ns2:description><ns2:value>242.95917</ns2:value></ns2:annotationElement><ns2:annotationElement position="77" colour="-533760"><ns2:displayCharacter> </ns2:displayCharacter><ns2:description>231.48167</ns2:description><ns2:value>231.48167</ns2:value></ns2:annotationElement><ns2:annotationElement position="78" colour="-6656"><ns2:displayCharacter> </ns2:displayCharacter><ns2:description>242.95917</ns2:description><ns2:value>242.95917</ns2:value></ns2:annotationElement><ns2:annotationElement position="79" colour="-731392"><ns2:displayCharacter> </ns2:displayCharacter><ns2:description>227.66580</ns2:description><ns2:value>227.6658</ns2:value></ns2:annotationElement><ns2:annotationElement position="80" colour="-6656"><ns2:displayCharacter> </ns2:displayCharacter><ns2:description>242.95917</ns2:description><ns2:value>242.95917</ns2:value></ns2:annotationElement><ns2:annotationElement position="81" colour="-270336"><ns2:displayCharacter> </ns2:displayCharacter><ns2:description>237.32094</ns2:description><ns2:value>237.32094</ns2:value></ns2:annotationElement><ns2:annotationElement position="82" colour="-6656"><ns2:displayCharacter> </ns2:displayCharacter><ns2:description>242.95917</ns2:description><ns2:value>242.95917</ns2:value></ns2:annotationElement><ns2:annotationElement position="83" colour="-862976"><ns2:displayCharacter> </ns2:displayCharacter><ns2:description>225.19318</ns2:description><ns2:value>225.19318</ns2:value></ns2:annotationElement><ns2:annotationElement position="84" colour="-731392"><ns2:displayCharacter> </ns2:displayCharacter><ns2:description>227.47136</ns2:description><ns2:value>227.47136</ns2:value></ns2:annotationElement><ns2:annotationElement position="85" colour="-402176"><ns2:displayCharacter> </ns2:displayCharacter><ns2:description>234.26118</ns2:description><ns2:value>234.26118</ns2:value></ns2:annotationElement><ns2:annotationElement position="86" colour="-6656"><ns2:displayCharacter> </ns2:displayCharacter><ns2:description>242.95917</ns2:description><ns2:value>242.95917</ns2:value></ns2:annotationElement><ns2:annotationElement position="87" colour="-270336"><ns2:displayCharacter> </ns2:displayCharacter><ns2:description>237.61127</ns2:description><ns2:value>237.61127</ns2:value></ns2:annotationElement><ns2:annotationElement position="88" colour="-665344"><ns2:displayCharacter> </ns2:displayCharacter><ns2:description>229.64848</ns2:description><ns2:value>229.64848</ns2:value></ns2:annotationElement><ns2:annotationElement position="89" colour="-6656"><ns2:displayCharacter> </ns2:displayCharacter><ns2:description>242.95917</ns2:description><ns2:value>242.95917</ns2:value></ns2:annotationElement><ns2:annotationElement position="90" colour="-467968"><ns2:displayCharacter> </ns2:displayCharacter><ns2:description>233.20847</ns2:description><ns2:value>233.20847</ns2:value></ns2:annotationElement><ns2:annotationElement position="91" colour="-6656"><ns2:displayCharacter> </ns2:displayCharacter><ns2:description>242.95917</ns2:description><ns2:value>242.95917</ns2:value></ns2:annotationElement><ns2:annotationElement position="92" colour="-270336"><ns2:displayCharacter> </ns2:displayCharacter><ns2:description>237.32094</ns2:description><ns2:value>237.32094</ns2:value></ns2:annotationElement><ns2:annotationElement position="93" colour="-6656"><ns2:displayCharacter> </ns2:displayCharacter><ns2:description>242.95917</ns2:description><ns2:value>242.95917</ns2:value></ns2:annotationElement><ns2:annotationElement position="94" colour="-72704"><ns2:displayCharacter> </ns2:displayCharacter><ns2:description>241.01639</ns2:description><ns2:value>241.01639</ns2:value></ns2:annotationElement><ns2:annotationElement position="95" colour="-6656"><ns2:displayCharacter> </ns2:displayCharacter><ns2:description>242.95917</ns2:description><ns2:value>242.95917</ns2:value></ns2:annotationElement><ns2:annotationElement position="96" colour="-731392"><ns2:displayCharacter> </ns2:displayCharacter><ns2:description>227.87543</ns2:description><ns2:value>227.87543</ns2:value></ns2:annotationElement><ns2:annotationElement position="97" colour="-6656"><ns2:displayCharacter> </ns2:displayCharacter><ns2:description>242.95917</ns2:description><ns2:value>242.95917</ns2:value></ns2:annotationElement><ns2:annotationElement position="98" colour="-6656"><ns2:displayCharacter> </ns2:displayCharacter><ns2:description>242.95917</ns2:description><ns2:value>242.95917</ns2:value></ns2:annotationElement><ns2:annotationElement position="99" colour="-6656"><ns2:displayCharacter> </ns2:displayCharacter><ns2:description>242.95917</ns2:description><ns2:value>242.95917</ns2:value></ns2:annotationElement><ns2:annotationElement position="100" colour="-467968"><ns2:displayCharacter> </ns2:displayCharacter><ns2:description>233.08612</ns2:description><ns2:value>233.08612</ns2:value></ns2:annotationElement><ns2:annotationElement position="101" colour="-6656"><ns2:displayCharacter> </ns2:displayCharacter><ns2:description>242.95917</ns2:description><ns2:value>242.95917</ns2:value></ns2:annotationElement><ns2:annotationElement position="102" colour="-6656"><ns2:displayCharacter> </ns2:displayCharacter><ns2:description>242.95917</ns2:description><ns2:value>242.95917</ns2:value></ns2:annotationElement><ns2:annotationElement position="103" colour="-6656"><ns2:displayCharacter> </ns2:displayCharacter><ns2:description>242.95917</ns2:description><ns2:value>242.95917</ns2:value></ns2:annotationElement><ns2:annotationElement position="104" colour="-796928"><ns2:displayCharacter> </ns2:displayCharacter><ns2:description>227.12260</ns2:description><ns2:value>227.1226</ns2:value></ns2:annotationElement><ns2:annotationElement position="105" colour="-6656"><ns2:displayCharacter> </ns2:displayCharacter><ns2:description>242.95917</ns2:description><ns2:value>242.95917</ns2:value></ns2:annotationElement><ns2:annotationElement position="106" colour="-731136"><ns2:displayCharacter> </ns2:displayCharacter><ns2:description>228.18944</ns2:description><ns2:value>228.18944</ns2:value></ns2:annotationElement><ns2:annotationElement position="107" colour="-467968"><ns2:displayCharacter> </ns2:displayCharacter><ns2:description>232.97639</ns2:description><ns2:value>232.9764</ns2:value></ns2:annotationElement><ns2:annotationElement position="108" colour="-1060608"><ns2:displayCharacter> </ns2:displayCharacter><ns2:description>221.04684</ns2:description><ns2:value>221.04684</ns2:value></ns2:annotationElement><ns2:annotationElement position="109" colour="-6656"><ns2:displayCharacter> </ns2:displayCharacter><ns2:description>242.95917</ns2:description><ns2:value>242.95917</ns2:value></ns2:annotationElement><ns2:annotationElement position="110" colour="-401920"><ns2:displayCharacter> </ns2:displayCharacter><ns2:description>234.70920</ns2:description><ns2:value>234.7092</ns2:value></ns2:annotationElement><ns2:annotationElement position="111" colour="-401920"><ns2:displayCharacter> </ns2:displayCharacter><ns2:description>234.76578</ns2:description><ns2:value>234.76578</ns2:value></ns2:annotationElement><ns2:annotationElement position="112" colour="-533760"><ns2:displayCharacter> </ns2:displayCharacter><ns2:description>231.81258</ns2:description><ns2:value>231.81258</ns2:value></ns2:annotationElement><ns2:annotationElement position="113" colour="-3365888"><ns2:displayCharacter> </ns2:displayCharacter><ns2:description>173.74059</ns2:description><ns2:value>173.74059</ns2:value></ns2:annotationElement><ns2:annotationElement position="114" colour="-402176"><ns2:displayCharacter> </ns2:displayCharacter><ns2:description>234.23061</ns2:description><ns2:value>234.2306</ns2:value></ns2:annotationElement><ns2:annotationElement position="115" colour="-6656"><ns2:displayCharacter> </ns2:displayCharacter><ns2:description>242.95917</ns2:description><ns2:value>242.95917</ns2:value></ns2:annotationElement><ns2:annotationElement position="116" colour="-797184"><ns2:displayCharacter> </ns2:displayCharacter><ns2:description>226.56828</ns2:description><ns2:value>226.56828</ns2:value></ns2:annotationElement><ns2:annotationElement position="117" colour="-731136"><ns2:displayCharacter> </ns2:displayCharacter><ns2:description>228.52657</ns2:description><ns2:value>228.52657</ns2:value></ns2:annotationElement><ns2:annotationElement position="118" colour="-6656"><ns2:displayCharacter> </ns2:displayCharacter><ns2:description>242.95917</ns2:description><ns2:value>242.95917</ns2:value></ns2:annotationElement><ns2:annotationElement position="119" colour="-336128"><ns2:displayCharacter> </ns2:displayCharacter><ns2:description>235.56325</ns2:description><ns2:value>235.56325</ns2:value></ns2:annotationElement><ns2:annotationElement position="120" colour="-731136"><ns2:displayCharacter> </ns2:displayCharacter><ns2:description>228.39000</ns2:description><ns2:value>228.39</ns2:value></ns2:annotationElement><ns2:annotationElement position="121" colour="-533504"><ns2:displayCharacter> </ns2:displayCharacter><ns2:description>232.49802</ns2:description><ns2:value>232.49802</ns2:value></ns2:annotationElement><ns2:annotationElement position="122" colour="-665600"><ns2:displayCharacter> </ns2:displayCharacter><ns2:description>228.90717</ns2:description><ns2:value>228.90717</ns2:value></ns2:annotationElement><ns2:annotationElement position="123" colour="-467968"><ns2:displayCharacter> </ns2:displayCharacter><ns2:description>233.21346</ns2:description><ns2:value>233.21346</ns2:value></ns2:annotationElement><ns2:annotationElement position="124" colour="-6656"><ns2:displayCharacter> </ns2:displayCharacter><ns2:description>242.95917</ns2:description><ns2:value>242.95917</ns2:value></ns2:annotationElement><ns2:annotationElement position="125" colour="-6656"><ns2:displayCharacter> </ns2:displayCharacter><ns2:description>242.95917</ns2:description><ns2:value>242.95917</ns2:value></ns2:annotationElement><ns2:annotationElement position="126" colour="-401920"><ns2:displayCharacter> </ns2:displayCharacter><ns2:description>234.83113</ns2:description><ns2:value>234.83113</ns2:value></ns2:annotationElement><ns2:annotationElement position="127" colour="-862976"><ns2:displayCharacter> </ns2:displayCharacter><ns2:description>225.39708</ns2:description><ns2:value>225.39708</ns2:value></ns2:annotationElement><ns2:annotationElement position="128" colour="-6656"><ns2:displayCharacter> </ns2:displayCharacter><ns2:description>242.95917</ns2:description><ns2:value>242.95917</ns2:value></ns2:annotationElement><ns2:annotationElement position="129" colour="-467968"><ns2:displayCharacter> </ns2:displayCharacter><ns2:description>233.21346</ns2:description><ns2:value>233.21346</ns2:value></ns2:annotationElement><ns2:annotationElement position="130" colour="-6656"><ns2:displayCharacter> </ns2:displayCharacter><ns2:description>242.95917</ns2:description><ns2:value>242.95917</ns2:value></ns2:annotationElement><ns2:annotationElement position="131" colour="-6656"><ns2:displayCharacter> </ns2:displayCharacter><ns2:description>242.95917</ns2:description><ns2:value>242.95917</ns2:value></ns2:annotationElement><ns2:annotationElement position="132" colour="-204288"><ns2:displayCharacter> </ns2:displayCharacter><ns2:description>238.91931</ns2:description><ns2:value>238.91931</ns2:value></ns2:annotationElement><ns2:annotationElement position="133" colour="-665344"><ns2:displayCharacter> </ns2:displayCharacter><ns2:description>229.24295</ns2:description><ns2:value>229.24295</ns2:value></ns2:annotationElement><ns2:annotationElement position="134" colour="-6656"><ns2:displayCharacter> </ns2:displayCharacter><ns2:description>242.95917</ns2:description><ns2:value>242.95917</ns2:value></ns2:annotationElement><ns2:annotationElement position="135" colour="-6656"><ns2:displayCharacter> </ns2:displayCharacter><ns2:description>242.95917</ns2:description><ns2:value>242.95917</ns2:value></ns2:annotationElement><ns2:annotationElement position="136" colour="-138496"><ns2:displayCharacter> </ns2:displayCharacter><ns2:description>240.11835</ns2:description><ns2:value>240.11835</ns2:value></ns2:annotationElement><ns2:annotationElement position="137" colour="-270080"><ns2:displayCharacter> </ns2:displayCharacter><ns2:description>237.68532</ns2:description><ns2:value>237.68532</ns2:value></ns2:annotationElement><ns2:annotationElement position="138" colour="-401920"><ns2:displayCharacter> </ns2:displayCharacter><ns2:description>235.44341</ns2:description><ns2:value>235.4434</ns2:value></ns2:annotationElement><ns2:annotationElement position="139" colour="-797184"><ns2:displayCharacter> </ns2:displayCharacter><ns2:description>226.59280</ns2:description><ns2:value>226.5928</ns2:value></ns2:annotationElement><ns2:annotationElement position="140" colour="-467968"><ns2:displayCharacter> </ns2:displayCharacter><ns2:description>233.08612</ns2:description><ns2:value>233.08612</ns2:value></ns2:annotationElement><ns2:annotationElement position="141" colour="-2641664"><ns2:displayCharacter> </ns2:displayCharacter><ns2:description>187.87564</ns2:description><ns2:value>187.87564</ns2:value></ns2:annotationElement><ns2:annotationElement position="142" colour="-270080"><ns2:displayCharacter> </ns2:displayCharacter><ns2:description>237.68532</ns2:description><ns2:value>237.68532</ns2:value></ns2:annotationElement><ns2:annotationElement position="143" colour="-599552"><ns2:displayCharacter> </ns2:displayCharacter><ns2:description>230.31934</ns2:description><ns2:value>230.31934</ns2:value></ns2:annotationElement><ns2:annotationElement position="144" colour="-6656"><ns2:displayCharacter> </ns2:displayCharacter><ns2:description>242.95917</ns2:description><ns2:value>242.95917</ns2:value></ns2:annotationElement><ns2:annotationElement position="145" colour="-402176"><ns2:displayCharacter> </ns2:displayCharacter><ns2:description>234.26118</ns2:description><ns2:value>234.26118</ns2:value></ns2:annotationElement><ns2:annotationElement position="146" colour="-138496"><ns2:displayCharacter> </ns2:displayCharacter><ns2:description>240.11835</ns2:description><ns2:value>240.11835</ns2:value></ns2:annotationElement><ns2:annotationElement position="147" colour="-1521664"><ns2:displayCharacter> </ns2:displayCharacter><ns2:description>211.44678</ns2:description><ns2:value>211.44678</ns2:value></ns2:annotationElement><ns2:annotationElement position="148" colour="-6656"><ns2:displayCharacter> </ns2:displayCharacter><ns2:description>242.95917</ns2:description><ns2:value>242.95917</ns2:value></ns2:annotationElement><ns2:annotationElement position="149" colour="-6656"><ns2:displayCharacter> </ns2:displayCharacter><ns2:description>242.95917</ns2:description><ns2:value>242.95917</ns2:value></ns2:annotationElement><ns2:annotationElement position="150" colour="-533504"><ns2:displayCharacter> </ns2:displayCharacter><ns2:description>232.41637</ns2:description><ns2:value>232.41637</ns2:value></ns2:annotationElement><ns2:annotationElement position="151" colour="-599552"><ns2:displayCharacter> </ns2:displayCharacter><ns2:description>230.46753</ns2:description><ns2:value>230.46753</ns2:value></ns2:annotationElement><ns2:annotationElement position="152" colour="-1719296"><ns2:displayCharacter> </ns2:displayCharacter><ns2:description>207.43419</ns2:description><ns2:value>207.43419</ns2:value></ns2:annotationElement><ns2:annotationElement position="153" colour="-6656"><ns2:displayCharacter> </ns2:displayCharacter><ns2:description>242.95917</ns2:description><ns2:value>242.95917</ns2:value></ns2:annotationElement><ns2:annotationElement position="154" colour="-270336"><ns2:displayCharacter> </ns2:displayCharacter><ns2:description>237.29065</ns2:description><ns2:value>237.29065</ns2:value></ns2:annotationElement><ns2:annotationElement position="155" colour="-665600"><ns2:displayCharacter> </ns2:displayCharacter><ns2:description>228.90717</ns2:description><ns2:value>228.90717</ns2:value></ns2:annotationElement><ns2:annotationElement position="156" colour="-6656"><ns2:displayCharacter> </ns2:displayCharacter><ns2:description>242.95917</ns2:description><ns2:value>242.95917</ns2:value></ns2:annotationElement><ns2:annotationElement position="157" colour="-204288"><ns2:displayCharacter> </ns2:displayCharacter><ns2:description>238.91931</ns2:description><ns2:value>238.91931</ns2:value></ns2:annotationElement><ns2:annotationElement position="158" colour="-731392"><ns2:displayCharacter> </ns2:displayCharacter><ns2:description>227.87543</ns2:description><ns2:value>227.87543</ns2:value></ns2:annotationElement><ns2:annotationElement position="159" colour="-599552"><ns2:displayCharacter> </ns2:displayCharacter><ns2:description>230.31934</ns2:description><ns2:value>230.31934</ns2:value></ns2:annotationElement><ns2:annotationElement position="160" colour="-204544"><ns2:displayCharacter> </ns2:displayCharacter><ns2:description>238.47624</ns2:description><ns2:value>238.47624</ns2:value></ns2:annotationElement><ns2:annotationElement position="161" colour="-6656"><ns2:displayCharacter> </ns2:displayCharacter><ns2:description>242.95917</ns2:description><ns2:value>242.95917</ns2:value></ns2:annotationElement><ns2:annotationElement position="162" colour="-599552"><ns2:displayCharacter> </ns2:displayCharacter><ns2:description>230.94981</ns2:description><ns2:value>230.94981</ns2:value></ns2:annotationElement><ns2:annotationElement position="163" colour="-6656"><ns2:displayCharacter> </ns2:displayCharacter><ns2:description>242.95917</ns2:description><ns2:value>242.95917</ns2:value></ns2:annotationElement><ns2:annotationElement position="164" colour="-6656"><ns2:displayCharacter> </ns2:displayCharacter><ns2:description>242.95917</ns2:description><ns2:value>242.95917</ns2:value></ns2:annotationElement><ns2:annotationElement position="165" colour="-6656"><ns2:displayCharacter> </ns2:displayCharacter><ns2:description>242.95917</ns2:description><ns2:value>242.95917</ns2:value></ns2:annotationElement><ns2:annotationElement position="166" colour="-467968"><ns2:displayCharacter> </ns2:displayCharacter><ns2:description>233.21346</ns2:description><ns2:value>233.21346</ns2:value></ns2:annotationElement><ns2:annotationElement position="167" colour="-6656"><ns2:displayCharacter> </ns2:displayCharacter><ns2:description>242.95917</ns2:description><ns2:value>242.95917</ns2:value></ns2:annotationElement><ns2:annotationElement position="168" colour="-599552"><ns2:displayCharacter> </ns2:displayCharacter><ns2:description>231.12111</ns2:description><ns2:value>231.12111</ns2:value></ns2:annotationElement><ns2:annotationElement position="169" colour="-6656"><ns2:displayCharacter> </ns2:displayCharacter><ns2:description>242.95917</ns2:description><ns2:value>242.95917</ns2:value></ns2:annotationElement><ns2:annotationElement position="170" colour="-6656"><ns2:displayCharacter> </ns2:displayCharacter><ns2:description>242.95917</ns2:description><ns2:value>242.95917</ns2:value></ns2:annotationElement><ns2:annotationElement position="171" colour="-6656"><ns2:displayCharacter> </ns2:displayCharacter><ns2:description>242.95917</ns2:description><ns2:value>242.95917</ns2:value></ns2:annotationElement><ns2:annotationElement position="172" colour="-599552"><ns2:displayCharacter> </ns2:displayCharacter><ns2:description>230.75299</ns2:description><ns2:value>230.75299</ns2:value></ns2:annotationElement><ns2:annotationElement position="173" colour="-1060608"><ns2:displayCharacter> </ns2:displayCharacter><ns2:description>220.86005</ns2:description><ns2:value>220.86005</ns2:value></ns2:annotationElement><ns2:annotationElement position="174" colour="-1060608"><ns2:displayCharacter> </ns2:displayCharacter><ns2:description>221.75159</ns2:description><ns2:value>221.75159</ns2:value></ns2:annotationElement><ns2:annotationElement position="175" colour="-6656"><ns2:displayCharacter> </ns2:displayCharacter><ns2:description>242.95917</ns2:description><ns2:value>242.95917</ns2:value></ns2:annotationElement><ns2:annotationElement position="176" colour="-467712"><ns2:displayCharacter> </ns2:displayCharacter><ns2:description>233.98534</ns2:description><ns2:value>233.98534</ns2:value></ns2:annotationElement><ns2:annotationElement position="177" colour="-1324032"><ns2:displayCharacter> </ns2:displayCharacter><ns2:description>216.30786</ns2:description><ns2:value>216.30786</ns2:value></ns2:annotationElement><ns2:annotationElement position="178" colour="-467968"><ns2:displayCharacter> </ns2:displayCharacter><ns2:description>233.08612</ns2:description><ns2:value>233.08612</ns2:value></ns2:annotationElement><ns2:annotationElement position="179" colour="-599552"><ns2:displayCharacter> </ns2:displayCharacter><ns2:description>230.50679</ns2:description><ns2:value>230.50679</ns2:value></ns2:annotationElement><ns2:annotationElement position="180" colour="-731392"><ns2:displayCharacter> </ns2:displayCharacter><ns2:description>227.55026</ns2:description><ns2:value>227.55026</ns2:value></ns2:annotationElement><ns2:annotationElement position="181" colour="-72704"><ns2:displayCharacter> </ns2:displayCharacter><ns2:description>241.01639</ns2:description><ns2:value>241.01639</ns2:value></ns2:annotationElement><ns2:annotationElement position="182" colour="-1060608"><ns2:displayCharacter> </ns2:displayCharacter><ns2:description>221.04684</ns2:description><ns2:value>221.04684</ns2:value></ns2:annotationElement><ns2:annotationElement position="183" colour="-401920"><ns2:displayCharacter> </ns2:displayCharacter><ns2:description>235.44341</ns2:description><ns2:value>235.4434</ns2:value></ns2:annotationElement><ns2:annotationElement position="184" colour="-599552"><ns2:displayCharacter> </ns2:displayCharacter><ns2:description>230.46753</ns2:description><ns2:value>230.46753</ns2:value></ns2:annotationElement><ns2:annotationElement position="185" colour="-270080"><ns2:displayCharacter> </ns2:displayCharacter><ns2:description>237.68532</ns2:description><ns2:value>237.68532</ns2:value></ns2:annotationElement><ns2:annotationElement position="186" colour="-467968"><ns2:displayCharacter> </ns2:displayCharacter><ns2:description>232.91457</ns2:description><ns2:value>232.91457</ns2:value></ns2:annotationElement><ns2:annotationElement position="187" colour="-994816"><ns2:displayCharacter> </ns2:displayCharacter><ns2:description>222.73587</ns2:description><ns2:value>222.73587</ns2:value></ns2:annotationElement><ns2:annotationElement position="188" colour="-6656"><ns2:displayCharacter> </ns2:displayCharacter><ns2:description>242.95917</ns2:description><ns2:value>242.95917</ns2:value></ns2:annotationElement><ns2:annotationElement position="189" colour="-797184"><ns2:displayCharacter> </ns2:displayCharacter><ns2:description>226.05649</ns2:description><ns2:value>226.05649</ns2:value></ns2:annotationElement><ns2:annotationElement position="190" colour="-270080"><ns2:displayCharacter> </ns2:displayCharacter><ns2:description>237.92337</ns2:description><ns2:value>237.92337</ns2:value></ns2:annotationElement><ns2:annotationElement position="191" colour="-6656"><ns2:displayCharacter> </ns2:displayCharacter><ns2:description>242.95917</ns2:description><ns2:value>242.95917</ns2:value></ns2:annotationElement><ns2:annotationElement position="192" colour="-6656"><ns2:displayCharacter> </ns2:displayCharacter><ns2:description>242.95917</ns2:description><ns2:value>242.95917</ns2:value></ns2:annotationElement><ns2:annotationElement position="193" colour="-336128"><ns2:displayCharacter> </ns2:displayCharacter><ns2:description>236.52496</ns2:description><ns2:value>236.52496</ns2:value></ns2:annotationElement><ns2:annotationElement position="194" colour="-533760"><ns2:displayCharacter> </ns2:displayCharacter><ns2:description>232.21931</ns2:description><ns2:value>232.21931</ns2:value></ns2:annotationElement><ns2:annotationElement position="195" colour="-6656"><ns2:displayCharacter> </ns2:displayCharacter><ns2:description>242.95917</ns2:description><ns2:value>242.95917</ns2:value></ns2:annotationElement><ns2:annotationElement position="196" colour="-6656"><ns2:displayCharacter> </ns2:displayCharacter><ns2:description>242.95917</ns2:description><ns2:value>242.95917</ns2:value></ns2:annotationElement><ns2:annotationElement position="197" colour="-401920"><ns2:displayCharacter> </ns2:displayCharacter><ns2:description>234.83113</ns2:description><ns2:value>234.83113</ns2:value></ns2:annotationElement><ns2:annotationElement position="198" colour="-6656"><ns2:displayCharacter> </ns2:displayCharacter><ns2:description>242.95917</ns2:description><ns2:value>242.95917</ns2:value></ns2:annotationElement><ns2:annotationElement position="199" colour="-270336"><ns2:displayCharacter> </ns2:displayCharacter><ns2:description>237.07117</ns2:description><ns2:value>237.07117</ns2:value></ns2:annotationElement><ns2:annotationElement position="200" colour="-6656"><ns2:displayCharacter> </ns2:displayCharacter><ns2:description>242.95917</ns2:description><ns2:value>242.95917</ns2:value></ns2:annotationElement><ns2:annotationElement position="201" colour="-270080"><ns2:displayCharacter> </ns2:displayCharacter><ns2:description>237.77025</ns2:description><ns2:value>237.77025</ns2:value></ns2:annotationElement><ns2:annotationElement position="202" colour="-731136"><ns2:displayCharacter> </ns2:displayCharacter><ns2:description>228.26160</ns2:description><ns2:value>228.2616</ns2:value></ns2:annotationElement><ns2:annotationElement position="203" colour="-6656"><ns2:displayCharacter> </ns2:displayCharacter><ns2:description>242.95917</ns2:description><ns2:value>242.95917</ns2:value></ns2:annotationElement><ns2:annotationElement position="204" colour="-467968"><ns2:displayCharacter> </ns2:displayCharacter><ns2:description>232.97639</ns2:description><ns2:value>232.9764</ns2:value></ns2:annotationElement><ns2:annotationElement position="205" colour="-599552"><ns2:displayCharacter> </ns2:displayCharacter><ns2:description>230.94981</ns2:description><ns2:value>230.94981</ns2:value></ns2:annotationElement><ns2:annotationElement position="206" colour="-6656"><ns2:displayCharacter> </ns2:displayCharacter><ns2:description>242.95917</ns2:description><ns2:value>242.95917</ns2:value></ns2:annotationElement><ns2:annotationElement position="207" colour="-6656"><ns2:displayCharacter> </ns2:displayCharacter><ns2:description>242.95917</ns2:description><ns2:value>242.95917</ns2:value></ns2:annotationElement><ns2:annotationElement position="208" colour="-402176"><ns2:displayCharacter> </ns2:displayCharacter><ns2:description>234.41437</ns2:description><ns2:value>234.41437</ns2:value></ns2:annotationElement><ns2:annotationElement position="209" colour="-599552"><ns2:displayCharacter> </ns2:displayCharacter><ns2:description>230.85085</ns2:description><ns2:value>230.85085</ns2:value></ns2:annotationElement><ns2:annotationElement position="210" colour="-533504"><ns2:displayCharacter> </ns2:displayCharacter><ns2:description>232.45244</ns2:description><ns2:value>232.45244</ns2:value></ns2:annotationElement><ns2:annotationElement position="211" colour="-467968"><ns2:displayCharacter> </ns2:displayCharacter><ns2:description>233.20847</ns2:description><ns2:value>233.20847</ns2:value></ns2:annotationElement><ns2:annotationElement position="212" colour="-336128"><ns2:displayCharacter> </ns2:displayCharacter><ns2:description>236.02121</ns2:description><ns2:value>236.02121</ns2:value></ns2:annotationElement><ns2:annotationElement position="213" colour="-72704"><ns2:displayCharacter> </ns2:displayCharacter><ns2:description>241.01639</ns2:description><ns2:value>241.01639</ns2:value></ns2:annotationElement><ns2:annotationElement position="214" colour="-731136"><ns2:displayCharacter> </ns2:displayCharacter><ns2:description>228.26160</ns2:description><ns2:value>228.2616</ns2:value></ns2:annotationElement><ns2:annotationElement position="215" colour="-6656"><ns2:displayCharacter> </ns2:displayCharacter><ns2:description>242.95917</ns2:description><ns2:value>242.95917</ns2:value></ns2:annotationElement><ns2:annotationElement position="216" colour="-401920"><ns2:displayCharacter> </ns2:displayCharacter><ns2:description>234.76578</ns2:description><ns2:value>234.76578</ns2:value></ns2:annotationElement><ns2:annotationElement position="217" colour="-994816"><ns2:displayCharacter> </ns2:displayCharacter><ns2:description>222.73587</ns2:description><ns2:value>222.73587</ns2:value></ns2:annotationElement><ns2:annotationElement position="218" colour="-1060608"><ns2:displayCharacter> </ns2:displayCharacter><ns2:description>221.39143</ns2:description><ns2:value>221.39143</ns2:value></ns2:annotationElement><ns2:annotationElement position="219" colour="-336128"><ns2:displayCharacter> </ns2:displayCharacter><ns2:description>236.02121</ns2:description><ns2:value>236.02121</ns2:value></ns2:annotationElement><ns2:annotationElement position="220" colour="-72704"><ns2:displayCharacter> </ns2:displayCharacter><ns2:description>241.01639</ns2:description><ns2:value>241.01639</ns2:value></ns2:annotationElement><ns2:annotationElement position="221" colour="-6656"><ns2:displayCharacter> </ns2:displayCharacter><ns2:description>242.95917</ns2:description><ns2:value>242.95917</ns2:value></ns2:annotationElement><ns2:annotationElement position="222" colour="-533760"><ns2:displayCharacter> </ns2:displayCharacter><ns2:description>232.21931</ns2:description><ns2:value>232.21931</ns2:value></ns2:annotationElement><ns2:annotationElement position="223" colour="-270336"><ns2:displayCharacter> </ns2:displayCharacter><ns2:description>237.44377</ns2:description><ns2:value>237.44377</ns2:value></ns2:annotationElement><ns2:annotationElement position="224" colour="-862976"><ns2:displayCharacter> </ns2:displayCharacter><ns2:description>225.05457</ns2:description><ns2:value>225.05457</ns2:value></ns2:annotationElement><ns2:annotationElement position="225" colour="-731392"><ns2:displayCharacter> </ns2:displayCharacter><ns2:description>227.87543</ns2:description><ns2:value>227.87543</ns2:value></ns2:annotationElement><ns2:annotationElement position="226" colour="-336128"><ns2:displayCharacter> </ns2:displayCharacter><ns2:description>235.99977</ns2:description><ns2:value>235.99977</ns2:value></ns2:annotationElement><ns2:annotationElement position="227" colour="-6656"><ns2:displayCharacter> </ns2:displayCharacter><ns2:description>242.95917</ns2:description><ns2:value>242.95917</ns2:value></ns2:annotationElement><ns2:annotationElement position="228" colour="-204288"><ns2:displayCharacter> </ns2:displayCharacter><ns2:description>238.91931</ns2:description><ns2:value>238.91931</ns2:value></ns2:annotationElement><ns2:annotationElement position="229" colour="-665600"><ns2:displayCharacter> </ns2:displayCharacter><ns2:description>228.90717</ns2:description><ns2:value>228.90717</ns2:value></ns2:annotationElement><ns2:annotationElement position="230" colour="-533760"><ns2:displayCharacter> </ns2:displayCharacter><ns2:description>232.18599</ns2:description><ns2:value>232.18599</ns2:value></ns2:annotationElement><ns2:annotationElement position="231" colour="-6656"><ns2:displayCharacter> </ns2:displayCharacter><ns2:description>242.95917</ns2:description><ns2:value>242.95917</ns2:value></ns2:annotationElement><ns2:annotationElement position="232" colour="-2114560"><ns2:displayCharacter> </ns2:displayCharacter><ns2:description>199.43481</ns2:description><ns2:value>199.43481</ns2:value></ns2:annotationElement><ns2:annotationElement position="233" colour="-270080"><ns2:displayCharacter> </ns2:displayCharacter><ns2:description>237.92337</ns2:description><ns2:value>237.92337</ns2:value></ns2:annotationElement><ns2:annotationElement position="234" colour="-270080"><ns2:displayCharacter> </ns2:displayCharacter><ns2:description>237.92337</ns2:description><ns2:value>237.92337</ns2:value></ns2:annotationElement><ns2:annotationElement position="235" colour="-6656"><ns2:displayCharacter> </ns2:displayCharacter><ns2:description>242.95917</ns2:description><ns2:value>242.95917</ns2:value></ns2:annotationElement><ns2:annotationElement position="236" colour="-336128"><ns2:displayCharacter> </ns2:displayCharacter><ns2:description>235.56325</ns2:description><ns2:value>235.56325</ns2:value></ns2:annotationElement><ns2:annotationElement position="237" colour="-797184"><ns2:displayCharacter> </ns2:displayCharacter><ns2:description>226.56828</ns2:description><ns2:value>226.56828</ns2:value></ns2:annotationElement><ns2:annotationElement position="238" colour="-6656"><ns2:displayCharacter> </ns2:displayCharacter><ns2:description>242.95917</ns2:description><ns2:value>242.95917</ns2:value></ns2:annotationElement><ns2:annotationElement position="239" colour="-599552"><ns2:displayCharacter> </ns2:displayCharacter><ns2:description>230.74297</ns2:description><ns2:value>230.74297</ns2:value></ns2:annotationElement><ns2:annotationElement position="240" colour="-204288"><ns2:displayCharacter> </ns2:displayCharacter><ns2:description>239.23007</ns2:description><ns2:value>239.23007</ns2:value></ns2:annotationElement><ns2:annotationElement position="241" colour="-270080"><ns2:displayCharacter> </ns2:displayCharacter><ns2:description>237.92337</ns2:description><ns2:value>237.92337</ns2:value></ns2:annotationElement><ns2:annotationElement position="242" colour="-336128"><ns2:displayCharacter> </ns2:displayCharacter><ns2:description>235.56325</ns2:description><ns2:value>235.56325</ns2:value></ns2:annotationElement><ns2:annotationElement position="243" colour="-862976"><ns2:displayCharacter> </ns2:displayCharacter><ns2:description>225.64735</ns2:description><ns2:value>225.64735</ns2:value></ns2:annotationElement><ns2:annotationElement position="244" colour="-599552"><ns2:displayCharacter> </ns2:displayCharacter><ns2:description>230.31934</ns2:description><ns2:value>230.31934</ns2:value></ns2:annotationElement><ns2:annotationElement position="245" colour="-6656"><ns2:displayCharacter> </ns2:displayCharacter><ns2:description>242.95917</ns2:description><ns2:value>242.95917</ns2:value></ns2:annotationElement><ns2:annotationElement position="246" colour="-467712"><ns2:displayCharacter> </ns2:displayCharacter><ns2:description>233.95921</ns2:description><ns2:value>233.95921</ns2:value></ns2:annotationElement><ns2:annotationElement position="247" colour="-1060608"><ns2:displayCharacter> </ns2:displayCharacter><ns2:description>221.35750</ns2:description><ns2:value>221.3575</ns2:value></ns2:annotationElement><ns2:annotationElement position="248" colour="-599552"><ns2:displayCharacter> </ns2:displayCharacter><ns2:description>230.31934</ns2:description><ns2:value>230.31934</ns2:value></ns2:annotationElement><ns2:annotationElement position="249" colour="-6656"><ns2:displayCharacter> </ns2:displayCharacter><ns2:description>242.95917</ns2:description><ns2:value>242.95917</ns2:value></ns2:annotationElement><ns2:annotationElement position="250" colour="-994816"><ns2:displayCharacter> </ns2:displayCharacter><ns2:description>222.81427</ns2:description><ns2:value>222.81427</ns2:value></ns2:annotationElement><ns2:annotationElement position="251" colour="-863232"><ns2:displayCharacter> </ns2:displayCharacter><ns2:description>224.70131</ns2:description><ns2:value>224.70131</ns2:value></ns2:annotationElement><ns2:annotationElement position="252" colour="-862976"><ns2:displayCharacter> </ns2:displayCharacter><ns2:description>225.85294</ns2:description><ns2:value>225.85294</ns2:value></ns2:annotationElement><ns2:annotationElement position="253" colour="-928768"><ns2:displayCharacter> </ns2:displayCharacter><ns2:description>224.25104</ns2:description><ns2:value>224.25104</ns2:value></ns2:annotationElement><ns2:annotationElement position="254" colour="-336128"><ns2:displayCharacter> </ns2:displayCharacter><ns2:description>236.02121</ns2:description><ns2:value>236.02121</ns2:value></ns2:annotationElement><ns2:annotationElement position="255" colour="-599552"><ns2:displayCharacter> </ns2:displayCharacter><ns2:description>230.94981</ns2:description><ns2:value>230.94981</ns2:value></ns2:annotationElement><ns2:annotationElement position="256" colour="-731136"><ns2:displayCharacter> </ns2:displayCharacter><ns2:description>228.39000</ns2:description><ns2:value>228.39</ns2:value></ns2:annotationElement><ns2:annotationElement position="257" colour="-1653248"><ns2:displayCharacter> </ns2:displayCharacter><ns2:description>209.56473</ns2:description><ns2:value>209.56473</ns2:value></ns2:annotationElement><ns2:annotationElement position="258" colour="-1192448"><ns2:displayCharacter> </ns2:displayCharacter><ns2:description>217.81787</ns2:description><ns2:value>217.81787</ns2:value></ns2:annotationElement><ns2:annotationElement position="259" colour="-1192192"><ns2:displayCharacter> </ns2:displayCharacter><ns2:description>218.81822</ns2:description><ns2:value>218.81822</ns2:value></ns2:annotationElement><ns2:annotationElement position="260" colour="-1192192"><ns2:displayCharacter> </ns2:displayCharacter><ns2:description>218.98920</ns2:description><ns2:value>218.9892</ns2:value></ns2:annotationElement><ns2:annotationElement position="261" colour="-929024"><ns2:displayCharacter> </ns2:displayCharacter><ns2:description>223.47878</ns2:description><ns2:value>223.47878</ns2:value></ns2:annotationElement><ns2:annotationElement position="262" colour="-731392"><ns2:displayCharacter> </ns2:displayCharacter><ns2:description>227.40422</ns2:description><ns2:value>227.40422</ns2:value></ns2:annotationElement><ns2:annotationElement position="263" colour="-1192448"><ns2:displayCharacter> </ns2:displayCharacter><ns2:description>218.27585</ns2:description><ns2:value>218.27585</ns2:value></ns2:annotationElement><ns2:annotationElement position="264" colour="-6656"><ns2:displayCharacter> </ns2:displayCharacter><ns2:description>242.95917</ns2:description><ns2:value>242.95917</ns2:value></ns2:annotationElement><ns2:annotationElement position="265" colour="-1126400"><ns2:displayCharacter> </ns2:displayCharacter><ns2:description>220.28703</ns2:description><ns2:value>220.28703</ns2:value></ns2:annotationElement><ns2:annotationElement position="266" colour="-665344"><ns2:displayCharacter> </ns2:displayCharacter><ns2:description>229.64848</ns2:description><ns2:value>229.64848</ns2:value></ns2:annotationElement><ns2:annotationElement position="267" colour="-862976"><ns2:displayCharacter> </ns2:displayCharacter><ns2:description>225.35211</ns2:description><ns2:value>225.35211</ns2:value></ns2:annotationElement><ns2:annotationElement position="268" colour="-731392"><ns2:displayCharacter> </ns2:displayCharacter><ns2:description>227.87543</ns2:description><ns2:value>227.87543</ns2:value></ns2:annotationElement><ns2:annotationElement position="269" colour="-797184"><ns2:displayCharacter> </ns2:displayCharacter><ns2:description>226.22493</ns2:description><ns2:value>226.22493</ns2:value></ns2:annotationElement><ns2:annotationElement position="270" colour="-665600"><ns2:displayCharacter> </ns2:displayCharacter><ns2:description>229.14801</ns2:description><ns2:value>229.14801</ns2:value></ns2:annotationElement><ns2:annotationElement position="271" colour="-929024"><ns2:displayCharacter> </ns2:displayCharacter><ns2:description>223.67378</ns2:description><ns2:value>223.67378</ns2:value></ns2:annotationElement><ns2:annotationElement position="272" colour="-862976"><ns2:displayCharacter> </ns2:displayCharacter><ns2:description>225.19318</ns2:description><ns2:value>225.19318</ns2:value></ns2:annotationElement><ns2:annotationElement position="273" colour="-1192448"><ns2:displayCharacter> </ns2:displayCharacter><ns2:description>218.59720</ns2:description><ns2:value>218.5972</ns2:value></ns2:annotationElement><ns2:annotationElement position="274" colour="-401920"><ns2:displayCharacter> </ns2:displayCharacter><ns2:description>235.33112</ns2:description><ns2:value>235.33112</ns2:value></ns2:annotationElement><ns2:annotationElement position="275" colour="-467968"><ns2:displayCharacter> </ns2:displayCharacter><ns2:description>233.17673</ns2:description><ns2:value>233.17673</ns2:value></ns2:annotationElement><ns2:annotationElement position="276" colour="-599552"><ns2:displayCharacter> </ns2:displayCharacter><ns2:description>231.14235</ns2:description><ns2:value>231.14235</ns2:value></ns2:annotationElement><ns2:annotationElement position="277" colour="-862976"><ns2:displayCharacter> </ns2:displayCharacter><ns2:description>225.42314</ns2:description><ns2:value>225.42314</ns2:value></ns2:annotationElement><ns2:annotationElement position="278" colour="-1126400"><ns2:displayCharacter> </ns2:displayCharacter><ns2:description>220.00145</ns2:description><ns2:value>220.00145</ns2:value></ns2:annotationElement><ns2:annotationElement position="279" colour="-862976"><ns2:displayCharacter> </ns2:displayCharacter><ns2:description>225.05457</ns2:description><ns2:value>225.05457</ns2:value></ns2:annotationElement><ns2:annotationElement position="280" colour="-1257984"><ns2:displayCharacter> </ns2:displayCharacter><ns2:description>217.63599</ns2:description><ns2:value>217.63599</ns2:value></ns2:annotationElement><ns2:annotationElement position="281" colour="-1192192"><ns2:displayCharacter> </ns2:displayCharacter><ns2:description>219.03334</ns2:description><ns2:value>219.03334</ns2:value></ns2:annotationElement><ns2:annotationElement position="282" colour="-929024"><ns2:displayCharacter> </ns2:displayCharacter><ns2:description>223.90283</ns2:description><ns2:value>223.90283</ns2:value></ns2:annotationElement><ns2:annotationElement position="283" colour="-1192448"><ns2:displayCharacter> </ns2:displayCharacter><ns2:description>218.52200</ns2:description><ns2:value>218.522</ns2:value></ns2:annotationElement><ns2:annotationElement position="284" colour="-6656"><ns2:displayCharacter> </ns2:displayCharacter><ns2:description>242.95917</ns2:description><ns2:value>242.95917</ns2:value></ns2:annotationElement><ns2:annotationElement position="285" colour="-862976"><ns2:displayCharacter> </ns2:displayCharacter><ns2:description>225.58896</ns2:description><ns2:value>225.58896</ns2:value></ns2:annotationElement><ns2:annotationElement position="286" colour="-6656"><ns2:displayCharacter> </ns2:displayCharacter><ns2:description>242.95917</ns2:description><ns2:value>242.95917</ns2:value></ns2:annotationElement><ns2:annotationElement position="287" colour="-862976"><ns2:displayCharacter> </ns2:displayCharacter><ns2:description>225.64735</ns2:description><ns2:value>225.64735</ns2:value></ns2:annotationElement><ns2:annotationElement position="288" colour="-1324032"><ns2:displayCharacter> </ns2:displayCharacter><ns2:description>215.98831</ns2:description><ns2:value>215.98831</ns2:value></ns2:annotationElement><ns2:annotationElement position="289" colour="-270336"><ns2:displayCharacter> </ns2:displayCharacter><ns2:description>237.32094</ns2:description><ns2:value>237.32094</ns2:value></ns2:annotationElement><ns2:annotationElement position="290" colour="-533760"><ns2:displayCharacter> </ns2:displayCharacter><ns2:description>231.89549</ns2:description><ns2:value>231.8955</ns2:value></ns2:annotationElement><ns2:annotationElement position="291" colour="-731392"><ns2:displayCharacter> </ns2:displayCharacter><ns2:description>227.55026</ns2:description><ns2:value>227.55026</ns2:value></ns2:annotationElement><ns2:annotationElement position="292" colour="-336128"><ns2:displayCharacter> </ns2:displayCharacter><ns2:description>235.56325</ns2:description><ns2:value>235.56325</ns2:value></ns2:annotationElement><ns2:annotationElement position="293" colour="-599808"><ns2:displayCharacter> </ns2:displayCharacter><ns2:description>230.18767</ns2:description><ns2:value>230.18767</ns2:value></ns2:annotationElement><ns2:annotationElement position="294" colour="-6656"><ns2:displayCharacter> </ns2:displayCharacter><ns2:description>242.95917</ns2:description><ns2:value>242.95917</ns2:value></ns2:annotationElement><ns2:annotationElement position="295" colour="-336128"><ns2:displayCharacter> </ns2:displayCharacter><ns2:description>235.99977</ns2:description><ns2:value>235.99977</ns2:value></ns2:annotationElement><ns2:annotationElement position="296" colour="-467712"><ns2:displayCharacter> </ns2:displayCharacter><ns2:description>234.00085</ns2:description><ns2:value>234.00085</ns2:value></ns2:annotationElement><ns2:annotationElement position="297" colour="-6656"><ns2:displayCharacter> </ns2:displayCharacter><ns2:description>242.95917</ns2:description><ns2:value>242.95917</ns2:value></ns2:annotationElement><ns2:annotationElement position="298" colour="-533760"><ns2:displayCharacter> </ns2:displayCharacter><ns2:description>232.33217</ns2:description><ns2:value>232.33217</ns2:value></ns2:annotationElement><ns2:annotationElement position="299" colour="-731136"><ns2:displayCharacter> </ns2:displayCharacter><ns2:description>228.65714</ns2:description><ns2:value>228.65714</ns2:value></ns2:annotationElement><ns2:annotationElement position="300" colour="-797184"><ns2:displayCharacter> </ns2:displayCharacter><ns2:description>226.08099</ns2:description><ns2:value>226.081</ns2:value></ns2:annotationElement><ns2:annotationElement position="301" colour="-401920"><ns2:displayCharacter> </ns2:displayCharacter><ns2:description>234.70920</ns2:description><ns2:value>234.7092</ns2:value></ns2:annotationElement><ns2:annotationElement position="302" colour="-402176"><ns2:displayCharacter> </ns2:displayCharacter><ns2:description>234.28540</ns2:description><ns2:value>234.2854</ns2:value></ns2:annotationElement><ns2:annotationElement position="303" colour="-928768"><ns2:displayCharacter> </ns2:displayCharacter><ns2:description>224.34460</ns2:description><ns2:value>224.3446</ns2:value></ns2:annotationElement><ns2:annotationElement position="304" colour="-1324288"><ns2:displayCharacter> </ns2:displayCharacter><ns2:description>215.22662</ns2:description><ns2:value>215.22662</ns2:value></ns2:annotationElement><ns2:annotationElement position="305" colour="-731392"><ns2:displayCharacter> </ns2:displayCharacter><ns2:description>227.47136</ns2:description><ns2:value>227.47136</ns2:value></ns2:annotationElement><ns2:annotationElement position="306" colour="-929024"><ns2:displayCharacter> </ns2:displayCharacter><ns2:description>223.82227</ns2:description><ns2:value>223.82227</ns2:value></ns2:annotationElement><ns2:annotationElement position="307" colour="-6656"><ns2:displayCharacter> </ns2:displayCharacter><ns2:description>242.95917</ns2:description><ns2:value>242.95917</ns2:value></ns2:annotationElement><ns2:annotationElement position="308" colour="-928768"><ns2:displayCharacter> </ns2:displayCharacter><ns2:description>224.19757</ns2:description><ns2:value>224.19757</ns2:value></ns2:annotationElement><ns2:annotationElement position="309" colour="-1126400"><ns2:displayCharacter> </ns2:displayCharacter><ns2:description>220.38181</ns2:description><ns2:value>220.3818</ns2:value></ns2:annotationElement><ns2:annotationElement position="310" colour="-6656"><ns2:displayCharacter> </ns2:displayCharacter><ns2:description>242.95917</ns2:description><ns2:value>242.95917</ns2:value></ns2:annotationElement><ns2:annotationElement position="311" colour="-797184"><ns2:displayCharacter> </ns2:displayCharacter><ns2:description>226.08099</ns2:description><ns2:value>226.081</ns2:value></ns2:annotationElement><ns2:annotationElement position="312" colour="-1126400"><ns2:displayCharacter> </ns2:displayCharacter><ns2:description>219.96857</ns2:description><ns2:value>219.96857</ns2:value></ns2:annotationElement><ns2:annotationElement position="313" colour="-863232"><ns2:displayCharacter> </ns2:displayCharacter><ns2:description>224.90849</ns2:description><ns2:value>224.9085</ns2:value></ns2:annotationElement><ns2:annotationElement position="314" colour="-401920"><ns2:displayCharacter> </ns2:displayCharacter><ns2:description>235.02281</ns2:description><ns2:value>235.02281</ns2:value></ns2:annotationElement><ns2:annotationElement position="315" colour="-1324288"><ns2:displayCharacter> </ns2:displayCharacter><ns2:description>215.22662</ns2:description><ns2:value>215.22662</ns2:value></ns2:annotationElement><ns2:annotationElement position="316" colour="-533504"><ns2:displayCharacter> </ns2:displayCharacter><ns2:description>232.40248</ns2:description><ns2:value>232.40248</ns2:value></ns2:annotationElement><ns2:annotationElement position="317" colour="-6656"><ns2:displayCharacter> </ns2:displayCharacter><ns2:description>242.95917</ns2:description><ns2:value>242.95917</ns2:value></ns2:annotationElement><ns2:annotationElement position="318" colour="-6656"><ns2:displayCharacter> </ns2:displayCharacter><ns2:description>242.95917</ns2:description><ns2:value>242.95917</ns2:value></ns2:annotationElement><ns2:annotationElement position="319" colour="-599552"><ns2:displayCharacter> </ns2:displayCharacter><ns2:description>230.80479</ns2:description><ns2:value>230.8048</ns2:value></ns2:annotationElement><ns2:annotationElement position="320" colour="-467712"><ns2:displayCharacter> </ns2:displayCharacter><ns2:description>234.00085</ns2:description><ns2:value>234.00085</ns2:value></ns2:annotationElement><ns2:annotationElement position="321" colour="-1324032"><ns2:displayCharacter> </ns2:displayCharacter><ns2:description>215.49471</ns2:description><ns2:value>215.4947</ns2:value></ns2:annotationElement><ns2:annotationElement position="322" colour="-928768"><ns2:displayCharacter> </ns2:displayCharacter><ns2:description>224.25104</ns2:description><ns2:value>224.25104</ns2:value></ns2:annotationElement><ns2:annotationElement position="323" colour="-928768"><ns2:displayCharacter> </ns2:displayCharacter><ns2:description>224.14821</ns2:description><ns2:value>224.14821</ns2:value></ns2:annotationElement><ns2:annotationElement position="324" colour="-6656"><ns2:displayCharacter> </ns2:displayCharacter><ns2:description>242.95917</ns2:description><ns2:value>242.95917</ns2:value></ns2:annotationElement><ns2:annotationElement position="325" colour="-6656"><ns2:displayCharacter> </ns2:displayCharacter><ns2:description>242.95917</ns2:description><ns2:value>242.95917</ns2:value></ns2:annotationElement><ns2:annotationElement position="326" colour="-599552"><ns2:displayCharacter> </ns2:displayCharacter><ns2:description>230.94981</ns2:description><ns2:value>230.94981</ns2:value></ns2:annotationElement><ns2:annotationElement position="327" colour="-599296"><ns2:displayCharacter> </ns2:displayCharacter><ns2:description>231.34441</ns2:description><ns2:value>231.3444</ns2:value></ns2:annotationElement><ns2:annotationElement position="328" colour="-6656"><ns2:displayCharacter> </ns2:displayCharacter><ns2:description>242.95917</ns2:description><ns2:value>242.95917</ns2:value></ns2:annotationElement><ns2:annotationElement position="329" colour="-1258240"><ns2:displayCharacter> </ns2:displayCharacter><ns2:description>217.32320</ns2:description><ns2:value>217.3232</ns2:value></ns2:annotationElement><ns2:annotationElement position="330" colour="-467968"><ns2:displayCharacter> </ns2:displayCharacter><ns2:description>232.80525</ns2:description><ns2:value>232.80525</ns2:value></ns2:annotationElement><ns2:annotationElement position="331" colour="-533760"><ns2:displayCharacter> </ns2:displayCharacter><ns2:description>232.18599</ns2:description><ns2:value>232.18599</ns2:value></ns2:annotationElement><ns2:annotationElement position="332" colour="-336128"><ns2:displayCharacter> </ns2:displayCharacter><ns2:description>235.56325</ns2:description><ns2:value>235.56325</ns2:value></ns2:annotationElement><ns2:annotationElement position="333" colour="-862976"><ns2:displayCharacter> </ns2:displayCharacter><ns2:description>225.28510</ns2:description><ns2:value>225.2851</ns2:value></ns2:annotationElement><ns2:annotationElement position="334" colour="-862976"><ns2:displayCharacter> </ns2:displayCharacter><ns2:description>225.12708</ns2:description><ns2:value>225.12708</ns2:value></ns2:annotationElement><ns2:annotationElement position="335" colour="-1324032"><ns2:displayCharacter> </ns2:displayCharacter><ns2:description>215.98831</ns2:description><ns2:value>215.98831</ns2:value></ns2:annotationElement><ns2:annotationElement position="336" colour="-862976"><ns2:displayCharacter> </ns2:displayCharacter><ns2:description>225.19318</ns2:description><ns2:value>225.19318</ns2:value></ns2:annotationElement><ns2:annotationElement position="337" colour="-533760"><ns2:displayCharacter> </ns2:displayCharacter><ns2:description>232.18599</ns2:description><ns2:value>232.18599</ns2:value></ns2:annotationElement><ns2:annotationElement position="338" colour="-1060608"><ns2:displayCharacter> </ns2:displayCharacter><ns2:description>221.55644</ns2:description><ns2:value>221.55644</ns2:value></ns2:annotationElement><ns2:annotationElement position="339" colour="-599552"><ns2:displayCharacter> </ns2:displayCharacter><ns2:description>230.94981</ns2:description><ns2:value>230.94981</ns2:value></ns2:annotationElement><ns2:annotationElement position="340" colour="-336128"><ns2:displayCharacter> </ns2:displayCharacter><ns2:description>235.99977</ns2:description><ns2:value>235.99977</ns2:value></ns2:annotationElement><ns2:annotationElement position="341" colour="-1126400"><ns2:displayCharacter> </ns2:displayCharacter><ns2:description>220.28703</ns2:description><ns2:value>220.28703</ns2:value></ns2:annotationElement><ns2:annotationElement position="342" colour="-402176"><ns2:displayCharacter> </ns2:displayCharacter><ns2:description>234.26118</ns2:description><ns2:value>234.26118</ns2:value></ns2:annotationElement><ns2:annotationElement position="343" colour="-533504"><ns2:displayCharacter> </ns2:displayCharacter><ns2:description>232.45244</ns2:description><ns2:value>232.45244</ns2:value></ns2:annotationElement><ns2:annotationElement position="344" colour="-1060608"><ns2:displayCharacter> </ns2:displayCharacter><ns2:description>221.75159</ns2:description><ns2:value>221.75159</ns2:value></ns2:annotationElement><ns2:annotationElement position="345" colour="-1258240"><ns2:displayCharacter> </ns2:displayCharacter><ns2:description>217.23341</ns2:description><ns2:value>217.23341</ns2:value></ns2:annotationElement><ns2:annotationElement position="346" colour="-1258240"><ns2:displayCharacter> </ns2:displayCharacter><ns2:description>217.30566</ns2:description><ns2:value>217.30566</ns2:value></ns2:annotationElement><ns2:annotationElement position="347" colour="-1060608"><ns2:displayCharacter> </ns2:displayCharacter><ns2:description>221.04684</ns2:description><ns2:value>221.04684</ns2:value></ns2:annotationElement><ns2:annotationElement position="348" colour="-599552"><ns2:displayCharacter> </ns2:displayCharacter><ns2:description>230.46753</ns2:description><ns2:value>230.46753</ns2:value></ns2:annotationElement><ns2:annotationElement position="349" colour="-6656"><ns2:displayCharacter> </ns2:displayCharacter><ns2:description>242.95917</ns2:description><ns2:value>242.95917</ns2:value></ns2:annotationElement><ns2:annotationElement position="350" colour="-467712"><ns2:displayCharacter> </ns2:displayCharacter><ns2:description>233.46237</ns2:description><ns2:value>233.46237</ns2:value></ns2:annotationElement><ns2:annotationElement position="351" colour="-533504"><ns2:displayCharacter> </ns2:displayCharacter><ns2:description>232.40419</ns2:description><ns2:value>232.40419</ns2:value></ns2:annotationElement><ns2:annotationElement position="352" colour="-862976"><ns2:displayCharacter> </ns2:displayCharacter><ns2:description>225.68738</ns2:description><ns2:value>225.68738</ns2:value></ns2:annotationElement><ns2:annotationElement position="353" colour="-862976"><ns2:displayCharacter> </ns2:displayCharacter><ns2:description>225.39708</ns2:description><ns2:value>225.39708</ns2:value></ns2:annotationElement><ns2:annotationElement position="354" colour="-401920"><ns2:displayCharacter> </ns2:displayCharacter><ns2:description>235.02281</ns2:description><ns2:value>235.02281</ns2:value></ns2:annotationElement><ns2:annotationElement position="355" colour="-6656"><ns2:displayCharacter> </ns2:displayCharacter><ns2:description>242.95917</ns2:description><ns2:value>242.95917</ns2:value></ns2:annotationElement><ns2:annotationElement position="356" colour="-731392"><ns2:displayCharacter> </ns2:displayCharacter><ns2:description>227.66580</ns2:description><ns2:value>227.6658</ns2:value></ns2:annotationElement><ns2:annotationElement position="357" colour="-994816"><ns2:displayCharacter> </ns2:displayCharacter><ns2:description>222.82077</ns2:description><ns2:value>222.82077</ns2:value></ns2:annotationElement><ns2:annotationElement position="358" colour="-599552"><ns2:displayCharacter> </ns2:displayCharacter><ns2:description>231.10315</ns2:description><ns2:value>231.10315</ns2:value></ns2:annotationElement><ns2:annotationElement position="359" colour="-599552"><ns2:displayCharacter> </ns2:displayCharacter><ns2:description>231.14235</ns2:description><ns2:value>231.14235</ns2:value></ns2:annotationElement><ns2:annotationElement position="360" colour="-1126400"><ns2:displayCharacter> </ns2:displayCharacter><ns2:description>220.40227</ns2:description><ns2:value>220.40227</ns2:value></ns2:annotationElement><ns2:annotationElement position="361" colour="-1060352"><ns2:displayCharacter> </ns2:displayCharacter><ns2:description>221.80727</ns2:description><ns2:value>221.80727</ns2:value></ns2:annotationElement><ns2:annotationElement position="362" colour="-731392"><ns2:displayCharacter> </ns2:displayCharacter><ns2:description>227.66580</ns2:description><ns2:value>227.6658</ns2:value></ns2:annotationElement><ns2:annotationElement position="363" colour="-402176"><ns2:displayCharacter> </ns2:displayCharacter><ns2:description>234.41437</ns2:description><ns2:value>234.41437</ns2:value></ns2:annotationElement><ns2:annotationElement position="364" colour="-270336"><ns2:displayCharacter> </ns2:displayCharacter><ns2:description>237.32094</ns2:description><ns2:value>237.32094</ns2:value></ns2:annotationElement><ns2:annotationElement position="365" colour="-994560"><ns2:displayCharacter> </ns2:displayCharacter><ns2:description>223.15628</ns2:description><ns2:value>223.15628</ns2:value></ns2:annotationElement><ns2:annotationElement position="366" colour="-402176"><ns2:displayCharacter> </ns2:displayCharacter><ns2:description>234.28540</ns2:description><ns2:value>234.2854</ns2:value></ns2:annotationElement><ns2:annotationElement position="367" colour="-665344"><ns2:displayCharacter> </ns2:displayCharacter><ns2:description>229.62668</ns2:description><ns2:value>229.62668</ns2:value></ns2:annotationElement><ns2:annotationElement position="368" colour="-467712"><ns2:displayCharacter> </ns2:displayCharacter><ns2:description>233.46237</ns2:description><ns2:value>233.46237</ns2:value></ns2:annotationElement><ns2:annotationElement position="369" colour="-1060608"><ns2:displayCharacter> </ns2:displayCharacter><ns2:description>221.35320</ns2:description><ns2:value>221.3532</ns2:value></ns2:annotationElement><ns2:annotationElement position="370" colour="-665344"><ns2:displayCharacter> </ns2:displayCharacter><ns2:description>229.49741</ns2:description><ns2:value>229.4974</ns2:value></ns2:annotationElement><ns2:annotationElement position="371" colour="-665344"><ns2:displayCharacter> </ns2:displayCharacter><ns2:description>229.70311</ns2:description><ns2:value>229.70311</ns2:value></ns2:annotationElement><ns2:annotationElement position="372" colour="-270080"><ns2:displayCharacter> </ns2:displayCharacter><ns2:description>237.77025</ns2:description><ns2:value>237.77025</ns2:value></ns2:annotationElement><ns2:annotationElement position="373" colour="-665600"><ns2:displayCharacter> </ns2:displayCharacter><ns2:description>228.74785</ns2:description><ns2:value>228.74785</ns2:value></ns2:annotationElement><ns2:annotationElement position="374" colour="-6656"><ns2:displayCharacter> </ns2:displayCharacter><ns2:description>242.95917</ns2:description><ns2:value>242.95917</ns2:value></ns2:annotationElement><ns2:annotationElement position="375" colour="-665344"><ns2:displayCharacter> </ns2:displayCharacter><ns2:description>229.73280</ns2:description><ns2:value>229.7328</ns2:value></ns2:annotationElement><ns2:annotationElement position="376" colour="-6656"><ns2:displayCharacter> </ns2:displayCharacter><ns2:description>242.95917</ns2:description><ns2:value>242.95917</ns2:value></ns2:annotationElement><ns2:annotationElement position="377" colour="-928768"><ns2:displayCharacter> </ns2:displayCharacter><ns2:description>224.19757</ns2:description><ns2:value>224.19757</ns2:value></ns2:annotationElement><ns2:annotationElement position="378" colour="-665344"><ns2:displayCharacter> </ns2:displayCharacter><ns2:description>229.47392</ns2:description><ns2:value>229.47392</ns2:value></ns2:annotationElement><ns2:annotationElement position="379" colour="-665344"><ns2:displayCharacter> </ns2:displayCharacter><ns2:description>229.64848</ns2:description><ns2:value>229.64848</ns2:value></ns2:annotationElement><ns2:annotationElement position="380" colour="-731136"><ns2:displayCharacter> </ns2:displayCharacter><ns2:description>228.39000</ns2:description><ns2:value>228.39</ns2:value></ns2:annotationElement><ns2:annotationElement position="381" colour="-862976"><ns2:displayCharacter> </ns2:displayCharacter><ns2:description>225.93790</ns2:description><ns2:value>225.9379</ns2:value></ns2:annotationElement><ns2:annotationElement position="382" colour="-599552"><ns2:displayCharacter> </ns2:displayCharacter><ns2:description>230.45317</ns2:description><ns2:value>230.45317</ns2:value></ns2:annotationElement><ns2:annotationElement position="383" colour="-6656"><ns2:displayCharacter> </ns2:displayCharacter><ns2:description>242.95917</ns2:description><ns2:value>242.95917</ns2:value></ns2:annotationElement><ns2:annotationElement position="384" colour="-2114304"><ns2:displayCharacter> </ns2:displayCharacter><ns2:description>199.55502</ns2:description><ns2:value>199.55502</ns2:value></ns2:annotationElement><ns2:annotationElement position="385" colour="-6656"><ns2:displayCharacter> </ns2:displayCharacter><ns2:description>242.95917</ns2:description><ns2:value>242.95917</ns2:value></ns2:annotationElement><ns2:annotationElement position="386" colour="-401920"><ns2:displayCharacter> </ns2:displayCharacter><ns2:description>235.02281</ns2:description><ns2:value>235.02281</ns2:value></ns2:annotationElement><ns2:annotationElement position="387" colour="-731392"><ns2:displayCharacter> </ns2:displayCharacter><ns2:description>227.91974</ns2:description><ns2:value>227.91974</ns2:value></ns2:annotationElement><ns2:annotationElement position="388" colour="-731136"><ns2:displayCharacter> </ns2:displayCharacter><ns2:description>228.39000</ns2:description><ns2:value>228.39</ns2:value></ns2:annotationElement><ns2:annotationElement position="389" colour="-599552"><ns2:displayCharacter> </ns2:displayCharacter><ns2:description>230.31934</ns2:description><ns2:value>230.31934</ns2:value></ns2:annotationElement><ns2:annotationElement position="390" colour="-5078528"><ns2:displayCharacter> </ns2:displayCharacter><ns2:description>137.69093</ns2:description><ns2:value>137.69093</ns2:value></ns2:annotationElement><ns2:annotationElement position="391" colour="-5539584"><ns2:displayCharacter> </ns2:displayCharacter><ns2:description>128.58482</ns2:description><ns2:value>128.58482</ns2:value></ns2:annotationElement><ns2:annotationElement position="392" colour="-6725120"><ns2:displayCharacter> </ns2:displayCharacter><ns2:description>103.67795</ns2:description><ns2:value>103.67795</ns2:value></ns2:annotationElement><ns2:annotationElement position="393" colour="-2311936"><ns2:displayCharacter> </ns2:displayCharacter><ns2:description>195.77792</ns2:description><ns2:value>195.77792</ns2:value></ns2:annotationElement><ns2:annotationElement position="394" colour="-7251968"><ns2:displayCharacter> </ns2:displayCharacter><ns2:description>93.45709</ns2:description><ns2:value>93.45709</ns2:value></ns2:annotationElement><ns2:annotationElement position="395" colour="-928768"><ns2:displayCharacter> </ns2:displayCharacter><ns2:description>224.34460</ns2:description><ns2:value>224.3446</ns2:value></ns2:annotationElement><ns2:annotationElement position="396" colour="-401920"><ns2:displayCharacter> </ns2:displayCharacter><ns2:description>235.02281</ns2:description><ns2:value>235.02281</ns2:value></ns2:annotationElement><ns2:annotationElement position="397" colour="-731136"><ns2:displayCharacter> </ns2:displayCharacter><ns2:description>228.18944</ns2:description><ns2:value>228.18944</ns2:value></ns2:annotationElement><ns2:annotationElement position="398" colour="-4814848"><ns2:displayCharacter> </ns2:displayCharacter><ns2:description>143.95761</ns2:description><ns2:value>143.95761</ns2:value></ns2:annotationElement><ns2:annotationElement position="399" colour="-5407744"><ns2:displayCharacter> </ns2:displayCharacter><ns2:description>130.99333</ns2:description><ns2:value>130.99333</ns2:value></ns2:annotationElement><ns2:annotationElement position="400" colour="-6790912"><ns2:displayCharacter> </ns2:displayCharacter><ns2:description>103.11668</ns2:description><ns2:value>103.116684</ns2:value></ns2:annotationElement><ns2:annotationElement position="401" colour="-7646976"><ns2:displayCharacter> </ns2:displayCharacter><ns2:description>85.38873</ns2:description><ns2:value>85.38873</ns2:value></ns2:annotationElement><ns2:annotationElement position="402" colour="-8042240"><ns2:displayCharacter> </ns2:displayCharacter><ns2:description>77.50721</ns2:description><ns2:value>77.50721</ns2:value></ns2:annotationElement><ns2:annotationElement position="403" colour="-9096192"><ns2:displayCharacter> </ns2:displayCharacter><ns2:description>55.13640</ns2:description><ns2:value>55.1364</ns2:value></ns2:annotationElement><ns2:annotationElement position="404" colour="-6132480"><ns2:displayCharacter> </ns2:displayCharacter><ns2:description>115.70169</ns2:description><ns2:value>115.70169</ns2:value></ns2:annotationElement><ns2:annotationElement position="405" colour="-7713280"><ns2:displayCharacter> </ns2:displayCharacter><ns2:description>83.06223</ns2:description><ns2:value>83.062225</ns2:value></ns2:annotationElement><ns2:annotationElement position="406" colour="-8700928"><ns2:displayCharacter> </ns2:displayCharacter><ns2:description>63.18160</ns2:description><ns2:value>63.181602</ns2:value></ns2:annotationElement><ns2:annotationElement position="407" colour="-8305664"><ns2:displayCharacter> </ns2:displayCharacter><ns2:description>71.91120</ns2:description><ns2:value>71.9112</ns2:value></ns2:annotationElement><ns2:annotationElement position="408" colour="-6395648"><ns2:displayCharacter> </ns2:displayCharacter><ns2:description>111.15037</ns2:description><ns2:value>111.15037</ns2:value></ns2:annotationElement><ns2:annotationElement position="409" colour="-8766976"><ns2:displayCharacter> </ns2:displayCharacter><ns2:description>61.56763</ns2:description><ns2:value>61.567627</ns2:value></ns2:annotationElement><ns2:annotationElement position="410" colour="-1390080"><ns2:displayCharacter> </ns2:displayCharacter><ns2:description>214.35583</ns2:description><ns2:value>214.35583</ns2:value></ns2:annotationElement><ns2:annotationElement position="411" colour="-5868544"><ns2:displayCharacter> </ns2:displayCharacter><ns2:description>122.34215</ns2:description><ns2:value>122.34215</ns2:value></ns2:annotationElement><ns2:annotationElement position="412" colour="-6461440"><ns2:displayCharacter> </ns2:displayCharacter><ns2:description>109.92699</ns2:description><ns2:value>109.92699</ns2:value></ns2:annotationElement><ns2:annotationElement position="413" colour="-6922496"><ns2:displayCharacter> </ns2:displayCharacter><ns2:description>100.31618</ns2:description><ns2:value>100.316185</ns2:value></ns2:annotationElement><ns2:annotationElement position="414" colour="-5144320"><ns2:displayCharacter> </ns2:displayCharacter><ns2:description>136.88850</ns2:description><ns2:value>136.8885</ns2:value></ns2:annotationElement><ns2:annotationElement position="415" colour="-7449344"><ns2:displayCharacter> </ns2:displayCharacter><ns2:description>89.63876</ns2:description><ns2:value>89.63876</ns2:value></ns2:annotationElement><ns2:annotationElement position="416" colour="-7647232"><ns2:displayCharacter> </ns2:displayCharacter><ns2:description>85.19868</ns2:description><ns2:value>85.19868</ns2:value></ns2:annotationElement><ns2:annotationElement position="417" colour="-5407488"><ns2:displayCharacter> </ns2:displayCharacter><ns2:description>131.80145</ns2:description><ns2:value>131.80145</ns2:value></ns2:annotationElement><ns2:annotationElement position="418" colour="-6264064"><ns2:displayCharacter> </ns2:displayCharacter><ns2:description>113.01964</ns2:description><ns2:value>113.01964</ns2:value></ns2:annotationElement><ns2:annotationElement position="419" colour="-6066176"><ns2:displayCharacter> </ns2:displayCharacter><ns2:description>118.05064</ns2:description><ns2:value>118.05064</ns2:value></ns2:annotationElement><ns2:annotationElement position="420" colour="-4024576"><ns2:displayCharacter> </ns2:displayCharacter><ns2:description>159.86913</ns2:description><ns2:value>159.86913</ns2:value></ns2:annotationElement><ns2:annotationElement position="421" colour="-6132480"><ns2:displayCharacter> </ns2:displayCharacter><ns2:description>115.76846</ns2:description><ns2:value>115.768456</ns2:value></ns2:annotationElement><ns2:annotationElement position="422" colour="-1785088"><ns2:displayCharacter> </ns2:displayCharacter><ns2:description>206.63847</ns2:description><ns2:value>206.63847</ns2:value></ns2:annotationElement><ns2:annotationElement position="423" colour="-4749056"><ns2:displayCharacter> </ns2:displayCharacter><ns2:description>145.38893</ns2:description><ns2:value>145.38893</ns2:value></ns2:annotationElement><ns2:annotationElement position="424" colour="-4814848"><ns2:displayCharacter> </ns2:displayCharacter><ns2:description>143.70767</ns2:description><ns2:value>143.70767</ns2:value></ns2:annotationElement><ns2:annotationElement position="425" colour="-3497472"><ns2:displayCharacter> </ns2:displayCharacter><ns2:description>171.30847</ns2:description><ns2:value>171.30847</ns2:value></ns2:annotationElement><ns2:annotationElement position="426" colour="-6000384"><ns2:displayCharacter> </ns2:displayCharacter><ns2:description>119.59982</ns2:description><ns2:value>119.59982</ns2:value></ns2:annotationElement><ns2:annotationElement position="427" colour="-3563776"><ns2:displayCharacter> </ns2:displayCharacter><ns2:description>168.78745</ns2:description><ns2:value>168.78745</ns2:value></ns2:annotationElement><ns2:annotationElement position="428" colour="-7185920"><ns2:displayCharacter> </ns2:displayCharacter><ns2:description>94.97065</ns2:description><ns2:value>94.97065</ns2:value></ns2:annotationElement><ns2:annotationElement position="429" colour="-5275904"><ns2:displayCharacter> </ns2:displayCharacter><ns2:description>134.63725</ns2:description><ns2:value>134.63725</ns2:value></ns2:annotationElement><ns2:annotationElement position="430" colour="-8569088"><ns2:displayCharacter> </ns2:displayCharacter><ns2:description>66.33770</ns2:description><ns2:value>66.3377</ns2:value></ns2:annotationElement><ns2:annotationElement position="431" colour="-6527232"><ns2:displayCharacter> </ns2:displayCharacter><ns2:description>108.66374</ns2:description><ns2:value>108.66374</ns2:value></ns2:annotationElement><ns2:annotationElement position="432" colour="-5539584"><ns2:displayCharacter> </ns2:displayCharacter><ns2:description>128.41098</ns2:description><ns2:value>128.41098</ns2:value></ns2:annotationElement><ns2:annotationElement position="433" colour="-6593280"><ns2:displayCharacter> </ns2:displayCharacter><ns2:description>106.84282</ns2:description><ns2:value>106.84282</ns2:value></ns2:annotationElement><ns2:annotationElement position="434" colour="-4946944"><ns2:displayCharacter> </ns2:displayCharacter><ns2:description>140.20999</ns2:description><ns2:value>140.20999</ns2:value></ns2:annotationElement><ns2:annotationElement position="435" colour="-3168256"><ns2:displayCharacter> </ns2:displayCharacter><ns2:description>177.72729</ns2:description><ns2:value>177.7273</ns2:value></ns2:annotationElement><ns2:annotationElement position="436" colour="-4156160"><ns2:displayCharacter> </ns2:displayCharacter><ns2:description>157.26083</ns2:description><ns2:value>157.26083</ns2:value></ns2:annotationElement><ns2:annotationElement position="437" colour="-8239872"><ns2:displayCharacter> </ns2:displayCharacter><ns2:description>72.56767</ns2:description><ns2:value>72.567665</ns2:value></ns2:annotationElement><ns2:annotationElement position="438" colour="-7646976"><ns2:displayCharacter> </ns2:displayCharacter><ns2:description>85.42890</ns2:description><ns2:value>85.4289</ns2:value></ns2:annotationElement><ns2:annotationElement position="439" colour="-9096192"><ns2:displayCharacter> </ns2:displayCharacter><ns2:description>55.33424</ns2:description><ns2:value>55.334244</ns2:value></ns2:annotationElement><ns2:annotationElement position="440" colour="-2443776"><ns2:displayCharacter> </ns2:displayCharacter><ns2:description>193.00189</ns2:description><ns2:value>193.00189</ns2:value></ns2:annotationElement><ns2:annotationElement position="441" colour="-8042240"><ns2:displayCharacter> </ns2:displayCharacter><ns2:description>77.49416</ns2:description><ns2:value>77.494156</ns2:value></ns2:annotationElement><ns2:annotationElement position="442" colour="-8305664"><ns2:displayCharacter> </ns2:displayCharacter><ns2:description>71.71113</ns2:description><ns2:value>71.71113</ns2:value></ns2:annotationElement><ns2:annotationElement position="443" colour="-7449344"><ns2:displayCharacter> </ns2:displayCharacter><ns2:description>89.71931</ns2:description><ns2:value>89.71931</ns2:value></ns2:annotationElement><ns2:annotationElement position="444" colour="-6659328"><ns2:displayCharacter> </ns2:displayCharacter><ns2:description>105.04514</ns2:description><ns2:value>105.04514</ns2:value></ns2:annotationElement><ns2:annotationElement position="445" colour="-9161984"><ns2:displayCharacter> </ns2:displayCharacter><ns2:description>53.86516</ns2:description><ns2:value>53.865158</ns2:value></ns2:annotationElement><ns2:annotationElement position="446" colour="-8701184"><ns2:displayCharacter> </ns2:displayCharacter><ns2:description>62.80494</ns2:description><ns2:value>62.804935</ns2:value></ns2:annotationElement><ns2:annotationElement position="447" colour="-8700928"><ns2:displayCharacter> </ns2:displayCharacter><ns2:description>63.79203</ns2:description><ns2:value>63.792034</ns2:value></ns2:annotationElement><ns2:annotationElement position="448" colour="-5341952"><ns2:displayCharacter> </ns2:displayCharacter><ns2:description>132.15675</ns2:description><ns2:value>132.15675</ns2:value></ns2:annotationElement><ns2:annotationElement position="449" colour="-9820416"><ns2:displayCharacter> </ns2:displayCharacter><ns2:description>40.75846</ns2:description><ns2:value>40.758465</ns2:value></ns2:annotationElement><ns2:annotationElement position="450" colour="-7383552"><ns2:displayCharacter> </ns2:displayCharacter><ns2:description>90.66162</ns2:description><ns2:value>90.66162</ns2:value></ns2:annotationElement><ns2:annotationElement position="451" colour="-3629312"><ns2:displayCharacter> </ns2:displayCharacter><ns2:description>168.36972</ns2:description><ns2:value>168.36972</ns2:value></ns2:annotationElement><ns2:annotationElement position="452" colour="-7910400"><ns2:displayCharacter> </ns2:displayCharacter><ns2:description>80.13704</ns2:description><ns2:value>80.13704</ns2:value></ns2:annotationElement><ns2:annotationElement position="453" colour="-7120128"><ns2:displayCharacter> </ns2:displayCharacter><ns2:description>96.01512</ns2:description><ns2:value>96.01512</ns2:value></ns2:annotationElement><ns2:annotationElement position="454" colour="-7646976"><ns2:displayCharacter> </ns2:displayCharacter><ns2:description>85.50201</ns2:description><ns2:value>85.50201</ns2:value></ns2:annotationElement><ns2:annotationElement position="455" colour="-8239872"><ns2:displayCharacter> </ns2:displayCharacter><ns2:description>72.52550</ns2:description><ns2:value>72.5255</ns2:value></ns2:annotationElement><ns2:annotationElement position="456" colour="-9096192"><ns2:displayCharacter> </ns2:displayCharacter><ns2:description>55.15542</ns2:description><ns2:value>55.15542</ns2:value></ns2:annotationElement><ns2:annotationElement position="457" colour="-9886464"><ns2:displayCharacter> </ns2:displayCharacter><ns2:description>39.40493</ns2:description><ns2:value>39.404934</ns2:value></ns2:annotationElement><ns2:annotationElement position="458" colour="-7976448"><ns2:displayCharacter> </ns2:displayCharacter><ns2:description>78.46040</ns2:description><ns2:value>78.460396</ns2:value></ns2:annotationElement><ns2:annotationElement position="459" colour="-6329600"><ns2:displayCharacter> </ns2:displayCharacter><ns2:description>112.96470</ns2:description><ns2:value>112.9647</ns2:value></ns2:annotationElement><ns2:annotationElement position="460" colour="-4946688"><ns2:displayCharacter> </ns2:displayCharacter><ns2:description>140.99330</ns2:description><ns2:value>140.9933</ns2:value></ns2:annotationElement><ns2:annotationElement position="461" colour="-5605376"><ns2:displayCharacter> </ns2:displayCharacter><ns2:description>127.30753</ns2:description><ns2:value>127.307526</ns2:value></ns2:annotationElement><ns2:annotationElement position="462" colour="-5473536"><ns2:displayCharacter> </ns2:displayCharacter><ns2:description>130.38155</ns2:description><ns2:value>130.38155</ns2:value></ns2:annotationElement><ns2:annotationElement position="463" colour="-8766720"><ns2:displayCharacter> </ns2:displayCharacter><ns2:description>62.54985</ns2:description><ns2:value>62.549854</ns2:value></ns2:annotationElement><ns2:annotationElement position="464" colour="-3826944"><ns2:displayCharacter> </ns2:displayCharacter><ns2:description>163.68443</ns2:description><ns2:value>163.68443</ns2:value></ns2:annotationElement><ns2:annotationElement position="465" colour="-9557248"><ns2:displayCharacter> </ns2:displayCharacter><ns2:description>45.00069</ns2:description><ns2:value>45.000694</ns2:value></ns2:annotationElement><ns2:annotationElement position="466" colour="-7251968"><ns2:displayCharacter> </ns2:displayCharacter><ns2:description>92.77043</ns2:description><ns2:value>92.77043</ns2:value></ns2:annotationElement><ns2:annotationElement position="467" colour="-7252224"><ns2:displayCharacter> </ns2:displayCharacter><ns2:description>92.57281</ns2:description><ns2:value>92.57281</ns2:value></ns2:annotationElement><ns2:annotationElement position="468" colour="-4156160"><ns2:displayCharacter> </ns2:displayCharacter><ns2:description>157.61491</ns2:description><ns2:value>157.61491</ns2:value></ns2:annotationElement><ns2:annotationElement position="469" colour="-7910656"><ns2:displayCharacter> </ns2:displayCharacter><ns2:description>79.17596</ns2:description><ns2:value>79.17596</ns2:value></ns2:annotationElement><ns2:annotationElement position="470" colour="-5276160"><ns2:displayCharacter> </ns2:displayCharacter><ns2:description>133.53833</ns2:description><ns2:value>133.53833</ns2:value></ns2:annotationElement><ns2:annotationElement position="471" colour="-6593280"><ns2:displayCharacter> </ns2:displayCharacter><ns2:description>106.88853</ns2:description><ns2:value>106.888535</ns2:value></ns2:annotationElement><ns2:annotationElement position="472" colour="-8240128"><ns2:displayCharacter> </ns2:displayCharacter><ns2:description>72.51018</ns2:description><ns2:value>72.51018</ns2:value></ns2:annotationElement><ns2:annotationElement position="473" colour="-6725120"><ns2:displayCharacter> </ns2:displayCharacter><ns2:description>103.48497</ns2:description><ns2:value>103.48497</ns2:value></ns2:annotationElement><ns2:annotationElement position="474" colour="-5144320"><ns2:displayCharacter> </ns2:displayCharacter><ns2:description>136.19528</ns2:description><ns2:value>136.19528</ns2:value></ns2:annotationElement><ns2:annotationElement position="475" colour="-6198272"><ns2:displayCharacter> </ns2:displayCharacter><ns2:description>114.54272</ns2:description><ns2:value>114.542725</ns2:value></ns2:annotationElement><ns2:annotationElement position="476" colour="-5144320"><ns2:displayCharacter> </ns2:displayCharacter><ns2:description>136.47021</ns2:description><ns2:value>136.47021</ns2:value></ns2:annotationElement><ns2:annotationElement position="477" colour="-7713024"><ns2:displayCharacter> </ns2:displayCharacter><ns2:description>83.52895</ns2:description><ns2:value>83.52895</ns2:value></ns2:annotationElement><ns2:annotationElement position="478" colour="-8042496"><ns2:displayCharacter> </ns2:displayCharacter><ns2:description>76.44325</ns2:description><ns2:value>76.44325</ns2:value></ns2:annotationElement><ns2:annotationElement position="479" colour="-7581440"><ns2:displayCharacter> </ns2:displayCharacter><ns2:description>85.87460</ns2:description><ns2:value>85.8746</ns2:value></ns2:annotationElement><ns2:annotationElement position="480" colour="-7120128"><ns2:displayCharacter> </ns2:displayCharacter><ns2:description>96.59085</ns2:description><ns2:value>96.59085</ns2:value></ns2:annotationElement><ns2:annotationElement position="481" colour="-4485376"><ns2:displayCharacter> </ns2:displayCharacter><ns2:description>150.95586</ns2:description><ns2:value>150.95586</ns2:value></ns2:annotationElement><ns2:annotationElement position="482" colour="-8832512"><ns2:displayCharacter> </ns2:displayCharacter><ns2:description>61.05920</ns2:description><ns2:value>61.059196</ns2:value></ns2:annotationElement><ns2:annotationElement position="483" colour="-6000384"><ns2:displayCharacter> </ns2:displayCharacter><ns2:description>119.77731</ns2:description><ns2:value>119.77731</ns2:value></ns2:annotationElement><ns2:annotationElement position="484" colour="-6198016"><ns2:displayCharacter> </ns2:displayCharacter><ns2:description>115.45370</ns2:description><ns2:value>115.4537</ns2:value></ns2:annotationElement><ns2:annotationElement position="485" colour="-7581184"><ns2:displayCharacter> </ns2:displayCharacter><ns2:description>86.59324</ns2:description><ns2:value>86.59324</ns2:value></ns2:annotationElement><ns2:annotationElement position="486" colour="-9623040"><ns2:displayCharacter> </ns2:displayCharacter><ns2:description>44.33416</ns2:description><ns2:value>44.33416</ns2:value></ns2:annotationElement><ns2:annotationElement position="487" colour="-5803008"><ns2:displayCharacter> </ns2:displayCharacter><ns2:description>122.53821</ns2:description><ns2:value>122.53821</ns2:value></ns2:annotationElement><ns2:annotationElement position="488" colour="-5605376"><ns2:displayCharacter> </ns2:displayCharacter><ns2:description>126.96784</ns2:description><ns2:value>126.96784</ns2:value></ns2:annotationElement><ns2:annotationElement position="489" colour="-6790912"><ns2:displayCharacter> </ns2:displayCharacter><ns2:description>102.81123</ns2:description><ns2:value>102.811226</ns2:value></ns2:annotationElement><ns2:annotationElement position="490" colour="-7646976"><ns2:displayCharacter> </ns2:displayCharacter><ns2:description>85.54547</ns2:description><ns2:value>85.54547</ns2:value></ns2:annotationElement><ns2:annotationElement position="491" colour="-8042496"><ns2:displayCharacter> </ns2:displayCharacter><ns2:description>76.73888</ns2:description><ns2:value>76.738884</ns2:value></ns2:annotationElement><ns2:annotationElement position="492" colour="-4683264"><ns2:displayCharacter> </ns2:displayCharacter><ns2:description>145.68733</ns2:description><ns2:value>145.68733</ns2:value></ns2:annotationElement><ns2:annotationElement position="493" colour="-8437504"><ns2:displayCharacter> </ns2:displayCharacter><ns2:description>68.66690</ns2:description><ns2:value>68.6669</ns2:value></ns2:annotationElement><ns2:annotationElement position="494" colour="-8108288"><ns2:displayCharacter> </ns2:displayCharacter><ns2:description>75.25804</ns2:description><ns2:value>75.25804</ns2:value></ns2:annotationElement><ns2:annotationElement position="495" colour="-9227776"><ns2:displayCharacter> </ns2:displayCharacter><ns2:description>52.58004</ns2:description><ns2:value>52.58004</ns2:value></ns2:annotationElement><ns2:annotationElement position="496" colour="-7120128"><ns2:displayCharacter> </ns2:displayCharacter><ns2:description>96.39150</ns2:description><ns2:value>96.3915</ns2:value></ns2:annotationElement><ns2:annotationElement position="497" colour="-8635136"><ns2:displayCharacter> </ns2:displayCharacter><ns2:description>64.30713</ns2:description><ns2:value>64.30713</ns2:value></ns2:annotationElement><ns2:annotationElement position="498" colour="-11730944"><ns2:displayCharacter> </ns2:displayCharacter><ns2:description>0.00000</ns2:description><ns2:value>0.0</ns2:value></ns2:annotationElement><ns2:annotationElement position="499" colour="-7515392"><ns2:displayCharacter> </ns2:displayCharacter><ns2:description>87.51289</ns2:description><ns2:value>87.51289</ns2:value></ns2:annotationElement><ns2:annotationElement position="500" colour="-6790912"><ns2:displayCharacter> </ns2:displayCharacter><ns2:description>102.53460</ns2:description><ns2:value>102.5346</ns2:value></ns2:annotationElement><ns2:annotationElement position="501" colour="-8174080"><ns2:displayCharacter> </ns2:displayCharacter><ns2:description>73.65271</ns2:description><ns2:value>73.65271</ns2:value></ns2:annotationElement><ns2:annotationElement position="502" colour="-7317760"><ns2:displayCharacter> </ns2:displayCharacter><ns2:description>92.05664</ns2:description><ns2:value>92.05664</ns2:value></ns2:annotationElement><ns2:annotationElement position="503" colour="-6527232"><ns2:displayCharacter> </ns2:displayCharacter><ns2:description>108.87261</ns2:description><ns2:value>108.87261</ns2:value></ns2:annotationElement><ns2:annotationElement position="504" colour="-9293824"><ns2:displayCharacter> </ns2:displayCharacter><ns2:description>51.22991</ns2:description><ns2:value>51.229908</ns2:value></ns2:annotationElement><ns2:annotationElement position="505" colour="-8437504"><ns2:displayCharacter> </ns2:displayCharacter><ns2:description>69.30486</ns2:description><ns2:value>69.30486</ns2:value></ns2:annotationElement><ns2:annotationElement position="506" colour="-2641408"><ns2:displayCharacter> </ns2:displayCharacter><ns2:description>188.10661</ns2:description><ns2:value>188.10661</ns2:value></ns2:annotationElement><ns2:annotationElement position="507" colour="-8964352"><ns2:displayCharacter> </ns2:displayCharacter><ns2:description>58.18530</ns2:description><ns2:value>58.185295</ns2:value></ns2:annotationElement><ns2:annotationElement position="508" colour="-9293824"><ns2:displayCharacter> </ns2:displayCharacter><ns2:description>50.42561</ns2:description><ns2:value>50.425613</ns2:value></ns2:annotationElement><ns2:annotationElement position="509" colour="-6790656"><ns2:displayCharacter> </ns2:displayCharacter><ns2:description>103.37991</ns2:description><ns2:value>103.379906</ns2:value></ns2:annotationElement><ns2:annotationElement position="510" colour="-5341952"><ns2:displayCharacter> </ns2:displayCharacter><ns2:description>132.52348</ns2:description><ns2:value>132.52348</ns2:value></ns2:annotationElement><ns2:annotationElement position="511" colour="-8108032"><ns2:displayCharacter> </ns2:displayCharacter><ns2:description>76.07931</ns2:description><ns2:value>76.07931</ns2:value></ns2:annotationElement><ns2:annotationElement position="512" colour="-8108288"><ns2:displayCharacter> </ns2:displayCharacter><ns2:description>75.59529</ns2:description><ns2:value>75.59529</ns2:value></ns2:annotationElement><ns2:annotationElement position="513" colour="-9161984"><ns2:displayCharacter> </ns2:displayCharacter><ns2:description>53.72912</ns2:description><ns2:value>53.72912</ns2:value></ns2:annotationElement><ns2:annotationElement position="514" colour="-9754880"><ns2:displayCharacter> </ns2:displayCharacter><ns2:description>41.08857</ns2:description><ns2:value>41.08857</ns2:value></ns2:annotationElement><ns2:annotationElement position="515" colour="-6988288"><ns2:displayCharacter> </ns2:displayCharacter><ns2:description>99.29728</ns2:description><ns2:value>99.29728</ns2:value></ns2:annotationElement><ns2:annotationElement position="516" colour="-10281728"><ns2:displayCharacter> </ns2:displayCharacter><ns2:description>30.66485</ns2:description><ns2:value>30.664846</ns2:value></ns2:annotationElement><ns2:annotationElement position="517" colour="-4419584"><ns2:displayCharacter> </ns2:displayCharacter><ns2:description>152.27666</ns2:description><ns2:value>152.27666</ns2:value></ns2:annotationElement><ns2:annotationElement position="518" colour="-5605120"><ns2:displayCharacter> </ns2:displayCharacter><ns2:description>127.86286</ns2:description><ns2:value>127.86286</ns2:value></ns2:annotationElement><ns2:annotationElement position="519" colour="-6329856"><ns2:displayCharacter> </ns2:displayCharacter><ns2:description>112.70008</ns2:description><ns2:value>112.70008</ns2:value></ns2:annotationElement><ns2:annotationElement position="520" colour="-7515392"><ns2:displayCharacter> </ns2:displayCharacter><ns2:description>87.87020</ns2:description><ns2:value>87.8702</ns2:value></ns2:annotationElement><ns2:annotationElement position="521" colour="-4880640"><ns2:displayCharacter> </ns2:displayCharacter><ns2:description>142.46098</ns2:description><ns2:value>142.46098</ns2:value></ns2:annotationElement><ns2:annotationElement position="522" colour="-5341696"><ns2:displayCharacter> </ns2:displayCharacter><ns2:description>133.10954</ns2:description><ns2:value>133.10954</ns2:value></ns2:annotationElement><ns2:annotationElement position="523" colour="-9425664"><ns2:displayCharacter> </ns2:displayCharacter><ns2:description>47.92368</ns2:description><ns2:value>47.923683</ns2:value></ns2:annotationElement><ns2:annotationElement position="524" colour="-5407744"><ns2:displayCharacter> </ns2:displayCharacter><ns2:description>131.76822</ns2:description><ns2:value>131.76822</ns2:value></ns2:annotationElement><ns2:annotationElement position="525" colour="-7515648"><ns2:displayCharacter> </ns2:displayCharacter><ns2:description>87.27494</ns2:description><ns2:value>87.27494</ns2:value></ns2:annotationElement><ns2:annotationElement position="526" colour="-5407744"><ns2:displayCharacter> </ns2:displayCharacter><ns2:description>131.07274</ns2:description><ns2:value>131.07274</ns2:value></ns2:annotationElement><ns2:annotationElement position="527" colour="-8766976"><ns2:displayCharacter> </ns2:displayCharacter><ns2:description>61.92931</ns2:description><ns2:value>61.929314</ns2:value></ns2:annotationElement><ns2:annotationElement position="528" colour="-8700928"><ns2:displayCharacter> </ns2:displayCharacter><ns2:description>63.60155</ns2:description><ns2:value>63.601555</ns2:value></ns2:annotationElement><ns2:annotationElement position="529" colour="-8766976"><ns2:displayCharacter> </ns2:displayCharacter><ns2:description>61.76559</ns2:description><ns2:value>61.76559</ns2:value></ns2:annotationElement><ns2:annotationElement position="530" colour="-6527232"><ns2:displayCharacter> </ns2:displayCharacter><ns2:description>108.54617</ns2:description><ns2:value>108.54617</ns2:value></ns2:annotationElement><ns2:annotationElement position="531" colour="-7646976"><ns2:displayCharacter> </ns2:displayCharacter><ns2:description>85.64283</ns2:description><ns2:value>85.64283</ns2:value></ns2:annotationElement><ns2:annotationElement position="532" colour="-8240128"><ns2:displayCharacter> </ns2:displayCharacter><ns2:description>72.40897</ns2:description><ns2:value>72.408966</ns2:value></ns2:annotationElement><ns2:annotationElement position="533" colour="-4222208"><ns2:displayCharacter> </ns2:displayCharacter><ns2:description>155.93321</ns2:description><ns2:value>155.93321</ns2:value></ns2:annotationElement><ns2:annotationElement position="534" colour="-9096192"><ns2:displayCharacter> </ns2:displayCharacter><ns2:description>55.40219</ns2:description><ns2:value>55.402187</ns2:value></ns2:annotationElement><ns2:annotationElement position="535" colour="-2312192"><ns2:displayCharacter> </ns2:displayCharacter><ns2:description>194.98280</ns2:description><ns2:value>194.9828</ns2:value></ns2:annotationElement><ns2:annotationElement position="536" colour="-9096192"><ns2:displayCharacter> </ns2:displayCharacter><ns2:description>54.58868</ns2:description><ns2:value>54.588684</ns2:value></ns2:annotationElement><ns2:annotationElement position="537" colour="-6659072"><ns2:displayCharacter> </ns2:displayCharacter><ns2:description>105.86704</ns2:description><ns2:value>105.86704</ns2:value></ns2:annotationElement><ns2:annotationElement position="538" colour="-4880640"><ns2:displayCharacter> </ns2:displayCharacter><ns2:description>142.83922</ns2:description><ns2:value>142.83922</ns2:value></ns2:annotationElement><ns2:annotationElement position="539" colour="-8700928"><ns2:displayCharacter> </ns2:displayCharacter><ns2:description>63.47150</ns2:description><ns2:value>63.4715</ns2:value></ns2:annotationElement><ns2:annotationElement position="540" colour="-9293824"><ns2:displayCharacter> </ns2:displayCharacter><ns2:description>50.86775</ns2:description><ns2:value>50.86775</ns2:value></ns2:annotationElement><ns2:annotationElement position="541" colour="-6988544"><ns2:displayCharacter> </ns2:displayCharacter><ns2:description>98.33067</ns2:description><ns2:value>98.33067</ns2:value></ns2:annotationElement><ns2:annotationElement position="542" colour="-8305664"><ns2:displayCharacter> </ns2:displayCharacter><ns2:description>71.88198</ns2:description><ns2:value>71.88198</ns2:value></ns2:annotationElement><ns2:annotationElement position="543" colour="-6856960"><ns2:displayCharacter> </ns2:displayCharacter><ns2:description>100.95883</ns2:description><ns2:value>100.95883</ns2:value></ns2:annotationElement><ns2:annotationElement position="544" colour="-5803008"><ns2:displayCharacter> </ns2:displayCharacter><ns2:description>123.21724</ns2:description><ns2:value>123.21724</ns2:value></ns2:annotationElement><ns2:annotationElement position="545" colour="-8766720"><ns2:displayCharacter> </ns2:displayCharacter><ns2:description>62.41221</ns2:description><ns2:value>62.412212</ns2:value></ns2:annotationElement><ns2:annotationElement position="546" colour="-5934592"><ns2:displayCharacter> </ns2:displayCharacter><ns2:description>120.55474</ns2:description><ns2:value>120.55474</ns2:value></ns2:annotationElement><ns2:annotationElement position="547" colour="-8635392"><ns2:displayCharacter> </ns2:displayCharacter><ns2:description>63.97632</ns2:description><ns2:value>63.97632</ns2:value></ns2:annotationElement><ns2:annotationElement position="548" colour="-8898560"><ns2:displayCharacter> </ns2:displayCharacter><ns2:description>59.18802</ns2:description><ns2:value>59.18802</ns2:value></ns2:annotationElement><ns2:annotationElement position="549" colour="-4946432"><ns2:displayCharacter> </ns2:displayCharacter><ns2:description>141.34676</ns2:description><ns2:value>141.34676</ns2:value></ns2:annotationElement><ns2:annotationElement position="550" colour="-7910656"><ns2:displayCharacter> </ns2:displayCharacter><ns2:description>79.45644</ns2:description><ns2:value>79.456436</ns2:value></ns2:annotationElement><ns2:annotationElement position="551" colour="-8898560"><ns2:displayCharacter> </ns2:displayCharacter><ns2:description>58.99026</ns2:description><ns2:value>58.990265</ns2:value></ns2:annotationElement><ns2:annotationElement position="552" colour="-6066432"><ns2:displayCharacter> </ns2:displayCharacter><ns2:description>117.45901</ns2:description><ns2:value>117.45901</ns2:value></ns2:annotationElement><ns2:annotationElement position="553" colour="-5144320"><ns2:displayCharacter> </ns2:displayCharacter><ns2:description>136.52486</ns2:description><ns2:value>136.52486</ns2:value></ns2:annotationElement><ns2:annotationElement position="554" colour="-8898560"><ns2:displayCharacter> </ns2:displayCharacter><ns2:description>59.12804</ns2:description><ns2:value>59.128036</ns2:value></ns2:annotationElement><ns2:annotationElement position="555" colour="-6000640"><ns2:displayCharacter> </ns2:displayCharacter><ns2:description>118.86240</ns2:description><ns2:value>118.8624</ns2:value></ns2:annotationElement><ns2:annotationElement position="556" colour="-8437504"><ns2:displayCharacter> </ns2:displayCharacter><ns2:description>69.17867</ns2:description><ns2:value>69.178665</ns2:value></ns2:annotationElement><ns2:annotationElement position="557" colour="-2707200"><ns2:displayCharacter> </ns2:displayCharacter><ns2:description>187.18861</ns2:description><ns2:value>187.18861</ns2:value></ns2:annotationElement><ns2:annotationElement position="558" colour="-6527488"><ns2:displayCharacter> </ns2:displayCharacter><ns2:description>108.41077</ns2:description><ns2:value>108.410774</ns2:value></ns2:annotationElement><ns2:annotationElement position="559" colour="-9227776"><ns2:displayCharacter> </ns2:displayCharacter><ns2:description>52.46628</ns2:description><ns2:value>52.466278</ns2:value></ns2:annotationElement><ns2:annotationElement position="560" colour="-8635136"><ns2:displayCharacter> </ns2:displayCharacter><ns2:description>65.00094</ns2:description><ns2:value>65.00094</ns2:value></ns2:annotationElement><ns2:annotationElement position="561" colour="-9359872"><ns2:displayCharacter> </ns2:displayCharacter><ns2:description>49.21475</ns2:description><ns2:value>49.21475</ns2:value></ns2:annotationElement><ns2:annotationElement position="562" colour="-9161984"><ns2:displayCharacter> </ns2:displayCharacter><ns2:description>53.98284</ns2:description><ns2:value>53.982838</ns2:value></ns2:annotationElement><ns2:annotationElement position="563" colour="-8635136"><ns2:displayCharacter> </ns2:displayCharacter><ns2:description>64.94559</ns2:description><ns2:value>64.945595</ns2:value></ns2:annotationElement><ns2:annotationElement position="564" colour="-5144320"><ns2:displayCharacter> </ns2:displayCharacter><ns2:description>136.88850</ns2:description><ns2:value>136.8885</ns2:value></ns2:annotationElement><ns2:annotationElement position="565" colour="-4024576"><ns2:displayCharacter> </ns2:displayCharacter><ns2:description>159.88976</ns2:description><ns2:value>159.88976</ns2:value></ns2:annotationElement><ns2:annotationElement position="566" colour="-3497728"><ns2:displayCharacter> </ns2:displayCharacter><ns2:description>170.88887</ns2:description><ns2:value>170.88887</ns2:value></ns2:annotationElement><ns2:annotationElement position="567" colour="-8964352"><ns2:displayCharacter> </ns2:displayCharacter><ns2:description>57.71711</ns2:description><ns2:value>57.717113</ns2:value></ns2:annotationElement><ns2:annotationElement position="568" colour="-4814848"><ns2:displayCharacter> </ns2:displayCharacter><ns2:description>143.69023</ns2:description><ns2:value>143.69023</ns2:value></ns2:annotationElement><ns2:annotationElement position="569" colour="-6000640"><ns2:displayCharacter> </ns2:displayCharacter><ns2:description>118.96838</ns2:description><ns2:value>118.968376</ns2:value></ns2:annotationElement><ns2:annotationElement position="570" colour="-8569344"><ns2:displayCharacter> </ns2:displayCharacter><ns2:description>65.62483</ns2:description><ns2:value>65.62483</ns2:value></ns2:annotationElement><ns2:annotationElement position="571" colour="-7449600"><ns2:displayCharacter> </ns2:displayCharacter><ns2:description>89.03763</ns2:description><ns2:value>89.03763</ns2:value></ns2:annotationElement><ns2:annotationElement position="572" colour="-7646976"><ns2:displayCharacter> </ns2:displayCharacter><ns2:description>85.24947</ns2:description><ns2:value>85.249466</ns2:value></ns2:annotationElement><ns2:annotationElement position="573" colour="-10150144"><ns2:displayCharacter> </ns2:displayCharacter><ns2:description>32.76480</ns2:description><ns2:value>32.7648</ns2:value></ns2:annotationElement><ns2:annotationElement position="574" colour="-6000384"><ns2:displayCharacter> </ns2:displayCharacter><ns2:description>119.74032</ns2:description><ns2:value>119.74032</ns2:value></ns2:annotationElement><ns2:annotationElement position="575" colour="-8503296"><ns2:displayCharacter> </ns2:displayCharacter><ns2:description>67.72346</ns2:description><ns2:value>67.72346</ns2:value></ns2:annotationElement><ns2:annotationElement position="576" colour="-6527488"><ns2:displayCharacter> </ns2:displayCharacter><ns2:description>108.35496</ns2:description><ns2:value>108.35496</ns2:value></ns2:annotationElement><ns2:annotationElement position="577" colour="-8371712"><ns2:displayCharacter> </ns2:displayCharacter><ns2:description>70.26884</ns2:description><ns2:value>70.26884</ns2:value></ns2:annotationElement><ns2:annotationElement position="578" colour="-9293824"><ns2:displayCharacter> </ns2:displayCharacter><ns2:description>50.60909</ns2:description><ns2:value>50.609085</ns2:value></ns2:annotationElement><ns2:annotationElement position="579" colour="-6856704"><ns2:displayCharacter> </ns2:displayCharacter><ns2:description>101.81271</ns2:description><ns2:value>101.81271</ns2:value></ns2:annotationElement><ns2:annotationElement position="580" colour="-9886720"><ns2:displayCharacter> </ns2:displayCharacter><ns2:description>38.55552</ns2:description><ns2:value>38.555523</ns2:value></ns2:annotationElement><ns2:annotationElement position="581" colour="-7910400"><ns2:displayCharacter> </ns2:displayCharacter><ns2:description>80.16241</ns2:description><ns2:value>80.16241</ns2:value></ns2:annotationElement><ns2:annotationElement position="582" colour="-8569344"><ns2:displayCharacter> </ns2:displayCharacter><ns2:description>66.07200</ns2:description><ns2:value>66.072</ns2:value></ns2:annotationElement><ns2:annotationElement position="583" colour="-6988544"><ns2:displayCharacter> </ns2:displayCharacter><ns2:description>98.45152</ns2:description><ns2:value>98.45152</ns2:value></ns2:annotationElement><ns2:annotationElement position="584" colour="-5803008"><ns2:displayCharacter> </ns2:displayCharacter><ns2:description>122.68576</ns2:description><ns2:value>122.68576</ns2:value></ns2:annotationElement><ns2:annotationElement position="585" colour="-9359616"><ns2:displayCharacter> </ns2:displayCharacter><ns2:description>49.81317</ns2:description><ns2:value>49.813168</ns2:value></ns2:annotationElement><ns2:annotationElement position="586" colour="-9293824"><ns2:displayCharacter> </ns2:displayCharacter><ns2:description>50.43366</ns2:description><ns2:value>50.433662</ns2:value></ns2:annotationElement><ns2:annotationElement position="587" colour="-6527232"><ns2:displayCharacter> </ns2:displayCharacter><ns2:description>108.66934</ns2:description><ns2:value>108.66934</ns2:value></ns2:annotationElement><ns2:annotationElement position="588" colour="-8700928"><ns2:displayCharacter> </ns2:displayCharacter><ns2:description>63.01181</ns2:description><ns2:value>63.01181</ns2:value></ns2:annotationElement><ns2:annotationElement position="589" colour="-7383808"><ns2:displayCharacter> </ns2:displayCharacter><ns2:description>90.29195</ns2:description><ns2:value>90.29195</ns2:value></ns2:annotationElement><ns2:annotationElement position="590" colour="-8239872"><ns2:displayCharacter> </ns2:displayCharacter><ns2:description>73.30347</ns2:description><ns2:value>73.303474</ns2:value></ns2:annotationElement><ns2:annotationElement position="591" colour="-6461440"><ns2:displayCharacter> </ns2:displayCharacter><ns2:description>110.03271</ns2:description><ns2:value>110.03271</ns2:value></ns2:annotationElement><ns2:annotationElement position="592" colour="-8042240"><ns2:displayCharacter> </ns2:displayCharacter><ns2:description>77.35754</ns2:description><ns2:value>77.35754</ns2:value></ns2:annotationElement><ns2:annotationElement position="593" colour="-7383808"><ns2:displayCharacter> </ns2:displayCharacter><ns2:description>89.92954</ns2:description><ns2:value>89.92954</ns2:value></ns2:annotationElement><ns2:annotationElement position="594" colour="-9161984"><ns2:displayCharacter> </ns2:displayCharacter><ns2:description>54.25452</ns2:description><ns2:value>54.254524</ns2:value></ns2:annotationElement><ns2:annotationElement position="595" colour="-4485632"><ns2:displayCharacter> </ns2:displayCharacter><ns2:description>150.74358</ns2:description><ns2:value>150.74358</ns2:value></ns2:annotationElement><ns2:annotationElement position="596" colour="-6659072"><ns2:displayCharacter> </ns2:displayCharacter><ns2:description>105.97468</ns2:description><ns2:value>105.97468</ns2:value></ns2:annotationElement><ns2:annotationElement position="597" colour="-8635136"><ns2:displayCharacter> </ns2:displayCharacter><ns2:description>64.72793</ns2:description><ns2:value>64.72793</ns2:value></ns2:annotationElement><ns2:annotationElement position="598" colour="-7910400"><ns2:displayCharacter> </ns2:displayCharacter><ns2:description>79.98361</ns2:description><ns2:value>79.98361</ns2:value></ns2:annotationElement><ns2:annotationElement position="599" colour="-8371712"><ns2:displayCharacter> </ns2:displayCharacter><ns2:description>70.19634</ns2:description><ns2:value>70.19634</ns2:value></ns2:annotationElement><ns2:annotationElement position="600" colour="-6724864"><ns2:displayCharacter> </ns2:displayCharacter><ns2:description>104.34594</ns2:description><ns2:value>104.34594</ns2:value></ns2:annotationElement><ns2:annotationElement position="601" colour="-4551424"><ns2:displayCharacter> </ns2:displayCharacter><ns2:description>148.90604</ns2:description><ns2:value>148.90604</ns2:value></ns2:annotationElement><ns2:annotationElement position="602" colour="-10347520"><ns2:displayCharacter> </ns2:displayCharacter><ns2:description>29.90075</ns2:description><ns2:value>29.900751</ns2:value></ns2:annotationElement><ns2:annotationElement position="603" colour="-10281728"><ns2:displayCharacter> </ns2:displayCharacter><ns2:description>30.95707</ns2:description><ns2:value>30.957071</ns2:value></ns2:annotationElement><ns2:annotationElement position="604" colour="-10018304"><ns2:displayCharacter> </ns2:displayCharacter><ns2:description>35.73483</ns2:description><ns2:value>35.734833</ns2:value></ns2:annotationElement><ns2:annotationElement position="605" colour="-10676992"><ns2:displayCharacter> </ns2:displayCharacter><ns2:description>22.00150</ns2:description><ns2:value>22.001495</ns2:value></ns2:annotationElement><ns2:annotationElement position="606" colour="-10347520"><ns2:displayCharacter> </ns2:displayCharacter><ns2:description>29.40216</ns2:description><ns2:value>29.402159</ns2:value></ns2:annotationElement><ns2:annotationElement position="607" colour="-10281728"><ns2:displayCharacter> </ns2:displayCharacter><ns2:description>30.67792</ns2:description><ns2:value>30.677921</ns2:value></ns2:annotationElement><ns2:annotationElement position="608" colour="-10215936"><ns2:displayCharacter> </ns2:displayCharacter><ns2:description>32.24536</ns2:description><ns2:value>32.24536</ns2:value></ns2:annotationElement><ns2:annotationElement position="609" colour="-11138048"><ns2:displayCharacter> </ns2:displayCharacter><ns2:description>12.58167</ns2:description><ns2:value>12.581668</ns2:value></ns2:annotationElement><ns2:annotationElement position="610" colour="-10940416"><ns2:displayCharacter> </ns2:displayCharacter><ns2:description>17.19255</ns2:description><ns2:value>17.192549</ns2:value></ns2:annotationElement><ns2:annotationElement position="611" colour="-10215936"><ns2:displayCharacter> </ns2:displayCharacter><ns2:description>31.89368</ns2:description><ns2:value>31.893684</ns2:value></ns2:annotationElement><ns2:annotationElement position="612" colour="-10545152"><ns2:displayCharacter> </ns2:displayCharacter><ns2:description>25.71476</ns2:description><ns2:value>25.714756</ns2:value></ns2:annotationElement><ns2:annotationElement position="613" colour="-10611200"><ns2:displayCharacter> </ns2:displayCharacter><ns2:description>23.61846</ns2:description><ns2:value>23.618458</ns2:value></ns2:annotationElement><ns2:annotationElement position="614" colour="-10676992"><ns2:displayCharacter> </ns2:displayCharacter><ns2:description>22.27624</ns2:description><ns2:value>22.276241</ns2:value></ns2:annotationElement><ns2:annotationElement position="615" colour="-10215680"><ns2:displayCharacter> </ns2:displayCharacter><ns2:description>32.43988</ns2:description><ns2:value>32.439884</ns2:value></ns2:annotationElement><ns2:annotationElement position="616" colour="-9754880"><ns2:displayCharacter> </ns2:displayCharacter><ns2:description>40.93152</ns2:description><ns2:value>40.93152</ns2:value></ns2:annotationElement><ns2:annotationElement position="617" colour="-10149888"><ns2:displayCharacter> </ns2:displayCharacter><ns2:description>33.54015</ns2:description><ns2:value>33.540154</ns2:value></ns2:annotationElement><ns2:annotationElement position="618" colour="-9689088"><ns2:displayCharacter> </ns2:displayCharacter><ns2:description>42.20911</ns2:description><ns2:value>42.20911</ns2:value></ns2:annotationElement><ns2:annotationElement position="619" colour="-10347776"><ns2:displayCharacter> </ns2:displayCharacter><ns2:description>29.01960</ns2:description><ns2:value>29.0196</ns2:value></ns2:annotationElement><ns2:annotationElement position="620" colour="-10808576"><ns2:displayCharacter> </ns2:displayCharacter><ns2:description>20.08483</ns2:description><ns2:value>20.084827</ns2:value></ns2:annotationElement><ns2:annotationElement position="621" colour="-10215680"><ns2:displayCharacter> </ns2:displayCharacter><ns2:description>32.57394</ns2:description><ns2:value>32.573936</ns2:value></ns2:annotationElement><ns2:annotationElement position="622" colour="-10874368"><ns2:displayCharacter> </ns2:displayCharacter><ns2:description>18.74347</ns2:description><ns2:value>18.743467</ns2:value></ns2:annotationElement><ns2:annotationElement position="623" colour="-9952256"><ns2:displayCharacter> </ns2:displayCharacter><ns2:description>37.97667</ns2:description><ns2:value>37.97667</ns2:value></ns2:annotationElement><ns2:annotationElement position="624" colour="-10545408"><ns2:displayCharacter> </ns2:displayCharacter><ns2:description>24.71752</ns2:description><ns2:value>24.71752</ns2:value></ns2:annotationElement><ns2:annotationElement position="625" colour="-10215936"><ns2:displayCharacter> </ns2:displayCharacter><ns2:description>32.19005</ns2:description><ns2:value>32.190052</ns2:value></ns2:annotationElement><ns2:annotationElement position="626" colour="-10742784"><ns2:displayCharacter> </ns2:displayCharacter><ns2:description>21.23389</ns2:description><ns2:value>21.233887</ns2:value></ns2:annotationElement><ns2:annotationElement position="627" colour="-10874368"><ns2:displayCharacter> </ns2:displayCharacter><ns2:description>18.74347</ns2:description><ns2:value>18.743467</ns2:value></ns2:annotationElement><ns2:annotationElement position="628" colour="-11335424"><ns2:displayCharacter> </ns2:displayCharacter><ns2:description>9.34851</ns2:description><ns2:value>9.348511</ns2:value></ns2:annotationElement><ns2:annotationElement position="629" colour="-11335424"><ns2:displayCharacter> </ns2:displayCharacter><ns2:description>9.28421</ns2:description><ns2:value>9.284206</ns2:value></ns2:annotationElement><ns2:annotationElement position="630" colour="-11335424"><ns2:displayCharacter> </ns2:displayCharacter><ns2:description>9.34851</ns2:description><ns2:value>9.348511</ns2:value></ns2:annotationElement><ns2:annotationElement position="631" colour="-11335424"><ns2:displayCharacter> </ns2:displayCharacter><ns2:description>9.06679</ns2:description><ns2:value>9.066791</ns2:value></ns2:annotationElement><ns2:annotationElement position="632" colour="-11335424"><ns2:displayCharacter> </ns2:displayCharacter><ns2:description>9.39926</ns2:description><ns2:value>9.399259</ns2:value></ns2:annotationElement><ns2:annotationElement position="633" colour="-11335424"><ns2:displayCharacter> </ns2:displayCharacter><ns2:description>9.06065</ns2:description><ns2:value>9.06065</ns2:value></ns2:annotationElement><ns2:annotationElement position="634" colour="-11335424"><ns2:displayCharacter> </ns2:displayCharacter><ns2:description>9.45594</ns2:description><ns2:value>9.455944</ns2:value></ns2:annotationElement><ns2:annotationElement position="635" colour="-11335424"><ns2:displayCharacter> </ns2:displayCharacter><ns2:description>9.34851</ns2:description><ns2:value>9.348511</ns2:value></ns2:annotationElement><ns2:annotationElement position="636" colour="-11335424"><ns2:displayCharacter> </ns2:displayCharacter><ns2:description>9.18516</ns2:description><ns2:value>9.185163</ns2:value></ns2:annotationElement><ns2:annotationElement position="637" colour="-11335424"><ns2:displayCharacter> </ns2:displayCharacter><ns2:description>9.14455</ns2:description><ns2:value>9.144554</ns2:value></ns2:annotationElement><ns2:annotationElement position="638" colour="-11335424"><ns2:displayCharacter> </ns2:displayCharacter><ns2:description>9.48800</ns2:description><ns2:value>9.487998</ns2:value></ns2:annotationElement><ns2:annotationElement position="639" colour="-11335424"><ns2:displayCharacter> </ns2:displayCharacter><ns2:description>9.16068</ns2:description><ns2:value>9.160679</ns2:value></ns2:annotationElement><ns2:annotationElement position="640" colour="-11335424"><ns2:displayCharacter> </ns2:displayCharacter><ns2:description>9.14455</ns2:description><ns2:value>9.144554</ns2:value></ns2:annotationElement><ns2:annotationElement position="641" colour="-11335424"><ns2:displayCharacter> </ns2:displayCharacter><ns2:description>9.40073</ns2:description><ns2:value>9.400734</ns2:value></ns2:annotationElement><ns2:annotationElement position="642" colour="-11335424"><ns2:displayCharacter> </ns2:displayCharacter><ns2:description>9.28241</ns2:description><ns2:value>9.282407</ns2:value></ns2:annotationElement><ns2:annotationElement position="643" colour="-11335424"><ns2:displayCharacter> </ns2:displayCharacter><ns2:description>9.45594</ns2:description><ns2:value>9.455944</ns2:value></ns2:annotationElement><ns2:annotationElement position="644" colour="-11335424"><ns2:displayCharacter> </ns2:displayCharacter><ns2:description>9.14455</ns2:description><ns2:value>9.144554</ns2:value></ns2:annotationElement><ns2:annotationElement position="645" colour="-11335424"><ns2:displayCharacter> </ns2:displayCharacter><ns2:description>9.18516</ns2:description><ns2:value>9.185163</ns2:value></ns2:annotationElement><ns2:annotationElement position="646" colour="-11335424"><ns2:displayCharacter> </ns2:displayCharacter><ns2:description>9.34304</ns2:description><ns2:value>9.3430395</ns2:value></ns2:annotationElement><ns2:annotationElement position="647" colour="-11335424"><ns2:displayCharacter> </ns2:displayCharacter><ns2:description>9.16068</ns2:description><ns2:value>9.160679</ns2:value></ns2:annotationElement><ns2:annotationElement position="648" colour="-11335424"><ns2:displayCharacter> </ns2:displayCharacter><ns2:description>9.34851</ns2:description><ns2:value>9.348511</ns2:value></ns2:annotationElement><ns2:annotationElement position="649" colour="-11335424"><ns2:displayCharacter> </ns2:displayCharacter><ns2:description>9.22832</ns2:description><ns2:value>9.228317</ns2:value></ns2:annotationElement><ns2:annotationElement position="650" colour="-11335424"><ns2:displayCharacter> </ns2:displayCharacter><ns2:description>9.18516</ns2:description><ns2:value>9.185163</ns2:value></ns2:annotationElement><ns2:annotationElement position="651" colour="-11335424"><ns2:displayCharacter> </ns2:displayCharacter><ns2:description>9.18713</ns2:description><ns2:value>9.187132</ns2:value></ns2:annotationElement><ns2:annotationElement position="652" colour="-11335424"><ns2:displayCharacter> </ns2:displayCharacter><ns2:description>9.39926</ns2:description><ns2:value>9.399259</ns2:value></ns2:annotationElement><ns2:annotationElement position="653" colour="-11335424"><ns2:displayCharacter> </ns2:displayCharacter><ns2:description>9.48800</ns2:description><ns2:value>9.487998</ns2:value></ns2:annotationElement><ns2:annotationElement position="654" colour="-11335424"><ns2:displayCharacter> </ns2:displayCharacter><ns2:description>9.14455</ns2:description><ns2:value>9.144554</ns2:value></ns2:annotationElement><ns2:annotationElement position="655" colour="-11335424"><ns2:displayCharacter> </ns2:displayCharacter><ns2:description>9.28241</ns2:description><ns2:value>9.282407</ns2:value></ns2:annotationElement><ns2:annotationElement position="656" colour="-11335424"><ns2:displayCharacter> </ns2:displayCharacter><ns2:description>9.18713</ns2:description><ns2:value>9.187132</ns2:value></ns2:annotationElement><ns2:annotationElement position="657" colour="-11335424"><ns2:displayCharacter> </ns2:displayCharacter><ns2:description>9.06065</ns2:description><ns2:value>9.06065</ns2:value></ns2:annotationElement><ns2:annotationElement position="658" colour="-11335424"><ns2:displayCharacter> </ns2:displayCharacter><ns2:description>9.39926</ns2:description><ns2:value>9.399259</ns2:value></ns2:annotationElement><ns2:annotationElement position="659" colour="-11335424"><ns2:displayCharacter> </ns2:displayCharacter><ns2:description>9.14455</ns2:description><ns2:value>9.144554</ns2:value></ns2:annotationElement><ns2:annotationElement position="660" colour="-11335424"><ns2:displayCharacter> </ns2:displayCharacter><ns2:description>9.34851</ns2:description><ns2:value>9.348511</ns2:value></ns2:annotationElement><ns2:annotationElement position="661" colour="-11335424"><ns2:displayCharacter> </ns2:displayCharacter><ns2:description>9.14455</ns2:description><ns2:value>9.144554</ns2:value></ns2:annotationElement><ns2:annotationElement position="662" colour="-11335424"><ns2:displayCharacter> </ns2:displayCharacter><ns2:description>9.39926</ns2:description><ns2:value>9.399259</ns2:value></ns2:annotationElement><ns2:annotationElement position="663" colour="-11335424"><ns2:displayCharacter> </ns2:displayCharacter><ns2:description>9.18713</ns2:description><ns2:value>9.187132</ns2:value></ns2:annotationElement><ns2:annotationElement position="664" colour="-11335424"><ns2:displayCharacter> </ns2:displayCharacter><ns2:description>9.10814</ns2:description><ns2:value>9.108142</ns2:value></ns2:annotationElement><ns2:annotationElement position="665" colour="-11335424"><ns2:displayCharacter> </ns2:displayCharacter><ns2:description>9.06679</ns2:description><ns2:value>9.066791</ns2:value></ns2:annotationElement><ns2:annotationElement position="666" colour="-11335424"><ns2:displayCharacter> </ns2:displayCharacter><ns2:description>9.45594</ns2:description><ns2:value>9.455944</ns2:value></ns2:annotationElement><ns2:annotationElement position="667" colour="-11335424"><ns2:displayCharacter> </ns2:displayCharacter><ns2:description>9.48800</ns2:description><ns2:value>9.487998</ns2:value></ns2:annotationElement><ns2:annotationElement position="668" colour="-11335424"><ns2:displayCharacter> </ns2:displayCharacter><ns2:description>9.48800</ns2:description><ns2:value>9.487998</ns2:value></ns2:annotationElement><ns2:label>Quality</ns2:label><ns2:description>Alignment Quality based on Blosum62 scores</ns2:description></ns2:Annotation><ns2:Annotation graph="true" graphType="1" graphGroup="-1" graphHeight="40" id="ann62" scoreOnly="false" visible="true" centreColLabels="false" scaleColLabels="false" showAllColLabels="false" autoCalculated="true" belowAlignment="true" calcId=""><ns2:annotationElement position="0"><ns2:displayCharacter>M</ns2:displayCharacter><ns2:description>M 100%</ns2:description><ns2:value>100.0</ns2:value></ns2:annotationElement><ns2:annotationElement position="1"><ns2:displayCharacter>S</ns2:displayCharacter><ns2:description>S 96%; K 4%</ns2:description><ns2:value>95.652176</ns2:value></ns2:annotationElement><ns2:annotationElement position="2"><ns2:displayCharacter>K</ns2:displayCharacter><ns2:description>K 96%; V 4%</ns2:description><ns2:value>95.652176</ns2:value></ns2:annotationElement><ns2:annotationElement position="3"><ns2:displayCharacter>V</ns2:displayCharacter><ns2:description>V 96%; F 4%</ns2:description><ns2:value>95.652176</ns2:value></ns2:annotationElement><ns2:annotationElement position="4"><ns2:displayCharacter>F</ns2:displayCharacter><ns2:description>F 96%; E 4%</ns2:description><ns2:value>95.652176</ns2:value></ns2:annotationElement><ns2:annotationElement position="5"><ns2:displayCharacter>E</ns2:displayCharacter><ns2:description>E 96%; A 4%</ns2:description><ns2:value>95.652176</ns2:value></ns2:annotationElement><ns2:annotationElement position="6"><ns2:displayCharacter>S</ns2:displayCharacter><ns2:description>S 96%; K 4%</ns2:description><ns2:value>95.652176</ns2:value></ns2:annotationElement><ns2:annotationElement position="7"><ns2:displayCharacter>K</ns2:displayCharacter><ns2:description>K 96%; T 4%</ns2:description><ns2:value>95.652176</ns2:value></ns2:annotationElement><ns2:annotationElement position="8"><ns2:displayCharacter>S</ns2:displayCharacter><ns2:description>S 96%; L 4%</ns2:description><ns2:value>95.652176</ns2:value></ns2:annotationElement><ns2:annotationElement position="9"><ns2:displayCharacter>L</ns2:displayCharacter><ns2:description>L 100%</ns2:description><ns2:value>100.0</ns2:value></ns2:annotationElement><ns2:annotationElement position="10"><ns2:displayCharacter>I</ns2:displayCharacter><ns2:description>I 96%; S 4%</ns2:description><ns2:value>95.652176</ns2:value></ns2:annotationElement><ns2:annotationElement position="11"><ns2:displayCharacter>E</ns2:displayCharacter><ns2:description>E 100%</ns2:description><ns2:value>100.0</ns2:value></ns2:annotationElement><ns2:annotationElement position="12"><ns2:displayCharacter>E</ns2:displayCharacter><ns2:description>E 96%; A 4%</ns2:description><ns2:value>95.652176</ns2:value></ns2:annotationElement><ns2:annotationElement position="13"><ns2:displayCharacter>A</ns2:displayCharacter><ns2:description>A 96%; T 4%</ns2:description><ns2:value>95.652176</ns2:value></ns2:annotationElement><ns2:annotationElement position="14"><ns2:displayCharacter>K</ns2:displayCharacter><ns2:description>K 96%; D 4%</ns2:description><ns2:value>95.652176</ns2:value></ns2:annotationElement><ns2:annotationElement position="15"><ns2:displayCharacter>S</ns2:displayCharacter><ns2:description>S 96%; R 4%</ns2:description><ns2:value>95.652176</ns2:value></ns2:annotationElement><ns2:annotationElement position="16"><ns2:displayCharacter>R</ns2:displayCharacter><ns2:description>R 96%; A 4%</ns2:description><ns2:value>95.652176</ns2:value></ns2:annotationElement><ns2:annotationElement position="17"><ns2:displayCharacter>K</ns2:displayCharacter><ns2:description>K 100%</ns2:description><ns2:value>100.0</ns2:value></ns2:annotationElement><ns2:annotationElement position="18"><ns2:displayCharacter>K</ns2:displayCharacter><ns2:description>K 96%; E 4%</ns2:description><ns2:value>95.652176</ns2:value></ns2:annotationElement><ns2:annotationElement position="19"><ns2:displayCharacter>Q</ns2:displayCharacter><ns2:description>Q 96%; Y 4%</ns2:description><ns2:value>95.652176</ns2:value></ns2:annotationElement><ns2:annotationElement position="20"><ns2:displayCharacter>Y</ns2:displayCharacter><ns2:description>Y 96%; K 4%</ns2:description><ns2:value>95.652176</ns2:value></ns2:annotationElement><ns2:annotationElement position="21"><ns2:displayCharacter>E</ns2:displayCharacter><ns2:description>E 100%</ns2:description><ns2:value>100.0</ns2:value></ns2:annotationElement><ns2:annotationElement position="22"><ns2:displayCharacter>T</ns2:displayCharacter><ns2:description>T 96%; L 4%</ns2:description><ns2:value>95.652176</ns2:value></ns2:annotationElement><ns2:annotationElement position="23"><ns2:displayCharacter>L</ns2:displayCharacter><ns2:description>L 96%; R 4%</ns2:description><ns2:value>95.652176</ns2:value></ns2:annotationElement><ns2:annotationElement position="24"><ns2:displayCharacter>E</ns2:displayCharacter><ns2:description>E 96%; T 4%</ns2:description><ns2:value>95.652176</ns2:value></ns2:annotationElement><ns2:annotationElement position="25"><ns2:displayCharacter>E</ns2:displayCharacter><ns2:description>E 96%; Q 4%</ns2:description><ns2:value>95.652176</ns2:value></ns2:annotationElement><ns2:annotationElement position="26"><ns2:displayCharacter>Q</ns2:displayCharacter><ns2:description>Q 96%; M 4%</ns2:description><ns2:value>95.652176</ns2:value></ns2:annotationElement><ns2:annotationElement position="27"><ns2:displayCharacter>L</ns2:displayCharacter><ns2:description>L 96%; V 4%</ns2:description><ns2:value>95.652176</ns2:value></ns2:annotationElement><ns2:annotationElement position="28"><ns2:displayCharacter>N</ns2:displayCharacter><ns2:description>N 100%</ns2:description><ns2:value>100.0</ns2:value></ns2:annotationElement><ns2:annotationElement position="29"><ns2:displayCharacter>T</ns2:displayCharacter><ns2:description>T 96%; L 4%</ns2:description><ns2:value>95.652176</ns2:value></ns2:annotationElement><ns2:annotationElement position="30"><ns2:displayCharacter>L</ns2:displayCharacter><ns2:description>L 96%; R 4%</ns2:description><ns2:value>95.652176</ns2:value></ns2:annotationElement><ns2:annotationElement position="31"><ns2:displayCharacter>K</ns2:displayCharacter><ns2:description>K 100%</ns2:description><ns2:value>100.0</ns2:value></ns2:annotationElement><ns2:annotationElement position="32"><ns2:displayCharacter>K</ns2:displayCharacter><ns2:description>K 96%; A 4%</ns2:description><ns2:value>95.652176</ns2:value></ns2:annotationElement><ns2:annotationElement position="33"><ns2:displayCharacter>A</ns2:displayCharacter><ns2:description>A 96%; L 4%</ns2:description><ns2:value>95.652176</ns2:value></ns2:annotationElement><ns2:annotationElement position="34"><ns2:displayCharacter>F</ns2:displayCharacter><ns2:description>F 96%; K 4%</ns2:description><ns2:value>95.652176</ns2:value></ns2:annotationElement><ns2:annotationElement position="35"><ns2:displayCharacter>Q</ns2:displayCharacter><ns2:description>Q 96%; G 4%</ns2:description><ns2:value>95.652176</ns2:value></ns2:annotationElement><ns2:annotationElement position="36"><ns2:displayCharacter>G</ns2:displayCharacter><ns2:description>G 96%; V 4%</ns2:description><ns2:value>95.652176</ns2:value></ns2:annotationElement><ns2:annotationElement position="37"><ns2:displayCharacter>V</ns2:displayCharacter><ns2:description>V 96%; A 4%</ns2:description><ns2:value>95.652176</ns2:value></ns2:annotationElement><ns2:annotationElement position="38"><ns2:displayCharacter>A</ns2:displayCharacter><ns2:description>A 96%; D 4%</ns2:description><ns2:value>95.652176</ns2:value></ns2:annotationElement><ns2:annotationElement position="39"><ns2:displayCharacter>D</ns2:displayCharacter><ns2:description>D 96%; L 4%</ns2:description><ns2:value>95.652176</ns2:value></ns2:annotationElement><ns2:annotationElement position="40"><ns2:displayCharacter>L</ns2:displayCharacter><ns2:description>L 96%; S 4%</ns2:description><ns2:value>95.652176</ns2:value></ns2:annotationElement><ns2:annotationElement position="41"><ns2:displayCharacter>G</ns2:displayCharacter><ns2:description>G 96%; D 4%</ns2:description><ns2:value>95.652176</ns2:value></ns2:annotationElement><ns2:annotationElement position="42"><ns2:displayCharacter>D</ns2:displayCharacter><ns2:description>D 96%; S 4%</ns2:description><ns2:value>95.652176</ns2:value></ns2:annotationElement><ns2:annotationElement position="43"><ns2:displayCharacter>N</ns2:displayCharacter><ns2:description>N 96%; E 4%</ns2:description><ns2:value>95.652176</ns2:value></ns2:annotationElement><ns2:annotationElement position="44"><ns2:displayCharacter>F</ns2:displayCharacter><ns2:description>F 100%</ns2:description><ns2:value>100.0</ns2:value></ns2:annotationElement><ns2:annotationElement position="45"><ns2:displayCharacter>K</ns2:displayCharacter><ns2:description>K 96%; S 4%</ns2:description><ns2:value>95.652176</ns2:value></ns2:annotationElement><ns2:annotationElement position="46"><ns2:displayCharacter>G</ns2:displayCharacter><ns2:description>G 100%</ns2:description><ns2:value>100.0</ns2:value></ns2:annotationElement><ns2:annotationElement position="47"><ns2:displayCharacter>K</ns2:displayCharacter><ns2:description>K 65%; N 35%</ns2:description><ns2:value>65.21739</ns2:value></ns2:annotationElement><ns2:annotationElement position="48"><ns2:displayCharacter>G</ns2:displayCharacter><ns2:description>G 100%</ns2:description><ns2:value>100.0</ns2:value></ns2:annotationElement><ns2:annotationElement position="49"><ns2:displayCharacter>A</ns2:displayCharacter><ns2:description>A 100%</ns2:description><ns2:value>100.0</ns2:value></ns2:annotationElement><ns2:annotationElement position="50"><ns2:displayCharacter>D</ns2:displayCharacter><ns2:description>D 96%; S 4%</ns2:description><ns2:value>95.652176</ns2:value></ns2:annotationElement><ns2:annotationElement position="51"><ns2:displayCharacter>N</ns2:displayCharacter><ns2:description>N 100%</ns2:description><ns2:value>100.0</ns2:value></ns2:annotationElement><ns2:annotationElement position="52"><ns2:displayCharacter>I</ns2:displayCharacter><ns2:description>I 100%</ns2:description><ns2:value>100.0</ns2:value></ns2:annotationElement><ns2:annotationElement position="53"><ns2:displayCharacter>K</ns2:displayCharacter><ns2:description>K 100%</ns2:description><ns2:value>100.0</ns2:value></ns2:annotationElement><ns2:annotationElement position="54"><ns2:displayCharacter>D</ns2:displayCharacter><ns2:description>D 96%; A 4%</ns2:description><ns2:value>95.652176</ns2:value></ns2:annotationElement><ns2:annotationElement position="55"><ns2:displayCharacter>F</ns2:displayCharacter><ns2:description>F 100%</ns2:description><ns2:value>100.0</ns2:value></ns2:annotationElement><ns2:annotationElement position="56"><ns2:displayCharacter>F</ns2:displayCharacter><ns2:description>F 96%; Y 4%</ns2:description><ns2:value>95.652176</ns2:value></ns2:annotationElement><ns2:annotationElement position="57"><ns2:displayCharacter>Q</ns2:displayCharacter><ns2:description>Q 96%; H 4%</ns2:description><ns2:value>95.652176</ns2:value></ns2:annotationElement><ns2:annotationElement position="58"><ns2:displayCharacter>G</ns2:displayCharacter><ns2:description>G 96%; D 4%</ns2:description><ns2:value>95.652176</ns2:value></ns2:annotationElement><ns2:annotationElement position="59"><ns2:displayCharacter>Q</ns2:displayCharacter><ns2:description>Q 96%; H 4%</ns2:description><ns2:value>95.652176</ns2:value></ns2:annotationElement><ns2:annotationElement position="60"><ns2:displayCharacter>A</ns2:displayCharacter><ns2:description>A 96%; V 4%</ns2:description><ns2:value>95.652176</ns2:value></ns2:annotationElement><ns2:annotationElement position="61"><ns2:displayCharacter>E</ns2:displayCharacter><ns2:description>E 96%; G 4%</ns2:description><ns2:value>95.652176</ns2:value></ns2:annotationElement><ns2:annotationElement position="62"><ns2:displayCharacter>I</ns2:displayCharacter><ns2:description>I 96%; V 4%</ns2:description><ns2:value>95.652176</ns2:value></ns2:annotationElement><ns2:annotationElement position="63"><ns2:displayCharacter>V</ns2:displayCharacter><ns2:description>V 96%; A 4%</ns2:description><ns2:value>95.652176</ns2:value></ns2:annotationElement><ns2:annotationElement position="64"><ns2:displayCharacter>D</ns2:displayCharacter><ns2:description>D 100%</ns2:description><ns2:value>100.0</ns2:value></ns2:annotationElement><ns2:annotationElement position="65"><ns2:displayCharacter>S</ns2:displayCharacter><ns2:description>S 96%; Q 4%</ns2:description><ns2:value>95.652176</ns2:value></ns2:annotationElement><ns2:annotationElement position="66"><ns2:displayCharacter>W</ns2:displayCharacter><ns2:description>W 100%</ns2:description><ns2:value>100.0</ns2:value></ns2:annotationElement><ns2:annotationElement position="67"><ns2:displayCharacter>L</ns2:displayCharacter><ns2:description>L 96%; I 4%</ns2:description><ns2:value>95.652176</ns2:value></ns2:annotationElement><ns2:annotationElement position="68"><ns2:displayCharacter>T</ns2:displayCharacter><ns2:description>T 96%; D 4%</ns2:description><ns2:value>95.652176</ns2:value></ns2:annotationElement><ns2:annotationElement position="69"><ns2:displayCharacter>L</ns2:displayCharacter><ns2:description>L 96%; Y 4%</ns2:description><ns2:value>95.652176</ns2:value></ns2:annotationElement><ns2:annotationElement position="70"><ns2:displayCharacter>V</ns2:displayCharacter><ns2:description>V 96%; I 4%</ns2:description><ns2:value>95.652176</ns2:value></ns2:annotationElement><ns2:annotationElement position="71"><ns2:displayCharacter>S</ns2:displayCharacter><ns2:description>S 96%; D 4%</ns2:description><ns2:value>95.652176</ns2:value></ns2:annotationElement><ns2:annotationElement position="72"><ns2:displayCharacter>A</ns2:displayCharacter><ns2:description>A 96%; M 4%</ns2:description><ns2:value>95.652176</ns2:value></ns2:annotationElement><ns2:annotationElement position="73"><ns2:displayCharacter>Q</ns2:displayCharacter><ns2:description>Q 96%; K 4%</ns2:description><ns2:value>95.652176</ns2:value></ns2:annotationElement><ns2:annotationElement position="74"><ns2:displayCharacter>I</ns2:displayCharacter><ns2:description>I 100%</ns2:description><ns2:value>100.0</ns2:value></ns2:annotationElement><ns2:annotationElement position="75"><ns2:displayCharacter>A</ns2:displayCharacter><ns2:description>A 100%</ns2:description><ns2:value>100.0</ns2:value></ns2:annotationElement><ns2:annotationElement position="76"><ns2:displayCharacter>F</ns2:displayCharacter><ns2:description>F 100%</ns2:description><ns2:value>100.0</ns2:value></ns2:annotationElement><ns2:annotationElement position="77"><ns2:displayCharacter>L</ns2:displayCharacter><ns2:description>L 96%; F 4%</ns2:description><ns2:value>95.652176</ns2:value></ns2:annotationElement><ns2:annotationElement position="78"><ns2:displayCharacter>N</ns2:displayCharacter><ns2:description>N 100%</ns2:description><ns2:value>100.0</ns2:value></ns2:annotationElement><ns2:annotationElement position="79"><ns2:displayCharacter>G</ns2:displayCharacter><ns2:description>G 96%; S 4%</ns2:description><ns2:value>95.652176</ns2:value></ns2:annotationElement><ns2:annotationElement position="80"><ns2:displayCharacter>I</ns2:displayCharacter><ns2:description>I 100%</ns2:description><ns2:value>100.0</ns2:value></ns2:annotationElement><ns2:annotationElement position="81"><ns2:displayCharacter>S</ns2:displayCharacter><ns2:description>S 96%; A 4%</ns2:description><ns2:value>95.652176</ns2:value></ns2:annotationElement><ns2:annotationElement position="82"><ns2:displayCharacter>G</ns2:displayCharacter><ns2:description>G 100%</ns2:description><ns2:value>100.0</ns2:value></ns2:annotationElement><ns2:annotationElement position="83"><ns2:displayCharacter>D</ns2:displayCharacter><ns2:description>D 96%; A 4%</ns2:description><ns2:value>95.652176</ns2:value></ns2:annotationElement><ns2:annotationElement position="84"><ns2:displayCharacter>I</ns2:displayCharacter><ns2:description>I 96%; A 4%</ns2:description><ns2:value>95.652176</ns2:value></ns2:annotationElement><ns2:annotationElement position="85"><ns2:displayCharacter>K</ns2:displayCharacter><ns2:description>K 96%; E 4%</ns2:description><ns2:value>95.652176</ns2:value></ns2:annotationElement><ns2:annotationElement position="86"><ns2:displayCharacter>D</ns2:displayCharacter><ns2:description>D 100%</ns2:description><ns2:value>100.0</ns2:value></ns2:annotationElement><ns2:annotationElement position="87"><ns2:displayCharacter>Q</ns2:displayCharacter><ns2:description>Q 96%; K 4%</ns2:description><ns2:value>95.652176</ns2:value></ns2:annotationElement><ns2:annotationElement position="88"><ns2:displayCharacter>E</ns2:displayCharacter><ns2:description>E 96%; G 4%</ns2:description><ns2:value>95.652176</ns2:value></ns2:annotationElement><ns2:annotationElement position="89"><ns2:displayCharacter>L</ns2:displayCharacter><ns2:description>L 100%</ns2:description><ns2:value>100.0</ns2:value></ns2:annotationElement><ns2:annotationElement position="90"><ns2:displayCharacter>N</ns2:displayCharacter><ns2:description>N 96%; S 4%</ns2:description><ns2:value>95.652176</ns2:value></ns2:annotationElement><ns2:annotationElement position="91"><ns2:displayCharacter>D</ns2:displayCharacter><ns2:description>D 100%</ns2:description><ns2:value>100.0</ns2:value></ns2:annotationElement><ns2:annotationElement position="92"><ns2:displayCharacter>S</ns2:displayCharacter><ns2:description>S 96%; A 4%</ns2:description><ns2:value>95.652176</ns2:value></ns2:annotationElement><ns2:annotationElement position="93"><ns2:displayCharacter>Y</ns2:displayCharacter><ns2:description>Y 100%</ns2:description><ns2:value>100.0</ns2:value></ns2:annotationElement><ns2:annotationElement position="94"><ns2:displayCharacter>V</ns2:displayCharacter><ns2:description>V 96%; I 4%</ns2:description><ns2:value>95.652176</ns2:value></ns2:annotationElement><ns2:annotationElement position="95"><ns2:displayCharacter>E</ns2:displayCharacter><ns2:description>E 100%</ns2:description><ns2:value>100.0</ns2:value></ns2:annotationElement><ns2:annotationElement position="96"><ns2:displayCharacter>T</ns2:displayCharacter><ns2:description>T 96%; E 4%</ns2:description><ns2:value>95.652176</ns2:value></ns2:annotationElement><ns2:annotationElement position="97"><ns2:displayCharacter>S</ns2:displayCharacter><ns2:description>S 100%</ns2:description><ns2:value>100.0</ns2:value></ns2:annotationElement><ns2:annotationElement position="98"><ns2:displayCharacter>F</ns2:displayCharacter><ns2:description>F 100%</ns2:description><ns2:value>100.0</ns2:value></ns2:annotationElement><ns2:annotationElement position="99"><ns2:displayCharacter>L</ns2:displayCharacter><ns2:description>L 100%</ns2:description><ns2:value>100.0</ns2:value></ns2:annotationElement><ns2:annotationElement position="100"><ns2:displayCharacter>D</ns2:displayCharacter><ns2:description>D 96%; E 4%</ns2:description><ns2:value>95.652176</ns2:value></ns2:annotationElement><ns2:annotationElement position="101"><ns2:displayCharacter>H</ns2:displayCharacter><ns2:description>H 100%</ns2:description><ns2:value>100.0</ns2:value></ns2:annotationElement><ns2:annotationElement position="102"><ns2:displayCharacter>E</ns2:displayCharacter><ns2:description>E 100%</ns2:description><ns2:value>100.0</ns2:value></ns2:annotationElement><ns2:annotationElement position="103"><ns2:displayCharacter>L</ns2:displayCharacter><ns2:description>L 100%</ns2:description><ns2:value>100.0</ns2:value></ns2:annotationElement><ns2:annotationElement position="104"><ns2:displayCharacter>P</ns2:displayCharacter><ns2:description>P 96%; A 4%</ns2:description><ns2:value>95.652176</ns2:value></ns2:annotationElement><ns2:annotationElement position="105"><ns2:displayCharacter>N</ns2:displayCharacter><ns2:description>N 100%</ns2:description><ns2:value>100.0</ns2:value></ns2:annotationElement><ns2:annotationElement position="106"><ns2:displayCharacter>G</ns2:displayCharacter><ns2:description>G 96%; A 4%</ns2:description><ns2:value>95.652176</ns2:value></ns2:annotationElement><ns2:annotationElement position="107"><ns2:displayCharacter>D</ns2:displayCharacter><ns2:description>D 96%; N 4%</ns2:description><ns2:value>95.652176</ns2:value></ns2:annotationElement><ns2:annotationElement position="108"><ns2:displayCharacter>L</ns2:displayCharacter><ns2:description>L 96%; K 4%</ns2:description><ns2:value>95.652176</ns2:value></ns2:annotationElement><ns2:annotationElement position="109"><ns2:displayCharacter>K</ns2:displayCharacter><ns2:description>K 100%</ns2:description><ns2:value>100.0</ns2:value></ns2:annotationElement><ns2:annotationElement position="110"><ns2:displayCharacter>A</ns2:displayCharacter><ns2:description>A 96%; S 4%</ns2:description><ns2:value>95.652176</ns2:value></ns2:annotationElement><ns2:annotationElement position="111"><ns2:displayCharacter>S</ns2:displayCharacter><ns2:description>S 96%; K 4%</ns2:description><ns2:value>95.652176</ns2:value></ns2:annotationElement><ns2:annotationElement position="112"><ns2:displayCharacter>E</ns2:displayCharacter><ns2:description>E 96%; S 4%</ns2:description><ns2:value>95.652176</ns2:value></ns2:annotationElement><ns2:annotationElement position="113"><ns2:displayCharacter>I</ns2:displayCharacter><ns2:description>I 61%; M 39%</ns2:description><ns2:value>60.869564</ns2:value></ns2:annotationElement><ns2:annotationElement position="114"><ns2:displayCharacter>V</ns2:displayCharacter><ns2:description>V 96%; M 4%</ns2:description><ns2:value>95.652176</ns2:value></ns2:annotationElement><ns2:annotationElement position="115"><ns2:displayCharacter>S</ns2:displayCharacter><ns2:description>S 100%</ns2:description><ns2:value>100.0</ns2:value></ns2:annotationElement><ns2:annotationElement position="116"><ns2:displayCharacter>A</ns2:displayCharacter><ns2:description>A 96%; E 4%</ns2:description><ns2:value>95.652176</ns2:value></ns2:annotationElement><ns2:annotationElement position="117"><ns2:displayCharacter>H</ns2:displayCharacter><ns2:description>H 96%; Q 4%</ns2:description><ns2:value>95.652176</ns2:value></ns2:annotationElement><ns2:annotationElement position="118"><ns2:displayCharacter>K</ns2:displayCharacter><ns2:description>K 100%</ns2:description><ns2:value>100.0</ns2:value></ns2:annotationElement><ns2:annotationElement position="119"><ns2:displayCharacter>E</ns2:displayCharacter><ns2:description>E 96%; K 4%</ns2:description><ns2:value>95.652176</ns2:value></ns2:annotationElement><ns2:annotationElement position="120"><ns2:displayCharacter>E</ns2:displayCharacter><ns2:description>E 96%; A 4%</ns2:description><ns2:value>95.652176</ns2:value></ns2:annotationElement><ns2:annotationElement position="121"><ns2:displayCharacter>I</ns2:displayCharacter><ns2:description>I 96%; M 4%</ns2:description><ns2:value>95.652176</ns2:value></ns2:annotationElement><ns2:annotationElement position="122"><ns2:displayCharacter>D</ns2:displayCharacter><ns2:description>D 96%; K 4%</ns2:description><ns2:value>95.652176</ns2:value></ns2:annotationElement><ns2:annotationElement position="123"><ns2:displayCharacter>S</ns2:displayCharacter><ns2:description>S 96%; D 4%</ns2:description><ns2:value>95.652176</ns2:value></ns2:annotationElement><ns2:annotationElement position="124"><ns2:displayCharacter>I</ns2:displayCharacter><ns2:description>I 100%</ns2:description><ns2:value>100.0</ns2:value></ns2:annotationElement><ns2:annotationElement position="125"><ns2:displayCharacter>L</ns2:displayCharacter><ns2:description>L 100%</ns2:description><ns2:value>100.0</ns2:value></ns2:annotationElement><ns2:annotationElement position="126"><ns2:displayCharacter>S</ns2:displayCharacter><ns2:description>S 96%; N 4%</ns2:description><ns2:value>95.652176</ns2:value></ns2:annotationElement><ns2:annotationElement position="127"><ns2:displayCharacter>G</ns2:displayCharacter><ns2:description>G 96%; D 4%</ns2:description><ns2:value>95.652176</ns2:value></ns2:annotationElement><ns2:annotationElement position="128"><ns2:displayCharacter>I</ns2:displayCharacter><ns2:description>I 100%</ns2:description><ns2:value>100.0</ns2:value></ns2:annotationElement><ns2:annotationElement position="129"><ns2:displayCharacter>S</ns2:displayCharacter><ns2:description>S 96%; D 4%</ns2:description><ns2:value>95.652176</ns2:value></ns2:annotationElement><ns2:annotationElement position="130"><ns2:displayCharacter>D</ns2:displayCharacter><ns2:description>D 100%</ns2:description><ns2:value>100.0</ns2:value></ns2:annotationElement><ns2:annotationElement position="131"><ns2:displayCharacter>I</ns2:displayCharacter><ns2:description>I 100%</ns2:description><ns2:value>100.0</ns2:value></ns2:annotationElement><ns2:annotationElement position="132"><ns2:displayCharacter>I</ns2:displayCharacter><ns2:description>I 96%; L 4%</ns2:description><ns2:value>95.652176</ns2:value></ns2:annotationElement><ns2:annotationElement position="133"><ns2:displayCharacter>D</ns2:displayCharacter><ns2:description>D 96%; P 4%</ns2:description><ns2:value>95.652176</ns2:value></ns2:annotationElement><ns2:annotationElement position="134"><ns2:displayCharacter>L</ns2:displayCharacter><ns2:description>L 100%</ns2:description><ns2:value>100.0</ns2:value></ns2:annotationElement><ns2:annotationElement position="135"><ns2:displayCharacter>D</ns2:displayCharacter><ns2:description>D 100%</ns2:description><ns2:value>100.0</ns2:value></ns2:annotationElement><ns2:annotationElement position="136"><ns2:displayCharacter>M</ns2:displayCharacter><ns2:description>M 96%; L 4%</ns2:description><ns2:value>95.652176</ns2:value></ns2:annotationElement><ns2:annotationElement position="137"><ns2:displayCharacter>Y</ns2:displayCharacter><ns2:description>Y 96%; F 4%</ns2:description><ns2:value>95.652176</ns2:value></ns2:annotationElement><ns2:annotationElement position="138"><ns2:displayCharacter>T</ns2:displayCharacter><ns2:description>T 96%; S 4%</ns2:description><ns2:value>95.652176</ns2:value></ns2:annotationElement><ns2:annotationElement position="139"><ns2:displayCharacter>L</ns2:displayCharacter><ns2:description>L 96%; T 4%</ns2:description><ns2:value>95.652176</ns2:value></ns2:annotationElement><ns2:annotationElement position="140"><ns2:displayCharacter>D</ns2:displayCharacter><ns2:description>D 96%; E 4%</ns2:description><ns2:value>95.652176</ns2:value></ns2:annotationElement><ns2:annotationElement position="141"><ns2:displayCharacter>D</ns2:displayCharacter><ns2:description>D 78%; E 17%; T 4%</ns2:description><ns2:value>78.26087</ns2:value></ns2:annotationElement><ns2:annotationElement position="142"><ns2:displayCharacter>Y</ns2:displayCharacter><ns2:description>Y 96%; F 4%</ns2:description><ns2:value>95.652176</ns2:value></ns2:annotationElement><ns2:annotationElement position="143"><ns2:displayCharacter>A</ns2:displayCharacter><ns2:description>A 96%; K 4%</ns2:description><ns2:value>95.652176</ns2:value></ns2:annotationElement><ns2:annotationElement position="144"><ns2:displayCharacter>D</ns2:displayCharacter><ns2:description>D 100%</ns2:description><ns2:value>100.0</ns2:value></ns2:annotationElement><ns2:annotationElement position="145"><ns2:displayCharacter>K</ns2:displayCharacter><ns2:description>K 96%; E 4%</ns2:description><ns2:value>95.652176</ns2:value></ns2:annotationElement><ns2:annotationElement position="146"><ns2:displayCharacter>M</ns2:displayCharacter><ns2:description>M 96%; L 4%</ns2:description><ns2:value>95.652176</ns2:value></ns2:annotationElement><ns2:annotationElement position="147"><ns2:displayCharacter>G</ns2:displayCharacter><ns2:description>G 91%; A 4%; D 4%</ns2:description><ns2:value>91.304344</ns2:value></ns2:annotationElement><ns2:annotationElement position="148"><ns2:displayCharacter>D</ns2:displayCharacter><ns2:description>D 100%</ns2:description><ns2:value>100.0</ns2:value></ns2:annotationElement><ns2:annotationElement position="149"><ns2:displayCharacter>A</ns2:displayCharacter><ns2:description>A 100%</ns2:description><ns2:value>100.0</ns2:value></ns2:annotationElement><ns2:annotationElement position="150"><ns2:displayCharacter>Q</ns2:displayCharacter><ns2:description>Q 96%; N 4%</ns2:description><ns2:value>95.652176</ns2:value></ns2:annotationElement><ns2:annotationElement position="151"><ns2:displayCharacter>K</ns2:displayCharacter><ns2:description>K 96%; D 4%</ns2:description><ns2:value>95.652176</ns2:value></ns2:annotationElement><ns2:annotationElement position="152"><ns2:displayCharacter>I</ns2:displayCharacter><ns2:description>I 78%; V 17%; K 4%</ns2:description><ns2:value>78.26087</ns2:value></ns2:annotationElement><ns2:annotationElement position="153"><ns2:displayCharacter>R</ns2:displayCharacter><ns2:description>R 100%</ns2:description><ns2:value>100.0</ns2:value></ns2:annotationElement><ns2:annotationElement position="154"><ns2:displayCharacter>R</ns2:displayCharacter><ns2:description>R 96%; K 4%</ns2:description><ns2:value>95.652176</ns2:value></ns2:annotationElement><ns2:annotationElement position="155"><ns2:displayCharacter>D</ns2:displayCharacter><ns2:description>D 96%; K 4%</ns2:description><ns2:value>95.652176</ns2:value></ns2:annotationElement><ns2:annotationElement position="156"><ns2:displayCharacter>T</ns2:displayCharacter><ns2:description>T 100%</ns2:description><ns2:value>100.0</ns2:value></ns2:annotationElement><ns2:annotationElement position="157"><ns2:displayCharacter>I</ns2:displayCharacter><ns2:description>I 96%; L 4%</ns2:description><ns2:value>95.652176</ns2:value></ns2:annotationElement><ns2:annotationElement position="158"><ns2:displayCharacter>T</ns2:displayCharacter><ns2:description>T 96%; E 4%</ns2:description><ns2:value>95.652176</ns2:value></ns2:annotationElement><ns2:annotationElement position="159"><ns2:displayCharacter>A</ns2:displayCharacter><ns2:description>A 96%; K 4%</ns2:description><ns2:value>95.652176</ns2:value></ns2:annotationElement><ns2:annotationElement position="160"><ns2:displayCharacter>V</ns2:displayCharacter><ns2:description>V 96%; L 4%</ns2:description><ns2:value>95.652176</ns2:value></ns2:annotationElement><ns2:annotationElement position="161"><ns2:displayCharacter>D</ns2:displayCharacter><ns2:description>D 100%</ns2:description><ns2:value>100.0</ns2:value></ns2:annotationElement><ns2:annotationElement position="162"><ns2:displayCharacter>K</ns2:displayCharacter><ns2:description>K 96%; A 4%</ns2:description><ns2:value>95.652176</ns2:value></ns2:annotationElement><ns2:annotationElement position="163"><ns2:displayCharacter>L</ns2:displayCharacter><ns2:description>L 100%</ns2:description><ns2:value>100.0</ns2:value></ns2:annotationElement><ns2:annotationElement position="164"><ns2:displayCharacter>D</ns2:displayCharacter><ns2:description>D 100%</ns2:description><ns2:value>100.0</ns2:value></ns2:annotationElement><ns2:annotationElement position="165"><ns2:displayCharacter>E</ns2:displayCharacter><ns2:description>E 100%</ns2:description><ns2:value>100.0</ns2:value></ns2:annotationElement><ns2:annotationElement position="166"><ns2:displayCharacter>S</ns2:displayCharacter><ns2:description>S 96%; D 4%</ns2:description><ns2:value>95.652176</ns2:value></ns2:annotationElement><ns2:annotationElement position="167"><ns2:displayCharacter>L</ns2:displayCharacter><ns2:description>L 100%</ns2:description><ns2:value>100.0</ns2:value></ns2:annotationElement><ns2:annotationElement position="168"><ns2:displayCharacter>T</ns2:displayCharacter><ns2:description>T 96%; K 4%</ns2:description><ns2:value>95.652176</ns2:value></ns2:annotationElement><ns2:annotationElement position="169"><ns2:displayCharacter>T</ns2:displayCharacter><ns2:description>T 100%</ns2:description><ns2:value>100.0</ns2:value></ns2:annotationElement><ns2:annotationElement position="170"><ns2:displayCharacter>E</ns2:displayCharacter><ns2:description>E 100%</ns2:description><ns2:value>100.0</ns2:value></ns2:annotationElement><ns2:annotationElement position="171"><ns2:displayCharacter>Y</ns2:displayCharacter><ns2:description>Y 100%</ns2:description><ns2:value>100.0</ns2:value></ns2:annotationElement><ns2:annotationElement position="172"><ns2:displayCharacter>Q</ns2:displayCharacter><ns2:description>Q 96%; A 4%</ns2:description><ns2:value>95.652176</ns2:value></ns2:annotationElement><ns2:annotationElement position="173"><ns2:displayCharacter>N</ns2:displayCharacter><ns2:description>N 96%; L 4%</ns2:description><ns2:value>95.652176</ns2:value></ns2:annotationElement><ns2:annotationElement position="174"><ns2:displayCharacter>L</ns2:displayCharacter><ns2:description>L 96%; S 4%</ns2:description><ns2:value>95.652176</ns2:value></ns2:annotationElement><ns2:annotationElement position="175"><ns2:displayCharacter>E</ns2:displayCharacter><ns2:description>E 100%</ns2:description><ns2:value>100.0</ns2:value></ns2:annotationElement><ns2:annotationElement position="176"><ns2:displayCharacter>S</ns2:displayCharacter><ns2:description>S 96%; P 4%</ns2:description><ns2:value>95.652176</ns2:value></ns2:annotationElement><ns2:annotationElement position="177"><ns2:displayCharacter>L</ns2:displayCharacter><ns2:description>L 96%; N 4%</ns2:description><ns2:value>95.652176</ns2:value></ns2:annotationElement><ns2:annotationElement position="178"><ns2:displayCharacter>D</ns2:displayCharacter><ns2:description>D 96%; E 4%</ns2:description><ns2:value>95.652176</ns2:value></ns2:annotationElement><ns2:annotationElement position="179"><ns2:displayCharacter>N</ns2:displayCharacter><ns2:description>N 96%; Q 4%</ns2:description><ns2:value>95.652176</ns2:value></ns2:annotationElement><ns2:annotationElement position="180"><ns2:displayCharacter>A</ns2:displayCharacter><ns2:description>A 96%; F 4%</ns2:description><ns2:value>95.652176</ns2:value></ns2:annotationElement><ns2:annotationElement position="181"><ns2:displayCharacter>V</ns2:displayCharacter><ns2:description>V 96%; I 4%</ns2:description><ns2:value>95.652176</ns2:value></ns2:annotationElement><ns2:annotationElement position="182"><ns2:displayCharacter>L</ns2:displayCharacter><ns2:description>L 96%; K 4%</ns2:description><ns2:value>95.652176</ns2:value></ns2:annotationElement><ns2:annotationElement position="183"><ns2:displayCharacter>T</ns2:displayCharacter><ns2:description>T 96%; S 4%</ns2:description><ns2:value>95.652176</ns2:value></ns2:annotationElement><ns2:annotationElement position="184"><ns2:displayCharacter>K</ns2:displayCharacter><ns2:description>K 96%; D 4%</ns2:description><ns2:value>95.652176</ns2:value></ns2:annotationElement><ns2:annotationElement position="185"><ns2:displayCharacter>Y</ns2:displayCharacter><ns2:description>Y 96%; F 4%</ns2:description><ns2:value>95.652176</ns2:value></ns2:annotationElement><ns2:annotationElement position="186"><ns2:displayCharacter>S</ns2:displayCharacter><ns2:description>S 96%; Q 4%</ns2:description><ns2:value>95.652176</ns2:value></ns2:annotationElement><ns2:annotationElement position="187"><ns2:displayCharacter>V</ns2:displayCharacter><ns2:description>V 96%; K 4%</ns2:description><ns2:value>95.652176</ns2:value></ns2:annotationElement><ns2:annotationElement position="188"><ns2:displayCharacter>L</ns2:displayCharacter><ns2:description>L 100%</ns2:description><ns2:value>100.0</ns2:value></ns2:annotationElement><ns2:annotationElement position="189"><ns2:displayCharacter>M</ns2:displayCharacter><ns2:description>M 96%; Q 4%</ns2:description><ns2:value>95.652176</ns2:value></ns2:annotationElement><ns2:annotationElement position="190"><ns2:displayCharacter>Q</ns2:displayCharacter><ns2:description>Q 96%; E 4%</ns2:description><ns2:value>95.652176</ns2:value></ns2:annotationElement><ns2:annotationElement position="191"><ns2:displayCharacter>A</ns2:displayCharacter><ns2:description>A 100%</ns2:description><ns2:value>100.0</ns2:value></ns2:annotationElement><ns2:annotationElement position="192"><ns2:displayCharacter>T</ns2:displayCharacter><ns2:description>T 100%</ns2:description><ns2:value>100.0</ns2:value></ns2:annotationElement><ns2:annotationElement position="193"><ns2:displayCharacter>S</ns2:displayCharacter><ns2:description>S 96%; G 4%</ns2:description><ns2:value>95.652176</ns2:value></ns2:annotationElement><ns2:annotationElement position="194"><ns2:displayCharacter>N</ns2:displayCharacter><ns2:description>N 96%; K 4%</ns2:description><ns2:value>95.652176</ns2:value></ns2:annotationElement><ns2:annotationElement position="195"><ns2:displayCharacter>G</ns2:displayCharacter><ns2:description>G 100%</ns2:description><ns2:value>100.0</ns2:value></ns2:annotationElement><ns2:annotationElement position="196"><ns2:displayCharacter>K</ns2:displayCharacter><ns2:description>K 100%</ns2:description><ns2:value>100.0</ns2:value></ns2:annotationElement><ns2:annotationElement position="197"><ns2:displayCharacter>S</ns2:displayCharacter><ns2:description>S 96%; N 4%</ns2:description><ns2:value>95.652176</ns2:value></ns2:annotationElement><ns2:annotationElement position="198"><ns2:displayCharacter>A</ns2:displayCharacter><ns2:description>A 100%</ns2:description><ns2:value>100.0</ns2:value></ns2:annotationElement><ns2:annotationElement position="199"><ns2:displayCharacter>S</ns2:displayCharacter><ns2:description>S 96%; T 4%</ns2:description><ns2:value>95.652176</ns2:value></ns2:annotationElement><ns2:annotationElement position="200"><ns2:displayCharacter>P</ns2:displayCharacter><ns2:description>P 100%</ns2:description><ns2:value>100.0</ns2:value></ns2:annotationElement><ns2:annotationElement position="201"><ns2:displayCharacter>M</ns2:displayCharacter><ns2:description>M 96%; I 4%</ns2:description><ns2:value>95.652176</ns2:value></ns2:annotationElement><ns2:annotationElement position="202"><ns2:displayCharacter>Y</ns2:displayCharacter><ns2:description>Y 96%; H 4%</ns2:description><ns2:value>95.652176</ns2:value></ns2:annotationElement><ns2:annotationElement position="203"><ns2:displayCharacter>Y</ns2:displayCharacter><ns2:description>Y 100%</ns2:description><ns2:value>100.0</ns2:value></ns2:annotationElement><ns2:annotationElement position="204"><ns2:displayCharacter>D</ns2:displayCharacter><ns2:description>D 96%; N 4%</ns2:description><ns2:value>95.652176</ns2:value></ns2:annotationElement><ns2:annotationElement position="205"><ns2:displayCharacter>K</ns2:displayCharacter><ns2:description>K 96%; A 4%</ns2:description><ns2:value>95.652176</ns2:value></ns2:annotationElement><ns2:annotationElement position="206"><ns2:displayCharacter>K</ns2:displayCharacter><ns2:description>K 100%</ns2:description><ns2:value>100.0</ns2:value></ns2:annotationElement><ns2:annotationElement position="207"><ns2:displayCharacter>A</ns2:displayCharacter><ns2:description>A 100%</ns2:description><ns2:value>100.0</ns2:value></ns2:annotationElement><ns2:annotationElement position="208"><ns2:displayCharacter>F</ns2:displayCharacter><ns2:description>F 96%; Y 4%</ns2:description><ns2:value>95.652176</ns2:value></ns2:annotationElement><ns2:annotationElement position="209"><ns2:displayCharacter>H</ns2:displayCharacter><ns2:description>H 96%; R 4%</ns2:description><ns2:value>95.652176</ns2:value></ns2:annotationElement><ns2:annotationElement position="210"><ns2:displayCharacter>S</ns2:displayCharacter><ns2:description>S 96%; E 4%</ns2:description><ns2:value>95.652176</ns2:value></ns2:annotationElement><ns2:annotationElement position="211"><ns2:displayCharacter>N</ns2:displayCharacter><ns2:description>N 96%; S 4%</ns2:description><ns2:value>95.652176</ns2:value></ns2:annotationElement><ns2:annotationElement position="212"><ns2:displayCharacter>E</ns2:displayCharacter><ns2:description>E 96%; D 4%</ns2:description><ns2:value>95.652176</ns2:value></ns2:annotationElement><ns2:annotationElement position="213"><ns2:displayCharacter>V</ns2:displayCharacter><ns2:description>V 96%; I 4%</ns2:description><ns2:value>95.652176</ns2:value></ns2:annotationElement><ns2:annotationElement position="214"><ns2:displayCharacter>Y</ns2:displayCharacter><ns2:description>Y 96%; H 4%</ns2:description><ns2:value>95.652176</ns2:value></ns2:annotationElement><ns2:annotationElement position="215"><ns2:displayCharacter>K</ns2:displayCharacter><ns2:description>K 100%</ns2:description><ns2:value>100.0</ns2:value></ns2:annotationElement><ns2:annotationElement position="216"><ns2:displayCharacter>S</ns2:displayCharacter><ns2:description>S 96%; K 4%</ns2:description><ns2:value>95.652176</ns2:value></ns2:annotationElement><ns2:annotationElement position="217"><ns2:displayCharacter>V</ns2:displayCharacter><ns2:description>V 96%; K 4%</ns2:description><ns2:value>95.652176</ns2:value></ns2:annotationElement><ns2:annotationElement position="218"><ns2:displayCharacter>I</ns2:displayCharacter><ns2:description>I 96%; G 4%</ns2:description><ns2:value>95.652176</ns2:value></ns2:annotationElement><ns2:annotationElement position="219"><ns2:displayCharacter>E</ns2:displayCharacter><ns2:description>E 96%; D 4%</ns2:description><ns2:value>95.652176</ns2:value></ns2:annotationElement><ns2:annotationElement position="220"><ns2:displayCharacter>V</ns2:displayCharacter><ns2:description>V 96%; I 4%</ns2:description><ns2:value>95.652176</ns2:value></ns2:annotationElement><ns2:annotationElement position="221"><ns2:displayCharacter>E</ns2:displayCharacter><ns2:description>E 100%</ns2:description><ns2:value>100.0</ns2:value></ns2:annotationElement><ns2:annotationElement position="222"><ns2:displayCharacter>N</ns2:displayCharacter><ns2:description>N 96%; K 4%</ns2:description><ns2:value>95.652176</ns2:value></ns2:annotationElement><ns2:annotationElement position="223"><ns2:displayCharacter>Q</ns2:displayCharacter><ns2:description>Q 96%; R 4%</ns2:description><ns2:value>95.652176</ns2:value></ns2:annotationElement><ns2:annotationElement position="224"><ns2:displayCharacter>G</ns2:displayCharacter><ns2:description>G 96%; T 4%</ns2:description><ns2:value>95.652176</ns2:value></ns2:annotationElement><ns2:annotationElement position="225"><ns2:displayCharacter>T</ns2:displayCharacter><ns2:description>T 96%; E 4%</ns2:description><ns2:value>95.652176</ns2:value></ns2:annotationElement><ns2:annotationElement position="226"><ns2:displayCharacter>T</ns2:displayCharacter><ns2:description>T 96%; A 4%</ns2:description><ns2:value>95.652176</ns2:value></ns2:annotationElement><ns2:annotationElement position="227"><ns2:displayCharacter>Y</ns2:displayCharacter><ns2:description>Y 100%</ns2:description><ns2:value>100.0</ns2:value></ns2:annotationElement><ns2:annotationElement position="228"><ns2:displayCharacter>I</ns2:displayCharacter><ns2:description>I 96%; L 4%</ns2:description><ns2:value>95.652176</ns2:value></ns2:annotationElement><ns2:annotationElement position="229"><ns2:displayCharacter>D</ns2:displayCharacter><ns2:description>D 96%; K 4%</ns2:description><ns2:value>95.652176</ns2:value></ns2:annotationElement><ns2:annotationElement position="230"><ns2:displayCharacter>A</ns2:displayCharacter><ns2:description>A 96%; I 4%</ns2:description><ns2:value>95.652176</ns2:value></ns2:annotationElement><ns2:annotationElement position="231"><ns2:displayCharacter>K</ns2:displayCharacter><ns2:description>K 100%</ns2:description><ns2:value>100.0</ns2:value></ns2:annotationElement><ns2:annotationElement position="232"><ns2:displayCharacter>T</ns2:displayCharacter><ns2:description>T 78%; A 13%; K 4%; S 4%</ns2:description><ns2:value>78.26087</ns2:value></ns2:annotationElement><ns2:annotationElement position="233"><ns2:displayCharacter>Q</ns2:displayCharacter><ns2:description>Q 96%; E 4%</ns2:description><ns2:value>95.652176</ns2:value></ns2:annotationElement><ns2:annotationElement position="234"><ns2:displayCharacter>Q</ns2:displayCharacter><ns2:description>Q 96%; E 4%</ns2:description><ns2:value>95.652176</ns2:value></ns2:annotationElement><ns2:annotationElement position="235"><ns2:displayCharacter>A</ns2:displayCharacter><ns2:description>A 100%</ns2:description><ns2:value>100.0</ns2:value></ns2:annotationElement><ns2:annotationElement position="236"><ns2:displayCharacter>E</ns2:displayCharacter><ns2:description>E 96%; K 4%</ns2:description><ns2:value>95.652176</ns2:value></ns2:annotationElement><ns2:annotationElement position="237"><ns2:displayCharacter>A</ns2:displayCharacter><ns2:description>A 96%; E 4%</ns2:description><ns2:value>95.652176</ns2:value></ns2:annotationElement><ns2:annotationElement position="238"><ns2:displayCharacter>R</ns2:displayCharacter><ns2:description>R 100%</ns2:description><ns2:value>100.0</ns2:value></ns2:annotationElement><ns2:annotationElement position="239"><ns2:displayCharacter>R</ns2:displayCharacter><ns2:description>R 96%; E 4%</ns2:description><ns2:value>95.652176</ns2:value></ns2:annotationElement><ns2:annotationElement position="240"><ns2:displayCharacter>L</ns2:displayCharacter><ns2:description>L 96%; I 4%</ns2:description><ns2:value>95.652176</ns2:value></ns2:annotationElement><ns2:annotationElement position="241"><ns2:displayCharacter>Q</ns2:displayCharacter><ns2:description>Q 96%; E 4%</ns2:description><ns2:value>95.652176</ns2:value></ns2:annotationElement><ns2:annotationElement position="242"><ns2:displayCharacter>E</ns2:displayCharacter><ns2:description>E 96%; K 4%</ns2:description><ns2:value>95.652176</ns2:value></ns2:annotationElement><ns2:annotationElement position="243"><ns2:displayCharacter>K</ns2:displayCharacter><ns2:description>K 96%; L 4%</ns2:description><ns2:value>95.652176</ns2:value></ns2:annotationElement><ns2:annotationElement position="244"><ns2:displayCharacter>A</ns2:displayCharacter><ns2:description>A 96%; K 4%</ns2:description><ns2:value>95.652176</ns2:value></ns2:annotationElement><ns2:annotationElement position="245"><ns2:displayCharacter>E</ns2:displayCharacter><ns2:description>E 100%</ns2:description><ns2:value>100.0</ns2:value></ns2:annotationElement><ns2:annotationElement position="246"><ns2:displayCharacter>E</ns2:displayCharacter><ns2:description>E 96%; R 4%</ns2:description><ns2:value>95.652176</ns2:value></ns2:annotationElement><ns2:annotationElement position="247"><ns2:displayCharacter>E</ns2:displayCharacter><ns2:description>E 96%; L 4%</ns2:description><ns2:value>95.652176</ns2:value></ns2:annotationElement><ns2:annotationElement position="248"><ns2:displayCharacter>A</ns2:displayCharacter><ns2:description>A 96%; K 4%</ns2:description><ns2:value>95.652176</ns2:value></ns2:annotationElement><ns2:annotationElement position="249"><ns2:displayCharacter>N</ns2:displayCharacter><ns2:description>N 100%</ns2:description><ns2:value>100.0</ns2:value></ns2:annotationElement><ns2:annotationElement position="250"><ns2:displayCharacter>K</ns2:displayCharacter><ns2:description>K 96%; Y 4%</ns2:description><ns2:value>95.652176</ns2:value></ns2:annotationElement><ns2:annotationElement position="251"><ns2:displayCharacter>P</ns2:displayCharacter><ns2:description>P 96%; D 4%</ns2:description><ns2:value>95.652176</ns2:value></ns2:annotationElement><ns2:annotationElement position="252"><ns2:displayCharacter>W</ns2:displayCharacter><ns2:description>W 96%; Y 4%</ns2:description><ns2:value>95.652176</ns2:value></ns2:annotationElement><ns2:annotationElement position="253"><ns2:displayCharacter>Y</ns2:displayCharacter><ns2:description>Y 96%; A 4%</ns2:description><ns2:value>95.652176</ns2:value></ns2:annotationElement><ns2:annotationElement position="254"><ns2:displayCharacter>E</ns2:displayCharacter><ns2:description>E 96%; D 4%</ns2:description><ns2:value>95.652176</ns2:value></ns2:annotationElement><ns2:annotationElement position="255"><ns2:displayCharacter>K</ns2:displayCharacter><ns2:description>K 96%; A 4%</ns2:description><ns2:value>95.652176</ns2:value></ns2:annotationElement><ns2:annotationElement position="256"><ns2:displayCharacter>T</ns2:displayCharacter><ns2:description>T 96%; D 4%</ns2:description><ns2:value>95.652176</ns2:value></ns2:annotationElement><ns2:annotationElement position="257"><ns2:displayCharacter>W</ns2:displayCharacter><ns2:description>W 96%; E 4%</ns2:description><ns2:value>95.652176</ns2:value></ns2:annotationElement><ns2:annotationElement position="258"><ns2:displayCharacter>D</ns2:displayCharacter><ns2:description>D 96%; F 4%</ns2:description><ns2:value>95.652176</ns2:value></ns2:annotationElement><ns2:annotationElement position="259"><ns2:displayCharacter>G</ns2:displayCharacter><ns2:description>G 96%; Y 4%</ns2:description><ns2:value>95.652176</ns2:value></ns2:annotationElement><ns2:annotationElement position="260"><ns2:displayCharacter>V</ns2:displayCharacter><ns2:description>V 96%; E 4%</ns2:description><ns2:value>95.652176</ns2:value></ns2:annotationElement><ns2:annotationElement position="261"><ns2:displayCharacter>C</ns2:displayCharacter><ns2:description>C 96%; M 4%</ns2:description><ns2:value>95.652176</ns2:value></ns2:annotationElement><ns2:annotationElement position="262"><ns2:displayCharacter>N</ns2:displayCharacter><ns2:description>N 96%; A 4%</ns2:description><ns2:value>95.652176</ns2:value></ns2:annotationElement><ns2:annotationElement position="263"><ns2:displayCharacter>F</ns2:displayCharacter><ns2:description>F 96%; K 4%</ns2:description><ns2:value>95.652176</ns2:value></ns2:annotationElement><ns2:annotationElement position="264"><ns2:displayCharacter>T</ns2:displayCharacter><ns2:description>T 100%</ns2:description><ns2:value>100.0</ns2:value></ns2:annotationElement><ns2:annotationElement position="265"><ns2:displayCharacter>G</ns2:displayCharacter><ns2:description>G 96%; I 4%</ns2:description><ns2:value>95.652176</ns2:value></ns2:annotationElement><ns2:annotationElement position="266"><ns2:displayCharacter>E</ns2:displayCharacter><ns2:description>E 96%; G 4%</ns2:description><ns2:value>95.652176</ns2:value></ns2:annotationElement><ns2:annotationElement position="267"><ns2:displayCharacter>V</ns2:displayCharacter><ns2:description>V 96%; Y 4%</ns2:description><ns2:value>95.652176</ns2:value></ns2:annotationElement><ns2:annotationElement position="268"><ns2:displayCharacter>T</ns2:displayCharacter><ns2:description>T 96%; E 4%</ns2:description><ns2:value>95.652176</ns2:value></ns2:annotationElement><ns2:annotationElement position="269"><ns2:displayCharacter>G</ns2:displayCharacter><ns2:description>G 96%; N 4%</ns2:description><ns2:value>95.652176</ns2:value></ns2:annotationElement><ns2:annotationElement position="270"><ns2:displayCharacter>Y</ns2:displayCharacter><ns2:description>Y 96%; L 4%</ns2:description><ns2:value>95.652176</ns2:value></ns2:annotationElement><ns2:annotationElement position="271"><ns2:displayCharacter>Y</ns2:displayCharacter><ns2:description>Y 96%; T 4%</ns2:description><ns2:value>95.652176</ns2:value></ns2:annotationElement><ns2:annotationElement position="272"><ns2:displayCharacter>D</ns2:displayCharacter><ns2:description>D 96%; A 4%</ns2:description><ns2:value>95.652176</ns2:value></ns2:annotationElement><ns2:annotationElement position="273"><ns2:displayCharacter>Y</ns2:displayCharacter><ns2:description>Y 96%; E 4%</ns2:description><ns2:value>95.652176</ns2:value></ns2:annotationElement><ns2:annotationElement position="274"><ns2:displayCharacter>K</ns2:displayCharacter><ns2:description>K 96%; Q 4%</ns2:description><ns2:value>95.652176</ns2:value></ns2:annotationElement><ns2:annotationElement position="275"><ns2:displayCharacter>R</ns2:displayCharacter><ns2:description>R 96%; Q 4%</ns2:description><ns2:value>95.652176</ns2:value></ns2:annotationElement><ns2:annotationElement position="276"><ns2:displayCharacter>A</ns2:displayCharacter><ns2:description>A 96%; R 4%</ns2:description><ns2:value>95.652176</ns2:value></ns2:annotationElement><ns2:annotationElement position="277"><ns2:displayCharacter>T</ns2:displayCharacter><ns2:description>T 96%; Y 4%</ns2:description><ns2:value>95.652176</ns2:value></ns2:annotationElement><ns2:annotationElement position="278"><ns2:displayCharacter>E</ns2:displayCharacter><ns2:description>E 96%; F 4%</ns2:description><ns2:value>95.652176</ns2:value></ns2:annotationElement><ns2:annotationElement position="279"><ns2:displayCharacter>G</ns2:displayCharacter><ns2:description>G 96%; T 4%</ns2:description><ns2:value>95.652176</ns2:value></ns2:annotationElement><ns2:annotationElement position="280"><ns2:displayCharacter>V</ns2:displayCharacter><ns2:description>V 87%; I 9%; Q 4%</ns2:description><ns2:value>86.95652</ns2:value></ns2:annotationElement><ns2:annotationElement position="281"><ns2:displayCharacter>D</ns2:displayCharacter><ns2:description>D 96%; I 4%</ns2:description><ns2:value>95.652176</ns2:value></ns2:annotationElement><ns2:annotationElement position="282"><ns2:displayCharacter>P</ns2:displayCharacter><ns2:description>P 96%; E 4%</ns2:description><ns2:value>95.652176</ns2:value></ns2:annotationElement><ns2:annotationElement position="283"><ns2:displayCharacter>V</ns2:displayCharacter><ns2:description>V 96%; N 4%</ns2:description><ns2:value>95.652176</ns2:value></ns2:annotationElement><ns2:annotationElement position="284"><ns2:displayCharacter>T</ns2:displayCharacter><ns2:description>T 100%</ns2:description><ns2:value>100.0</ns2:value></ns2:annotationElement><ns2:annotationElement position="285"><ns2:displayCharacter>G</ns2:displayCharacter><ns2:description>G 96%; R 4%</ns2:description><ns2:value>95.652176</ns2:value></ns2:annotationElement><ns2:annotationElement position="286"><ns2:displayCharacter>E</ns2:displayCharacter><ns2:description>E 100%</ns2:description><ns2:value>100.0</ns2:value></ns2:annotationElement><ns2:annotationElement position="287"><ns2:displayCharacter>K</ns2:displayCharacter><ns2:description>K 96%; L 4%</ns2:description><ns2:value>95.652176</ns2:value></ns2:annotationElement><ns2:annotationElement position="288"><ns2:displayCharacter>L</ns2:displayCharacter><ns2:description>L 96%; E 4%</ns2:description><ns2:value>95.652176</ns2:value></ns2:annotationElement><ns2:annotationElement position="289"><ns2:displayCharacter>S</ns2:displayCharacter><ns2:description>S 96%; A 4%</ns2:description><ns2:value>95.652176</ns2:value></ns2:annotationElement><ns2:annotationElement position="290"><ns2:displayCharacter>T</ns2:displayCharacter><ns2:description>T 96%; G 4%</ns2:description><ns2:value>95.652176</ns2:value></ns2:annotationElement><ns2:annotationElement position="291"><ns2:displayCharacter>A</ns2:displayCharacter><ns2:description>A 96%; F 4%</ns2:description><ns2:value>95.652176</ns2:value></ns2:annotationElement><ns2:annotationElement position="292"><ns2:displayCharacter>E</ns2:displayCharacter><ns2:description>E 96%; K 4%</ns2:description><ns2:value>95.652176</ns2:value></ns2:annotationElement><ns2:annotationElement position="293"><ns2:displayCharacter>R</ns2:displayCharacter><ns2:description>R 96%; G 4%</ns2:description><ns2:value>95.652176</ns2:value></ns2:annotationElement><ns2:annotationElement position="294"><ns2:displayCharacter>V</ns2:displayCharacter><ns2:description>V 100%</ns2:description><ns2:value>100.0</ns2:value></ns2:annotationElement><ns2:annotationElement position="295"><ns2:displayCharacter>T</ns2:displayCharacter><ns2:description>T 96%; A 4%</ns2:description><ns2:value>95.652176</ns2:value></ns2:annotationElement><ns2:annotationElement position="296"><ns2:displayCharacter>A</ns2:displayCharacter><ns2:description>A 96%; V 4%</ns2:description><ns2:value>95.652176</ns2:value></ns2:annotationElement><ns2:annotationElement position="297"><ns2:displayCharacter>G</ns2:displayCharacter><ns2:description>G 100%</ns2:description><ns2:value>100.0</ns2:value></ns2:annotationElement><ns2:annotationElement position="298"><ns2:displayCharacter>A</ns2:displayCharacter><ns2:description>A 96%; L 4%</ns2:description><ns2:value>95.652176</ns2:value></ns2:annotationElement><ns2:annotationElement position="299"><ns2:displayCharacter>M</ns2:displayCharacter><ns2:description>M 96%; Y 4%</ns2:description><ns2:value>95.652176</ns2:value></ns2:annotationElement><ns2:annotationElement position="300"><ns2:displayCharacter>A</ns2:displayCharacter><ns2:description>A 96%; D 4%</ns2:description><ns2:value>95.652176</ns2:value></ns2:annotationElement><ns2:annotationElement position="301"><ns2:displayCharacter>A</ns2:displayCharacter><ns2:description>A 96%; S 4%</ns2:description><ns2:value>95.652176</ns2:value></ns2:annotationElement><ns2:annotationElement position="302"><ns2:displayCharacter>A</ns2:displayCharacter><ns2:description>A 96%; G 4%</ns2:description><ns2:value>95.652176</ns2:value></ns2:annotationElement><ns2:annotationElement position="303"><ns2:displayCharacter>G</ns2:displayCharacter><ns2:description>G 96%; K 4%</ns2:description><ns2:value>95.652176</ns2:value></ns2:annotationElement><ns2:annotationElement position="304"><ns2:displayCharacter>F</ns2:displayCharacter><ns2:description>F 96%; D 4%</ns2:description><ns2:value>95.652176</ns2:value></ns2:annotationElement><ns2:annotationElement position="305"><ns2:displayCharacter>I</ns2:displayCharacter><ns2:description>I 96%; A 4%</ns2:description><ns2:value>95.652176</ns2:value></ns2:annotationElement><ns2:annotationElement position="306"><ns2:displayCharacter>P</ns2:displayCharacter><ns2:description>P 96%; V 4%</ns2:description><ns2:value>95.652176</ns2:value></ns2:annotationElement><ns2:annotationElement position="307"><ns2:displayCharacter>V</ns2:displayCharacter><ns2:description>V 100%</ns2:description><ns2:value>100.0</ns2:value></ns2:annotationElement><ns2:annotationElement position="308"><ns2:displayCharacter>V</ns2:displayCharacter><ns2:description>V 96%; G 4%</ns2:description><ns2:value>95.652176</ns2:value></ns2:annotationElement><ns2:annotationElement position="309"><ns2:displayCharacter>G</ns2:displayCharacter><ns2:description>G 96%; L 4%</ns2:description><ns2:value>95.652176</ns2:value></ns2:annotationElement><ns2:annotationElement position="310"><ns2:displayCharacter>W</ns2:displayCharacter><ns2:description>W 100%</ns2:description><ns2:value>100.0</ns2:value></ns2:annotationElement><ns2:annotationElement position="311"><ns2:displayCharacter>A</ns2:displayCharacter><ns2:description>A 96%; D 4%</ns2:description><ns2:value>95.652176</ns2:value></ns2:annotationElement><ns2:annotationElement position="312"><ns2:displayCharacter>G</ns2:displayCharacter><ns2:description>G 96%; M 4%</ns2:description><ns2:value>95.652176</ns2:value></ns2:annotationElement><ns2:annotationElement position="313"><ns2:displayCharacter>R</ns2:displayCharacter><ns2:description>R 96%; V 4%</ns2:description><ns2:value>95.652176</ns2:value></ns2:annotationElement><ns2:annotationElement position="314"><ns2:displayCharacter>A</ns2:displayCharacter><ns2:description>A 96%; T 4%</ns2:description><ns2:value>95.652176</ns2:value></ns2:annotationElement><ns2:annotationElement position="315"><ns2:displayCharacter>F</ns2:displayCharacter><ns2:description>F 96%; D 4%</ns2:description><ns2:value>95.652176</ns2:value></ns2:annotationElement><ns2:annotationElement position="316"><ns2:displayCharacter>K</ns2:displayCharacter><ns2:description>K 96%; P 4%</ns2:description><ns2:value>95.652176</ns2:value></ns2:annotationElement><ns2:annotationElement position="317"><ns2:displayCharacter>G</ns2:displayCharacter><ns2:description>G 100%</ns2:description><ns2:value>100.0</ns2:value></ns2:annotationElement><ns2:annotationElement position="318"><ns2:displayCharacter>G</ns2:displayCharacter><ns2:description>G 100%</ns2:description><ns2:value>100.0</ns2:value></ns2:annotationElement><ns2:annotationElement position="319"><ns2:displayCharacter>K</ns2:displayCharacter><ns2:description>K 96%; T 4%</ns2:description><ns2:value>95.652176</ns2:value></ns2:annotationElement><ns2:annotationElement position="320"><ns2:displayCharacter>A</ns2:displayCharacter><ns2:description>A 96%; V 4%</ns2:description><ns2:value>95.652176</ns2:value></ns2:annotationElement><ns2:annotationElement position="321"><ns2:displayCharacter>I</ns2:displayCharacter><ns2:description>I 96%; E 4%</ns2:description><ns2:value>95.652176</ns2:value></ns2:annotationElement><ns2:annotationElement position="322"><ns2:displayCharacter>Y</ns2:displayCharacter><ns2:description>Y 96%; A 4%</ns2:description><ns2:value>95.652176</ns2:value></ns2:annotationElement><ns2:annotationElement position="323"><ns2:displayCharacter>K</ns2:displayCharacter><ns2:description>K 96%; I 4%</ns2:description><ns2:value>95.652176</ns2:value></ns2:annotationElement><ns2:annotationElement position="324"><ns2:displayCharacter>T</ns2:displayCharacter><ns2:description>T 100%</ns2:description><ns2:value>100.0</ns2:value></ns2:annotationElement><ns2:annotationElement position="325"><ns2:displayCharacter>G</ns2:displayCharacter><ns2:description>G 100%</ns2:description><ns2:value>100.0</ns2:value></ns2:annotationElement><ns2:annotationElement position="326"><ns2:displayCharacter>K</ns2:displayCharacter><ns2:description>K 96%; A 4%</ns2:description><ns2:value>95.652176</ns2:value></ns2:annotationElement><ns2:annotationElement position="327"><ns2:displayCharacter>A</ns2:displayCharacter><ns2:description>A 96%; M 4%</ns2:description><ns2:value>95.652176</ns2:value></ns2:annotationElement><ns2:annotationElement position="328"><ns2:displayCharacter>A</ns2:displayCharacter><ns2:description>A 100%</ns2:description><ns2:value>100.0</ns2:value></ns2:annotationElement><ns2:annotationElement position="329"><ns2:displayCharacter>I</ns2:displayCharacter><ns2:description>I 96%; H 4%</ns2:description><ns2:value>95.652176</ns2:value></ns2:annotationElement><ns2:annotationElement position="330"><ns2:displayCharacter>A</ns2:displayCharacter><ns2:description>A 96%; P 4%</ns2:description><ns2:value>95.652176</ns2:value></ns2:annotationElement><ns2:annotationElement position="331"><ns2:displayCharacter>A</ns2:displayCharacter><ns2:description>A 96%; I 4%</ns2:description><ns2:value>95.652176</ns2:value></ns2:annotationElement><ns2:annotationElement position="332"><ns2:displayCharacter>E</ns2:displayCharacter><ns2:description>E 96%; K 4%</ns2:description><ns2:value>95.652176</ns2:value></ns2:annotationElement><ns2:annotationElement position="333"><ns2:displayCharacter>H</ns2:displayCharacter><ns2:description>H 96%; T 4%</ns2:description><ns2:value>95.652176</ns2:value></ns2:annotationElement><ns2:annotationElement position="334"><ns2:displayCharacter>A</ns2:displayCharacter><ns2:description>A 96%; Y 4%</ns2:description><ns2:value>95.652176</ns2:value></ns2:annotationElement><ns2:annotationElement position="335"><ns2:displayCharacter>L</ns2:displayCharacter><ns2:description>L 96%; E 4%</ns2:description><ns2:value>95.652176</ns2:value></ns2:annotationElement><ns2:annotationElement position="336"><ns2:displayCharacter>D</ns2:displayCharacter><ns2:description>D 96%; A 4%</ns2:description><ns2:value>95.652176</ns2:value></ns2:annotationElement><ns2:annotationElement position="337"><ns2:displayCharacter>A</ns2:displayCharacter><ns2:description>A 96%; I 4%</ns2:description><ns2:value>95.652176</ns2:value></ns2:annotationElement><ns2:annotationElement position="338"><ns2:displayCharacter>Y</ns2:displayCharacter><ns2:description>Y 96%; S 4%</ns2:description><ns2:value>95.652176</ns2:value></ns2:annotationElement><ns2:annotationElement position="339"><ns2:displayCharacter>K</ns2:displayCharacter><ns2:description>K 96%; A 4%</ns2:description><ns2:value>95.652176</ns2:value></ns2:annotationElement><ns2:annotationElement position="340"><ns2:displayCharacter>T</ns2:displayCharacter><ns2:description>T 96%; A 4%</ns2:description><ns2:value>95.652176</ns2:value></ns2:annotationElement><ns2:annotationElement position="341"><ns2:displayCharacter>G</ns2:displayCharacter><ns2:description>G 96%; I 4%</ns2:description><ns2:value>95.652176</ns2:value></ns2:annotationElement><ns2:annotationElement position="342"><ns2:displayCharacter>K</ns2:displayCharacter><ns2:description>K 96%; E 4%</ns2:description><ns2:value>95.652176</ns2:value></ns2:annotationElement><ns2:annotationElement position="343"><ns2:displayCharacter>S</ns2:displayCharacter><ns2:description>S 96%; E 4%</ns2:description><ns2:value>95.652176</ns2:value></ns2:annotationElement><ns2:annotationElement position="344"><ns2:displayCharacter>L</ns2:displayCharacter><ns2:description>L 96%; S 4%</ns2:description><ns2:value>95.652176</ns2:value></ns2:annotationElement><ns2:annotationElement position="345"><ns2:displayCharacter>D</ns2:displayCharacter><ns2:description>D 96%; Y 4%</ns2:description><ns2:value>95.652176</ns2:value></ns2:annotationElement><ns2:annotationElement position="346"><ns2:displayCharacter>I</ns2:displayCharacter><ns2:description>I 96%; Q 4%</ns2:description><ns2:value>95.652176</ns2:value></ns2:annotationElement><ns2:annotationElement position="347"><ns2:displayCharacter>L</ns2:displayCharacter><ns2:description>L 96%; K 4%</ns2:description><ns2:value>95.652176</ns2:value></ns2:annotationElement><ns2:annotationElement position="348"><ns2:displayCharacter>K</ns2:displayCharacter><ns2:description>K 96%; D 4%</ns2:description><ns2:value>95.652176</ns2:value></ns2:annotationElement><ns2:annotationElement position="349"><ns2:displayCharacter>M</ns2:displayCharacter><ns2:description>M 100%</ns2:description><ns2:value>100.0</ns2:value></ns2:annotationElement><ns2:annotationElement position="350"><ns2:displayCharacter>T</ns2:displayCharacter><ns2:description>T 96%; V 4%</ns2:description><ns2:value>95.652176</ns2:value></ns2:annotationElement><ns2:annotationElement position="351"><ns2:displayCharacter>E</ns2:displayCharacter><ns2:description>E 96%; N 4%</ns2:description><ns2:value>95.652176</ns2:value></ns2:annotationElement><ns2:annotationElement position="352"><ns2:displayCharacter>M</ns2:displayCharacter><ns2:description>M 96%; G 4%</ns2:description><ns2:value>95.652176</ns2:value></ns2:annotationElement><ns2:annotationElement position="353"><ns2:displayCharacter>G</ns2:displayCharacter><ns2:description>G 96%; D 4%</ns2:description><ns2:value>95.652176</ns2:value></ns2:annotationElement><ns2:annotationElement position="354"><ns2:displayCharacter>A</ns2:displayCharacter><ns2:description>A 96%; T 4%</ns2:description><ns2:value>95.652176</ns2:value></ns2:annotationElement><ns2:annotationElement position="355"><ns2:displayCharacter>Y</ns2:displayCharacter><ns2:description>Y 100%</ns2:description><ns2:value>100.0</ns2:value></ns2:annotationElement><ns2:annotationElement position="356"><ns2:displayCharacter>G</ns2:displayCharacter><ns2:description>G 96%; S 4%</ns2:description><ns2:value>95.652176</ns2:value></ns2:annotationElement><ns2:annotationElement position="357"><ns2:displayCharacter>L</ns2:displayCharacter><ns2:description>L 96%; R 4%</ns2:description><ns2:value>95.652176</ns2:value></ns2:annotationElement><ns2:annotationElement position="358"><ns2:displayCharacter>V</ns2:displayCharacter><ns2:description>V 96%; A 4%</ns2:description><ns2:value>95.652176</ns2:value></ns2:annotationElement><ns2:annotationElement position="359"><ns2:displayCharacter>A</ns2:displayCharacter><ns2:description>A 96%; R 4%</ns2:description><ns2:value>95.652176</ns2:value></ns2:annotationElement><ns2:annotationElement position="360"><ns2:displayCharacter>S</ns2:displayCharacter><ns2:description>S 96%; W 4%</ns2:description><ns2:value>95.652176</ns2:value></ns2:annotationElement><ns2:annotationElement position="361"><ns2:displayCharacter>N</ns2:displayCharacter><ns2:description>N 96%; V 4%</ns2:description><ns2:value>95.652176</ns2:value></ns2:annotationElement><ns2:annotationElement position="362"><ns2:displayCharacter>G</ns2:displayCharacter><ns2:description>G 96%; S 4%</ns2:description><ns2:value>95.652176</ns2:value></ns2:annotationElement><ns2:annotationElement position="363"><ns2:displayCharacter>F</ns2:displayCharacter><ns2:description>F 96%; Y 4%</ns2:description><ns2:value>95.652176</ns2:value></ns2:annotationElement><ns2:annotationElement position="364"><ns2:displayCharacter>S</ns2:displayCharacter><ns2:description>S 96%; A 4%</ns2:description><ns2:value>95.652176</ns2:value></ns2:annotationElement><ns2:annotationElement position="365"><ns2:displayCharacter>E</ns2:displayCharacter><ns2:description>E 96%; V 4%</ns2:description><ns2:value>95.652176</ns2:value></ns2:annotationElement><ns2:annotationElement position="366"><ns2:displayCharacter>A</ns2:displayCharacter><ns2:description>A 96%; G 4%</ns2:description><ns2:value>95.652176</ns2:value></ns2:annotationElement><ns2:annotationElement position="367"><ns2:displayCharacter>V</ns2:displayCharacter><ns2:description>V 96%; T 4%</ns2:description><ns2:value>95.652176</ns2:value></ns2:annotationElement><ns2:annotationElement position="368"><ns2:displayCharacter>T</ns2:displayCharacter><ns2:description>T 96%; V 4%</ns2:description><ns2:value>95.652176</ns2:value></ns2:annotationElement><ns2:annotationElement position="369"><ns2:displayCharacter>G</ns2:displayCharacter><ns2:description>G 96%; V 4%</ns2:description><ns2:value>95.652176</ns2:value></ns2:annotationElement><ns2:annotationElement position="370"><ns2:displayCharacter>R</ns2:displayCharacter><ns2:description>R 96%; T 4%</ns2:description><ns2:value>95.652176</ns2:value></ns2:annotationElement><ns2:annotationElement position="371"><ns2:displayCharacter>D</ns2:displayCharacter><ns2:description>D 96%; S 4%</ns2:description><ns2:value>95.652176</ns2:value></ns2:annotationElement><ns2:annotationElement position="372"><ns2:displayCharacter>M</ns2:displayCharacter><ns2:description>M 96%; I 4%</ns2:description><ns2:value>95.652176</ns2:value></ns2:annotationElement><ns2:annotationElement position="373"><ns2:displayCharacter>F</ns2:displayCharacter><ns2:description>F 96%; V 4%</ns2:description><ns2:value>95.652176</ns2:value></ns2:annotationElement><ns2:annotationElement position="374"><ns2:displayCharacter>G</ns2:displayCharacter><ns2:description>G 100%</ns2:description><ns2:value>100.0</ns2:value></ns2:annotationElement><ns2:annotationElement position="375"><ns2:displayCharacter>N</ns2:displayCharacter><ns2:description>N 96%; T 4%</ns2:description><ns2:value>95.652176</ns2:value></ns2:annotationElement><ns2:annotationElement position="376"><ns2:displayCharacter>K</ns2:displayCharacter><ns2:description>K 100%</ns2:description><ns2:value>100.0</ns2:value></ns2:annotationElement><ns2:annotationElement position="377"><ns2:displayCharacter>V</ns2:displayCharacter><ns2:description>V 96%; G 4%</ns2:description><ns2:value>95.652176</ns2:value></ns2:annotationElement><ns2:annotationElement position="378"><ns2:displayCharacter>S</ns2:displayCharacter><ns2:description>S 96%; V 4%</ns2:description><ns2:value>95.652176</ns2:value></ns2:annotationElement><ns2:annotationElement position="379"><ns2:displayCharacter>E</ns2:displayCharacter><ns2:description>E 96%; G 4%</ns2:description><ns2:value>95.652176</ns2:value></ns2:annotationElement><ns2:annotationElement position="380"><ns2:displayCharacter>E</ns2:displayCharacter><ns2:description>E 96%; A 4%</ns2:description><ns2:value>95.652176</ns2:value></ns2:annotationElement><ns2:annotationElement position="381"><ns2:displayCharacter>K</ns2:displayCharacter><ns2:description>K 96%; V 4%</ns2:description><ns2:value>95.652176</ns2:value></ns2:annotationElement><ns2:annotationElement position="382"><ns2:displayCharacter>R</ns2:displayCharacter><ns2:description>R 96%; S 4%</ns2:description><ns2:value>95.652176</ns2:value></ns2:annotationElement><ns2:annotationElement position="383"><ns2:displayCharacter>K</ns2:displayCharacter><ns2:description>K 100%</ns2:description><ns2:value>100.0</ns2:value></ns2:annotationElement><ns2:annotationElement position="384"><ns2:displayCharacter>Q</ns2:displayCharacter><ns2:description>Q 87%; T 13%</ns2:description><ns2:value>86.95652</ns2:value></ns2:annotationElement><ns2:annotationElement position="385"><ns2:displayCharacter>G</ns2:displayCharacter><ns2:description>G 100%</ns2:description><ns2:value>100.0</ns2:value></ns2:annotationElement><ns2:annotationElement position="386"><ns2:displayCharacter>A</ns2:displayCharacter><ns2:description>A 96%; T 4%</ns2:description><ns2:value>95.652176</ns2:value></ns2:annotationElement><ns2:annotationElement position="387"><ns2:displayCharacter>L</ns2:displayCharacter><ns2:description>L 96%; A 4%</ns2:description><ns2:value>95.652176</ns2:value></ns2:annotationElement><ns2:annotationElement position="388"><ns2:displayCharacter>E</ns2:displayCharacter><ns2:description>E 96%; A 4%</ns2:description><ns2:value>95.652176</ns2:value></ns2:annotationElement><ns2:annotationElement position="389"><ns2:displayCharacter>A</ns2:displayCharacter><ns2:description>A 96%; K 4%</ns2:description><ns2:value>95.652176</ns2:value></ns2:annotationElement><ns2:annotationElement position="390"><ns2:displayCharacter>A</ns2:displayCharacter><ns2:description>A 61%; I 35%; V 4%</ns2:description><ns2:value>60.869564</ns2:value></ns2:annotationElement><ns2:annotationElement position="391"><ns2:displayCharacter>L</ns2:displayCharacter><ns2:description>L 61%; T 39%</ns2:description><ns2:value>60.869564</ns2:value></ns2:annotationElement><ns2:annotationElement position="392"><ns2:displayCharacter>S</ns2:displayCharacter><ns2:description>S 61%; I 35%; T 4%</ns2:description><ns2:value>60.869564</ns2:value></ns2:annotationElement><ns2:annotationElement position="393"><ns2:displayCharacter>L</ns2:displayCharacter><ns2:description>L 61%; I 35%; K 4%</ns2:description><ns2:value>60.869564</ns2:value></ns2:annotationElement><ns2:annotationElement position="394"><ns2:displayCharacter>V</ns2:displayCharacter><ns2:description>V 65%; G 35%</ns2:description><ns2:value>65.21739</ns2:value></ns2:annotationElement><ns2:annotationElement position="395"><ns2:displayCharacter>G</ns2:displayCharacter><ns2:description>G 96%; K 4%</ns2:description><ns2:value>95.652176</ns2:value></ns2:annotationElement><ns2:annotationElement position="396"><ns2:displayCharacter>A</ns2:displayCharacter><ns2:description>A 96%; T 4%</ns2:description><ns2:value>95.652176</ns2:value></ns2:annotationElement><ns2:annotationElement position="397"><ns2:displayCharacter>G</ns2:displayCharacter><ns2:description>G 96%; A 4%</ns2:description><ns2:value>95.652176</ns2:value></ns2:annotationElement><ns2:annotationElement position="398"><ns2:displayCharacter>A</ns2:displayCharacter><ns2:description>A 65%; L 35%</ns2:description><ns2:value>65.21739</ns2:value></ns2:annotationElement><ns2:annotationElement position="399"><ns2:displayCharacter>L</ns2:displayCharacter><ns2:description>L 61%; A 35%; S 4%</ns2:description><ns2:value>60.869564</ns2:value></ns2:annotationElement><ns2:annotationElement position="400"><ns2:displayCharacter>A</ns2:displayCharacter><ns2:description>A 61%; H 35%; K 4%</ns2:description><ns2:value>60.869564</ns2:value></ns2:annotationElement><ns2:annotationElement position="401"><ns2:displayCharacter>K</ns2:displayCharacter><ns2:description>K 61%; Y 35%; S 4%</ns2:description><ns2:value>60.869564</ns2:value></ns2:annotationElement><ns2:annotationElement position="402"><ns2:displayCharacter>H</ns2:displayCharacter><ns2:description>H 52%; F 35%; S 9%; A 4%</ns2:description><ns2:value>52.173912</ns2:value></ns2:annotationElement><ns2:annotationElement position="403"><ns2:displayCharacter>I</ns2:displayCharacter><ns2:description>I 52%; D 35%; V 9%; T 4%</ns2:description><ns2:value>52.173912</ns2:value></ns2:annotationElement><ns2:annotationElement position="404"><ns2:displayCharacter>D</ns2:displayCharacter><ns2:description>D 61%; R 35%; A 4%</ns2:description><ns2:value>60.869564</ns2:value></ns2:annotationElement><ns2:annotationElement position="405"><ns2:displayCharacter>K</ns2:displayCharacter><ns2:description>K 52%; L 35%; N 9%; Q 4%</ns2:description><ns2:value>52.173912</ns2:value></ns2:annotationElement><ns2:annotationElement position="406"><ns2:displayCharacter>G</ns2:displayCharacter><ns2:description>G 52%; Y 35%; T 9%; K 4%</ns2:description><ns2:value>52.173912</ns2:value></ns2:annotationElement><ns2:annotationElement position="407"><ns2:displayCharacter>I</ns2:displayCharacter><ns2:description>I 52%; Q 35%; L 9%; A 4%</ns2:description><ns2:value>52.173912</ns2:value></ns2:annotationElement><ns2:annotationElement position="408"><ns2:displayCharacter>P</ns2:displayCharacter><ns2:description>P 52%; K 35%; S 9%; I 4%</ns2:description><ns2:value>52.173912</ns2:value></ns2:annotationElement><ns2:annotationElement position="409"><ns2:displayCharacter>L</ns2:displayCharacter><ns2:description>L 52%; N 35%; M 9%; T 4%</ns2:description><ns2:value>52.173912</ns2:value></ns2:annotationElement><ns2:annotationElement position="410"><ns2:displayCharacter>A</ns2:displayCharacter><ns2:description>A 87%; G 9%; V 4%</ns2:description><ns2:value>86.95652</ns2:value></ns2:annotationElement><ns2:annotationElement position="411"><ns2:displayCharacter>T</ns2:displayCharacter><ns2:description>T 52%; P 35%; R 9%; S 4%</ns2:description><ns2:value>52.173912</ns2:value></ns2:annotationElement><ns2:annotationElement position="412"><ns2:displayCharacter>H</ns2:displayCharacter><ns2:description>H 52%; Y 35%; N 9%; K 4%</ns2:description><ns2:value>52.173912</ns2:value></ns2:annotationElement><ns2:annotationElement position="413"><ns2:displayCharacter>S</ns2:displayCharacter><ns2:description>S 52%; V 35%; L 9%; Q 4%</ns2:description><ns2:value>52.173912</ns2:value></ns2:annotationElement><ns2:annotationElement position="414"><ns2:displayCharacter>K</ns2:displayCharacter><ns2:description>K 52%; N 35%; D 9%; T 4%</ns2:description><ns2:value>52.173912</ns2:value></ns2:annotationElement><ns2:annotationElement position="415"><ns2:displayCharacter>V</ns2:displayCharacter><ns2:description>V 57%; K 43%</ns2:description><ns2:value>56.52174</ns2:value></ns2:annotationElement><ns2:annotationElement position="416"><ns2:displayCharacter>Q</ns2:displayCharacter><ns2:description>Q 52%; V 35%; S 9%; D 4%</ns2:description><ns2:value>52.173912</ns2:value></ns2:annotationElement><ns2:annotationElement position="417"><ns2:displayCharacter>K</ns2:displayCharacter><ns2:description>K 52%; S 35%; Y 9%; H 4%</ns2:description><ns2:value>52.173912</ns2:value></ns2:annotationElement><ns2:annotationElement position="418"><ns2:displayCharacter>A</ns2:displayCharacter><ns2:description>A 52%; N 35%; S 9%; I 4%</ns2:description><ns2:value>52.173912</ns2:value></ns2:annotationElement><ns2:annotationElement position="419"><ns2:displayCharacter>N</ns2:displayCharacter><ns2:description>N 52%; E 35%; F 9%; K 4%</ns2:description><ns2:value>52.173912</ns2:value></ns2:annotationElement><ns2:annotationElement position="420"><ns2:displayCharacter>K</ns2:displayCharacter><ns2:description>K 52%; S 43%; Q 4%</ns2:description><ns2:value>52.173912</ns2:value></ns2:annotationElement><ns2:annotationElement position="421"><ns2:displayCharacter>T</ns2:displayCharacter><ns2:description>T 52%; L 35%; K 13%</ns2:description><ns2:value>52.173912</ns2:value></ns2:annotationElement><ns2:annotationElement position="422"><ns2:displayCharacter>L</ns2:displayCharacter><ns2:description>L 52%; I 43%; V 4%</ns2:description><ns2:value>52.173912</ns2:value></ns2:annotationElement><ns2:annotationElement position="423"><ns2:displayCharacter>E</ns2:displayCharacter><ns2:description>E 52%; S 35%; K 9%; N 4%</ns2:description><ns2:value>52.173912</ns2:value></ns2:annotationElement><ns2:annotationElement position="424"><ns2:displayCharacter>K</ns2:displayCharacter><ns2:description>K 52%; N 35%; Q 9%; T 4%</ns2:description><ns2:value>52.173912</ns2:value></ns2:annotationElement><ns2:annotationElement position="425"><ns2:displayCharacter>V</ns2:displayCharacter><ns2:description>V 52%; I 35%; S 9%; G 4%</ns2:description><ns2:value>52.173912</ns2:value></ns2:annotationElement><ns2:annotationElement position="426"><ns2:displayCharacter>K</ns2:displayCharacter><ns2:description>K 52%; A 35%; G 9%; I 4%</ns2:description><ns2:value>52.173912</ns2:value></ns2:annotationElement><ns2:annotationElement position="427"><ns2:displayCharacter>Q</ns2:displayCharacter><ns2:description>Q 52%; K 35%; H 9%; E 4%</ns2:description><ns2:value>52.173912</ns2:value></ns2:annotationElement><ns2:annotationElement position="428"><ns2:displayCharacter>F</ns2:displayCharacter><ns2:description>F 52%; T 35%; I 9%; V 4%</ns2:description><ns2:value>52.173912</ns2:value></ns2:annotationElement><ns2:annotationElement position="429"><ns2:displayCharacter>K</ns2:displayCharacter><ns2:description>K 52%; T 35%; N 9%; S 4%</ns2:description><ns2:value>52.173912</ns2:value></ns2:annotationElement><ns2:annotationElement position="430"><ns2:displayCharacter>V</ns2:displayCharacter><ns2:description>V 52%; E 35%; K 13%</ns2:description><ns2:value>52.173912</ns2:value></ns2:annotationElement><ns2:annotationElement position="431"><ns2:displayCharacter>P</ns2:displayCharacter><ns2:description>P 52%; E 43%; K 4%</ns2:description><ns2:value>52.173912</ns2:value></ns2:annotationElement><ns2:annotationElement position="432"><ns2:displayCharacter>T</ns2:displayCharacter><ns2:description>T 52%; K 35%; Q 9%; H 4%</ns2:description><ns2:value>52.173912</ns2:value></ns2:annotationElement><ns2:annotationElement position="433"><ns2:displayCharacter>N</ns2:displayCharacter><ns2:description>N 52%; Q 35%; I 9%; V 4%</ns2:description><ns2:value>52.173912</ns2:value></ns2:annotationElement><ns2:annotationElement position="434"><ns2:displayCharacter>V</ns2:displayCharacter><ns2:description>V 61%; T 35%; K 4%</ns2:description><ns2:value>60.869564</ns2:value></ns2:annotationElement><ns2:annotationElement position="435"><ns2:displayCharacter>R</ns2:displayCharacter><ns2:description>R 83%; T 13%; C 4%</ns2:description><ns2:value>82.608696</ns2:value></ns2:annotationElement><ns2:annotationElement position="436"><ns2:displayCharacter>V</ns2:displayCharacter><ns2:description>V 52%; L 35%; S 9%; K 4%</ns2:description><ns2:value>52.173912</ns2:value></ns2:annotationElement><ns2:annotationElement position="437"><ns2:displayCharacter>Y</ns2:displayCharacter><ns2:description>Y 52%; Q 35%; T 9%; L 4%</ns2:description><ns2:value>52.173912</ns2:value></ns2:annotationElement><ns2:annotationElement position="438"><ns2:displayCharacter>A</ns2:displayCharacter><ns2:description>A 52%; Y 35%; G 9%; N 4%</ns2:description><ns2:value>52.173912</ns2:value></ns2:annotationElement><ns2:annotationElement position="439"><ns2:displayCharacter>E</ns2:displayCharacter><ns2:description>E 52%; L 35%; H 9%; Q 4%</ns2:description><ns2:value>52.173912</ns2:value></ns2:annotationElement><ns2:annotationElement position="440"><ns2:displayCharacter>R</ns2:displayCharacter><ns2:description>R 87%; T 9%; I 4%</ns2:description><ns2:value>86.95652</ns2:value></ns2:annotationElement><ns2:annotationElement position="441"><ns2:displayCharacter>P</ns2:displayCharacter><ns2:description>P 52%; N 35%; F 9%; G 4%</ns2:description><ns2:value>52.173912</ns2:value></ns2:annotationElement><ns2:annotationElement position="442"><ns2:displayCharacter>V</ns2:displayCharacter><ns2:description>V 52%; K 35%; D 13%</ns2:description><ns2:value>52.173912</ns2:value></ns2:annotationElement><ns2:annotationElement position="443"><ns2:displayCharacter>T</ns2:displayCharacter><ns2:description>T 52%; H 35%; L 13%</ns2:description><ns2:value>52.173912</ns2:value></ns2:annotationElement><ns2:annotationElement position="444"><ns2:displayCharacter>P</ns2:displayCharacter><ns2:description>P 52%; G 35%; K 9%; T 4%</ns2:description><ns2:value>52.173912</ns2:value></ns2:annotationElement><ns2:annotationElement position="445"><ns2:displayCharacter>E</ns2:displayCharacter><ns2:description>E 39%; V 35%; D 13%; P 9%; L 4%</ns2:description><ns2:value>39.130436</ns2:value></ns2:annotationElement><ns2:annotationElement position="446"><ns2:displayCharacter>G</ns2:displayCharacter><ns2:description>G 52%; L 35%; E 9%; A 4%</ns2:description><ns2:value>52.173912</ns2:value></ns2:annotationElement><ns2:annotationElement position="447"><ns2:displayCharacter>F</ns2:displayCharacter><ns2:description>F 52%; S 35%; K 9%; D 4%</ns2:description><ns2:value>52.173912</ns2:value></ns2:annotationElement><ns2:annotationElement position="448"><ns2:displayCharacter>T</ns2:displayCharacter><ns2:description>T 52%; K 43%; I 4%</ns2:description><ns2:value>52.173912</ns2:value></ns2:annotationElement><ns2:annotationElement position="449"><ns2:displayCharacter>F</ns2:displayCharacter><ns2:description>F 52%; E 35%; Q 9%; L 4%</ns2:description><ns2:value>52.173912</ns2:value></ns2:annotationElement><ns2:annotationElement position="450"><ns2:displayCharacter>G</ns2:displayCharacter><ns2:description>G 52%; D 35%; L 9%; P 4%</ns2:description><ns2:value>52.173912</ns2:value></ns2:annotationElement><ns2:annotationElement position="451"><ns2:displayCharacter>I</ns2:displayCharacter><ns2:description>I 52%; L 35%; Y 13%</ns2:description><ns2:value>52.173912</ns2:value></ns2:annotationElement><ns2:annotationElement position="452"><ns2:displayCharacter>P</ns2:displayCharacter><ns2:description>P 52%; H 39%; T 9%</ns2:description><ns2:value>52.173912</ns2:value></ns2:annotationElement><ns2:annotationElement position="453"><ns2:displayCharacter>T</ns2:displayCharacter><ns2:description>T 52%; H 35%; K 9%; P 4%</ns2:description><ns2:value>52.173912</ns2:value></ns2:annotationElement><ns2:annotationElement position="454"><ns2:displayCharacter>V</ns2:displayCharacter><ns2:description>V 52%; R 39%; K 9%</ns2:description><ns2:value>52.173912</ns2:value></ns2:annotationElement><ns2:annotationElement position="455"><ns2:displayCharacter>R</ns2:displayCharacter><ns2:description>R 52%; I 35%; V 9%; H 4%</ns2:description><ns2:value>52.173912</ns2:value></ns2:annotationElement><ns2:annotationElement position="456"><ns2:displayCharacter>V</ns2:displayCharacter><ns2:description>V 52%; N 43%; D 4%</ns2:description><ns2:value>52.173912</ns2:value></ns2:annotationElement><ns2:annotationElement position="457"><ns2:displayCharacter>D</ns2:displayCharacter><ns2:description>D 52%; L 39%; N 9%</ns2:description><ns2:value>52.173912</ns2:value></ns2:annotationElement><ns2:annotationElement position="458"><ns2:displayCharacter>V</ns2:displayCharacter><ns2:description>V 57%; R 35%; D 9%</ns2:description><ns2:value>56.52174</ns2:value></ns2:annotationElement><ns2:annotationElement position="459"><ns2:displayCharacter>E</ns2:displayCharacter><ns2:description>E 52%; A 35%; K 9%; P 4%</ns2:description><ns2:value>52.173912</ns2:value></ns2:annotationElement><ns2:annotationElement position="460"><ns2:displayCharacter>K</ns2:displayCharacter><ns2:description>K 52%; E 35%; L 9%; A 4%</ns2:description><ns2:value>52.173912</ns2:value></ns2:annotationElement><ns2:annotationElement position="461"><ns2:displayCharacter>T</ns2:displayCharacter><ns2:description>T 52%; V 35%; Q 9%; G 4%</ns2:description><ns2:value>52.173912</ns2:value></ns2:annotationElement><ns2:annotationElement position="462"><ns2:displayCharacter>A</ns2:displayCharacter><ns2:description>A 52%; L 35%; S 9%; V 4%</ns2:description><ns2:value>52.173912</ns2:value></ns2:annotationElement><ns2:annotationElement position="463"><ns2:displayCharacter>V</ns2:displayCharacter><ns2:description>V 52%; N 35%; S 9%; P 4%</ns2:description><ns2:value>52.173912</ns2:value></ns2:annotationElement><ns2:annotationElement position="464"><ns2:displayCharacter>K</ns2:displayCharacter><ns2:description>K 61%; E 35%; Y 4%</ns2:description><ns2:value>60.869564</ns2:value></ns2:annotationElement><ns2:annotationElement position="465"><ns2:displayCharacter>D</ns2:displayCharacter><ns2:description>D 52%; L 35%; K 9%; N 4%</ns2:description><ns2:value>52.173912</ns2:value></ns2:annotationElement><ns2:annotationElement position="466"><ns2:displayCharacter>L</ns2:displayCharacter><ns2:description>L 52%; S 43%; A 4%</ns2:description><ns2:value>52.173912</ns2:value></ns2:annotationElement><ns2:annotationElement position="467"><ns2:displayCharacter>G</ns2:displayCharacter><ns2:description>G 52%; R 35%; V 13%</ns2:description><ns2:value>52.173912</ns2:value></ns2:annotationElement><ns2:annotationElement position="468"><ns2:displayCharacter>I</ns2:displayCharacter><n
[truncated: 168,271 more chars]
