# Supplementary material for: Regulatory rewiring drives intraspecies competition in Bacillus subtilis
Source: PLoS Genet. 2026 Feb 17;22(2):e1012050. doi: 10.1371/journal.pgen.1012050 (PMC12935306; doi:10.1371/journal.pgen.1012050)
Supplement: S4 File — File that can be opened using open-source software containing all the sequence information linked to the analysis of YwqJ. https://www.jalview.org/ (JVP) [file pgen.1012050.s018.jvp › ClustalOWS alignment of Cut & Paste Input - Fasta_1.xml]

<?xml version="1.0" encoding="UTF-8" standalone="yes"?><ns3:JalviewModel xmlns:ns2="www.vamsas.ac.uk/jalview/version2" xmlns:ns3="www.jalview.org"><ns3:creationDate>2025-08-18T16:39:30.192+01:00</ns3:creationDate><ns3:version>2.11.4.1</ns3:version><ns3:vamsasModel><ns2:SequenceSet gapChar="-" datasetId="ds11"><ns2:Sequence dsseqid="sq71" id="sq70" description="ribonuclease YeeF family protein"><ns2:sequence>MSKVFESKSLIEEAKSRKKQYETLEEQLNTLKKAFQGVADLGD-NFKGKGADNIKDFFQGQAEIVDSWLTLVSAQIAFLNGIS----GDIK-DQELNDSYVETSFLDHELPNGDLKASEMVSAHKEEIDSILSGISDIIDLDMYTLDDYADKMGDAQKIRRDTITAVDKLDESLTTEYQNLESLDNAVLTKYSVLMQAT-----------------------------------SNGKSASPMYYDKKAFHSNEVYKSVIEVE-------------NQGTTYIDAKTQQAEARRLQEKAEEEANKP------WY----------------------EK-TWDGVCNFTGEVTGYYDYKRATEGVDPVTGEKLSTAERVTAGAMAAAGFIPVVG-WAGRAFKGGKAIYKTGKAAIAAEHALDAYKTGKSLDILKMTEMGAYGLVASNGFSEAVT--------GRDMFGNKVSEEKRKQGALEAALSLV-------------------GAGALAKHIDKGIPLATHSKVQKANKTL-EKVKQFKVPTNVR-V-Y---AERPVTPEGFTFGIPTVRVDVEKTAVKD-------------LG----IVKMVSSGKGIKGTGK---SSNKNPLP-SWL--KERWEAGNNFNKE----NRPRYPYNEVE---LEAKE----AG-GK--KYVV----------------DSYSPNKEI--VSRKY-----TQLSDVQEK----TALSYLNEITKKYSSG----------SKISNGPF----NPKAL--------KGGRLKGELILEVPVQNKAIPQKILDEATKNRIIIRDINGKVYN</ns2:sequence><ns2:name>NRS6096_18720</ns2:name></ns2:Sequence><ns2:Sequence dsseqid="sq73" id="sq72" description="ribonuclease YeeF family protein"><ns2:sequence>MSKVFESKSLIEEAKSRKKQYETLEEQLNTLKKAFQGVADLGD-NFKGKGADNIKDFFQGQAEIVDSWLTLVSAQIAFLNGIS----GDIK-DQELNDSYVETSFLDHELPNGDLKASEMVSAHKEEIDSILSGISDIIDLDMYTLDDYADKMGDAQKIRRDTITAVDKLDESLTTEYQNLESLDNAVLTKYSVLMQAT-----------------------------------SNGKSASPMYYDKKAFHSNEVYKSVIEVE-------------NQGTTYIDAKTQQAEARRLQEKAEEEANKP------WY----------------------EK-TWDGVCNFTGEVTGYYDYKRATEGVDPVTGEKLSTAERVTAGAMAAAGFIPVVG-WAGRAFKGGKAIYKTGKAAIAAEHALDAYKTGKSLDILKMTEMGAYGLVASNGFSEAVT--------GRDMFGNKVSEEKRKQGALEAALSLV-------------------GAGALAKHIDKGIPLATHSKVQKANKTL-EKVKQFKVPTNVR-V-Y---AERPVTPEGFTFGIPTVRVDVEKTAVKD-------------LG----IVKMVSSGKGIKGTGK---SSNKNPLP-SWL--KERWEAGNNFNKE----NRPRYPYNEVE---LEAKE----AG-GK--KYVV----------------DSYSPNKEI--VSRKY-----TQLSDVQEK----TALSYLNEITKKYSSG----------SKISNGPF----NPKAL--------KGGRLKGELILEVPVQNKAIPQKILDEATKNRIIIRDINGKVYN</ns2:sequence><ns2:name>NRS6099_18530</ns2:name></ns2:Sequence><ns2:Sequence dsseqid="sq75" id="sq74" description="ribonuclease YeeF family protein"><ns2:sequence>MSKVFESKSLIEEAKSRKKQYETLEEQLNTLKKAFQGVADLGD-NFKGKGADNIKDFFQGQAEIVDSWLTLVSAQIAFLNGIS----GDIK-DQELNDSYVETSFLDHELPNGDLKASEMVSAHKEEIDSILSGISDIIDLDMYTLDDYADKMGDAQKIRRDTITAVDKLDESLTTEYQNLESLDNAVLTKYSVLMQAT-----------------------------------SNGKSASPMYYDKKAFHSNEVYKSVIEVE-------------NQGTTYIDAKTQQAEARRLQEKAEEEANKP------WY----------------------EK-TWDGVCNFTGEVTGYYDYKRATEGVDPVTGEKLSTAERVTAGAMAAAGFIPVVG-WAGRAFKGGKAIYKTGKAAIAAEHALDAYKTGKSLDILKMTEMGAYGLVASNGFSEAVT--------GRDMFGNKVSEEKRKQGALEAALSLV-------------------GAGALAKHIDKGIPLATHSKVQKANKTL-EKVKQFKVPTNVR-V-Y---AERPVTPEGFTFGIPTVRVDVEKTAVKD-------------LG----IVKMVSSGKGIKGTGK---SSNKNPLP-SWL--KERWEAGNNFNKE----NRPRYPYNEVE---LEAKE----AG-GK--KYVV----------------DSYSPNKEI--VSRKY-----TQLSDVQEK----TALSYLNEITKKYSSG----------SKISNGPF----NPKAL--------KGGRLKGELILEVPVQNKAIPQKILDEATKNRIIIRDINGKVYN</ns2:sequence><ns2:name>NRS6103_19595</ns2:name></ns2:Sequence><ns2:Sequence dsseqid="sq77" id="sq76" description="ribonuclease YxiD"><ns2:sequence>-MKTLDVHALHEGIQHTIEKLDKQKQQLEKLEKSVEHLAGMKD-ALKGKGGDAIRTFYEECHKP---FLLFFGMFIDEYKKVLKQTQHAISSVESDSHGMIAEAFLSHDARHGVKHAREVTEQLTDAVNRQTSAIGHIVSLPAVNDTFFRMETEQAERLISDTLNKLFQFDGQQTQALETAKSDFQT-MKKYIDQLETMYTGPKIEITGYKSGSILKSQEEENINQTFGAINSQMKQADDSPMEMMLKKLAENEKSKVDSVVKTGDSKKVSKNIIVINGKVYNTSEHREHIKTDFS--NAEVKQVVY--NDTLYNVYISGNDMKLEPVVSLSDIKVDENGYVKILETAVELTGVYDLFKAATGRDPVSGEKVTGKDRVVASINS----VPLAKIA----------------------------KLEKLIDINKLINDGKKAKKA----SEVKNVAKDKGKIANDVSG-----------SANKINSDLI----------------KKYARDIEQRTGRELPKNQ-----------IDKLKE---A--LRNKEYK--KMSPIETAKHRTKF---------DKVKNKVIKEWEENTGQKWPVYKENVVSEKTGKIIRKKGDKYDAHHI--IENTFGGEHEWWNMHPAKFPNEHQ---------------------------------AGIHGTGSPAN-----------------------------------------------------------------------------------------ELFKGGKKK--------------------------------------</ns2:sequence><ns2:name>NRS6103_21195</ns2:name></ns2:Sequence><ns2:Sequence dsseqid="sq79" id="sq78" description="LXG domain-containing protein"><ns2:sequence>MSKVFESKSLIEEAKSRKKQYETLEEQLNTLKKAFQGVADLGD-NFKGKGADNIKDFFQGQAEIVDSWLTLVSAQIAFLNGIS----GDIK-DQELNDSYVETSFLDHELPNGDLKASEIVSAHKEEIDSILSGISDIIDLDMYTLDEYADKMGDAQKVRRDTITAVDKLDESLTTEYQNLESLDNAVLTKYSVLMQAT-----------------------------------SNGKSASPMYYDKKAFHSNEVYKSVIEVE-------------NQGTTYIDAKAQQAEARRLQEKAEEEANKP------WY----------------------EK-TWDGVCNFTGEVTGYYDYKRATEGIDPVTGEKLSTAERVTAGAMAAAGFIPVVG-WAGRAFKGGKAIYKTGKAAIAAEHALDAYKTGKSLDILKMTEMGAYGLVASNGFSEAVT--------GRDMFGNKVSEEKRKQGALEAALSLV-------------------GAGALAKHIDKGIPLATHSKVQKANKTL-EKVKQFKVPTNVR-V-Y---AERPVTPDGFTFGIPTVRVDVEKTAVKD-------------LG----IVKMVSDGGRK-GSSH---SPNISKNHDKVA--HDGYYGRKEFRTMLN--NASFTPHGHKH---VKAKT----PEEAK--RFSM---TGKKA--------AQYLPDVNNKALEKEA-----LLKGHIIDNGNNNYYFIYDAGKTVGYDLGTPT---SWIRAEFSGGEY----HGHPI--------AGSRLDKYL-----------KQLGIDK-----------------</ns2:sequence><ns2:name>NRS6105_18260</ns2:name></ns2:Sequence><ns2:Sequence dsseqid="sq81" id="sq80" description="Putative ribonuclease YwqJ"><ns2:sequence>MSKVFESKSLIEEAKSRKKQYETLEEQLNTLKKAFQGVADLGD-NFKGNGADNIKDFFQGQAEIVDSWLTLVSAQIAFLNGIS----GDIK-DQELNDSYVETSFLDHELPNGDLKASEIVSAHKEEIDSILSGISDIIDLDMYTLDDYADKMGDAQKIRRDTITAVDKLDESLTTEYQNLESLDNAVLTKYSVLMQAT-----------------------------------SNGKSASPMYYDKKAFHSNEVYKSVIEVE-------------NQGTTYIDAKTQQAEARRLQEKAEEEANKP------WY----------------------EK-TWDGVCNFTGEVTGYYDYKRATEGVDPVTGEKLSTAERVTAGAMAAAGFIPVVG-WAGRAFKGGKAIYKTGKAAIAAEHALDAYKTGKSLDILKMTEMGAYGLVASNGFSEAVT--------GRDMFGNKVSEEKRKQGALEAITIIG-------------------GAG-LAHYFDRLYQKNAPYVNKVSNESLISNIAKTTEEKQTR-LQYLRNKHGVLSKEDLHH-----RINLRAEVLNE-------------L------SRIKSSGLTKKQ--R---GPAVAGVLDKKT--GNYYFGINNIDGKPP---KVLHPLIHDR---IVNMP----TELKE--GYIKTSGAGSHAEVNALNEALLQRPDADLKDLMVY---------------------VVSARKINKKMPEGVPMPRCPHCEYITQNTNY----IPEAL--------KYGK----------------------------------------</ns2:sequence><ns2:name>NRS6107_18495</ns2:name></ns2:Sequence><ns2:Sequence dsseqid="sq83" id="sq82" description="Putative ribonuclease YwqJ"><ns2:sequence>MSKVFESKSLIEEAKSRKKQYETLEEQLNTLKKAFQGVADLGD-NFKGNGADNIKDFFQGQAEIVDSWLTLVSAQIAFLNGIS----GDIK-DQELNDSYVETSFLDHELPNGDLKASEIVSAHKEEIDSILSGISDIIDLDMYTLDDYADKMGDAQKIRRDTITAVDKLDESLTTEYQNLESLDNAVLTKYSVLMQAT-----------------------------------SNGKSASPMYYDKKAFHSNEVYKSVIEVE-------------NQGTTYIDAKTQQAEARRLQEKAEEEANKP------WY----------------------EK-TWDGVCNFTGEVTGYYDYKRATEGVDPVTGEKLSTAERVTAGAMAAAGFIPVVG-WAGRAFKGGKAIYKTGKAAIAAEHALDAYKTGKSLDILKMTEMGAYGLVASNGFSEAVT--------GRDMFGNKVSEEKRKQGALEAITIIG-------------------GAG-LAHYFDRLYQKNAPYVNKVSNESLISNIAKTTEEKQTR-LQYLRNKHGVLSKEDLHH-----RINLRAEVLNE-------------L------SRIKSSGLTKKQ--R---GPAVAGVLDKKT--GNYYFGINNIDGKPP---KVLHPLIHDR---IVNMP----TELKE--GYIKTSGAGSHAEVNALNEALLQRPDADLKDLMVY---------------------VVSARKINKKMPEGVPMPRCPHCEYITQNTNY----IPEAL--------KYGK----------------------------------------</ns2:sequence><ns2:name>NRS6116_20135</ns2:name></ns2:Sequence><ns2:Sequence dsseqid="sq85" id="sq84" description="Putative ribonuclease YwqJ"><ns2:sequence>MSKVFESKSLIEEAKSRKKQYETLEEQLNTLKKAFQGVADLGD-NFKGNGADNIKDFFQGQAEIVDSWLTLVSAQIAFLNGIS----GDIK-DQELNDSYVETSFLDHELPNGDLKASEIVSAHKEEIDSILSGISDIIDLDMYTLDDYADKMGDAQKIRRDTITAVDKLDESLTTEYQNLESLDNAVLTKYSVLMQAT-----------------------------------SNGKSASPMYYDKKAFHSNEVYKSVIEVE-------------NQGTTYIDAKTQQAEARRLQEKAEEEANKP------WY----------------------EK-TWDGVCNFTGEVTGYYDYKRATEGVDPVTGEKLSTAERVTAGAMAAAGFIPVVG-WAGRAFKGGKAIYKTGKAAIAAEHALDAYKTGKSLDILKMTEMGAYGLVASNGFSEAVT--------GRDMFGNKVSEEKRKQGALEAITIIG-------------------GAG-LAHYFDRLYQKNAPYVNKVSNESLISNIAKTTEEKQTR-LQYLRNKHGVLSKEDLHH-----RINLRAEVLNE-------------L------SRIKSSGLTKKQ--R---GPAVAGVLDKKT--GNYYFGINNIDGKPP---KVLHPLIHDR---IVNMP----TELKE--GYIKTSGAGSHAEVNALNEALLQRPDADLKDLMVY---------------------VVSARKINKKMPEGVPMPRCPHCEYITQNTNY----IPEAL--------KYGK----------------------------------------</ns2:sequence><ns2:name>NRS6118_19645</ns2:name></ns2:Sequence><ns2:Sequence dsseqid="sq87" id="sq86" description="Putative ribonuclease YwqJ"><ns2:sequence>MSKVFESKSLIEEAKSRKKQYETLEEQLNTLKKAFQGVADLGD-NFKGNGADNIKDFFQGQAEIVDSWLTLVSAQIAFLNGIS----GDIK-DQELNDSYVETSFLDHELPNGDLKASEIVSAHKEEIDSILSGISDIIDLDMYTLDDYADKMGDAQKIRRDTITAVDKLDESLTTEYQNLESLDNAVLTKYSVLMQAT-----------------------------------SNGKSASPMYYDKKAFHSNEVYKSVIEVE-------------NQGTTYIDAKTQQAEARRLQEKAEEEANKP------WY----------------------EK-TWDGVCNFTGEVTGYYDYKRATEGVDPVTGEKLSTAERVTAGAMAAAGFIPVVG-WAGRAFKGGKAIYKTGKAAIAAEHALDAYKTGKSLDILKMTEMGAYGLVASNGFSEAVT--------GRDMFGNKVSEEKRKQGALEAITIIG-------------------GAG-LAHYFDRLYQKNAPYVNKVSNESLISNIAKTTEEKQTR-LQYLRNKHGVLSKEDLHH-----RINLRAEVLNE-------------L------SRIKSSGLTKKQ--R---GPAVAGVLDKKT--GNYYFGINNIDGKPP---KVLHPLIHDR---IVNMP----TELKE--GYIKTSGAGSHAEVNALNEALLQRPDADLKDLMVY---------------------VVSARKINKKMPEGVPMPRCPHCEYITQNTNY----IPEAL--------KYGK----------------------------------------</ns2:sequence><ns2:name>NRS6121_18495</ns2:name></ns2:Sequence><ns2:Sequence dsseqid="sq89" id="sq88" description="ribonuclease YeeF family protein"><ns2:sequence>MSKVFESKSLIEEAKSRKKQYETLEEQLNTLKKAFQGVADLGD-NFKGKGADNIKDFFQGQAEIVDSWLTLVSAQIAFLNGIS----GDIK-DQELNDSYVETSFLDHELPNGDLKASEMVSAHKEEIDSILSGISDIIDLDMYTLDDYADKMGDAQKIRRDTITAVDKLDESLTTEYQNLESLDNAVLTKYSVLMQAT-----------------------------------SNGKSASPMYYDKKAFHSNEVYKSVIEVE-------------NQGTTYIDAKTQQAEARRLQEKAEEEANKP------WY----------------------EK-TWDGVCNFTGEVTGYYDYKRATEGVDPVTGEKLSTAERVTAGAMAAAGFIPVVG-WAGRAFKGGKAIYKTGKAAIAAEHALDAYKTGKSLDILKMTEMGAYGLVASNGFSEAVT--------GRDMFGNKVSEEKRKQGALEAALSLV-------------------GAGALAKHIDKGIPLATHSKVQKANKTL-EKVKQFKVPTNVR-V-Y---AERPVTPEGFTFGIPTVRVDVEKTAVKD-------------LG----IVKMVSSGKGIKGTGK---SSNKNPLP-SWL--KERWEAGNNFNKE----NRPRYPYNEVE---LEAKE----AG-GK--KYVV----------------DSYSPNKEI--VSRKY-----TQLSDVQEK----TALSYLNEITKKYSSG----------SKISNGPF----NPKAL--------KGGRLKGELILEVPVQNKAIPQKILDEATKNRIIIRDINGKVYN</ns2:sequence><ns2:name>NRS6127_19465</ns2:name></ns2:Sequence><ns2:Sequence dsseqid="sq91" id="sq90" description="LXG domain-containing protein"><ns2:sequence>MSKVFESKSLIEEAKSRKKQYETLEEQLNTLKKAFQGVADLGD-NFKGKGADNIKDFFQGQAEIVDSWLTLVSAQIAFLNGIS----GDIK-DQELNDSYVETSFLDHELPNGDLKASEIVSAHKEEIDSILSGISDIIDLDMYTLDEYADKMGDAQKVRRDTITAVDKLDESLTTEYQNLESLDNAVLTKYSVLMQAT-----------------------------------SNGKSASPMYYDKKAFHSNEVYKSVIEVE-------------NQGTTYIDAKAQQAEARRLQEKAEEEANKP------WY----------------------EK-TWDGVCNFTGEVTGYYDYKRATEGVDPVTGEKLSTAERVTAGAMAAAGFIPVVG-WAGRAFKGGKAIYKTGKAAIAAEHALDAYKTGKSLDILKMTEMGAYGLVASNGFSEAVT--------GRDMFGNKVSEEKRKTGALEAALSLV-------------------GAGALAKSVDNTLSMGRNLDKSYS---F-SKIK-----QSGH-I-N---KEQIVTSTGHTFDLKPEKKQLYTKKVNNDKLQSSK----KSVD----PVEQSVSYYRVQGGGA---GNKTSQYRIKVN--SDGSIAIPIKNADLN---ISAYNL-----------------EHAK--YYRDVARPGGEI--------VEFKVPKEIDDLIKETVIDQYGYTKNPRNQGRTAPKLVDPTTPGVSYELP-AE---PWIEWLEEYGHS----A-KKI--------E-------------------------------------------</ns2:sequence><ns2:name>NRS6128_17930</ns2:name></ns2:Sequence><ns2:Sequence dsseqid="sq93" id="sq92" description="ribonuclease YeeF family protein"><ns2:sequence>MSKVFESKSLIEEAKSRKKQYETLEEQLNTLKKAFQGVADLGD-NFKGKGADNIKDFFQGQAEIVDSWLTLVSAQIAFLNGIS----GDIK-DQELNDSYVETSFLDHELPNGDLKASEMVSAHKEEIDSILSGISDIIDLDMYTLDDYADKMGDAQKIRRDTITAVDKLDESLTTEYQNLESLDNAVLTKYSVLMQAT-----------------------------------SNGKSASPMYYDKKAFHSNEVYKSVIEVE-------------NQGTTYIDAKTQQAEARRLQEKAEEEANKP------WY----------------------EK-TWDGVCNFTGEVTGYYDYKRATEGVDPVTGEKLSTAERVTAGAMAAAGFIPVVG-WAGRAFKGGKAIYKTGKAAIAAEHALDAYKTGKSLDILKMTEMGAYGLVASNGFSEAVT--------GRDMFGNKVSEEKRKQGALEAALSLV-------------------GAGALAKHIDKGIPLATHSKVQKANKTL-EKVKQFKVPTNVR-V-Y---AERPVTPEGFTFGIPTVRVDVEKTAVKD-------------LG----IVKMVSSGKGIKGTGK---SSNKNPLP-SWL--KERWEAGNNFNKE----NRPRYPYNEVE---LEAKE----AG-GK--KYVV----------------DSYSPNKEI--VSRKY-----TQLSDVQEK----TALSYLNEITKKYSSG----------SKISNGPF----NPKAL--------KGGRLKGELILEVPVQNKAIPQKILDEATKNRIIIRDINGKVYN</ns2:sequence><ns2:name>NRS6132_18530</ns2:name></ns2:Sequence><ns2:Sequence dsseqid="sq95" id="sq94" description="LXG domain-containing protein"><ns2:sequence>MSKVFESKSLIEEAKSRKKQYETLEEQLNTLKKAFQGVADLGD-NFKGKGADNIKDFFQGQAEIVDSWLTLVSAQIAFLNGIS----GDIK-DQELNDSYVETSFLDHELPNGDLKASEIVSAHKEEIDSILSGISDIIDLDMYTLDEYADKMGDAQKVRRDTITAVDKLDESLTTEYQNLESLDNAVLTKYSVLMQAT-----------------------------------SNGKSASPMYYDKKAFHSNEVYKSVIEVE-------------NQGTTYIDAKAQQAEARRLQEKAEEEANKP------WY----------------------EK-TWDGVCNFTGEVTGYYDYKRATEGIDPVTGEKLSTAERVTAGAMAAAGFIPVVG-WAGRAFKGGKAIYKTGKAAIAAEHALDAYKTGKSLDILKMTEMGAYGLVASNGFSEAVT--------GRDMFGNKVSEEKRKQGALEAALSLV-------------------GAGALAKHIDKGIPLATHSKVQKANKTL-EKVKQFKVPTNVR-V-Y---AERPVTPDGFTFGIPTVRVDVEKTAVKD-------------LG----IVKMVSDGGRK-GSSH---SPNISKNHDKVA--HDGYYGRKEFRTMLN--NASFTPHGHKH---VKAKT----PEEAK--RFSM---TGKKA--------AQYLPDVNNKALEKEA-----LLKGHIIDNGNNNYYFIYDAGKTVGYDLGTPT---SWIRAEFSGGEY----HGHPI--------AGSRLDKYL-----------KQLGIDK-----------------</ns2:sequence><ns2:name>NRS6145_18235</ns2:name></ns2:Sequence><ns2:Sequence dsseqid="sq97" id="sq96" description="Putative ribonuclease YwqJ"><ns2:sequence>MSKVFESKSLIEEAKSRKKQYETLEEQLNTLKKAFQGVADLGD-NFKGNGADNIKDFFQGQAEIVDSWLTLVSAQIAFLNGIS----GDIK-DQELNDSYVETSFLDHELPNGDLKASEIVSAHKEEIDSILSGISDIIDLDMYTLDDYADKMGDAQKIRRDTITAVDKLDESLTTEYQNLESLDNAVLTKYSVLMQAT-----------------------------------SNGKSASPMYYDKKAFHSNEVYKSVIEVE-------------NQGTTYIDAKTQQAEARRLQEKAEEEANKP------WY----------------------EK-TWDGVCNFTGEVTGYYDYKRATEGVDPVTGEKLSTAERVTAGAMAAAGFIPVVG-WAGRAFKGGKAIYKTGKAAIAAEHALDAYKTGKSLDILKMTEMGAYGLVASNGFSEAVT--------GRDMFGNKVSEEKRKQGALEAITIIG-------------------GAG-LAHYFDRLYQKNAPYVNKVSNESLISNIAKTTEEKQTR-LQYLRNKHGVLSKEDLHH-----RINLRAEVLNE-------------L------SRIKSSGLTKKQ--R---GPAVAGVLDKKT--GNYYFGINNIDGKPP---KVLHPLIHDR---IVNMP----TELKE--GYIKTSGAGSHAEVNALNEALLQRPDADLKDLMVY---------------------VVSARKINKKMPEGVPMPRCPHCEYITQNTNY----IPEAL--------KYGK----------------------------------------</ns2:sequence><ns2:name>NRS6153_19280</ns2:name></ns2:Sequence><ns2:Sequence dsseqid="sq99" id="sq98" description="LXG domain-containing protein"><ns2:sequence>MSKVFESKSLIEEAKSRKKQYETLEEQLNTLKKAFQGVADLGD-NFKGKGADNIKDFFQGQAEIVDSWLTLVSAQIAFLNGIS----GDIK-DQELNDSYVETSFLDHELPNGDLKASEIVSAHKEEIDSILSGISDIIDLDMYTLDEYADKMGDAQKVRRDTITAVDKLDESLTTEYQNLESLDNAVLTKYSVLMQAT-----------------------------------SNGKSASPMYYDKKAFHSNEVYKSVIEVE-------------NQGTTYIDAKSQQAEARRLQEKAEEEANKP------WY----------------------EK-TWDGVCNFTGEVTGYYDYKRATEGVDPVTGEKLSTAERVTAGAMAAAGFIPVVG-WAGRAFKGGKAIYKTGKAAIAAEHALDAYKTGKSLDILKMTEMGAYGLVASNGFSEAVT--------GRDMFGNKVSEEKRKQGALEAALSLV-------------------GAGALAKHIDKGIPLATHSKVQKANKTL-EKVKQFKVPTNVC-V-Y---AERPVTPDGFTFGIPTVRVDVEKTAVKD-------------LG----IVKMVSDGGRK-GSSH---SPNISKNHDKVA--HDGYYGRKEFRTMLN--NASFTPHGHKH---VKAKT----PEEAK--RFSM---TGKKA--------AQYLPDVNNKALEKEA-----LLKGHIIDNGNNNYYFIYDAGKTVGYDLGTPT---SWIRAEFSGGEY----HGHPI--------AGSRLDKYL-----------KQLGIDK-----------------</ns2:sequence><ns2:name>NRS6160_19380</ns2:name></ns2:Sequence><ns2:Sequence dsseqid="sq101" id="sq100" description="ribonuclease YeeF family protein"><ns2:sequence>MSKVFESKSLIEEAKSRKKQYETLEEQLNTLKKAFQGVADLGD-NFKGKGADNIKDFFQGQAEIVDSWLTLVSAQIAFLNGIS----GDIK-DQELNDSYVETSFLDHELPNGDLKASEMVSAHKEEIDSILSGISDIIDLDMYTLDDYADKMGDAQKIRRDTITAVDKLDESLTTEYQNLESLDNAVLTKYSVLMQAT-----------------------------------SNGKSASPMYYDKKAFHSNEVYKSVIEVE-------------NQGTTYIDAKTQQAEARRLQEKAEEEANKP------WY----------------------EK-TWDGVCNFTGEVTGYYDYKRATEGVDPVTGEKLSTAERVTAGAMAAAGFIPVVG-WAGRAFKGGKAIYKTGKAAIAAEHALDAYKTGKSLDILKMTEMGAYGLVASNGFSEAVT--------GRDMFGNKVSEEKRKQGALEAALSLV-------------------GAGALAKHIDKGIPLATHSKVQKANKTL-EKVKQFKVPTNVR-V-Y---AERPVTPEGFTFGIPTVRVDVEKTAVKD-------------LG----IVKMVSSGKGIKGTGK---SSNKNPLP-SWL--KERWEAGNNFNKE----NRPRYPYNEVE---LEAKE----AG-GK--KYVV----------------DSYSPNKEI--VSRKY-----TQLSDVQEK----TALSYLNEITKKYSSG----------SKISNGPF----NPKAL--------KGGRLKGELILEVPVQNKAIPQKILDEATKNRIIIRDINGKVYN</ns2:sequence><ns2:name>NRS6181_19390</ns2:name></ns2:Sequence><ns2:Sequence dsseqid="sq103" id="sq102" description="ribonuclease YeeF family protein"><ns2:sequence>MSKVFESKSLIEEAKSRKKQYETLEEQLNTLKKAFQGVADLGD-NFKGKGADNIKDFFQGQAEIVDSWLTLVSAQIAFLNGIS----GDIK-DQELNDSYVETSFLDHELPNGDLKASEMVSAHKEEIDSILSGISDIIDLDMYTLDDYADKMGDAQKIRRDTITAVDKLDESLTTEYQNLESLDNAVLTKYSVLMQAT-----------------------------------SNGKSASPMYYDKKAFHSNEVYKSVIEVE-------------NQGTTYIDAKTQQAEARRLQEKAEEEANKP------WY----------------------EK-TWDGVCNFTGEVTGYYDYKRATEGVDPVTGEKLSTAERVTAGAMAAAGFIPVVG-WAGRAFKGGKAIYKTGKAAIAAEHALDAYKTGKSLDILKMTEMGAYGLVASNGFSEAVT--------GRDMFGNKVSEEKRKQGALEAALSLV-------------------GAGALAKHIDKGIPLATHSKVQKANKTL-EKVKQFKVPTNVR-V-Y---AERPVTPEGFTFGIPTVRVDVEKTAVKD-------------LG----IVKMVSSGKGIKGTGK---SSNKNPLP-SWL--KERWEAGNNFNKE----NRPRYPYNEVE---LEAKE----AG-GK--KYVV----------------DSYSPNKEI--VSRKY-----TQLSDVQEK----TALSYLNEITKKYSSG----------SKISNGPF----NPKAL--------KGGRLKGELILEVPVQNKAIPQKILDEATKNRIIIRDINGKVYN</ns2:sequence><ns2:name>NRS6183_19675</ns2:name></ns2:Sequence><ns2:Sequence dsseqid="sq105" id="sq104" description="ribonuclease YeeF family protein"><ns2:sequence>MSKVFESKSLIEEAKSRKKQYETLEEQLNTLKKAFQGVADLGD-NFKGKGADNIKDFFQGQAEIVDSWLTLVSAQIAFLNGIS----GDIK-DQELNDSYVETSFLDHELPNGDLKASEMVSAHKEEIDSILSGISDIIDLDMYTLDDYADKMGDAQKIRRDTITAVDKLDESLTTEYQNLESLDNAVLTKYSVLMQAT-----------------------------------SNGKSASPMYYDKKAFHSNEVYKSVIEVE-------------NQGTTYIDAKTQQAEARRLQEKAEEEANKP------WY----------------------EK-TWDGVCNFTGEVTGYYDYKRATEGVDPVTGEKLSTAERVTAGAMAAAGFIPVVG-WAGRAFKGGKAIYKTGKAAIAAEHALDAYKTGKSLDILKMTEMGAYGLVASNGFSEAVT--------GRDMFGNKVSEEKRKQGALEAALSLV-------------------GAGALAKHIDKGIPLATHSKVQKANKTL-EKVKQFKVPTNVR-V-Y---AERPVTPEGFTFGIPTVRVDVEKTAVKD-------------LG----IVKMVSSGKGIKGTGK---SSNKNPLP-SWL--KERWEAGNNFNKE----NRPRYPYNEVE---LEAKE----AG-GK--KYVV----------------DSYSPNKEI--VSRKY-----TQLSDVQEK----TALSYLNEITKKYSSG----------SKISNGPF----NPKAL--------KGGRLKGELILEVPVQNKAIPQKILDEATKNRIIIRDINGKVYN</ns2:sequence><ns2:name>NRS6186_19540</ns2:name></ns2:Sequence><ns2:Sequence dsseqid="sq107" id="sq106" description="ribonuclease YeeF family protein"><ns2:sequence>MSKVFESKSLIEEAKSRKKQYETLEEQLNTLKKAFQGVADLGD-NFKGKGADNIKDFFQGQAEIVDSWLTLVSAQIAFLNGIS----GDIK-DQELNDSYVETSFLDHELPNGDLKASEMVSAHKEEIDSILSGISDIIDLDMYTLDDYADKMGDAQKIRRDTITAVDKLDESLTTEYQNLESLDNAVLTKYSVLMQAT-----------------------------------SNGKSASPMYYDKKAFHSNEVYKSVIEVE-------------NQGTTYIDAKTQQAEARRLQEKAEEEANKP------WY----------------------EK-TWDGVCNFTGEVTGYYDYKRATEGVDPVTGEKLSTAERVTAGAMAAAGFIPVVG-WAGRAFKGGKAIYKTGKAAIAAEHALDAYKTGKSLDILKMTEMGAYGLVASNGFSEAVT--------GRDMFGNKVSEEKRKQGALEAALSLV-------------------GAGALAKHIDKGIPLATHSKVQKANKTL-EKVKQFKVPTNVR-V-Y---AERPVTPEGFTFGIPTVRVDVEKTAVKD-------------LG----IVKMVSSGKGIKGTGK---SSNKNPLP-SWL--KERWEAGNNFNKE----NRPRYPYNEVE---LEAKE----AG-GK--KYVV----------------DSYSPNKEI--VSRKY-----TQLSDVQEK----TALSYLNEITKKYSSG----------SKISNGPF----NPKAL--------KGGRLKGELILEVPVQNKAIPQKILDEATKNRIIIRDINGKVYN</ns2:sequence><ns2:name>NRS6187_18525</ns2:name></ns2:Sequence><ns2:Sequence dsseqid="sq109" id="sq108" description="Putative ribonuclease YwqJ"><ns2:sequence>MSKVFESKSLIEEAKSRKKQYETLEEQLNTLKKAFQGVADLGD-NFKGNGADNIKDFFQGQAEIVDSWLTLVSAQIAFLNGIS----GDIK-DQELNDSYVETSFLDHELPNGDLKASEIVSAHKEEIDSILSGISDIIDLDMYTLDDYADKMGDAQKIRRDTITAVDKLDESLTTEYQNLESLDNAVLTKYSVLMQAT-----------------------------------SNGKSASPMYYDKKAFHSNEVYKSVIEVE-------------NQGTTYIDAKTQQAEARRLQEKAEEEANKP------WY----------------------EK-TWDGVCNFTGEVTGYYDYKRATEGVDPVTGEKLSTAERVTAGAMAAAGFIPVVG-WAGRAFKGGKAIYKTGKAAIAAEHALDAYKTGKSLDILKMTEMGAYGLVASNGFSEAVT--------GRDMFGNKVSEEKRKQGALEAITIIG-------------------GAG-LAHYFDRLYQKNAPYVNKVSNESLISNIAKTTEEKQTR-LQYLRNKHGVLSKEDLHH-----RINLRAEVLNE-------------L------SRIKSSGLTKKQ--R---GPAVAGVLDKKT--GNYYFGINNIDGKPP---KVLHPLIHDR---IVNMP----TELKE--GYIKTSGAGSHAEVNALNEALLQRPDADLKDLMVY---------------------VVSARKINKKMPEGVPMPRCPHCEYITQNTNY----IPEAL--------KYGK----------------------------------------</ns2:sequence><ns2:name>NRS6190_18520</ns2:name></ns2:Sequence><ns2:Sequence dsseqid="sq111" id="sq110" description="Putative ribonuclease YwqJ"><ns2:sequence>MSKVFESKSLIEEAKSRKKQYETLEEQLNTLKKAFQGVADLGD-NFKGNGADNIKDFFQGQAEIVDSWLTLVSAQIAFLNGIS----GDIK-DQELNDSYVETSFLDHELPNGDLKASEIVSAHKEEIDSILSGISDIIDLDMYTLDDYADKMGDAQKIRRDTITAVDKLDESLTTEYQNLESLDNAVLTKYSVLMQAT-----------------------------------SNGKSASPMYYDKKAFHSNEVYKSVIEVE-------------NQGTTYIDAKTQQAEARRLQEKAEEEANKP------WY----------------------EK-TWDGVCNFTGEVTGYYDYKRATEGVDPVTGEKLSTAERVTAGAMAAAGFIPVVG-WAGRAFKGGKAIYKTGKAAIAAEHALDAYKTGKSLDILKMTEMGAYGLVASNGFSEAVT--------GRDMFGNKVSEEKRKQGALEAITIIG-------------------GAG-LAHYFDRLYQKNAPYVNKVSNESLISNIAKTTEEKQTR-LQYLRNKHGVLSKEDLHH-----RINLRAEVLNE-------------L------SRIKSSGLTKKQ--R---GPAVAGVLDKKT--GNYYFGINNIDGKPP---KVLHPLIHDR---IVNMP----TELKE--GYIKTSGAGSHAEVNALNEALLQRPDADLKDLMVY---------------------VVSARKINKKMPEGVPMPRCPHCEYITQNTNY----IPEAL--------KYGK----------------------------------------</ns2:sequence><ns2:name>NRS6202_18635</ns2:name></ns2:Sequence><ns2:Sequence dsseqid="sq113" id="sq112"><ns2:sequence>MSKVFESKSLIEEAKSRKKQYETLEEQLNTLKKAFQGVADLGD-NFKGNGADNIKDFFQGQAEIVDSWLTLVSAQIAFLNGIS----GDIK-DQELNDSYVETSFLDHELPNGDLKASEIVSAHKEEIDSILSGISDIIDLDMYTLDDYADKMGDAQKIRRDTITAVDKLDESLTTEYQNLESLDNAVLTKYSVLMQAT-----------------------------------SNGKSASPMYYDKKAFHSNEVYKSVIEVE-------------NQGTTYIDAKTQQAEARRLQEKAEEEANKP------WY----------------------EK-TWDGVCNFTGEVTGYYDYKRATEGVDPVTGEKLSTAERVTAGAMAAAGFIPVVG-WAGRAFKGGKAIYKTGKAAIAAEHALDAYKTGKSLDILKMTEMGAYGLVASNGFSEAVT--------GRDMFGNKVSEEKRKQGALEAITIIG-------------------GAG-LAHYFDRLYQKNAPYVNKVSNESLISNIAKTTEEKQTR-LQYLRNKHGVLSKEDLHH-----RINLRAEVLNE-------------L------SRIKSSGLTKKQ--R---GPAVAGVLDKKT--GNYYFGINNIDGKPP---KVLHPLIHDR---IVNMP----TELKE--GYIKTSGAGSHAEVNALNEALLQRPDADLKDLMVY---------------------VVSARKINKKMPEGVPMPRCPHCEYITQNTNY----IPEAL--------KYGK----------------------------------------</ns2:sequence><ns2:name>NCIB3610_ywqJ</ns2:name></ns2:Sequence><ns2:Sequence dsseqid="sq115" id="sq114"><ns2:sequence>-MKVFEAKTLLSEATDRAKEYKELRTQMVNLRKALKGVADLSDSEFSGKGASNIKAFYHDHVGVADQWIDYIDMKIAFFNSIA----GAAE-DKGLSDAYIEESFLEHELANANKKSKSIMSEQKKAMKDILNDIDDILPLDLFSTETFKDELADANDKRKKTLEKLDALDEDLKTEYALSEPNEQFIKSDFQKLQEAT-----------------------------------GKGKNATPIHYNAKAYRESDIHKKKGDIE-------------KRTEAYLKIKKEEAKEREIEKLKERLKNYDYADADEFY----------------------EMAKTIGYENLTAEQQRYFTQIENTRELEA--GF-----KGVAVGLY-DSGKDAVVGLWDMVTDPGGTVEAITGAM----AHPIKTYEAISA-A---IEESYQKDMVNGDTYSRARWVSYAVGTVVTSIVGTKGVGAVSKTGTAAKVTTKVKTAASKSATAQKAITVSKQTVDHIKQKVNTGIEVSK--------KHVKTKLNQIGDLTLADILPYH--PRHDLVPAGVPY-----------NAVNGVTLKEGL----QKFA----KVILPKPY-GTSSSGRRTPAPHVPPVTVKYGEHFARWSRKKVLKPNIIYKTKEGYTYTTDNYGRITSVKADLQLGEAKRNQYAQT-NAGKP---------QDRKPDDDGGHLIA----TQFK--------GSGQFDNI------VPMNSQINRSGGKWYEMEQEWAKALSKKPPKKVAVQIEPVYSGDSLRPS-YFDVTYK--------IGSRKEISVSIKNQPGG---</ns2:sequence><ns2:name>NCIB3610_yeef</ns2:name></ns2:Sequence><ns2:Annotation graph="true" graphType="1" graphGroup="-1" graphHeight="40" id="ann48" scoreOnly="false" visible="true" centreColLabels="false" scaleColLabels="false" showAllColLabels="false" autoCalculated="true" belowAlignment="true" calcId=""><ns2:annotationElement position="0" colour="-10676992"><ns2:displayCharacter>1</ns2:displayCharacter><ns2:description>hydrophobic</ns2:description><ns2:value>1.0</ns2:value></ns2:annotationElement><ns2:annotationElement position="1" colour="-5341952"><ns2:displayCharacter>6</ns2:displayCharacter><ns2:description> !aliphatic !aromatic !charged !negative !positive !proline</ns2:description><ns2:value>6.0</ns2:value></ns2:annotationElement><ns2:annotationElement position="2" colour="-6656"><ns2:displayCharacter>*</ns2:displayCharacter><ns2:description>charged hydrophobic polar positive !aliphatic !aromatic !negative !proline !small !tiny</ns2:description><ns2:value>11.0</ns2:value></ns2:annotationElement><ns2:annotationElement position="3" colour="-3234048"><ns2:displayCharacter>8</ns2:displayCharacter><ns2:description>hydrophobic small !aromatic !charged !negative !positive !proline !tiny</ns2:description><ns2:value>8.0</ns2:value></ns2:annotationElement><ns2:annotationElement position="4" colour="-3234048"><ns2:displayCharacter>8</ns2:displayCharacter><ns2:description>hydrophobic !charged !negative !polar !positive !proline !small !tiny</ns2:description><ns2:value>8.0</ns2:value></ns2:annotationElement><ns2:annotationElement position="5" colour="-2114560"><ns2:displayCharacter>9</ns2:displayCharacter><ns2:description>charged negative polar !aliphatic !aromatic !hydrophobic !positive !proline !tiny</ns2:description><ns2:value>9.0</ns2:value></ns2:annotationElement><ns2:annotationElement position="6" colour="-5341952"><ns2:displayCharacter>6</ns2:displayCharacter><ns2:description>small !aromatic !charged !negative !positive !proline</ns2:description><ns2:value>6.0</ns2:value></ns2:annotationElement><ns2:annotationElement position="7" colour="-2114560"><ns2:displayCharacter>9</ns2:displayCharacter><ns2:description>charged hydrophobic polar positive !aliphatic !negative !proline !small !tiny</ns2:description><ns2:value>9.0</ns2:value></ns2:annotationElement><ns2:annotationElement position="8" colour="-4288000"><ns2:displayCharacter>7</ns2:displayCharacter><ns2:description>small !aliphatic !aromatic !charged !negative !positive !proline</ns2:description><ns2:value>7.0</ns2:value></ns2:annotationElement><ns2:annotationElement position="9" colour="-6656"><ns2:displayCharacter>*</ns2:displayCharacter><ns2:description>aliphatic hydrophobic !aromatic !charged !negative !polar !positive !proline !small !tiny</ns2:description><ns2:value>11.0</ns2:value></ns2:annotationElement><ns2:annotationElement position="10" colour="-6395904"><ns2:displayCharacter>5</ns2:displayCharacter><ns2:description>hydrophobic !negative !proline !small !tiny</ns2:description><ns2:value>5.0</ns2:value></ns2:annotationElement><ns2:annotationElement position="11" colour="-5341952"><ns2:displayCharacter>6</ns2:displayCharacter><ns2:description>polar !aliphatic !aromatic !hydrophobic !positive !proline</ns2:description><ns2:value>6.0</ns2:value></ns2:annotationElement><ns2:annotationElement position="12" colour="-7515392"><ns2:displayCharacter>4</ns2:displayCharacter><ns2:description> !aliphatic !aromatic !positive !proline</ns2:description><ns2:value>4.0</ns2:value></ns2:annotationElement><ns2:annotationElement position="13" colour="-4288000"><ns2:displayCharacter>7</ns2:displayCharacter><ns2:description>hydrophobic !aromatic !charged !negative !polar !positive !proline</ns2:description><ns2:value>7.0</ns2:value></ns2:annotationElement><ns2:annotationElement position="14" colour="-5341952"><ns2:displayCharacter>6</ns2:displayCharacter><ns2:description>polar !aliphatic !aromatic !negative !proline !tiny</ns2:description><ns2:value>6.0</ns2:value></ns2:annotationElement><ns2:annotationElement position="15" colour="-8569088"><ns2:displayCharacter>3</ns2:displayCharacter><ns2:description>polar !aliphatic !proline</ns2:description><ns2:value>3.0</ns2:value></ns2:annotationElement><ns2:annotationElement position="16" colour="-5341952"><ns2:displayCharacter>6</ns2:displayCharacter><ns2:description>polar !aliphatic !aromatic !negative !proline !tiny</ns2:description><ns2:value>6.0</ns2:value></ns2:annotationElement><ns2:annotationElement position="17" colour="-7515392"><ns2:displayCharacter>4</ns2:displayCharacter><ns2:description>hydrophobic !aromatic !negative !proline</ns2:description><ns2:value>4.0</ns2:value></ns2:annotationElement><ns2:annotationElement position="18" colour="-4288000"><ns2:displayCharacter>7</ns2:displayCharacter><ns2:description>charged polar !aliphatic !aromatic !proline !small !tiny</ns2:description><ns2:value>7.0</ns2:value></ns2:annotationElement><ns2:annotationElement position="19" colour="-5341952"><ns2:displayCharacter>6</ns2:displayCharacter><ns2:description>polar !aliphatic !aromatic !proline !small !tiny</ns2:description><ns2:value>6.0</ns2:value></ns2:annotationElement><ns2:annotationElement position="20" colour="-4288000"><ns2:displayCharacter>7</ns2:displayCharacter><ns2:description>hydrophobic !charged !negative !positive !proline !small !tiny</ns2:description><ns2:value>7.0</ns2:value></ns2:annotationElement><ns2:annotationElement position="21" colour="-5341952"><ns2:displayCharacter>6</ns2:displayCharacter><ns2:description>charged polar !aliphatic !aromatic !proline !tiny</ns2:description><ns2:value>6.0</ns2:value></ns2:annotationElement><ns2:annotationElement position="22" colour="-6395904"><ns2:displayCharacter>5</ns2:displayCharacter><ns2:description>polar !aliphatic !aromatic !proline !tiny</ns2:description><ns2:value>5.0</ns2:value></ns2:annotationElement><ns2:annotationElement position="23" colour="-4288000"><ns2:displayCharacter>7</ns2:displayCharacter><ns2:description> !aromatic !charged !negative !positive !proline !small !tiny</ns2:description><ns2:value>7.0</ns2:value></ns2:annotationElement><ns2:annotationElement position="24" colour="-4288000"><ns2:displayCharacter>7</ns2:displayCharacter><ns2:description>charged polar !aliphatic !aromatic !proline !small !tiny</ns2:description><ns2:value>7.0</ns2:value></ns2:annotationElement><ns2:annotationElement position="25" colour="-5341952"><ns2:displayCharacter>6</ns2:displayCharacter><ns2:description>polar !aliphatic !aromatic !positive !proline !tiny</ns2:description><ns2:value>6.0</ns2:value></ns2:annotationElement><ns2:annotationElement position="26" colour="-6656"><ns2:displayCharacter>*</ns2:displayCharacter><ns2:description>polar !aliphatic !aromatic !charged !hydrophobic !negative !positive !proline !small !tiny</ns2:description><ns2:value>11.0</ns2:value></ns2:annotationElement><ns2:annotationElement position="27" colour="-2114560"><ns2:displayCharacter>9</ns2:displayCharacter><ns2:description>hydrophobic !aromatic !charged !negative !polar !positive !proline !small !tiny</ns2:description><ns2:value>9.0</ns2:value></ns2:annotationElement><ns2:annotationElement position="28" colour="-7515392"><ns2:displayCharacter>4</ns2:displayCharacter><ns2:description> !aromatic !positive !proline !tiny</ns2:description><ns2:value>4.0</ns2:value></ns2:annotationElement><ns2:annotationElement position="29" colour="-5341952"><ns2:displayCharacter>6</ns2:displayCharacter><ns2:description>polar !aliphatic !aromatic !negative !proline !tiny</ns2:description><ns2:value>6.0</ns2:value></ns2:annotationElement><ns2:annotationElement position="30" colour="-6656"><ns2:displayCharacter>*</ns2:displayCharacter><ns2:description>aliphatic hydrophobic !aromatic !charged !negative !polar !positive !proline !small !tiny</ns2:description><ns2:value>11.0</ns2:value></ns2:annotationElement><ns2:annotationElement position="31" colour="-4288000"><ns2:displayCharacter>7</ns2:displayCharacter><ns2:description>charged polar !aliphatic !aromatic !proline !small !tiny</ns2:description><ns2:value>7.0</ns2:value></ns2:annotationElement><ns2:annotationElement position="32" colour="-6656"><ns2:displayCharacter>*</ns2:displayCharacter><ns2:description>charged hydrophobic polar positive !aliphatic !aromatic !negative !proline !small !tiny</ns2:description><ns2:value>11.0</ns2:value></ns2:annotationElement><ns2:annotationElement position="33" colour="-3234048"><ns2:displayCharacter>8</ns2:displayCharacter><ns2:description>small tiny !aliphatic !aromatic !charged !negative !positive !proline</ns2:description><ns2:value>8.0</ns2:value></ns2:annotationElement><ns2:annotationElement position="34" colour="-4288000"><ns2:displayCharacter>7</ns2:displayCharacter><ns2:description>hydrophobic !charged !negative !polar !positive !proline !tiny</ns2:description><ns2:value>7.0</ns2:value></ns2:annotationElement><ns2:annotationElement position="35" colour="-5341952"><ns2:displayCharacter>6</ns2:displayCharacter><ns2:description>polar !aliphatic !aromatic !proline !small !tiny</ns2:description><ns2:value>6.0</ns2:value></ns2:annotationElement><ns2:annotationElement position="36" colour="-7515392"><ns2:displayCharacter>4</ns2:displayCharacter><ns2:description>hydrophobic !aliphatic !negative !proline</ns2:description><ns2:value>4.0</ns2:value></ns2:annotationElement><ns2:annotationElement position="37" colour="-2114560"><ns2:displayCharacter>9</ns2:displayCharacter><ns2:description>aliphatic hydrophobic !aromatic !charged !negative !polar !positive !proline !tiny</ns2:description><ns2:value>9.0</ns2:value></ns2:annotationElement><ns2:annotationElement position="38" colour="-6656"><ns2:displayCharacter>*</ns2:displayCharacter><ns2:description>hydrophobic small tiny !aliphatic !aromatic !charged !negative !polar !positive !proline</ns2:description><ns2:value>11.0</ns2:value></ns2:annotationElement><ns2:annotationElement position="39" colour="-6395904"><ns2:displayCharacter>5</ns2:displayCharacter><ns2:description>small !aliphatic !aromatic !positive !proline</ns2:description><ns2:value>5.0</ns2:value></ns2:annotationElement><ns2:annotationElement position="40" colour="-2114560"><ns2:displayCharacter>9</ns2:displayCharacter><ns2:description>hydrophobic !aromatic !charged !negative !polar !positive !proline !small !tiny</ns2:description><ns2:value>9.0</ns2:value></ns2:annotationElement><ns2:annotationElement position="41" colour="-7515392"><ns2:displayCharacter>4</ns2:displayCharacter><ns2:description> !aliphatic !aromatic !negative !proline</ns2:description><ns2:value>4.0</ns2:value></ns2:annotationElement><ns2:annotationElement position="42" colour="-6656"><ns2:displayCharacter>*</ns2:displayCharacter><ns2:description>charged negative polar small !aliphatic !aromatic !hydrophobic !positive !proline !tiny</ns2:description><ns2:value>11.0</ns2:value></ns2:annotationElement><ns2:annotationElement position="43" colour="-11730944"><ns2:displayCharacter>-</ns2:displayCharacter><ns2:description></ns2:description><ns2:value>0.0</ns2:value></ns2:annotationElement><ns2:annotationElement position="44" colour="-7515392"><ns2:displayCharacter>4</ns2:displayCharacter><ns2:description> !aliphatic !aromatic !positive !proline</ns2:description><ns2:value>4.0</ns2:value></ns2:annotationElement><ns2:annotationElement position="45" colour="-3234048"><ns2:displayCharacter>8</ns2:displayCharacter><ns2:description>hydrophobic !charged !negative !polar !positive !proline !small !tiny</ns2:description><ns2:value>8.0</ns2:value></ns2:annotationElement><ns2:annotationElement position="46" colour="-6395904"><ns2:displayCharacter>5</ns2:displayCharacter><ns2:description>polar !aliphatic !aromatic !negative !proline</ns2:description><ns2:value>5.0</ns2:value></ns2:annotationElement><ns2:annotationElement position="47" colour="-6656"><ns2:displayCharacter>*</ns2:displayCharacter><ns2:description>hydrophobic small tiny !aliphatic !aromatic !charged !negative !polar !positive !proline</ns2:description><ns2:value>11.0</ns2:value></ns2:annotationElement><ns2:annotationElement position="48" colour="-5341952"><ns2:displayCharacter>6</ns2:displayCharacter><ns2:description>polar !aliphatic !aromatic !negative !proline !tiny</ns2:description><ns2:value>6.0</ns2:value></ns2:annotationElement><ns2:annotationElement position="49" colour="-6656"><ns2:displayCharacter>*</ns2:displayCharacter><ns2:description>hydrophobic small tiny !aliphatic !aromatic !charged !negative !polar !positive !proline</ns2:description><ns2:value>11.0</ns2:value></ns2:annotationElement><ns2:annotationElement position="50" colour="-1060608"><ns2:displayCharacter>+</ns2:displayCharacter><ns2:description>hydrophobic small tiny !aliphatic !aromatic !charged !negative !polar !positive !proline</ns2:description><ns2:value>10.0</ns2:value></ns2:annotationElement><ns2:annotationElement position="51" colour="-4288000"><ns2:displayCharacter>7</ns2:displayCharacter><ns2:description>polar small !aliphatic !aromatic !hydrophobic !positive !proline</ns2:description><ns2:value>7.0</ns2:value></ns2:annotationElement><ns2:annotationElement position="52" colour="-4288000"><ns2:displayCharacter>7</ns2:displayCharacter><ns2:description>small !aliphatic !aromatic !charged !negative !positive !proline</ns2:description><ns2:value>7.0</ns2:value></ns2:annotationElement><ns2:annotationElement position="53" colour="-6656"><ns2:displayCharacter>*</ns2:displayCharacter><ns2:description>aliphatic hydrophobic !aromatic !charged !negative !polar !positive !proline !small !tiny</ns2:description><ns2:value>11.0</ns2:value></ns2:annotationElement><ns2:annotationElement position="54" colour="-2114560"><ns2:displayCharacter>9</ns2:displayCharacter><ns2:description>charged polar positive !aliphatic !aromatic !negative !proline !small !tiny</ns2:description><ns2:value>9.0</ns2:value></ns2:annotationElement><ns2:annotationElement position="55" colour="-6395904"><ns2:displayCharacter>5</ns2:displayCharacter><ns2:description>small !aliphatic !aromatic !positive !proline</ns2:description><ns2:value>5.0</ns2:value></ns2:annotationElement><ns2:annotationElement position="56" colour="-6656"><ns2:displayCharacter>*</ns2:displayCharacter><ns2:description>aromatic hydrophobic !aliphatic !charged !negative !polar !positive !proline !small !tiny</ns2:description><ns2:value>11.0</ns2:value></ns2:annotationElement><ns2:annotationElement position="57" colour="-2114560"><ns2:displayCharacter>9</ns2:displayCharacter><ns2:description>aromatic hydrophobic !aliphatic !charged !negative !positive !proline !small !tiny</ns2:description><ns2:value>9.0</ns2:value></ns2:annotationElement><ns2:annotationElement position="58" colour="-6395904"><ns2:displayCharacter>5</ns2:displayCharacter><ns2:description>polar !aliphatic !proline !small !tiny</ns2:description><ns2:value>5.0</ns2:value></ns2:annotationElement><ns2:annotationElement position="59" colour="-7515392"><ns2:displayCharacter>4</ns2:displayCharacter><ns2:description> !aliphatic !aromatic !positive !proline</ns2:description><ns2:value>4.0</ns2:value></ns2:annotationElement><ns2:annotationElement position="60" colour="-7515392"><ns2:displayCharacter>4</ns2:displayCharacter><ns2:description> !aliphatic !negative !proline !tiny</ns2:description><ns2:value>4.0</ns2:value></ns2:annotationElement><ns2:annotationElement position="61" colour="-8569088"><ns2:displayCharacter>3</ns2:displayCharacter><ns2:description>hydrophobic !negative !proline</ns2:description><ns2:value>3.0</ns2:value></ns2:annotationElement><ns2:annotationElement position="62" colour="-8569088"><ns2:displayCharacter>3</ns2:displayCharacter><ns2:description> !aliphatic !aromatic !proline</ns2:description><ns2:value>3.0</ns2:value></ns2:annotationElement><ns2:annotationElement position="63" colour="-5341952"><ns2:displayCharacter>6</ns2:displayCharacter><ns2:description> !aromatic !charged !negative !polar !positive !tiny</ns2:description><ns2:value>6.0</ns2:value></ns2:annotationElement><ns2:annotationElement position="64" colour="-9623040"><ns2:displayCharacter>2</ns2:displayCharacter><ns2:description>hydrophobic small</ns2:description><ns2:value>2.0</ns2:value></ns2:annotationElement><ns2:annotationElement position="65" colour="-7515392"><ns2:displayCharacter>4</ns2:displayCharacter><ns2:description>charged negative polar small</ns2:description><ns2:value>4.0</ns2:value></ns2:annotationElement><ns2:annotationElement position="66" colour="-10676992"><ns2:displayCharacter>1</ns2:displayCharacter><ns2:description>polar</ns2:description><ns2:value>1.0</ns2:value></ns2:annotationElement><ns2:annotationElement position="67" colour="-2114560"><ns2:displayCharacter>9</ns2:displayCharacter><ns2:description>aromatic hydrophobic !aliphatic !charged !negative !positive !proline !small !tiny</ns2:description><ns2:value>9.0</ns2:value></ns2:annotationElement><ns2:annotationElement position="68" colour="-1060608"><ns2:displayCharacter>+</ns2:displayCharacter><ns2:description>aliphatic hydrophobic !aromatic !charged !negative !polar !positive !proline !small !tiny</ns2:description><ns2:value>10.0</ns2:value></ns2:annotationElement><ns2:annotationElement position="69" colour="-7515392"><ns2:displayCharacter>4</ns2:displayCharacter><ns2:description> !aromatic !positive !proline !tiny</ns2:description><ns2:value>4.0</ns2:value></ns2:annotationElement><ns2:annotationElement position="70" colour="-4288000"><ns2:displayCharacter>7</ns2:displayCharacter><ns2:description>hydrophobic !charged !negative !positive !proline !small !tiny</ns2:description><ns2:value>7.0</ns2:value></ns2:annotationElement><ns2:annotationElement position="71" colour="-4288000"><ns2:displayCharacter>7</ns2:displayCharacter><ns2:description>hydrophobic !charged !negative !polar !positive !proline !tiny</ns2:description><ns2:value>7.0</ns2:value></ns2:annotationElement><ns2:annotationElement position="72" colour="-6395904"><ns2:displayCharacter>5</ns2:displayCharacter><ns2:description>small !aliphatic !aromatic !positive !proline</ns2:description><ns2:value>5.0</ns2:value></ns2:annotationElement><ns2:annotationElement position="73" colour="-3234048"><ns2:displayCharacter>8</ns2:displayCharacter><ns2:description>hydrophobic !aliphatic !aromatic !charged !negative !polar !positive !proline</ns2:description><ns2:value>8.0</ns2:value></ns2:annotationElement><ns2:annotationElement position="74" colour="-6395904"><ns2:displayCharacter>5</ns2:displayCharacter><ns2:description> !aliphatic !negative !proline !small !tiny</ns2:description><ns2:value>5.0</ns2:value></ns2:annotationElement><ns2:annotationElement position="75" colour="-6656"><ns2:displayCharacter>*</ns2:displayCharacter><ns2:description>aliphatic hydrophobic !aromatic !charged !negative !polar !positive !proline !small !tiny</ns2:description><ns2:value>11.0</ns2:value></ns2:annotationElement><ns2:annotationElement position="76" colour="-6395904"><ns2:displayCharacter>5</ns2:displayCharacter><ns2:description>small !aliphatic !aromatic !positive !proline</ns2:description><ns2:value>5.0</ns2:value></ns2:annotationElement><ns2:annotationElement position="77" colour="-6395904"><ns2:displayCharacter>5</ns2:displayCharacter><ns2:description> !aliphatic !positive !proline !small !tiny</ns2:description><ns2:value>5.0</ns2:value></ns2:annotationElement><ns2:annotationElement position="78" colour="-4288000"><ns2:displayCharacter>7</ns2:displayCharacter><ns2:description>hydrophobic !charged !negative !positive !proline !small !tiny</ns2:description><ns2:value>7.0</ns2:value></ns2:annotationElement><ns2:annotationElement position="79" colour="-5341952"><ns2:displayCharacter>6</ns2:displayCharacter><ns2:description>polar !aliphatic !aromatic !negative !proline !tiny</ns2:description><ns2:value>6.0</ns2:value></ns2:annotationElement><ns2:annotationElement position="80" colour="-7515392"><ns2:displayCharacter>4</ns2:displayCharacter><ns2:description> !aliphatic !aromatic !negative !proline</ns2:description><ns2:value>4.0</ns2:value></ns2:annotationElement><ns2:annotationElement position="81" colour="-2114560"><ns2:displayCharacter>9</ns2:displayCharacter><ns2:description>aliphatic hydrophobic !aromatic !charged !negative !polar !positive !proline !tiny</ns2:description><ns2:value>9.0</ns2:value></ns2:annotationElement><ns2:annotationElement position="82" colour="-6395904"><ns2:displayCharacter>5</ns2:displayCharacter><ns2:description> !aromatic !charged !negative !positive !proline</ns2:description><ns2:value>5.0</ns2:value></ns2:annotationElement><ns2:annotationElement position="83" colour="-11730944"><ns2:displayCharacter>-</ns2:displayCharacter><ns2:description></ns2:description><ns2:value>0.0</ns2:value></ns2:annotationElement><ns2:annotationElement position="84" colour="-11730944"><ns2:displayCharacter>-</ns2:displayCharacter><ns2:description></ns2:description><ns2:value>0.0</ns2:value></ns2:annotationElement><ns2:annotationElement position="85" colour="-11730944"><ns2:displayCharacter>-</ns2:displayCharacter><ns2:description></ns2:description><ns2:value>0.0</ns2:value></ns2:annotationElement><ns2:annotationElement position="86" colour="-11730944"><ns2:displayCharacter>-</ns2:displayCharacter><ns2:description></ns2:description><ns2:value>0.0</ns2:value></ns2:annotationElement><ns2:annotationElement position="87" colour="-7515392"><ns2:displayCharacter>4</ns2:displayCharacter><ns2:description>hydrophobic !aliphatic !negative !proline</ns2:description><ns2:value>4.0</ns2:value></ns2:annotationElement><ns2:annotationElement position="88" colour="-6395904"><ns2:displayCharacter>5</ns2:displayCharacter><ns2:description>small !aliphatic !aromatic !positive !proline</ns2:description><ns2:value>5.0</ns2:value></ns2:annotationElement><ns2:annotationElement position="89" colour="-4288000"><ns2:displayCharacter>7</ns2:displayCharacter><ns2:description>hydrophobic !aromatic !charged !negative !polar !positive !proline</ns2:description><ns2:value>7.0</ns2:value></ns2:annotationElement><ns2:annotationElement position="90" colour="-7515392"><ns2:displayCharacter>4</ns2:displayCharacter><ns2:description>polar !aliphatic !aromatic !proline</ns2:description><ns2:value>4.0</ns2:value></ns2:annotationElement><ns2:annotationElement position="91" colour="-11730944"><ns2:displayCharacter>-</ns2:displayCharacter><ns2:description></ns2:description><ns2:value>0.0</ns2:value></ns2:annotationElement><ns2:annotationElement position="92" colour="-6395904"><ns2:displayCharacter>5</ns2:displayCharacter><ns2:description>small !aromatic !positive !proline !tiny</ns2:description><ns2:value>5.0</ns2:value></ns2:annotationElement><ns2:annotationElement position="93" colour="-5341952"><ns2:displayCharacter>6</ns2:displayCharacter><ns2:description>polar !aliphatic !aromatic !proline !small !tiny</ns2:description><ns2:value>6.0</ns2:value></ns2:annotationElement><ns2:annotationElement position="94" colour="-7515392"><ns2:displayCharacter>4</ns2:displayCharacter><ns2:description> !aliphatic !aromatic !positive !proline</ns2:description><ns2:value>4.0</ns2:value></ns2:annotationElement><ns2:annotationElement position="95" colour="-7515392"><ns2:displayCharacter>4</ns2:displayCharacter><ns2:description> !aromatic !positive !proline !tiny</ns2:description><ns2:value>4.0</ns2:value></ns2:annotationElement><ns2:annotationElement position="96" colour="-2114560"><ns2:displayCharacter>9</ns2:displayCharacter><ns2:description>polar small !aliphatic !aromatic !charged !hydrophobic !negative !positive !proline</ns2:description><ns2:value>9.0</ns2:value></ns2:annotationElement><ns2:annotationElement position="97" colour="-6395904"><ns2:displayCharacter>5</ns2:displayCharacter><ns2:description>charged polar !aliphatic !proline !tiny</ns2:description><ns2:value>5.0</ns2:value></ns2:annotationElement><ns2:annotationElement position="98" colour="-3234048"><ns2:displayCharacter>8</ns2:displayCharacter><ns2:description>small tiny !aliphatic !aromatic !charged !negative !positive !proline</ns2:description><ns2:value>8.0</ns2:value></ns2:annotationElement><ns2:annotationElement position="99" colour="-3234048"><ns2:displayCharacter>8</ns2:displayCharacter><ns2:description>hydrophobic !aliphatic !charged !negative !positive !proline !small !tiny</ns2:description><ns2:value>8.0</ns2:value></ns2:annotationElement><ns2:annotationElement position="100" colour="-2114560"><ns2:displayCharacter>9</ns2:displayCharacter><ns2:description>aliphatic hydrophobic !aromatic !charged !negative !polar !positive !proline !tiny</ns2:description><ns2:value>9.0</ns2:value></ns2:annotationElement><ns2:annotationElement position="101" colour="-7515392"><ns2:displayCharacter>4</ns2:displayCharacter><ns2:description> !aliphatic !aromatic !positive !proline</ns2:description><ns2:value>4.0</ns2:value></ns2:annotationElement><ns2:annotationElement position="102" colour="-5341952"><ns2:displayCharacter>6</ns2:displayCharacter><ns2:description>polar !aliphatic !aromatic !positive !proline !tiny</ns2:description><ns2:value>6.0</ns2:value></ns2:annotationElement><ns2:annotationElement position="103" colour="-3234048"><ns2:displayCharacter>8</ns2:displayCharacter><ns2:description>small tiny !aliphatic !aromatic !charged !negative !positive !proline</ns2:description><ns2:value>8.0</ns2:value></ns2:annotationElement><ns2:annotationElement position="104" colour="-6656"><ns2:displayCharacter>*</ns2:displayCharacter><ns2:description>aromatic hydrophobic !aliphatic !charged !negative !polar !positive !proline !small !tiny</ns2:description><ns2:value>11.0</ns2:value></ns2:annotationElement><ns2:annotationElement position="105" colour="-6656"><ns2:displayCharacter>*</ns2:displayCharacter><ns2:description>aliphatic hydrophobic !aromatic !charged !negative !polar !positive !proline !small !tiny</ns2:description><ns2:value>11.0</ns2:value></ns2:annotationElement><ns2:annotationElement position="106" colour="-5341952"><ns2:displayCharacter>6</ns2:displayCharacter><ns2:description>polar !aliphatic !aromatic !hydrophobic !positive !proline</ns2:description><ns2:value>6.0</ns2:value></ns2:annotationElement><ns2:annotationElement position="107" colour="-6656"><ns2:displayCharacter>*</ns2:displayCharacter><ns2:description>aromatic charged hydrophobic polar positive !aliphatic !negative !proline !small !tiny</ns2:description><ns2:value>11.0</ns2:value></ns2:annotationElement><ns2:annotationElement position="108" colour="-2114560"><ns2:displayCharacter>9</ns2:displayCharacter><ns2:description>charged negative polar !aliphatic !aromatic !hydrophobic !positive !proline !tiny</ns2:description><ns2:value>9.0</ns2:value></ns2:annotationElement><ns2:annotationElement position="109" colour="-4288000"><ns2:displayCharacter>7</ns2:displayCharacter><ns2:description>hydrophobic !aromatic !charged !negative !polar !positive !proline</ns2:description><ns2:value>7.0</ns2:value></ns2:annotationElement><ns2:annotationElement position="110" colour="-8569088"><ns2:displayCharacter>3</ns2:displayCharacter><ns2:description> !aliphatic !aromatic !negative</ns2:description><ns2:value>3.0</ns2:value></ns2:annotationElement><ns2:annotationElement position="111" colour="-6395904"><ns2:displayCharacter>5</ns2:displayCharacter><ns2:description>polar !aliphatic !negative !proline !tiny</ns2:description><ns2:value>5.0</ns2:value></ns2:annotationElement><ns2:annotationElement position="112" colour="-1060608"><ns2:displayCharacter>+</ns2:displayCharacter><ns2:description>hydrophobic small tiny !aliphatic !aromatic !charged !negative !polar !positive !proline</ns2:description><ns2:value>10.0</ns2:value></ns2:annotationElement><ns2:annotationElement position="113" colour="-6395904"><ns2:displayCharacter>5</ns2:displayCharacter><ns2:description>small !aromatic !positive !proline !tiny</ns2:description><ns2:value>5.0</ns2:value></ns2:annotationElement><ns2:annotationElement position="114" colour="-5341952"><ns2:displayCharacter>6</ns2:displayCharacter><ns2:description>hydrophobic !aromatic !negative !proline !small !tiny</ns2:description><ns2:value>6.0</ns2:value></ns2:annotationElement><ns2:annotationElement position="115" colour="-2114560"><ns2:displayCharacter>9</ns2:displayCharacter><ns2:description>charged hydrophobic polar positive !aliphatic !negative !proline !small !tiny</ns2:description><ns2:value>9.0</ns2:value></ns2:annotationElement><ns2:annotationElement position="116" colour="-3234048"><ns2:displayCharacter>8</ns2:displayCharacter><ns2:description>small tiny !aliphatic !aromatic !charged !negative !positive !proline</ns2:description><ns2:value>8.0</ns2:value></ns2:annotationElement><ns2:annotationElement position="117" colour="-6395904"><ns2:displayCharacter>5</ns2:displayCharacter><ns2:description>polar !aliphatic !aromatic !negative !proline</ns2:description><ns2:value>5.0</ns2:value></ns2:annotationElement><ns2:annotationElement position="118" colour="-5341952"><ns2:displayCharacter>6</ns2:displayCharacter><ns2:description>polar !aliphatic !aromatic !hydrophobic !positive !proline</ns2:description><ns2:value>6.0</ns2:value></ns2:annotationElement><ns2:annotationElement position="119" colour="-3234048"><ns2:displayCharacter>8</ns2:displayCharacter><ns2:description>hydrophobic !aromatic !charged !negative !polar !positive !proline !tiny</ns2:description><ns2:value>8.0</ns2:value></ns2:annotationElement><ns2:annotationElement position="120" colour="-4288000"><ns2:displayCharacter>7</ns2:displayCharacter><ns2:description>hydrophobic !aromatic !charged !negative !positive !proline !tiny</ns2:description><ns2:value>7.0</ns2:value></ns2:annotationElement><ns2:annotationElement position="121" colour="-5341952"><ns2:displayCharacter>6</ns2:displayCharacter><ns2:description>polar !aliphatic !aromatic !hydrophobic !positive !proline</ns2:description><ns2:value>6.0</ns2:value></ns2:annotationElement><ns2:annotationElement position="122" colour="-7515392"><ns2:displayCharacter>4</ns2:displayCharacter><ns2:description> !aliphatic !aromatic !positive !proline</ns2:description><ns2:value>4.0</ns2:value></ns2:annotationElement><ns2:annotationElement position="123" colour="-7515392"><ns2:displayCharacter>4</ns2:displayCharacter><ns2:description> !negative !proline !small !tiny</ns2:description><ns2:value>4.0</ns2:value></ns2:annotationElement><ns2:annotationElement position="124" colour="-4288000"><ns2:displayCharacter>7</ns2:displayCharacter><ns2:description>hydrophobic polar !aliphatic !aromatic !negative !proline !tiny</ns2:description><ns2:value>7.0</ns2:value></ns2:annotationElement><ns2:annotationElement position="125" colour="-5341952"><ns2:displayCharacter>6</ns2:displayCharacter><ns2:description>charged polar !aliphatic !aromatic !proline !tiny</ns2:description><ns2:value>6.0</ns2:value></ns2:annotationElement><ns2:annotationElement position="126" colour="-7515392"><ns2:displayCharacter>4</ns2:displayCharacter><ns2:description> !aliphatic !aromatic !positive !proline</ns2:description><ns2:value>4.0</ns2:value></ns2:annotationElement><ns2:annotationElement position="127" colour="-3234048"><ns2:displayCharacter>8</ns2:displayCharacter><ns2:description>hydrophobic !aromatic !charged !negative !polar !positive !proline !tiny</ns2:description><ns2:value>8.0</ns2:value></ns2:annotationElement><ns2:annotationElement position="128" colour="-6395904"><ns2:displayCharacter>5</ns2:displayCharacter><ns2:description>polar !aliphatic !aromatic !proline !tiny</ns2:description><ns2:value>5.0</ns2:value></ns2:annotationElement><ns2:annotationElement position="129" colour="-6395904"><ns2:displayCharacter>5</ns2:displayCharacter><ns2:description>polar !aliphatic !aromatic !hydrophobic !proline</ns2:description><ns2:value>5.0</ns2:value></ns2:annotationElement><ns2:annotationElement position="130" colour="-4288000"><ns2:displayCharacter>7</ns2:displayCharacter><ns2:description> !aromatic !charged !negative !positive !proline !small !tiny</ns2:description><ns2:value>7.0</ns2:value></ns2:annotationElement><ns2:annotationElement position="131" colour="-4288000"><ns2:displayCharacter>7</ns2:displayCharacter><ns2:description>hydrophobic !aromatic !charged !negative !positive !proline !tiny</ns2:description><ns2:value>7.0</ns2:value></ns2:annotationElement><ns2:annotationElement position="132" colour="-2114560"><ns2:displayCharacter>9</ns2:displayCharacter><ns2:description>polar small !aliphatic !aromatic !charged !hydrophobic !negative !positive !proline</ns2:description><ns2:value>9.0</ns2:value></ns2:annotationElement><ns2:annotationElement position="133" colour="-6395904"><ns2:displayCharacter>5</ns2:displayCharacter><ns2:description>small !aliphatic !aromatic !positive !proline</ns2:description><ns2:value>5.0</ns2:value></ns2:annotationElement><ns2:annotationElement position="134" colour="-6656"><ns2:displayCharacter>*</ns2:displayCharacter><ns2:description>aliphatic hydrophobic !aromatic !charged !negative !polar !positive !proline !small !tiny</ns2:description><ns2:value>11.0</ns2:value></ns2:annotationElement><ns2:annotationElement position="135" colour="-6395904"><ns2:displayCharacter>5</ns2:displayCharacter><ns2:description>small !aliphatic !aromatic !positive !proline</ns2:description><ns2:value>5.0</ns2:value></ns2:annotationElement><ns2:annotationElement position="136" colour="-6395904"><ns2:displayCharacter>5</ns2:displayCharacter><ns2:description>charged polar !aliphatic !proline !tiny</ns2:description><ns2:value>5.0</ns2:value></ns2:annotationElement><ns2:annotationElement position="137" colour="-6656"><ns2:displayCharacter>*</ns2:displayCharacter><ns2:description>aliphatic hydrophobic !aromatic !charged !negative !polar !positive !proline !small !tiny</ns2:description><ns2:value>11.0</ns2:value></ns2:annotationElement><ns2:annotationElement position="138" colour="-2114560"><ns2:displayCharacter>9</ns2:displayCharacter><ns2:description>aliphatic hydrophobic !aromatic !charged !negative !polar !positive !proline !tiny</ns2:description><ns2:value>9.0</ns2:value></ns2:annotationElement><ns2:annotationElement position="139" colour="-6395904"><ns2:displayCharacter>5</ns2:displayCharacter><ns2:description>small !aliphatic !aromatic !hydrophobic !positive</ns2:description><ns2:value>5.0</ns2:value></ns2:annotationElement><ns2:annotationElement position="140" colour="-6656"><ns2:displayCharacter>*</ns2:displayCharacter><ns2:description>aliphatic hydrophobic !aromatic !charged !negative !polar !positive !proline !small !tiny</ns2:description><ns2:value>11.0</ns2:value></ns2:annotationElement><ns2:annotationElement position="141" colour="-5341952"><ns2:displayCharacter>6</ns2:displayCharacter><ns2:description>small !aliphatic !aromatic !hydrophobic !positive !tiny</ns2:description><ns2:value>6.0</ns2:value></ns2:annotationElement><ns2:annotationElement position="142" colour="-4288000"><ns2:displayCharacter>7</ns2:displayCharacter><ns2:description>hydrophobic !aromatic !charged !negative !polar !positive !proline</ns2:description><ns2:value>7.0</ns2:value></ns2:annotationElement><ns2:annotationElement position="143" colour="-5341952"><ns2:displayCharacter>6</ns2:displayCharacter><ns2:description>hydrophobic !charged !negative !positive !proline !tiny</ns2:description><ns2:value>6.0</ns2:value></ns2:annotationElement><ns2:annotationElement position="144" colour="-3234048"><ns2:displayCharacter>8</ns2:displayCharacter><ns2:description>polar small !aliphatic !aromatic !charged !negative !positive !proline</ns2:description><ns2:value>8.0</ns2:value></ns2:annotationElement><ns2:annotationElement position="145" colour="-7515392"><ns2:displayCharacter>4</ns2:displayCharacter><ns2:description> !aromatic !positive !proline !tiny</ns2:description><ns2:value>4.0</ns2:value></ns2:annotationElement><ns2:annotationElement position="146" colour="-5341952"><ns2:displayCharacter>6</ns2:displayCharacter><ns2:description>polar !aliphatic !aromatic !positive !proline !tiny</ns2:description><ns2:value>6.0</ns2:value></ns2:annotationElement><ns2:annotationElement position="147" colour="-7515392"><ns2:displayCharacter>4</ns2:displayCharacter><ns2:description> !aliphatic !positive !proline !tiny</ns2:description><ns2:value>4.0</ns2:value></ns2:annotationElement><ns2:annotationElement position="148" colour="-2114560"><ns2:displayCharacter>9</ns2:displayCharacter><ns2:description>aromatic hydrophobic !aliphatic !charged !negative !positive !proline !small !tiny</ns2:description><ns2:value>9.0</ns2:value></ns2:annotationElement><ns2:annotationElement position="149" colour="-7515392"><ns2:displayCharacter>4</ns2:displayCharacter><ns2:description> !aliphatic !aromatic !negative !proline</ns2:description><ns2:value>4.0</ns2:value></ns2:annotationElement><ns2:annotationElement position="150" colour="-6395904"><ns2:displayCharacter>5</ns2:displayCharacter><ns2:description> !aliphatic !aromatic !positive !proline !tiny</ns2:description><ns2:value>5.0</ns2:value></ns2:annotationElement><ns2:annotationElement position="151" colour="-4288000"><ns2:displayCharacter>7</ns2:displayCharacter><ns2:description>charged polar !aliphatic !aromatic !proline !small !tiny</ns2:description><ns2:value>7.0</ns2:value></ns2:annotationElement><ns2:annotationElement position="152" colour="-4288000"><ns2:displayCharacter>7</ns2:displayCharacter><ns2:description>hydrophobic !aromatic !charged !negative !positive !proline !tiny</ns2:description><ns2:value>7.0</ns2:value></ns2:annotationElement><ns2:annotationElement position="153" colour="-7515392"><ns2:displayCharacter>4</ns2:displayCharacter><ns2:description> !aliphatic !aromatic !positive !proline</ns2:description><ns2:value>4.0</ns2:value></ns2:annotationElement><ns2:annotationElement position="154" colour="-4288000"><ns2:displayCharacter>7</ns2:displayCharacter><ns2:description>polar !aliphatic !aromatic !hydrophobic !positive !proline !tiny</ns2:description><ns2:value>7.0</ns2:value></ns2:annotationElement><ns2:annotationElement position="155" colour="-6656"><ns2:displayCharacter>*</ns2:displayCharacter><ns2:description>hydrophobic small tiny !aliphatic !aromatic !charged !negative !polar !positive !proline</ns2:description><ns2:value>11.0</ns2:value></ns2:annotationElement><ns2:annotationElement position="156" colour="-4288000"><ns2:displayCharacter>7</ns2:displayCharacter><ns2:description>polar !aliphatic !aromatic !hydrophobic !positive !proline !tiny</ns2:description><ns2:value>7.0</ns2:value></ns2:annotationElement><ns2:annotationElement position="157" colour="-5341952"><ns2:displayCharacter>6</ns2:displayCharacter><ns2:description>charged polar !aliphatic !aromatic !proline !tiny</ns2:description><ns2:value>6.0</ns2:value></ns2:annotationElement><ns2:annotationElement position="158" colour="-6395904"><ns2:displayCharacter>5</ns2:displayCharacter><ns2:description>hydrophobic !aromatic !negative !proline !tiny</ns2:description><ns2:value>5.0</ns2:value></ns2:annotationElement><ns2:annotationElement position="159" colour="-6395904"><ns2:displayCharacter>5</ns2:displayCharacter><ns2:description> !aromatic !negative !proline !small !tiny</ns2:description><ns2:value>5.0</ns2:value></ns2:annotationElement><ns2:annotationElement position="160" colour="-6395904"><ns2:displayCharacter>5</ns2:displayCharacter><ns2:description>polar !aliphatic !aromatic !negative !proline</ns2:description><ns2:value>5.0</ns2:value></ns2:annotationElement><ns2:annotationElement position="161" colour="-5341952"><ns2:displayCharacter>6</ns2:displayCharacter><ns2:description>charged polar !aliphatic !aromatic !proline !tiny</ns2:description><ns2:value>6.0</ns2:value></ns2:annotationElement><ns2:annotationElement position="162" colour="-6656"><ns2:displayCharacter>*</ns2:displayCharacter><ns2:description>hydrophobic polar small !aliphatic !aromatic !charged !negative !positive !proline !tiny</ns2:description><ns2:value>11.0</ns2:value></ns2:annotationElement><ns2:annotationElement position="163" colour="-1060608"><ns2:displayCharacter>+</ns2:displayCharacter><ns2:description>aliphatic hydrophobic !aromatic !charged !negative !polar !positive !proline !small !tiny</ns2:description><ns2:value>10.0</ns2:value></ns2:annotationElement><ns2:annotationElement position="164" colour="-5341952"><ns2:displayCharacter>6</ns2:displayCharacter><ns2:description>polar !aliphatic !aromatic !positive !proline !tiny</ns2:description><ns2:value>6.0</ns2:value></ns2:annotationElement><ns2:annotationElement position="165" colour="-6395904"><ns2:displayCharacter>5</ns2:displayCharacter><ns2:description>hydrophobic !aliphatic !aromatic !negative !proline</ns2:description><ns2:value>5.0</ns2:value></ns2:annotationElement><ns2:annotationElement position="166" colour="-2114560"><ns2:displayCharacter>9</ns2:displayCharacter><ns2:description>aliphatic hydrophobic !aromatic !charged !negative !polar !positive !proline !tiny</ns2:description><ns2:value>9.0</ns2:value></ns2:annotationElement><ns2:annotationElement position="167" colour="-7515392"><ns2:displayCharacter>4</ns2:displayCharacter><ns2:description> !aliphatic !positive !proline !tiny</ns2:description><ns2:value>4.0</ns2:value></ns2:annotationElement><ns2:annotationElement position="168" colour="-7515392"><ns2:displayCharacter>4</ns2:displayCharacter><ns2:description> !aliphatic !aromatic !negative !proline</ns2:description><ns2:value>4.0</ns2:value></ns2:annotationElement><ns2:annotationElement position="169" colour="-3234048"><ns2:displayCharacter>8</ns2:displayCharacter><ns2:description>hydrophobic !charged !negative !polar !positive !proline !small !tiny</ns2:description><ns2:value>8.0</ns2:value></ns2:annotationElement><ns2:annotationElement position="170" colour="-6656"><ns2:displayCharacter>*</ns2:displayCharacter><ns2:description>charged negative polar small !aliphatic !aromatic !hydrophobic !positive !proline !tiny</ns2:description><ns2:value>11.0</ns2:value></ns2:annotationElement><ns2:annotationElement position="171" colour="-7515392"><ns2:displayCharacter>4</ns2:displayCharacter><ns2:description> !aliphatic !aromatic !positive !proline</ns2:description><ns2:value>4.0</ns2:value></ns2:annotationElement><ns2:annotationElement position="172" colour="-5341952"><ns2:displayCharacter>6</ns2:displayCharacter><ns2:description>polar !aliphatic !aromatic !hydrophobic !positive !proline</ns2:description><ns2:value>6.0</ns2:value></ns2:annotationElement><ns2:annotationElement position="173" colour="-4288000"><ns2:displayCharacter>7</ns2:displayCharacter><ns2:description> !aromatic !charged !negative !positive !proline !small !tiny</ns2:description><ns2:value>7.0</ns2:value></ns2:annotationElement><ns2:annotationElement position="174" colour="-4288000"><ns2:displayCharacter>7</ns2:displayCharacter><ns2:description>hydrophobic polar !aliphatic !aromatic !negative !proline !tiny</ns2:description><ns2:value>7.0</ns2:value></ns2:annotationElement><ns2:annotationElement position="175" colour="-3234048"><ns2:displayCharacter>8</ns2:displayCharacter><ns2:description>polar !aliphatic !aromatic !charged !negative !positive !proline !tiny</ns2:description><ns2:value>8.0</ns2:value></ns2:annotationElement><ns2:annotationElement position="176" colour="-7515392"><ns2:displayCharacter>4</ns2:displayCharacter><ns2:description> !aliphatic !aromatic !positive !proline</ns2:description><ns2:value>4.0</ns2:value></ns2:annotationElement><ns2:annotationElement position="177" colour="-4288000"><ns2:displayCharacter>7</ns2:displayCharacter><ns2:description>hydrophobic !charged !negative !positive !proline !small !tiny</ns2:description><ns2:value>7.0</ns2:value></ns2:annotationElement><ns2:annotationElement position="178" colour="-7515392"><ns2:displayCharacter>4</ns2:displayCharacter><ns2:description> !aliphatic !aromatic !positive !proline</ns2:description><ns2:value>4.0</ns2:value></ns2:annotationElement><ns2:annotationElement position="179" colour="-5341952"><ns2:displayCharacter>6</ns2:displayCharacter><ns2:description> !aromatic !charged !negative !positive !proline !tiny</ns2:description><ns2:value>6.0</ns2:value></ns2:annotationElement><ns2:annotationElement position="180" colour="-6395904"><ns2:displayCharacter>5</ns2:displayCharacter><ns2:description> !aromatic !charged !negative !positive !proline</ns2:description><ns2:value>5.0</ns2:value></ns2:annotationElement><ns2:annotationElement position="181" colour="-4288000"><ns2:displayCharacter>7</ns2:displayCharacter><ns2:description>charged polar !aliphatic !aromatic !proline !small !tiny</ns2:description><ns2:value>7.0</ns2:value></ns2:annotationElement><ns2:annotationElement position="182" colour="-4288000"><ns2:displayCharacter>7</ns2:displayCharacter><ns2:description>small !aliphatic !aromatic !charged !hydrophobic !negative !positive</ns2:description><ns2:value>7.0</ns2:value></ns2:annotationElement><ns2:annotationElement position="183" colour="-7515392"><ns2:displayCharacter>4</ns2:displayCharacter><ns2:description> !aromatic !positive !proline !tiny</ns2:description><ns2:value>4.0</ns2:value></ns2:annotationElement><ns2:annotationElement position="184" colour="-7515392"><ns2:displayCharacter>4</ns2:displayCharacter><ns2:description> !aliphatic !positive !proline !tiny</ns2:description><ns2:value>4.0</ns2:value></ns2:annotationElement><ns2:annotationElement position="185" colour="-2114560"><ns2:displayCharacter>9</ns2:displayCharacter><ns2:description>polar !aliphatic !aromatic !charged !hydrophobic !negative !positive !proline !tiny</ns2:description><ns2:value>9.0</ns2:value></ns2:annotationElement><ns2:annotationElement position="186" colour="-5341952"><ns2:displayCharacter>6</ns2:displayCharacter><ns2:description>hydrophobic !aliphatic !charged !negative !positive !proline</ns2:description><ns2:value>6.0</ns2:value></ns2:annotationElement><ns2:annotationElement position="187" colour="-9623040"><ns2:displayCharacter>2</ns2:displayCharacter><ns2:description>aliphatic hydrophobic</ns2:description><ns2:value>2.0</ns2:value></ns2:annotationElement><ns2:annotationElement position="188" colour="-5341952"><ns2:displayCharacter>6</ns2:displayCharacter><ns2:description>hydrophobic !aromatic !negative !proline !small !tiny</ns2:description><ns2:value>6.0</ns2:value></ns2:annotationElement><ns2:annotationElement position="189" colour="-6395904"><ns2:displayCharacter>5</ns2:displayCharacter><ns2:description>polar !aliphatic !aromatic !negative !proline</ns2:description><ns2:value>5.0</ns2:value></ns2:annotationElement><ns2:annotationElement position="190" colour="-5341952"><ns2:displayCharacter>6</ns2:displayCharacter><ns2:description>charged polar !aliphatic !aromatic !proline !tiny</ns2:description><ns2:value>6.0</ns2:value></ns2:annotationElement><ns2:annotationElement position="191" colour="-2114560"><ns2:displayCharacter>9</ns2:displayCharacter><ns2:description>aromatic hydrophobic !aliphatic !charged !negative !positive !proline !small !tiny</ns2:description><ns2:value>9.0</ns2:value></ns2:annotationElement><ns2:annotationElement position="192" colour="-6395904"><ns2:displayCharacter>5</ns2:displayCharacter><ns2:description> !aromatic !charged !negative !positive !proline</ns2:description><ns2:value>5.0</ns2:value></ns2:annotationElement><ns2:annotationElement position="193" colour="-8569088"><ns2:displayCharacter>3</ns2:displayCharacter><ns2:description> !aromatic !proline !tiny</ns2:description><ns2:value>3.0</ns2:value></ns2:annotationElement><ns2:annotationElement position="194" colour="-4288000"><ns2:displayCharacter>7</ns2:displayCharacter><ns2:description> !aromatic !charged !negative !positive !proline !small !tiny</ns2:description><ns2:value>7.0</ns2:value></ns2:annotationElement><ns2:annotationElement position="195" colour="-4288000"><ns2:displayCharacter>7</ns2:displayCharacter><ns2:description> !aromatic !charged !negative !positive !proline !small !tiny</ns2:description><ns2:value>7.0</ns2:value></ns2:annotationElement><ns2:annotationElement position="196" colour="-3234048"><ns2:displayCharacter>8</ns2:displayCharacter><ns2:description>polar !aliphatic !aromatic !hydrophobic !positive !proline !small !tiny</ns2:description><ns2:value>8.0</ns2:value></ns2:annotationElement><ns2:annotationElement position="197" colour="-3234048"><ns2:displayCharacter>8</ns2:displayCharacter><ns2:description>hydrophobic small !aliphatic !aromatic !charged !negative !positive !proline</ns2:description><ns2:value>8.0</ns2:value></ns2:annotationElement><ns2:annotationElement position="198" colour="-3234048"><ns2:displayCharacter>8</ns2:displayCharacter><ns2:description>hydrophobic !aliphatic !aromatic !charged !negative !positive !proline !tiny</ns2:description><ns2:value>8.0</ns2:value></ns2:annotationElement><ns2:annotationElement position="199" colour="-11730944"><ns2:displayCharacter>-</ns2:displayCharacter><ns2:description></ns2:description><ns2:value>0.0</ns2:value></ns2:annotationElement><ns2:annotationElement position="200" colour="-11730944"><ns2:displayCharacter>-</ns2:displayCharacter><ns2:description></ns2:description><ns2:value>0.0</ns2:value></ns2:annotationElement><ns2:annotationElement position="201" colour="-11730944"><ns2:displayCharacter>-</ns2:displayCharacter><ns2:description></ns2:description><ns2:value>0.0</ns2:value></ns2:annotationElement><ns2:annotationElement position="202" colour="-11730944"><ns2:displayCharacter>-</ns2:displayCharacter><ns2:description></ns2:description><ns2:value>0.0</ns2:value></ns2:annotationElement><ns2:annotationElement position="203" colour="-11730944"><ns2:displayCharacter>-</ns2:displayCharacter><ns2:description></ns2:description><ns2:value>0.0</ns2:value></ns2:annotationElement><ns2:annotationElement position="204" colour="-11730944"><ns2:displayCharacter>-</ns2:displayCharacter><ns2:description></ns2:description><ns2:value>0.0</ns2:value></ns2:annotationElement><ns2:annotationElement position="205" colour="-11730944"><ns2:displayCharacter>-</ns2:displayCharacter><ns2:description></ns2:description><ns2:value>0.0</ns2:value></ns2:annotationElement><ns2:annotationElement position="206" colour="-11730944"><ns2:displayCharacter>-</ns2:displayCharacter><ns2:description></ns2:description><ns2:value>0.0</ns2:value></ns2:annotationElement><ns2:annotationElement position="207" colour="-11730944"><ns2:displayCharacter>-</ns2:displayCharacter><ns2:description></ns2:description><ns2:value>0.0</ns2:value></ns2:annotationElement><ns2:annotationElement position="208" colour="-11730944"><ns2:displayCharacter>-</ns2:displayCharacter><ns2:description></ns2:description><ns2:value>0.0</ns2:value></ns2:annotationElement><ns2:annotationElement position="209" colour="-11730944"><ns2:displayCharacter>-</ns2:displayCharacter><ns2:description></ns2:description><ns2:value>0.0</ns2:value></ns2:annotationElement><ns2:annotationElement position="210" colour="-11730944"><ns2:displayCharacter>-</ns2:displayCharacter><ns2:description></ns2:description><ns2:value>0.0</ns2:value></ns2:annotationElement><ns2:annotationElement position="211" colour="-11730944"><ns2:displayCharacter>-</ns2:displayCharacter><ns2:description></ns2:description><ns2:value>0.0</ns2:value></ns2:annotationElement><ns2:annotationElement position="212" colour="-11730944"><ns2:displayCharacter>-</ns2:displayCharacter><ns2:description></ns2:description><ns2:value>0.0</ns2:value></ns2:annotationElement><ns2:annotationElement position="213" colour="-11730944"><ns2:displayCharacter>-</ns2:displayCharacter><ns2:description></ns2:description><ns2:value>0.0</ns2:value></ns2:annotationElement><ns2:annotationElement position="214" colour="-11730944"><ns2:displayCharacter>-</ns2:displayCharacter><ns2:description></ns2:description><ns2:value>0.0</ns2:value></ns2:annotationElement><ns2:annotationElement position="215" colour="-11730944"><ns2:displayCharacter>-</ns2:displayCharacter><ns2:description></ns2:description><ns2:value>0.0</ns2:value></ns2:annotationElement><ns2:annotationElement position="216" colour="-11730944"><ns2:displayCharacter>-</ns2:displayCharacter><ns2:description></ns2:description><ns2:value>0.0</ns2:value></ns2:annotationElement><ns2:annotationElement position="217" colour="-11730944"><ns2:displayCharacter>-</ns2:displayCharacter><ns2:description></ns2:description><ns2:value>0.0</ns2:value></ns2:annotationElement><ns2:annotationElement position="218" colour="-11730944"><ns2:displayCharacter>-</ns2:displayCharacter><ns2:description></ns2:description><ns2:value>0.0</ns2:value></ns2:annotationElement><ns2:annotationElement position="219" colour="-11730944"><ns2:displayCharacter>-</ns2:displayCharacter><ns2:description></ns2:description><ns2:value>0.0</ns2:value></ns2:annotationElement><ns2:annotationElement position="220" colour="-11730944"><ns2:displayCharacter>-</ns2:displayCharacter><ns2:description></ns2:description><ns2:value>0.0</ns2:value></ns2:annotationElement><ns2:annotationElement position="221" colour="-11730944"><ns2:displayCharacter>-</ns2:displayCharacter><ns2:description></ns2:description><ns2:value>0.0</ns2:value></ns2:annotationElement><ns2:annotationElement position="222" colour="-11730944"><ns2:displayCharacter>-</ns2:displayCharacter><ns2:description></ns2:description><ns2:value>0.0</ns2:value></ns2:annotationElement><ns2:annotationElement position="223" colour="-11730944"><ns2:displayCharacter>-</ns2:displayCharacter><ns2:description></ns2:description><ns2:value>0.0</ns2:value></ns2:annotationElement><ns2:annotationElement position="224" colour="-11730944"><ns2:displayCharacter>-</ns2:displayCharacter><ns2:description></ns2:description><ns2:value>0.0</ns2:value></ns2:annotationElement><ns2:annotationElement position="225" colour="-11730944"><ns2:displayCharacter>-</ns2:displayCharacter><ns2:description></ns2:description><ns2:value>0.0</ns2:value></ns2:annotationElement><ns2:annotationElement position="226" colour="-11730944"><ns2:displayCharacter>-</ns2:displayCharacter><ns2:description></ns2:description><ns2:value>0.0</ns2:value></ns2:annotationElement><ns2:annotationElement position="227" colour="-11730944"><ns2:displayCharacter>-</ns2:displayCharacter><ns2:description></ns2:description><ns2:value>0.0</ns2:value></ns2:annotationElement><ns2:annotationElement position="228" colour="-11730944"><ns2:displayCharacter>-</ns2:displayCharacter><ns2:description></ns2:description><ns2:value>0.0</ns2:value></ns2:annotationElement><ns2:annotationElement position="229" colour="-11730944"><ns2:displayCharacter>-</ns2:displayCharacter><ns2:description></ns2:description><ns2:value>0.0</ns2:value></ns2:annotationElement><ns2:annotationElement position="230" colour="-11730944"><ns2:displayCharacter>-</ns2:displayCharacter><ns2:description></ns2:description><ns2:value>0.0</ns2:value></ns2:annotationElement><ns2:annotationElement position="231" colour="-11730944"><ns2:displayCharacter>-</ns2:displayCharacter><ns2:description></ns2:description><ns2:value>0.0</ns2:value></ns2:annotationElement><ns2:annotationElement position="232" colour="-11730944"><ns2:displayCharacter>-</ns2:displayCharacter><ns2:description></ns2:description><ns2:value>0.0</ns2:value></ns2:annotationElement><ns2:annotationElement position="233" colour="-11730944"><ns2:displayCharacter>-</ns2:displayCharacter><ns2:description></ns2:description><ns2:value>0.0</ns2:value></ns2:annotationElement><ns2:annotationElement position="234" colour="-5341952"><ns2:displayCharacter>6</ns2:displayCharacter><ns2:description> !aliphatic !aromatic !charged !negative !positive !proline</ns2:description><ns2:value>6.0</ns2:value></ns2:annotationElement><ns2:annotationElement position="235" colour="-5341952"><ns2:displayCharacter>6</ns2:displayCharacter><ns2:description>polar !aliphatic !aromatic !negative !proline !tiny</ns2:description><ns2:value>6.0</ns2:value></ns2:annotationElement><ns2:annotationElement position="236" colour="-5341952"><ns2:displayCharacter>6</ns2:displayCharacter><ns2:description> !aliphatic !aromatic !charged !negative !positive !proline</ns2:description><ns2:value>6.0</ns2:value></ns2:annotationElement><ns2:annotationElement position="237" colour="-6395904"><ns2:displayCharacter>5</ns2:displayCharacter><ns2:description>hydrophobic !aliphatic !aromatic !negative !proline</ns2:description><ns2:value>5.0</ns2:value></ns2:annotationElement><ns2:annotationElement position="238" colour="-4288000"><ns2:displayCharacter>7</ns2:displayCharacter><ns2:description>polar small !aliphatic !aromatic !hydrophobic !positive !proline</ns2:description><ns2:value>7.0</ns2:value></ns2:annotationElement><ns2:annotationElement position="239" colour="-6395904"><ns2:displayCharacter>5</ns2:displayCharacter><ns2:description>small !aliphatic !aromatic !positive !proline</ns2:description><ns2:value>5.0</ns2:value></ns2:annotationElement><ns2:annotationElement position="240" colour="-3234048"><ns2:displayCharacter>8</ns2:displayCharacter><ns2:description>polar small !aliphatic !aromatic !charged !negative !positive !proline</ns2:description><ns2:value>8.0</ns2:value></ns2:annotationElement><ns2:annotationElement position="241" colour="-6656"><ns2:displayCharacter>*</ns2:displayCharacter><ns2:description>proline small !aliphatic !aromatic !charged !hydrophobic !negative !polar !positive !tiny</ns2:description><ns2:value>11.0</ns2:value></ns2:annotationElement><ns2:annotationElement position="242" colour="-2114560"><ns2:displayCharacter>9</ns2:displayCharacter><ns2:description>hydrophobic !aromatic !charged !negative !polar !positive !proline !small !tiny</ns2:description><ns2:value>9.0</ns2:value></ns2:annotationElement><ns2:annotationElement position="243" colour="-6395904"><ns2:displayCharacter>5</ns2:displayCharacter><ns2:description>polar !aliphatic !proline !small !tiny</ns2:description><ns2:value>5.0</ns2:value></ns2:annotationElement><ns2:annotationElement position="244" colour="-3234048"><ns2:displayCharacter>8</ns2:displayCharacter><ns2:description>hydrophobic !aliphatic !charged !negative !positive !proline !small !tiny</ns2:description><ns2:value>8.0</ns2:value></ns2:annotationElement><ns2:annotationElement position="245" colour="-6395904"><ns2:displayCharacter>5</ns2:displayCharacter><ns2:description> !aliphatic !aromatic !positive !proline !tiny</ns2:description><ns2:value>5.0</ns2:value></ns2:annotationElement><ns2:annotationElement position="246" colour="-7515392"><ns2:displayCharacter>4</ns2:displayCharacter><ns2:description>hydrophobic !aromatic !negative !proline</ns2:description><ns2:value>4.0</ns2:value></ns2:annotationElement><ns2:annotationElement position="247" colour="-6656"><ns2:displayCharacter>*</ns2:displayCharacter><ns2:description>charged hydrophobic polar positive !aliphatic !aromatic !negative !proline !small !tiny</ns2:description><ns2:value>11.0</ns2:value></ns2:annotationElement><ns2:annotationElement position="248" colour="-6395904"><ns2:displayCharacter>5</ns2:displayCharacter><ns2:description>hydrophobic !aliphatic !aromatic !negative !proline</ns2:description><ns2:value>5.0</ns2:value></ns2:annotationElement><ns2:annotationElement position="249" colour="-4288000"><ns2:displayCharacter>7</ns2:displayCharacter><ns2:description>hydrophobic !charged !negative !positive !proline !small !tiny</ns2:description><ns2:value>7.0</ns2:value></ns2:annotationElement><ns2:annotationElement position="250" colour="-8569088"><ns2:displayCharacter>3</ns2:displayCharacter><ns2:description> !aliphatic !negative !proline</ns2:description><ns2:value>3.0</ns2:value></ns2:annotationElement><ns2:annotationElement position="251" colour="-5341952"><ns2:displayCharacter>6</ns2:displayCharacter><ns2:description>polar !aliphatic !aromatic !hydrophobic !positive !proline</ns2:description><ns2:value>6.0</ns2:value></ns2:annotationElement><ns2:annotationElement position="252" colour="-2114560"><ns2:displayCharacter>9</ns2:displayCharacter><ns2:description>polar small !aliphatic !aromatic !charged !hydrophobic !negative !positive !proline</ns2:description><ns2:value>9.0</ns2:value></ns2:annotationElement><ns2:annotationElement position="253" colour="-2114560"><ns2:displayCharacter>9</ns2:displayCharacter><ns2:description>charged negative polar !aliphatic !aromatic !hydrophobic !positive !proline !tiny</ns2:description><ns2:value>9.0</ns2:value></ns2:annotationElement><ns2:annotationElement position="254" colour="-6395904"><ns2:displayCharacter>5</ns2:displayCharacter><ns2:description>hydrophobic !aromatic !negative !proline !tiny</ns2:description><ns2:value>5.0</ns2:value></ns2:annotationElement><ns2:annotationElement position="255" colour="-7515392"><ns2:displayCharacter>4</ns2:displayCharacter><ns2:description>polar !aliphatic !negative !proline</ns2:description><ns2:value>4.0</ns2:value></ns2:annotationElement><ns2:annotationElement position="256" colour="-6656"><ns2:displayCharacter>*</ns2:displayCharacter><ns2:description>charged hydrophobic polar positive !aliphatic !aromatic !negative !proline !small !tiny</ns2:description><ns2:value>11.0</ns2:value></ns2:annotationElement><ns2:annotationElement position="257" colour="-8569088"><ns2:displayCharacter>3</ns2:displayCharacter><ns2:description> !aromatic !negative !proline</ns2:description><ns2:value>3.0</ns2:value></ns2:annotationElement><ns2:annotationElement position="258" colour="-8569088"><ns2:displayCharacter>3</ns2:displayCharacter><ns2:description> !aromatic !proline !tiny</ns2:description><ns2:value>3.0</ns2:value></ns2:annotationElement><ns2:annotationElement position="259" colour="-6395904"><ns2:displayCharacter>5</ns2:displayCharacter><ns2:description> !aromatic !charged !negative !positive !proline</ns2:description><ns2:value>5.0</ns2:value></ns2:annotationElement><ns2:annotationElement position="260" colour="-7515392"><ns2:displayCharacter>4</ns2:displayCharacter><ns2:description> !aromatic !positive !proline !tiny</ns2:description><ns2:value>4.0</ns2:value></ns2:annotationElement><ns2:annotationElement position="261" colour="-2114560"><ns2:displayCharacter>9</ns2:displayCharacter><ns2:description>aliphatic hydrophobic !aromatic !charged !negative !polar !positive !proline !tiny</ns2:description><ns2:value>9.0</ns2:value></ns2:annotationElement><ns2:annotationElement position="262" colour="-4288000"><ns2:displayCharacter>7</ns2:displayCharacter><ns2:description>charged polar !aliphatic !aromatic !proline !small !tiny</ns2:description><ns2:value>7.0</ns2:value></ns2:annotationElement><ns2:annotationElement position="263" colour="-11730944"><ns2:displayCharacter>-</ns2:displayCharacter><ns2:description></ns2:description><ns2:value>0.0</ns2:value></ns2:annotationElement><ns2:annotationElement position="264" colour="-11730944"><ns2:displayCharacter>-</ns2:displayCharacter><ns2:description></ns2:description><ns2:value>0.0</ns2:value></ns2:annotationElement><ns2:annotationElement position="265" colour="-11730944"><ns2:displayCharacter>-</ns2:displayCharacter><ns2:description></ns2:description><ns2:value>0.0</ns2:value></ns2:annotationElement><ns2:annotationElement position="266" colour="-11730944"><ns2:displayCharacter>-</ns2:displayCharacter><ns2:description></ns2:description><ns2:value>0.0</ns2:value></ns2:annotationElement><ns2:annotationElement position="267" colour="-11730944"><ns2:displayCharacter>-</ns2:displayCharacter><ns2:description></ns2:description><ns2:value>0.0</ns2:value></ns2:annotationElement><ns2:annotationElement position="268" colour="-11730944"><ns2:displayCharacter>-</ns2:displayCharacter><ns2:description></ns2:description><ns2:value>0.0</ns2:value></ns2:annotationElement><ns2:annotationElement position="269" colour="-11730944"><ns2:displayCharacter>-</ns2:displayCharacter><ns2:description></ns2:description><ns2:value>0.0</ns2:value></ns2:annotationElement><ns2:annotationElement position="270" colour="-11730944"><ns2:displayCharacter>-</ns2:displayCharacter><ns2:description></ns2:description><ns2:value>0.0</ns2:value></ns2:annotationElement><ns2:annotationElement position="271" colour="-11730944"><ns2:displayCharacter>-</ns2:displayCharacter><ns2:description></ns2:description><ns2:value>0.0</ns2:value></ns2:annotationElement><ns2:annotationElement position="272" colour="-11730944"><ns2:displayCharacter>-</ns2:displayCharacter><ns2:description></ns2:description><ns2:value>0.0</ns2:value></ns2:annotationElement><ns2:annotationElement position="273" colour="-11730944"><ns2:displayCharacter>-</ns2:displayCharacter><ns2:description></ns2:description><ns2:value>0.0</ns2:value></ns2:annotationElement><ns2:annotationElement position="274" colour="-11730944"><ns2:displayCharacter>-</ns2:displayCharacter><ns2:description></ns2:description><ns2:value>0.0</ns2:value></ns2:annotationElement><ns2:annotationElement position="275" colour="-11730944"><ns2:displayCharacter>-</ns2:displayCharacter><ns2:description></ns2:description><ns2:value>0.0</ns2:value></ns2:annotationElement><ns2:annotationElement position="276" colour="-7515392"><ns2:displayCharacter>4</ns2:displayCharacter><ns2:description> !aromatic !negative !proline !tiny</ns2:description><ns2:value>4.0</ns2:value></ns2:annotationElement><ns2:annotationElement position="277" colour="-4288000"><ns2:displayCharacter>7</ns2:displayCharacter><ns2:description>polar !aliphatic !aromatic !hydrophobic !negative !proline !tiny</ns2:description><ns2:value>7.0</ns2:value></ns2:annotationElement><ns2:annotationElement position="278" colour="-3234048"><ns2:displayCharacter>8</ns2:displayCharacter><ns2:description>hydrophobic small !aliphatic !aromatic !charged !negative !positive !proline</ns2:description><ns2:value>8.0</ns2:value></ns2:annotationElement><ns2:annotationElement position="279" colour="-6395904"><ns2:displayCharacter>5</ns2:displayCharacter><ns2:description>polar !aliphatic !aromatic !proline !tiny</ns2:description><ns2:value>5.0</ns2:value></ns2:annotationElement><ns2:annotationElement position="280" colour="-4288000"><ns2:displayCharacter>7</ns2:displayCharacter><ns2:description>hydrophobic small !aromatic !charged !negative !positive !proline</ns2:description><ns2:value>7.0</ns2:value></ns2:annotationElement><ns2:annotationElement position="281" colour="-6656"><ns2:displayCharacter>*</ns2:displayCharacter><ns2:description>aromatic hydrophobic polar !aliphatic !charged !negative !positive !proline !small !tiny</ns2:description><ns2:value>11.0</ns2:value></ns2:annotationElement><ns2:annotationElement position="282" colour="-5341952"><ns2:displayCharacter>6</ns2:displayCharacter><ns2:description> !aromatic !charged !negative !positive !proline !tiny</ns2:description><ns2:value>6.0</ns2:value></ns2:annotationElement><ns2:annotationElement position="283" colour="-6395904"><ns2:displayCharacter>5</ns2:displayCharacter><ns2:description>polar !aliphatic !aromatic !proline !tiny</ns2:description><ns2:value>5.0</ns2:value></ns2:annotationElement><ns2:annotationElement position="284" colour="-6395904"><ns2:displayCharacter>5</ns2:displayCharacter><ns2:description> !aromatic !charged !negative !positive !proline</ns2:description><ns2:value>5.0</ns2:value></ns2:annotationElement><ns2:annotationElement position="285" colour="-4288000"><ns2:displayCharacter>7</ns2:displayCharacter><ns2:description>charged polar !aliphatic !aromatic !proline !small !tiny</ns2:description><ns2:value>7.0</ns2:value></ns2:annotationElement><ns2:annotationElement position="286" colour="-8569088"><ns2:displayCharacter>3</ns2:displayCharacter><ns2:description> !aliphatic !negative !proline</ns2:description><ns2:value>3.0</ns2:value></ns2:annotationElement><ns2:annotationElement position="287" colour="-4288000"><ns2:displayCharacter>7</ns2:displayCharacter><ns2:description>polar !aliphatic !aromatic !hydrophobic !proline !small !tiny</ns2:description><ns2:value>7.0</ns2:value></ns2:annotationElement><ns2:annotationElement position="288" colour="-3234048"><ns2:displayCharacter>8</ns2:displayCharacter><ns2:description>polar !aliphatic !aromatic !hydrophobic !positive !proline !small !tiny</ns2:description><ns2:value>8.0</ns2:value></ns2:annotationElement><ns2:annotationElement position="289" colour="-7515392"><ns2:displayCharacter>4</ns2:displayCharacter><ns2:description>hydrophobic !aliphatic !negative !proline</ns2:description><ns2:value>4.0</ns2:value></ns2:annotationElement><ns2:annotationElement position="290" colour="-7515392"><ns2:displayCharacter>4</ns2:displayCharacter><ns2:description> !aromatic !proline !small !tiny</ns2:description><ns2:value>4.0</ns2:value></ns2:annotationElement><ns2:annotationElement position="291" colour="-8569088"><ns2:displayCharacter>3</ns2:displayCharacter><ns2:description> !aliphatic !aromatic !proline</ns2:description><ns2:value>3.0</ns2:value></ns2:annotationElement><ns2:annotationElement position="292" colour="-5341952"><ns2:displayCharacter>6</ns2:displayCharacter><ns2:description>polar !aliphatic !aromatic !negative !proline !tiny</ns2:description><ns2:value>6.0</ns2:value></ns2:annotationElement><ns2:annotationElement position="293" colour="-4288000"><ns2:displayCharacter>7</ns2:displayCharacter><ns2:description>charged polar !aliphatic !aromatic !hydrophobic !proline !tiny</ns2:description><ns2:value>7.0</ns2:value></ns2:annotationElement><ns2:annotationElement position="294" colour="-3234048"><ns2:displayCharacter>8</ns2:displayCharacter><ns2:description>hydrophobic !charged !negative !polar !positive !proline !small !tiny</ns2:description><ns2:value>8.0</ns2:value></ns2:annotationElement><ns2:annotationElement position="295" colour="-5341952"><ns2:displayCharacter>6</ns2:displayCharacter><ns2:description>polar !aliphatic !aromatic !hydrophobic !positive !proline</ns2:description><ns2:value>6.0</ns2:value></ns2:annotationElement><ns2:annotationElement position="296" colour="-9623040"><ns2:displayCharacter>2</ns2:displayCharacter><ns2:description>charged polar</ns2:description><ns2:value>2.0</ns2:value></ns2:annotationElement><ns2:annotationElement position="297" colour="-10676992"><ns2:displayCharacter>1</ns2:displayCharacter><ns2:description>hydrophobic</ns2:description><ns2:value>1.0</ns2:value></ns2:annotationElement><ns2:annotationElement position="298" colour="-7515392"><ns2:displayCharacter>4</ns2:displayCharacter><ns2:description> !aliphatic !aromatic !negative !proline</ns2:description><ns2:value>4.0</ns2:value></ns2:annotationElement><ns2:annotationElement position="299" colour="-7515392"><ns2:displayCharacter>4</ns2:displayCharacter><ns2:description> !aliphatic !aromatic !positive !proline</ns2:description><ns2:value>4.0</ns2:value></ns2:annotationElement><ns2:annotationElement position="300" colour="-3234048"><ns2:displayCharacter>8</ns2:displayCharacter><ns2:description>charged polar !aliphatic !aromatic !hydrophobic !proline !small !tiny</ns2:description><ns2:value>8.0</ns2:value></ns2:annotationElement><ns2:annotationElement position="301" colour="-7515392"><ns2:displayCharacter>4</ns2:displayCharacter><ns2:description> !aromatic !positive !proline !tiny</ns2:description><ns2:value>4.0</ns2:value></ns2:annotationElement><ns2:annotationElement position="302" colour="-6395904"><ns2:displayCharacter>5</ns2:displayCharacter><ns2:description>hydrophobic !aliphatic !aromatic !negative !proline</ns2:description><ns2:value>5.0</ns2:value></ns2:annotationElement><ns2:annotationElement position="303" colour="-2114560"><ns2:displayCharacter>9</ns2:displayCharacter><ns2:description>polar !aliphatic !aromatic !charged !hydrophobic !negative !positive !proline !tiny</ns2:description><ns2:value>9.0</ns2:value></ns2:annotationElement><ns2:annotationElement position="304" colour="-7515392"><ns2:displayCharacter>4</ns2:displayCharacter><ns2:description>hydrophobic !negative !proline !tiny</ns2:description><ns2:value>4.0</ns2:value></ns2:annotationElement><ns2:annotationElement position="305" colour="-7515392"><ns2:displayCharacter>4</ns2:displayCharacter><ns2:description>small !aromatic !positive !tiny</ns2:description><ns2:value>4.0</ns2:value></ns2:annotationElement><ns2:annotationElement position="306" colour="-11730944"><ns2:displayCharacter>-</ns2:displayCharacter><ns2:description></ns2:description><ns2:value>0.0</ns2:value></ns2:annotationElement><ns2:annotationElement position="307" colour="-11730944"><ns2:displayCharacter>-</ns2:displayCharacter><ns2:description></ns2:description><ns2:value>0.0</ns2:value></ns2:annotationElement><ns2:annotationElement position="308" colour="-11730944"><ns2:displayCharacter>-</ns2:displayCharacter><ns2:description></ns2:description><ns2:value>0.0</ns2:value></ns2:annotationElement><ns2:annotationElement position="309" colour="-11730944"><ns2:displayCharacter>-</ns2:displayCharacter><ns2:description></ns2:description><ns2:value>0.0</ns2:value></ns2:annotationElement><ns2:annotationElement position="310" colour="-11730944"><ns2:displayCharacter>-</ns2:displayCharacter><ns2:description></ns2:description><ns2:value>0.0</ns2:value></ns2:annotationElement><ns2:annotationElement position="311" colour="-11730944"><ns2:displayCharacter>-</ns2:displayCharacter><ns2:description></ns2:description><ns2:value>0.0</ns2:value></ns2:annotationElement><ns2:annotationElement position="312" colour="-4288000"><ns2:displayCharacter>7</ns2:displayCharacter><ns2:description>hydrophobic !charged !negative !positive !proline !small !tiny</ns2:description><ns2:value>7.0</ns2:value></ns2:annotationElement><ns2:annotationElement position="313" colour="-6656"><ns2:displayCharacter>*</ns2:displayCharacter><ns2:description>aromatic hydrophobic polar !aliphatic !charged !negative !positive !proline !small !tiny</ns2:description><ns2:value>11.0</ns2:value></ns2:annotationElement><ns2:annotationElement position="314" colour="-11730944"><ns2:displayCharacter>-</ns2:displayCharacter><ns2:description></ns2:description><ns2:value>0.0</ns2:value></ns2:annotationElement><ns2:annotationElement position="315" colour="-11730944"><ns2:displayCharacter>-</ns2:displayCharacter><ns2:description></ns2:description><ns2:value>0.0</ns2:value></ns2:annotationElement><ns2:annotationElement position="316" colour="-11730944"><ns2:displayCharacter>-</ns2:displayCharacter><ns2:description></ns2:description><ns2:value>0.0</ns2:value></ns2:annotationElement><ns2:annotationElement position="317" colour="-11730944"><ns2:displayCharacter>-</ns2:displayCharacter><ns2:description></ns2:description><ns2:value>0.0</ns2:value></ns2:annotationElement><ns2:annotationElement position="318" colour="-11730944"><ns2:displayCharacter>-</ns2:displayCharacter><ns2:description></ns2:description><ns2:value>0.0</ns2:value></ns2:annotationElement><ns2:annotationElement position="319" colour="-11730944"><ns2:displayCharacter>-</ns2:displayCharacter><ns2:description></ns2:description><ns2:value>0.0</ns2:value></ns2:annotationElement><ns2:annotationElement position="320" colour="-11730944"><ns2:displayCharacter>-</ns2:displayCharacter><ns2:description></ns2:description><ns2:value>0.0</ns2:value></ns2:annotationElement><ns2:annotationElement position="321" colour="-11730944"><ns2:displayCharacter>-</ns2:displayCharacter><ns2:description></ns2:description><ns2:value>0.0</ns2:value></ns2:annotationElement><ns2:annotationElement position="322" colour="-11730944"><ns2:displayCharacter>-</ns2:displayCharacter><ns2:description></ns2:description><ns2:value>0.0</ns2:value></ns2:annotationElement><ns2:annotationElement position="323" colour="-11730944"><ns2:displayCharacter>-</ns2:displayCharacter><ns2:description></ns2:description><ns2:value>0.0</ns2:value></ns2:annotationElement><ns2:annotationElement position="324" colour="-11730944"><ns2:displayCharacter>-</ns2:displayCharacter><ns2:description></ns2:description><ns2:value>0.0</ns2:value></ns2:annotationElement><ns2:annotationElement position="325" colour="-11730944"><ns2:displayCharacter>-</ns2:displayCharacter><ns2:description></ns2:description><ns2:value>0.0</ns2:value></ns2:annotationElement><ns2:annotationElement position="326" colour="-11730944"><ns2:displayCharacter>-</ns2:displayCharacter><ns2:description></ns2:description><ns2:value>0.0</ns2:value></ns2:annotationElement><ns2:annotationElement position="327" colour="-11730944"><ns2:displayCharacter>-</ns2:displayCharacter><ns2:description></ns2:description><ns2:value>0.0</ns2:value></ns2:annotationElement><ns2:annotationElement position="328" colour="-11730944"><ns2:displayCharacter>-</ns2:displayCharacter><ns2:description></ns2:description><ns2:value>0.0</ns2:value></ns2:annotationElement><ns2:annotationElement position="329" colour="-11730944"><ns2:displayCharacter>-</ns2:displayCharacter><ns2:description></ns2:description><ns2:value>0.0</ns2:value></ns2:annotationElement><ns2:annotationElement position="330" colour="-11730944"><ns2:displayCharacter>-</ns2:displayCharacter><ns2:description></ns2:description><ns2:value>0.0</ns2:value></ns2:annotationElement><ns2:annotationElement position="331" colour="-11730944"><ns2:displayCharacter>-</ns2:displayCharacter><ns2:description></ns2:description><ns2:value>0.0</ns2:value></ns2:annotationElement><ns2:annotationElement position="332" colour="-11730944"><ns2:displayCharacter>-</ns2:displayCharacter><ns2:description></ns2:description><ns2:value>0.0</ns2:value></ns2:annotationElement><ns2:annotationElement position="333" colour="-11730944"><ns2:displayCharacter>-</ns2:displayCharacter><ns2:description></ns2:description><ns2:value>0.0</ns2:value></ns2:annotationElement><ns2:annotationElement position="334" colour="-11730944"><ns2:displayCharacter>-</ns2:displayCharacter><ns2:description></ns2:description><ns2:value>0.0</ns2:value></ns2:annotationElement><ns2:annotationElement position="335" colour="-11730944"><ns2:displayCharacter>-</ns2:displayCharacter><ns2:description></ns2:description><ns2:value>0.0</ns2:value></ns2:annotationElement><ns2:annotationElement position="336" colour="-2114560"><ns2:displayCharacter>9</ns2:displayCharacter><ns2:description>charged negative polar !aliphatic !aromatic !hydrophobic !positive !proline !tiny</ns2:description><ns2:value>9.0</ns2:value></ns2:annotationElement><ns2:annotationElement position="337" colour="-6395904"><ns2:displayCharacter>5</ns2:displayCharacter><ns2:description> !aliphatic !aromatic !proline !small !tiny</ns2:description><ns2:value>5.0</ns2:value></ns2:annotationElement><ns2:annotationElement position="338" colour="-11730944"><ns2:displayCharacter>-</ns2:displayCharacter><ns2:description></ns2:description><ns2:value>0.0</ns2:value></ns2:annotationElement><ns2:annotationElement position="339" colour="-6395904"><ns2:displayCharacter>5</ns2:displayCharacter><ns2:description>hydrophobic !aliphatic !aromatic !negative !proline</ns2:description><ns2:value>5.0</ns2:value></ns2:annotationElement><ns2:annotationElement position="340" colour="-3234048"><ns2:displayCharacter>8</ns2:displayCharacter><ns2:description>hydrophobic polar !aliphatic !charged !negative !positive !proline !tiny</ns2:description><ns2:value>8.0</ns2:value></ns2:annotationElement><ns2:annotationElement position="341" colour="-7515392"><ns2:displayCharacter>4</ns2:displayCharacter><ns2:description> !aromatic !positive !proline !tiny</ns2:description><ns2:value>4.0</ns2:value></ns2:annotationElement><ns2:annotationElement position="342" colour="-6395904"><ns2:displayCharacter>5</ns2:displayCharacter><ns2:description>hydrophobic !aliphatic !aromatic !negative !proline</ns2:description><ns2:value>5.0</ns2:value></ns2:annotationElement><ns2:annotationElement position="343" colour="-5341952"><ns2:displayCharacter>6</ns2:displayCharacter><ns2:description>hydrophobic !charged !negative !positive !proline !tiny</ns2:description><ns2:value>6.0</ns2:value></ns2:annotationElement><ns2:annotationElement position="344" colour="-7515392"><ns2:displayCharacter>4</ns2:displayCharacter><ns2:description> !aromatic !positive !proline !tiny</ns2:description><ns2:value>4.0</ns2:value></ns2:annotationElement><ns2:annotationElement position="345" colour="-4288000"><ns2:displayCharacter>7</ns2:displayCharacter><ns2:description>polar !aliphatic !aromatic !hydrophobic !positive !proline !tiny</ns2:description><ns2:value>7.0</ns2:value></ns2:annotationElement><ns2:annotationElement position="346" colour="-5341952"><ns2:displayCharacter>6</ns2:displayCharacter><ns2:description>hydrophobic !charged !negative !positive !proline !tiny</ns2:description><ns2:value>6.0</ns2:value></ns2:annotationElement><ns2:annotationElement position="347" colour="-3234048"><ns2:displayCharacter>8</ns2:displayCharacter><ns2:description>hydrophobic small !aliphatic !aromatic !charged !negative !positive !proline</ns2:description><ns2:value>8.0</ns2:value></ns2:annotationElement><ns2:annotationElement position="348" colour="-3234048"><ns2:displayCharacter>8</ns2:displayCharacter><ns2:description>hydrophobic small !aromatic !charged !negative !polar !positive !proline</ns2:description><ns2:value>8.0</ns2:value></ns2:annotationElement><ns2:annotationElement position="349" colour="-6656"><ns2:displayCharacter>*</ns2:displayCharacter><ns2:description>charged negative polar !aliphatic !aromatic !hydrophobic !positive !proline !small !tiny</ns2:description><ns2:value>11.0</ns2:value></ns2:annotationElement><ns2:annotationElement position="350" colour="-5341952"><ns2:displayCharacter>6</ns2:displayCharacter><ns2:description> !aromatic !charged !negative !positive !proline !tiny</ns2:description><ns2:value>6.0</ns2:value></ns2:annotationElement><ns2:annotationElement position="351" colour="-3234048"><ns2:displayCharacter>8</ns2:displayCharacter><ns2:description>polar !aliphatic !aromatic !charged !negative !positive !proline !tiny</ns2:description><ns2:value>8.0</ns2:value></ns2:annotationElement><ns2:annotationElement position="352" colour="-7515392"><ns2:displayCharacter>4</ns2:displayCharacter><ns2:description> !aliphatic !aromatic !negative !proline</ns2:description><ns2:value>4.0</ns2:value></ns2:annotationElement><ns2:annotationElement position="353" colour="-5341952"><ns2:displayCharacter>6</ns2:displayCharacter><ns2:description>hydrophobic !charged !negative !positive !proline !tiny</ns2:description><ns2:value>6.0</ns2:value></ns2:annotationElement><ns2:annotationElement position="354" colour="-2114560"><ns2:displayCharacter>9</ns2:displayCharacter><ns2:description>aromatic hydrophobic !aliphatic !charged !negative !positive !proline !small !tiny</ns2:description><ns2:value>9.0</ns2:value></ns2:annotationElement><ns2:annotationElement position="355" colour="-4288000"><ns2:displayCharacter>7</ns2:displayCharacter><ns2:description>polar small !aliphatic !aromatic !positive !proline !tiny</ns2:description><ns2:value>7.0</ns2:value></ns2:annotationElement><ns2:annotationElement position="356" colour="-5341952"><ns2:displayCharacter>6</ns2:displayCharacter><ns2:description> !charged !negative !positive !proline !small !tiny</ns2:description><ns2:value>6.0</ns2:value></ns2:annotationElement><ns2:annotationElement position="357" colour="-6395904"><ns2:displayCharacter>5</ns2:displayCharacter><ns2:description>hydrophobic !negative !proline !small !tiny</ns2:description><ns2:value>5.0</ns2:value></ns2:annotationElement><ns2:annotationElement position="358" colour="-4288000"><ns2:displayCharacter>7</ns2:displayCharacter><ns2:description>charged polar !aliphatic !aromatic !proline !small !tiny</ns2:description><ns2:value>7.0</ns2:value></ns2:annotationElement><ns2:annotationElement position="359" colour="-4288000"><ns2:displayCharacter>7</ns2:displayCharacter><ns2:description>small !aliphatic !aromatic !charged !negative !positive !proline</ns2:description><ns2:value>7.0</ns2:value></ns2:annotationElement><ns2:annotationElement position="360" colour="-3234048"><ns2:displayCharacter>8</ns2:displayCharacter><ns2:description>hydrophobic small !aliphatic !aromatic !charged !negative !positive !proline</ns2:description><ns2:value>8.0</ns2:value></ns2:annotationElement><ns2:annotationElement position="361" colour="-6395904"><ns2:displayCharacter>5</ns2:displayCharacter><ns2:description>polar !aliphatic !aromatic !proline !tiny</ns2:description><ns2:value>5.0</ns2:value></ns2:annotationElement><ns2:annotationElement position="362" colour="-7515392"><ns2:displayCharacter>4</ns2:displayCharacter><ns2:description> !aliphatic !aromatic !positive !proline</ns2:description><ns2:value>4.0</ns2:value></ns2:annotationElement><ns2:annotationElement position="363" colour="-7515392"><ns2:displayCharacter>4</ns2:displayCharacter><ns2:description> !aromatic !negative !proline !tiny</ns2:description><ns2:value>4.0</ns2:value></ns2:annotationElement><ns2:annotationElement position="364" colour="-2114560"><ns2:displayCharacter>9</ns2:displayCharacter><ns2:description>charged negative polar !aliphatic !aromatic !hydrophobic !positive !proline !tiny</ns2:description><ns2:value>9.0</ns2:value></ns2:annotationElement><ns2:annotationElement position="365" colour="-4288000"><ns2:displayCharacter>7</ns2:displayCharacter><ns2:description>small !aliphatic !aromatic !charged !negative !polar !positive</ns2:description><ns2:value>7.0</ns2:value></ns2:annotationElement><ns2:annotationElement position="366" colour="-8569088"><ns2:displayCharacter>3</ns2:displayCharacter><ns2:description>aliphatic hydrophobic small</ns2:description><ns2:value>3.0</ns2:value></ns2:annotationElement><ns2:annotationElement position="367" colour="-9623040"><ns2:displayCharacter>2</ns2:displayCharacter><ns2:description>polar small</ns2:description><ns2:value>2.0</ns2:value></ns2:annotationElement><ns2:annotationElement position="368" colour="-6656"><ns2:displayCharacter>*</ns2:displayCharacter><ns2:description>hydrophobic small tiny !aliphatic !aromatic !charged !negative !polar !positive !proline</ns2:description><ns2:value>11.0</ns2:value></ns2:annotationElement><ns2:annotationElement position="369" colour="-6395904"><ns2:displayCharacter>5</ns2:displayCharacter><ns2:description> !aliphatic !positive !proline !small !tiny</ns2:description><ns2:value>5.0</ns2:value></ns2:annotationElement><ns2:annotationElement position="370" colour="-7515392"><ns2:displayCharacter>4</ns2:displayCharacter><ns2:description>charged hydrophobic polar positive</ns2:description><ns2:value>4.0</ns2:value></ns2:annotationElement><ns2:annotationElement position="371" colour="-9623040"><ns2:displayCharacter>2</ns2:displayCharacter><ns2:description>aliphatic hydrophobic</ns2:description><ns2:value>2.0</ns2:value></ns2:annotationElement><ns2:annotationElement position="372" colour="-9623040"><ns2:displayCharacter>2</ns2:displayCharacter><ns2:description>polar small</ns2:description><ns2:value>2.0</ns2:value></ns2:annotationElement><ns2:annotationElement position="373" colour="-9623040"><ns2:displayCharacter>2</ns2:displayCharacter><ns2:description>hydrophobic small</ns2:description><ns2:value>2.0</ns2:value></ns2:annotationElement><ns2:annotationElement position="374" colour="-10676992"><ns2:displayCharacter>1</ns2:displayCharacter><ns2:description>hydrophobic</ns2:description><ns2:value>1.0</ns2:value></ns2:annotationElement><ns2:annotationElement position="375" colour="-5341952"><ns2:displayCharacter>6</ns2:displayCharacter><ns2:description>charged polar !aliphatic !aromatic !proline !tiny</ns2:description><ns2:value>6.0</ns2:value></ns2:annotationElement><ns2:annotationElement position="376" colour="-7515392"><ns2:displayCharacter>4</ns2:displayCharacter><ns2:description> !aliphatic !aromatic !negative !proline</ns2:description><ns2:value>4.0</ns2:value></ns2:annotationElement><ns2:annotationElement position="377" colour="-6656"><ns2:displayCharacter>*</ns2:displayCharacter><ns2:description>aliphatic hydrophobic small !aromatic !charged !negative !polar !positive !proline !tiny</ns2:description><ns2:value>11.0</ns2:value></ns2:annotationElement><ns2:annotationElement position="378" colour="-4288000"><ns2:displayCharacter>7</ns2:displayCharacter><ns2:description>hydrophobic small !aromatic !charged !negative !positive !proline</ns2:description><ns2:value>7.0</ns2:value></ns2:annotationElement><ns2:annotationElement position="379" colour="-3234048"><ns2:displayCharacter>8</ns2:displayCharacter><ns2:description>hydrophobic small !aromatic !charged !negative !polar !positive !proline</ns2:description><ns2:value>8.0</ns2:value></ns2:annotationElement><ns2:annotationElement position="380" colour="-3234048"><ns2:displayCharacter>8</ns2:displayCharacter><ns2:description>small tiny !aliphatic !aromatic !charged !negative !positive !proline</ns2:description><ns2:value>8.0</ns2:value></ns2:annotationElement><ns2:annotationElement position="381" colour="-4288000"><ns2:displayCharacter>7</ns2:displayCharacter><ns2:description>hydrophobic !aromatic !charged !negative !polar !positive !proline</ns2:description><ns2:value>7.0</ns2:value></ns2:annotationElement><ns2:annotationElement position="382" colour="-5341952"><ns2:displayCharacter>6</ns2:displayCharacter><ns2:description> !aliphatic !charged !negative !positive !proline !tiny</ns2:description><ns2:value>6.0</ns2:value></ns2:annotationElement><ns2:annotationElement position="383" colour="-9623040"><ns2:displayCharacter>2</ns2:displayCharacter><ns2:description>small tiny</ns2:description><ns2:value>2.0</ns2:value></ns2:annotationElement><ns2:annotationElement position="384" colour="-10676992"><ns2:displayCharacter>1</ns2:displayCharacter><ns2:description>small</ns2:description><ns2:value>1.0</ns2:value></ns2:annotationElement><ns2:annotationElement position="385" colour="-9623040"><ns2:displayCharacter>2</ns2:displayCharacter><ns2:description>small tiny</ns2:description><ns2:value>2.0</ns2:value></ns2:annotationElement><ns2:annotationElement position="386" colour="-8569088"><ns2:displayCharacter>3</ns2:displayCharacter><ns2:description>hydrophobic small tiny</ns2:description><ns2:value>3.0</ns2:value></ns2:annotationElement><ns2:annotationElement position="387" colour="-10676992"><ns2:displayCharacter>1</ns2:displayCharacter><ns2:description>hydrophobic</ns2:description><ns2:value>1.0</ns2:value></ns2:annotationElement><ns2:annotationElement position="388" colour="-7515392"><ns2:displayCharacter>4</ns2:displayCharacter><ns2:description> !aromatic !positive !proline !tiny</ns2:description><ns2:value>4.0</ns2:value></ns2:annotationElement><ns2:annotationElement position="389" colour="-4288000"><ns2:displayCharacter>7</ns2:displayCharacter><ns2:description>small !aliphatic !aromatic !charged !negative !polar !positive</ns2:description><ns2:value>7.0</ns2:value></ns2:annotationElement><ns2:annotationElement position="390" colour="-2114560"><ns2:displayCharacter>9</ns2:displayCharacter><ns2:description>aliphatic hydrophobic !aromatic !charged !negative !polar !positive !proline !tiny</ns2:description><ns2:value>9.0</ns2:value></ns2:annotationElement><ns2:annotationElement position="391" colour="-3234048"><ns2:displayCharacter>8</ns2:displayCharacter><ns2:description>hydrophobic small !aromatic !charged !negative !polar !positive !proline</ns2:description><ns2:value>8.0</ns2:value></ns2:annotationElement><ns2:annotationElement position="392" colour="-6395904"><ns2:displayCharacter>5</ns2:displayCharacter><ns2:description>hydrophobic !aliphatic !aromatic !negative !proline</ns2:description><ns2:value>5.0</ns2:value></ns2:annotationElement><ns2:annotationElement position="393" colour="-11730944"><ns2:displayCharacter>-</ns2:displayCharacter><ns2:description></ns2:description><ns2:value>0.0</ns2:value></ns2:annotationElement><ns2:annotationElement position="394" colour="-5341952"><ns2:displayCharacter>6</ns2:displayCharacter><ns2:description>hydrophobic !aliphatic !charged !negative !positive !proline</ns2:description><ns2:value>6.0</ns2:value></ns2:annotationElement><ns2:annotationElement position="395" colour="-10676992"><ns2:displayCharacter>1</ns2:displayCharacter><ns2:description>small</ns2:description><ns2:value>1.0</ns2:value></ns2:annotationElement><ns2:annotationElement position="396" colour="-10676992"><ns2:displayCharacter>1</ns2:displayCharacter><ns2:description>hydrophobic</ns2:description><ns2:value>1.0</ns2:value></ns2:annotationElement><ns2:annotationElement position="397" colour="-11730944"><ns2:displayCharacter>0</ns2:displayCharacter><ns2:description></ns2:description><ns2:value>0.0</ns2:value></ns2:annotationElement><ns2:annotationElement position="398" colour="-9623040"><ns2:displayCharacter>2</ns2:displayCharacter><ns2:description>hydrophobic small</ns2:description><ns2:value>2.0</ns2:value></ns2:annotationElement><ns2:annotationElement position="399" colour="-11730944"><ns2:displayCharacter>0</ns2:displayCharacter><ns2:description></ns2:description><ns2:value>0.0</ns2:value></ns2:annotationElement><ns2:annotationElement position="400" colour="-11730944"><ns2:displayCharacter>0</ns2:displayCharacter><ns2:description></ns2:description><ns2:value>0.0</ns2:value></ns2:annotationElement><ns2:annotationElement position="401" colour="-8569088"><ns2:displayCharacter>3</ns2:displayCharacter><ns2:description>hydrophobic small tiny</ns2:description><ns2:value>3.0</ns2:value></ns2:annotationElement><ns2:annotationElement position="402" colour="-8569088"><ns2:displayCharacter>3</ns2:displayCharacter><ns2:description>hydrophobic small tiny</ns2:description><ns2:value>3.0</ns2:value></ns2:annotationElement><ns2:annotationElement position="403" colour="-9623040"><ns2:displayCharacter>2</ns2:displayCharacter><ns2:description>hydrophobic polar</ns2:description><ns2:value>2.0</ns2:value></ns2:annotationElement><ns2:annotationElement position="404" colour="-9623040"><ns2:displayCharacter>2</ns2:displayCharacter><ns2:description>hydrophobic small</ns2:description><ns2:value>2.0</ns2:value></ns2:annotationElement><ns2:annotationElement position="405" colour="-11730944"><ns2:displayCharacter>0</ns2:displayCharacter><ns2:description></ns2:description><ns2:value>0.0</ns2:value></ns2:annotationElement><ns2:annotationElement position="406" colour="-10676992"><ns2:displayCharacter>1</ns2:displayCharacter><ns2:description>hydrophobic</ns2:description><ns2:value>1.0</ns2:value></ns2:annotationElement><ns2:annotationElement position="407" colour="-10676992"><ns2:displayCharacter>1</ns2:displayCharacter><ns2:description>hydrophobic</ns2:description><ns2:value>1.0</ns2:value></ns2:annotationElement><ns2:annotationElement position="408" colour="-8569088"><ns2:displayCharacter>3</ns2:displayCharacter><ns2:description>hydrophobic polar small</ns2:description><ns2:value>3.0</ns2:value></ns2:annotationElement><ns2:annotationElement position="409" colour="-8569088"><ns2:displayCharacter>3</ns2:displayCharacter><ns2:description>hydrophobic small tiny</ns2:description><ns2:value>3.0</ns2:value></ns2:annotationElement><ns2:annotationElement position="410" colour="-10676992"><ns2:displayCharacter>1</ns2:displayCharacter><ns2:description>hydrophobic</ns2:description><ns2:value>1.0</ns2:value></ns2:annotationElement><ns2:annotationElement position="411" colour="-10676992"><ns2:displayCharacter>1</ns2:displayCharacter><ns2:description>hydrophobic</ns2:description><ns2:value>1.0</ns2:value></ns2:annotationElement><ns2:annotationElement position="412" colour="-8569088"><ns2:displayCharacter>3</ns2:displayCharacter><ns2:description>hydrophobic small tiny</ns2:description><ns2:value>3.0</ns2:value></ns2:annotationElement><ns2:annotationElement position="413" colour="-9623040"><ns2:displayCharacter>2</ns2:displayCharacter><ns2:description>aliphatic hydrophobic</ns2:description><ns2:value>2.0</ns2:value></ns2:annotationElement><ns2:annotationElement position="414" colour="-8569088"><ns2:displayCharacter>3</ns2:displayCharacter><ns2:description>hydrophobic small tiny</ns2:description><ns2:value>3.0</ns2:value></ns2:annotationElement><ns2:annotationElement position="415" colour="-8569088"><ns2:displayCharacter>3</ns2:displayCharacter><ns2:description>hydrophobic small tiny</ns2:description><ns2:value>3.0</ns2:value></ns2:annotationElement><ns2:annotationElement position="416" colour="-11730944"><ns2:displayCharacter>0</ns2:displayCharacter><ns2:description></ns2:description><ns2:value>0.0</ns2:value></ns2:annotationElement><ns2:annotationElement position="417" colour="-6395904"><ns2:displayCharacter>5</ns2:displayCharacter><ns2:description>aromatic charged hydrophobic polar positive</ns2:description><ns2:value>5.0</ns2:value></ns2:annotationElement><ns2:annotationElement position="418" colour="-10676992"><ns2:displayCharacter>1</ns2:displayCharacter><ns2:description>small</ns2:description><ns2:value>1.0</ns2:value></ns2:annotationElement><ns2:annotationElement position="419" colour="-9623040"><ns2:displayCharacter>2</ns2:displayCharacter><ns2:description>aliphatic hydrophobic</ns2:description><ns2:value>2.0</ns2:value></ns2:annotationElement><ns2:annotationElement position="420" colour="-9623040"><ns2:displayCharacter>2</ns2:displayCharacter><ns2:description>charged polar</ns2:description><ns2:value>2.0</ns2:value></ns2:annotationElement><ns2:annotationElement position="421" colour="-9623040"><ns2:displayCharacter>2</ns2:displayCharacter><ns2:description>hydrophobic small</ns2:description><ns2:value>2.0</ns2:value></ns2:annotationElement><ns2:annotationElement position="422" colour="-8569088"><ns2:displayCharacter>3</ns2:displayCharacter><ns2:description>aromatic hydrophobic polar</ns2:description><ns2:value>3.0</ns2:value></ns2:annotationElement><ns2:annotationElement position="423" colour="-4288000"><ns2:displayCharacter>7</ns2:displayCharacter><ns2:description>charged polar !aliphatic !aromatic !proline !small !tiny</ns2:description><ns2:value>7.0</ns2:value></ns2:annotationElement><ns2:annotationElement position="424" colour="-5341952"><ns2:displayCharacter>6</ns2:displayCharacter><ns2:description>hydrophobic !aromatic !charged !negative !positive !proline</ns2:description><ns2:value>6.0</ns2:value></ns2:annotationElement><ns2:annotationElement position="425" colour="-8569088"><ns2:displayCharacter>3</ns2:displayCharacter><ns2:description> !aromatic !positive !proline</ns2:description><ns2:value>3.0</ns2:value></ns2:annotationElement><ns2:annotationElement position="426" colour="-6395904"><ns2:displayCharacter>5</ns2:displayCharacter><ns2:description>polar !aliphatic !aromatic !negative !proline</ns2:description><ns2:value>5.0</ns2:value></ns2:annotationElement><ns2:annotationElement position="427" colour="-6395904"><ns2:displayCharacter>5</ns2:displayCharacter><ns2:description> !aromatic !charged !negative !positive !proline</ns2:description><ns2:value>5.0</ns2:value></ns2:annotationElement><ns2:annotationElement position="428" colour="-9623040"><ns2:displayCharacter>2</ns2:displayCharacter><ns2:description>aliphatic hydrophobic</ns2:description><ns2:value>2.0</ns2:value></ns2:annotationElement><ns2:annotationElement position="429" colour="-6395904"><ns2:displayCharacter>5</ns2:displayCharacter><ns2:description>small !aliphatic !aromatic !positive !proline</ns2:description><ns2:value>5.0</ns2:value></ns2:annotationElement><ns2:annotationElement position="430" colour="-9623040"><ns2:displayCharacter>2</ns2:displayCharacter><ns2:description>aliphatic hydrophobic</ns2:description><ns2:value>2.0</ns2:value></ns2:annotationElement><ns2:annotationElement position="431" colour="-11730944"><ns2:displayCharacter>0</ns2:displayCharacter><ns2:description></ns2:description><ns2:value>0.0</ns2:value></ns2:annotationElement><ns2:annotationElement position="432" colour="-7515392"><ns2:displayCharacter>4</ns2:displayCharacter><ns2:description>charged hydrophobic polar positive</ns2:description><ns2:value>4.0</ns2:value></ns2:annotationElement><ns2:annotationElement position="433" colour="-2114560"><ns2:displayCharacter>9</ns2:displayCharacter><ns2:description>hydrophobic !aromatic !charged !negative !polar !positive !proline !small !tiny</ns2:description><ns2:value>9.0</ns2:value></ns2:annotationElement><ns2:annotationElement position="434" colour="-7515392"><ns2:displayCharacter>4</ns2:displayCharacter><ns2:description> !aromatic !positive !proline !tiny</ns2:description><ns2:value>4.0</ns2:value></ns2:annotationElement><ns2:annotationElement position="435" colour="-4288000"><ns2:displayCharacter>7</ns2:displayCharacter><ns2:description>polar !aliphatic !aromatic !hydrophobic !positive !proline !tiny</ns2:description><ns2:value>7.0</ns2:value></ns2:annotationElement><ns2:annotationElement position="436" colour="-7515392"><ns2:displayCharacter>4</ns2:displayCharacter><ns2:description> !aliphatic !aromatic !positive !proline</ns2:description><ns2:value>4.0</ns2:value></ns2:annotationElement><ns2:annotationElement position="437" colour="-5341952"><ns2:displayCharacter>6</ns2:displayCharacter><ns2:description>hydrophobic !aliphatic !charged !negative !positive !proline</ns2:description><ns2:value>6.0</ns2:value></ns2:annotationElement><ns2:annotationElement position="438" colour="-7515392"><ns2:displayCharacter>4</ns2:displayCharacter><ns2:description> !aliphatic !aromatic !negative !proline</ns2:description><ns2:value>4.0</ns2:value></ns2:annotationElement><ns2:annotationElement position="439" colour="-4288000"><ns2:displayCharacter>7</ns2:displayCharacter><ns2:description>hydrophobic polar !aliphatic !negative !proline !small !tiny</ns2:description><ns2:value>7.0</ns2:value></ns2:annotationElement><ns2:annotationElement position="440" colour="-6395904"><ns2:displayCharacter>5</ns2:displayCharacter><ns2:description>small !aliphatic !aromatic !positive !proline</ns2:description><ns2:value>5.0</ns2:value></ns2:annotationElement><ns2:annotationElement position="441" colour="-5341952"><ns2:displayCharacter>6</ns2:displayCharacter><ns2:description>hydrophobic !aromatic !negative !proline !small !tiny</ns2:description><ns2:value>6.0</ns2:value></ns2:annotationElement><ns2:annotationElement position="442" colour="-6395904"><ns2:displayCharacter>5</ns2:displayCharacter><ns2:description>hydrophobic !aromatic !negative !proline !tiny</ns2:description><ns2:value>5.0</ns2:value></ns2:annotationElement><ns2:annotationElement position="443" colour="-4288000"><ns2:displayCharacter>7</ns2:displayCharacter><ns2:description>small !aliphatic !aromatic !charged !negative !positive !proline</ns2:description><ns2:value>7.0</ns2:value></ns2:annotationElement><ns2:annotationElement position="444" colour="-9623040"><ns2:displayCharacter>2</ns2:displayCharacter><ns2:description>small tiny</ns2:description><ns2:value>2.0</ns2:value></ns2:annotationElement><ns2:annotationElement position="445" colour="-9623040"><ns2:displayCharacter>2</ns2:displayCharacter><ns2:description>polar small</ns2:description><ns2:value>2.0</ns2:value></ns2:annotationElement><ns2:annotationElement position="446" colour="-9623040"><ns2:displayCharacter>2</ns2:displayCharacter><ns2:description>hydrophobic small</ns2:description><ns2:value>2.0</ns2:value></ns2:annotationElement><ns2:annotationElement position="447" colour="-9623040"><ns2:displayCharacter>2</ns2:displayCharacter><ns2:description>aromatic hydrophobic</ns2:description><ns2:value>2.0</ns2:value></ns2:annotationElement><ns2:annotationElement position="448" colour="-6656"><ns2:displayCharacter>*</ns2:displayCharacter><ns2:description>polar small tiny !aliphatic !aromatic !charged !hydrophobic !negative !positive !proline</ns2:description><ns2:value>11.0</ns2:value></ns2:annotationElement><ns2:annotationElement position="449" colour="-3234048"><ns2:displayCharacter>8</ns2:displayCharacter><ns2:description>charged polar !aliphatic !aromatic !hydrophobic !proline !small !tiny</ns2:description><ns2:value>8.0</ns2:value></ns2:annotationElement><ns2:annotationElement position="450" colour="-3234048"><ns2:displayCharacter>8</ns2:displayCharacter><ns2:description>hydrophobic small !aromatic !charged !negative !polar !positive !proline</ns2:description><ns2:value>8.0</ns2:value></ns2:annotationElement><ns2:annotationElement position="451" colour="-7515392"><ns2:displayCharacter>4</ns2:displayCharacter><ns2:description> !aromatic !negative !proline !tiny</ns2:description><ns2:value>4.0</ns2:value></ns2:annotationElement><ns2:annotationElement position="452" colour="-4288000"><ns2:displayCharacter>7</ns2:displayCharacter><ns2:description>polar !aliphatic !charged !negative !positive !proline !tiny</ns2:description><ns2:value>7.0</ns2:value></ns2:annotationElement><ns2:annotationElement position="453" colour="-11730944"><ns2:displayCharacter>-</ns2:displayCharacter><ns2:description></ns2:description><ns2:value>0.0</ns2:value></ns2:annotationElement><ns2:annotationElement position="454" colour="-11730944"><ns2:displayCharacter>-</ns2:displayCharacter><ns2:description></ns2:description><ns2:value>0.0</ns2:value></ns2:annotationElement><ns2:annotationElement position="455" colour="-11730944"><ns2:displayCharacter>-</ns2:displayCharacter><ns2:description></ns2:description><ns2:value>0.0</ns2:value></ns2:annotationElement><ns2:annotationElement position="456" colour="-11730944"><ns2:displayCharacter>-</ns2:displayCharacter><ns2:description></ns2:description><ns2:value>0.0</ns2:value></ns2:annotationElement><ns2:annotationElement position="457" colour="-11730944"><ns2:displayCharacter>-</ns2:displayCharacter><ns2:description></ns2:description><ns2:value>0.0</ns2:value></ns2:annotationElement><ns2:annotationElement position="458" colour="-11730944"><ns2:displayCharacter>-</ns2:displayCharacter><ns2:description></ns2:description><ns2:value>0.0</ns2:value></ns2:annotationElement><ns2:annotationElement position="459" colour="-11730944"><ns2:displayCharacter>-</ns2:displayCharacter><ns2:description></ns2:description><ns2:value>0.0</ns2:value></ns2:annotationElement><ns2:annotationElement position="460" colour="-11730944"><ns2:displayCharacter>-</ns2:displayCharacter><ns2:description></ns2:description><ns2:value>0.0</ns2:value></ns2:annotationElement><ns2:annotationElement position="461" colour="-3234048"><ns2:displayCharacter>8</ns2:displayCharacter><ns2:description>hydrophobic small !aromatic !charged !negative !polar !positive !proline</ns2:description><ns2:value>8.0</ns2:value></ns2:annotationElement><ns2:annotationElement position="462" colour="-5341952"><ns2:displayCharacter>6</ns2:displayCharacter><ns2:description>polar !aliphatic !aromatic !negative !proline !tiny</ns2:description><ns2:value>6.0</ns2:value></ns2:annotationElement><ns2:annotationElement position="463" colour="-4288000"><ns2:displayCharacter>7</ns2:displayCharacter><ns2:description>polar small !aliphatic !aromatic !hydrophobic !positive !proline</ns2:description><ns2:value>7.0</ns2:value></ns2:annotationElement><ns2:annotationElement position="464" colour="-3234048"><ns2:displayCharacter>8</ns2:displayCharacter><ns2:description>hydrophobic !aromatic !charged !negative !polar !positive !proline !tiny</ns2:description><ns2:value>8.0</ns2:value></ns2:annotationElement><ns2:annotationElement position="465" colour="-7515392"><ns2:displayCharacter>4</ns2:displayCharacter><ns2:description> !charged !negative !positive !proline</ns2:description><ns2:value>4.0</ns2:value></ns2:annotationElement><ns2:annotationElement position="466" colour="-6656"><ns2:displayCharacter>*</ns2:displayCharacter><ns2:description>hydrophobic small tiny !aliphatic !aromatic !charged !negative !polar !positive !proline</ns2:description><ns2:value>11.0</ns2:value></ns2:annotationElement><ns2:annotationElement position="467" colour="-9623040"><ns2:displayCharacter>2</ns2:displayCharacter><ns2:description>polar small</ns2:description><ns2:value>2.0</ns2:value></ns2:annotationElement><ns2:annotationElement position="468" colour="-7515392"><ns2:displayCharacter>4</ns2:displayCharacter><ns2:description>charged hydrophobic polar positive</ns2:description><ns2:value>4.0</ns2:value></ns2:annotationElement><ns2:annotationElement position="469" colour="-9623040"><ns2:displayCharacter>2</ns2:displayCharacter><ns2:description>hydrophobic small</ns2:description><ns2:value>2.0</ns2:value></ns2:annotationElement><ns2:annotationElement position="470" colour="-10676992"><ns2:displayCharacter>1</ns2:displayCharacter><ns2:description>small</ns2:description><ns2:value>1.0</ns2:value></ns2:annotationElement><ns2:annotationElement position="471" colour="-11730944"><ns2:displayCharacter>0</ns2:displayCharacter><ns2:description></ns2:description><ns2:value>0.0</ns2:value></ns2:annotationElement><ns2:annotationElement position="472" colour="-11730944"><ns2:displayCharacter>0</ns2:displayCharacter><ns2:description></ns2:description><ns2:value>0.0</ns2:value></ns2:annotationElement><ns2:annotationElement position="473" colour="-10676992"><ns2:displayCharacter>1</ns2:displayCharacter><ns2:description>hydrophobic</ns2:description><ns2:value>1.0</ns2:value></ns2:annotationElement><ns2:annotationElement position="474" colour="-10676992"><ns2:displayCharacter>1</ns2:displayCharacter><ns2:description>polar</ns2:description><ns2:value>1.0</ns2:value></ns2:annotationElement><ns2:annotationElement position="475" colour="-7515392"><ns2:displayCharacter>4</ns2:displayCharacter><ns2:description>charged hydrophobic polar positive</ns2:description><ns2:value>4.0</ns2:value></ns2:annotationElement><ns2:annotationElement position="476" colour="-10676992"><ns2:displayCharacter>1</ns2:displayCharacter><ns2:description>polar</ns2:description><ns2:value>1.0</ns2:value></ns2:annotationElement><ns2:annotationElement position="477" colour="-8569088"><ns2:displayCharacter>3</ns2:displayCharacter><ns2:description>hydrophobic small tiny</ns2:description><ns2:value>3.0</ns2:value></ns2:annotationElement><ns2:annotationElement position="478" colour="-4288000"><ns2:displayCharacter>7</ns2:displayCharacter><ns2:description>small !aliphatic !aromatic !charged !negative !positive !proline</ns2:description><ns2:value>7.0</ns2:value></ns2:annotationElement><ns2:annotationElement position="479" colour="-4288000"><ns2:displayCharacter>7</ns2:displayCharacter><ns2:description>hydrophobic !aromatic !charged !negative !polar !positive !proline</ns2:description><ns2:value>7.0</ns2:value></ns2:annotationElement><ns2:annotationElement position="480" colour="-7515392"><ns2:displayCharacter>4</ns2:displayCharacter><ns2:description> !aliphatic !aromatic !positive !proline</ns2:description><ns2:value>4.0</ns2:value></ns2:annotationElement><ns2:annotationElement position="481" colour="-6395904"><ns2:displayCharacter>5</ns2:displayCharacter><ns2:description>hydrophobic !aliphatic !aromatic !negative !proline</ns2:description><ns2:value>5.0</ns2:value></ns2:annotationElement><ns2:annotationElement position="482" colour="-4288000"><ns2:displayCharacter>7</ns2:displayCharacter><ns2:description>hydrophobic !aromatic !charged !negative !polar !positive !proline</ns2:description><ns2:value>7.0</ns2:value></ns2:annotationElement><ns2:annotationElement position="483" colour="-5341952"><ns2:displayCharacter>6</ns2:displayCharacter><ns2:description> !aromatic !charged !negative !positive !proline !tiny</ns2:description><ns2:value>6.0</ns2:value></ns2:annotationElement><ns2:annotationElement position="484" colour="-6395904"><ns2:displayCharacter>5</ns2:displayCharacter><ns2:description> !aromatic !charged !negative !positive !proline</ns2:description><ns2:value>5.0</ns2:value></ns2:annotationElement><ns2:annotationElement position="485" colour="-8569088"><ns2:displayCharacter>3</ns2:displayCharacter><ns2:description> !aromatic !proline !tiny</ns2:description><ns2:value>3.0</ns2:value></ns2:annotationElement><ns2:annotationElement position="486" colour="-4288000"><ns2:displayCharacter>7</ns2:displayCharacter><ns2:description>hydrophobic !aromatic !charged !negative !polar !positive !proline</ns2:description><ns2:value>7.0</ns2:value></ns2:annotationElement><ns2:annotationElement position="487" colour="-11730944"><ns2:displayCharacter>-</ns2:displayCharacter><ns2:description></ns2:description><ns2:value>0.0</ns2:value></ns2:annotationElement><ns2:annotationElement position="488" colour="-11730944"><ns2:displayCharacter>-</ns2:displayCharacter><ns2:description></ns2:description><ns2:value>0.0</ns2:value></ns2:annotationElement><ns2:annotationElement position="489" colour="-11730944"><ns2:displayCharacter>-</ns2:displayCharacter><ns2:description></ns2:description><ns2:value>0.0</ns2:value></ns2:annotationElement><ns2:annotationElement position="490" colour="-11730944"><ns2:displayCharacter>-</ns2:displayCharacter><ns2:description></ns2:description><ns2:value>0.0</ns2:value></ns2:annotationElement><ns2:annotationElement position="491" colour="-11730944"><ns2:displayCharacter>-</ns2:displayCharacter><ns2:description></ns2:description><ns2:value>0.0</ns2:value></ns2:annotationElement><ns2:annotationElement position="492" colour="-11730944"><ns2:displayCharacter>-</ns2:displayCharacter><ns2:description></ns2:description><ns2:value>0.0</ns2:value></ns2:annotationElement><ns2:annotationElement position="493" colour="-11730944"><ns2:displayCharacter>-</ns2:displayCharacter><ns2:description></ns2:description><ns2:value>0.0</ns2:value></ns2:annotationElement><ns2:annotationElement position="494" colour="-11730944"><ns2:displayCharacter>-</ns2:displayCharacter><ns2:description></ns2:description><ns2:value>0.0</ns2:value></ns2:annotationElement><ns2:annotationElement position="495" colour="-11730944"><ns2:displayCharacter>-</ns2:displayCharacter><ns2:description></ns2:description><ns2:value>0.0</ns2:value></ns2:annotationElement><ns2:annotationElement position="496" colour="-11730944"><ns2:displayCharacter>-</ns2:displayCharacter><ns2:description></ns2:description><ns2:value>0.0</ns2:value></ns2:annotationElement><ns2:annotationElement position="497" colour="-11730944"><ns2:displayCharacter>-</ns2:displayCharacter><ns2:description></ns2:description><ns2:value>0.0</ns2:value></ns2:annotationElement><ns2:annotationElement position="498" colour="-11730944"><ns2:displayCharacter>-</ns2:displayCharacter><ns2:description></ns2:description><ns2:value>0.0</ns2:value></ns2:annotationElement><ns2:annotationElement position="499" colour="-11730944"><ns2:displayCharacter>-</ns2:displayCharacter><ns2:description></ns2:description><ns2:value>0.0</ns2:value></ns2:annotationElement><ns2:annotationElement position="500" colour="-11730944"><ns2:displayCharacter>-</ns2:displayCharacter><ns2:description></ns2:description><ns2:value>0.0</ns2:value></ns2:annotationElement><ns2:annotationElement position="501" colour="-11730944"><ns2:displayCharacter>-</ns2:displayCharacter><ns2:description></ns2:description><ns2:value>0.0</ns2:value></ns2:annotationElement><ns2:annotationElement position="502" colour="-11730944"><ns2:displayCharacter>-</ns2:displayCharacter><ns2:description></ns2:description><ns2:value>0.0</ns2:value></ns2:annotationElement><ns2:annotationElement position="503" colour="-11730944"><ns2:displayCharacter>-</ns2:displayCharacter><ns2:description></ns2:description><ns2:value>0.0</ns2:value></ns2:annotationElement><ns2:annotationElement position="504" colour="-11730944"><ns2:displayCharacter>-</ns2:displayCharacter><ns2:description></ns2:description><ns2:value>0.0</ns2:value></ns2:annotationElement><ns2:annotationElement position="505" colour="-11730944"><ns2:displayCharacter>-</ns2:displayCharacter><ns2:description></ns2:description><ns2:value>0.0</ns2:value></ns2:annotationElement><ns2:annotationElement position="506" colour="-5341952"><ns2:displayCharacter>6</ns2:displayCharacter><ns2:description>hydrophobic !aliphatic !charged !negative !positive !proline</ns2:description><ns2:value>6.0</ns2:value></ns2:annotationElement><ns2:annotationElement position="507" colour="-3234048"><ns2:displayCharacter>8</ns2:displayCharacter><ns2:description>hydrophobic small !aromatic !charged !negative !polar !positive !proline</ns2:description><ns2:value>8.0</ns2:value></ns2:annotationElement><ns2:annotationElement position="508" colour="-8569088"><ns2:displayCharacter>3</ns2:displayCharacter><ns2:description> !aliphatic !aromatic !proline</ns2:description><ns2:value>3.0</ns2:value></ns2:annotationElement><ns2:annotationElement position="509" colour="-11730944"><ns2:displayCharacter>-</ns2:displayCharacter><ns2:description></ns2:description><ns2:value>0.0</ns2:value></ns2:annotationElement><ns2:annotationElement position="510" colour="-1060608"><ns2:displayCharacter>+</ns2:displayCharacter><ns2:description>aliphatic hydrophobic !aromatic !charged !negative !polar !positive !proline !small !tiny</ns2:description><ns2:value>10.0</ns2:value></ns2:annotationElement><ns2:annotationElement position="511" colour="-8569088"><ns2:displayCharacter>3</ns2:displayCharacter><ns2:description> !aliphatic !aromatic !proline</ns2:description><ns2:value>3.0</ns2:value></ns2:annotationElement><ns2:annotationElement position="512" colour="-5341952"><ns2:displayCharacter>6</ns2:displayCharacter><ns2:description>polar !aliphatic !negative !proline !small !tiny</ns2:description><ns2:value>6.0</ns2:value></ns2:annotationElement><ns2:annotationElement position="513" colour="-7515392"><ns2:displayCharacter>4</ns2:displayCharacter><ns2:description>polar !aliphatic !negative !proline</ns2:description><ns2:value>4.0</ns2:value></ns2:annotationElement><ns2:annotationElement position="514" colour="-5341952"><ns2:displayCharacter>6</ns2:displayCharacter><ns2:description>hydrophobic !charged !negative !positive !proline !tiny</ns2:description><ns2:value>6.0</ns2:value></ns2:annotationElement><ns2:annotationElement position="515" colour="-6395904"><ns2:displayCharacter>5</ns2:displayCharacter><ns2:description>small !aliphatic !aromatic !positive !proline</ns2:description><ns2:value>5.0</ns2:value></ns2:annotationElement><ns2:annotationElement position="516" colour="-5341952"><ns2:displayCharacter>6</ns2:displayCharacter><ns2:description>polar !aliphatic !aromatic !negative !proline !tiny</ns2:description><ns2:value>6.0</ns2:value></ns2:annotationElement><ns2:annotationElement position="517" colour="-8569088"><ns2:displayCharacter>3</ns2:displayCharacter><ns2:description> !aromatic !positive !proline</ns2:description><ns2:value>3.0</ns2:value></ns2:annotationElement><ns2:annotationElement position="518" colour="-4288000"><ns2:displayCharacter>7</ns2:displayCharacter><ns2:description>hydrophobic !charged !negative !positive !proline !small !tiny</ns2:description><ns2:value>7.0</ns2:value></ns2:annotationElement><ns2:annotationElement position="519" colour="-7515392"><ns2:displayCharacter>4</ns2:displayCharacter><ns2:description> !aliphatic !aromatic !hydrophobic !positive</ns2:description><ns2:value>4.0</ns2:value></ns2:annotationElement><ns2:annotationElement position="520" colour="-6395904"><ns2:displayCharacter>5</ns2:displayCharacter><ns2:description>hydrophobic !aromatic !negative !proline !tiny</ns2:description><ns2:value>5.0</ns2:value></ns2:annotationElement><ns2:annotationElement position="521" colour="-4288000"><ns2:displayCharacter>7</ns2:displayCharacter><ns2:description>small !aliphatic !aromatic !charged !negative !positive !proline</ns2:description><ns2:value>7.0</ns2:value></ns2:annotationElement><ns2:annotationElement position="522" colour="-7515392"><ns2:displayCharacter>4</ns2:displayCharacter><ns2:description> !aliphatic !aromatic !negative !proline</ns2:description><ns2:value>4.0</ns2:value></ns2:annotationElement><ns2:annotationElement position="523" colour="-11730944"><ns2:displayCharacter>0</ns2:displayCharacter><ns2:description></ns2:description><ns2:value>0.0</ns2:value></ns2:annotationElement><ns2:annotationElement position="524" colour="-11730944"><ns2:displayCharacter>0</ns2:displayCharacter><ns2:description></ns2:description><ns2:value>0.0</ns2:value></ns2:annotationElement><ns2:annotationElement position="525" colour="-11730944"><ns2:displayCharacter>0</ns2:displayCharacter><ns2:description></ns2:description><ns2:value>0.0</ns2:value></ns2:annotationElement><ns2:annotationElement position="526" colour="-11730944"><ns2:displayCharacter>0</ns2:displayCharacter><ns2:description></ns2:description><ns2:value>0.0</ns2:value></ns2:annotationElement><ns2:annotationElement position="527" colour="-10676992"><ns2:displayCharacter>1</ns2:displayCharacter><ns2:description>polar</ns2:description><ns2:value>1.0</ns2:value></ns2:annotationElement><ns2:annotationElement position="528" colour="-10676992"><ns2:displayCharacter>1</ns2:displayCharacter><ns2:description>hydrophobic</ns2:description><ns2:value>1.0</ns2:value></ns2:annotationElement><ns2:annotationElement position="529" colour="-9623040"><ns2:displayCharacter>2</ns2:displayCharacter><ns2:description>small tiny</ns2:description><ns2:value>2.0</ns2:value></ns2:annotationElement><ns2:annotationElement position="530" colour="-9623040"><ns2:displayCharacter>2</ns2:displayCharacter><ns2:description>polar small</ns2:description><ns2:value>2.0</ns2:value></ns2:annotationElement><ns2:annotationElement position="531" colour="-9623040"><ns2:displayCharacter>2</ns2:displayCharacter><ns2:description>charged polar</ns2:description><ns2:value>2.0</ns2:value></ns2:annotationElement><ns2:annotationElement position="532" colour="-10676992"><ns2:displayCharacter>1</ns2:displayCharacter><ns2:description>polar</ns2:description><ns2:value>1.0</ns2:value></ns2:annotationElement><ns2:annotationElement position="533" colour="-10676992"><ns2:displayCharacter>1</ns2:displayCharacter><ns2:description>hydrophobic</ns2:description><ns2:value>1.0</ns2:value></ns2:annotationElement><ns2:annotationElement position="534" colour="-11730944"><ns2:displayCharacter>-</ns2:displayCharacter><ns2:description></ns2:description><ns2:value>0.0</ns2:value></ns2:annotationElement><ns2:annotationElement position="535" colour="-6395904"><ns2:displayCharacter>5</ns2:displayCharacter><ns2:description>polar !aliphatic !aromatic !positive !proline</ns2:description><ns2:value>5.0</ns2:value></ns2:annotationElement><ns2:annotationElement position="536" colour="-5341952"><ns2:displayCharacter>6</ns2:displayCharacter><ns2:description>polar !aliphatic !aromatic !negative !proline !tiny</ns2:description><ns2:value>6.0</ns2:value></ns2:annotationElement><ns2:annotationElement position="537" colour="-2114560"><ns2:displayCharacter>9</ns2:displayCharacter><ns2:description>aliphatic hydrophobic !aromatic !charged !negative !polar !positive !proline !tiny</ns2:description><ns2:value>9.0</ns2:value></ns2:annotationElement><ns2:annotationElement position="538" colour="-7515392"><ns2:displayCharacter>4</ns2:displayCharacter><ns2:description> !aliphatic !aromatic !negative !proline</ns2:description><ns2:value>4.0</ns2:value></ns2:annotationElement><ns2:annotationElement position="539" colour="-10676992"><ns2:displayCharacter>1</ns2:displayCharacter><ns2:description>polar</ns2:description><ns2:value>1.0</ns2:value></ns2:annotationElement><ns2:annotationElement position="540" colour="-10676992"><ns2:displayCharacter>1</ns2:displayCharacter><ns2:description>hydrophobic</ns2:description><ns2:value>1.0</ns2:value></ns2:annotationElement><ns2:annotationElement position="541" colour="-10676992"><ns2:displayCharacter>1</ns2:displayCharacter><ns2:description>hydrophobic</ns2:description><ns2:value>1.0</ns2:value></ns2:annotationElement><ns2:annotationElement position="542" colour="-11730944"><ns2:displayCharacter>0</ns2:displayCharacter><ns2:description></ns2:description><ns2:value>0.0</ns2:value></ns2:annotationElement><ns2:annotationElement position="543" colour="-11730944"><ns2:displayCharacter>0</ns2:displayCharacter><ns2:description></ns2:description><ns2:value>0.0</ns2:value></ns2:annotationElement><ns2:annotationElement position="544" colour="-10676992"><ns2:displayCharacter>1</ns2:displayCharacter><ns2:description>polar</ns2:description><ns2:value>1.0</ns2:value></ns2:annotationElement><ns2:annotationElement position="545" colour="-11730944"><ns2:displayCharacter>0</ns2:displayCharacter><ns2:description></ns2:description><ns2:value>0.0</ns2:value></ns2:annotationElement><ns2:annotationElement position="546" colour="-5341952"><ns2:displayCharacter>6</ns2:displayCharacter><ns2:description>hydrophobic !aromatic !charged !negative !positive !proline</ns2:description><ns2:value>6.0</ns2:value></ns2:annotationElement><ns2:annotationElement position="547" colour="-8569088"><ns2:displayCharacter>3</ns2:displayCharacter><ns2:description> !aliphatic !proline !tiny</ns2:description><ns2:value>3.0</ns2:value></ns2:annotationElement><ns2:annotationElement position="548" colour="-11730944"><ns2:displayCharacter>-</ns2:displayCharacter><ns2:description></ns2:description><ns2:value>0.0</ns2:value></ns2:annotationElement><ns2:annotationElement position="549" colour="-6395904"><ns2:displayCharacter>5</ns2:displayCharacter><ns2:description>hydrophobic !aromatic !negative !proline !tiny</ns2:description><ns2:value>5.0</ns2:value></ns2:annotationElement><ns2:annotationElement position="550" colour="-11730944"><ns2:displayCharacter>-</ns2:displayCharacter><ns2:description></ns2:description><ns2:value>0.0</ns2:value></ns2:annotationElement><ns2:annotationElement position="551" colour="-4288000"><ns2:displayCharacter>7</ns2:displayCharacter><ns2:description>polar !aliphatic !charged !negative !positive !proline !tiny</ns2:description><ns2:value>7.0</ns2:value></ns2:annotationElement><ns2:annotationElement position="552" colour="-11730944"><ns2:displayCharacter>-</ns2:displayCharacter><ns2:description></ns2:description><ns2:value>0.0</ns2:value></ns2:annotationElement><ns2:annotationElement position="553" colour="-11730944"><ns2:displayCharacter>-</ns2:displayCharacter><ns2:description></ns2:description><ns2:value>0.0</ns2:value></ns2:annotationElement><ns2:annotationElement position="554" colour="-11730944"><ns2:displayCharacter>-</ns2:displayCharacter><ns2:description></ns2:description><ns2:value>0.0</ns2:value></ns2:annotationElement><ns2:annotationElement position="555" colour="-8569088"><ns2:displayCharacter>3</ns2:displayCharacter><ns2:description> !aliphatic !aromatic !negative</ns2:description><ns2:value>3.0</ns2:value></ns2:annotationElement><ns2:annotationElement position="556" colour="-7515392"><ns2:displayCharacter>4</ns2:displayCharacter><ns2:description> !aliphatic !proline !small !tiny</ns2:description><ns2:value>4.0</ns2:value></ns2:annotationElement><ns2:annotationElement position="557" colour="-8569088"><ns2:displayCharacter>3</ns2:displayCharacter><ns2:description> !aliphatic !negative !proline</ns2:description><ns2:value>3.0</ns2:value></ns2:annotationElement><ns2:annotationElement position="558" colour="-8569088"><ns2:displayCharacter>3</ns2:displayCharacter><ns2:description> !aromatic !positive !tiny</ns2:description><ns2:value>3.0</ns2:value></ns2:annotationElement><ns2:annotationElement position="559" colour="-2114560"><ns2:displayCharacter>9</ns2:displayCharacter><ns2:description>aliphatic hydrophobic !aromatic !charged !negative !polar !positive !proline !tiny</ns2:description><ns2:value>9.0</ns2:value></ns2:annotationElement><ns2:annotationElement position="560" colour="-8569088"><ns2:displayCharacter>3</ns2:displayCharacter><ns2:description> !aromatic !positive !proline</ns2:description><ns2:value>3.0</ns2:value></ns2:annotationElement><ns2:annotationElement position="561" colour="-8569088"><ns2:displayCharacter>3</ns2:displayCharacter><ns2:description> !aliphatic !aromatic !negative</ns2:description><ns2:value>3.0</ns2:value></ns2:annotationElement><ns2:annotationElement position="562" colour="-7515392"><ns2:displayCharacter>4</ns2:displayCharacter><ns2:description> !aliphatic !aromatic !positive !proline</ns2:description><ns2:value>4.0</ns2:value></ns2:annotationElement><ns2:annotationElement position="563" colour="-8569088"><ns2:displayCharacter>3</ns2:displayCharacter><ns2:description> !aliphatic !aromatic !proline</ns2:description><ns2:value>3.0</ns2:value></ns2:annotationElement><ns2:annotationElement position="564" colour="-7515392"><ns2:displayCharacter>4</ns2:displayCharacter><ns2:description>hydrophobic !negative !proline !tiny</ns2:description><ns2:value>4.0</ns2:value></ns2:annotationElement><ns2:annotationElement position="565" colour="-8569088"><ns2:displayCharacter>3</ns2:displayCharacter><ns2:description> !aliphatic !negative !tiny</ns2:description><ns2:value>3.0</ns2:value></ns2:annotationElement><ns2:annotationElement position="566" colour="-6395904"><ns2:displayCharacter>5</ns2:displayCharacter><ns2:description>hydrophobic !aliphatic !negative !proline !tiny</ns2:description><ns2:value>5.0</ns2:value></ns2:annotationElement><ns2:annotationElement position="567" colour="-11730944"><ns2:displayCharacter>-</ns2:displayCharacter><ns2:description></ns2:description><ns2:value>0.0</ns2:value></ns2:annotationElement><ns2:annotationElement position="568" colour="-11730944"><ns2:displayCharacter>-</ns2:displayCharacter><ns2:description></ns2:description><ns2:value>0.0</ns2:value></ns2:annotationElement><ns2:annotationElement position="569" colour="-11730944"><ns2:displayCharacter>-</ns2:displayCharacter><ns2:description></ns2:description><ns2:value>0.0</ns2:value></ns2:annotationElement><ns2:annotationElement position="570" colour="-11730944"><ns2:displayCharacter>-</ns2:displayCharacter><ns2:description></ns2:description><ns2:value>0.0</ns2:value></ns2:annotationElement><ns2:annotationElement position="571" colour="-11730944"><ns2:displayCharacter>-</ns2:displayCharacter><ns2:description></ns2:description><ns2:value>0.0</ns2:value></ns2:annotationElement><ns2:annotationElement position="572" colour="-8569088"><ns2:displayCharacter>3</ns2:displayCharacter><ns2:description>charged polar positive</ns2:description><ns2:value>3.0</ns2:value></ns2:annotationElement><ns2:annotationElement position="573" colour="-10676992"><ns2:displayCharacter>1</ns2:displayCharacter><ns2:description>hydrophobic</ns2:description><ns2:value>1.0</ns2:value></ns2:annotationElement><ns2:annotationElement position="574" colour="-10676992"><ns2:displayCharacter>1</ns2:displayCharacter><ns2:description>polar</ns2:description><ns2:value>1.0</ns2:value></ns2:annotationElement><ns2:annotationElement position="575" colour="-9623040"><ns2:displayCharacter>2</ns2:displayCharacter><ns2:description>aliphatic hydrophobic</ns2:description><ns2:value>2.0</ns2:value></ns2:annotationElement><ns2:annotationElement position="576" colour="-10676992"><ns2:displayCharacter>1</ns2:displayCharacter><ns2:description>polar</ns2:description><ns2:value>1.0</ns2:value></ns2:annotationElement><ns2:annotationElement position="577" colour="-10676992"><ns2:displayCharacter>1</ns2:displayCharacter><ns2:description>hydrophobic</ns2:description><ns2:value>1.0</ns2:value></ns2:annotationElement><ns2:annotationElement position="578" colour="-6395904"><ns2:displayCharacter>5</ns2:displayCharacter><ns2:description>polar !aliphatic !aromatic !proline !tiny</ns2:description><ns2:value>5.0</ns2:value></ns2:annotationElement><ns2:annotationElement position="579" colour="-7515392"><ns2:displayCharacter>4</ns2:displayCharacter><ns2:description>hydrophobic !aromatic !negative !proline</ns2:description><ns2:value>4.0</ns2:value></ns2:annotationElement><ns2:annotationElement position="580" colour="-2114560"><ns2:displayCharacter>9</ns2:displayCharacter><ns2:description>aliphatic hydrophobic !aromatic !charged !negative !polar !positive !proline !tiny</ns2:description><ns2:value>9.0</ns2:value></ns2:annotationElement><ns2:annotationElement position="581" colour="-5341952"><ns2:displayCharacter>6</ns2:displayCharacter><ns2:description>polar !aliphatic !aromatic !negative !proline !tiny</ns2:description><ns2:value>6.0</ns2:value></ns2:annotationElement><ns2:annotationElement position="582" colour="-7515392"><ns2:displayCharacter>4</ns2:displayCharacter><ns2:description> !aliphatic !aromatic !positive !proline</ns2:description><ns2:value>4.0</ns2:value></ns2:annotationElement><ns2:annotationElement position="583" colour="-11730944"><ns2:displayCharacter>-</ns2:displayCharacter><ns2:description></ns2:description><ns2:value>0.0</ns2:value></ns2:annotationElement><ns2:annotationElement position="584" colour="-11730944"><ns2:displayCharacter>-</ns2:displayCharacter><ns2:description></ns2:description><ns2:value>0.0</ns2:value></ns2:annotationElement><ns2:annotationElement position="585" colour="-11730944"><ns2:displayCharacter>-</ns2:displayCharacter><ns2:description></ns2:description><ns2:value>0.0</ns2:value></ns2:annotationElement><ns2:annotationElement position="586" colour="-11730944"><ns2:displayCharacter>-</ns2:displayCharacter><ns2:description></ns2:description><ns2:value>0.0</ns2:value></ns2:annotationElement><ns2:annotationElement position="587" colour="-11730944"><ns2:displayCharacter>-</ns2:displayCharacter><ns2:description></ns2:description><ns2:value>0.0</ns2:value></ns2:annotationElement><ns2:annotationElement position="588" colour="-11730944"><ns2:displayCharacter>-</ns2:displayCharacter><ns2:description></ns2:description><ns2:value>0.0</ns2:value></ns2:annotationElement><ns2:annotationElement position="589" colour="-11730944"><ns2:displayCharacter>-</ns2:displayCharacter><ns2:description></ns2:description><ns2:value>0.0</ns2:value></ns2:annotationElement><ns2:annotationElement position="590" colour="-11730944"><ns2:displayCharacter>-</ns2:displayCharacter><ns2:description></ns2:description><ns2:value>0.0</ns2:value></ns2:annotationElement><ns2:annotationElement position="591" colour="-11730944"><ns2:displayCharacter>-</ns2:displayCharacter><ns2:description></ns2:description><ns2:value>0.0</ns2:value></ns2:annotationElement><ns2:annotationElement position="592" colour="-11730944"><ns2:displayCharacter>-</ns2:displayCharacter><ns2:description></ns2:description><ns2:value>0.0</ns2:value></ns2:annotationElement><ns2:annotationElement position="593" colour="-11730944"><ns2:displayCharacter>-</ns2:displayCharacter><ns2:description></ns2:description><ns2:value>0.0</ns2:value></ns2:annotationElement><ns2:annotationElement position="594" colour="-11730944"><ns2:displayCharacter>-</ns2:displayCharacter><ns2:description></ns2:description><ns2:value>0.0</ns2:value></ns2:annotationElement><ns2:annotationElement position="595" colour="-11730944"><ns2:displayCharacter>-</ns2:displayCharacter><ns2:description></ns2:description><ns2:value>0.0</ns2:value></ns2:annotationElement><ns2:annotationElement position="596" colour="-5341952"><ns2:displayCharacter>6</ns2:displayCharacter><ns2:description>hydrophobic !charged !negative !positive !proline !tiny</ns2:description><ns2:value>6.0</ns2:value></ns2:annotationElement><ns2:annotationElement position="597" colour="-11730944"><ns2:displayCharacter>-</ns2:displayCharacter><ns2:description></ns2:description><ns2:value>0.0</ns2:value></ns2:annotationElement><ns2:annotationElement position="598" colour="-11730944"><ns2:displayCharacter>-</ns2:displayCharacter><ns2:description></ns2:description><ns2:value>0.0</ns2:value></ns2:annotationElement><ns2:annotationElement position="599" colour="-11730944"><ns2:displayCharacter>-</ns2:displayCharacter><ns2:description></ns2:description><ns2:value>0.0</ns2:value></ns2:annotationElement><ns2:annotationElement position="600" colour="-11730944"><ns2:displayCharacter>-</ns2:displayCharacter><ns2:description></ns2:description><ns2:value>0.0</ns2:value></ns2:annotationElement><ns2:annotationElement position="601" colour="-11730944"><ns2:displayCharacter>-</ns2:displayCharacter><ns2:description></ns2:description><ns2:value>0.0</ns2:value></ns2:annotationElement><ns2:annotationElement position="602" colour="-11730944"><ns2:displayCharacter>-</ns2:displayCharacter><ns2:description></ns2:description><ns2:value>0.0</ns2:value></ns2:annotationElement><ns2:annotationElement position="603" colour="-5341952"><ns2:displayCharacter>6</ns2:displayCharacter><ns2:description>small !aromatic !charged !negative !positive !proline</ns2:description><ns2:value>6.0</ns2:value></ns2:annotationElement><ns2:annotationElement position="604" colour="-8569088"><ns2:displayCharacter>3</ns2:displayCharacter><ns2:description> !aromatic !proline !tiny</ns2:description><ns2:value>3.0</ns2:value></ns2:annotationElement><ns2:annotationElement position="605" colour="-6395904"><ns2:displayCharacter>5</ns2:displayCharacter><ns2:description> !aromatic !charged !negative !positive !proline</ns2:description><ns2:value>5.0</ns2:value></ns2:annotationElement><ns2:annotationElement position="606" colour="-10676992"><ns2:displayCharacter>1</ns2:displayCharacter><ns2:description> !aromatic</ns2:description><ns2:value>1.0</ns2:value></ns2:annotationElement><ns2:annotationElement position="607" colour="-8569088"><ns2:displayCharacter>3</ns2:displayCharacter><ns2:description> !aromatic !negative !proline</ns2:description><ns2:value>3.0</ns2:value></ns2:annotationElement><ns2:annotationElement position="608" colour="-7515392"><ns2:displayCharacter>4</ns2:displayCharacter><ns2:description>small !aliphatic !aromatic !positive</ns2:description><ns2:value>4.0</ns2:value></ns2:annotationElement><ns2:annotationElement position="609" colour="-5341952"><ns2:displayCharacter>6</ns2:displayCharacter><ns2:description>hydrophobic !aliphatic !charged !negative !positive !proline</ns2:description><ns2:value>6.0</ns2:value></ns2:annotationElement><ns2:annotationElement position="610" colour="-10676992"><ns2:displayCharacter>1</ns2:displayCharacter><ns2:description>hydrophobic</ns2:description><ns2:value>1.0</ns2:value></ns2:annotationElement><ns2:annotationElement position="611" colour="-8569088"><ns2:displayCharacter>3</ns2:displayCharacter><ns2:description> !aromatic !negative !proline</ns2:description><ns2:value>3.0</ns2:value></ns2:annotationElement><ns2:annotationElement position="612" colour="-6395904"><ns2:displayCharacter>5</ns2:displayCharacter><ns2:description>hydrophobic !aromatic !negative !proline !tiny</ns2:description><ns2:value>5.0</ns2:value></ns2:annotationElement><ns2:annotationElement position="613" colour="-10676992"><ns2:displayCharacter>1</ns2:displayCharacter><ns2:description>polar</ns2:description><ns2:value>1.0</ns2:value></ns2:annotationElement><ns2:annotationElement position="614" colour="-7515392"><ns2:displayCharacter>4</ns2:displayCharacter><ns2:description> !aliphatic !aromatic !negative !proline</ns2:description><ns2:value>4.0</ns2:value></ns2:annotationElement><ns2:annotationElement position="615" colour="-11730944"><ns2:displayCharacter>-</ns2:displayCharacter><ns2:description></ns2:description><ns2:value>0.0</ns2:value></ns2:annotationElement><ns2:annotationElement position="616" colour="-11730944"><ns2:displayCharacter>-</ns2:displayCharacter><ns2:description></ns2:description><ns2:value>0.0</ns2:value></ns2:annotationElement><ns2:annotationElement position="617" colour="-9623040"><ns2:displayCharacter>2</ns2:displayCharacter><ns2:description> !aliphatic !proline</ns2:description><ns2:value>2.0</ns2:value></ns2:annotationElement><ns2:annotationElement position="618" colour="-11730944"><ns2:displayCharacter>-</ns2:displayCharacter><ns2:description></ns2:description><ns2:value>0.0</ns2:value></ns2:annotationElement><ns2:annotationElement position="619" colour="-11730944"><ns2:displayCharacter>-</ns2:displayCharacter><ns2:description></ns2:description><ns2:value>0.0</ns2:value></ns2:annotationElement><ns2:annotationElement position="620" colour="-11730944"><ns2:displayCharacter>-</ns2:displayCharacter><ns2:description></ns2:description><ns2:value>0.0</ns2:value></ns2:annotationElement><ns2:annotationElement position="621" colour="-3234048"><ns2:displayCharacter>8</ns2:displayCharacter><ns2:description>small tiny !aliphatic !aromatic !charged !negative !positive !proline</ns2:description><ns2:value>8.0</ns2:value></ns2:annotationElement><ns2:annotationElement position="622" colour="-9623040"><ns2:displayCharacter>2</ns2:displayCharacter><ns2:description> !aliphatic !negative</ns2:description><ns2:value>2.0</ns2:value></ns2:annotationElement><ns2:annotationElement position="623" colour="-8569088"><ns2:displayCharacter>3</ns2:displayCharacter><ns2:description> !aliphatic !negative !proline</ns2:description><ns2:value>3.0</ns2:value></ns2:annotationElement><ns2:annotationElement position="624" colour="-6395904"><ns2:displayCharacter>5</ns2:displayCharacter><ns2:description>hydrophobic !aromatic !negative !proline !tiny</ns2:description><ns2:value>5.0</ns2:value></ns2:annotationElement><ns2:annotationElement position="625" colour="-10676992"><ns2:displayCharacter>1</ns2:displayCharacter><ns2:description>small</ns2:description><ns2:value>1.0</ns2:value></ns2:annotationElement><ns2:annotationElement position="626" colour="-11730944"><ns2:displayCharacter>0</ns2:displayCharacter><ns2:description></ns2:description><ns2:value>0.0</ns2:value></ns2:annotationElement><ns2:annotationElement position="627" colour="-6395904"><ns2:displayCharacter>5</ns2:displayCharacter><ns2:description> !charged !negative !positive !proline !tiny</ns2:description><ns2:value>5.0</ns2:value></ns2:annotationElement><ns2:annotationElement position="628" colour="-10676992"><ns2:displayCharacter>1</ns2:displayCharacter><ns2:description> !tiny</ns2:description><ns2:value>1.0</ns2:value></ns2:annotationElement><ns2:annotationElement position="629" colour="-11730944"><ns2:displayCharacter>-</ns2:displayCharacter><ns2:description></ns2:description><ns2:value>0.0</ns2:value></ns2:annotationElement><ns2:annotationElement position="630" colour="-6395904"><ns2:displayCharacter>5</ns2:displayCharacter><ns2:description>polar !aliphatic !aromatic !negative !proline</ns2:description><ns2:value>5.0</ns2:value></ns2:annotationElement><ns2:annotationElement position="631" colour="-7515392"><ns2:displayCharacter>4</ns2:displayCharacter><ns2:description>hydrophobic !negative !proline !tiny</ns2:description><ns2:value>4.0</ns2:value></ns2:annotationElement><ns2:annotationElement position="632" colour="-6395904"><ns2:displayCharacter>5</ns2:displayCharacter><ns2:description> !aromatic !charged !negative !positive !proline</ns2:description><ns2:value>5.0</ns2:value></ns2:annotationElement><ns2:annotationElement position="633" colour="-11730944"><ns2:displayCharacter>-</ns2:displayCharacter><ns2:description></ns2:description><ns2:value>0.0</ns2:value></ns2:annotationElement><ns2:annotationElement position="634" colour="-11730944"><ns2:displayCharacter>-</ns2:displayCharacter><ns2:description></ns2:description><ns2:value>0.0</ns2:value></ns2:annotationElement><ns2:annotationElement position="635" colour="-8569088"><ns2:displayCharacter>3</ns2:displayCharacter><ns2:description> !aliphatic !negative !proline</ns2:description><ns2:value>3.0</ns2:value></ns2:annotationElement><ns2:annotationElement position="636" colour="-7515392"><ns2:displayCharacter>4</ns2:displayCharacter><ns2:description> !aliphatic !aromatic !positive !proline</ns2:description><ns2:value>4.0</ns2:value></ns2:annotationElement><ns2:annotationElement position="637" colour="-8569088"><ns2:displayCharacter>3</ns2:displayCharacter><ns2:description> !aliphatic !negative !proline</ns2:description><ns2:value>3.0</ns2:value></ns2:annotationElement><ns2:annotationElement position="638" colour="-5341952"><ns2:displayCharacter>6</ns2:displayCharacter><ns2:description>polar !aliphatic !charged !negative !positive !proline</ns2:description><ns2:value>6.0</ns2:value></ns2:annotationElement><ns2:annotationElement position="639" colour="-9623040"><ns2:displayCharacter>2</ns2:displayCharacter><ns2:description> !positive !proline</ns2:description><ns2:value>2.0</ns2:value></ns2:annotationElement><ns2:annotationElement position="640" colour="-7515392"><ns2:displayCharacter>4</ns2:displayCharacter><ns2:description> !aliphatic !aromatic !negative !proline</ns2:description><ns2:value>4.0</ns2:value></ns2:annotationElement><ns2:annotationElement position="641" colour="-9623040"><ns2:displayCharacter>2</ns2:displayCharacter><ns2:description> !negative !proline</ns2:description><ns2:value>2.0</ns2:value></ns2:annotationElement><ns2:annotationElement position="642" colour="-7515392"><ns2:displayCharacter>4</ns2:displayCharacter><ns2:description> !aliphatic !aromatic !negative !tiny</ns2:description><ns2:value>4.0</ns2:value></ns2:annotationElement><ns2:annotationElement position="643" colour="-8569088"><ns2:displayCharacter>3</ns2:displayCharacter><ns2:description> !aromatic !positive !proline</ns2:description><ns2:value>3.0</ns2:value></ns2:annotationElement><ns2:annotationElement position="644" colour="-6395904"><ns2:displayCharacter>5</ns2:displayCharacter><ns2:description>hydrophobic !negative !proline !small !tiny</ns2:description><ns2:value>5.0</ns2:value></ns2:annotationElement><ns2:annotationElement position="645" colour="-8569088"><ns2:displayCharacter>3</ns2:displayCharacter><ns2:description> !aliphatic !proline !tiny</ns2:description><ns2:value>3.0</ns2:value></ns2:annotationElement><ns2:annotationElement position="646" colour="-8569088"><ns2:displayCharacter>3</ns2:displayCharacter><ns2:description> !aliphatic !aromatic !negative</ns2:description><ns2:value>3.0</ns2:value></ns2:annotationElement><ns2:annotationElement position="647" colour="-7515392"><ns2:displayCharacter>4</ns2:displayCharacter><ns2:description> !aliphatic !aromatic !proline !tiny</ns2:description><ns2:value>4.0</ns2:value></ns2:annotationElement><ns2:annotationElement position="648" colour="-11730944"><ns2:displayCharacter>-</ns2:displayCharacter><ns2:description></ns2:description><ns2:value>0.0</ns2:value></ns2:annotationElement><ns2:annotationElement position="649" colour="-11730944"><ns2:displayCharacter>-</ns2:displayCharacter><ns2:description></ns2:description><ns2:value>0.0</ns2:value></ns2:annotationElement><ns2:annotationElement position="650" colour="-11730944"><ns2:displayCharacter>-</ns2:displayCharacter><ns2:description></ns2:description><ns2:value>0.0</ns2:value></ns2:annotationElement><ns2:annotationElement position="651" colour="-11730944"><ns2:displayCharacter>-</ns2:displayCharacter><ns2:description></ns2:description><ns2:value>0.0</ns2:value></ns2:annotationElement><ns2:annotationElement position="652" colour="-11730944"><ns2:displayCharacter>-</ns2:displayCharacter><ns2:description></ns2:description><ns2:value>0.0</ns2:value></ns2:annotationElement><ns2:annotationElement position="653" colour="-11730944"><ns2:displayCharacter>0</ns2:displayCharacter><ns2:description></ns2:description><ns2:value>0.0</ns2:value></ns2:annotationElement><ns2:annotationElement position="654" colour="-11730944"><ns2:displayCharacter>0</ns2:displayCharacter><ns2:description></ns2:description><ns2:value>0.0</ns2:value></ns2:annotationElement><ns2:annotationElement position="655" colour="-11730944"><ns2:displayCharacter>0</ns2:displayCharacter><ns2:description></ns2:description><ns2:value>0.0</ns2:value></ns2:annotationElement><ns2:annotationElement position="656" colour="-9623040"><ns2:displayCharacter>2</ns2:displayCharacter><ns2:description>hydrophobic polar</ns2:description><ns2:value>2.0</ns2:value></ns2:annotationElement><ns2:annotationElement position="657" colour="-10676992"><ns2:displayCharacter>1</ns2:displayCharacter><ns2:description>small</ns2:description><ns2:value>1.0</ns2:value></ns2:annotationElement><ns2:annotationElement position="658" colour="-10676992"><ns2:displayCharacter>1</ns2:displayCharacter><ns2:description>hydrophobic</ns2:description><ns2:value>1.0</ns2:value></ns2:annotationElement><ns2:annotationElement position="659" colour="-11730944"><ns2:displayCharacter>0</ns2:displayCharacter><ns2:description></ns2:description><ns2:value>0.0</ns2:value></ns2:annotationElement><ns2:annotationElement position="660" colour="-10676992"><ns2:displayCharacter>1</ns2:displayCharacter><ns2:description>polar</ns2:description><ns2:value>1.0</ns2:value></ns2:annotationElement><ns2:annotationElement position="661" colour="-11730944"><ns2:displayCharacter>0</ns2:displayCharacter><ns2:description></ns2:description><ns2:value>0.0</ns2:value></ns2:annotationElement><ns2:annotationElement position="662" colour="-10676992"><ns2:displayCharacter>1</ns2:displayCharacter><ns2:description>polar</ns2:description><ns2:value>1.0</ns2:value></ns2:annotationElement><ns2:annotationElement position="663" colour="-11730944"><ns2:displayCharacter>-</ns2:displayCharacter><ns2:description></ns2:description><ns2:value>0.0</ns2:value></ns2:annotationElement><ns2:annotationElement position="664" colour="-11730944"><ns2:displayCharacter>-</ns2:displayCharacter><ns2:description></ns2:description><ns2:value>0.0</ns2:value></ns2:annotationElement><ns2:annotationElement position="665" colour="-11730944"><ns2:displayCharacter>-</ns2:displayCharacter><ns2:description></ns2:description><ns2:value>0.0</ns2:value></ns2:annotationElement><ns2:annotationElement position="666" colour="-9623040"><ns2:displayCharacter>2</ns2:displayCharacter><ns2:description>aliphatic hydrophobic</ns2:description><ns2:value>2.0</ns2:value></ns2:annotationElement><ns2:annotationElement position="667" colour="-11730944"><ns2:displayCharacter>0</ns2:displayCharacter><ns2:description></ns2:description><ns2:value>0.0</ns2:value></ns2:annotationElement><ns2:annotationElement position="668" colour="-10676992"><ns2:displayCharacter>1</ns2:displayCharacter><ns2:description>small</ns2:description><ns2:value>1.0</ns2:value></ns2:annotationElement><ns2:annotationElement position="669" colour="-10676992"><ns2:displayCharacter>1</ns2:displayCharacter><ns2:description>hydrophobic</ns2:description><ns2:value>1.0</ns2:value></ns2:annotationElement><ns2:annotationElement position="670" colour="-11730944"><ns2:displayCharacter>0</ns2:displayCharacter><ns2:description></ns2:description><ns2:value>0.0</ns2:value></ns2:annotationElement><ns2:annotationElement position="671" colour="-11730944"><ns2:displayCharacter>-</ns2:displayCharacter><ns2:description></ns2:description><ns2:value>0.0</ns2:value></ns2:annotationElement><ns2:annotationElement position="672" colour="-11730944"><ns2:displayCharacter>-</ns2:displayCharacter><ns2:description></ns2:description><ns2:value>0.0</ns2:value></ns2:annotationElement><ns2:annotationElement position="673" colour="-11730944"><ns2:displayCharacter>-</ns2:displayCharacter><ns2:description></ns2:description><ns2:value>0.0</ns2:value></ns2:annotationElement><ns2:annotationElement position="674" colour="-11730944"><ns2:displayCharacter>-</ns2:displayCharacter><ns2:description></ns2:description><ns2:value>0.0</ns2:value></ns2:annotationElement><ns2:annotationElement position="675" colour="-11730944"><ns2:displayCharacter>0</ns2:displayCharacter><ns2:description></ns2:description><ns2:value>0.0</ns2:value></ns2:annotationElement><ns2:annotationElement position="676" colour="-11730944"><ns2:displayCharacter>0</ns2:displayCharacter><ns2:description></ns2:description><ns2:value>0.0</ns2:value></ns2:annotationElement><ns2:annotationElement position="677" colour="-11730944"><ns2:displayCharacter>-</ns2:displayCharacter><ns2:description></ns2:description><ns2:value>0.0</ns2:value></ns2:annotationElement><ns2:annotationElement position="678" colour="-10676992"><ns2:displayCharacter>1</ns2:displayCharacter><ns2:description>hydrophobic</ns2:description><ns2:value>1.0</ns2:value></ns2:annotationElement><ns2:annotationElement position="679" colour="-9623040"><ns2:displayCharacter>2</ns2:displayCharacter><ns2:description>charged polar</ns2:description><ns2:value>2.0</ns2:value></ns2:annotationElement><ns2:annotationElement position="680" colour="-11730944"><ns2:displayCharacter>-</ns2:displayCharacter><ns2:description></ns2:description><ns2:value>0.0</ns2:value></ns2:annotationElement><ns2:annotationElement position="681" colour="-11730944"><ns2:displayCharacter>-</ns2:displayCharacter><ns2:description></ns2:description><ns2:value>0.0</ns2:value></ns2:annotationElement><ns2:annotationElement position="682" colour="-11730944"><ns2:displayCharacter>0</ns2:displayCharacter><ns2:description></ns2:description><ns2:value>0.0</ns2:value></ns2:annotationElement><ns2:annotationElement position="683" colour="-9623040"><ns2:displayCharacter>2</ns2:displayCharacter><ns2:description>aromatic hydrophobic</ns2:description><ns2:value>2.0</ns2:value></ns2:annotationElement><ns2:annotationElement position="684" colour="-8569088"><ns2:displayCharacter>3</ns2:displayCharacter><ns2:description> !aromatic !negative !proline</ns2:description><ns2:value>3.0</ns2:value></ns2:annotationElement><ns2:annotationElement position="685" colour="-9623040"><ns2:displayCharacter>2</ns2:displayCharacter><ns2:description> !aromatic !proline</ns2:description><ns2:value>2.0</ns2:value></ns2:annotationElement><ns2:annotationElement position="686" colour="-11730944"><ns2:displayCharacter>-</ns2:displayCharacter><ns2:description></ns2:description><ns2:value>0.0</ns2:value></ns2:annotationElement><ns2:annotationElement position="687" colour="-11730944"><ns2:displayCharacter>-</ns2:displayCharacter><ns2:description></ns2:description><ns2:value>0.0</ns2:value></ns2:annotationElement><ns2:annotationElement position="688" colour="-11730944"><ns2:displayCharacter>-</ns2:displayCharacter><ns2:description></ns2:description><ns2:value>0.0</ns2:value></ns2:annotationElement><ns2:annotationElement position="689" colour="-11730944"><ns2:displayCharacter>-</ns2:displayCharacter><ns2:description></ns2:description><ns2:value>0.0</ns2:value></ns2:annotationElement><ns2:annotationElement position="690" colour="-11730944"><ns2:displayCharacter>-</ns2:displayCharacter><ns2:description></ns2:description><ns2:value>0.0</ns2:value></ns2:annotationElement><ns2:annotationElement position="691" colour="-11730944"><ns2:displayCharacter>-</ns2:displayCharacter><ns2:description></ns2:description><ns2:value>0.0</ns2:value></ns2:annotationElement><ns2:annotationElement position="692" colour="-11730944"><ns2:displayCharacter>-</ns2:displayCharacter><ns2:description></ns2:description><ns2:value>0.0</ns2:value></ns2:annotationElement><ns2:annotationElement position="693" colour="-11730944"><ns2:displayCharacter>-</ns2:displayCharacter><ns2:description></ns2:description><ns2:value>0.0</ns2:value></ns2:annotationElement><ns2:annotationElement position="694" colour="-11730944"><ns2:displayCharacter>-</ns2:displayCharacter><ns2:description></ns2:description><ns2:value>0.0</ns2:value></ns2:annotationElement><ns2:annotationElement position="695" colour="-11730944"><ns2:displayCharacter>-</ns2:displayCharacter><ns2:description></ns2:description><ns2:value>0.0</ns2:value></ns2:annotationElement><ns2:annotationElement position="696" colour="-11730944"><ns2:displayCharacter>-</ns2:displayCharacter><ns2:description></ns2:description><ns2:value>0.0</ns2:value></ns2:annotationElement><ns2:annotationElement position="697" colour="-11730944"><ns2:displayCharacter>-</ns2:displayCharacter><ns2:description></ns2:description><ns2:value>0.0</ns2:value></ns2:annotationElement><ns2:annotationElement position="698" colour="-11730944"><ns2:displayCharacter>-</ns2:displayCharacter><ns2:description></ns2:description><ns2:value>0.0</ns2:value></ns2:annotationElement><ns2:annotationElement position="699" colour="-11730944"><ns2:displayCharacter>-</ns2:displayCharacter><ns2:description></ns2:description><ns2:value>0.0</ns2:value></ns2:annotationElement><ns2:annotationElement position="700" colour="-11730944"><ns2:displayCharacter>-</ns2:displayCharacter><ns2:description></ns2:description><ns2:value>0.0</ns2:value></ns2:annotationElement><ns2:annotationElement position="701" colour="-11730944"><ns2:displayCharacter>-</ns2:displayCharacter><ns2:description></ns2:description><ns2:value>0.0</ns2:value></ns2:annotationElement><ns2:annotationElement position="702" colour="-11730944"><ns2:displayCharacter>0</ns2:displayCharacter><ns2:description></ns2:description><ns2:value>0.0</ns2:value></ns2:annotationElement><ns2:annotationElement position="703" colour="-11730944"><ns2:displayCharacter>0</ns2:displayCharacter><ns2:description></ns2:description><ns2:value>0.0</ns2:value></ns2:annotationElement><ns2:annotationElement position="704" colour="-11730944"><ns2:displayCharacter>0</ns2:displayCharacter><ns2:description></ns2:description><ns2:value>0.0</ns2:value></ns2:annotationElement><ns2:annotationElement position="705" colour="-11730944"><ns2:displayCharacter>0</ns2:displayCharacter><ns2:description></ns2:description><ns2:value>0.0</ns2:value></ns2:annotationElement><ns2:annotationElement position="706" colour="-10676992"><ns2:displayCharacter>1</ns2:displayCharacter><ns2:description>small</ns2:description><ns2:value>1.0</ns2:value></ns2:annotationElement><ns2:annotationElement position="707" colour="-10676992"><ns2:displayCharacter>1</ns2:displayCharacter><ns2:description>small</ns2:description><ns2:value>1.0</ns2:value></ns2:annotationElement><ns2:annotationElement position="708" colour="-11730944"><ns2:displayCharacter>0</ns2:displayCharacter><ns2:description></ns2:description><ns2:value>0.0</ns2:value></ns2:annotationElement><ns2:annotationElement position="709" colour="-10676992"><ns2:displayCharacter>1</ns2:displayCharacter><ns2:description>polar</ns2:description><ns2:value>1.0</ns2:value></ns2:annotationElement><ns2:annotationElement position="710" colour="-11730944"><ns2:displayCharacter>0</ns2:displayCharacter><ns2:description></ns2:description><ns2:value>0.0</ns2:value></ns2:annotationElement><ns2:annotationElement position="711" colour="-11730944"><ns2:displayCharacter>-</ns2:displayCharacter><ns2:description></ns2:description><ns2:value>0.0</ns2:value></ns2:annotationElement><ns2:annotationElement position="712" colour="-11730944"><ns2:displayCharacter>-</ns2:displayCharacter><ns2:description></ns2:description><ns2:value>0.0</ns2:value></ns2:annotationElement><ns2:annotationElement position="713" colour="-9623040"><ns2:displayCharacter>2</ns2:displayCharacter><ns2:description>aliphatic hydrophobic</ns2:description><ns2:value>2.0</ns2:value></ns2:annotationElement><ns2:annotationElement position="714" colour="-11730944"><ns2:displayCharacter>0</ns2:displayCharacter><ns2:description></ns2:description><ns2:value>0.0</ns2:value></ns2:annotationElement><ns2:annotationElement position="715" colour="-11730944"><ns2:displayCharacter>0</ns2:displayCharacter><ns2:description></ns2:description><ns2:value>0.0</ns2:value></ns2:annotationElement><ns2:annotationElement position="716" colour="-10676992"><ns2:displayCharacter>1</ns2:displayCharacter><ns2:description>polar</ns2:description><ns2:value>1.0</ns2:value></ns2:annotationElement><ns2:annotationElement position="717" colour="-11730944"><ns2:displayCharacter>-</ns2:displayCharacter><ns2:description></ns2:description><ns2:value>0.0</ns2:value></ns2:annotationElement><ns2:annotationElement position="718" colour="-11730944"><ns2:displayCharacter>-</ns2:displayCharacter><ns2:description></ns2:description><ns2:value>0.0</ns2:value></ns2:annotationElement><ns2:annotationElement position="719" colour="-11730944"><ns2:displayCharacter>-</ns2:displayCharacter><ns2:description></ns2:description><ns2:value>0.0</ns2:value></ns2:annotationElement><ns2:annotationElement position="720" colour="-11730944"><ns2:displayCharacter>-</ns2:displayCharacter><ns2:description></ns2:description><ns2:value>0.0</ns2:value></ns2:annotationElement><ns2:annotationElement position="721" colour="-11730944"><ns2:displayCharacter>-</ns2:displayCharacter><ns2:description></ns2:description><ns2:value>0.0</ns2:value></ns2:annotationElement><ns2:annotationElement position="722" colour="-11730944"><ns2:displayCharacter>-</ns2:displayCharacter><ns2:description></ns2:description><ns2:value>0.0</ns2:value></ns2:annotationElement><ns2:annotationElement position="723" colour="-11730944"><ns2:displayCharacter>-</ns2:displayCharacter><ns2:description></ns2:description><ns2:value>0.0</ns2:value></ns2:annotationElement><ns2:annotationElement position="724" colour="-11730944"><ns2:displayCharacter>-</ns2:displayCharacter><ns2:description></ns2:description><ns2:value>0.0</ns2:value></ns2:annotationElement><ns2:annotationElement position="725" colour="-11730944"><ns2:displayCharacter>-</ns2:displayCharacter><ns2:description></ns2:description><ns2:value>0.0</ns2:value></ns2:annotationElement><ns2:annotationElement position="726" colour="-11730944"><ns2:displayCharacter>-</ns2:displayCharacter><ns2:description></ns2:description><ns2:value>0.0</ns2:value></ns2:annotationElement><ns2:annotationElement position="727" colour="-11730944"><ns2:displayCharacter>-</ns2:displayCharacter><ns2:description></ns2:description><ns2:value>0.0</ns2:value></ns2:annotationElement><ns2:annotationElement position="728" colour="-11730944"><ns2:displayCharacter>-</ns2:displayCharacter><ns2:description></ns2:description><ns2:value>0.0</ns2:value></ns2:annotationElement><ns2:annotationElement position="729" colour="-11730944"><ns2:displayCharacter>-</ns2:displayCharacter><ns2:description></ns2:description><ns2:value>0.0</ns2:value></ns2:annotationElement><ns2:annotationElement position="730" colour="-11730944"><ns2:displayCharacter>-</ns2:displayCharacter><ns2:description></ns2:description><ns2:value>0.0</ns2:value></ns2:annotationElement><ns2:annotationElement position="731" colour="-11730944"><ns2:displayCharacter>-</ns2:displayCharacter><ns2:description></ns2:description><ns2:value>0.0</ns2:value></ns2:annotationElement><ns2:annotationElement position="732" colour="-11730944"><ns2:displayCharacter>-</ns2:displayCharacter><ns2:description></ns2:description><ns2:value>0.0</ns2:value></ns2:annotationElement><ns2:annotationElement position="733" colour="-11730944"><ns2:displayCharacter>-</ns2:displayCharacter><ns2:description></ns2:description><ns2:value>0.0</ns2:value></ns2:annotationElement><ns2:annotationElement position="734" colour="-11730944"><ns2:displayCharacter>-</ns2:displayCharacter><ns2:description></ns2:description><ns2:value>0.0</ns2:value></ns2:annotationElement><ns2:annotationElement position="735" colour="-11730944"><ns2:displayCharacter>-</ns2:displayCharacter><ns2:description></ns2:description><ns2:value>0.0</ns2:value></ns2:annotationElement><ns2:annotationElement position="736" colour="-11730944"><ns2:displayCharacter>-</ns2:displayCharacter><ns2:description></ns2:description><ns2:value>0.0</ns2:value></ns2:annotationElement><ns2:annotationElement position="737" colour="-11730944"><ns2:displayCharacter>-</ns2:displayCharacter><ns2:description></ns2:description><ns2:value>0.0</ns2:value></ns2:annotationElement><ns2:annotationElement position="738" colour="-11730944"><ns2:displayCharacter>0</ns2:displayCharacter><ns2:description></ns2:description><ns2:value>0.0</ns2:value></ns2:annotationElement><ns2:annotationElement position="739" colour="-11730944"><ns2:displayCharacter>0</ns2:displayCharacter><ns2:description></ns2:description><ns2:value>0.0</ns2:value></ns2:annotationElement><ns2:annotationElement position="740" colour="-10676992"><ns2:displayCharacter>1</ns2:displayCharacter><ns2:description>polar</ns2:description><ns2:value>1.0</ns2:value></ns2:annotationElement><ns2:annotationElement position="741" colour="-11730944"><ns2:displayCharacter>0</ns2:displayCharacter><ns2:description></ns2:description><ns2:value>0.0</ns2:value></ns2:annotationElement><ns2:annotationElement position="742" colour="-11730944"><ns2:displayCharacter>0</ns2:displayCharacter><ns2:description></ns2:description><ns2:value>0.0</ns2:value></ns2:annotationElement><ns2:annotationElement position="743" colour="-11730944"><ns2:displayCharacter>0</ns2:displayCharacter><ns2:description></ns2:description><ns2:value>0.0</ns2:value></ns2:annotationElement><ns2:annotationElement position="744" colour="-11730944"><ns2:displayCharacter>0</ns2:displayCharacter><ns2:description></ns2:description><ns2:value>0.0</ns2:value></ns2:annotationElement><ns2:annotationElement position="745" colour="-10676992"><ns2:displayCharacter>1</ns2:displayCharacter><ns2:description>small</ns2:description><ns2:value>1.0</ns2:value></ns2:annotationElement><ns2:annotationElement position="746" colour="-10676992"><ns2:displayCharacter>1</ns2:displayCharacter><ns2:description>hydrophobic</ns2:description><ns2:value>1.0</ns2:value></ns2:annotationElement><ns2:annotationElement position="747" colour="-11730944"><ns2:displayCharacter>0</ns2:displayCharacter><ns2:description></ns2:description><ns2:value>0.0</ns2:value></ns2:annotationElement><ns2:annotationElement position="748" colour="-10676992"><ns2:displayCharacter>1</ns2:displayCharacter><ns2:description>hydrophobic</ns2:description><ns2:value>1.0</ns2:value></ns2:annotationElement><ns2:annotationElement position="749" colour="-11730944"><ns2:displayCharacter>0</ns2:displayCharacter><ns2:description></ns2:description><ns2:value>0.0</ns2:value></ns2:annotationElement><ns2:annotationElement position="750" colour="-11730944"><ns2:displayCharacter>0</ns2:displayCharacter><ns2:description></ns2:description><ns2:value>0.0</ns2:value></ns2:annotationElement><ns2:annotationElement position="751" colour="-11730944"><ns2:displayCharacter>0</ns2:displayCharacter><ns2:description></ns2:description><ns2:value>0.0</ns2:value></ns2:annotationElement><ns2:annotationElement position="752" colour="-11730944"><ns2:displayCharacter>-</ns2:displayCharacter><ns2:description></ns2:description><ns2:value>0.0</ns2:value></ns2:annotationElement><ns2:annotationElement position="753" colour="-11730944"><ns2:displayCharacter>-</ns2:displayCharacter><ns2:description></ns2:description><ns2:value>0.0</ns2:value></ns2:annotationElement><ns2:annotationElement position="754" colour="-11730944"><ns2:displayCharacter>-</ns2:displayCharacter><ns2:description></ns2:description><ns2:value>0.0</ns2:value></ns2:annotationElement><ns2:annotationElement position="755" colour="-11730944"><ns2:displayCharacter>-</ns2:displayCharacter><ns2:description></ns2:description><ns2:value>0.0</ns2:value></ns2:annotationElement><ns2:annotationElement position="756" colour="-11730944"><ns2:displayCharacter>-</ns2:displayCharacter><ns2:description></ns2:description><ns2:value>0.0</ns2:value></ns2:annotationElement><ns2:annotationElement position="757" colour="-11730944"><ns2:displayCharacter>-</ns2:displayCharacter><ns2:description></ns2:description><ns2:value>0.0</ns2:value></ns2:annotationElement><ns2:annotationElement position="758" colour="-11730944"><ns2:displayCharacter>-</ns2:displayCharacter><ns2:description></ns2:description><ns2:value>0.0</ns2:value></ns2:annotationElement><ns2:annotationElement position="759" colour="-11730944"><ns2:displayCharacter>-</ns2:displayCharacter><ns2:description></ns2:description><ns2:value>0.0</ns2:value></ns2:annotationElement><ns2:annotationElement position="760" colour="-11730944"><ns2:displayCharacter>-</ns2:displayCharacter><ns2:description></ns2:description><ns2:value>0.0</ns2:value></ns2:annotationElement><ns2:annotationElement position="761" colour="-11730944"><ns2:displayCharacter>-</ns2:displayCharacter><ns2:description></ns2:description><ns2:value>0.0</ns2:value></ns2:annotationElement><ns2:annotationElement position="762" colour="-11730944"><ns2:displayCharacter>0</ns2:displayCharacter><ns2:description></ns2:description><ns2:value>0.0</ns2:value></ns2:annotationElement><ns2:annotationElement position="763" colour="-11730944"><ns2:displayCharacter>0</ns2:displayCharacter><ns2:description></ns2:description><ns2:value>0.0</ns2:value></ns2:annotationElement><ns2:annotationElement position="764" colour="-11730944"><ns2:displayCharacter>0</ns2:displayCharacter><ns2:description></ns2:description><ns2:value>0.0</ns2:value></ns2:annotationElement><ns2:annotationElement position="765" colour="-10676992"><ns2:displayCharacter>1</ns2:displayCharacter><ns2:description>polar</ns2:description><ns2:value>1.0</ns2:value></ns2:annotationElement><ns2:annotationElement position="766" colour="-11730944"><ns2:displayCharacter>0</ns2:displayCharacter><ns2:description></ns2:description><ns2:value>0.0</ns2:value></ns2:annotationElement><ns2:annotationElement position="767" colour="-9623040"><ns2:displayCharacter>2</ns2:displayCharacter><ns2:description>hydrophobic small</ns2:description><ns2:value>2.0</ns2:value></ns2:annotationElement><ns2:annotationElement position="768" colour="-11730944"><ns2:displayCharacter>0</ns2:displayCharacter><ns2:description></ns2:description><ns2:value>0.0</ns2:value></ns2:annotationElement><ns2:annotationElement position="769" colour="-11730944"><ns2:displayCharacter>0</ns2:displayCharacter><ns2:description></ns2:description><ns2:value>0.0</ns2:value></ns2:annotationElement><ns2:annotationElement position="770" colour="-11730944"><ns2:displayCharacter>-</ns2:displayCharacter><ns2:description></ns2:description><ns2:value>0.0</ns2:value></ns2:annotationElement><ns2:annotationElement position="771" colour="-11730944"><ns2:displayCharacter>-</ns2:displayCharacter><ns2:description></ns2:description><ns2:value>0.0</ns2:value></ns2:annotationElement><ns2:annotationElement position="772" colour="-11730944"><ns2:displayCharacter>-</ns2:displayCharacter><ns2:description></ns2:description><ns2:value>0.0</ns2:value></ns2:annotationElement><ns2:annotationElement position="773" colour="-11730944"><ns2:displayCharacter>-</ns2:displayCharacter><ns2:description></ns2:description><ns2:value>0.0</ns2:value></ns2:annotationElement><ns2:annotationElement position="774" colour="-11730944"><ns2:displayCharacter>0</ns2:displayCharacter><ns2:description></ns2:description><ns2:value>0.0</ns2:value></ns2:annotationElement><ns2:annotationElement position="775" colour="-10676992"><ns2:displayCharacter>1</ns2:displayCharacter><ns2:description>small</ns2:description><ns2:value>1.0</ns2:value></ns2:annotationElement><ns2:annotationElement position="776" colour="-9623040"><ns2:displayCharacter>2</ns2:displayCharacter><ns2:description>charged polar</ns2:description><ns2:value>2.0</ns2:value></ns2:annotationElement><ns2:annotationElement position="777" colour="-11730944"><ns2:displayCharacter>0</ns2:displayCharacter><ns2:description></ns2:description><ns2:value>0.0</ns2:value></ns2:annotationElement><ns2:annotationElement position="778" colour="-9623040"><ns2:displayCharacter>2</ns2:displayCharacter><ns2:description>aliphatic hydrophobic</ns2:description><ns2:value>2.0</ns2:value></ns2:annotationElement><ns2:annotationElement position="779" colour="-11730944"><ns2:displayCharacter>-</ns2:displayCharacter><ns2:description></ns2:description><ns2:value>0.0</ns2:value></ns2:annotationElement><ns2:annotationElement position="780" colour="-11730944"><ns2:displayCharacter>-</ns2:displayCharacter><ns2:description></ns2:description><ns2:value>0.0</ns2:value></ns2:annotationElement><ns2:annotationElement position="781" colour="-11730944"><ns2:displayCharacter>-</ns2:displayCharacter><ns2:description></ns2:description><ns2:value>0.0</ns2:value></ns2:annotationElement><ns2:annotationElement position="782" colour="-11730944"><ns2:displayCharacter>-</ns2:displayCharacter><ns2:description></ns2:description><ns2:value>0.0</ns2:value></ns2:annotationElement><ns2:annotationElement position="783" colour="-11730944"><ns2:displayCharacter>-</ns2:displayCharacter><ns2:description></ns2:description><ns2:value>0.0</ns2:value></ns2:annotationElement><ns2:annotationElement position="784" colour="-11730944"><ns2:displayCharacter>-</ns2:displayCharacter><ns2:description></ns2:description><ns2:value>0.0</ns2:value></ns2:annotationElement><ns2:annotationElement position="785" colour="-11730944"><ns2:displayCharacter>-</ns2:displayCharacter><ns2:description></ns2:description><ns2:value>0.0</ns2:value></ns2:annotationElement><ns2:annotationElement position="786" colour="-11730944"><ns2:displayCharacter>-</ns2:displayCharacter><ns2:description></ns2:description><ns2:value>0.0</ns2:value></ns2:annotationElement><ns2:annotationElement position="787" colour="-8569088"><ns2:displayCharacter>3</ns2:displayCharacter><ns2:description> !aliphatic !aromatic !proline</ns2:description><ns2:value>3.0</ns2:value></ns2:annotationElement><ns2:annotationElement position="788" colour="-10676992"><ns2:displayCharacter>1</ns2:displayCharacter><ns2:description>hydrophobic</ns2:description><ns2:value>1.0</ns2:value></ns2:annotationElement><ns2:annotationElement position="789" colour="-10676992"><ns2:displayCharacter>1</ns2:displayCharacter><ns2:description>small</ns2:description><ns2:value>1.0</ns2:value></ns2:annotationElement><ns2:annotationElement position="790" colour="-10676992"><ns2:displayCharacter>1</ns2:displayCharacter><ns2:description>polar</ns2:description><ns2:value>1.0</ns2:value></ns2:annotationElement><ns2:annotationElement position="791" colour="-11730944"><ns2:displayCharacter>-</ns2:displayCharacter><ns2:description></ns2:description><ns2:value>0.0</ns2:value></ns2:annotationElement><ns2:annotationElement position="792" colour="-11730944"><ns2:displayCharacter>-</ns2:displayCharacter><ns2:description></ns2:description><ns2:value>0.0</ns2:value></ns2:annotationElement><ns2:annotationElement position="793" colour="-11730944"><ns2:displayCharacter>-</ns2:displayCharacter><ns2:description></ns2:description><ns2:value>0.0</ns2:value></ns2:annotationElement><ns2:annotationElement position="794" colour="-11730944"><ns2:displayCharacter>-</ns2:displayCharacter><ns2:description></ns2:description><ns2:value>0.0</ns2:value></ns2:annotationElement><ns2:annotationElement position="795" colour="-11730944"><ns2:displayCharacter>-</ns2:displayCharacter><ns2:description></ns2:description><ns2:value>0.0</ns2:value></ns2:annotationElement><ns2:annotationElement position="796" colour="-11730944"><ns2:displayCharacter>-</ns2:displayCharacter><ns2:description></ns2:description><ns2:value>0.0</ns2:value></ns2:annotationElement><ns2:annotationElement position="797" colour="-11730944"><ns2:displayCharacter>-</ns2:displayCharacter><ns2:description></ns2:description><ns2:value>0.0</ns2:value></ns2:annotationElement><ns2:annotationElement position="798" colour="-11730944"><ns2:displayCharacter>-</ns2:displayCharacter><ns2:description></ns2:description><ns2:value>0.0</ns2:value></ns2:annotationElement><ns2:annotationElement position="799" colour="-11730944"><ns2:displayCharacter>-</ns2:displayCharacter><ns2:description></ns2:description><ns2:value>0.0</ns2:value></ns2:annotationElement><ns2:annotationElement position="800" colour="-11730944"><ns2:displayCharacter>-</ns2:displayCharacter><ns2:description></ns2:description><ns2:value>0.0</ns2:value></ns2:annotationElement><ns2:annotationElement position="801" colour="-11730944"><ns2:displayCharacter>-</ns2:displayCharacter><ns2:description></ns2:description><ns2:value>0.0</ns2:value></ns2:annotationElement><ns2:annotationElement position="802" colour="-11730944"><ns2:displayCharacter>-</ns2:displayCharacter><ns2:description></ns2:description><ns2:value>0.0</ns2:value></ns2:annotationElement><ns2:annotationElement position="803" colour="-11730944"><ns2:displayCharacter>-</ns2:displayCharacter><ns2:description></ns2:description><ns2:value>0.0</ns2:value></ns2:annotationElement><ns2:annotationElement position="804" colour="-11730944"><ns2:displayCharacter>-</ns2:displayCharacter><ns2:description></ns2:description><ns2:value>0.0</ns2:value></ns2:annotationElement><ns2:annotationElement position="805" colour="-11730944"><ns2:displayCharacter>-</ns2:displayCharacter><ns2:description></ns2:description><ns2:value>0.0</ns2:value></ns2:annotationElement><ns2:annotationElement position="806" colour="-11730944"><ns2:displayCharacter>-</ns2:displayCharacter><ns2:description></ns2:description><ns2:value>0.0</ns2:value></ns2:annotationElement><ns2:annotationElement position="807" colour="-11730944"><ns2:displayCharacter>-</ns2:displayCharacter><ns2:description></ns2:description><ns2:value>0.0</ns2:value></ns2:annotationElement><ns2:annotationElement position="808" colour="-11730944"><ns2:displayCharacter>-</ns2:displayCharacter><ns2:description></ns2:description><ns2:value>0.0</ns2:value></ns2:annotationElement><ns2:annotationElement position="809" colour="-11730944"><ns2:displayCharacter>-</ns2:displayCharacter><ns2:description></ns2:description><ns2:value>0.0</ns2:value></ns2:annotationElement><ns2:annotationElement position="810" colour="-11730944"><ns2:displayCharacter>-</ns2:displayCharacter><ns2:description></ns2:description><ns2:value>0.0</ns2:value></ns2:annotationElement><ns2:annotationElement position="811" colour="-11730944"><ns2:displayCharacter>-</ns2:displayCharacter><ns2:description></ns2:description><ns2:value>0.0</ns2:value></ns2:annotationElement><ns2:annotationElement position="812" colour="-11730944"><ns2:displayCharacter>-</ns2:displayCharacter><ns2:description></ns2:description><ns2:value>0.0</ns2:value></ns2:annotationElement><ns2:annotationElement position="813" colour="-11730944"><ns2:displayCharacter>-</ns2:displayCharacter><ns2:description></ns2:description><ns2:value>0.0</ns2:value></ns2:annotationElement><ns2:annotationElement position="814" colour="-11730944"><ns2:displayCharacter>-</ns2:displayCharacter><ns2:description></ns2:description><ns2:value>0.0</ns2:value></ns2:annotationElement><ns2:annotationElement position="815" colour="-11730944"><ns2:displayCharacter>-</ns2:displayCharacter><ns2:description></ns2:description><ns2:value>0.0</ns2:value></ns2:annotationElement><ns2:annotationElement position="816" colour="-11730944"><ns2:displayCharacter>-</ns2:displayCharacter><ns2:description></ns2:description><ns2:value>0.0</ns2:value></ns2:annotationElement><ns2:annotationElement position="817" colour="-11730944"><ns2:displayCharacter>-</ns2:displayCharacter><ns2:description></ns2:description><ns2:value>0.0</ns2:value></ns2:annotationElement><ns2:annotationElement position="818" colour="-11730944"><ns2:displayCharacter>-</ns2:displayCharacter><ns2:description></ns2:description><ns2:value>0.0</ns2:value></ns2:annotationElement><ns2:annotationElement position="819" colour="-11730944"><ns2:displayCharacter>-</ns2:displayCharacter><ns2:description></ns2:description><ns2:value>0.0</ns2:value></ns2:annotationElement><ns2:annotationElement position="820" colour="-11730944"><ns2:displayCharacter>-</ns2:displayCharacter><ns2:description></ns2:description><ns2:value>0.0</ns2:value></ns2:annotationElement><ns2:annotationElement position="821" colour="-11730944"><ns2:displayCharacter>-</ns2:displayCharacter><ns2:description></ns2:description><ns2:value>0.0</ns2:value></ns2:annotationElement><ns2:annotationElement position="822" colour="-11730944"><ns2:displayCharacter>-</ns2:displayCharacter><ns2:description></ns2:description><ns2:value>0.0</ns2:value></ns2:annotationElement><ns2:annotationElement position="823" colour="-11730944"><ns2:displayCharacter>-</ns2:displayCharacter><ns2:description></ns2:description><ns2:value>0.0</ns2:value></ns2:annotationElement><ns2:annotationElement position="824" colour="-11730944"><ns2:displayCharacter>-</ns2:displayCharacter><ns2:description></ns2:description><ns2:value>0.0</ns2:value></ns2:annotationElement><ns2:annotationElement position="825" colour="-11730944"><ns2:displayCharacter>-</ns2:displayCharacter><ns2:description></ns2:description><ns2:value>0.0</ns2:value></ns2:annotationElement><ns2:annotationElement position="826" colour="-11730944"><ns2:displayCharacter>-</ns2:displayCharacter><ns2:description></ns2:description><ns2:value>0.0</ns2:value></ns2:annotationElement><ns2:annotationElement position="827" colour="-11730944"><ns2:displayCharacter>-</ns2:displayCharacter><ns2:description></ns2:description><ns2:value>0.0</ns2:value></ns2:annotationElement><ns2:annotationElement position="828" colour="-11730944"><ns2:displayCharacter>-</ns2:displayCharacter><ns2:description></ns2:description><ns2:value>0.0</ns2:value></ns2:annotationElement><ns2:annotationElement position="829" colour="-11730944"><ns2:displayCharacter>-</ns2:displayCharacter><ns2:description></ns2:description><ns2:value>0.0</ns2:value></ns2:annotationElement><ns2:annotationElement position="830" colour="-11730944"><ns2:displayCharacter>-</ns2:displayCharacter><ns2:description></ns2:description><ns2:value>0.0</ns2:value></ns2:annotationElement><ns2:label>Conservation</ns2:label><ns2:description>Conservation of total alignment less than 25% gaps</ns2:description></ns2:Annotation><ns2:Annotation graph="true" graphType="1" graphGroup="-1" graphHeight="40" id="ann49" scoreOnly="false" visible="true" centreColLabels="false" scaleColLabels="false" showAllColLabels="false" autoCalculated="true" belowAlignment="true" calcId=""><ns2:annotationElement position="0" colour="-2575616"><ns2:displayCharacter> </ns2:displayCharacter><ns2:description>175.77829</ns2:description><ns2:value>175.77829</ns2:value></ns2:annotationElement><ns2:annotationElement position="1" colour="-1653248"><ns2:displayCharacter> </ns2:displayCharacter><ns2:description>194.38408</ns2:description><ns2:value>194.38408</ns2:value></ns2:annotationElement><ns2:annotationElement position="2" colour="-6656"><ns2:displayCharacter> </ns2:displayCharacter><ns2:description>225.48201</ns2:description><ns2:value>225.48201</ns2:value></ns2:annotationElement><ns2:annotationElement position="3" colour="-731136"><ns2:displayCharacter> </ns2:displayCharacter><ns2:description>212.14952</ns2:description><ns2:value>212.14952</ns2:value></ns2:annotationElement><ns2:annotationElement position="4" colour="-599552"><ns2:displayCharacter> </ns2:displayCharacter><ns2:description>214.32298</ns2:description><ns2:value>214.32298</ns2:value></ns2:annotationElement><ns2:annotationElement position="5" colour="-336384"><ns2:displayCharacter> </ns2:displayCharacter><ns2:description>218.54405</ns2:description><ns2:value>218.54405</ns2:value></ns2:annotationElement><ns2:annotationElement position="6" colour="-1126400"><ns2:displayCharacter> </ns2:displayCharacter><ns2:description>204.06371</ns2:description><ns2:value>204.0637</ns2:value></ns2:annotationElement><ns2:annotationElement position="7" colour="-731392"><ns2:displayCharacter> </ns2:displayCharacter><ns2:description>211.12569</ns2:description><ns2:value>211.12569</ns2:value></ns2:annotationElement><ns2:annotationElement position="8" colour="-665344"><ns2:displayCharacter> </ns2:displayCharacter><ns2:description>213.25063</ns2:description><ns2:value>213.25063</ns2:value></ns2:annotationElement><ns2:annotationElement position="9" colour="-6656"><ns2:displayCharacter> </ns2:displayCharacter><ns2:description>225.48201</ns2:description><ns2:value>225.48201</ns2:value></ns2:annotationElement><ns2:annotationElement position="10" colour="-1521664"><ns2:displayCharacter> </ns2:displayCharacter><ns2:description>196.03842</ns2:description><ns2:value>196.03842</ns2:value></ns2:annotationElement><ns2:annotationElement position="11" colour="-599552"><ns2:displayCharacter> </ns2:displayCharacter><ns2:description>214.33542</ns2:description><ns2:value>214.33542</ns2:value></ns2:annotationElement><ns2:annotationElement position="12" colour="-731136"><ns2:displayCharacter> </ns2:displayCharacter><ns2:description>212.17131</ns2:description><ns2:value>212.17131</ns2:value></ns2:annotationElement><ns2:annotationElement position="13" colour="-599296"><ns2:displayCharacter> </ns2:displayCharacter><ns2:description>214.70883</ns2:description><ns2:value>214.70883</ns2:value></ns2:annotationElement><ns2:annotationElement position="14" colour="-1060608"><ns2:displayCharacter> </ns2:displayCharacter><ns2:description>205.82825</ns2:description><ns2:value>205.82825</ns2:value></ns2:annotationElement><ns2:annotationElement position="15" colour="-1258240"><ns2:displayCharacter> </ns2:displayCharacter><ns2:description>200.98357</ns2:description><ns2:value>200.98357</ns2:value></ns2:annotationElement><ns2:annotationElement position="16" colour="-731136"><ns2:displayCharacter> </ns2:displayCharacter><ns2:description>212.02025</ns2:description><ns2:value>212.02025</ns2:value></ns2:annotationElement><ns2:annotationElement position="17" colour="-1785088"><ns2:displayCharacter> </ns2:displayCharacter><ns2:description>191.63319</ns2:description><ns2:value>191.6332</ns2:value></ns2:annotationElement><ns2:annotationElement position="18" colour="-467712"><ns2:displayCharacter> </ns2:displayCharacter><ns2:description>216.78403</ns2:description><ns2:value>216.78403</ns2:value></ns2:annotationElement><ns2:annotationElement position="19" colour="-533760"><ns2:displayCharacter> </ns2:displayCharacter><ns2:description>214.82246</ns2:description><ns2:value>214.82246</ns2:value></ns2:annotationElement><ns2:annotationElement position="20" colour="-731392"><ns2:displayCharacter> </ns2:displayCharacter><ns2:description>211.67085</ns2:description><ns2:value>211.67085</ns2:value></ns2:annotationElement><ns2:annotationElement position="21" colour="-731392"><ns2:displayCharacter> </ns2:displayCharacter><ns2:description>211.30600</ns2:description><ns2:value>211.306</ns2:value></ns2:annotationElement><ns2:annotationElement position="22" colour="-1521664"><ns2:displayCharacter> </ns2:displayCharacter><ns2:description>196.55119</ns2:description><ns2:value>196.5512</ns2:value></ns2:annotationElement><ns2:annotationElement position="23" colour="-1258240"><ns2:displayCharacter> </ns2:displayCharacter><ns2:description>201.42513</ns2:description><ns2:value>201.42513</ns2:value></ns2:annotationElement><ns2:annotationElement position="24" colour="-994560"><ns2:displayCharacter> </ns2:displayCharacter><ns2:description>207.09602</ns2:description><ns2:value>207.09602</ns2:value></ns2:annotationElement><ns2:annotationElement position="25" colour="-1060608"><ns2:displayCharacter> </ns2:displayCharacter><ns2:description>204.89253</ns2:description><ns2:value>204.89253</ns2:value></ns2:annotationElement><ns2:annotationElement position="26" colour="-6656"><ns2:displayCharacter> </ns2:displayCharacter><ns2:description>225.48201</ns2:description><ns2:value>225.48201</ns2:value></ns2:annotationElement><ns2:annotationElement position="27" colour="-401920"><ns2:displayCharacter> </ns2:displayCharacter><ns2:description>217.74332</ns2:description><ns2:value>217.74332</ns2:value></ns2:annotationElement><ns2:annotationElement position="28" colour="-1719296"><ns2:displayCharacter> </ns2:displayCharacter><ns2:description>192.11076</ns2:description><ns2:value>192.11076</ns2:value></ns2:annotationElement><ns2:annotationElement position="29" colour="-1390080"><ns2:displayCharacter> </ns2:displayCharacter><ns2:description>198.93782</ns2:description><ns2:value>198.93782</ns2:value></ns2:annotationElement><ns2:annotationElement position="30" colour="-6656"><ns2:displayCharacter> </ns2:displayCharacter><ns2:description>225.48201</ns2:description><ns2:value>225.48201</ns2:value></ns2:annotationElement><ns2:annotationElement position="31" colour="-665344"><ns2:displayCharacter> </ns2:displayCharacter><ns2:description>213.15125</ns2:description><ns2:value>213.15125</ns2:value></ns2:annotationElement><ns2:annotationElement position="32" colour="-6656"><ns2:displayCharacter> </ns2:displayCharacter><ns2:description>225.48201</ns2:description><ns2:value>225.48201</ns2:value></ns2:annotationElement><ns2:annotationElement position="33" colour="-467712"><ns2:displayCharacter> </ns2:displayCharacter><ns2:description>217.23204</ns2:description><ns2:value>217.23204</ns2:value></ns2:annotationElement><ns2:annotationElement position="34" colour="-1455616"><ns2:displayCharacter> </ns2:displayCharacter><ns2:description>198.01605</ns2:description><ns2:value>198.01605</ns2:value></ns2:annotationElement><ns2:annotationElement position="35" colour="-533760"><ns2:displayCharacter> </ns2:displayCharacter><ns2:description>214.82246</ns2:description><ns2:value>214.82246</ns2:value></ns2:annotationElement><ns2:annotationElement position="36" colour="-1126400"><ns2:displayCharacter> </ns2:displayCharacter><ns2:description>204.52892</ns2:description><ns2:value>204.52892</ns2:value></ns2:annotationElement><ns2:annotationElement position="37" colour="-270080"><ns2:displayCharacter> </ns2:displayCharacter><ns2:description>220.99907</ns2:description><ns2:value>220.99907</ns2:value></ns2:annotationElement><ns2:annotationElement position="38" colour="-6656"><ns2:displayCharacter> </ns2:displayCharacter><ns2:description>225.48201</ns2:description><ns2:value>225.48201</ns2:value></ns2:annotationElement><ns2:annotationElement position="39" colour="-665344"><ns2:displayCharacter> </ns2:displayCharacter><ns2:description>212.82620</ns2:description><ns2:value>212.8262</ns2:value></ns2:annotationElement><ns2:annotationElement position="40" colour="-401920"><ns2:displayCharacter> </ns2:displayCharacter><ns2:description>217.74332</ns2:description><ns2:value>217.74332</ns2:value></ns2:annotationElement><ns2:annotationElement position="41" colour="-1785088"><ns2:displayCharacter> </ns2:displayCharacter><ns2:description>191.64583</ns2:description><ns2:value>191.64583</ns2:value></ns2:annotationElement><ns2:annotationElement position="42" colour="-6656"><ns2:displayCharacter> </ns2:displayCharacter><ns2:description>225.48201</ns2:description><ns2:value>225.48201</ns2:value></ns2:annotationElement><ns2:annotationElement position="43" colour="-11335424"><ns2:displayCharacter> </ns2:displayCharacter><ns2:description>8.38468</ns2:description><ns2:value>8.384678</ns2:value></ns2:annotationElement><ns2:annotationElement position="44" colour="-1455872"><ns2:displayCharacter> </ns2:displayCharacter><ns2:description>197.61945</ns2:description><ns2:value>197.61945</ns2:value></ns2:annotationElement><ns2:annotationElement position="45" colour="-599552"><ns2:displayCharacter> </ns2:displayCharacter><ns2:description>214.32298</ns2:description><ns2:value>214.32298</ns2:value></ns2:annotationElement><ns2:annotationElement position="46" colour="-533760"><ns2:displayCharacter> </ns2:displayCharacter><ns2:description>215.34293</ns2:description><ns2:value>215.34293</ns2:value></ns2:annotationElement><ns2:annotationElement position="47" colour="-6656"><ns2:displayCharacter> </ns2:displayCharacter><ns2:description>225.48201</ns2:description><ns2:value>225.48201</ns2:value></ns2:annotationElement><ns2:annotationElement position="48" colour="-4485632"><ns2:displayCharacter> </ns2:displayCharacter><ns2:description>139.84569</ns2:description><ns2:value>139.84569</ns2:value></ns2:annotationElement><ns2:annotationElement position="49" colour="-6656"><ns2:displayCharacter> </ns2:displayCharacter><ns2:description>225.48201</ns2:description><ns2:value>225.48201</ns2:value></ns2:annotationElement><ns2:annotationElement position="50" colour="-467712"><ns2:displayCharacter> </ns2:displayCharacter><ns2:description>216.80824</ns2:description><ns2:value>216.80824</ns2:value></ns2:annotationElement><ns2:annotationElement position="51" colour="-665600"><ns2:displayCharacter> </ns2:displayCharacter><ns2:description>212.22594</ns2:description><ns2:value>212.22594</ns2:value></ns2:annotationElement><ns2:annotationElement position="52" colour="-797184"><ns2:displayCharacter> </ns2:displayCharacter><ns2:description>209.92705</ns2:description><ns2:value>209.92705</ns2:value></ns2:annotationElement><ns2:annotationElement position="53" colour="-6656"><ns2:displayCharacter> </ns2:displayCharacter><ns2:description>225.48201</ns2:description><ns2:value>225.48201</ns2:value></ns2:annotationElement><ns2:annotationElement position="54" colour="-204288"><ns2:displayCharacter> </ns2:displayCharacter><ns2:description>221.72711</ns2:description><ns2:value>221.72711</ns2:value></ns2:annotationElement><ns2:annotationElement position="55" colour="-1916928"><ns2:displayCharacter> </ns2:displayCharacter><ns2:description>188.90758</ns2:description><ns2:value>188.90758</ns2:value></ns2:annotationElement><ns2:annotationElement position="56" colour="-6656"><ns2:displayCharacter> </ns2:displayCharacter><ns2:description>225.48201</ns2:description><ns2:value>225.48201</ns2:value></ns2:annotationElement><ns2:annotationElement position="57" colour="-928768"><ns2:displayCharacter> </ns2:displayCharacter><ns2:description>207.91264</ns2:description><ns2:value>207.91264</ns2:value></ns2:annotationElement><ns2:annotationElement position="58" colour="-928768"><ns2:displayCharacter> </ns2:displayCharacter><ns2:description>208.38162</ns2:description><ns2:value>208.38162</ns2:value></ns2:annotationElement><ns2:annotationElement position="59" colour="-2048512"><ns2:displayCharacter> </ns2:displayCharacter><ns2:description>186.24934</ns2:description><ns2:value>186.24934</ns2:value></ns2:annotationElement><ns2:annotationElement position="60" colour="-1785088"><ns2:displayCharacter> </ns2:displayCharacter><ns2:description>191.37752</ns2:description><ns2:value>191.37752</ns2:value></ns2:annotationElement><ns2:annotationElement position="61" colour="-1390080"><ns2:displayCharacter> </ns2:displayCharacter><ns2:description>198.86018</ns2:description><ns2:value>198.86018</ns2:value></ns2:annotationElement><ns2:annotationElement position="62" colour="-1192192"><ns2:displayCharacter> </ns2:displayCharacter><ns2:description>203.21980</ns2:description><ns2:value>203.2198</ns2:value></ns2:annotationElement><ns2:annotationElement position="63" colour="-1258240"><ns2:displayCharacter> </ns2:displayCharacter><ns2:description>201.77777</ns2:description><ns2:value>201.77777</ns2:value></ns2:annotationElement><ns2:annotationElement position="64" colour="-1653504"><ns2:displayCharacter> </ns2:displayCharacter><ns2:description>193.68665</ns2:description><ns2:value>193.68665</ns2:value></ns2:annotationElement><ns2:annotationElement position="65" colour="-1060864"><ns2:displayCharacter> </ns2:displayCharacter><ns2:description>204.78087</ns2:description><ns2:value>204.78087</ns2:value></ns2:annotationElement><ns2:annotationElement position="66" colour="-1521664"><ns2:displayCharacter> </ns2:displayCharacter><ns2:description>196.55252</ns2:description><ns2:value>196.55252</ns2:value></ns2:annotationElement><ns2:annotationElement position="67" colour="-862976"><ns2:displayCharacter> </ns2:displayCharacter><ns2:description>209.63852</ns2:description><ns2:value>209.63852</ns2:value></ns2:annotationElement><ns2:annotationElement position="68" colour="-204288"><ns2:displayCharacter> </ns2:displayCharacter><ns2:description>221.75290</ns2:description><ns2:value>221.7529</ns2:value></ns2:annotationElement><ns2:annotationElement position="69" colour="-1258240"><ns2:displayCharacter> </ns2:displayCharacter><ns2:description>201.56010</ns2:description><ns2:value>201.5601</ns2:value></ns2:annotationElement><ns2:annotationElement position="70" colour="-1587456"><ns2:displayCharacter> </ns2:displayCharacter><ns2:description>195.04733</ns2:description><ns2:value>195.04733</ns2:value></ns2:annotationElement><ns2:annotationElement position="71" colour="-797184"><ns2:displayCharacter> </ns2:displayCharacter><ns2:description>210.01216</ns2:description><ns2:value>210.01216</ns2:value></ns2:annotationElement><ns2:annotationElement position="72" colour="-928768"><ns2:displayCharacter> </ns2:displayCharacter><ns2:description>208.08319</ns2:description><ns2:value>208.08319</ns2:value></ns2:annotationElement><ns2:annotationElement position="73" colour="-1324032"><ns2:displayCharacter> </ns2:displayCharacter><ns2:description>200.02390</ns2:description><ns2:value>200.0239</ns2:value></ns2:annotationElement><ns2:annotationElement position="74" colour="-1389824"><ns2:displayCharacter> </ns2:displayCharacter><ns2:description>199.49873</ns2:description><ns2:value>199.49873</ns2:value></ns2:annotationElement><ns2:annotationElement position="75" colour="-6656"><ns2:displayCharacter> </ns2:displayCharacter><ns2:description>225.48201</ns2:description><ns2:value>225.48201</ns2:value></ns2:annotationElement><ns2:annotationElement position="76" colour="-863232"><ns2:displayCharacter> </ns2:displayCharacter><ns2:description>208.60384</ns2:description><ns2:value>208.60384</ns2:value></ns2:annotationElement><ns2:annotationElement position="77" colour="-1455872"><ns2:displayCharacter> </ns2:displayCharacter><ns2:description>197.51581</ns2:description><ns2:value>197.51581</ns2:value></ns2:annotationElement><ns2:annotationElement position="78" colour="-1587456"><ns2:displayCharacter> </ns2:displayCharacter><ns2:description>195.04733</ns2:description><ns2:value>195.04733</ns2:value></ns2:annotationElement><ns2:annotationElement position="79" colour="-599296"><ns2:displayCharacter> </ns2:displayCharacter><ns2:description>214.74216</ns2:description><ns2:value>214.74216</ns2:value></ns2:annotationElement><ns2:annotationElement position="80" colour="-1785088"><ns2:displayCharacter> </ns2:displayCharacter><ns2:description>191.64583</ns2:description><ns2:value>191.64583</ns2:value></ns2:annotationElement><ns2:annotationElement position="81" colour="-204288"><ns2:displayCharacter> </ns2:displayCharacter><ns2:description>221.76561</ns2:description><ns2:value>221.76561</ns2:value></ns2:annotationElement><ns2:annotationElement position="82" colour="-1192448"><ns2:displayCharacter> </ns2:displayCharacter><ns2:description>202.81856</ns2:description><ns2:value>202.81856</ns2:value></ns2:annotationElement><ns2:annotationElement position="83" colour="-11335424"><ns2:displayCharacter> </ns2:displayCharacter><ns2:description>8.42725</ns2:description><ns2:value>8.427255</ns2:value></ns2:annotationElement><ns2:annotationElement position="84" colour="-11335680"><ns2:displayCharacter> </ns2:displayCharacter><ns2:description>8.30691</ns2:description><ns2:value>8.306914</ns2:value></ns2:annotationElement><ns2:annotationElement position="85" colour="-11335424"><ns2:displayCharacter> </ns2:displayCharacter><ns2:description>8.46844</ns2:description><ns2:value>8.46844</ns2:value></ns2:annotationElement><ns2:annotationElement position="86" colour="-11335680"><ns2:displayCharacter> </ns2:displayCharacter><ns2:description>8.30691</ns2:description><ns2:value>8.306914</ns2:value></ns2:annotationElement><ns2:annotationElement position="87" colour="-1126400"><ns2:displayCharacter> </ns2:displayCharacter><ns2:description>204.52892</ns2:description><ns2:value>204.52892</ns2:value></ns2:annotationElement><ns2:annotationElement position="88" colour="-2048512"><ns2:displayCharacter> </ns2:displayCharacter><ns2:description>186.67174</ns2:description><ns2:value>186.67174</ns2:value></ns2:annotationElement><ns2:annotationElement position="89" colour="-797184"><ns2:displayCharacter> </ns2:displayCharacter><ns2:description>209.99420</ns2:description><ns2:value>209.9942</ns2:value></ns2:annotationElement><ns2:annotationElement position="90" colour="-994816"><ns2:displayCharacter> </ns2:displayCharacter><ns2:description>206.59459</ns2:description><ns2:value>206.59459</ns2:value></ns2:annotationElement><ns2:annotationElement position="91" colour="-11335424"><ns2:displayCharacter> </ns2:displayCharacter><ns2:description>8.38468</ns2:description><ns2:value>8.384678</ns2:value></ns2:annotationElement><ns2:annotationElement position="92" colour="-1192448"><ns2:displayCharacter> </ns2:displayCharacter><ns2:description>202.64589</ns2:description><ns2:value>202.64589</ns2:value></ns2:annotationElement><ns2:annotationElement position="93" colour="-533760"><ns2:displayCharacter> </ns2:displayCharacter><ns2:description>214.82246</ns2:description><ns2:value>214.82246</ns2:value></ns2:annotationElement><ns2:annotationElement position="94" colour="-1455616"><ns2:displayCharacter> </ns2:displayCharacter><ns2:description>198.17538</ns2:description><ns2:value>198.17538</ns2:value></ns2:annotationElement><ns2:annotationElement position="95" colour="-1455872"><ns2:displayCharacter> </ns2:displayCharacter><ns2:description>197.66748</ns2:description><ns2:value>197.66748</ns2:value></ns2:annotationElement><ns2:annotationElement position="96" colour="-1060864"><ns2:displayCharacter> </ns2:displayCharacter><ns2:description>204.69202</ns2:description><ns2:value>204.69202</ns2:value></ns2:annotationElement><ns2:annotationElement position="97" colour="-928768"><ns2:displayCharacter> </ns2:displayCharacter><ns2:description>208.05392</ns2:description><ns2:value>208.05392</ns2:value></ns2:annotationElement><ns2:annotationElement position="98" colour="-665600"><ns2:displayCharacter> </ns2:displayCharacter><ns2:description>212.42130</ns2:description><ns2:value>212.4213</ns2:value></ns2:annotationElement><ns2:annotationElement position="99" colour="-797184"><ns2:displayCharacter> </ns2:displayCharacter><ns2:description>209.95702</ns2:description><ns2:value>209.95702</ns2:value></ns2:annotationElement><ns2:annotationElement position="100" colour="-204544"><ns2:displayCharacter> </ns2:displayCharacter><ns2:description>221.23163</ns2:description><ns2:value>221.23163</ns2:value></ns2:annotationElement><ns2:annotationElement position="101" colour="-796928"><ns2:displayCharacter> </ns2:displayCharacter><ns2:description>210.91284</ns2:description><ns2:value>210.91284</ns2:value></ns2:annotationElement><ns2:annotationElement position="102" colour="-1719296"><ns2:displayCharacter> </ns2:displayCharacter><ns2:description>192.56526</ns2:description><ns2:value>192.56526</ns2:value></ns2:annotationElement><ns2:annotationElement position="103" colour="-270336"><ns2:displayCharacter> </ns2:displayCharacter><ns2:description>219.84378</ns2:description><ns2:value>219.84378</ns2:value></ns2:annotationElement><ns2:annotationElement position="104" colour="-6656"><ns2:displayCharacter> </ns2:displayCharacter><ns2:description>225.48201</ns2:description><ns2:value>225.48201</ns2:value></ns2:annotationElement><ns2:annotationElement position="105" colour="-6656"><ns2:displayCharacter> </ns2:displayCharacter><ns2:description>225.48201</ns2:description><ns2:value>225.48201</ns2:value></ns2:annotationElement><ns2:annotationElement position="106" colour="-1192448"><ns2:displayCharacter> </ns2:displayCharacter><ns2:description>202.26326</ns2:description><ns2:value>202.26326</ns2:value></ns2:annotationElement><ns2:annotationElement position="107" colour="-6656"><ns2:displayCharacter> </ns2:displayCharacter><ns2:description>225.48201</ns2:description><ns2:value>225.48201</ns2:value></ns2:annotationElement><ns2:annotationElement position="108" colour="-336384"><ns2:displayCharacter> </ns2:displayCharacter><ns2:description>218.54405</ns2:description><ns2:value>218.54405</ns2:value></ns2:annotationElement><ns2:annotationElement position="109" colour="-797184"><ns2:displayCharacter> </ns2:displayCharacter><ns2:description>210.44258</ns2:description><ns2:value>210.44258</ns2:value></ns2:annotationElement><ns2:annotationElement position="110" colour="-1719296"><ns2:displayCharacter> </ns2:displayCharacter><ns2:description>192.33676</ns2:description><ns2:value>192.33676</ns2:value></ns2:annotationElement><ns2:annotationElement position="111" colour="-665344"><ns2:displayCharacter> </ns2:displayCharacter><ns2:description>213.08141</ns2:description><ns2:value>213.0814</ns2:value></ns2:annotationElement><ns2:annotationElement position="112" colour="-797184"><ns2:displayCharacter> </ns2:displayCharacter><ns2:description>210.71227</ns2:description><ns2:value>210.71227</ns2:value></ns2:annotationElement><ns2:annotationElement position="113" colour="-1719296"><ns2:displayCharacter> </ns2:displayCharacter><ns2:description>192.53590</ns2:description><ns2:value>192.5359</ns2:value></ns2:annotationElement><ns2:annotationElement position="114" colour="-2443776"><ns2:displayCharacter> </ns2:displayCharacter><ns2:description>179.30313</ns2:description><ns2:value>179.30313</ns2:value></ns2:annotationElement><ns2:annotationElement position="115" colour="-731392"><ns2:displayCharacter> </ns2:displayCharacter><ns2:description>211.12569</ns2:description><ns2:value>211.12569</ns2:value></ns2:annotationElement><ns2:annotationElement position="116" colour="-467712"><ns2:displayCharacter> </ns2:displayCharacter><ns2:description>217.23204</ns2:description><ns2:value>217.23204</ns2:value></ns2:annotationElement><ns2:annotationElement position="117" colour="-994816"><ns2:displayCharacter> </ns2:displayCharacter><ns2:description>206.32527</ns2:description><ns2:value>206.32527</ns2:value></ns2:annotationElement><ns2:annotationElement position="118" colour="-599552"><ns2:displayCharacter> </ns2:displayCharacter><ns2:description>214.33542</ns2:description><ns2:value>214.33542</ns2:value></ns2:annotationElement><ns2:annotationElement position="119" colour="-3629312"><ns2:displayCharacter> </ns2:displayCharacter><ns2:description>155.73364</ns2:description><ns2:value>155.73364</ns2:value></ns2:annotationElement><ns2:annotationElement position="120" colour="-1126656"><ns2:displayCharacter> </ns2:displayCharacter><ns2:description>203.73154</ns2:description><ns2:value>203.73154</ns2:value></ns2:annotationElement><ns2:annotationElement position="121" colour="-533760"><ns2:displayCharacter> </ns2:displayCharacter><ns2:description>214.97528</ns2:description><ns2:value>214.97528</ns2:value></ns2:annotationElement><ns2:annotationElement position="122" colour="-1719296"><ns2:displayCharacter> </ns2:displayCharacter><ns2:description>192.12393</ns2:description><ns2:value>192.12393</ns2:value></ns2:annotationElement><ns2:annotationElement position="123" colour="-1916672"><ns2:displayCharacter> </ns2:displayCharacter><ns2:description>189.19405</ns2:description><ns2:value>189.19405</ns2:value></ns2:annotationElement><ns2:annotationElement position="124" colour="-665344"><ns2:displayCharacter> </ns2:displayCharacter><ns2:description>213.32764</ns2:description><ns2:value>213.32764</ns2:value></ns2:annotationElement><ns2:annotationElement position="125" colour="-731392"><ns2:displayCharacter> </ns2:displayCharacter><ns2:description>211.30600</ns2:description><ns2:value>211.306</ns2:value></ns2:annotationElement><ns2:annotationElement position="126" colour="-1719296"><ns2:displayCharacter> </ns2:displayCharacter><ns2:description>192.46707</ns2:description><ns2:value>192.46707</ns2:value></ns2:annotationElement><ns2:annotationElement position="127" colour="-731392"><ns2:displayCharacter> </ns2:displayCharacter><ns2:description>211.55002</ns2:description><ns2:value>211.55002</ns2:value></ns2:annotationElement><ns2:annotationElement position="128" colour="-1324032"><ns2:displayCharacter> </ns2:displayCharacter><ns2:description>200.78209</ns2:description><ns2:value>200.78209</ns2:value></ns2:annotationElement><ns2:annotationElement position="129" colour="-994816"><ns2:displayCharacter> </ns2:displayCharacter><ns2:description>206.51962</ns2:description><ns2:value>206.51962</ns2:value></ns2:annotationElement><ns2:annotationElement position="130" colour="-1324288"><ns2:displayCharacter> </ns2:displayCharacter><ns2:description>199.82851</ns2:description><ns2:value>199.8285</ns2:value></ns2:annotationElement><ns2:annotationElement position="131" colour="-862976"><ns2:displayCharacter> </ns2:displayCharacter><ns2:description>209.11565</ns2:description><ns2:value>209.11565</ns2:value></ns2:annotationElement><ns2:annotationElement position="132" colour="-402176"><ns2:displayCharacter> </ns2:displayCharacter><ns2:description>217.35397</ns2:description><ns2:value>217.35397</ns2:value></ns2:annotationElement><ns2:annotationElement position="133" colour="-1653504"><ns2:displayCharacter> </ns2:displayCharacter><ns2:description>193.96962</ns2:description><ns2:value>193.96962</ns2:value></ns2:annotationElement><ns2:annotationElement position="134" colour="-6656"><ns2:displayCharacter> </ns2:displayCharacter><ns2:description>225.48201</ns2:description><ns2:value>225.48201</ns2:value></ns2:annotationElement><ns2:annotationElement position="135" colour="-928768"><ns2:displayCharacter> </ns2:displayCharacter><ns2:description>208.08319</ns2:description><ns2:value>208.08319</ns2:value></ns2:annotationElement><ns2:annotationElement position="136" colour="-928768"><ns2:displayCharacter> </ns2:displayCharacter><ns2:description>208.05392</ns2:description><ns2:value>208.05392</ns2:value></ns2:annotationElement><ns2:annotationElement position="137" colour="-6656"><ns2:displayCharacter> </ns2:displayCharacter><ns2:description>225.48201</ns2:description><ns2:value>225.48201</ns2:value></ns2:annotationElement><ns2:annotationElement position="138" colour="-401920"><ns2:displayCharacter> </ns2:displayCharacter><ns2:description>217.84409</ns2:description><ns2:value>217.84409</ns2:value></ns2:annotationElement><ns2:annotationElement position="139" colour="-1521664"><ns2:displayCharacter> </ns2:displayCharacter><ns2:description>196.97816</ns2:description><ns2:value>196.97816</ns2:value></ns2:annotationElement><ns2:annotationElement position="140" colour="-6656"><ns2:displayCharacter> </ns2:displayCharacter><ns2:description>225.48201</ns2:description><ns2:value>225.48201</ns2:value></ns2:annotationElement><ns2:annotationElement position="141" colour="-731136"><ns2:displayCharacter> </ns2:displayCharacter><ns2:description>211.76579</ns2:description><ns2:value>211.7658</ns2:value></ns2:annotationElement><ns2:annotationElement position="142" colour="-796928"><ns2:displayCharacter> </ns2:displayCharacter><ns2:description>210.88573</ns2:description><ns2:value>210.88573</ns2:value></ns2:annotationElement><ns2:annotationElement position="143" colour="-1192448"><ns2:displayCharacter> </ns2:displayCharacter><ns2:description>202.81442</ns2:description><ns2:value>202.81442</ns2:value></ns2:annotationElement><ns2:annotationElement position="144" colour="-1126656"><ns2:displayCharacter> </ns2:displayCharacter><ns2:description>203.83369</ns2:description><ns2:value>203.8337</ns2:value></ns2:annotationElement><ns2:annotationElement position="145" colour="-2377984"><ns2:displayCharacter> </ns2:displayCharacter><ns2:description>180.04959</ns2:description><ns2:value>180.04959</ns2:value></ns2:annotationElement><ns2:annotationElement position="146" colour="-1389824"><ns2:displayCharacter> </ns2:displayCharacter><ns2:description>199.13112</ns2:description><ns2:value>199.13112</ns2:value></ns2:annotationElement><ns2:annotationElement position="147" colour="-4024832"><ns2:displayCharacter> </ns2:displayCharacter><ns2:description>147.82645</ns2:description><ns2:value>147.82645</ns2:value></ns2:annotationElement><ns2:annotationElement position="148" colour="-665344"><ns2:displayCharacter> </ns2:displayCharacter><ns2:description>213.15508</ns2:description><ns2:value>213.15508</ns2:value></ns2:annotationElement><ns2:annotationElement position="149" colour="-1390080"><ns2:displayCharacter> </ns2:displayCharacter><ns2:description>198.67979</ns2:description><ns2:value>198.6798</ns2:value></ns2:annotationElement><ns2:annotationElement position="150" colour="-1258240"><ns2:displayCharacter> </ns2:displayCharacter><ns2:description>201.64038</ns2:description><ns2:value>201.64038</ns2:value></ns2:annotationElement><ns2:annotationElement position="151" colour="-994560"><ns2:displayCharacter> </ns2:displayCharacter><ns2:description>206.93321</ns2:description><ns2:value>206.93321</ns2:value></ns2:annotationElement><ns2:annotationElement position="152" colour="-797184"><ns2:displayCharacter> </ns2:displayCharacter><ns2:description>209.87056</ns2:description><ns2:value>209.87056</ns2:value></ns2:annotationElement><ns2:annotationElement position="153" colour="-1850880"><ns2:displayCharacter> </ns2:displayCharacter><ns2:description>190.40884</ns2:description><ns2:value>190.40884</ns2:value></ns2:annotationElement><ns2:annotationElement position="154" colour="-731392"><ns2:displayCharacter> </ns2:displayCharacter><ns2:description>211.23029</ns2:description><ns2:value>211.23029</ns2:value></ns2:annotationElement><ns2:annotationElement position="155" colour="-6656"><ns2:displayCharacter> </ns2:displayCharacter><ns2:description>225.48201</ns2:description><ns2:value>225.48201</ns2:value></ns2:annotationElement><ns2:annotationElement position="156" colour="-862976"><ns2:displayCharacter> </ns2:displayCharacter><ns2:description>209.35757</ns2:description><ns2:value>209.35757</ns2:value></ns2:annotationElement><ns2:annotationElement position="157" colour="-862976"><ns2:displayCharacter> </ns2:displayCharacter><ns2:description>209.39667</ns2:description><ns2:value>209.39667</ns2:value></ns2:annotationElement><ns2:annotationElement position="158" colour="-2048512"><ns2:displayCharacter> </ns2:displayCharacter><ns2:description>186.59048</ns2:description><ns2:value>186.59048</ns2:value></ns2:annotationElement><ns2:annotationElement position="159" colour="-994816"><ns2:displayCharacter> </ns2:displayCharacter><ns2:description>206.32849</ns2:description><ns2:value>206.32849</ns2:value></ns2:annotationElement><ns2:annotationElement position="160" colour="-929024"><ns2:displayCharacter> </ns2:displayCharacter><ns2:description>207.31943</ns2:description><ns2:value>207.31943</ns2:value></ns2:annotationElement><ns2:annotationElement position="161" colour="-731392"><ns2:displayCharacter> </ns2:displayCharacter><ns2:description>211.43001</ns2:description><ns2:value>211.43001</ns2:value></ns2:annotationElement><ns2:annotationElement position="162" colour="-6656"><ns2:displayCharacter> </ns2:displayCharacter><ns2:description>225.48201</ns2:description><ns2:value>225.48201</ns2:value></ns2:annotationElement><ns2:annotationElement position="163" colour="-467712"><ns2:displayCharacter> </ns2:displayCharacter><ns2:description>217.02856</ns2:description><ns2:value>217.02856</ns2:value></ns2:annotationElement><ns2:annotationElement position="164" colour="-1587456"><ns2:displayCharacter> </ns2:displayCharacter><ns2:description>195.53104</ns2:description><ns2:value>195.53104</ns2:value></ns2:annotationElement><ns2:annotationElement position="165" colour="-1455872"><ns2:displayCharacter> </ns2:displayCharacter><ns2:description>197.86099</ns2:description><ns2:value>197.861</ns2:value></ns2:annotationElement><ns2:annotationElement position="166" colour="-533760"><ns2:displayCharacter> </ns2:displayCharacter><ns2:description>215.52565</ns2:description><ns2:value>215.52565</ns2:value></ns2:annotationElement><ns2:annotationElement position="167" colour="-1324032"><ns2:displayCharacter> </ns2:displayCharacter><ns2:description>200.34071</ns2:description><ns2:value>200.34071</ns2:value></ns2:annotationElement><ns2:annotationElement position="168" colour="-994816"><ns2:displayCharacter> </ns2:displayCharacter><ns2:description>205.96620</ns2:description><ns2:value>205.9662</ns2:value></ns2:annotationElement><ns2:annotationElement position="169" colour="-599552"><ns2:displayCharacter> </ns2:displayCharacter><ns2:description>214.00452</ns2:description><ns2:value>214.00452</ns2:value></ns2:annotationElement><ns2:annotationElement position="170" colour="-6656"><ns2:displayCharacter> </ns2:displayCharacter><ns2:description>225.48201</ns2:description><ns2:value>225.48201</ns2:value></ns2:annotationElement><ns2:annotationElement position="171" colour="-731136"><ns2:displayCharacter> </ns2:displayCharacter><ns2:description>212.17131</ns2:description><ns2:value>212.17131</ns2:value></ns2:annotationElement><ns2:annotationElement position="172" colour="-1060864"><ns2:displayCharacter> </ns2:displayCharacter><ns2:description>204.74689</ns2:description><ns2:value>204.74689</ns2:value></ns2:annotationElement><ns2:annotationElement position="173" colour="-1258240"><ns2:displayCharacter> </ns2:displayCharacter><ns2:description>201.42513</ns2:description><ns2:value>201.42513</ns2:value></ns2:annotationElement><ns2:annotationElement position="174" colour="-599808"><ns2:displayCharacter> </ns2:displayCharacter><ns2:description>213.64395</ns2:description><ns2:value>213.64395</ns2:value></ns2:annotationElement><ns2:annotationElement position="175" colour="-731392"><ns2:displayCharacter> </ns2:displayCharacter><ns2:description>211.46840</ns2:description><ns2:value>211.4684</ns2:value></ns2:annotationElement><ns2:annotationElement position="176" colour="-796928"><ns2:displayCharacter> </ns2:displayCharacter><ns2:description>210.91284</ns2:description><ns2:value>210.91284</ns2:value></ns2:annotationElement><ns2:annotationElement position="177" colour="-731392"><ns2:displayCharacter> </ns2:displayCharacter><ns2:description>211.67085</ns2:description><ns2:value>211.67085</ns2:value></ns2:annotationElement><ns2:annotationElement position="178" colour="-928768"><ns2:displayCharacter> </ns2:displayCharacter><ns2:description>208.29559</ns2:description><ns2:value>208.2956</ns2:value></ns2:annotationElement><ns2:annotationElement position="179" colour="-2048512"><ns2:displayCharacter> </ns2:displayCharacter><ns2:description>186.81908</ns2:description><ns2:value>186.81908</ns2:value></ns2:annotationElement><ns2:annotationElement position="180" colour="-1982720"><ns2:displayCharacter> </ns2:displayCharacter><ns2:description>188.10925</ns2:description><ns2:value>188.10925</ns2:value></ns2:annotationElement><ns2:annotationElement position="181" colour="-401920"><ns2:displayCharacter> </ns2:displayCharacter><ns2:description>218.08609</ns2:description><ns2:value>218.08609</ns2:value></ns2:annotationElement><ns2:annotationElement position="182" colour="-467968"><ns2:displayCharacter> </ns2:displayCharacter><ns2:description>216.50816</ns2:description><ns2:value>216.50816</ns2:value></ns2:annotationElement><ns2:annotationElement position="183" colour="-2970880"><ns2:displayCharacter> </ns2:displayCharacter><ns2:description>168.24411</ns2:description><ns2:value>168.24411</ns2:value></ns2:annotationElement><ns2:annotationElement position="184" colour="-1850880"><ns2:displayCharacter> </ns2:displayCharacter><ns2:description>190.59619</ns2:description><ns2:value>190.59619</ns2:value></ns2:annotationElement><ns2:annotationElement position="185" colour="-1390080"><ns2:displayCharacter> </ns2:displayCharacter><ns2:description>198.78568</ns2:description><ns2:value>198.78568</ns2:value></ns2:annotationElement><ns2:annotationElement position="186" colour="-1258240"><ns2:displayCharacter> </ns2:displayCharacter><ns2:description>201.84824</ns2:description><ns2:value>201.84824</ns2:value></ns2:annotationElement><ns2:annotationElement position="187" colour="-994816"><ns2:displayCharacter> </ns2:displayCharacter><ns2:description>206.25275</ns2:description><ns2:value>206.25275</ns2:value></ns2:annotationElement><ns2:annotationElement position="188" colour="-1521664"><ns2:displayCharacter> </ns2:displayCharacter><ns2:description>196.15904</ns2:description><ns2:value>196.15904</ns2:value></ns2:annotationElement><ns2:annotationElement position="189" colour="-1060608"><ns2:displayCharacter> </ns2:displayCharacter><ns2:description>205.40158</ns2:description><ns2:value>205.40158</ns2:value></ns2:annotationElement><ns2:annotationElement position="190" colour="-665344"><ns2:displayCharacter> </ns2:displayCharacter><ns2:description>212.99037</ns2:description><ns2:value>212.99037</ns2:value></ns2:annotationElement><ns2:annotationElement position="191" colour="-270336"><ns2:displayCharacter> </ns2:displayCharacter><ns2:description>220.20816</ns2:description><ns2:value>220.20816</ns2:value></ns2:annotationElement><ns2:annotationElement position="192" colour="-1324032"><ns2:displayCharacter> </ns2:displayCharacter><ns2:description>200.62834</ns2:description><ns2:value>200.62834</ns2:value></ns2:annotationElement><ns2:annotationElement position="193" colour="-2443776"><ns2:displayCharacter> </ns2:displayCharacter><ns2:description>178.63541</ns2:description><ns2:value>178.6354</ns2:value></ns2:annotationElement><ns2:annotationElement position="194" colour="-1258240"><ns2:displayCharacter> </ns2:displayCharacter><ns2:description>201.42513</ns2:description><ns2:value>201.42513</ns2:value></ns2:annotationElement><ns2:annotationElement position="195" colour="-994816"><ns2:displayCharacter> </ns2:displayCharacter><ns2:description>206.40581</ns2:description><ns2:value>206.4058</ns2:value></ns2:annotationElement><ns2:annotationElement position="196" colour="-599552"><ns2:displayCharacter> </ns2:displayCharacter><ns2:description>214.45398</ns2:description><ns2:value>214.45398</ns2:value></ns2:annotationElement><ns2:annotationElement position="197" colour="-402176"><ns2:displayCharacter> </ns2:displayCharacter><ns2:description>217.54565</ns2:description><ns2:value>217.54565</ns2:value></ns2:annotationElement><ns2:annotationElement position="198" colour="-599552"><ns2:displayCharacter> </ns2:displayCharacter><ns2:description>213.73758</ns2:description><ns2:value>213.73758</ns2:value></ns2:annotationElement><ns2:annotationElement position="199" colour="-11335424"><ns2:displayCharacter> </ns2:displayCharacter><ns2:description>8.42529</ns2:description><ns2:value>8.425286</ns2:value></ns2:annotationElement><ns2:annotationElement position="200" colour="-11335424"><ns2:displayCharacter> </ns2:displayCharacter><ns2:description>8.46844</ns2:description><ns2:value>8.46844</ns2:value></ns2:annotationElement><ns2:annotationElement position="201" colour="-11335424"><ns2:displayCharacter> </ns2:displayCharacter><ns2:description>8.72812</ns2:description><ns2:value>8.728121</ns2:value></ns2:annotationElement><ns2:annotationElement position="202" colour="-11335424"><ns2:displayCharacter> </ns2:displayCharacter><ns2:description>8.69607</ns2:description><ns2:value>8.696067</ns2:value></ns2:annotationElement><ns2:annotationElement position="203" colour="-11335424"><ns2:displayCharacter> </ns2:displayCharacter><ns2:description>8.42725</ns2:description><ns2:value>8.427255</ns2:value></ns2:annotationElement><ns2:annotationElement position="204" colour="-11335424"><ns2:displayCharacter> </ns2:displayCharacter><ns2:description>8.63938</ns2:description><ns2:value>8.639381</ns2:value></ns2:annotationElement><ns2:annotationElement position="205" colour="-11335680"><ns2:displayCharacter> </ns2:displayCharacter><ns2:description>8.30077</ns2:description><ns2:value>8.300774</ns2:value></ns2:annotationElement><ns2:annotationElement position="206" colour="-11335424"><ns2:displayCharacter> </ns2:displayCharacter><ns2:description>8.63938</ns2:description><ns2:value>8.639381</ns2:value></ns2:annotationElement><ns2:annotationElement position="207" colour="-11335424"><ns2:displayCharacter> </ns2:displayCharacter><ns2:description>8.46844</ns2:description><ns2:value>8.46844</ns2:value></ns2:annotationElement><ns2:annotationElement position="208" colour="-11335424"><ns2:displayCharacter> </ns2:displayCharacter><ns2:description>8.72812</ns2:description><ns2:value>8.728121</ns2:value></ns2:annotationElement><ns2:annotationElement position="209" colour="-11335424"><ns2:displayCharacter> </ns2:displayCharacter><ns2:description>8.42529</ns2:description><ns2:value>8.425286</ns2:value></ns2:annotationElement><ns2:annotationElement position="210" colour="-11335424"><ns2:displayCharacter> </ns2:displayCharacter><ns2:description>8.42725</ns2:description><ns2:value>8.427255</ns2:value></ns2:annotationElement><ns2:annotationElement position="211" colour="-11335424"><ns2:displayCharacter> </ns2:displayCharacter><ns2:description>8.38468</ns2:description><ns2:value>8.384678</ns2:value></ns2:annotationElement><ns2:annotationElement position="212" colour="-11335424"><ns2:displayCharacter> </ns2:displayCharacter><ns2:description>8.72812</ns2:description><ns2:value>8.728121</ns2:value></ns2:annotationElement><ns2:annotationElement position="213" colour="-11335424"><ns2:displayCharacter> </ns2:displayCharacter><ns2:description>8.38468</ns2:description><ns2:value>8.384678</ns2:value></ns2:annotationElement><ns2:annotationElement position="214" colour="-11335424"><ns2:displayCharacter> </ns2:displayCharacter><ns2:description>8.63938</ns2:description><ns2:value>8.639381</ns2:value></ns2:annotationElement><ns2:annotationElement position="215" colour="-11335424"><ns2:displayCharacter> </ns2:displayCharacter><ns2:description>8.64086</ns2:description><ns2:value>8.640857</ns2:value></ns2:annotationElement><ns2:annotationElement position="216" colour="-11335424"><ns2:displayCharacter> </ns2:displayCharacter><ns2:description>8.42725</ns2:description><ns2:value>8.427255</ns2:value></ns2:annotationElement><ns2:annotationElement position="217" colour="-11335424"><ns2:displayCharacter> </ns2:displayCharacter><ns2:description>8.38468</ns2:description><ns2:value>8.384678</ns2:value></ns2:annotationElement><ns2:annotationElement position="218" colour="-11335680"><ns2:displayCharacter> </ns2:displayCharacter><ns2:description>8.30691</ns2:description><ns2:value>8.306914</ns2:value></ns2:annotationElement><ns2:annotationElement position="219" colour="-11335680"><ns2:displayCharacter> </ns2:displayCharacter><ns2:description>8.30077</ns2:description><ns2:value>8.300774</ns2:value></ns2:annotationElement><ns2:annotationElement position="220" colour="-11335680"><ns2:displayCharacter> </ns2:displayCharacter><ns2:description>8.30077</ns2:description><ns2:value>8.300774</ns2:value></ns2:annotationElement><ns2:annotationElement position="221" colour="-11335680"><ns2:displayCharacter> </ns2:displayCharacter><ns2:description>8.30077</ns2:description><ns2:value>8.300774</ns2:value></ns2:annotationElement><ns2:annotationElement position="222" colour="-11335680"><ns2:displayCharacter> </ns2:displayCharacter><ns2:description>8.34827</ns2:description><ns2:value>8.348266</ns2:value></ns2:annotationElement><ns2:annotationElement position="223" colour="-11335424"><ns2:displayCharacter> </ns2:displayCharacter><ns2:description>8.63938</ns2:description><ns2:value>8.639381</ns2:value></ns2:annotationElement><ns2:annotationElement position="224" colour="-11335680"><ns2:displayCharacter> </ns2:displayCharacter><ns2:description>8.34827</ns2:description><ns2:value>8.348266</ns2:value></ns2:annotationElement><ns2:annotationElement position="225" colour="-11335680"><ns2:displayCharacter> </ns2:displayCharacter><ns2:description>8.30691</ns2:description><ns2:value>8.306914</ns2:value></ns2:annotationElement><ns2:annotationElement position="226" colour="-11335424"><ns2:displayCharacter> </ns2:displayCharacter><ns2:description>8.46844</ns2:description><ns2:value>8.46844</ns2:value></ns2:annotationElement><ns2:annotationElement position="227" colour="-11335424"><ns2:displayCharacter> </ns2:displayCharacter><ns2:description>8.58316</ns2:description><ns2:value>8.583163</ns2:value></ns2:annotationElement><ns2:annotationElement position="228" colour="-11335424"><ns2:displayCharacter> </ns2:displayCharacter><ns2:description>8.72812</ns2:description><ns2:value>8.728121</ns2:value></ns2:annotationElement><ns2:annotationElement position="229" colour="-11335424"><ns2:displayCharacter> </ns2:displayCharacter><ns2:description>8.52433</ns2:description><ns2:value>8.524329</ns2:value></ns2:annotationElement><ns2:annotationElement position="230" colour="-11335424"><ns2:displayCharacter> </ns2:displayCharacter><ns2:description>8.63938</ns2:description><ns2:value>8.639381</ns2:value></ns2:annotationElement><ns2:annotationElement position="231" colour="-11335680"><ns2:displayCharacter> </ns2:displayCharacter><ns2:description>8.34827</ns2:description><ns2:value>8.348266</ns2:value></ns2:annotationElement><ns2:annotationElement position="232" colour="-11335424"><ns2:displayCharacter> </ns2:displayCharacter><ns2:description>8.38468</ns2:description><ns2:value>8.384678</ns2:value></ns2:annotationElement><ns2:annotationElement position="233" colour="-11335680"><ns2:displayCharacter> </ns2:displayCharacter><ns2:description>8.30691</ns2:description><ns2:value>8.306914</ns2:value></ns2:annotationElement><ns2:annotationElement position="234" colour="-1060608"><ns2:displayCharacter> </ns2:displayCharacter><ns2:description>204.99510</ns2:description><ns2:value>204.9951</ns2:value></ns2:annotationElement><ns2:annotationElement position="235" colour="-1258240"><ns2:displayCharacter> </ns2:displayCharacter><ns2:description>201.73067</ns2:description><ns2:value>201.73067</ns2:value></ns2:annotationElement><ns2:annotationElement position="236" colour="-1126400"><ns2:displayCharacter> </ns2:displayCharacter><ns2:description>204.54163</ns2:description><ns2:value>204.54163</ns2:value></ns2:annotationElement><ns2:annotationElement position="237" colour="-665344"><ns2:displayCharacter> </ns2:displayCharacter><ns2:description>213.47266</ns2:description><ns2:value>213.47266</ns2:value></ns2:annotationElement><ns2:annotationElement position="238" colour="-994816"><ns2:displayCharacter> </ns2:displayCharacter><ns2:description>205.93626</ns2:description><ns2:value>205.93626</ns2:value></ns2:annotationElement><ns2:annotationElement position="239" colour="-863232"><ns2:displayCharacter> </ns2:displayCharacter><ns2:description>208.60384</ns2:description><ns2:value>208.60384</ns2:value></ns2:annotationElement><ns2:annotationElement position="240" colour="-335872"><ns2:displayCharacter> </ns2:displayCharacter><ns2:description>219.59401</ns2:description><ns2:value>219.59401</ns2:value></ns2:annotationElement><ns2:annotationElement position="241" colour="-6656"><ns2:displayCharacter> </ns2:displayCharacter><ns2:description>225.48201</ns2:description><ns2:value>225.48201</ns2:value></ns2:annotationElement><ns2:annotationElement position="242" colour="-270336"><ns2:displayCharacter> </ns2:displayCharacter><ns2:description>220.29309</ns2:description><ns2:value>220.29309</ns2:value></ns2:annotationElement><ns2:annotationElement position="243" colour="-2114560"><ns2:displayCharacter> </ns2:displayCharacter><ns2:description>184.54938</ns2:description><ns2:value>184.54938</ns2:value></ns2:annotationElement><ns2:annotationElement position="244" colour="-797184"><ns2:displayCharacter> </ns2:displayCharacter><ns2:description>209.95702</ns2:description><ns2:value>209.95702</ns2:value></ns2:annotationElement><ns2:annotationElement position="245" colour="-1785088"><ns2:displayCharacter> </ns2:displayCharacter><ns2:description>191.38965</ns2:description><ns2:value>191.38965</ns2:value></ns2:annotationElement><ns2:annotationElement position="246" colour="-1653504"><ns2:displayCharacter> </ns2:displayCharacter><ns2:description>193.35172</ns2:description><ns2:value>193.35172</ns2:value></ns2:annotationElement><ns2:annotationElement position="247" colour="-6656"><ns2:displayCharacter> </ns2:displayCharacter><ns2:description>225.48201</ns2:description><ns2:value>225.48201</ns2:value></ns2:annotationElement><ns2:annotationElement position="248" colour="-665344"><ns2:displayCharacter> </ns2:displayCharacter><ns2:description>212.84218</ns2:description><ns2:value>212.84218</ns2:value></ns2:annotationElement><ns2:annotationElement position="249" colour="-994816"><ns2:displayCharacter> </ns2:displayCharacter><ns2:description>206.52870</ns2:description><ns2:value>206.5287</ns2:value></ns2:annotationElement><ns2:annotationElement position="250" colour="-1653504"><ns2:displayCharacter> </ns2:displayCharacter><ns2:description>193.42979</ns2:description><ns2:value>193.4298</ns2:value></ns2:annotationElement><ns2:annotationElement position="251" colour="-1192448"><ns2:displayCharacter> </ns2:displayCharacter><ns2:description>202.12573</ns2:description><ns2:value>202.12573</ns2:value></ns2:annotationElement><ns2:annotationElement position="252" colour="-533504"><ns2:displayCharacter> </ns2:displayCharacter><ns2:description>215.73131</ns2:description><ns2:value>215.73131</ns2:value></ns2:annotationElement><ns2:annotationElement position="253" colour="-336384"><ns2:displayCharacter> </ns2:displayCharacter><ns2:description>218.54405</ns2:description><ns2:value>218.54405</ns2:value></ns2:annotationElement><ns2:annotationElement position="254" colour="-1126656"><ns2:displayCharacter> </ns2:displayCharacter><ns2:description>203.73788</ns2:description><ns2:value>203.73788</ns2:value></ns2:annotationElement><ns2:annotationElement position="255" colour="-1982720"><ns2:displayCharacter> </ns2:displayCharacter><ns2:description>188.10153</ns2:description><ns2:value>188.10153</ns2:value></ns2:annotationElement><ns2:annotationElement position="256" colour="-6656"><ns2:displayCharacter> </ns2:displayCharacter><ns2:description>225.48201</ns2:description><ns2:value>225.48201</ns2:value></ns2:annotationElement><ns2:annotationElement position="257" colour="-1126656"><ns2:displayCharacter> </ns2:displayCharacter><ns2:description>203.42578</ns2:description><ns2:value>203.42578</ns2:value></ns2:annotationElement><ns2:annotationElement position="258" colour="-2443776"><ns2:displayCharacter> </ns2:displayCharacter><ns2:description>178.63541</ns2:description><ns2:value>178.6354</ns2:value></ns2:annotationElement><ns2:annotationElement position="259" colour="-2377984"><ns2:displayCharacter> </ns2:displayCharacter><ns2:description>179.89171</ns2:description><ns2:value>179.89171</ns2:value></ns2:annotationElement><ns2:annotationElement position="260" colour="-1390080"><ns2:displayCharacter> </ns2:displayCharacter><ns2:description>198.42776</ns2:description><ns2:value>198.42776</ns2:value></ns2:annotationElement><ns2:annotationElement position="261" colour="-138240"><ns2:displayCharacter> </ns2:displayCharacter><ns2:description>223.53923</ns2:description><ns2:value>223.53923</ns2:value></ns2:annotationElement><ns2:annotationElement position="262" colour="-401920"><ns2:displayCharacter> </ns2:displayCharacter><ns2:description>218.08609</ns2:description><ns2:value>218.08609</ns2:value></ns2:annotationElement><ns2:annotationElement position="263" colour="-11335424"><ns2:displayCharacter> </ns2:displayCharacter><ns2:description>8.46844</ns2:description><ns2:value>8.46844</ns2:value></ns2:annotationElement><ns2:annotationElement position="264" colour="-11335424"><ns2:displayCharacter> </ns2:displayCharacter><ns2:description>8.72812</ns2:description><ns2:value>8.728121</ns2:value></ns2:annotationElement><ns2:annotationElement position="265" colour="-11335424"><ns2:displayCharacter> </ns2:displayCharacter><ns2:description>8.40080</ns2:description><ns2:value>8.400803</ns2:value></ns2:annotationElement><ns2:annotationElement position="266" colour="-11335424"><ns2:displayCharacter> </ns2:displayCharacter><ns2:description>8.38468</ns2:description><ns2:value>8.384678</ns2:value></ns2:annotationElement><ns2:annotationElement position="267" colour="-11335424"><ns2:displayCharacter> </ns2:displayCharacter><ns2:description>8.42725</ns2:description><ns2:value>8.427255</ns2:value></ns2:annotationElement><ns2:annotationElement position="268" colour="-11335424"><ns2:displayCharacter> </ns2:displayCharacter><ns2:description>8.42725</ns2:description><ns2:value>8.427255</ns2:value></ns2:annotationElement><ns2:annotationElement position="269" colour="-11335424"><ns2:displayCharacter> </ns2:displayCharacter><ns2:description>8.58863</ns2:description><ns2:value>8.588634</ns2:value></ns2:annotationElement><ns2:annotationElement position="270" colour="-11335424"><ns2:displayCharacter> </ns2:displayCharacter><ns2:description>8.38468</ns2:description><ns2:value>8.384678</ns2:value></ns2:annotationElement><ns2:annotationElement position="271" colour="-11335424"><ns2:displayCharacter> </ns2:displayCharacter><ns2:description>8.42725</ns2:description><ns2:value>8.427255</ns2:value></ns2:annotationElement><ns2:annotationElement position="272" colour="-11335680"><ns2:displayCharacter> </ns2:displayCharacter><ns2:description>8.34827</ns2:description><ns2:value>8.348266</ns2:value></ns2:annotationElement><ns2:annotationElement position="273" colour="-11335424"><ns2:displayCharacter> </ns2:displayCharacter><ns2:description>8.63938</ns2:description><ns2:value>8.639381</ns2:value></ns2:annotationElement><ns2:annotationElement position="274" colour="-11335424"><ns2:displayCharacter> </ns2:displayCharacter><ns2:description>8.63938</ns2:description><ns2:value>8.639381</ns2:value></ns2:annotationElement><ns2:annotationElement position="275" colour="-11335424"><ns2:displayCharacter> </ns2:displayCharacter><ns2:description>8.58863</ns2:description><ns2:value>8.588634</ns2:value></ns2:annotationElement><ns2:annotationElement position="276" colour="-1785344"><ns2:displayCharacter> </ns2:displayCharacter><ns2:description>191.06064</ns2:description><ns2:value>191.06064</ns2:value></ns2:annotationElement><ns2:annotationElement position="277" colour="-928768"><ns2:displayCharacter> </ns2:displayCharacter><ns2:description>208.31349</ns2:description><ns2:value>208.31349</ns2:value></ns2:annotationElement><ns2:annotationElement position="278" colour="-929024"><ns2:displayCharacter> </ns2:displayCharacter><ns2:description>207.57741</ns2:description><ns2:value>207.57741</ns2:value></ns2:annotationElement><ns2:annotationElement position="279" colour="-1521664"><ns2:displayCharacter> </ns2:displayCharacter><ns2:description>196.55119</ns2:description><ns2:value>196.5512</ns2:value></ns2:annotationElement><ns2:annotationElement position="280" colour="-928768"><ns2:displayCharacter> </ns2:displayCharacter><ns2:description>207.93823</ns2:description><ns2:value>207.93823</ns2:value></ns2:annotationElement><ns2:annotationElement position="281" colour="-6656"><ns2:displayCharacter> </ns2:displayCharacter><ns2:description>225.48201</ns2:description><ns2:value>225.48201</ns2:value></ns2:annotationElement><ns2:annotationElement position="282" colour="-1587712"><ns2:displayCharacter> </ns2:displayCharacter><ns2:description>194.92404</ns2:description><ns2:value>194.92404</ns2:value></ns2:annotationElement><ns2:annotationElement position="283" colour="-1653504"><ns2:displayCharacter> </ns2:displayCharacter><ns2:description>193.78688</ns2:description><ns2:value>193.78688</ns2:value></ns2:annotationElement><ns2:annotationElement position="284" colour="-929024"><ns2:displayCharacter> </ns2:displayCharacter><ns2:description>207.39021</ns2:description><ns2:value>207.39021</ns2:value></ns2:annotationElement><ns2:annotationElement position="285" colour="-467712"><ns2:displayCharacter> </ns2:displayCharacter><ns2:description>216.78403</ns2:description><ns2:value>216.78403</ns2:value></ns2:annotationElement><ns2:annotationElement position="286" colour="-3102464"><ns2:displayCharacter> </ns2:displayCharacter><ns2:description>165.86008</ns2:description><ns2:value>165.86008</ns2:value></ns2:annotationElement><ns2:annotationElement position="287" colour="-533760"><ns2:displayCharacter> </ns2:displayCharacter><ns2:description>214.95288</ns2:description><ns2:value>214.95288</ns2:value></ns2:annotationElement><ns2:annotationElement position="288" colour="-599552"><ns2:displayCharacter> </ns2:displayCharacter><ns2:description>214.45398</ns2:description><ns2:value>214.45398</ns2:value></ns2:annotationElement><ns2:annotationElement position="289" colour="-929024"><ns2:displayCharacter> </ns2:displayCharacter><ns2:description>207.47823</ns2:description><ns2:value>207.47823</ns2:value></ns2:annotationElement><ns2:annotationElement position="290" colour="-1587712"><ns2:displayCharacter> </ns2:displayCharacter><ns2:description>194.63853</ns2:description><ns2:value>194.63853</ns2:value></ns2:annotationElement><ns2:annotationElement position="291" colour="-1587712"><ns2:displayCharacter> </ns2:displayCharacter><ns2:description>194.56511</ns2:description><ns2:value>194.56511</ns2:value></ns2:annotationElement><ns2:annotationElement position="292" colour="-731136"><ns2:displayCharacter> </ns2:displayCharacter><ns2:description>212.02025</ns2:description><ns2:value>212.02025</ns2:value></ns2:annotationElement><ns2:annotationElement position="293" colour="-1521664"><ns2:displayCharacter> </ns2:displayCharacter><ns2:description>196.20134</ns2:description><ns2:value>196.20134</ns2:value></ns2:annotationElement><ns2:annotationElement position="294" colour="-797184"><ns2:displayCharacter> </ns2:displayCharacter><ns2:description>210.30307</ns2:description><ns2:value>210.30307</ns2:value></ns2:annotationElement><ns2:annotationElement position="295" colour="-797184"><ns2:displayCharacter> </ns2:displayCharacter><ns2:description>210.51698</ns2:description><ns2:value>210.51698</ns2:value></ns2:annotationElement><ns2:annotationElement position="296" colour="-1653248"><ns2:displayCharacter> </ns2:displayCharacter><ns2:description>194.14722</ns2:description><ns2:value>194.14722</ns2:value></ns2:annotationElement><ns2:annotationElement position="297" colour="-2246144"><ns2:displayCharacter> </ns2:displayCharacter><ns2:description>182.75998</ns2:description><ns2:value>182.75998</ns2:value></ns2:annotationElement><ns2:annotationElement position="298" colour="-1587712"><ns2:displayCharacter> </ns2:displayCharacter><ns2:description>194.72890</ns2:description><ns2:value>194.7289</ns2:value></ns2:annotationElement><ns2:annotationElement position="299" colour="-796928"><ns2:displayCharacter> </ns2:displayCharacter><ns2:description>210.91284</ns2:description><ns2:value>210.91284</ns2:value></ns2:annotationElement><ns2:annotationElement position="300" colour="-467968"><ns2:displayCharacter> </ns2:displayCharacter><ns2:description>216.48206</ns2:description><ns2:value>216.48206</ns2:value></ns2:annotationElement><ns2:annotationElement position="301" colour="-2509568"><ns2:displayCharacter> </ns2:displayCharacter><ns2:description>177.74203</ns2:description><ns2:value>177.74203</ns2:value></ns2:annotationElement><ns2:annotationElement position="302" colour="-1455872"><ns2:displayCharacter> </ns2:displayCharacter><ns2:description>197.86099</ns2:description><ns2:value>197.861</ns2:value></ns2:annotationElement><ns2:annotationElement position="303" colour="-665344"><ns2:displayCharacter> </ns2:displayCharacter><ns2:description>213.02963</ns2:description><ns2:value>213.02963</ns2:value></ns2:annotationElement><ns2:annotationElement position="304" colour="-2114304"><ns2:displayCharacter> </ns2:displayCharacter><ns2:description>185.38268</ns2:description><ns2:value>185.38268</ns2:value></ns2:annotationElement><ns2:annotationElement position="305" colour="-1916672"><ns2:displayCharacter> </ns2:displayCharacter><ns2:description>189.15967</ns2:description><ns2:value>189.15967</ns2:value></ns2:annotationElement><ns2:annotationElement position="306" colour="-11006208"><ns2:displayCharacter> </ns2:displayCharacter><ns2:description>14.25357</ns2:description><ns2:value>14.253569</ns2:value></ns2:annotationElement><ns2:annotationElement position="307" colour="-11335424"><ns2:displayCharacter> </ns2:displayCharacter><ns2:description>8.52433</ns2:description><ns2:value>8.524329</ns2:value></ns2:annotationElement><ns2:annotationElement position="308" colour="-11335424"><ns2:displayCharacter> </ns2:displayCharacter><ns2:description>8.40080</ns2:description><ns2:value>8.400803</ns2:value></ns2:annotationElement><ns2:annotationElement position="309" colour="-11006208"><ns2:displayCharacter> </ns2:displayCharacter><ns2:description>14.42842</ns2:description><ns2:value>14.428416</ns2:value></ns2:annotationElement><ns2:annotationElement position="310" colour="-11006464"><ns2:displayCharacter> </ns2:displayCharacter><ns2:description>14.14958</ns2:description><ns2:value>14.149582</ns2:value></ns2:annotationElement><ns2:annotationElement position="311" colour="-11006464"><ns2:displayCharacter> </ns2:displayCharacter><ns2:description>14.21749</ns2:description><ns2:value>14.217493</ns2:value></ns2:annotationElement><ns2:annotationElement position="312" colour="-2114304"><ns2:displayCharacter> </ns2:displayCharacter><ns2:description>185.37724</ns2:description><ns2:value>185.37724</ns2:value></ns2:annotationElement><ns2:annotationElement position="313" colour="-6656"><ns2:displayCharacter> </ns2:displayCharacter><ns2:description>225.48201</ns2:description><ns2:value>225.48201</ns2:value></ns2:annotationElement><ns2:annotationElement position="314" colour="-11335680"><ns2:displayCharacter> </ns2:displayCharacter><ns2:description>8.34827</ns2:description><ns2:value>8.348266</ns2:value></ns2:annotationElement><ns2:annotationElement position="315" colour="-11335424"><ns2:displayCharacter> </ns2:displayCharacter><ns2:description>8.58863</ns2:description><ns2:value>8.588634</ns2:value></ns2:annotationElement><ns2:annotationElement position="316" colour="-11335424"><ns2:displayCharacter> </ns2:displayCharacter><ns2:description>8.42529</ns2:description><ns2:value>8.425286</ns2:value></ns2:annotationElement><ns2:annotationElement position="317" colour="-11335424"><ns2:displayCharacter> </ns2:displayCharacter><ns2:description>8.63938</ns2:description><ns2:value>8.639381</ns2:value></ns2:annotationElement><ns2:annotationElement position="318" colour="-11335424"><ns2:displayCharacter> </ns2:displayCharacter><ns2:description>8.38468</ns2:description><ns2:value>8.384678</ns2:value></ns2:annotationElement><ns2:annotationElement position="319" colour="-11335424"><ns2:displayCharacter> </ns2:displayCharacter><ns2:description>8.72812</ns2:description><ns2:value>8.728121</ns2:value></ns2:annotationElement><ns2:annotationElement position="320" colour="-11335680"><ns2:displayCharacter> </ns2:displayCharacter><ns2:description>8.34827</ns2:description><ns2:value>8.348266</ns2:value></ns2:annotationElement><ns2:annotationElement position="321" colour="-11335424"><ns2:displayCharacter> </ns2:displayCharacter><ns2:description>8.40080</ns2:description><ns2:value>8.400803</ns2:value></ns2:annotationElement><ns2:annotationElement position="322" colour="-11335424"><ns2:displayCharacter> </ns2:displayCharacter><ns2:description>8.45852</ns2:description><ns2:value>8.458525</ns2:value></ns2:annotationElement><ns2:annotationElement position="323" colour="-11335424"><ns2:displayCharacter> </ns2:displayCharacter><ns2:description>8.42725</ns2:description><ns2:value>8.427255</ns2:value></ns2:annotationElement><ns2:annotationElement position="324" colour="-11335424"><ns2:displayCharacter> </ns2:displayCharacter><ns2:description>8.64086</ns2:description><ns2:value>8.640857</ns2:value></ns2:annotationElement><ns2:annotationElement position="325" colour="-11335680"><ns2:displayCharacter> </ns2:displayCharacter><ns2:description>8.30077</ns2:description><ns2:value>8.300774</ns2:value></ns2:annotationElement><ns2:annotationElement position="326" colour="-11335424"><ns2:displayCharacter> </ns2:displayCharacter><ns2:description>8.69607</ns2:description><ns2:value>8.696067</ns2:value></ns2:annotationElement><ns2:annotationElement position="327" colour="-11335424"><ns2:displayCharacter> </ns2:displayCharacter><ns2:description>8.58863</ns2:description><ns2:value>8.588634</ns2:value></ns2:annotationElement><ns2:annotationElement position="328" colour="-11335424"><ns2:displayCharacter> </ns2:displayCharacter><ns2:description>8.58863</ns2:description><ns2:value>8.588634</ns2:value></ns2:annotationElement><ns2:annotationElement position="329" colour="-11335424"><ns2:displayCharacter> </ns2:displayCharacter><ns2:description>8.38468</ns2:description><ns2:value>8.384678</ns2:value></ns2:annotationElement><ns2:annotationElement position="330" colour="-11335424"><ns2:displayCharacter> </ns2:displayCharacter><ns2:description>8.64086</ns2:description><ns2:value>8.640857</ns2:value></ns2:annotationElement><ns2:annotationElement position="331" colour="-11335424"><ns2:displayCharacter> </ns2:displayCharacter><ns2:description>8.38468</ns2:description><ns2:value>8.384678</ns2:value></ns2:annotationElement><ns2:annotationElement position="332" colour="-11335424"><ns2:displayCharacter> </ns2:displayCharacter><ns2:description>8.40080</ns2:description><ns2:value>8.400803</ns2:value></ns2:annotationElement><ns2:annotationElement position="333" colour="-11335424"><ns2:displayCharacter> </ns2:displayCharacter><ns2:description>8.63938</ns2:description><ns2:value>8.639381</ns2:value></ns2:annotationElement><ns2:annotationElement position="334" colour="-11335424"><ns2:displayCharacter> </ns2:displayCharacter><ns2:description>8.42725</ns2:description><ns2:value>8.427255</ns2:value></ns2:annotationElement><ns2:annotationElement position="335" colour="-11335424"><ns2:displayCharacter> </ns2:displayCharacter><ns2:description>8.58863</ns2:description><ns2:value>8.588634</ns2:value></ns2:annotationElement><ns2:annotationElement position="336" colour="-336384"><ns2:displayCharacter> </ns2:displayCharacter><ns2:description>218.54405</ns2:description><ns2:value>218.54405</ns2:value></ns2:annotationElement><ns2:annotationElement position="337" colour="-1257984"><ns2:displayCharacter> </ns2:displayCharacter><ns2:description>202.02119</ns2:description><ns2:value>202.0212</ns2:value></ns2:annotationElement><ns2:annotationElement position="338" colour="-11006208"><ns2:displayCharacter> </ns2:displayCharacter><ns2:description>14.42842</ns2:description><ns2:value>14.428416</ns2:value></ns2:annotationElement><ns2:annotationElement position="339" colour="-1258240"><ns2:displayCharacter> </ns2:displayCharacter><ns2:description>200.98479</ns2:description><ns2:value>200.98479</ns2:value></ns2:annotationElement><ns2:annotationElement position="340" colour="-2312192"><ns2:displayCharacter> </ns2:displayCharacter><ns2:description>181.05205</ns2:description><ns2:value>181.05205</ns2:value></ns2:annotationElement><ns2:annotationElement position="341" colour="-2707456"><ns2:displayCharacter> </ns2:displayCharacter><ns2:description>173.06743</ns2:description><ns2:value>173.06743</ns2:value></ns2:annotationElement><ns2:annotationElement position="342" colour="-994560"><ns2:displayCharacter> </ns2:displayCharacter><ns2:description>206.86745</ns2:description><ns2:value>206.86745</ns2:value></ns2:annotationElement><ns2:annotationElement position="343" colour="-1060608"><ns2:displayCharacter> </ns2:displayCharacter><ns2:description>205.70271</ns2:description><ns2:value>205.70271</ns2:value></ns2:annotationElement><ns2:annotationElement position="344" colour="-2443776"><ns2:displayCharacter> </ns2:displayCharacter><ns2:description>178.77428</ns2:description><ns2:value>178.77428</ns2:value></ns2:annotationElement><ns2:annotationElement position="345" colour="-599552"><ns2:displayCharacter> </ns2:displayCharacter><ns2:description>213.96886</ns2:description><ns2:value>213.96886</ns2:value></ns2:annotationElement><ns2:annotationElement position="346" colour="-1719040"><ns2:displayCharacter> </ns2:displayCharacter><ns2:description>193.11153</ns2:description><ns2:value>193.11153</ns2:value></ns2:annotationElement><ns2:annotationElement position="347" colour="-401920"><ns2:displayCharacter> </ns2:displayCharacter><ns2:description>218.52261</ns2:description><ns2:value>218.52261</ns2:value></ns2:annotationElement><ns2:annotationElement position="348" colour="-1982720"><ns2:displayCharacter> </ns2:displayCharacter><ns2:description>188.04239</ns2:description><ns2:value>188.04239</ns2:value></ns2:annotationElement><ns2:annotationElement position="349" colour="-6656"><ns2:displayCharacter> </ns2:displayCharacter><ns2:description>225.48201</ns2:description><ns2:value>225.48201</ns2:value></ns2:annotationElement><ns2:annotationElement position="350" colour="-1389824"><ns2:displayCharacter> </ns2:displayCharacter><ns2:description>199.00771</ns2:description><ns2:value>199.0077</ns2:value></ns2:annotationElement><ns2:annotationElement position="351" colour="-731392"><ns2:displayCharacter> </ns2:displayCharacter><ns2:description>211.46840</ns2:description><ns2:value>211.4684</ns2:value></ns2:annotationElement><ns2:annotationElement position="352" colour="-928768"><ns2:displayCharacter> </ns2:displayCharacter><ns2:description>208.11180</ns2:description><ns2:value>208.1118</ns2:value></ns2:annotationElement><ns2:annotationElement position="353" colour="-862976"><ns2:displayCharacter> </ns2:displayCharacter><ns2:description>209.66660</ns2:description><ns2:value>209.6666</ns2:value></ns2:annotationElement><ns2:annotationElement position="354" colour="-270336"><ns2:displayCharacter> </ns2:displayCharacter><ns2:description>220.20816</ns2:description><ns2:value>220.20816</ns2:value></ns2:annotationElement><ns2:annotationElement position="355" colour="-862976"><ns2:displayCharacter> </ns2:displayCharacter><ns2:description>209.09113</ns2:description><ns2:value>209.09113</ns2:value></ns2:annotationElement><ns2:annotationElement position="356" colour="-1916928"><ns2:displayCharacter> </ns2:displayCharacter><ns2:description>189.02483</ns2:description><ns2:value>189.02483</ns2:value></ns2:annotationElement><ns2:annotationElement position="357" colour="-2312192"><ns2:displayCharacter> </ns2:displayCharacter><ns2:description>180.99579</ns2:description><ns2:value>180.99579</ns2:value></ns2:annotationElement><ns2:annotationElement position="358" colour="-929024"><ns2:displayCharacter> </ns2:displayCharacter><ns2:description>207.41733</ns2:description><ns2:value>207.41733</ns2:value></ns2:annotationElement><ns2:annotationElement position="359" colour="-862976"><ns2:displayCharacter> </ns2:displayCharacter><ns2:description>209.02310</ns2:description><ns2:value>209.0231</ns2:value></ns2:annotationElement><ns2:annotationElement position="360" colour="-401920"><ns2:displayCharacter> </ns2:displayCharacter><ns2:description>218.52261</ns2:description><ns2:value>218.52261</ns2:value></ns2:annotationElement><ns2:annotationElement position="361" colour="-1324032"><ns2:displayCharacter> </ns2:displayCharacter><ns2:description>200.54770</ns2:description><ns2:value>200.5477</ns2:value></ns2:annotationElement><ns2:annotationElement position="362" colour="-1060864"><ns2:displayCharacter> </ns2:displayCharacter><ns2:description>204.65712</ns2:description><ns2:value>204.65712</ns2:value></ns2:annotationElement><ns2:annotationElement position="363" colour="-1455872"><ns2:displayCharacter> </ns2:displayCharacter><ns2:description>197.22789</ns2:description><ns2:value>197.22789</ns2:value></ns2:annotationElement><ns2:annotationElement position="364" colour="-533760"><ns2:displayCharacter> </ns2:displayCharacter><ns2:description>215.60896</ns2:description><ns2:value>215.60896</ns2:value></ns2:annotationElement><ns2:annotationElement position="365" colour="-862976"><ns2:displayCharacter> </ns2:displayCharacter><ns2:description>209.64545</ns2:description><ns2:value>209.64545</ns2:value></ns2:annotationElement><ns2:annotationElement position="366" colour="-863232"><ns2:displayCharacter> </ns2:displayCharacter><ns2:description>208.61516</ns2:description><ns2:value>208.61516</ns2:value></ns2:annotationElement><ns2:annotationElement position="367" colour="-1324032"><ns2:displayCharacter> </ns2:displayCharacter><ns2:description>200.71352</ns2:description><ns2:value>200.71352</ns2:value></ns2:annotationElement><ns2:annotationElement position="368" colour="-6656"><ns2:displayCharacter> </ns2:displayCharacter><ns2:description>225.48201</ns2:description><ns2:value>225.48201</ns2:value></ns2:annotationElement><ns2:annotationElement position="369" colour="-1192448"><ns2:displayCharacter> </ns2:displayCharacter><ns2:description>202.52429</ns2:description><ns2:value>202.52429</ns2:value></ns2:annotationElement><ns2:annotationElement position="370" colour="-928768"><ns2:displayCharacter> </ns2:displayCharacter><ns2:description>208.15770</ns2:description><ns2:value>208.1577</ns2:value></ns2:annotationElement><ns2:annotationElement position="371" colour="-1258496"><ns2:displayCharacter> </ns2:displayCharacter><ns2:description>200.88115</ns2:description><ns2:value>200.88115</ns2:value></ns2:annotationElement><ns2:annotationElement position="372" colour="-1324032"><ns2:displayCharacter> </ns2:displayCharacter><ns2:description>200.39857</ns2:description><ns2:value>200.39857</ns2:value></ns2:annotationElement><ns2:annotationElement position="373" colour="-1785088"><ns2:displayCharacter> </ns2:displayCharacter><ns2:description>191.76518</ns2:description><ns2:value>191.76518</ns2:value></ns2:annotationElement><ns2:annotationElement position="374" colour="-1653248"><ns2:displayCharacter> </ns2:displayCharacter><ns2:description>194.25519</ns2:description><ns2:value>194.25519</ns2:value></ns2:annotationElement><ns2:annotationElement position="375" colour="-731392"><ns2:displayCharacter> </ns2:displayCharacter><ns2:description>211.30600</ns2:description><ns2:value>211.306</ns2:value></ns2:annotationElement><ns2:annotationElement position="376" colour="-665344"><ns2:displayCharacter> </ns2:displayCharacter><ns2:description>212.71051</ns2:description><ns2:value>212.71051</ns2:value></ns2:annotationElement><ns2:annotationElement position="377" colour="-6656"><ns2:displayCharacter> </ns2:displayCharacter><ns2:description>225.48201</ns2:description><ns2:value>225.48201</ns2:value></ns2:annotationElement><ns2:annotationElement position="378" colour="-928768"><ns2:displayCharacter> </ns2:displayCharacter><ns2:description>207.93823</ns2:description><ns2:value>207.93823</ns2:value></ns2:annotationElement><ns2:annotationElement position="379" colour="-467968"><ns2:displayCharacter> </ns2:displayCharacter><ns2:description>216.52368</ns2:description><ns2:value>216.52368</ns2:value></ns2:annotationElement><ns2:annotationElement position="380" colour="-797184"><ns2:displayCharacter> </ns2:displayCharacter><ns2:description>210.18863</ns2:description><ns2:value>210.18863</ns2:value></ns2:annotationElement><ns2:annotationElement position="381" colour="-1324032"><ns2:displayCharacter> </ns2:displayCharacter><ns2:description>200.14964</ns2:description><ns2:value>200.14964</ns2:value></ns2:annotationElement><ns2:annotationElement position="382" colour="-1851136"><ns2:displayCharacter> </ns2:displayCharacter><ns2:description>189.50877</ns2:description><ns2:value>189.50877</ns2:value></ns2:annotationElement><ns2:annotationElement position="383" colour="-1324032"><ns2:displayCharacter> </ns2:displayCharacter><ns2:description>200.83734</ns2:description><ns2:value>200.83734</ns2:value></ns2:annotationElement><ns2:annotationElement position="384" colour="-1916928"><ns2:displayCharacter> </ns2:displayCharacter><ns2:description>188.66862</ns2:description><ns2:value>188.66862</ns2:value></ns2:annotationElement><ns2:annotationElement position="385" colour="-1324032"><ns2:displayCharacter> </ns2:displayCharacter><ns2:description>200.83734</ns2:description><ns2:value>200.83734</ns2:value></ns2:annotationElement><ns2:annotationElement position="386" colour="-863232"><ns2:displayCharacter> </ns2:displayCharacter><ns2:description>208.68036</ns2:description><ns2:value>208.68036</ns2:value></ns2:annotationElement><ns2:annotationElement position="387" colour="-2509824"><ns2:displayCharacter> </ns2:displayCharacter><ns2:description>177.23447</ns2:description><ns2:value>177.23447</ns2:value></ns2:annotationElement><ns2:annotationElement position="388" colour="-1587456"><ns2:displayCharacter> </ns2:displayCharacter><ns2:description>195.08554</ns2:description><ns2:value>195.08554</ns2:value></ns2:annotationElement><ns2:annotationElement position="389" colour="-862976"><ns2:displayCharacter> </ns2:displayCharacter><ns2:description>209.64545</ns2:description><ns2:value>209.64545</ns2:value></ns2:annotationElement><ns2:annotationElement position="390" colour="-270080"><ns2:displayCharacter> </ns2:displayCharacter><ns2:description>220.99907</ns2:description><ns2:value>220.99907</ns2:value></ns2:annotationElement><ns2:annotationElement position="391" colour="-599808"><ns2:displayCharacter> </ns2:displayCharacter><ns2:description>213.62599</ns2:description><ns2:value>213.62599</ns2:value></ns2:annotationElement><ns2:annotationElement position="392" colour="-994560"><ns2:displayCharacter> </ns2:displayCharacter><ns2:description>206.86745</ns2:description><ns2:value>206.86745</ns2:value></ns2:annotationElement><ns2:annotationElement position="393" colour="-11006208"><ns2:displayCharacter> </ns2:displayCharacter><ns2:description>15.08737</ns2:description><ns2:value>15.087373</ns2:value></ns2:annotationElement><ns2:annotationElement position="394" colour="-1455616"><ns2:displayCharacter> </ns2:displayCharacter><ns2:description>198.18971</ns2:description><ns2:value>198.18971</ns2:value></ns2:annotationElement><ns2:annotationElement position="395" colour="-1916928"><ns2:displayCharacter> </ns2:displayCharacter><ns2:description>188.66862</ns2:description><ns2:value>188.66862</ns2:value></ns2:annotationElement><ns2:annotationElement position="396" colour="-2246400"><ns2:displayCharacter> </ns2:displayCharacter><ns2:description>181.95573</ns2:description><ns2:value>181.95573</ns2:value></ns2:annotationElement><ns2:annotationElement position="397" colour="-2180352"><ns2:displayCharacter> </ns2:displayCharacter><ns2:description>184.16507</ns2:description><ns2:value>184.16507</ns2:value></ns2:annotationElement><ns2:annotationElement position="398" colour="-1324032"><ns2:displayCharacter> </ns2:displayCharacter><ns2:description>200.38666</ns2:description><ns2:value>200.38666</ns2:value></ns2:annotationElement><ns2:annotationElement position="399" colour="-2707200"><ns2:displayCharacter> </ns2:displayCharacter><ns2:description>173.61481</ns2:description><ns2:value>173.6148</ns2:value></ns2:annotationElement><ns2:annotationElement position="400" colour="-1785344"><ns2:displayCharacter> </ns2:displayCharacter><ns2:description>190.85112</ns2:description><ns2:value>190.85112</ns2:value></ns2:annotationElement><ns2:annotationElement position="401" colour="-863232"><ns2:displayCharacter> </ns2:displayCharacter><ns2:description>208.68036</ns2:description><ns2:value>208.68036</ns2:value></ns2:annotationElement><ns2:annotationElement position="402" colour="-863232"><ns2:displayCharacter> </ns2:displayCharacter><ns2:description>208.68036</ns2:description><ns2:value>208.68036</ns2:value></ns2:annotationElement><ns2:annotationElement position="403" colour="-1785088"><ns2:displayCharacter> </ns2:displayCharacter><ns2:description>191.25020</ns2:description><ns2:value>191.2502</ns2:value></ns2:annotationElement><ns2:annotationElement position="404" colour="-1455872"><ns2:displayCharacter> </ns2:displayCharacter><ns2:description>197.79778</ns2:description><ns2:value>197.79778</ns2:value></ns2:annotationElement><ns2:annotationElement position="405" colour="-2575616"><ns2:displayCharacter> </ns2:displayCharacter><ns2:description>175.93745</ns2:description><ns2:value>175.93745</ns2:value></ns2:annotationElement><ns2:annotationElement position="406" colour="-2312192"><ns2:displayCharacter> </ns2:displayCharacter><ns2:description>181.11443</ns2:description><ns2:value>181.11443</ns2:value></ns2:annotationElement><ns2:annotationElement position="407" colour="-2312192"><ns2:displayCharacter> </ns2:displayCharacter><ns2:description>180.87012</ns2:description><ns2:value>180.87012</ns2:value></ns2:annotationElement><ns2:annotationElement position="408" colour="-797184"><ns2:displayCharacter> </ns2:displayCharacter><ns2:description>210.53017</ns2:description><ns2:value>210.53017</ns2:value></ns2:annotationElement><ns2:annotationElement position="409" colour="-863232"><ns2:displayCharacter> </ns2:displayCharacter><ns2:description>208.68036</ns2:description><ns2:value>208.68036</ns2:value></ns2:annotationElement><ns2:annotationElement position="410" colour="-1785344"><ns2:displayCharacter> </ns2:displayCharacter><ns2:description>190.86264</ns2:description><ns2:value>190.86264</ns2:value></ns2:annotationElement><ns2:annotationElement position="411" colour="-1587456"><ns2:displayCharacter> </ns2:displayCharacter><ns2:description>195.34082</ns2:description><ns2:value>195.34082</ns2:value></ns2:annotationElement><ns2:annotationElement position="412" colour="-2377984"><ns2:displayCharacter> </ns2:displayCharacter><ns2:description>179.89758</ns2:description><ns2:value>179.89758</ns2:value></ns2:annotationElement><ns2:annotationElement position="413" colour="-2443776"><ns2:displayCharacter> </ns2:displayCharacter><ns2:description>178.35861</ns2:description><ns2:value>178.35861</ns2:value></ns2:annotationElement><ns2:annotationElement position="414" colour="-2377984"><ns2:displayCharacter> </ns2:displayCharacter><ns2:description>179.89758</ns2:description><ns2:value>179.89758</ns2:value></ns2:annotationElement><ns2:annotationElement position="415" colour="-2377984"><ns2:displayCharacter> </ns2:displayCharacter><ns2:description>179.89758</ns2:description><ns2:value>179.89758</ns2:value></ns2:annotationElement><ns2:annotationElement position="416" colour="-2180352"><ns2:displayCharacter> </ns2:displayCharacter><ns2:description>184.03134</ns2:description><ns2:value>184.03134</ns2:value></ns2:annotationElement><ns2:annotationElement position="417" colour="-1060608"><ns2:displayCharacter> </ns2:displayCharacter><ns2:description>205.46869</ns2:description><ns2:value>205.46869</ns2:value></ns2:annotationElement><ns2:annotationElement position="418" colour="-1587712"><ns2:displayCharacter> </ns2:displayCharacter><ns2:description>194.77965</ns2:description><ns2:value>194.77965</ns2:value></ns2:annotationElement><ns2:annotationElement position="419" colour="-1126656"><ns2:displayCharacter> </ns2:displayCharacter><ns2:description>203.66736</ns2:description><ns2:value>203.66736</ns2:value></ns2:annotationElement><ns2:annotationElement position="420" colour="-2048512"><ns2:displayCharacter> </ns2:displayCharacter><ns2:description>186.89526</ns2:description><ns2:value>186.89526</ns2:value></ns2:annotationElement><ns2:annotationElement position="421" colour="-1324032"><ns2:displayCharacter> </ns2:displayCharacter><ns2:description>200.38666</ns2:description><ns2:value>200.38666</ns2:value></ns2:annotationElement><ns2:annotationElement position="422" colour="-1060608"><ns2:displayCharacter> </ns2:displayCharacter><ns2:description>205.63553</ns2:description><ns2:value>205.63553</ns2:value></ns2:annotationElement><ns2:annotationElement position="423" colour="-467712"><ns2:displayCharacter> </ns2:displayCharacter><ns2:description>216.78403</ns2:description><ns2:value>216.78403</ns2:value></ns2:annotationElement><ns2:annotationElement position="424" colour="-994816"><ns2:displayCharacter> </ns2:displayCharacter><ns2:description>206.35262</ns2:description><ns2:value>206.35262</ns2:value></ns2:annotationElement><ns2:annotationElement position="425" colour="-2246144"><ns2:displayCharacter> </ns2:displayCharacter><ns2:description>182.79478</ns2:description><ns2:value>182.79478</ns2:value></ns2:annotationElement><ns2:annotationElement position="426" colour="-533760"><ns2:displayCharacter> </ns2:displayCharacter><ns2:description>215.34293</ns2:description><ns2:value>215.34293</ns2:value></ns2:annotationElement><ns2:annotationElement position="427" colour="-1192448"><ns2:displayCharacter> </ns2:displayCharacter><ns2:description>202.81856</ns2:description><ns2:value>202.81856</ns2:value></ns2:annotationElement><ns2:annotationElement position="428" colour="-1126656"><ns2:displayCharacter> </ns2:displayCharacter><ns2:description>203.66736</ns2:description><ns2:value>203.66736</ns2:value></ns2:annotationElement><ns2:annotationElement position="429" colour="-929024"><ns2:displayCharacter> </ns2:displayCharacter><ns2:description>207.71602</ns2:description><ns2:value>207.71602</ns2:value></ns2:annotationElement><ns2:annotationElement position="430" colour="-929024"><ns2:displayCharacter> </ns2:displayCharacter><ns2:description>207.58833</ns2:description><ns2:value>207.58833</ns2:value></ns2:annotationElement><ns2:annotationElement position="431" colour="-2575360"><ns2:displayCharacter> </ns2:displayCharacter><ns2:description>176.80287</ns2:description><ns2:value>176.80287</ns2:value></ns2:annotationElement><ns2:annotationElement position="432" colour="-928768"><ns2:displayCharacter> </ns2:displayCharacter><ns2:description>208.15770</ns2:description><ns2:value>208.1577</ns2:value></ns2:annotationElement><ns2:annotationElement position="433" colour="-533504"><ns2:displayCharacter> </ns2:displayCharacter><ns2:description>215.88708</ns2:description><ns2:value>215.88708</ns2:value></ns2:annotationElement><ns2:annotationElement position="434" colour="-1324032"><ns2:displayCharacter> </ns2:displayCharacter><ns2:description>200.51204</ns2:description><ns2:value>200.51204</ns2:value></ns2:annotationElement><ns2:annotationElement position="435" colour="-533760"><ns2:displayCharacter> </ns2:displayCharacter><ns2:description>214.92703</ns2:description><ns2:value>214.92703</ns2:value></ns2:annotationElement><ns2:annotationElement position="436" colour="-2180096"><ns2:displayCharacter> </ns2:displayCharacter><ns2:description>184.22141</ns2:description><ns2:value>184.2214</ns2:value></ns2:annotationElement><ns2:annotationElement position="437" colour="-1258240"><ns2:displayCharacter> </ns2:displayCharacter><ns2:description>201.34105</ns2:description><ns2:value>201.34105</ns2:value></ns2:annotationElement><ns2:annotationElement position="438" colour="-1521664"><ns2:displayCharacter> </ns2:displayCharacter><ns2:description>196.11061</ns2:description><ns2:value>196.11061</ns2:value></ns2:annotationElement><ns2:annotationElement position="439" colour="-2443776"><ns2:displayCharacter> </ns2:displayCharacter><ns2:description>178.72221</ns2:description><ns2:value>178.72221</ns2:value></ns2:annotationElement><ns2:annotationElement position="440" colour="-1653504"><ns2:displayCharacter> </ns2:displayCharacter><ns2:description>193.96962</ns2:description><ns2:value>193.96962</ns2:value></ns2:annotationElement><ns2:annotationElement position="441" colour="-1521664"><ns2:displayCharacter> </ns2:displayCharacter><ns2:description>196.15904</ns2:description><ns2:value>196.15904</ns2:value></ns2:annotationElement><ns2:annotationElement position="442" colour="-1060608"><ns2:displayCharacter> </ns2:displayCharacter><ns2:description>205.25871</ns2:description><ns2:value>205.25871</ns2:value></ns2:annotationElement><ns2:annotationElement position="443" colour="-862976"><ns2:displayCharacter> </ns2:displayCharacter><ns2:description>209.02310</ns2:description><ns2:value>209.0231</ns2:value></ns2:annotationElement><ns2:annotationElement position="444" colour="-1521664"><ns2:displayCharacter> </ns2:displayCharacter><ns2:description>196.28795</ns2:description><ns2:value>196.28795</ns2:value></ns2:annotationElement><ns2:annotationElement position="445" colour="-1587712"><ns2:displayCharacter> </ns2:displayCharacter><ns2:description>194.79652</ns2:description><ns2:value>194.79652</ns2:value></ns2:annotationElement><ns2:annotationElement position="446" colour="-1916928"><ns2:displayCharacter> </ns2:displayCharacter><ns2:description>188.25122</ns2:description><ns2:value>188.25122</ns2:value></ns2:annotationElement><ns2:annotationElement position="447" colour="-1455872"><ns2:displayCharacter> </ns2:displayCharacter><ns2:description>197.57785</ns2:description><ns2:value>197.57785</ns2:value></ns2:annotationElement><ns2:annotationElement position="448" colour="-6656"><ns2:displayCharacter> </ns2:displayCharacter><ns2:description>225.48201</ns2:description><ns2:value>225.48201</ns2:value></ns2:annotationElement><ns2:annotationElement position="449" colour="-467968"><ns2:displayCharacter> </ns2:displayCharacter><ns2:description>216.48206</ns2:description><ns2:value>216.48206</ns2:value></ns2:annotationElement><ns2:annotationElement position="450" colour="-467968"><ns2:displayCharacter> </ns2:displayCharacter><ns2:description>216.52368</ns2:description><ns2:value>216.52368</ns2:value></ns2:annotationElement><ns2:annotationElement position="451" colour="-2246144"><ns2:displayCharacter> </ns2:displayCharacter><ns2:description>182.98619</ns2:description><ns2:value>182.98619</ns2:value></ns2:annotationElement><ns2:annotationElement position="452" colour="-1719296"><ns2:displayCharacter> </ns2:displayCharacter><ns2:description>192.84659</ns2:description><ns2:value>192.84659</ns2:value></ns2:annotationElement><ns2:annotationElement position="453" colour="-11006208"><ns2:displayCharacter> </ns2:displayCharacter><ns2:description>14.90139</ns2:description><ns2:value>14.90139</ns2:value></ns2:annotationElement><ns2:annotationElement position="454" colour="-11006208"><ns2:displayCharacter> </ns2:displayCharacter><ns2:description>14.45496</ns2:description><ns2:value>14.454959</ns2:value></ns2:annotationElement><ns2:annotationElement position="455" colour="-11006208"><ns2:displayCharacter> </ns2:displayCharacter><ns2:description>14.42398</ns2:description><ns2:value>14.423976</ns2:value></ns2:annotationElement><ns2:annotationElement position="456" colour="-11006208"><ns2:displayCharacter> </ns2:displayCharacter><ns2:description>14.53277</ns2:description><ns2:value>14.532773</ns2:value></ns2:annotationElement><ns2:annotationElement position="457" colour="-11006208"><ns2:displayCharacter> </ns2:displayCharacter><ns2:description>14.72397</ns2:description><ns2:value>14.723967</ns2:value></ns2:annotationElement><ns2:annotationElement position="458" colour="-10940416"><ns2:displayCharacter> </ns2:displayCharacter><ns2:description>15.41582</ns2:description><ns2:value>15.415819</ns2:value></ns2:annotationElement><ns2:annotationElement position="459" colour="-11006208"><ns2:displayCharacter> </ns2:displayCharacter><ns2:description>14.45098</ns2:description><ns2:value>14.450983</ns2:value></ns2:annotationElement><ns2:annotationElement position="460" colour="-11006208"><ns2:displayCharacter> </ns2:displayCharacter><ns2:description>14.99164</ns2:description><ns2:value>14.991638</ns2:value></ns2:annotationElement><ns2:annotationElement position="461" colour="-1982720"><ns2:displayCharacter> </ns2:displayCharacter><ns2:description>188.04239</ns2:description><ns2:value>188.04239</ns2:value></ns2:annotationElement><ns2:annotationElement position="462" colour="-1389824"><ns2:displayCharacter> </ns2:displayCharacter><ns2:description>199.18457</ns2:description><ns2:value>199.18457</ns2:value></ns2:annotationElement><ns2:annotationElement position="463" colour="-665600"><ns2:displayCharacter> </ns2:displayCharacter><ns2:description>212.22594</ns2:description><ns2:value>212.22594</ns2:value></ns2:annotationElement><ns2:annotationElement position="464" colour="-665344"><ns2:displayCharacter> </ns2:displayCharacter><ns2:description>212.86449</ns2:description><ns2:value>212.86449</ns2:value></ns2:annotationElement><ns2:annotationElement position="465" colour="-1982720"><ns2:displayCharacter> </ns2:displayCharacter><ns2:description>187.35471</ns2:description><ns2:value>187.3547</ns2:value></ns2:annotationElement><ns2:annotationElement position="466" colour="-6656"><ns2:displayCharacter> </ns2:displayCharacter><ns2:description>225.48201</ns2:description><ns2:value>225.48201</ns2:value></ns2:annotationElement><ns2:annotationElement position="467" colour="-1982720"><ns2:displayCharacter> </ns2:displayCharacter><ns2:description>187.21741</ns2:description><ns2:value>187.2174</ns2:value></ns2:annotationElement><ns2:annotationElement position="468" colour="-928768"><ns2:displayCharacter> </ns2:displayCharacter><ns2:description>208.15770</ns2:description><ns2:value>208.1577</ns2:value></ns2:annotationElement><ns2:annotationElement position="469" colour="-2246144"><ns2:displayCharacter> </ns2:displayCharacter><ns2:description>182.99524</ns2:description><ns2:value>182.99524</ns2:value></ns2:annotationElement><ns2:annotationElement position="470" colour="-1916928"><ns2:displayCharacter> </ns2:displayCharacter><ns2:description>188.23779</ns2:description><ns2:value>188.2378</ns2:value></ns2:annotationElement><ns2:annotationElement position="471" colour="-2180352"><ns2:displayCharacter> </ns2:displayCharacter><ns2:description>183.28604</ns2:description><ns2:value>183.28604</ns2:value></ns2:annotationElement><ns2:annotationElement position="472" colour="-2180352"><ns2:displayCharacter> </ns2:displayCharacter><ns2:description>184.03134</ns2:description><ns2:value>184.03134</ns2:value></ns2:annotationElement><ns2:annotationElement position="473" colour="-2180352"><ns2:displayCharacter> </ns2:displayCharacter><ns2:description>183.67883</ns2:description><ns2:value>183.67883</ns2:value></ns2:annotationElement><ns2:annotationElement position="474" colour="-1653504"><ns2:displayCharacter> </ns2:displayCharacter><ns2:description>193.33731</ns2:description><ns2:value>193.33731</ns2:value></ns2:annotationElement><ns2:annotationElement position="475" colour="-928768"><ns2:displayCharacter> </ns2:displayCharacter><ns2:description>208.15770</ns2:description><ns2:value>208.1577</ns2:value></ns2:annotationElement><ns2:annotationElement position="476" colour="-2839040"><ns2:displayCharacter> </ns2:displayCharacter><ns2:description>171.31633</ns2:description><ns2:value>171.31633</ns2:value></ns2:annotationElement><ns2:annotationElement position="477" colour="-863232"><ns2:displayCharacter> </ns2:displayCharacter><ns2:description>208.68036</ns2:description><ns2:value>208.68036</ns2:value></ns2:annotationElement><ns2:annotationElement position="478" colour="-862976"><ns2:displayCharacter> </ns2:displayCharacter><ns2:description>208.96567</ns2:description><ns2:value>208.96567</ns2:value></ns2:annotationElement><ns2:annotationElement position="479" colour="-1653504"><ns2:displayCharacter> </ns2:displayCharacter><ns2:description>194.03459</ns2:description><ns2:value>194.03459</ns2:value></ns2:annotationElement><ns2:annotationElement position="480" colour="-1389824"><ns2:displayCharacter> </ns2:displayCharacter><ns2:description>199.44157</ns2:description><ns2:value>199.44157</ns2:value></ns2:annotationElement><ns2:annotationElement position="481" colour="-1455872"><ns2:displayCharacter> </ns2:displayCharacter><ns2:description>197.86099</ns2:description><ns2:value>197.861</ns2:value></ns2:annotationElement><ns2:annotationElement position="482" colour="-5736960"><ns2:displayCharacter> </ns2:displayCharacter><ns2:description>115.61147</ns2:description><ns2:value>115.611465</ns2:value></ns2:annotationElement><ns2:annotationElement position="483" colour="-6593280"><ns2:displayCharacter> </ns2:displayCharacter><ns2:description>98.86027</ns2:description><ns2:value>98.86027</ns2:value></ns2:annotationElement><ns2:annotationElement position="484" colour="-7251968"><ns2:displayCharacter> </ns2:displayCharacter><ns2:description>86.20079</ns2:description><ns2:value>86.20079</ns2:value></ns2:annotationElement><ns2:annotationElement position="485" colour="-3760896"><ns2:displayCharacter> </ns2:displayCharacter><ns2:description>154.07310</ns2:description><ns2:value>154.0731</ns2:value></ns2:annotationElement><ns2:annotationElement position="486" colour="-7910656"><ns2:displayCharacter> </ns2:displayCharacter><ns2:description>73.71089</ns2:description><ns2:value>73.71089</ns2:value></ns2:annotationElement><ns2:annotationElement position="487" colour="-11006208"><ns2:displayCharacter> </ns2:displayCharacter><ns2:description>14.83892</ns2:description><ns2:value>14.838916</ns2:value></ns2:annotationElement><ns2:annotationElement position="488" colour="-11335424"><ns2:displayCharacter> </ns2:displayCharacter><ns2:description>8.46844</ns2:description><ns2:value>8.46844</ns2:value></ns2:annotationElement><ns2:annotationElement position="489" colour="-11335424"><ns2:displayCharacter> </ns2:displayCharacter><ns2:description>8.52433</ns2:description><ns2:value>8.524329</ns2:value></ns2:annotationElement><ns2:annotationElement position="490" colour="-11335424"><ns2:displayCharacter> </ns2:displayCharacter><ns2:description>8.52433</ns2:description><ns2:value>8.524329</ns2:value></ns2:annotationElement><ns2:annotationElement position="491" colour="-11335424"><ns2:displayCharacter> </ns2:displayCharacter><ns2:description>8.38468</ns2:description><ns2:value>8.384678</ns2:value></ns2:annotationElement><ns2:annotationElement position="492" colour="-11335424"><ns2:displayCharacter> </ns2:displayCharacter><ns2:description>8.42725</ns2:description><ns2:value>8.427255</ns2:value></ns2:annotationElement><ns2:annotationElement position="493" colour="-11335424"><ns2:displayCharacter> </ns2:displayCharacter><ns2:description>8.38468</ns2:description><ns2:value>8.384678</ns2:value></ns2:annotationElement><ns2:annotationElement position="494" colour="-11335424"><ns2:displayCharacter> </ns2:displayCharacter><ns2:description>8.52433</ns2:description><ns2:value>8.524329</ns2:value></ns2:annotationElement><ns2:annotationElement position="495" colour="-11335424"><ns2:displayCharacter> </ns2:displayCharacter><ns2:description>8.46844</ns2:description><ns2:value>8.46844</ns2:value></ns2:annotationElement><ns2:annotationElement position="496" colour="-11335424"><ns2:displayCharacter> </ns2:displayCharacter><ns2:description>8.52433</ns2:description><ns2:value>8.524329</ns2:value></ns2:annotationElement><ns2:annotationElement position="497" colour="-11335680"><ns2:displayCharacter> </ns2:displayCharacter><ns2:description>8.30691</ns2:description><ns2:value>8.306914</ns2:value></ns2:annotationElement><ns2:annotationElement position="498" colour="-11335424"><ns2:displayCharacter> </ns2:displayCharacter><ns2:description>8.42725</ns2:description><ns2:value>8.427255</ns2:value></ns2:annotationElement><ns2:annotationElement position="499" colour="-11335424"><ns2:displayCharacter> </ns2:displayCharacter><ns2:description>8.52433</ns2:description><ns2:value>8.524329</ns2:value></ns2:annotationElement><ns2:annotationElement position="500" colour="-11335424"><ns2:displayCharacter> </ns2:displayCharacter><ns2:description>8.63938</ns2:description><ns2:value>8.639381</ns2:value></ns2:annotationElement><ns2:annotationElement position="501" colour="-11335424"><ns2:displayCharacter> </ns2:displayCharacter><ns2:description>8.46844</ns2:description><ns2:value>8.46844</ns2:value></ns2:annotationElement><ns2:annotationElement position="502" colour="-11335424"><ns2:displayCharacter> </ns2:displayCharacter><ns2:description>8.58863</ns2:description><ns2:value>8.588634</ns2:value></ns2:annotationElement><ns2:annotationElement position="503" colour="-11335424"><ns2:displayCharacter> </ns2:displayCharacter><ns2:description>8.38468</ns2:description><ns2:value>8.384678</ns2:value></ns2:annotationElement><ns2:annotationElement position="504" colour="-11006208"><ns2:displayCharacter> </ns2:displayCharacter><ns2:description>14.30075</ns2:description><ns2:value>14.300753</ns2:value></ns2:annotationElement><ns2:annotationElement position="505" colour="-11006464"><ns2:displayCharacter> </ns2:displayCharacter><ns2:description>14.09252</ns2:description><ns2:value>14.092524</ns2:value></ns2:annotationElement><ns2:annotationElement position="506" colour="-2180352"><ns2:displayCharacter> </ns2:displayCharacter><ns2:description>183.53841</ns2:description><ns2:value>183.5384</ns2:value></ns2:annotationElement><ns2:annotationElement position="507" colour="-467968"><ns2:displayCharacter> </ns2:displayCharacter><ns2:description>216.52368</ns2:description><ns2:value>216.52368</ns2:value></ns2:annotationElement><ns2:annotationElement position="508" colour="-1850880"><ns2:displayCharacter> </ns2:displayCharacter><ns2:description>190.53015</ns2:description><ns2:value>190.53015</ns2:value></ns2:annotationElement><ns2:annotationElement position="509" colour="-9820672"><ns2:displayCharacter> </ns2:displayCharacter><ns2:description>37.11473</ns2:description><ns2:value>37.114727</ns2:value></ns2:annotationElement><ns2:annotationElement position="510" colour="-402176"><ns2:displayCharacter> </ns2:displayCharacter><ns2:description>217.56577</ns2:description><ns2:value>217.56577</ns2:value></ns2:annotationElement><ns2:annotationElement position="511" colour="-1587712"><ns2:displayCharacter> </ns2:displayCharacter><ns2:description>194.56511</ns2:description><ns2:value>194.56511</ns2:value></ns2:annotationElement><ns2:annotationElement position="512" colour="-6066432"><ns2:displayCharacter> </ns2:displayCharacter><ns2:description>109.47431</ns2:description><ns2:value>109.47431</ns2:value></ns2:annotationElement><ns2:annotationElement position="513" colour="-6988288"><ns2:displayCharacter> </ns2:displayCharacter><ns2:description>92.16580</ns2:description><ns2:value>92.1658</ns2:value></ns2:annotationElement><ns2:annotationElement position="514" colour="-5539584"><ns2:displayCharacter> </ns2:displayCharacter><ns2:description>119.24129</ns2:description><ns2:value>119.24129</ns2:value></ns2:annotationElement><ns2:annotationElement position="515" colour="-1258240"><ns2:displayCharacter> </ns2:displayCharacter><ns2:description>201.63530</ns2:description><ns2:value>201.6353</ns2:value></ns2:annotationElement><ns2:annotationElement position="516" colour="-2970624"><ns2:displayCharacter> </ns2:displayCharacter><ns2:description>168.60219</ns2:description><ns2:value>168.60219</ns2:value></ns2:annotationElement><ns2:annotationElement position="517" colour="-9096448"><ns2:displayCharacter> </ns2:displayCharacter><ns2:description>50.53762</ns2:description><ns2:value>50.537617</ns2:value></ns2:annotationElement><ns2:annotationElement position="518" colour="-6724864"><ns2:displayCharacter> </ns2:displayCharacter><ns2:description>96.99303</ns2:description><ns2:value>96.99303</ns2:value></ns2:annotationElement><ns2:annotationElement position="519" colour="-6791168"><ns2:displayCharacter> </ns2:displayCharacter><ns2:description>94.80468</ns2:description><ns2:value>94.80468</ns2:value></ns2:annotationElement><ns2:annotationElement position="520" colour="-8174080"><ns2:displayCharacter> </ns2:displayCharacter><ns2:description>69.03543</ns2:description><ns2:value>69.03543</ns2:value></ns2:annotationElement><ns2:annotationElement position="521" colour="-6922496"><ns2:displayCharacter> </ns2:displayCharacter><ns2:description>93.46048</ns2:description><ns2:value>93.46048</ns2:value></ns2:annotationElement><ns2:annotationElement position="522" colour="-4419840"><ns2:displayCharacter> </ns2:displayCharacter><ns2:description>140.22354</ns2:description><ns2:value>140.22354</ns2:value></ns2:annotationElement><ns2:annotationElement position="523" colour="-9227776"><ns2:displayCharacter> </ns2:displayCharacter><ns2:description>48.65886</ns2:description><ns2:value>48.658863</ns2:value></ns2:annotationElement><ns2:annotationElement position="524" colour="-9491456"><ns2:displayCharacter> </ns2:displayCharacter><ns2:description>43.47211</ns2:description><ns2:value>43.472107</ns2:value></ns2:annotationElement><ns2:annotationElement position="525" colour="-9096192"><ns2:displayCharacter> </ns2:displayCharacter><ns2:description>51.53590</ns2:description><ns2:value>51.5359</ns2:value></ns2:annotationElement><ns2:annotationElement position="526" colour="-10150144"><ns2:displayCharacter> </ns2:displayCharacter><ns2:description>30.74767</ns2:description><ns2:value>30.747673</ns2:value></ns2:annotationElement><ns2:annotationElement position="527" colour="-5407744"><ns2:displayCharacter> </ns2:displayCharacter><ns2:description>122.25138</ns2:description><ns2:value>122.25138</ns2:value></ns2:annotationElement><ns2:annotationElement position="528" colour="-9162240"><ns2:displayCharacter> </ns2:displayCharacter><ns2:description>49.29398</ns2:description><ns2:value>49.293983</ns2:value></ns2:annotationElement><ns2:annotationElement position="529" colour="-5144064"><ns2:displayCharacter> </ns2:displayCharacter><ns2:description>127.33555</ns2:description><ns2:value>127.33555</ns2:value></ns2:annotationElement><ns2:annotationElement position="530" colour="-4748800"><ns2:displayCharacter> </ns2:displayCharacter><ns2:description>135.11876</ns2:description><ns2:value>135.11876</ns2:value></ns2:annotationElement><ns2:annotationElement position="531" colour="-5539328"><ns2:displayCharacter> </ns2:displayCharacter><ns2:description>119.99026</ns2:description><ns2:value>119.990265</ns2:value></ns2:annotationElement><ns2:annotationElement position="532" colour="-5539584"><ns2:displayCharacter> </ns2:displayCharacter><ns2:description>119.03551</ns2:description><ns2:value>119.03551</ns2:value></ns2:annotationElement><ns2:annotationElement position="533" colour="-1982720"><ns2:displayCharacter> </ns2:displayCharacter><ns2:description>188.12309</ns2:description><ns2:value>188.1231</ns2:value></ns2:annotationElement><ns2:annotationElement position="534" colour="-10479360"><ns2:displayCharacter> </ns2:displayCharacter><ns2:description>24.81794</ns2:description><ns2:value>24.81794</ns2:value></ns2:annotationElement><ns2:annotationElement position="535" colour="-5275904"><ns2:displayCharacter> </ns2:displayCharacter><ns2:description>125.05676</ns2:description><ns2:value>125.05676</ns2:value></ns2:annotationElement><ns2:annotationElement position="536" colour="-4485632"><ns2:displayCharacter> </ns2:displayCharacter><ns2:description>139.84569</ns2:description><ns2:value>139.84569</ns2:value></ns2:annotationElement><ns2:annotationElement position="537" colour="-1587456"><ns2:displayCharacter> </ns2:displayCharacter><ns2:description>195.61172</ns2:description><ns2:value>195.61172</ns2:value></ns2:annotationElement><ns2:annotationElement position="538" colour="-5341952"><ns2:displayCharacter> </ns2:displayCharacter><ns2:description>123.18810</ns2:description><ns2:value>123.1881</ns2:value></ns2:annotationElement><ns2:annotationElement position="539" colour="-4024576"><ns2:displayCharacter> </ns2:displayCharacter><ns2:description>148.34483</ns2:description><ns2:value>148.34483</ns2:value></ns2:annotationElement><ns2:annotationElement position="540" colour="-8700928"><ns2:displayCharacter> </ns2:displayCharacter><ns2:description>59.24790</ns2:description><ns2:value>59.2479</ns2:value></ns2:annotationElement><ns2:annotationElement position="541" colour="-7186176"><ns2:displayCharacter> </ns2:displayCharacter><ns2:description>87.90863</ns2:description><ns2:value>87.90863</ns2:value></ns2:annotationElement><ns2:annotationElement position="542" colour="-10084096"><ns2:displayCharacter> </ns2:displayCharacter><ns2:description>32.12692</ns2:description><ns2:value>32.126923</ns2:value></ns2:annotationElement><ns2:annotationElement position="543" colour="-7976448"><ns2:displayCharacter> </ns2:displayCharacter><ns2:description>72.35490</ns2:description><ns2:value>72.3549</ns2:value></ns2:annotationElement><ns2:annotationElement position="544" colour="-6132224"><ns2:displayCharacter> </ns2:displayCharacter><ns2:description>108.08889</ns2:description><ns2:value>108.08889</ns2:value></ns2:annotationElement><ns2:annotationElement position="545" colour="-6725120"><ns2:displayCharacter> </ns2:displayCharacter><ns2:description>96.71634</ns2:description><ns2:value>96.71634</ns2:value></ns2:annotationElement><ns2:annotationElement position="546" colour="-5737216"><ns2:displayCharacter> </ns2:displayCharacter><ns2:description>115.32073</ns2:description><ns2:value>115.32073</ns2:value></ns2:annotationElement><ns2:annotationElement position="547" colour="-2575616"><ns2:displayCharacter> </ns2:displayCharacter><ns2:description>175.77551</ns2:description><ns2:value>175.77551</ns2:value></ns2:annotationElement><ns2:annotationElement position="548" colour="-11006208"><ns2:displayCharacter> </ns2:displayCharacter><ns2:description>14.71289</ns2:description><ns2:value>14.712886</ns2:value></ns2:annotationElement><ns2:annotationElement position="549" colour="-3102464"><ns2:displayCharacter> </ns2:displayCharacter><ns2:description>165.78311</ns2:description><ns2:value>165.78311</ns2:value></ns2:annotationElement><ns2:annotationElement position="550" colour="-11203840"><ns2:displayCharacter> </ns2:displayCharacter><ns2:description>10.32899</ns2:description><ns2:value>10.32899</ns2:value></ns2:annotationElement><ns2:annotationElement position="551" colour="-1258240"><ns2:displayCharacter> </ns2:displayCharacter><ns2:description>201.46555</ns2:description><ns2:value>201.46555</ns2:value></ns2:annotationElement><ns2:annotationElement position="552" colour="-10610944"><ns2:displayCharacter> </ns2:displayCharacter><ns2:description>22.27243</ns2:description><ns2:value>22.27243</ns2:value></ns2:annotationElement><ns2:annotationElement position="553" colour="-10611200"><ns2:displayCharacter> </ns2:displayCharacter><ns2:description>21.99638</ns2:description><ns2:value>21.996384</ns2:value></ns2:annotationElement><ns2:annotationElement position="554" colour="-11072000"><ns2:displayCharacter> </ns2:displayCharacter><ns2:description>13.87938</ns2:description><ns2:value>13.87938</ns2:value></ns2:annotationElement><ns2:annotationElement position="555" colour="-5802752"><ns2:displayCharacter> </ns2:displayCharacter><ns2:description>114.55435</ns2:description><ns2:value>114.55435</ns2:value></ns2:annotationElement><ns2:annotationElement position="556" colour="-6659072"><ns2:displayCharacter> </ns2:displayCharacter><ns2:description>98.42345</ns2:description><ns2:value>98.423454</ns2:value></ns2:annotationElement><ns2:annotationElement position="557" colour="-6790912"><ns2:displayCharacter> </ns2:displayCharacter><ns2:description>94.87441</ns2:description><ns2:value>94.87441</ns2:value></ns2:annotationElement><ns2:annotationElement position="558" colour="-7976448"><ns2:displayCharacter> </ns2:displayCharacter><ns2:description>72.60878</ns2:description><ns2:value>72.60878</ns2:value></ns2:annotationElement><ns2:annotationElement position="559" colour="-2377728"><ns2:displayCharacter> </ns2:displayCharacter><ns2:description>180.47577</ns2:description><ns2:value>180.47577</ns2:value></ns2:annotationElement><ns2:annotationElement position="560" colour="-3761152"><ns2:displayCharacter> </ns2:displayCharacter><ns2:description>152.96729</ns2:description><ns2:value>152.96729</ns2:value></ns2:annotationElement><ns2:annotationElement position="561" colour="-6395648"><ns2:displayCharacter> </ns2:displayCharacter><ns2:description>103.50462</ns2:description><ns2:value>103.504616</ns2:value></ns2:annotationElement><ns2:annotationElement position="562" colour="-3760896"><ns2:displayCharacter> </ns2:displayCharacter><ns2:description>153.88451</ns2:description><ns2:value>153.8845</ns2:value></ns2:annotationElement><ns2:annotationElement position="563" colour="-6593280"><ns2:displayCharacter> </ns2:displayCharacter><ns2:description>99.12791</ns2:description><ns2:value>99.127914</ns2:value></ns2:annotationElement><ns2:annotationElement position="564" colour="-6329856"><ns2:displayCharacter> </ns2:displayCharacter><ns2:description>104.00226</ns2:description><ns2:value>104.00226</ns2:value></ns2:annotationElement><ns2:annotationElement position="565" colour="-7449600"><ns2:displayCharacter> </ns2:displayCharacter><ns2:description>82.64511</ns2:description><ns2:value>82.64511</ns2:value></ns2:annotationElement><ns2:annotationElement position="566" colour="-8042496"><ns2:displayCharacter> </ns2:displayCharacter><ns2:description>70.89618</ns2:description><ns2:value>70.89618</ns2:value></ns2:annotationElement><ns2:annotationElement position="567" colour="-9557248"><ns2:displayCharacter> </ns2:displayCharacter><ns2:description>41.92948</ns2:description><ns2:value>41.929478</ns2:value></ns2:annotationElement><ns2:annotationElement position="568" colour="-9623040"><ns2:displayCharacter> </ns2:displayCharacter><ns2:description>41.19086</ns2:description><ns2:value>41.190857</ns2:value></ns2:annotationElement><ns2:annotationElement position="569" colour="-9754880"><ns2:displayCharacter> </ns2:displayCharacter><ns2:description>38.43377</ns2:description><ns2:value>38.433765</ns2:value></ns2:annotationElement><ns2:annotationElement position="570" colour="-10347776"><ns2:displayCharacter> </ns2:displayCharacter><ns2:description>27.01556</ns2:description><ns2:value>27.015562</ns2:value></ns2:annotationElement><ns2:annotationElement position="571" colour="-10215936"><ns2:displayCharacter> </ns2:displayCharacter><ns2:description>29.65633</ns2:description><ns2:value>29.65633</ns2:value></ns2:annotationElement><ns2:annotationElement position="572" colour="-2772992"><ns2:displayCharacter> </ns2:displayCharacter><ns2:description>172.55107</ns2:description><ns2:value>172.55107</ns2:value></ns2:annotationElement><ns2:annotationElement position="573" colour="-4288000"><ns2:displayCharacter> </ns2:displayCharacter><ns2:description>143.46448</ns2:description><ns2:value>143.46448</ns2:value></ns2:annotationElement><ns2:annotationElement position="574" colour="-6329600"><ns2:displayCharacter> </ns2:displayCharacter><ns2:description>104.69013</ns2:description><ns2:value>104.69013</ns2:value></ns2:annotationElement><ns2:annotationElement position="575" colour="-4419584"><ns2:displayCharacter> </ns2:displayCharacter><ns2:description>141.14659</ns2:description><ns2:value>141.14659</ns2:value></ns2:annotationElement><ns2:annotationElement position="576" colour="-7185920"><ns2:displayCharacter> </ns2:displayCharacter><ns2:description>88.03116</ns2:description><ns2:value>88.03116</ns2:value></ns2:annotationElement><ns2:annotationElement position="577" colour="-7054592"><ns2:displayCharacter> </ns2:displayCharacter><ns2:description>89.89687</ns2:description><ns2:value>89.89687</ns2:value></ns2:annotationElement><ns2:annotationElement position="578" colour="-6724864"><ns2:displayCharacter> </ns2:displayCharacter><ns2:description>96.94459</ns2:description><ns2:value>96.94459</ns2:value></ns2:annotationElement><ns2:annotationElement position="579" colour="-5144064"><ns2:displayCharacter> </ns2:displayCharacter><ns2:description>127.41835</ns2:description><ns2:value>127.41835</ns2:value></ns2:annotationElement><ns2:annotationElement position="580" colour="-2180096"><ns2:displayCharacter> </ns2:displayCharacter><ns2:description>184.26733</ns2:description><ns2:value>184.26733</ns2:value></ns2:annotationElement><ns2:annotationElement position="581" colour="-4880896"><ns2:displayCharacter> </ns2:displayCharacter><ns2:description>131.61295</ns2:description><ns2:value>131.61295</ns2:value></ns2:annotationElement><ns2:annotationElement position="582" colour="-4683264"><ns2:displayCharacter> </ns2:displayCharacter><ns2:description>136.03186</ns2:description><ns2:value>136.03186</ns2:value></ns2:annotationElement><ns2:annotationElement position="583" colour="-10808576"><ns2:displayCharacter> </ns2:displayCharacter><ns2:description>18.63092</ns2:description><ns2:value>18.630917</ns2:value></ns2:annotationElement><ns2:annotationElement position="584" colour="-10808576"><ns2:displayCharacter> </ns2:displayCharacter><ns2:description>18.77076</ns2:description><ns2:value>18.770756</ns2:value></ns2:annotationElement><ns2:annotationElement position="585" colour="-10742784"><ns2:displayCharacter> </ns2:displayCharacter><ns2:description>19.64197</ns2:description><ns2:value>19.641966</ns2:value></ns2:annotationElement><ns2:annotationElement position="586" colour="-10808832"><ns2:displayCharacter> </ns2:displayCharacter><ns2:description>17.70981</ns2:description><ns2:value>17.709808</ns2:value></ns2:annotationElement><ns2:annotationElement position="587" colour="-10874368"><ns2:displayCharacter> </ns2:displayCharacter><ns2:description>17.25668</ns2:description><ns2:value>17.256683</ns2:value></ns2:annotationElement><ns2:annotationElement position="588" colour="-10742784"><ns2:displayCharacter> </ns2:displayCharacter><ns2:description>19.21539</ns2:description><ns2:value>19.215391</ns2:value></ns2:annotationElement><ns2:annotationElement position="589" colour="-10808576"><ns2:displayCharacter> </ns2:displayCharacter><ns2:description>18.47569</ns2:description><ns2:value>18.475687</ns2:value></ns2:annotationElement><ns2:annotationElement position="590" colour="-11335680"><ns2:displayCharacter> </ns2:displayCharacter><ns2:description>8.30077</ns2:description><ns2:value>8.300774</ns2:value></ns2:annotationElement><ns2:annotationElement position="591" colour="-11335680"><ns2:displayCharacter> </ns2:displayCharacter><ns2:description>8.34827</ns2:description><ns2:value>8.348266</ns2:value></ns2:annotationElement><ns2:annotationElement position="592" colour="-11335424"><ns2:displayCharacter> </ns2:displayCharacter><ns2:description>8.46844</ns2:description><ns2:value>8.46844</ns2:value></ns2:annotationElement><ns2:annotationElement position="593" colour="-11335424"><ns2:displayCharacter> </ns2:displayCharacter><ns2:description>8.72812</ns2:description><ns2:value>8.728121</ns2:value></ns2:annotationElement><ns2:annotationElement position="594" colour="-10874368"><ns2:displayCharacter> </ns2:displayCharacter><ns2:description>17.38283</ns2:description><ns2:value>17.382826</ns2:value></ns2:annotationElement><ns2:annotationElement position="595" colour="-10808832"><ns2:displayCharacter> </ns2:displayCharacter><ns2:description>17.97826</ns2:description><ns2:value>17.978262</ns2:value></ns2:annotationElement><ns2:annotationElement position="596" colour="-2048512"><ns2:displayCharacter> </ns2:displayCharacter><ns2:description>186.93391</ns2:description><ns2:value>186.93391</ns2:value></ns2:annotationElement><ns2:annotationElement position="597" colour="-9359616"><ns2:displayCharacter> </ns2:displayCharacter><ns2:description>46.21238</ns2:description><ns2:value>46.212376</ns2:value></ns2:annotationElement><ns2:annotationElement position="598" colour="-11335424"><ns2:displayCharacter> </ns2:displayCharacter><ns2:description>8.58863</ns2:description><ns2:value>8.588634</ns2:value></ns2:annotationElement><ns2:annotationElement position="599" colour="-11335424"><ns2:displayCharacter> </ns2:displayCharacter><ns2:description>8.42529</ns2:description><ns2:value>8.425286</ns2:value></ns2:annotationElement><ns2:annotationElement position="600" colour="-11335424"><ns2:displayCharacter> </ns2:displayCharacter><ns2:description>8.42725</ns2:description><ns2:value>8.427255</ns2:value></ns2:annotationElement><ns2:annotationElement position="601" colour="-11335680"><ns2:displayCharacter> </ns2:displayCharacter><ns2:description>8.30077</ns2:description><ns2:value>8.300774</ns2:value></ns2:annotationElement><ns2:annotationElement position="602" colour="-10150144"><ns2:displayCharacter> </ns2:displayCharacter><ns2:description>30.39331</ns2:description><ns2:value>30.393312</ns2:value></ns2:annotationElement><ns2:annotationElement position="603" colour="-6527488"><ns2:displayCharacter> </ns2:displayCharacter><ns2:description>100.69543</ns2:description><ns2:value>100.695435</ns2:value></ns2:annotationElement><ns2:annotationElement position="604" colour="-3892992"><ns2:displayCharacter> </ns2:displayCharacter><ns2:description>150.32365</ns2:description><ns2:value>150.32365</ns2:value></ns2:annotationElement><ns2:annotationElement position="605" colour="-4551424"><ns2:displayCharacter> </ns2:displayCharacter><ns2:description>138.77803</ns2:description><ns2:value>138.77803</ns2:value></ns2:annotationElement><ns2:annotationElement position="606" colour="-8437504"><ns2:displayCharacter> </ns2:displayCharacter><ns2:description>63.96231</ns2:description><ns2:value>63.962315</ns2:value></ns2:annotationElement><ns2:annotationElement position="607" colour="-1719040"><ns2:displayCharacter> </ns2:displayCharacter><ns2:description>193.12358</ns2:description><ns2:value>193.12358</ns2:value></ns2:annotationElement><ns2:annotationElement position="608" colour="-2773248"><ns2:displayCharacter> </ns2:displayCharacter><ns2:description>172.37799</ns2:description><ns2:value>172.37799</ns2:value></ns2:annotationElement><ns2:annotationElement position="609" colour="-2641408"><ns2:displayCharacter> </ns2:displayCharacter><ns2:description>174.51273</ns2:description><ns2:value>174.51273</ns2:value></ns2:annotationElement><ns2:annotationElement position="610" colour="-9754880"><ns2:displayCharacter> </ns2:displayCharacter><ns2:description>38.59291</ns2:description><ns2:value>38.592915</ns2:value></ns2:annotationElement><ns2:annotationElement position="611" colour="-7647232"><ns2:displayCharacter> </ns2:displayCharacter><ns2:description>78.89755</ns2:description><ns2:value>78.89755</ns2:value></ns2:annotationElement><ns2:annotationElement position="612" colour="-9030144"><ns2:displayCharacter> </ns2:displayCharacter><ns2:description>52.74934</ns2:description><ns2:value>52.749344</ns2:value></ns2:annotationElement><ns2:annotationElement position="613" colour="-5275904"><ns2:displayCharacter> </ns2:displayCharacter><ns2:description>124.93266</ns2:description><ns2:value>124.932655</ns2:value></ns2:annotationElement><ns2:annotationElement position="614" colour="-7317760"><ns2:displayCharacter> </ns2:displayCharacter><ns2:description>85.25954</ns2:description><ns2:value>85.259544</ns2:value></ns2:annotationElement><ns2:annotationElement position="615" colour="-10084352"><ns2:displayCharacter> </ns2:displayCharacter><ns2:description>31.77602</ns2:description><ns2:value>31.776022</ns2:value></ns2:annotationElement><ns2:annotationElement position="616" colour="-9227776"><ns2:displayCharacter> </ns2:displayCharacter><ns2:description>48.70806</ns2:description><ns2:value>48.708057</ns2:value></ns2:annotationElement><ns2:annotationElement position="617" colour="-4749056"><ns2:displayCharacter> </ns2:displayCharacter><ns2:description>134.83598</ns2:description><ns2:value>134.83598</ns2:value></ns2:annotationElement><ns2:annotationElement position="618" colour="-11006208"><ns2:displayCharacter> </ns2:displayCharacter><ns2:description>14.49285</ns2:description><ns2:value>14.492851</ns2:value></ns2:annotationElement><ns2:annotationElement position="619" colour="-11006208"><ns2:displayCharacter> </ns2:displayCharacter><ns2:description>14.48851</ns2:description><ns2:value>14.488507</ns2:value></ns2:annotationElement><ns2:annotationElement position="620" colour="-11006208"><ns2:displayCharacter> </ns2:displayCharacter><ns2:description>14.81222</ns2:description><ns2:value>14.812221</ns2:value></ns2:annotationElement><ns2:annotationElement position="621" colour="-5144320"><ns2:displayCharacter> </ns2:displayCharacter><ns2:description>126.74569</ns2:description><ns2:value>126.74569</ns2:value></ns2:annotationElement><ns2:annotationElement position="622" colour="-6659328"><ns2:displayCharacter> </ns2:displayCharacter><ns2:description>97.34125</ns2:description><ns2:value>97.34125</ns2:value></ns2:annotationElement><ns2:annotationElement position="623" colour="-7251968"><ns2:displayCharacter> </ns2:displayCharacter><ns2:description>86.91093</ns2:description><ns2:value>86.91093</ns2:value></ns2:annotationElement><ns2:annotationElement position="624" colour="-8239872"><ns2:displayCharacter> </ns2:displayCharacter><ns2:description>67.98669</ns2:description><ns2:value>67.986694</ns2:value></ns2:annotationElement><ns2:annotationElement position="625" colour="-7317760"><ns2:displayCharacter> </ns2:displayCharacter><ns2:description>85.67414</ns2:description><ns2:value>85.67414</ns2:value></ns2:annotationElement><ns2:annotationElement position="626" colour="-8108288"><ns2:displayCharacter> </ns2:displayCharacter><ns2:description>70.22398</ns2:description><ns2:value>70.223976</ns2:value></ns2:annotationElement><ns2:annotationElement position="627" colour="-6000640"><ns2:displayCharacter> </ns2:displayCharacter><ns2:description>110.51563</ns2:description><ns2:value>110.515625</ns2:value></ns2:annotationElement><ns2:annotationElement position="628" colour="-9952256"><ns2:displayCharacter> </ns2:displayCharacter><ns2:description>35.02611</ns2:description><ns2:value>35.026108</ns2:value></ns2:annotationElement><ns2:annotationElement position="629" colour="-11138048"><ns2:displayCharacter> </ns2:displayCharacter><ns2:description>12.22045</ns2:description><ns2:value>12.22045</ns2:value></ns2:annotationElement><ns2:annotationElement position="630" colour="-4353792"><ns2:displayCharacter> </ns2:displayCharacter><ns2:description>142.12724</ns2:description><ns2:value>142.12724</ns2:value></ns2:annotationElement><ns2:annotationElement position="631" colour="-11664896"><ns2:displayCharacter> </ns2:displayCharacter><ns2:description>1.58509</ns2:description><ns2:value>1.5850935</ns2:value></ns2:annotationElement><ns2:annotationElement position="632" colour="-7449600"><ns2:displayCharacter> </ns2:displayCharacter><ns2:description>82.82484</ns2:description><ns2:value>82.824844</ns2:value></ns2:annotationElement><ns2:annotationElement position="633" colour="-11006208"><ns2:displayCharacter> </ns2:displayCharacter><ns2:description>14.70078</ns2:description><ns2:value>14.700782</ns2:value></ns2:annotationElement><ns2:annotationElement position="634" colour="-11006464"><ns2:displayCharacter> </ns2:displayCharacter><ns2:description>13.99956</ns2:description><ns2:value>13.999559</ns2:value></ns2:annotationElement><ns2:annotationElement position="635" colour="-8305920"><ns2:displayCharacter> </ns2:displayCharacter><ns2:description>66.03291</ns2:description><ns2:value>66.032906</ns2:value></ns2:annotationElement><ns2:annotationElement position="636" colour="-5605376"><ns2:displayCharacter> </ns2:displayCharacter><ns2:description>118.19978</ns2:description><ns2:value>118.199776</ns2:value></ns2:annotationElement><ns2:annotationElement position="637" colour="-9557248"><ns2:displayCharacter> </ns2:displayCharacter><ns2:description>42.08342</ns2:description><ns2:value>42.083424</ns2:value></ns2:annotationElement><ns2:annotationElement position="638" colour="-6988544"><ns2:displayCharacter> </ns2:displayCharacter><ns2:description>91.05576</ns2:description><ns2:value>91.055756</ns2:value></ns2:annotationElement><ns2:annotationElement position="639" colour="-10808576"><ns2:displayCharacter> </ns2:displayCharacter><ns2:description>18.38077</ns2:description><ns2:value>18.380774</ns2:value></ns2:annotationElement><ns2:annotationElement position="640" colour="-6131968"><ns2:displayCharacter> </ns2:displayCharacter><ns2:description>108.58359</ns2:description><ns2:value>108.58359</ns2:value></ns2:annotationElement><ns2:annotationElement position="641" colour="-10150144"><ns2:displayCharacter> </ns2:displayCharacter><ns2:description>30.75932</ns2:description><ns2:value>30.759321</ns2:value></ns2:annotationElement><ns2:annotationElement position="642" colour="-4221952"><ns2:displayCharacter> </ns2:displayCharacter><ns2:description>144.98138</ns2:description><ns2:value>144.98138</ns2:value></ns2:annotationElement><ns2:annotationElement position="643" colour="-5078528"><ns2:displayCharacter> </ns2:displayCharacter><ns2:description>128.14966</ns2:description><ns2:value>128.14966</ns2:value></ns2:annotationElement><ns2:annotationElement position="644" colour="-6659072"><ns2:displayCharacter> </ns2:displayCharacter><ns2:description>98.35342</ns2:description><ns2:value>98.35342</ns2:value></ns2:annotationElement><ns2:annotationElement position="645" colour="-6132224"><ns2:displayCharacter> </ns2:displayCharacter><ns2:description>107.97669</ns2:description><ns2:value>107.97669</ns2:value></ns2:annotationElement><ns2:annotationElement position="646" colour="-7647232"><ns2:displayCharacter> </ns2:displayCharacter><ns2:description>78.49302</ns2:description><ns2:value>78.49302</ns2:value></ns2:annotationElement><ns2:annotationElement position="647" colour="-6263808"><ns2:displayCharacter> </ns2:displayCharacter><ns2:description>105.93506</ns2:description><ns2:value>105.93506</ns2:value></ns2:annotationElement><ns2:annotationElement position="648" colour="-10676736"><ns2:displayCharacter> </ns2:displayCharacter><ns2:description>21.15665</ns2:description><ns2:value>21.15665</ns2:value></ns2:annotationElement><ns2:annotationElement position="649" colour="-10874368"><ns2:displayCharacter> </ns2:displayCharacter><ns2:description>17.66639</ns2:description><ns2:value>17.66639</ns2:value></ns2:annotationElement><ns2:annotationElement position="650" colour="-11006464"><ns2:displayCharacter> </ns2:displayCharacter><ns2:description>14.18065</ns2:description><ns2:value>14.180652</ns2:value></ns2:annotationElement><ns2:annotationElement position="651" colour="-11335424"><ns2:displayCharacter> </ns2:displayCharacter><ns2:description>8.42725</ns2:description><ns2:value>8.427255</ns2:value></ns2:annotationElement><ns2:annotationElement position="652" colour="-10940416"><ns2:displayCharacter> </ns2:displayCharacter><ns2:description>15.24326</ns2:description><ns2:value>15.243259</ns2:value></ns2:annotationElement><ns2:annotationElement position="653" colour="-5473536"><ns2:displayCharacter> </ns2:displayCharacter><ns2:description>121.26469</ns2:description><ns2:value>121.264694</ns2:value></ns2:annotationElement><ns2:annotationElement position="654" colour="-8964352"><ns2:displayCharacter> </ns2:displayCharacter><ns2:description>54.31103</ns2:description><ns2:value>54.311028</ns2:value></ns2:annotationElement><ns2:annotationElement position="655" colour="-9425408"><ns2:displayCharacter> </ns2:displayCharacter><ns2:description>44.96663</ns2:description><ns2:value>44.966633</ns2:value></ns2:annotationElement><ns2:annotationElement position="656" colour="-8042496"><ns2:displayCharacter> </ns2:displayCharacter><ns2:description>70.79989</ns2:description><ns2:value>70.79989</ns2:value></ns2:annotationElement><ns2:annotationElement position="657" colour="-2970880"><ns2:displayCharacter> </ns2:displayCharacter><ns2:description>168.41501</ns2:description><ns2:value>168.41501</ns2:value></ns2:annotationElement><ns2:annotationElement position="658" colour="-8503296"><ns2:displayCharacter> </ns2:displayCharacter><ns2:description>63.05515</ns2:description><ns2:value>63.055145</ns2:value></ns2:annotationElement><ns2:annotationElement position="659" colour="-10874368"><ns2:displayCharacter> </ns2:displayCharacter><ns2:description>17.38399</ns2:description><ns2:value>17.38399</ns2:value></ns2:annotationElement><ns2:annotationElement position="660" colour="-8239872"><ns2:displayCharacter> </ns2:displayCharacter><ns2:description>67.96549</ns2:description><ns2:value>67.96549</ns2:value></ns2:annotationElement><ns2:annotationElement position="661" colour="-10611200"><ns2:displayCharacter> </ns2:displayCharacter><ns2:description>21.47814</ns2:description><ns2:value>21.478136</ns2:value></ns2:annotationElement><ns2:annotationElement position="662" colour="-7646976"><ns2:displayCharacter> </ns2:displayCharacter><ns2:description>79.22665</ns2:description><ns2:value>79.226654</ns2:value></ns2:annotationElement><ns2:annotationElement position="663" colour="-11335424"><ns2:displayCharacter> </ns2:displayCharacter><ns2:description>8.42529</ns2:description><ns2:value>8.425286</ns2:value></ns2:annotationElement><ns2:annotationElement position="664" colour="-11335424"><ns2:displayCharacter> </ns2:displayCharacter><ns2:description>8.72812</ns2:description><ns2:value>8.728121</ns2:value></ns2:annotationElement><ns2:annotationElement position="665" colour="-11335424"><ns2:displayCharacter> </ns2:displayCharacter><ns2:description>8.52253</ns2:description><ns2:value>8.522531</ns2:value></ns2:annotationElement><ns2:annotationElement position="666" colour="-4156160"><ns2:displayCharacter> </ns2:displayCharacter><ns2:description>146.40794</ns2:description><ns2:value>146.40794</ns2:value></ns2:annotationElement><ns2:annotationElement position="667" colour="-9952512"><ns2:displayCharacter> </ns2:displayCharacter><ns2:description>34.86063</ns2:description><ns2:value>34.860626</ns2:value></ns2:annotationElement><ns2:annotationElement position="668" colour="-7910656"><ns2:displayCharacter> </ns2:displayCharacter><ns2:description>73.48058</ns2:description><ns2:value>73.480576</ns2:value></ns2:annotationElement><ns2:annotationElement position="669" colour="-8305664"><ns2:displayCharacter> </ns2:displayCharacter><ns2:description>66.56974</ns2:description><ns2:value>66.56974</ns2:value></ns2:annotationElement><ns2:annotationElement position="670" colour="-8700928"><ns2:displayCharacter> </ns2:displayCharacter><ns2:description>58.88659</ns2:description><ns2:value>58.886593</ns2:value></ns2:annotationElement><ns2:annotationElement position="671" colour="-11335424"><ns2:displayCharacter> </ns2:displayCharacter><ns2:description>8.52433</ns2:description><ns2:value>8.524329</ns2:value></ns2:annotationElement><ns2:annotationElement position="672" colour="-11335424"><ns2:displayCharacter> </ns2:displayCharacter><ns2:description>8.40080</ns2:description><ns2:value>8.400803</ns2:value></ns2:annotationElement><ns2:annotationElement position="673" colour="-11335424"><ns2:displayCharacter> </ns2:displayCharacter><ns2:description>8.64086</ns2:description><ns2:value>8.640857</ns2:value></ns2:annotationElement><ns2:annotationElement position="674" colour="-11335680"><ns2:displayCharacter> </ns2:displayCharacter><ns2:description>8.30691</ns2:description><ns2:value>8.306914</ns2:value></ns2:annotationElement><ns2:annotationElement position="675" colour="-6725120"><ns2:displayCharacter> </ns2:displayCharacter><ns2:description>96.26810</ns2:description><ns2:value>96.2681</ns2:value></ns2:annotationElement><ns2:annotationElement position="676" colour="-8174080"><ns2:displayCharacter> </ns2:displayCharacter><ns2:description>69.00043</ns2:description><ns2:value>69.00043</ns2:value></ns2:annotationElement><ns2:annotationElement position="677" colour="-11269632"><ns2:displayCharacter> </ns2:displayCharacter><ns2:description>9.83068</ns2:description><ns2:value>9.830681</ns2:value></ns2:annotationElement><ns2:annotationElement position="678" colour="-7778816"><ns2:displayCharacter> </ns2:displayCharacter><ns2:description>76.86454</ns2:description><ns2:value>76.86454</ns2:value></ns2:annotationElement><ns2:annotationElement position="679" colour="-4419840"><ns2:displayCharacter> </ns2:displayCharacter><ns2:description>140.93231</ns2:description><ns2:value>140.93231</ns2:value></ns2:annotationElement><ns2:annotationElement position="680" colour="-11335424"><ns2:displayCharacter> </ns2:displayCharacter><ns2:description>8.52253</ns2:description><ns2:value>8.522531</ns2:value></ns2:annotationElement><ns2:annotationElement position="681" colour="-11335680"><ns2:displayCharacter> </ns2:displayCharacter><ns2:description>8.34827</ns2:description><ns2:value>8.348266</ns2:value></ns2:annotationElement><ns2:annotationElement position="682" colour="-7910656"><ns2:displayCharacter> </ns2:displayCharacter><ns2:description>73.93406</ns2:description><ns2:value>73.93406</ns2:value></ns2:annotationElement><ns2:annotationElement position="683" colour="-2377984"><ns2:displayCharacter> </ns2:displayCharacter><ns2:description>179.49622</ns2:description><ns2:value>179.49622</ns2:value></ns2:annotationElement><ns2:annotationElement position="684" colour="-5539584"><ns2:displayCharacter> </ns2:displayCharacter><ns2:description>119.20298</ns2:description><ns2:value>119.20298</ns2:value></ns2:annotationElement><ns2:annotationElement position="685" colour="-8700928"><ns2:displayCharacter> </ns2:displayCharacter><ns2:description>59.08313</ns2:description><ns2:value>59.08313</ns2:value></ns2:annotationElement><ns2:annotationElement position="686" colour="-10676992"><ns2:displayCharacter> </ns2:displayCharacter><ns2:description>20.28110</ns2:description><ns2:value>20.281096</ns2:value></ns2:annotationElement><ns2:annotationElement position="687" colour="-11006208"><ns2:displayCharacter> </ns2:displayCharacter><ns2:description>14.63953</ns2:description><ns2:value>14.639525</ns2:value></ns2:annotationElement><ns2:annotationElement position="688" colour="-10215936"><ns2:displayCharacter> </ns2:displayCharacter><ns2:description>29.74623</ns2:description><ns2:value>29.746235</ns2:value></ns2:annotationElement><ns2:annotationElement position="689" colour="-10084352"><ns2:displayCharacter> </ns2:displayCharacter><ns2:description>31.62108</ns2:description><ns2:value>31.621077</ns2:value></ns2:annotationElement><ns2:annotationElement position="690" colour="-9030400"><ns2:displayCharacter> </ns2:displayCharacter><ns2:description>52.53397</ns2:description><ns2:value>52.533974</ns2:value></ns2:annotationElement><ns2:annotationElement position="691" colour="-10610944"><ns2:displayCharacter> </ns2:displayCharacter><ns2:description>22.15330</ns2:description><ns2:value>22.1533</ns2:value></ns2:annotationElement><ns2:annotationElement position="692" colour="-11269632"><ns2:displayCharacter> </ns2:displayCharacter><ns2:description>9.91271</ns2:description><ns2:value>9.91271</ns2:value></ns2:annotationElement><ns2:annotationElement position="693" colour="-10149888"><ns2:displayCharacter> </ns2:displayCharacter><ns2:description>30.98997</ns2:description><ns2:value>30.98997</ns2:value></ns2:annotationElement><ns2:annotationElement position="694" colour="-11269632"><ns2:displayCharacter> </ns2:displayCharacter><ns2:description>9.73449</ns2:description><ns2:value>9.734494</ns2:value></ns2:annotationElement><ns2:annotationElement position="695" colour="-10479360"><ns2:displayCharacter> </ns2:displayCharacter><ns2:description>24.55504</ns2:description><ns2:value>24.555042</ns2:value></ns2:annotationElement><ns2:annotationElement position="696" colour="-11072000"><ns2:displayCharacter> </ns2:displayCharacter><ns2:description>13.87938</ns2:description><ns2:value>13.87938</ns2:value></ns2:annotationElement><ns2:annotationElement position="697" colour="-10545408"><ns2:displayCharacter> </ns2:displayCharacter><ns2:description>22.98982</ns2:description><ns2:value>22.989824</ns2:value></ns2:annotationElement><ns2:annotationElement position="698" colour="-10413312"><ns2:displayCharacter> </ns2:displayCharacter><ns2:description>26.31578</ns2:description><ns2:value>26.315784</ns2:value></ns2:annotationElement><ns2:annotationElement position="699" colour="-11072000"><ns2:displayCharacter> </ns2:displayCharacter><ns2:description>13.87938</ns2:description><ns2:value>13.87938</ns2:value></ns2:annotationElement><ns2:annotationElement position="700" colour="-11138048"><ns2:displayCharacter> </ns2:displayCharacter><ns2:description>11.90438</ns2:description><ns2:value>11.904384</ns2:value></ns2:annotationElement><ns2:annotationElement position="701" colour="-10545408"><ns2:displayCharacter> </ns2:displayCharacter><ns2:description>22.98982</ns2:description><ns2:value>22.989824</ns2:value></ns2:annotationElement><ns2:annotationElement position="702" colour="-10743040"><ns2:displayCharacter> </ns2:displayCharacter><ns2:description>19.01907</ns2:description><ns2:value>19.019072</ns2:value></ns2:annotationElement><ns2:annotationElement position="703" colour="-9161984"><ns2:displayCharacter> </ns2:displayCharacter><ns2:description>50.47382</ns2:description><ns2:value>50.473824</ns2:value></ns2:annotationElement><ns2:annotationElement position="704" colour="-9096192"><ns2:displayCharacter> </ns2:displayCharacter><ns2:description>51.04136</ns2:description><ns2:value>51.041355</ns2:value></ns2:annotationElement><ns2:annotationElement position="705" colour="-7186176"><ns2:displayCharacter> </ns2:displayCharacter><ns2:description>87.64387</ns2:description><ns2:value>87.64387</ns2:value></ns2:annotationElement><ns2:annotationElement position="706" colour="-2114560"><ns2:displayCharacter> </ns2:displayCharacter><ns2:description>185.00911</ns2:description><ns2:value>185.00911</ns2:value></ns2:annotationElement><ns2:annotationElement position="707" colour="-5539584"><ns2:displayCharacter> </ns2:displayCharacter><ns2:description>119.27986</ns2:description><ns2:value>119.27986</ns2:value></ns2:annotationElement><ns2:annotationElement position="708" colour="-7515392"><ns2:displayCharacter> </ns2:displayCharacter><ns2:description>81.15525</ns2:description><ns2:value>81.15525</ns2:value></ns2:annotationElement><ns2:annotationElement position="709" colour="-5539584"><ns2:displayCharacter> </ns2:displayCharacter><ns2:description>118.77482</ns2:description><ns2:value>118.77482</ns2:value></ns2:annotationElement><ns2:annotationElement position="710" colour="-6988544"><ns2:displayCharacter> </ns2:displayCharacter><ns2:description>91.81574</ns2:description><ns2:value>91.81574</ns2:value></ns2:annotationElement><ns2:annotationElement position="711" colour="-10742784"><ns2:displayCharacter> </ns2:displayCharacter><ns2:description>19.75337</ns2:description><ns2:value>19.753374</ns2:value></ns2:annotationElement><ns2:annotationElement position="712" colour="-11203840"><ns2:displayCharacter> </ns2:displayCharacter><ns2:description>10.37361</ns2:description><ns2:value>10.373614</ns2:value></ns2:annotationElement><ns2:annotationElement position="713" colour="-3365888"><ns2:displayCharacter> </ns2:displayCharacter><ns2:description>161.05714</ns2:description><ns2:value>161.05714</ns2:value></ns2:annotationElement><ns2:annotationElement position="714" colour="-8371712"><ns2:displayCharacter> </ns2:displayCharacter><ns2:description>64.57973</ns2:description><ns2:value>64.57973</ns2:value></ns2:annotationElement><ns2:annotationElement position="715" colour="-8437504"><ns2:displayCharacter> </ns2:displayCharacter><ns2:description>64.23471</ns2:description><ns2:value>64.23471</ns2:value></ns2:annotationElement><ns2:annotationElement position="716" colour="-10018304"><ns2:displayCharacter> </ns2:displayCharacter><ns2:description>33.43144</ns2:description><ns2:value>33.43144</ns2:value></ns2:annotationElement><ns2:annotationElement position="717" colour="-11138048"><ns2:displayCharacter> </ns2:displayCharacter><ns2:description>12.15212</ns2:description><ns2:value>12.15212</ns2:value></ns2:annotationElement><ns2:annotationElement position="718" colour="-11335424"><ns2:displayCharacter> </ns2:displayCharacter><ns2:description>8.58863</ns2:description><ns2:value>8.588634</ns2:value></ns2:annotationElement><ns2:annotationElement position="719" colour="-11335424"><ns2:displayCharacter> </ns2:displayCharacter><ns2:description>8.63938</ns2:description><ns2:value>8.639381</ns2:value></ns2:annotationElement><ns2:annotationElement position="720" colour="-11006208"><ns2:displayCharacter> </ns2:displayCharacter><ns2:description>14.40674</ns2:description><ns2:value>14.406736</ns2:value></ns2:annotationElement><ns2:annotationElement position="721" colour="-11072000"><ns2:displayCharacter> </ns2:displayCharacter><ns2:description>13.84328</ns2:description><ns2:value>13.84328</ns2:value></ns2:annotationElement><ns2:annotationElement position="722" colour="-11006208"><ns2:displayCharacter> </ns2:displayCharacter><ns2:description>14.57325</ns2:description><ns2:value>14.573248</ns2:value></ns2:annotationElement><ns2:annotationElement position="723" colour="-10610944"><ns2:displayCharacter> </ns2:displayCharacter><ns2:description>22.57132</ns2:description><ns2:value>22.571318</ns2:value></ns2:annotationElement><ns2:annotationElement position="724" colour="-11467264"><ns2:displayCharacter> </ns2:displayCharacter><ns2:description>5.63520</ns2:description><ns2:value>5.6352024</ns2:value></ns2:annotationElement><ns2:annotationElement position="725" colour="-10611200"><ns2:displayCharacter> </ns2:displayCharacter><ns2:description>21.80135</ns2:description><ns2:value>21.801353</ns2:value></ns2:annotationElement><ns2:annotationElement position="726" colour="-10676992"><ns2:displayCharacter> </ns2:displayCharacter><ns2:description>20.56725</ns2:description><ns2:value>20.56725</ns2:value></ns2:annotationElement><ns2:annotationElement position="727" colour="-11269632"><ns2:displayCharacter> </ns2:displayCharacter><ns2:description>9.61955</ns2:description><ns2:value>9.619551</ns2:value></ns2:annotationElement><ns2:annotationElement position="728" colour="-10084352"><ns2:displayCharacter> </ns2:displayCharacter><ns2:description>31.64602</ns2:description><ns2:value>31.646025</ns2:value></ns2:annotationElement><ns2:annotationElement position="729" colour="-11401472"><ns2:displayCharacter> </ns2:displayCharacter><ns2:description>6.99032</ns2:description><ns2:value>6.990325</ns2:value></ns2:annotationElement><ns2:annotationElement position="730" colour="-11203840"><ns2:displayCharacter> </ns2:displayCharacter><ns2:description>10.48514</ns2:description><ns2:value>10.485136</ns2:value></ns2:annotationElement><ns2:annotationElement position="731" colour="-10874624"><ns2:displayCharacter> </ns2:displayCharacter><ns2:description>16.78111</ns2:description><ns2:value>16.781115</ns2:value></ns2:annotationElement><ns2:annotationElement position="732" colour="-10413312"><ns2:displayCharacter> </ns2:displayCharacter><ns2:description>26.21772</ns2:description><ns2:value>26.217724</ns2:value></ns2:annotationElement><ns2:annotationElement position="733" colour="-10742784"><ns2:displayCharacter> </ns2:displayCharacter><ns2:description>19.71285</ns2:description><ns2:value>19.712847</ns2:value></ns2:annotationElement><ns2:annotationElement position="734" colour="-10676992"><ns2:displayCharacter> </ns2:displayCharacter><ns2:description>20.85726</ns2:description><ns2:value>20.857262</ns2:value></ns2:annotationElement><ns2:annotationElement position="735" colour="-10742784"><ns2:displayCharacter> </ns2:displayCharacter><ns2:description>19.49018</ns2:description><ns2:value>19.49018</ns2:value></ns2:annotationElement><ns2:annotationElement position="736" colour="-10940416"><ns2:displayCharacter> </ns2:displayCharacter><ns2:description>16.09823</ns2:description><ns2:value>16.09823</ns2:value></ns2:annotationElement><ns2:annotationElement position="737" colour="-10874368"><ns2:displayCharacter> </ns2:displayCharacter><ns2:description>17.58066</ns2:description><ns2:value>17.58066</ns2:value></ns2:annotationElement><ns2:annotationElement position="738" colour="-5539584"><ns2:displayCharacter> </ns2:displayCharacter><ns2:description>118.86165</ns2:description><ns2:value>118.86165</ns2:value></ns2:annotationElement><ns2:annotationElement position="739" colour="-7910400"><ns2:displayCharacter> </ns2:displayCharacter><ns2:description>74.42170</ns2:description><ns2:value>74.4217</ns2:value></ns2:annotationElement><ns2:annotationElement position="740" colour="-9689088"><ns2:displayCharacter> </ns2:displayCharacter><ns2:description>39.22834</ns2:description><ns2:value>39.228344</ns2:value></ns2:annotationElement><ns2:annotationElement position="741" colour="-9030144"><ns2:displayCharacter> </ns2:displayCharacter><ns2:description>52.60853</ns2:description><ns2:value>52.608532</ns2:value></ns2:annotationElement><ns2:annotationElement position="742" colour="-7910400"><ns2:displayCharacter> </ns2:displayCharacter><ns2:description>74.44544</ns2:description><ns2:value>74.44544</ns2:value></ns2:annotationElement><ns2:annotationElement position="743" colour="-7515392"><ns2:displayCharacter> </ns2:displayCharacter><ns2:description>81.80434</ns2:description><ns2:value>81.804344</ns2:value></ns2:annotationElement><ns2:annotationElement position="744" colour="-6856960"><ns2:displayCharacter> </ns2:displayCharacter><ns2:description>93.58879</ns2:description><ns2:value>93.58879</ns2:value></ns2:annotationElement><ns2:annotationElement position="745" colour="-7449600"><ns2:displayCharacter> </ns2:displayCharacter><ns2:description>82.14613</ns2:description><ns2:value>82.14613</ns2:value></ns2:annotationElement><ns2:annotationElement position="746" colour="-6329856"><ns2:displayCharacter> </ns2:displayCharacter><ns2:description>104.60299</ns2:description><ns2:value>104.60299</ns2:value></ns2:annotationElement><ns2:annotationElement position="747" colour="-5012480"><ns2:displayCharacter> </ns2:displayCharacter><ns2:description>129.53636</ns2:description><ns2:value>129.53636</ns2:value></ns2:annotationElement><ns2:annotationElement position="748" colour="-7185920"><ns2:displayCharacter> </ns2:displayCharacter><ns2:description>88.34582</ns2:description><ns2:value>88.34582</ns2:value></ns2:annotationElement><ns2:annotationElement position="749" colour="-7646976"><ns2:displayCharacter> </ns2:displayCharacter><ns2:description>79.09383</ns2:description><ns2:value>79.09383</ns2:value></ns2:annotationElement><ns2:annotationElement position="750" colour="-7976448"><ns2:displayCharacter> </ns2:displayCharacter><ns2:description>73.16068</ns2:description><ns2:value>73.16068</ns2:value></ns2:annotationElement><ns2:annotationElement position="751" colour="-2970880"><ns2:displayCharacter> </ns2:displayCharacter><ns2:description>168.48529</ns2:description><ns2:value>168.48529</ns2:value></ns2:annotationElement><ns2:annotationElement position="752" colour="-10479360"><ns2:displayCharacter> </ns2:displayCharacter><ns2:description>24.99676</ns2:description><ns2:value>24.996756</ns2:value></ns2:annotationElement><ns2:annotationElement position="753" colour="-10018048"><ns2:displayCharacter> </ns2:displayCharacter><ns2:description>34.01769</ns2:description><ns2:value>34.017693</ns2:value></ns2:annotationElement><ns2:annotationElement position="754" colour="-10940416"><ns2:displayCharacter> </ns2:displayCharacter><ns2:description>15.81552</ns2:description><ns2:value>15.815522</ns2:value></ns2:annotationElement><ns2:annotationElement position="755" colour="-10347520"><ns2:displayCharacter> </ns2:displayCharacter><ns2:description>27.36175</ns2:description><ns2:value>27.361748</ns2:value></ns2:annotationElement><ns2:annotationElement position="756" colour="-10611200"><ns2:displayCharacter> </ns2:displayCharacter><ns2:description>21.95399</ns2:description><ns2:value>21.95399</ns2:value></ns2:annotationElement><ns2:annotationElement position="757" colour="-10545152"><ns2:displayCharacter> </ns2:displayCharacter><ns2:description>23.98371</ns2:description><ns2:value>23.983711</ns2:value></ns2:annotationElement><ns2:annotationElement position="758" colour="-10281984"><ns2:displayCharacter> </ns2:displayCharacter><ns2:description>27.93376</ns2:description><ns2:value>27.933756</ns2:value></ns2:annotationElement><ns2:annotationElement position="759" colour="-11730944"><ns2:displayCharacter> </ns2:displayCharacter><ns2:description>0.00000</ns2:description><ns2:value>0.0</ns2:value></ns2:annotationElement><ns2:annotationElement position="760" colour="-10611200"><ns2:displayCharacter> </ns2:displayCharacter><ns2:description>21.52541</ns2:description><ns2:value>21.525408</ns2:value></ns2:annotationElement><ns2:annotationElement position="761" colour="-11072256"><ns2:displayCharacter> </ns2:displayCharacter><ns2:description>12.68550</ns2:description><ns2:value>12.685503</ns2:value></ns2:annotationElement><ns2:annotationElement position="762" colour="-9425408"><ns2:displayCharacter> </ns2:displayCharacter><ns2:description>45.42642</ns2:description><ns2:value>45.42642</ns2:value></ns2:annotationElement><ns2:annotationElement position="763" colour="-9886464"><ns2:displayCharacter> </ns2:displayCharacter><ns2:description>36.11369</ns2:description><ns2:value>36.113686</ns2:value></ns2:annotationElement><ns2:annotationElement position="764" colour="-8503296"><ns2:displayCharacter> </ns2:displayCharacter><ns2:description>62.46537</ns2:description><ns2:value>62.465366</ns2:value></ns2:annotationElement><ns2:annotationElement position="765" colour="-5605120"><ns2:displayCharacter> </ns2:displayCharacter><ns2:description>118.49114</ns2:description><ns2:value>118.49114</ns2:value></ns2:annotationElement><ns2:annotationElement position="766" colour="-6263808"><ns2:displayCharacter> </ns2:displayCharacter><ns2:description>105.65279</ns2:description><ns2:value>105.652794</ns2:value></ns2:annotationElement><ns2:annotationElement position="767" colour="-6988288"><ns2:displayCharacter> </ns2:displayCharacter><ns2:description>92.19418</ns2:description><ns2:value>92.19418</ns2:value></ns2:annotationElement><ns2:annotationElement position="768" colour="-8635136"><ns2:displayCharacter> </ns2:displayCharacter><ns2:description>59.59956</ns2:description><ns2:value>59.599556</ns2:value></ns2:annotationElement><ns2:annotationElement position="769" colour="-5539584"><ns2:displayCharacter> </ns2:displayCharacter><ns2:description>119.06273</ns2:description><ns2:value>119.06273</ns2:value></ns2:annotationElement><ns2:annotationElement position="770" colour="-11335424"><ns2:displayCharacter> </ns2:displayCharacter><ns2:description>8.64086</ns2:description><ns2:value>8.640857</ns2:value></ns2:annotationElement><ns2:annotationElement position="771" colour="-11335424"><ns2:displayCharacter> </ns2:displayCharacter><ns2:description>8.38468</ns2:description><ns2:value>8.384678</ns2:value></ns2:annotationElement><ns2:annotationElement position="772" colour="-11335424"><ns2:displayCharacter> </ns2:displayCharacter><ns2:description>8.42725</ns2:description><ns2:value>8.427255</ns2:value></ns2:annotationElement><ns2:annotationElement position="773" colour="-11335424"><ns2:displayCharacter> </ns2:displayCharacter><ns2:description>8.42725</ns2:description><ns2:value>8.427255</ns2:value></ns2:annotationElement><ns2:annotationElement position="774" colour="-10808832"><ns2:displayCharacter> </ns2:displayCharacter><ns2:description>17.97706</ns2:description><ns2:value>17.97706</ns2:value></ns2:annotationElement><ns2:annotationElement position="775" colour="-5012480"><ns2:displayCharacter> </ns2:displayCharacter><ns2:description>130.08374</ns2:description><ns2:value>130.08374</ns2:value></ns2:annotationElement><ns2:annotationElement position="776" colour="-5934592"><ns2:displayCharacter> </ns2:displayCharacter><ns2:description>112.30785</ns2:description><ns2:value>112.307846</ns2:value></ns2:annotationElement><ns2:annotationElement position="777" colour="-4617216"><ns2:displayCharacter> </ns2:displayCharacter><ns2:description>137.46371</ns2:description><ns2:value>137.46371</ns2:value></ns2:annotationElement><ns2:annotationElement position="778" colour="-2246144"><ns2:displayCharacter> </ns2:displayCharacter><ns2:description>182.68678</ns2:description><ns2:value>182.68678</ns2:value></ns2:annotationElement><ns2:annotationElement position="779" colour="-11335424"><ns2:displayCharacter> </ns2:displayCharacter><ns2:description>8.52433</ns2:description><ns2:value>8.524329</ns2:value></ns2:annotationElement><ns2:annotationElement position="780" colour="-11335424"><ns2:displayCharacter> </ns2:displayCharacter><ns2:description>8.58863</ns2:description><ns2:value>8.588634</ns2:value></ns2:annotationElement><ns2:annotationElement position="781" colour="-11335680"><ns2:displayCharacter> </ns2:displayCharacter><ns2:description>8.30691</ns2:description><ns2:value>8.306914</ns2:value></ns2:annotationElement><ns2:annotationElement position="782" colour="-11335424"><ns2:displayCharacter> </ns2:displayCharacter><ns2:description>8.63938</ns2:description><ns2:value>8.639381</ns2:value></ns2:annotationElement><ns2:annotationElement position="783" colour="-11335680"><ns2:displayCharacter> </ns2:displayCharacter><ns2:description>8.30077</ns2:description><ns2:value>8.300774</ns2:value></ns2:annotationElement><ns2:annotationElement position="784" colour="-11006208"><ns2:displayCharacter> </ns2:displayCharacter><ns2:description>14.62082</ns2:description><ns2:value>14.620821</ns2:value></ns2:annotationElement><ns2:annotationElement position="785" colour="-11006208"><ns2:displayCharacter> </ns2:displayCharacter><ns2:description>15.00955</ns2:description><ns2:value>15.009553</ns2:value></ns2:annotationElement><ns2:annotationElement position="786" colour="-11006208"><ns2:displayCharacter> </ns2:displayCharacter><ns2:description>14.57325</ns2:description><ns2:value>14.573248</ns2:value></ns2:annotationElement><ns2:annotationElement position="787" colour="-3036672"><ns2:displayCharacter> </ns2:displayCharacter><ns2:description>166.79514</ns2:description><ns2:value>166.79514</ns2:value></ns2:annotationElement><ns2:annotationElement position="788" colour="-9095936"><ns2:displayCharacter> </ns2:displayCharacter><ns2:description>51.70586</ns2:description><ns2:value>51.70586</ns2:value></ns2:annotationElement><ns2:annotationElement position="789" colour="-4024576"><ns2:displayCharacter> </ns2:displayCharacter><ns2:description>147.97685</ns2:description><ns2:value>147.97685</ns2:value></ns2:annotationElement><ns2:annotationElement position="790" colour="-3563520"><ns2:displayCharacter> </ns2:displayCharacter><ns2:description>157.14056</ns2:description><ns2:value>157.14056</ns2:value></ns2:annotationElement><ns2:annotationElement position="791" colour="-9689088"><ns2:displayCharacter> </ns2:displayCharacter><ns2:description>39.30936</ns2:description><ns2:value>39.309364</ns2:value></ns2:annotationElement><ns2:annotationElement position="792" colour="-10676736"><ns2:displayCharacter> </ns2:displayCharacter><ns2:description>21.34231</ns2:description><ns2:value>21.342306</ns2:value></ns2:annotationElement><ns2:annotationElement position="793" colour="-10215936"><ns2:displayCharacter> </ns2:displayCharacter><ns2:description>29.40423</ns2:description><ns2:value>29.404226</ns2:value></ns2:annotationElement><ns2:annotationElement position="794" colour="-11664896"><ns2:displayCharacter> </ns2:displayCharacter><ns2:description>1.71466</ns2:description><ns2:value>1.7146612</ns2:value></ns2:annotationElement><ns2:annotationElement position="795" colour="-10018304"><ns2:displayCharacter> </ns2:displayCharacter><ns2:description>33.66302</ns2:description><ns2:value>33.66302</ns2:value></ns2:annotationElement><ns2:annotationElement position="796" colour="-10479104"><ns2:displayCharacter> </ns2:displayCharacter><ns2:description>25.20363</ns2:description><ns2:value>25.20363</ns2:value></ns2:annotationElement><ns2:annotationElement position="797" colour="-10347776"><ns2:displayCharacter> </ns2:displayCharacter><ns2:description>26.88949</ns2:description><ns2:value>26.889492</ns2:value></ns2:annotationElement><ns2:annotationElement position="798" colour="-11335424"><ns2:displayCharacter> </ns2:displayCharacter><ns2:description>8.65093</ns2:description><ns2:value>8.650933</ns2:value></ns2:annotationElement><ns2:annotationElement position="799" colour="-10413568"><ns2:displayCharacter> </ns2:displayCharacter><ns2:description>25.78552</ns2:description><ns2:value>25.785522</ns2:value></ns2:annotationElement><ns2:annotationElement position="800" colour="-10281728"><ns2:displayCharacter> </ns2:displayCharacter><ns2:description>28.90459</ns2:description><ns2:value>28.904593</ns2:value></ns2:annotationElement><ns2:annotationElement position="801" colour="-10545152"><ns2:displayCharacter> </ns2:displayCharacter><ns2:description>23.49780</ns2:description><ns2:value>23.497805</ns2:value></ns2:annotationElement><ns2:annotationElement position="802" colour="-11203840"><ns2:displayCharacter> </ns2:displayCharacter><ns2:description>10.38096</ns2:description><ns2:value>10.380957</ns2:value></ns2:annotationElement><ns2:annotationElement position="803" colour="-11138048"><ns2:displayCharacter> </ns2:displayCharacter><ns2:description>12.25718</ns2:description><ns2:value>12.257179</ns2:value></ns2:annotationElement><ns2:annotationElement position="804" colour="-10874624"><ns2:displayCharacter> </ns2:displayCharacter><ns2:description>17.17710</ns2:description><ns2:value>17.177097</ns2:value></ns2:annotationElement><ns2:annotationElement position="805" colour="-10545408"><ns2:displayCharacter> </ns2:displayCharacter><ns2:description>23.08133</ns2:description><ns2:value>23.081327</ns2:value></ns2:annotationElement><ns2:annotationElement position="806" colour="-10347776"><ns2:displayCharacter> </ns2:displayCharacter><ns2:description>26.52954</ns2:description><ns2:value>26.529535</ns2:value></ns2:annotationElement><ns2:annotationElement position="807" colour="-10347520"><ns2:displayCharacter> </ns2:displayCharacter><ns2:description>27.72314</ns2:description><ns2:value>27.723139</ns2:value></ns2:annotationElement><ns2:annotationElement position="808" colour="-11138048"><ns2:displayCharacter> </ns2:displayCharacter><ns2:description>11.81318</ns2:description><ns2:value>11.813181</ns2:value></ns2:annotationElement><ns2:annotationElement position="809" colour="-11006208"><ns2:displayCharacter> </ns2:displayCharacter><ns2:description>14.47425</ns2:description><ns2:value>14.474246</ns2:value></ns2:annotationElement><ns2:annotationElement position="810" colour="-10545152"><ns2:displayCharacter> </ns2:displayCharacter><ns2:description>23.91999</ns2:description><ns2:value>23.919992</ns2:value></ns2:annotationElement><ns2:annotationElement position="811" colour="-9820672"><ns2:displayCharacter> </ns2:displayCharacter><ns2:description>37.04662</ns2:description><ns2:value>37.04662</ns2:value></ns2:annotationElement><ns2:annotationElement position="812" colour="-10808832"><ns2:displayCharacter> </ns2:displayCharacter><ns2:description>17.90210</ns2:description><ns2:value>17.902102</ns2:value></ns2:annotationElement><ns2:annotationElement position="813" colour="-11138048"><ns2:displayCharacter> </ns2:displayCharacter><ns2:description>12.16220</ns2:description><ns2:value>12.162199</ns2:value></ns2:annotationElement><ns2:annotationElement position="814" colour="-10610944"><ns2:displayCharacter> </ns2:displayCharacter><ns2:description>22.71071</ns2:description><ns2:value>22.71071</ns2:value></ns2:annotationElement><ns2:annotationElement position="815" colour="-10742784"><ns2:displayCharacter> </ns2:displayCharacter><ns2:description>19.28310</ns2:description><ns2:value>19.283096</ns2:value></ns2:annotationElement><ns2:annotationElement position="816" colour="-10940416"><ns2:displayCharacter> </ns2:displayCharacter><ns2:description>15.77641</ns2:description><ns2:value>15.776415</ns2:value></ns2:annotationElement><ns2:annotationElement position="817" colour="-11203840"><ns2:displayCharacter> </ns2:displayCharacter><ns2:description>10.40753</ns2:description><ns2:value>10.407535</ns2:value></ns2:annotationElement><ns2:annotationElement position="818" colour="-10676992"><ns2:displayCharacter> </ns2:displayCharacter><ns2:description>20.99960</ns2:description><ns2:value>20.999603</ns2:value></ns2:annotationElement><ns2:annotationElement position="819" colour="-10347520"><ns2:displayCharacter> </ns2:displayCharacter><ns2:description>27.35133</ns2:description><ns2:value>27.351334</ns2:value></ns2:annotationElement><ns2:annotationElement position="820" colour="-10479360"><ns2:displayCharacter> </ns2:displayCharacter><ns2:description>24.97517</ns2:description><ns2:value>24.975172</ns2:value></ns2:annotationElement><ns2:annotationElement position="821" colour="-10347520"><ns2:displayCharacter> </ns2:displayCharacter><ns2:description>27.64820</ns2:description><ns2:value>27.648197</ns2:value></ns2:annotationElement><ns2:annotationElement position="822" colour="-10611200"><ns2:displayCharacter> </ns2:displayCharacter><ns2:description>21.62604</ns2:description><ns2:value>21.626038</ns2:value></ns2:annotationElement><ns2:annotationElement position="823" colour="-11072256"><ns2:displayCharacter> </ns2:displayCharacter><ns2:description>12.70248</ns2:description><ns2:value>12.702482</ns2:value></ns2:annotationElement><ns2:annotationElement position="824" colour="-10479360"><ns2:displayCharacter> </ns2:displayCharacter><ns2:description>24.15133</ns2:description><ns2:value>24.15133</ns2:value></ns2:annotationElement><ns2:annotationElement position="825" colour="-11138048"><ns2:displayCharacter> </ns2:displayCharacter><ns2:description>11.56983</ns2:description><ns2:value>11.569832</ns2:value></ns2:annotationElement><ns2:annotationElement position="826" colour="-10018304"><ns2:displayCharacter> </ns2:displayCharacter><ns2:description>33.11155</ns2:description><ns2:value>33.111553</ns2:value></ns2:annotationElement><ns2:annotationElement position="827" colour="-10874624"><ns2:displayCharacter> </ns2:displayCharacter><ns2:description>17.07230</ns2:description><ns2:value>17.072304</ns2:value></ns2:annotationElement><ns2:annotationElement position="828" colour="-10479360"><ns2:displayCharacter> </ns2:displayCharacter><ns2:description>24.86705</ns2:description><ns2:value>24.867052</ns2:value></ns2:annotationElement><ns2:annotationElement position="829" colour="-10940416"><ns2:displayCharacter> </ns2:displayCharacter><ns2:description>15.71948</ns2:description><ns2:value>15.7194805</ns2:value></ns2:annotationElement><ns2:annotationElement position="830" colour="-11138048"><ns2:displayCharacter> </ns2:displayCharacter><ns2:description>12.25718</ns2:description><ns2:value>12.257179</ns2:value></ns2:annotationElement><ns2:label>Quality</ns2:label><ns2:description>Alignment Quality based on Blosum62 scores</ns2:description></ns2:Annotation><ns2:Annotation graph="true" graphType="1" graphGroup="-1" graphHeight="40" id="ann50" scoreOnly="false" visible="true" centreColLabels="false" scaleColLabels="false" showAllColLabels="false" autoCalculated="true" belowAlignment="true" calcId=""><ns2:annotationElement position="0"><ns2:displayCharacter>M</ns2:displayCharacter><ns2:description>M 91%</ns2:description><ns2:value>91.304344</ns2:value></ns2:annotationElement><ns2:annotationElement position="1"><ns2:displayCharacter>S</ns2:displayCharacter><ns2:description>S 91%; M 9%</ns2:description><ns2:value>91.304344</ns2:value></ns2:annotationElement><ns2:annotationElement position="2"><ns2:displayCharacter>K</ns2:displayCharacter><ns2:description>K 100%</ns2:description><ns2:value>100.0</ns2:value></ns2:annotationElement><ns2:annotationElement position="3"><ns2:displayCharacter>V</ns2:displayCharacter><ns2:description>V 96%; T 4%</ns2:description><ns2:value>95.652176</ns2:value></ns2:annotationElement><ns2:annotationElement position="4"><ns2:displayCharacter>F</ns2:displayCharacter><ns2:description>F 96%; L 4%</ns2:description><ns2:value>95.652176</ns2:value></ns2:annotationElement><ns2:annotationElement position="5"><ns2:displayCharacter>E</ns2:displayCharacter><ns2:description>E 96%; D 4%</ns2:description><ns2:value>95.652176</ns2:value></ns2:annotationElement><ns2:annotationElement position="6"><ns2:displayCharacter>S</ns2:displayCharacter><ns2:description>S 91%; A 4%; V 4%</ns2:description><ns2:value>91.304344</ns2:value></ns2:annotationElement><ns2:annotationElement position="7"><ns2:displayCharacter>K</ns2:displayCharacter><ns2:description>K 96%; H 4%</ns2:description><ns2:value>95.652176</ns2:value></ns2:annotationElement><ns2:annotationElement position="8"><ns2:displayCharacter>S</ns2:displayCharacter><ns2:description>S 91%; A 4%; T 4%</ns2:description><ns2:value>91.304344</ns2:value></ns2:annotationElement><ns2:annotationElement position="9"><ns2:displayCharacter>L</ns2:displayCharacter><ns2:description>L 100%</ns2:description><ns2:value>100.0</ns2:value></ns2:annotationElement><ns2:annotationElement position="10"><ns2:displayCharacter>I</ns2:displayCharacter><ns2:description>I 91%; H 4%; L 4%</ns2:description><ns2:value>91.304344</ns2:value></ns2:annotationElement><ns2:annotationElement position="11"><ns2:displayCharacter>E</ns2:displayCharacter><ns2:description>E 96%; S 4%</ns2:description><ns2:value>95.652176</ns2:value></ns2:annotationElement><ns2:annotationElement position="12"><ns2:displayCharacter>E</ns2:displayCharacter><ns2:description>E 96%; G 4%</ns2:description><ns2:value>95.652176</ns2:value></ns2:annotationElement><ns2:annotationElement position="13"><ns2:displayCharacter>A</ns2:displayCharacter><ns2:description>A 96%; I 4%</ns2:description><ns2:value>95.652176</ns2:value></ns2:annotationElement><ns2:annotationElement position="14"><ns2:displayCharacter>K</ns2:displayCharacter><ns2:description>K 91%; Q 4%; T 4%</ns2:description><ns2:value>91.304344</ns2:value></ns2:annotationElement><ns2:annotationElement position="15"><ns2:displayCharacter>S</ns2:displayCharacter><ns2:description>S 91%; D 4%; H 4%</ns2:description><ns2:value>91.304344</ns2:value></ns2:annotationElement><ns2:annotationElement position="16"><ns2:displayCharacter>R</ns2:displayCharacter><ns2:description>R 96%; T 4%</ns2:description><ns2:value>95.652176</ns2:value></ns2:annotationElement><ns2:annotationElement position="17"><ns2:displayCharacter>K</ns2:displayCharacter><ns2:description>K 91%; A 4%; I 4%</ns2:description><ns2:value>91.304344</ns2:value></ns2:annotationElement><ns2:annotationElement position="18"><ns2:displayCharacter>K</ns2:displayCharacter><ns2:description>K 96%; E 4%</ns2:description><ns2:value>95.652176</ns2:value></ns2:annotationElement><ns2:annotationElement position="19"><ns2:displayCharacter>Q</ns2:displayCharacter><ns2:description>Q 91%; E 4%; K 4%</ns2:description><ns2:value>91.304344</ns2:value></ns2:annotationElement><ns2:annotationElement position="20"><ns2:displayCharacter>Y</ns2:displayCharacter><ns2:description>Y 96%; L 4%</ns2:description><ns2:value>95.652176</ns2:value></ns2:annotationElement><ns2:annotationElement position="21"><ns2:displayCharacter>E</ns2:displayCharacter><ns2:description>E 91%; D 4%; K 4%</ns2:description><ns2:value>91.304344</ns2:value></ns2:annotationElement><ns2:annotationElement position="22"><ns2:displayCharacter>T</ns2:displayCharacter><ns2:description>T 91%; E 4%; K 4%</ns2:description><ns2:value>91.304344</ns2:value></ns2:annotationElement><ns2:annotationElement position="23"><ns2:displayCharacter>L</ns2:displayCharacter><ns2:description>L 96%; Q 4%</ns2:description><ns2:value>95.652176</ns2:value></ns2:annotationElement><ns2:annotationElement position="24"><ns2:displayCharacter>E</ns2:displayCharacter><ns2:description>E 91%; K 4%; R 4%</ns2:description><ns2:value>91.304344</ns2:value></ns2:annotationElement><ns2:annotationElement position="25"><ns2:displayCharacter>E</ns2:displayCharacter><ns2:description>E 91%; Q 4%; T 4%</ns2:description><ns2:value>91.304344</ns2:value></ns2:annotationElement><ns2:annotationElement position="26"><ns2:displayCharacter>Q</ns2:displayCharacter><ns2:description>Q 100%</ns2:description><ns2:value>100.0</ns2:value></ns2:annotationElement><ns2:annotationElement position="27"><ns2:displayCharacter>L</ns2:displayCharacter><ns2:description>L 96%; M 4%</ns2:description><ns2:value>95.652176</ns2:value></ns2:annotationElement><ns2:annotationElement position="28"><ns2:displayCharacter>N</ns2:displayCharacter><ns2:description>N 91%; E 4%; V 4%</ns2:description><ns2:value>91.304344</ns2:value></ns2:annotationElement><ns2:annotationElement position="29"><ns2:displayCharacter>T</ns2:displayCharacter><ns2:description>T 91%; K 4%; N 4%</ns2:description><ns2:value>91.304344</ns2:value></ns2:annotationElement><ns2:annotationElement position="30"><ns2:displayCharacter>L</ns2:displayCharacter><ns2:description>L 100%</ns2:description><ns2:value>100.0</ns2:value></ns2:annotationElement><ns2:annotationElement position="31"><ns2:displayCharacter>K</ns2:displayCharacter><ns2:description>K 91%; E 4%; R 4%</ns2:description><ns2:value>91.304344</ns2:value></ns2:annotationElement><ns2:annotationElement position="32"><ns2:displayCharacter>K</ns2:displayCharacter><ns2:description>K 100%</ns2:description><ns2:value>100.0</ns2:value></ns2:annotationElement><ns2:annotationElement position="33"><ns2:displayCharacter>A</ns2:displayCharacter><ns2:description>A 96%; S 4%</ns2:description><ns2:value>95.652176</ns2:value></ns2:annotationElement><ns2:annotationElement position="34"><ns2:displayCharacter>F</ns2:displayCharacter><ns2:description>F 91%; L 4%; V 4%</ns2:description><ns2:value>91.304344</ns2:value></ns2:annotationElement><ns2:annotationElement position="35"><ns2:displayCharacter>Q</ns2:displayCharacter><ns2:description>Q 91%; E 4%; K 4%</ns2:description><ns2:value>91.304344</ns2:value></ns2:annotationElement><ns2:annotationElement position="36"><ns2:displayCharacter>G</ns2:displayCharacter><ns2:description>G 96%; H 4%</ns2:description><ns2:value>95.652176</ns2:value></ns2:annotationElement><ns2:annotationElement position="37"><ns2:displayCharacter>V</ns2:displayCharacter><ns2:description>V 96%; L 4%</ns2:description><ns2:value>95.652176</ns2:value></ns2:annotationElement><ns2:annotationElement position="38"><ns2:displayCharacter>A</ns2:displayCharacter><ns2:description>A 100%</ns2:description><ns2:value>100.0</ns2:value></ns2:annotationElement><ns2:annotationElement position="39"><ns2:displayCharacter>D</ns2:displayCharacter><ns2:description>D 96%; G 4%</ns2:description><ns2:value>95.652176</ns2:value></ns2:annotationElement><ns2:annotationElement position="40"><ns2:displayCharacter>L</ns2:displayCharacter><ns2:description>L 96%; M 4%</ns2:description><ns2:value>95.652176</ns2:value></ns2:annotationElement><ns2:annotationElement position="41"><ns2:displayCharacter>G</ns2:displayCharacter><ns2:description>G 91%; K 4%; S 4%</ns2:description><ns2:value>91.304344</ns2:value></ns2:annotationElement><ns2:annotationElement position="42"><ns2:displayCharacter>D</ns2:displayCharacter><ns2:description>D 100%</ns2:description><ns2:value>100.0</ns2:value></ns2:annotationElement><ns2:annotationElement position="43"><ns2:displayCharacter>S</ns2:displayCharacter><ns2:description>S 4%</ns2:description><ns2:value>4.347826</ns2:value></ns2:annotationElement><ns2:annotationElement position="44"><ns2:displayCharacter>N</ns2:displayCharacter><ns2:description>N 91%; A 4%; E 4%</ns2:description><ns2:value>91.304344</ns2:value></ns2:annotationElement><ns2:annotationElement position="45"><ns2:displayCharacter>F</ns2:displayCharacter><ns2:description>F 96%; L 4%</ns2:description><ns2:value>95.652176</ns2:value></ns2:annotationElement><ns2:annotationElement position="46"><ns2:displayCharacter>K</ns2:displayCharacter><ns2:description>K 96%; S 4%</ns2:description><ns2:value>95.652176</ns2:value></ns2:annotationElement><ns2:annotationElement position="47"><ns2:displayCharacter>G</ns2:displayCharacter><ns2:description>G 100%</ns2:description><ns2:value>100.0</ns2:value></ns2:annotationElement><ns2:annotationElement position="48"><ns2:displayCharacter>K</ns2:displayCharacter><ns2:description>K 65%; N 35%</ns2:description><ns2:value>65.21739</ns2:value></ns2:annotationElement><ns2:annotationElement position="49"><ns2:displayCharacter>G</ns2:displayCharacter><ns2:description>G 100%</ns2:description><ns2:value>100.0</ns2:value></ns2:annotationElement><ns2:annotationElement position="50"><ns2:displayCharacter>A</ns2:displayCharacter><ns2:description>A 96%; G 4%</ns2:description><ns2:value>95.652176</ns2:value></ns2:annotationElement><ns2:annotationElement position="51"><ns2:displayCharacter>D</ns2:displayCharacter><ns2:description>D 96%; S 4%</ns2:description><ns2:value>95.652176</ns2:value></ns2:annotationElement><ns2:annotationElement position="52"><ns2:displayCharacter>N</ns2:displayCharacter><ns2:description>N 96%; A 4%</ns2:description><ns2:value>95.652176</ns2:value></ns2:annotationElement><ns2:annotationElement position="53"><ns2:displayCharacter>I</ns2:displayCharacter><ns2:description>I 100%</ns2:description><ns2:value>100.0</ns2:value></ns2:annotationElement><ns2:annotationElement position="54"><ns2:displayCharacter>K</ns2:displayCharacter><ns2:description>K 96%; R 4%</ns2:description><ns2:value>95.652176</ns2:value></ns2:annotationElement><ns2:annotationElement position="55"><ns2:displayCharacter>D</ns2:displayCharacter><ns2:description>D 91%; A 4%; T 4%</ns2:description><ns2:value>91.304344</ns2:value></ns2:annotationElement><ns2:annotationElement position="56"><ns2:displayCharacter>F</ns2:displayCharacter><ns2:description>F 100%</ns2:description><ns2:value>100.0</ns2:value></ns2:annotationElement><ns2:annotationElement position="57"><ns2:displayCharacter>F</ns2:displayCharacter><ns2:description>F 91%; Y 9%</ns2:description><ns2:value>91.304344</ns2:value></ns2:annotationElement><ns2:annotationElement position="58"><ns2:displayCharacter>Q</ns2:displayCharacter><ns2:description>Q 91%; E 4%; H 4%</ns2:description><ns2:value>91.304344</ns2:value></ns2:annotationElement><ns2:annotationElement position="59"><ns2:displayCharacter>G</ns2:displayCharacter><ns2:description>G 91%; D 4%; E 4%</ns2:description><ns2:value>91.304344</ns2:value></ns2:annotationElement><ns2:annotationElement position="60"><ns2:displayCharacter>Q</ns2:displayCharacter><ns2:description>Q 91%; C 4%; H 4%</ns2:description><ns2:value>91.304344</ns2:value></ns2:annotationElement><ns2:annotationElement position="61"><ns2:displayCharacter>A</ns2:displayCharacter><ns2:description>A 91%; H 4%; V 4%</ns2:description><ns2:value>91.304344</ns2:value></ns2:annotationElement><ns2:annotationElement position="62"><ns2:displayCharacter>E</ns2:displayCharacter><ns2:description>E 91%; G 4%; K 4%</ns2:description><ns2:value>91.304344</ns2:value></ns2:annotationElement><ns2:annotationElement position="63"><ns2:displayCharacter>I</ns2:displayCharacter><ns2:description>I 91%; P 4%; V 4%</ns2:description><ns2:value>91.304344</ns2:value></ns2:annotationElement><ns2:annotationElement position="64"><ns2:displayCharacter>V</ns2:displayCharacter><ns2:description>V 91%; A 4%</ns2:description><ns2:value>91.304344</ns2:value></ns2:annotationElement><ns2:annotationElement position="65"><ns2:displayCharacter>D</ns2:displayCharacter><ns2:description>D 96%</ns2:description><ns2:value>95.652176</ns2:value></ns2:annotationElement><ns2:annotationElement position="66"><ns2:displayCharacter>S</ns2:displayCharacter><ns2:description>S 91%; Q 4%</ns2:description><ns2:value>91.304344</ns2:value></ns2:annotationElement><ns2:annotationElement position="67"><ns2:displayCharacter>W</ns2:displayCharacter><ns2:description>W 96%; F 4%</ns2:description><ns2:value>95.652176</ns2:value></ns2:annotationElement><ns2:annotationElement position="68"><ns2:displayCharacter>L</ns2:displayCharacter><ns2:description>L 96%; I 4%</ns2:description><ns2:value>95.652176</ns2:value></ns2:annotationElement><ns2:annotationElement position="69"><ns2:displayCharacter>T</ns2:displayCharacter><ns2:description>T 91%; D 4%; L 4%</ns2:description><ns2:value>91.304344</ns2:value></ns2:annotationElement><ns2:annotationElement position="70"><ns2:displayCharacter>L</ns2:displayCharacter><ns2:description>L 91%; F 4%; Y 4%</ns2:description><ns2:value>91.304344</ns2:value></ns2:annotationElement><ns2:annotationElement position="71"><ns2:displayCharacter>V</ns2:displayCharacter><ns2:description>V 91%; F 4%; I 4%</ns2:description><ns2:value>91.304344</ns2:value></ns2:annotationElement><ns2:annotationElement position="72"><ns2:displayCharacter>S</ns2:displayCharacter><ns2:description>S 91%; D 4%; G 4%</ns2:description><ns2:value>91.304344</ns2:value></ns2:annotationElement><ns2:annotationElement position="73"><ns2:displayCharacter>A</ns2:displayCharacter><ns2:description>A 91%; M 9%</ns2:description><ns2:value>91.304344</ns2:value></ns2:annotationElement><ns2:annotationElement position="74"><ns2:displayCharacter>Q</ns2:displayCharacter><ns2:description>Q 91%; F 4%; K 4%</ns2:description><ns2:value>91.304344</ns2:value></ns2:annotationElement><ns2:annotationElement position="75"><ns2:displayCharacter>I</ns2:displayCharacter><ns2:description>I 100%</ns2:description><ns2:value>100.0</ns2:value></ns2:annotationElement><ns2:annotationElement position="76"><ns2:displayCharacter>A</ns2:displayCharacter><ns2:description>A 96%; D 4%</ns2:description><ns2:value>95.652176</ns2:value></ns2:annotationElement><ns2:annotationElement position="77"><ns2:displayCharacter>F</ns2:displayCharacter><ns2:description>F 96%; E 4%</ns2:description><ns2:value>95.652176</ns2:value></ns2:annotationElement><ns2:annotationElement position="78"><ns2:displayCharacter>L</ns2:displayCharacter><ns2:description>L 91%; F 4%; Y 4%</ns2:description><ns2:value>91.304344</ns2:value></ns2:annotationElement><ns2:annotationElement position="79"><ns2:displayCharacter>N</ns2:displayCharacter><ns2:description>N 96%; K 4%</ns2:description><ns2:value>95.652176</ns2:value></ns2:annotationElement><ns2:annotationElement position="80"><ns2:displayCharacter>G</ns2:displayCharacter><ns2:description>G 91%; K 4%; S 4%</ns2:description><ns2:value>91.304344</ns2:value></ns2:annotationElement><ns2:annotationElement position="81"><ns2:displayCharacter>I</ns2:displayCharacter><ns2:description>I 96%; V 4%</ns2:description><ns2:value>95.652176</ns2:value></ns2:annotationElement><ns2:annotationElement position="82"><ns2:displayCharacter>S</ns2:displayCharacter><ns2:description>S 91%; A 4%; L 4%</ns2:description><ns2:value>91.304344</ns2:value></ns2:annotationElement><ns2:annotationElement position="83"><ns2:displayCharacter>K</ns2:displayCharacter><ns2:description>K 4%</ns2:description><ns2:value>4.347826</ns2:value></ns2:annotationElement><ns2:annotationElement position="84"><ns2:displayCharacter>Q</ns2:displayCharacter><ns2:description>Q 4%</ns2:description><ns2:value>4.347826</ns2:value></ns2:annotationElement><ns2:annotationElement position="85"><ns2:displayCharacter>T</ns2:displayCharacter><ns2:description>T 4%</ns2:description><ns2:value>4.347826</ns2:value></ns2:annotationElement><ns2:annotationElement position="86"><ns2:displayCharacter>Q</ns2:displayCharacter><ns2:description>Q 4%</ns2:description><ns2:value>4.347826</ns2:value></ns2:annotationElement><ns2:annotationElement position="87"><ns2:displayCharacter>G</ns2:displayCharacter><ns2:description>G 96%; H 4%</ns2:description><ns2:value>95.652176</ns2:value></ns2:annotationElement><ns2:annotationElement position="88"><ns2:displayCharacter>D</ns2:displayCharacter><ns2:description>D 91%; A 9%</ns2:description><ns2:value>91.304344</ns2:value></ns2:annotationElement><ns2:annotationElement position="89"><ns2:displayCharacter>I</ns2:displayCharacter><ns2:description>I 96%; A 4%</ns2:description><ns2:value>95.652176</ns2:value></ns2:annotationElement><ns2:annotationElement position="90"><ns2:displayCharacter>K</ns2:displayCharacter><ns2:description>K 91%; E 4%; S 4%</ns2:description><ns2:value>91.304344</ns2:value></ns2:annotationElement><ns2:annotationElement position="91"><ns2:displayCharacter>S</ns2:displayCharacter><ns2:description>S 4%</ns2:description><ns2:value>4.347826</ns2:value></ns2:annotationElement><ns2:annotationElement position="92"><ns2:displayCharacter>D</ns2:displayCharacter><ns2:description>D 96%; V 4%</ns2:description><ns2:value>95.652176</ns2:value></ns2:annotationElement><ns2:annotationElement position="93"><ns2:displayCharacter>Q</ns2:displayCharacter><ns2:description>Q 91%; E 4%; K 4%</ns2:description><ns2:value>91.304344</ns2:value></ns2:annotationElement><ns2:annotationElement position="94"><ns2:displayCharacter>E</ns2:displayCharacter><ns2:description>E 91%; G 4%; S 4%</ns2:description><ns2:value>91.304344</ns2:value></ns2:annotationElement><ns2:annotationElement position="95"><ns2:displayCharacter>L</ns2:displayCharacter><ns2:description>L 96%; D 4%</ns2:description><ns2:value>95.652176</ns2:value></ns2:annotationElement><ns2:annotationElement position="96"><ns2:displayCharacter>N</ns2:displayCharacter><ns2:description>N 91%; S 9%</ns2:description><ns2:value>91.304344</ns2:value></ns2:annotationElement><ns2:annotationElement position="97"><ns2:displayCharacter>D</ns2:displayCharacter><ns2:description>D 96%; H 4%</ns2:description><ns2:value>95.652176</ns2:value></ns2:annotationElement><ns2:annotationElement position="98"><ns2:displayCharacter>S</ns2:displayCharacter><ns2:description>S 91%; A 4%; G 4%</ns2:description><ns2:value>91.304344</ns2:value></ns2:annotationElement><ns2:annotationElement position="99"><ns2:displayCharacter>Y</ns2:displayCharacter><ns2:description>Y 96%; M 4%</ns2:description><ns2:value>95.652176</ns2:value></ns2:annotationElement><ns2:annotationElement position="100"><ns2:displayCharacter>V</ns2:displayCharacter><ns2:description>V 91%; I 9%</ns2:description><ns2:value>91.304344</ns2:value></ns2:annotationElement><ns2:annotationElement position="101"><ns2:displayCharacter>E</ns2:displayCharacter><ns2:description>E 96%; A 4%</ns2:description><ns2:value>95.652176</ns2:value></ns2:annotationElement><ns2:annotationElement position="102"><ns2:displayCharacter>T</ns2:displayCharacter><ns2:description>T 91%; E 9%</ns2:description><ns2:value>91.304344</ns2:value></ns2:annotationElement><ns2:annotationElement position="103"><ns2:displayCharacter>S</ns2:displayCharacter><ns2:description>S 96%; A 4%</ns2:description><ns2:value>95.652176</ns2:value></ns2:annotationElement><ns2:annotationElement position="104"><ns2:displayCharacter>F</ns2:displayCharacter><ns2:description>F 100%</ns2:description><ns2:value>100.0</ns2:value></ns2:annotationElement><ns2:annotationElement position="105"><ns2:displayCharacter>L</ns2:displayCharacter><ns2:description>L 100%</ns2:description><ns2:value>100.0</ns2:value></ns2:annotationElement><ns2:annotationElement position="106"><ns2:displayCharacter>D</ns2:displayCharacter><ns2:description>D 91%; E 4%; S 4%</ns2:description><ns2:value>91.304344</ns2:value></ns2:annotationElement><ns2:annotationElement position="107"><ns2:displayCharacter>H</ns2:displayCharacter><ns2:description>H 100%</ns2:description><ns2:value>100.0</ns2:value></ns2:annotationElement><ns2:annotationElement position="108"><ns2:displayCharacter>E</ns2:displayCharacter><ns2:description>E 96%; D 4%</ns2:description><ns2:value>95.652176</ns2:value></ns2:annotationElement><ns2:annotationElement position="109"><ns2:displayCharacter>L</ns2:displayCharacter><ns2:description>L 96%; A 4%</ns2:description><ns2:value>95.652176</ns2:value></ns2:annotationElement><ns2:annotationElement position="110"><ns2:displayCharacter>P</ns2:displayCharacter><ns2:description>P 91%; A 4%; R 4%</ns2:description><ns2:value>91.304344</ns2:value></ns2:annotationElement><ns2:annotationElement position="111"><ns2:displayCharacter>N</ns2:displayCharacter><ns2:description>N 96%; H 4%</ns2:description><ns2:value>95.652176</ns2:value></ns2:annotationElement><ns2:annotationElement position="112"><ns2:displayCharacter>G</ns2:displayCharacter><ns2:description>G 96%; A 4%</ns2:description><ns2:value>95.652176</ns2:value></ns2:annotationElement><ns2:annotationElement position="113"><ns2:displayCharacter>D</ns2:displayCharacter><ns2:description>D 91%; N 4%; V 4%</ns2:description><ns2:value>91.304344</ns2:value></ns2:annotationElement><ns2:annotationElement position="114"><ns2:displayCharacter>L</ns2:displayCharacter><ns2:description>L 91%; K 9%</ns2:description><ns2:value>91.304344</ns2:value></ns2:annotationElement><ns2:annotationElement position="115"><ns2:displayCharacter>K</ns2:displayCharacter><ns2:description>K 96%; H 4%</ns2:description><ns2:value>95.652176</ns2:value></ns2:annotationElement><ns2:annotationElement position="116"><ns2:displayCharacter>A</ns2:displayCharacter><ns2:description>A 96%; S 4%</ns2:description><ns2:value>95.652176</ns2:value></ns2:annotationElement><ns2:annotationElement position="117"><ns2:displayCharacter>S</ns2:displayCharacter><ns2:description>S 91%; K 4%; R 4%</ns2:description><ns2:value>91.304344</ns2:value></ns2:annotationElement><ns2:annotationElement position="118"><ns2:displayCharacter>E</ns2:displayCharacter><ns2:description>E 96%; S 4%</ns2:description><ns2:value>95.652176</ns2:value></ns2:annotationElement><ns2:annotationElement position="119"><ns2:displayCharacter>I</ns2:displayCharacter><ns2:description>I 57%; M 39%; V 4%</ns2:description><ns2:value>56.52174</ns2:value></ns2:annotationElement><ns2:annotationElement position="120"><ns2:displayCharacter>V</ns2:displayCharacter><ns2:description>V 91%; M 4%; T 4%</ns2:description><ns2:value>91.304344</ns2:value></ns2:annotationElement><ns2:annotationElement position="121"><ns2:displayCharacter>S</ns2:displayCharacter><ns2:description>S 96%; E 4%</ns2:description><ns2:value>95.652176</ns2:value></ns2:annotationElement><ns2:annotationElement position="122"><ns2:displayCharacter>A</ns2:displayCharacter><ns2:description>A 91%; E 4%; Q 4%</ns2:description><ns2:value>91.304344</ns2:value></ns2:annotationElement><ns2:annotationElement position="123"><ns2:displayCharacter>H</ns2:displayCharacter><ns2:description>H 91%; L 4%; Q 4%</ns2:description><ns2:value>91.304344</ns2:value></ns2:annotationElement><ns2:annotationElement position="124"><ns2:displayCharacter>K</ns2:displayCharacter><ns2:description>K 96%; T 4%</ns2:description><ns2:value>95.652176</ns2:value></ns2:annotationElement><ns2:annotationElement position="125"><ns2:displayCharacter>E</ns2:displayCharacter><ns2:description>E 91%; D 4%; K 4%</ns2:description><ns2:value>91.304344</ns2:value></ns2:annotationElement><ns2:annotationElement position="126"><ns2:displayCharacter>E</ns2:displayCharacter><ns2:description>E 91%; A 9%</ns2:description><ns2:value>91.304344</ns2:value></ns2:annotationElement><ns2:annotationElement position="127"><ns2:displayCharacter>I</ns2:displayCharacter><ns2:description>I 91%; M 4%; V 4%</ns2:description><ns2:value>91.304344</ns2:value></ns2:annotationElement><ns2:annotationElement position="128"><ns2:displayCharacter>D</ns2:displayCharacter><ns2:description>D 91%; K 4%; N 4%</ns2:description><ns2:value>91.304344</ns2:value></ns2:annotationElement><ns2:annotationElement position="129"><ns2:displayCharacter>S</ns2:displayCharacter><ns2:description>S 91%; D 4%; R 4%</ns2:description><ns2:value>91.304344</ns2:value></ns2:annotationElement><ns2:annotationElement position="130"><ns2:displayCharacter>I</ns2:displayCharacter><ns2:description>I 96%; Q 4%</ns2:description><ns2:value>95.652176</ns2:value></ns2:annotationElement><ns2:annotationElement position="131"><ns2:displayCharacter>L</ns2:displayCharacter><ns2:description>L 96%; T 4%</ns2:description><ns2:value>95.652176</ns2:value></ns2:annotationElement><ns2:annotationElement position="132"><ns2:displayCharacter>S</ns2:displayCharacter><ns2:description>S 96%; N 4%</ns2:description><ns2:value>95.652176</ns2:value></ns2:annotationElement><ns2:annotationElement position="133"><ns2:displayCharacter>G</ns2:displayCharacter><ns2:description>G 91%; A 4%; D 4%</ns2:description><ns2:value>91.304344</ns2:value></ns2:annotationElement><ns2:annotationElement position="134"><ns2:displayCharacter>I</ns2:displayCharacter><ns2:description>I 100%</ns2:description><ns2:value>100.0</ns2:value></ns2:annotationElement><ns2:annotationElement position="135"><ns2:displayCharacter>S</ns2:displayCharacter><ns2:description>S 91%; D 4%; G 4%</ns2:description><ns2:value>91.304344</ns2:value></ns2:annotationElement><ns2:annotationElement position="136"><ns2:displayCharacter>D</ns2:displayCharacter><ns2:description>D 96%; H 4%</ns2:description><ns2:value>95.652176</ns2:value></ns2:annotationElement><ns2:annotationElement position="137"><ns2:displayCharacter>I</ns2:displayCharacter><ns2:description>I 100%</ns2:description><ns2:value>100.0</ns2:value></ns2:annotationElement><ns2:annotationElement position="138"><ns2:displayCharacter>I</ns2:displayCharacter><ns2:description>I 91%; L 4%; V 4%</ns2:description><ns2:value>91.304344</ns2:value></ns2:annotationElement><ns2:annotationElement position="139"><ns2:displayCharacter>D</ns2:displayCharacter><ns2:description>D 91%; P 4%; S 4%</ns2:description><ns2:value>91.304344</ns2:value></ns2:annotationElement><ns2:annotationElement position="140"><ns2:displayCharacter>L</ns2:displayCharacter><ns2:description>L 100%</ns2:description><ns2:value>100.0</ns2:value></ns2:annotationElement><ns2:annotationElement position="141"><ns2:displayCharacter>D</ns2:displayCharacter><ns2:description>D 96%; P 4%</ns2:description><ns2:value>95.652176</ns2:value></ns2:annotationElement><ns2:annotationElement position="142"><ns2:displayCharacter>M</ns2:displayCharacter><ns2:description>M 91%; A 4%; L 4%</ns2:description><ns2:value>91.304344</ns2:value></ns2:annotationElement><ns2:annotationElement position="143"><ns2:displayCharacter>Y</ns2:displayCharacter><ns2:description>Y 91%; F 4%; V 4%</ns2:description><ns2:value>91.304344</ns2:value></ns2:annotationElement><ns2:annotationElement position="144"><ns2:displayCharacter>T</ns2:displayCharacter><ns2:description>T 91%; N 4%; S 4%</ns2:description><ns2:value>91.304344</ns2:value></ns2:annotationElement><ns2:annotationElement position="145"><ns2:displayCharacter>L</ns2:displayCharacter><ns2:description>L 91%; D 4%; T 4%</ns2:description><ns2:value>91.304344</ns2:value></ns2:annotationElement><ns2:annotationElement position="146"><ns2:displayCharacter>D</ns2:displayCharacter><ns2:description>D 91%; E 4%; T 4%</ns2:description><ns2:value>91.304344</ns2:value></ns2:annotationElement><ns2:annotationElement position="147"><ns2:displayCharacter>D</ns2:displayCharacter><ns2:description>D 74%; E 17%; F 4%; T 4%</ns2:description><ns2:value>73.91304</ns2:value></ns2:annotationElement><ns2:annotationElement position="148"><ns2:displayCharacter>Y</ns2:displayCharacter><ns2:description>Y 91%; F 9%</ns2:description><ns2:value>91.304344</ns2:value></ns2:annotationElement><ns2:annotationElement position="149"><ns2:displayCharacter>A</ns2:displayCharacter><ns2:description>A 91%; K 4%; R 4%</ns2:description><ns2:value>91.304344</ns2:value></ns2:annotationElement><ns2:annotationElement position="150"><ns2:displayCharacter>D</ns2:displayCharacter><ns2:description>D 96%; M 4%</ns2:description><ns2:value>95.652176</ns2:value></ns2:annotationElement><ns2:annotationElement position="151"><ns2:displayCharacter>K</ns2:displayCharacter><ns2:description>K 91%; E 9%</ns2:description><ns2:value>91.304344</ns2:value></ns2:annotationElement><ns2:annotationElement position="152"><ns2:displayCharacter>M</ns2:displayCharacter><ns2:description>M 91%; L 4%; T 4%</ns2:description><ns2:value>91.304344</ns2:value></ns2:annotationElement><ns2:annotationElement position="153"><ns2:displayCharacter>G</ns2:displayCharacter><ns2:description>G 91%; A 4%; E 4%</ns2:description><ns2:value>91.304344</ns2:value></ns2:annotationElement><ns2:annotationElement position="154"><ns2:displayCharacter>D</ns2:displayCharacter><ns2:description>D 96%; Q 4%</ns2:description><ns2:value>95.652176</ns2:value></ns2:annotationElement><ns2:annotationElement position="155"><ns2:displayCharacter>A</ns2:displayCharacter><ns2:description>A 100%</ns2:description><ns2:value>100.0</ns2:value></ns2:annotationElement><ns2:annotationElement position="156"><ns2:displayCharacter>Q</ns2:displayCharacter><ns2:description>Q 91%; E 4%; N 4%</ns2:description><ns2:value>91.304344</ns2:value></ns2:annotationElement><ns2:annotationElement position="157"><ns2:displayCharacter>K</ns2:displayCharacter><ns2:description>K 91%; D 4%; R 4%</ns2:description><ns2:value>91.304344</ns2:value></ns2:annotationElement><ns2:annotationElement position="158"><ns2:displayCharacter>I</ns2:displayCharacter><ns2:description>I 74%; V 17%
[truncated: 285,958 more chars]
