# Supplementary material for: Regulatory rewiring drives intraspecies competition in Bacillus subtilis
Source: PLoS Genet. 2026 Feb 17;22(2):e1012050. doi: 10.1371/journal.pgen.1012050 (PMC12935306; doi:10.1371/journal.pgen.1012050)
Supplement: S4 File — File that can be opened using open-source software containing all the sequence information linked to the analysis of YwqJ. https://www.jalview.org/ (JVP) [file pgen.1012050.s018.jvp › 183599744 Dataset for ClustalOWS alignment of Cut & Paste Input - Fasta.xml]

<?xml version="1.0" encoding="UTF-8" standalone="yes"?><ns3:JalviewModel xmlns:ns2="www.vamsas.ac.uk/jalview/version2" xmlns:ns3="www.jalview.org"><ns3:creationDate>2025-08-18T16:39:30.502+01:00</ns3:creationDate><ns3:version>2.11.4.1</ns3:version><ns3:vamsasModel><ns2:SequenceSet gapChar="-" datasetId="ds01"><ns2:Sequence dsseqid="sq2" id="sq2" description="LXG domain-containing protein"><ns2:sequence>MSKVFESKSLIEEAKSRKKQYETLEEQLNTLKKAFQGVADLGDNFKGKGADNIKDFFQGQAEIVDSWLTLVSAQIAFLNGISGDIKDQELNDSYVETSFLDHELPNGDLKASEIVSAHKEEIDSILSGISDIIDLDMYTLDDYADKMDDAQKIRRDTITAVDKLDESLTTEYQNLESLDNAVLTKYSVLMQATSNGKSASPMYYDKKAFHSNEVYKSVIEVENQGTTYIDAKTQQAEARRLQEKAEEEANKPWYEKTWDGVCNFTGEVTGYYDYKRATEGVDPVTGEKLSTAERVTAGAMAAAGFIPVVGWAGRAFKGGKAIYKTGKAAIAAEHALDAYKTGKSLDILKMTEMGAYGLVASNGFSEAVTGRDMFGNKVSEEKRKTGALEAALSLVGAGALAKSVDNTLSMGRNLDKSYSFSKIKQSGHINKEQIVTSTGHTFDLKPEKKQLYTKKVNNDKLQSSKKSVDPVEQSVSYYRVQGGGAGNKTSQYRIKVNSDGSIVIPIKNADLNISAYNLEHAKYYRDVARPGGEIVEFKVPKEVDDLIKETVIDQYGYTKNPRNQGRTAPKLVDPTTPGVSYELPAEPWIEWLEEYGHSAKKIE</ns2:sequence><ns2:name>NRS6085_20190</ns2:name></ns2:Sequence><ns2:Sequence dsseqid="sq4" id="sq4" description="ribonuclease YeeF family protein"><ns2:sequence>MSKVFESKSLIEEAKSRKKQYETLEEQLNTLKKAFQGVADLGDNFKGKGADNIKDFFQGQAEIVDSWLTLVSAQIAFLNGISGDIKDQELNDSYVETSFLDHELPNGDLKASEMVSAHKEEIDSILSGISDIIDLDMYTLDDYADKMGDAQKIRRDTITAVDKLDESLTTEYQNLESLDNAVLTKYSVLMQATSNGKSASPMYYDKKAFHSNEVYKSVIEVENQGTTYIDAKTQQAEARRLQEKAEEEANKPWYEKTWDGVCNFTGEVTGYYDYKRATEGVDPVTGEKLSTAERVTAGAMAAAGFIPVVGWAGRAFKGGKAIYKTGKAAIAAEHALDAYKTGKSLDILKMTEMGAYGLVASNGFSEAVTGRDMFGNKVSEEKRKQGALEAALSLVGAGALAKHIDKGIPLATHSKVQKANKTLEKVKQFKVPTNVRVYAERPVTPEGFTFGIPTVRVDVEKTAVKDLGIVKMVSSGKGIKGTGKSSNKNPLPSWLKERWEAGNNFNKENRPRYPYNEVELEAKEAGGKKYVVDSYSPNKEIVSRKYTQLSDVQEKTALSYLNEITKKYSSGSKISNGPFNPKALKGGRLKGELILEVPVQNKAIPQKILDEATKNRIIIRDINGKVYN</ns2:sequence><ns2:name>NRS6096_18720</ns2:name></ns2:Sequence><ns2:Sequence dsseqid="sq6" id="sq6" description="ribonuclease YeeF family protein"><ns2:sequence>MSKVFESKSLIEEAKSRKKQYETLEEQLNTLKKAFQGVADLGDNFKGKGADNIKDFFQGQAEIVDSWLTLVSAQIAFLNGISGDIKDQELNDSYVETSFLDHELPNGDLKASEMVSAHKEEIDSILSGISDIIDLDMYTLDDYADKMGDAQKIRRDTITAVDKLDESLTTEYQNLESLDNAVLTKYSVLMQATSNGKSASPMYYDKKAFHSNEVYKSVIEVENQGTTYIDAKTQQAEARRLQEKAEEEANKPWYEKTWDGVCNFTGEVTGYYDYKRATEGVDPVTGEKLSTAERVTAGAMAAAGFIPVVGWAGRAFKGGKAIYKTGKAAIAAEHALDAYKTGKSLDILKMTEMGAYGLVASNGFSEAVTGRDMFGNKVSEEKRKQGALEAALSLVGAGALAKHIDKGIPLATHSKVQKANKTLEKVKQFKVPTNVRVYAERPVTPEGFTFGIPTVRVDVEKTAVKDLGIVKMVSSGKGIKGTGKSSNKNPLPSWLKERWEAGNNFNKENRPRYPYNEVELEAKEAGGKKYVVDSYSPNKEIVSRKYTQLSDVQEKTALSYLNEITKKYSSGSKISNGPFNPKALKGGRLKGELILEVPVQNKAIPQKILDEATKNRIIIRDINGKVYN</ns2:sequence><ns2:name>NRS6099_18530</ns2:name></ns2:Sequence><ns2:Sequence dsseqid="sq8" id="sq8" description="ribonuclease YeeF family protein"><ns2:sequence>MSKVFESKSLIEEAKSRKKQYETLEEQLNTLKKAFQGVADLGDNFKGKGADNIKDFFQGQAEIVDSWLTLVSAQIAFLNGISGDIKDQELNDSYVETSFLDHELPNGDLKASEMVSAHKEEIDSILSGISDIIDLDMYTLDDYADKMGDAQKIRRDTITAVDKLDESLTTEYQNLESLDNAVLTKYSVLMQATSNGKSASPMYYDKKAFHSNEVYKSVIEVENQGTTYIDAKTQQAEARRLQEKAEEEANKPWYEKTWDGVCNFTGEVTGYYDYKRATEGVDPVTGEKLSTAERVTAGAMAAAGFIPVVGWAGRAFKGGKAIYKTGKAAIAAEHALDAYKTGKSLDILKMTEMGAYGLVASNGFSEAVTGRDMFGNKVSEEKRKQGALEAALSLVGAGALAKHIDKGIPLATHSKVQKANKTLEKVKQFKVPTNVRVYAERPVTPEGFTFGIPTVRVDVEKTAVKDLGIVKMVSSGKGIKGTGKSSNKNPLPSWLKERWEAGNNFNKENRPRYPYNEVELEAKEAGGKKYVVDSYSPNKEIVSRKYTQLSDVQEKTALSYLNEITKKYSSGSKISNGPFNPKALKGGRLKGELILEVPVQNKAIPQKILDEATKNRIIIRDINGKVYN</ns2:sequence><ns2:name>NRS6103_19595</ns2:name></ns2:Sequence><ns2:Sequence dsseqid="sq10" id="sq10" description="LXG domain-containing protein"><ns2:sequence>MSKVFESKSLIEEAKSRKKQYETLEEQLNTLKKAFQGVADLGDNFKGKGADNIKDFFQGQAEIVDSWLTLVSAQIAFLNGISGDIKDQELNDSYVETSFLDHELPNGDLKASEIVSAHKEEIDSILSGISDIIDLDMYTLDEYADKMGDAQKVRRDTITAVDKLDESLTTEYQNLESLDNAVLTKYSVLMQATSNGKSASPMYYDKKAFHSNEVYKSVIEVENQGTTYIDAKAQQAEARRLQEKAEEEANKPWYEKTWDGVCNFTGEVTGYYDYKRATEGIDPVTGEKLSTAERVTAGAMAAAGFIPVVGWAGRAFKGGKAIYKTGKAAIAAEHALDAYKTGKSLDILKMTEMGAYGLVASNGFSEAVTGRDMFGNKVSEEKRKQGALEAALSLVGAGALAKHIDKGIPLATHSKVQKANKTLEKVKQFKVPTNVRVYAERPVTPDGFTFGIPTVRVDVEKTAVKDLGIVKMVSDGGRKGSSHSPNISKNHDKVAHDGYYGRKEFRTMLNNASFTPHGHKHVKAKTPEEAKRFSMTGKKAAQYLPDVNNKALEKEALLKGHIIDNGNNNYYFIYDAGKTVGYDLGTPTSWIRAEFSGGEYHGHPIAGSRLDKYLKQLGIDK</ns2:sequence><ns2:name>NRS6105_18260</ns2:name></ns2:Sequence><ns2:Sequence dsseqid="sq12" id="sq12" description="Putative ribonuclease YwqJ"><ns2:sequence>MSKVFESKSLIEEAKSRKKQYETLEEQLNTLKKAFQGVADLGDNFKGNGADNIKDFFQGQAEIVDSWLTLVSAQIAFLNGISGDIKDQELNDSYVETSFLDHELPNGDLKASEIVSAHKEEIDSILSGISDIIDLDMYTLDDYADKMGDAQKIRRDTITAVDKLDESLTTEYQNLESLDNAVLTKYSVLMQATSNGKSASPMYYDKKAFHSNEVYKSVIEVENQGTTYIDAKTQQAEARRLQEKAEEEANKPWYEKTWDGVCNFTGEVTGYYDYKRATEGVDPVTGEKLSTAERVTAGAMAAAGFIPVVGWAGRAFKGGKAIYKTGKAAIAAEHALDAYKTGKSLDILKMTEMGAYGLVASNGFSEAVTGRDMFGNKVSEEKRKQGALEAITIIGGAGLAHYFDRLYQKNAPYVNKVSNESLISNIAKTTEEKQTRLQYLRNKHGVLSKEDLHHRINLRAEVLNELSRIKSSGLTKKQRGPAVAGVLDKKTGNYYFGINNIDGKPPKVLHPLIHDRIVNMPTELKEGYIKTSGAGSHAEVNALNEALLQRPDADLKDLMVYVVSARKINKKMPEGVPMPRCPHCEYITQNTNYIPEALKYGK</ns2:sequence><ns2:name>NRS6107_18495</ns2:name></ns2:Sequence><ns2:Sequence dsseqid="sq14" id="sq14" description="Putative ribonuclease YwqJ"><ns2:sequence>MSKVFESKSLIEEAKSRKKQYETLEEQLNTLKKAFQGVADLGDNFKGNGADNIKDFFQGQAEIVDSWLTLVSAQIAFLNGISGDIKDQELNDSYVETSFLDHELPNGDLKASEIVSAHKEEIDSILSGISDIIDLDMYTLDDYADKMGDAQKIRRDTITAVDKLDESLTTEYQNLESLDNAVLTKYSVLMQATSNGKSASPMYYDKKAFHSNEVYKSVIEVENQGTTYIDAKTQQAEARRLQEKAEEEANKPWYEKTWDGVCNFTGEVTGYYDYKRATEGVDPVTGEKLSTAERVTAGAMAAAGFIPVVGWAGRAFKGGKAIYKTGKAAIAAEHALDAYKTGKSLDILKMTEMGAYGLVASNGFSEAVTGRDMFGNKVSEEKRKQGALEAITIIGGAGLAHYFDRLYQKNAPYVNKVSNESLISNIAKTTEEKQTRLQYLRNKHGVLSKEDLHHRINLRAEVLNELSRIKSSGLTKKQRGPAVAGVLDKKTGNYYFGINNIDGKPPKVLHPLIHDRIVNMPTELKEGYIKTSGAGSHAEVNALNEALLQRPDADLKDLMVYVVSARKINKKMPEGVPMPRCPHCEYITQNTNYIPEALKYGK</ns2:sequence><ns2:name>NRS6116_20135</ns2:name></ns2:Sequence><ns2:Sequence dsseqid="sq16" id="sq16" description="Putative ribonuclease YwqJ"><ns2:sequence>MSKVFESKSLIEEAKSRKKQYETLEEQLNTLKKAFQGVADLGDNFKGNGADNIKDFFQGQAEIVDSWLTLVSAQIAFLNGISGDIKDQELNDSYVETSFLDHELPNGDLKASEIVSAHKEEIDSILSGISDIIDLDMYTLDDYADKMGDAQKIRRDTITAVDKLDESLTTEYQNLESLDNAVLTKYSVLMQATSNGKSASPMYYDKKAFHSNEVYKSVIEVENQGTTYIDAKTQQAEARRLQEKAEEEANKPWYEKTWDGVCNFTGEVTGYYDYKRATEGVDPVTGEKLSTAERVTAGAMAAAGFIPVVGWAGRAFKGGKAIYKTGKAAIAAEHALDAYKTGKSLDILKMTEMGAYGLVASNGFSEAVTGRDMFGNKVSEEKRKQGALEAITIIGGAGLAHYFDRLYQKNAPYVNKVSNESLISNIAKTTEEKQTRLQYLRNKHGVLSKEDLHHRINLRAEVLNELSRIKSSGLTKKQRGPAVAGVLDKKTGNYYFGINNIDGKPPKVLHPLIHDRIVNMPTELKEGYIKTSGAGSHAEVNALNEALLQRPDADLKDLMVYVVSARKINKKMPEGVPMPRCPHCEYITQNTNYIPEALKYGK</ns2:sequence><ns2:name>NRS6118_19645</ns2:name></ns2:Sequence><ns2:Sequence dsseqid="sq18" id="sq18" description="Putative ribonuclease YwqJ"><ns2:sequence>MSKVFESKSLIEEAKSRKKQYETLEEQLNTLKKAFQGVADLGDNFKGNGADNIKDFFQGQAEIVDSWLTLVSAQIAFLNGISGDIKDQELNDSYVETSFLDHELPNGDLKASEIVSAHKEEIDSILSGISDIIDLDMYTLDDYADKMGDAQKIRRDTITAVDKLDESLTTEYQNLESLDNAVLTKYSVLMQATSNGKSASPMYYDKKAFHSNEVYKSVIEVENQGTTYIDAKTQQAEARRLQEKAEEEANKPWYEKTWDGVCNFTGEVTGYYDYKRATEGVDPVTGEKLSTAERVTAGAMAAAGFIPVVGWAGRAFKGGKAIYKTGKAAIAAEHALDAYKTGKSLDILKMTEMGAYGLVASNGFSEAVTGRDMFGNKVSEEKRKQGALEAITIIGGAGLAHYFDRLYQKNAPYVNKVSNESLISNIAKTTEEKQTRLQYLRNKHGVLSKEDLHHRINLRAEVLNELSRIKSSGLTKKQRGPAVAGVLDKKTGNYYFGINNIDGKPPKVLHPLIHDRIVNMPTELKEGYIKTSGAGSHAEVNALNEALLQRPDADLKDLMVYVVSARKINKKMPEGVPMPRCPHCEYITQNTNYIPEALKYGK</ns2:sequence><ns2:name>NRS6121_18495</ns2:name></ns2:Sequence><ns2:Sequence dsseqid="sq20" id="sq20" description="ribonuclease YeeF family protein"><ns2:sequence>MSKVFESKSLIEEAKSRKKQYETLEEQLNTLKKAFQGVADLGDNFKGKGADNIKDFFQGQAEIVDSWLTLVSAQIAFLNGISGDIKDQELNDSYVETSFLDHELPNGDLKASEMVSAHKEEIDSILSGISDIIDLDMYTLDDYADKMGDAQKIRRDTITAVDKLDESLTTEYQNLESLDNAVLTKYSVLMQATSNGKSASPMYYDKKAFHSNEVYKSVIEVENQGTTYIDAKTQQAEARRLQEKAEEEANKPWYEKTWDGVCNFTGEVTGYYDYKRATEGVDPVTGEKLSTAERVTAGAMAAAGFIPVVGWAGRAFKGGKAIYKTGKAAIAAEHALDAYKTGKSLDILKMTEMGAYGLVASNGFSEAVTGRDMFGNKVSEEKRKQGALEAALSLVGAGALAKHIDKGIPLATHSKVQKANKTLEKVKQFKVPTNVRVYAERPVTPEGFTFGIPTVRVDVEKTAVKDLGIVKMVSSGKGIKGTGKSSNKNPLPSWLKERWEAGNNFNKENRPRYPYNEVELEAKEAGGKKYVVDSYSPNKEIVSRKYTQLSDVQEKTALSYLNEITKKYSSGSKISNGPFNPKALKGGRLKGELILEVPVQNKAIPQKILDEATKNRIIIRDINGKVYN</ns2:sequence><ns2:name>NRS6127_19465</ns2:name></ns2:Sequence><ns2:Sequence dsseqid="sq22" id="sq22" description="LXG domain-containing protein"><ns2:sequence>MSKVFESKSLIEEAKSRKKQYETLEEQLNTLKKAFQGVADLGDNFKGKGADNIKDFFQGQAEIVDSWLTLVSAQIAFLNGISGDIKDQELNDSYVETSFLDHELPNGDLKASEIVSAHKEEIDSILSGISDIIDLDMYTLDEYADKMGDAQKVRRDTITAVDKLDESLTTEYQNLESLDNAVLTKYSVLMQATSNGKSASPMYYDKKAFHSNEVYKSVIEVENQGTTYIDAKAQQAEARRLQEKAEEEANKPWYEKTWDGVCNFTGEVTGYYDYKRATEGVDPVTGEKLSTAERVTAGAMAAAGFIPVVGWAGRAFKGGKAIYKTGKAAIAAEHALDAYKTGKSLDILKMTEMGAYGLVASNGFSEAVTGRDMFGNKVSEEKRKTGALEAALSLVGAGALAKSVDNTLSMGRNLDKSYSFSKIKQSGHINKEQIVTSTGHTFDLKPEKKQLYTKKVNNDKLQSSKKSVDPVEQSVSYYRVQGGGAGNKTSQYRIKVNSDGSIAIPIKNADLNISAYNLEHAKYYRDVARPGGEIVEFKVPKEIDDLIKETVIDQYGYTKNPRNQGRTAPKLVDPTTPGVSYELPAEPWIEWLEEYGHSAKKIE</ns2:sequence><ns2:name>NRS6128_17930</ns2:name></ns2:Sequence><ns2:Sequence dsseqid="sq24" id="sq24" description="ribonuclease YeeF family protein"><ns2:sequence>MSKVFESKSLIEEAKSRKKQYETLEEQLNTLKKAFQGVADLGDNFKGKGADNIKDFFQGQAEIVDSWLTLVSAQIAFLNGISGDIKDQELNDSYVETSFLDHELPNGDLKASEMVSAHKEEIDSILSGISDIIDLDMYTLDDYADKMGDAQKIRRDTITAVDKLDESLTTEYQNLESLDNAVLTKYSVLMQATSNGKSASPMYYDKKAFHSNEVYKSVIEVENQGTTYIDAKTQQAEARRLQEKAEEEANKPWYEKTWDGVCNFTGEVTGYYDYKRATEGVDPVTGEKLSTAERVTAGAMAAAGFIPVVGWAGRAFKGGKAIYKTGKAAIAAEHALDAYKTGKSLDILKMTEMGAYGLVASNGFSEAVTGRDMFGNKVSEEKRKQGALEAALSLVGAGALAKHIDKGIPLATHSKVQKANKTLEKVKQFKVPTNVRVYAERPVTPEGFTFGIPTVRVDVEKTAVKDLGIVKMVSSGKGIKGTGKSSNKNPLPSWLKERWEAGNNFNKENRPRYPYNEVELEAKEAGGKKYVVDSYSPNKEIVSRKYTQLSDVQEKTALSYLNEITKKYSSGSKISNGPFNPKALKGGRLKGELILEVPVQNKAIPQKILDEATKNRIIIRDINGKVYN</ns2:sequence><ns2:name>NRS6132_18530</ns2:name></ns2:Sequence><ns2:Sequence dsseqid="sq26" id="sq26" description="LXG domain-containing protein"><ns2:sequence>MSKVFESKSLIEEAKSRKKQYETLEEQLNTLKKAFQGVADLGDNFKGKGADNIKDFFQGQAEIVDSWLTLVSAQIAFLNGISGDIKDQELNDSYVETSFLDHELPNGDLKASEIVSAHKEEIDSILSGISDIIDLDMYTLDEYADKMGDAQKVRRDTITAVDKLDESLTTEYQNLESLDNAVLTKYSVLMQATSNGKSASPMYYDKKAFHSNEVYKSVIEVENQGTTYIDAKAQQAEARRLQEKAEEEANKPWYEKTWDGVCNFTGEVTGYYDYKRATEGIDPVTGEKLSTAERVTAGAMAAAGFIPVVGWAGRAFKGGKAIYKTGKAAIAAEHALDAYKTGKSLDILKMTEMGAYGLVASNGFSEAVTGRDMFGNKVSEEKRKQGALEAALSLVGAGALAKHIDKGIPLATHSKVQKANKTLEKVKQFKVPTNVRVYAERPVTPDGFTFGIPTVRVDVEKTAVKDLGIVKMVSDGGRKGSSHSPNISKNHDKVAHDGYYGRKEFRTMLNNASFTPHGHKHVKAKTPEEAKRFSMTGKKAAQYLPDVNNKALEKEALLKGHIIDNGNNNYYFIYDAGKTVGYDLGTPTSWIRAEFSGGEYHGHPIAGSRLDKYLKQLGIDK</ns2:sequence><ns2:name>NRS6145_18235</ns2:name></ns2:Sequence><ns2:Sequence dsseqid="sq28" id="sq28" description="Putative ribonuclease YwqJ"><ns2:sequence>MSKVFESKSLIEEAKSRKKQYETLEEQLNTLKKAFQGVADLGDNFKGNGADNIKDFFQGQAEIVDSWLTLVSAQIAFLNGISGDIKDQELNDSYVETSFLDHELPNGDLKASEIVSAHKEEIDSILSGISDIIDLDMYTLDDYADKMGDAQKIRRDTITAVDKLDESLTTEYQNLESLDNAVLTKYSVLMQATSNGKSASPMYYDKKAFHSNEVYKSVIEVENQGTTYIDAKTQQAEARRLQEKAEEEANKPWYEKTWDGVCNFTGEVTGYYDYKRATEGVDPVTGEKLSTAERVTAGAMAAAGFIPVVGWAGRAFKGGKAIYKTGKAAIAAEHALDAYKTGKSLDILKMTEMGAYGLVASNGFSEAVTGRDMFGNKVSEEKRKQGALEAITIIGGAGLAHYFDRLYQKNAPYVNKVSNESLISNIAKTTEEKQTRLQYLRNKHGVLSKEDLHHRINLRAEVLNELSRIKSSGLTKKQRGPAVAGVLDKKTGNYYFGINNIDGKPPKVLHPLIHDRIVNMPTELKEGYIKTSGAGSHAEVNALNEALLQRPDADLKDLMVYVVSARKINKKMPEGVPMPRCPHCEYITQNTNYIPEALKYGK</ns2:sequence><ns2:name>NRS6153_19280</ns2:name></ns2:Sequence><ns2:Sequence dsseqid="sq30" id="sq30" description="LXG domain-containing protein"><ns2:sequence>MSKVFESKSLIEEAKSRKKQYETLEEQLNTLKKAFQGVADLGDNFKGKGADNIKDFFQGQAEIVDSWLTLVSAQIAFLNGISGDIKDQELNDSYVETSFLDHELPNGDLKASEIVSAHKEEIDSILSGISDIIDLDMYTLDEYADKMGDAQKVRRDTITAVDKLDESLTTEYQNLESLDNAVLTKYSVLMQATSNGKSASPMYYDKKAFHSNEVYKSVIEVENQGTTYIDAKSQQAEARRLQEKAEEEANKPWYEKTWDGVCNFTGEVTGYYDYKRATEGVDPVTGEKLSTAERVTAGAMAAAGFIPVVGWAGRAFKGGKAIYKTGKAAIAAEHALDAYKTGKSLDILKMTEMGAYGLVASNGFSEAVTGRDMFGNKVSEEKRKQGALEAALSLVGAGALAKHIDKGIPLATHSKVQKANKTLEKVKQFKVPTNVCVYAERPVTPDGFTFGIPTVRVDVEKTAVKDLGIVKMVSDGGRKGSSHSPNISKNHDKVAHDGYYGRKEFRTMLNNASFTPHGHKHVKAKTPEEAKRFSMTGKKAAQYLPDVNNKALEKEALLKGHIIDNGNNNYYFIYDAGKTVGYDLGTPTSWIRAEFSGGEYHGHPIAGSRLDKYLKQLGIDK</ns2:sequence><ns2:name>NRS6160_19380</ns2:name></ns2:Sequence><ns2:Sequence dsseqid="sq32" id="sq32" description="ribonuclease YeeF family protein"><ns2:sequence>MSKVFESKSLIEEAKSRKKQYETLEEQLNTLKKAFQGVADLGDNFKGKGADNIKDFFQGQAEIVDSWLTLVSAQIAFLNGISGDIKDQELNDSYVETSFLDHELPNGDLKASEMVSAHKEEIDSILSGISDIIDLDMYTLDDYADKMGDAQKIRRDTITAVDKLDESLTTEYQNLESLDNAVLTKYSVLMQATSNGKSASPMYYDKKAFHSNEVYKSVIEVENQGTTYIDAKTQQAEARRLQEKAEEEANKPWYEKTWDGVCNFTGEVTGYYDYKRATEGVDPVTGEKLSTAERVTAGAMAAAGFIPVVGWAGRAFKGGKAIYKTGKAAIAAEHALDAYKTGKSLDILKMTEMGAYGLVASNGFSEAVTGRDMFGNKVSEEKRKQGALEAALSLVGAGALAKHIDKGIPLATHSKVQKANKTLEKVKQFKVPTNVRVYAERPVTPEGFTFGIPTVRVDVEKTAVKDLGIVKMVSSGKGIKGTGKSSNKNPLPSWLKERWEAGNNFNKENRPRYPYNEVELEAKEAGGKKYVVDSYSPNKEIVSRKYTQLSDVQEKTALSYLNEITKKYSSGSKISNGPFNPKALKGGRLKGELILEVPVQNKAIPQKILDEATKNRIIIRDINGKVYN</ns2:sequence><ns2:name>NRS6181_19390</ns2:name></ns2:Sequence><ns2:Sequence dsseqid="sq34" id="sq34" description="ribonuclease YeeF family protein"><ns2:sequence>MSKVFESKSLIEEAKSRKKQYETLEEQLNTLKKAFQGVADLGDNFKGKGADNIKDFFQGQAEIVDSWLTLVSAQIAFLNGISGDIKDQELNDSYVETSFLDHELPNGDLKASEMVSAHKEEIDSILSGISDIIDLDMYTLDDYADKMGDAQKIRRDTITAVDKLDESLTTEYQNLESLDNAVLTKYSVLMQATSNGKSASPMYYDKKAFHSNEVYKSVIEVENQGTTYIDAKTQQAEARRLQEKAEEEANKPWYEKTWDGVCNFTGEVTGYYDYKRATEGVDPVTGEKLSTAERVTAGAMAAAGFIPVVGWAGRAFKGGKAIYKTGKAAIAAEHALDAYKTGKSLDILKMTEMGAYGLVASNGFSEAVTGRDMFGNKVSEEKRKQGALEAALSLVGAGALAKHIDKGIPLATHSKVQKANKTLEKVKQFKVPTNVRVYAERPVTPEGFTFGIPTVRVDVEKTAVKDLGIVKMVSSGKGIKGTGKSSNKNPLPSWLKERWEAGNNFNKENRPRYPYNEVELEAKEAGGKKYVVDSYSPNKEIVSRKYTQLSDVQEKTALSYLNEITKKYSSGSKISNGPFNPKALKGGRLKGELILEVPVQNKAIPQKILDEATKNRIIIRDINGKVYN</ns2:sequence><ns2:name>NRS6183_19675</ns2:name></ns2:Sequence><ns2:Sequence dsseqid="sq36" id="sq36" description="ribonuclease YeeF family protein"><ns2:sequence>MSKVFESKSLIEEAKSRKKQYETLEEQLNTLKKAFQGVADLGDNFKGKGADNIKDFFQGQAEIVDSWLTLVSAQIAFLNGISGDIKDQELNDSYVETSFLDHELPNGDLKASEMVSAHKEEIDSILSGISDIIDLDMYTLDDYADKMGDAQKIRRDTITAVDKLDESLTTEYQNLESLDNAVLTKYSVLMQATSNGKSASPMYYDKKAFHSNEVYKSVIEVENQGTTYIDAKTQQAEARRLQEKAEEEANKPWYEKTWDGVCNFTGEVTGYYDYKRATEGVDPVTGEKLSTAERVTAGAMAAAGFIPVVGWAGRAFKGGKAIYKTGKAAIAAEHALDAYKTGKSLDILKMTEMGAYGLVASNGFSEAVTGRDMFGNKVSEEKRKQGALEAALSLVGAGALAKHIDKGIPLATHSKVQKANKTLEKVKQFKVPTNVRVYAERPVTPEGFTFGIPTVRVDVEKTAVKDLGIVKMVSSGKGIKGTGKSSNKNPLPSWLKERWEAGNNFNKENRPRYPYNEVELEAKEAGGKKYVVDSYSPNKEIVSRKYTQLSDVQEKTALSYLNEITKKYSSGSKISNGPFNPKALKGGRLKGELILEVPVQNKAIPQKILDEATKNRIIIRDINGKVYN</ns2:sequence><ns2:name>NRS6186_19540</ns2:name></ns2:Sequence><ns2:Sequence dsseqid="sq38" id="sq38" description="ribonuclease YeeF family protein"><ns2:sequence>MSKVFESKSLIEEAKSRKKQYETLEEQLNTLKKAFQGVADLGDNFKGKGADNIKDFFQGQAEIVDSWLTLVSAQIAFLNGISGDIKDQELNDSYVETSFLDHELPNGDLKASEMVSAHKEEIDSILSGISDIIDLDMYTLDDYADKMGDAQKIRRDTITAVDKLDESLTTEYQNLESLDNAVLTKYSVLMQATSNGKSASPMYYDKKAFHSNEVYKSVIEVENQGTTYIDAKTQQAEARRLQEKAEEEANKPWYEKTWDGVCNFTGEVTGYYDYKRATEGVDPVTGEKLSTAERVTAGAMAAAGFIPVVGWAGRAFKGGKAIYKTGKAAIAAEHALDAYKTGKSLDILKMTEMGAYGLVASNGFSEAVTGRDMFGNKVSEEKRKQGALEAALSLVGAGALAKHIDKGIPLATHSKVQKANKTLEKVKQFKVPTNVRVYAERPVTPEGFTFGIPTVRVDVEKTAVKDLGIVKMVSSGKGIKGTGKSSNKNPLPSWLKERWEAGNNFNKENRPRYPYNEVELEAKEAGGKKYVVDSYSPNKEIVSRKYTQLSDVQEKTALSYLNEITKKYSSGSKISNGPFNPKALKGGRLKGELILEVPVQNKAIPQKILDEATKNRIIIRDINGKVYN</ns2:sequence><ns2:name>NRS6187_18525</ns2:name></ns2:Sequence><ns2:Sequence dsseqid="sq40" id="sq40" description="Putative ribonuclease YwqJ"><ns2:sequence>MSKVFESKSLIEEAKSRKKQYETLEEQLNTLKKAFQGVADLGDNFKGNGADNIKDFFQGQAEIVDSWLTLVSAQIAFLNGISGDIKDQELNDSYVETSFLDHELPNGDLKASEIVSAHKEEIDSILSGISDIIDLDMYTLDDYADKMGDAQKIRRDTITAVDKLDESLTTEYQNLESLDNAVLTKYSVLMQATSNGKSASPMYYDKKAFHSNEVYKSVIEVENQGTTYIDAKTQQAEARRLQEKAEEEANKPWYEKTWDGVCNFTGEVTGYYDYKRATEGVDPVTGEKLSTAERVTAGAMAAAGFIPVVGWAGRAFKGGKAIYKTGKAAIAAEHALDAYKTGKSLDILKMTEMGAYGLVASNGFSEAVTGRDMFGNKVSEEKRKQGALEAITIIGGAGLAHYFDRLYQKNAPYVNKVSNESLISNIAKTTEEKQTRLQYLRNKHGVLSKEDLHHRINLRAEVLNELSRIKSSGLTKKQRGPAVAGVLDKKTGNYYFGINNIDGKPPKVLHPLIHDRIVNMPTELKEGYIKTSGAGSHAEVNALNEALLQRPDADLKDLMVYVVSARKINKKMPEGVPMPRCPHCEYITQNTNYIPEALKYGK</ns2:sequence><ns2:name>NRS6190_18520</ns2:name></ns2:Sequence><ns2:Sequence dsseqid="sq42" id="sq42" description="Putative ribonuclease YwqJ"><ns2:sequence>MSKVFESKSLIEEAKSRKKQYETLEEQLNTLKKAFQGVADLGDNFKGNGADNIKDFFQGQAEIVDSWLTLVSAQIAFLNGISGDIKDQELNDSYVETSFLDHELPNGDLKASEIVSAHKEEIDSILSGISDIIDLDMYTLDDYADKMGDAQKIRRDTITAVDKLDESLTTEYQNLESLDNAVLTKYSVLMQATSNGKSASPMYYDKKAFHSNEVYKSVIEVENQGTTYIDAKTQQAEARRLQEKAEEEANKPWYEKTWDGVCNFTGEVTGYYDYKRATEGVDPVTGEKLSTAERVTAGAMAAAGFIPVVGWAGRAFKGGKAIYKTGKAAIAAEHALDAYKTGKSLDILKMTEMGAYGLVASNGFSEAVTGRDMFGNKVSEEKRKQGALEAITIIGGAGLAHYFDRLYQKNAPYVNKVSNESLISNIAKTTEEKQTRLQYLRNKHGVLSKEDLHHRINLRAEVLNELSRIKSSGLTKKQRGPAVAGVLDKKTGNYYFGINNIDGKPPKVLHPLIHDRIVNMPTELKEGYIKTSGAGSHAEVNALNEALLQRPDADLKDLMVYVVSARKINKKMPEGVPMPRCPHCEYITQNTNYIPEALKYGK</ns2:sequence><ns2:name>NRS6202_18635</ns2:name></ns2:Sequence><ns2:Sequence dsseqid="sq44" id="sq44"><ns2:sequence>MSKVFESKSLIEEAKSRKKQYETLEEQLNTLKKAFQGVADLGDNFKGNGADNIKDFFQGQAEIVDSWLTLVSAQIAFLNGISGDIKDQELNDSYVETSFLDHELPNGDLKASEIVSAHKEEIDSILSGISDIIDLDMYTLDDYADKMGDAQKIRRDTITAVDKLDESLTTEYQNLESLDNAVLTKYSVLMQATSNGKSASPMYYDKKAFHSNEVYKSVIEVENQGTTYIDAKTQQAEARRLQEKAEEEANKPWYEKTWDGVCNFTGEVTGYYDYKRATEGVDPVTGEKLSTAERVTAGAMAAAGFIPVVGWAGRAFKGGKAIYKTGKAAIAAEHALDAYKTGKSLDILKMTEMGAYGLVASNGFSEAVTGRDMFGNKVSEEKRKQGALEAITIIGGAGLAHYFDRLYQKNAPYVNKVSNESLISNIAKTTEEKQTRLQYLRNKHGVLSKEDLHHRINLRAEVLNELSRIKSSGLTKKQRGPAVAGVLDKKTGNYYFGINNIDGKPPKVLHPLIHDRIVNMPTELKEGYIKTSGAGSHAEVNALNEALLQRPDADLKDLMVYVVSARKINKKMPEGVPMPRCPHCEYITQNTNYIPEALKYGK</ns2:sequence><ns2:name>NCIB3610_ywqJ</ns2:name></ns2:Sequence><ns2:Sequence dsseqid="sq46" id="sq46"><ns2:sequence>MKVFEAKTLLSEATDRAKEYKELRTQMVNLRKALKGVADLSDSEFSGKGASNIKAFYHDHVGVADQWIDYIDMKIAFFNSIAGAAEDKGLSDAYIEESFLEHELANANKKSKSIMSEQKKAMKDILNDIDDILPLDLFSTETFKDELADANDKRKKTLEKLDALDEDLKTEYALSEPNEQFIKSDFQKLQEATGKGKNATPIHYNAKAYRESDIHKKKGDIEKRTEAYLKIKKEEAKEREIEKLKERLKNYDYADADEFYEMAKTIGYENLTAEQQRYFTQIENTRELEAGFKGVAVGLYDSGKDAVVGLWDMVTDPGGTVEAITGAMAHPIKTYEAISAAIEESYQKDMVNGDTYSRARWVSYAVGTVVTSIVGTKGVGAVSKTGTAAKVTTKVKTAASKSATAQKAITVSKQTVDHIKQKVNTGIEVSKKHVKTKLNQIGDLTLADILPYHPRHDLVPAGVPYNAVNGVTLKEGLQKFAKVILPKPYGTSSSGRRTPAPHVPPVTVKYGEHFARWSRKKVLKPNIIYKTKEGYTYTTDNYGRITSVKADLQLGEAKRNQYAQTNAGKPQDRKPDDDGGHLIATQFKGSGQFDNIVPMNSQINRSGGKWYEMEQEWAKALSKKPPKKVAVQIEPVYSGDSLRPSYFDVTYKIGSRKEISVSIKNQPGG</ns2:sequence><ns2:name>NCIB3610_yeef</ns2:name></ns2:Sequence></ns2:SequenceSet></ns3:vamsasModel><ns3:JSeq colour="-1" start="1" end="603" id="sq2"/><ns3:JSeq colour="-1" start="1" end="628" id="sq4"/><ns3:JSeq colour="-1" start="1" end="628" id="sq6"/><ns3:JSeq colour="-1" start="1" end="628" id="sq8"/><ns3:JSeq colour="-1" start="1" end="621" id="sq10"/><ns3:JSeq colour="-1" start="1" end="602" id="sq12"/><ns3:JSeq colour="-1" start="1" end="602" id="sq14"/><ns3:JSeq colour="-1" start="1" end="602" id="sq16"/><ns3:JSeq colour="-1" start="1" end="602" id="sq18"/><ns3:JSeq colour="-1" start="1" end="628" id="sq20"/><ns3:JSeq colour="-1" start="1" end="603" id="sq22"/><ns3:JSeq colour="-1" start="1" end="628" id="sq24"/><ns3:JSeq colour="-1" start="1" end="621" id="sq26"/><ns3:JSeq colour="-1" start="1" end="602" id="sq28"/><ns3:JSeq colour="-1" start="1" end="621" id="sq30"/><ns3:JSeq colour="-1" start="1" end="628" id="sq32"/><ns3:JSeq colour="-1" start="1" end="628" id="sq34"/><ns3:JSeq colour="-1" start="1" end="628" id="sq36"/><ns3:JSeq colour="-1" start="1" end="628" id="sq38"/><ns3:JSeq colour="-1" start="1" end="602" id="sq40"/><ns3:JSeq colour="-1" start="1" end="602" id="sq42"/><ns3:JSeq colour="-1" start="1" end="602" id="sq44"/><ns3:JSeq colour="-1" start="1" end="669" id="sq46"/></ns3:JalviewModel>
